# Supplementary material for: Differential homotypic and heterotypic interactions of antigen 43 (Ag43) variants in autotransporter-mediated bacterial autoaggregation
Source: Sci Rep. 2019 Jul 31;9:11100. doi: 10.1038/s41598-019-47608-4 (PMC6668479; doi:10.1038/s41598-019-47608-4)
Supplement: Supplementary file 2 — Table S1 [file 41598_2019_47608_MOESM2_ESM.xlsx]

## Sheet: Table S1
UniParcID	SF	Group	Passenger		Subdomains			Percentages of pairwise sequence similarity (identity)									Interpro	Phyre		I-Tasser			PfScan	Organism
			Sequence	Length	SL	EJ	BL	SL1	SL2	EJ1	EJ2	BL1	BL2	SL1/SL2	EJ1/EJ2	BL1/BL2		Confidence (%)	Identity (%)	C-score	TM-score	RSMD(Å)		C (commensal), P (Pathogen), ND (not determined)
UPI00003B25EE	I	C1	ADIVVHPGETVNGGTLANHDNQIVFGTTNGMTISTGLEYGPDNEANTGGQWVQDGGTANKTTVTSGGLQRVNPGGSVSDTVISAGGGQSLQGRAVNTTLNGGEQLMHEGAIATGTVINDKGWQVVKPGTVATDTVFNTGAEGGPDAENGDTGQFVRGDAVRTTINKNGRQIVRAEGTANTTVVYAGGDQTVHGHALDTTLNGGYQYVHNGGTASDTVVNSDGWQIVKNGGVAGNTTVNQKGRLQVDAGGTSTIVTLKQGGALVTSTATTVTGINRLGAFSVVEGKADNVVLENGGRLDVLTGHTATNTRVDDGGTLDVRQGGTATTVSMGNGGVLLADSGAAVSGTRSDGKAFSIGGGQADALMLEKGSSFTLNAGDTATDTTVNGGLFTARGGTLAGT…	499	ADIVVHPGETVNGGTLANHDNQIVFGTTNGMTISTGLEYGPDNEANTGGQWVQDGGTANKTTVTSGGLQRVNPGGSVSDTVISAGGGQSLQGRAVNTTLNGGEQLMHEGAIATGTVINDKGWQVVKPGTVATDTVFNTGAEGGPDAENGDTGQFVRGDAVRTTINKNGRQIVRAEGTANTTVVYAGGDQTVHGHALDTTLNGGYQYVHNGGTASDTVVNSDGWQIVKNGGVAGNTTVNQKGRLQVDAGGTSTIVTLKQGGALVTSTATTVT	GINRLGAFSVVEGKADNVVLENGGRLDVLTGHTATNTRVDDGGTLDVRQGGTATTVSMGNGGVLLADSGAAVSGTRSDGKAFSIG	GGQADALMLEKGSSFTLNAGDTATDTTVNGGLFTARGGTLAGTTTLNNGAILTLSGKTVNNDTLTIREGDALLQGGSLTGNGSVVKSGNGTLTVSNTTLTQKAVNLNEGTLTLNDSTVTTDVIAQRGTALKLTGSTVLNGAID	100 (100), 95.2 (93), 98.2 (97.8), 97.4 (97), 98.5 (98.2), 95.2 (93.7), 97 (96.3), 96.3 (94.8), 97.8 (97.4), 94.8 (93.4), 98.5 (98.2), 100 (100), 97.4 (97), 96.3 (95.6), 95.2 (94.1), 98.5 (98.2), 98.5 (98.2), 98.5 (98.2), 98.2 (97.8), 85.2 (79.3), 85.6 (79), 86.3 (81.5), 85.2 (79.7), 84.9 (79.7), 85.6 (80.8), 85.6 (81.2), 86 (80.4), 86 (81.5), 85.6 (81.5), 87.8 (83), 86.7 (81.9), 86.3 (81.2), 86 …	-	100 (100), 98.8 (98.8), 98.8 (98.8), 98.8 (98.8), 98.8 (98.8), 98.8 (98.8), 98.8 (98.8), 98.8 (98.8), 98.8 (98.8), 98.8 (98.8), 98.8 (98.8), 100 (100), 98.8 (98.8), 98.8 (98.8), 97.6 (97.6), 98.8 (98.8), 98.8 (98.8), 98.8 (98.8), 98.8 (98.8), 91.8 (90.6), 95.3 (92.9), 97.6 (97.6), 95.3 (92.9), 96.5 (95.3), 95.3 (94.1), 98.8 (98.8), 92.9 (90.6), 94.1 (92.9), 92.9 (91.8), 92.9 (91.8), 92.9 (91.8), …	-	100 (100), 99.3 (98.6), 99.3 (98.6), 98.6 (97.9), 99.3 (98.6), 99.3 (98.6), 99.3 (98.6), 99.3 (98.6), 99.3 (98.6), 99.3 (98.6), 99.3 (98.6), 100 (100), 97.9 (95.8), 99.3 (98.6), 99.3 (98.6), 99.3 (98.6), 99.3 (98.6), 99.3 (98.6), 99.3 (98.6), 96.5 (93), 99.3 (98.6), 99.3 (97.9), 98.6 (97.2), 99.3 (98.6), 99.3 (97.9), 99.3 (98.6), 97.2 (95.1), 99.3 (98.6), 95.8 (93.7), 96.5 (93.7), 97.2 (94.4), 99…	-	72.8 (63.6), 72.8 (62.9), 72.4 (63.2), 72.8 (63.6), 72.8 (63.2), 72.8 (63.6), 73.1 (62), 77.6 (64.7), 77.6 (64.3), 77.2 (64), 76 (64.2), 72.8 (63.6), 74.3 (62.9), 76.8 (67.3), 76.4 (63.5), 77.6 (64.3), 74.3 (63.2), 76.4 (63.5), 74.3 (62.9), 76.4 (63.5), 75 (63.6), 76.4 (63.5), 74.3 (62.5), 76.8 (67.6), 76.8 (67.6), 75.7 (66.2), 76.8 (67.6), 76.5 (66.9), 76.8 (67.6), 76.8 (67.6),	53.5 (45.5), 53.5 (49.5), 53.5 (49.5), 52.5 (48.5), 53.5 (49.5), 53.5 (45.5), 51.5 (45.5), 53.5 (49.5), 53.5 (47.5), 52.5 (46.5), 52.5 (46.5), 53.5 (45.5), 52.5 (44.6), 52.5 (46.5), 53.5 (47.5), 52.5 (46.5), 51.5 (45.5), 51.5 (45.5), 50.5 (44.6), 53.5 (47.5), 52.5 (46.5), 51.5 (45.5), 51.5 (44.6), 53.5 (47.5), 52.5 (46.5), 53.5 (47.5), 52.5 (46.5), 52.5 (46.5), 53.5 (47.5), 51.5 (45.5), 53.5 (47.…	28.4 (21), 28.4 (21), 28.4 (21), 29 (21), 28.4 (21), 28.4 (21), 28.4 (21), 28.4 (21), 29 (21), 29 (21), 27.8 (19.8), 28.4 (21), 29 (21), 29 (21), 29 (21), 27.8 (19.8), 29 (21), 28.4 (21), 29 (21), 29 (21), 27.8 (19.8), 28.4 (21), 29 (21), 28.4 (21), 28.4 (20.4), 28.4 (21), 29 (21), 27.8 (19.8), 27.8 (19.8), 27.8 (21), 28.4 (21), 29 (21), 27.8 (19.8), 27.8 (19.8), 28.4 (21), 29 (21), 27.8 (19.8), …	IPR012332(G3DSA:2.160.20.20);IPR011050(SSF51126);IPR030930(PF16168;TIGR04415);PTHR12338:SF8	99.7	73	0.93	0.84±0.08	5.4±3.4	T4 (55-125;192-253);T5 (254-264;302-355;357-409)	E. coli (ND), Shigella sp. (ND), E. coli str. K-12 (C), E. coli str. K-12 substr. W3110 (C), E. coli str. K-12 substr. DH10B (C), E. coli K-12 CP4-44 (C)
UPI000224229A	I	C1	ADTVVQAGETVSGGTLTNHDNQIVFGTVNGMTISTGLEYGPDNEANTGGQWVQDGGTANKTTVTSGGLQRVNPGGSVSDTVISAGGGQSLQGRAVNTTLNGGEQWMHEGAIATGTVINDKGWQVVKPGTVATDTVVNTGAEGGPDAENGDTGQFVRGNAVRTTINKNGRQIVAAEGTANTTVVYAGGDQTVHGHALDTTLNGGYQYVHNGGTASDTVVNSDGWQIVKEGGLADFTTVNQKGKLQVNAGGTATNVTLKQGGALVTSTAATVTGINRLGAFSVVEGKADNVVLENGGRLDVLTGHTATNTRVDDGGTLDVRNGGTATTVSMGNGGVLLADSGAAVSGTRSDGKAFSIGGGQADALMLEKGSSFTLNAGDTATDTTVNGGLFTARGGTLAGT…	499	ADTVVQAGETVSGGTLTNHDNQIVFGTVNGMTISTGLEYGPDNEANTGGQWVQDGGTANKTTVTSGGLQRVNPGGSVSDTVISAGGGQSLQGRAVNTTLNGGEQWMHEGAIATGTVINDKGWQVVKPGTVATDTVVNTGAEGGPDAENGDTGQFVRGNAVRTTINKNGRQIVAAEGTANTTVVYAGGDQTVHGHALDTTLNGGYQYVHNGGTASDTVVNSDGWQIVKEGGLADFTTVNQKGKLQVNAGGTATNVTLKQGGALVTSTAATVT	GINRLGAFSVVEGKADNVVLENGGRLDVLTGHTATNTRVDDGGTLDVRNGGTATTVSMGNGGVLLADSGAAVSGTRSDGKAFSIG	GGQADALMLEKGSSFTLNAGDTATDTTVNGGLFTARGGTLAGTTTLNNGAILTLSGKTVNNDTLTIREGDALLQGGSLTGNGSVEKSGSGTLTVSNTTLTQKAVNLNEGTLTLNDSTVTTDVIAQRGTALKLTGSTVLNGAID	95.2 (93), 100 (100), 96.3 (94.5), 96.3 (94.1), 96.7 (94.8), 94.1 (91.1), 95.2 (93), 94.5 (91.5), 96.7 (94.8), 93.7 (90.8), 96.7 (94.8), 95.2 (93), 96.3 (94.1), 98.2 (96.7), 99.3 (98.2), 96.7 (94.8), 96.7 (94.8), 96.7 (94.8), 96.3 (94.5), 88.2 (83.4), 88.9 (84.5), 90.4 (87.8), 88.2 (83), 87.5 (83), 89.7 (87.1), 89.7 (86.7), 90 (85.6), 89.7 (86.7), 89.7 (86.3), 90.8 (87.5), 90.8 (88.2), 90.4 (87.1…	-	98.8 (98.8), 100 (100), 100 (100), 100 (100), 100 (100), 100 (100), 100 (100), 100 (100), 100 (100), 100 (100), 100 (100), 98.8 (98.8), 100 (100), 100 (100), 98.8 (98.8), 100 (100), 100 (100), 100 (100), 100 (100), 92.9 (91.8), 96.5 (94.1), 98.8 (98.8), 96.5 (94.1), 97.6 (96.5), 96.5 (95.3), 100 (100), 94.1 (91.8), 95.3 (94.1), 94.1 (92.9), 94.1 (92.9), 94.1 (92.9), 97.6 (97.6), 94.1 (92.9), 94.1…	-	99.3 (98.6), 100 (100), 100 (100), 99.3 (99.3), 100 (100), 100 (100), 100 (100), 100 (100), 100 (100), 100 (100), 100 (100), 99.3 (98.6), 98.6 (97.2), 100 (100), 100 (100), 100 (100), 100 (100), 100 (100), 100 (100), 97.2 (94.4), 100 (100), 100 (99.3), 99.3 (98.6), 100 (100), 100 (99.3), 100 (100), 97.9 (96.5), 100 (100), 96.5 (95.1), 97.2 (95.1), 97.9 (95.8), 100 (100), 97.9 (96.5), 99.3 (98.6),…	-	74.6 (64.3), 75 (64), 74.6 (64.3), 75 (64.7), 74.6 (64.7), 74.6 (64.3), 75.3 (62.7), 77.9 (65.8), 77.9 (65.4), 77.6 (65.1), 76.4 (63.5), 74.6 (64.3), 74.6 (62.1), 79 (68), 76.8 (64.6), 77.9 (65.4), 74.6 (62.5), 78.6 (66.1), 74.6 (62.1), 76.8 (64.2), 75.4 (62.9), 76.8 (64.6), 74.6 (61.8), 79 (68.4), 79 (68.4), 76.1 (65.4), 79 (68.4), 78.7 (67.6), 79 (68.4), 79.4 (69.1),	53.5 (45.5), 53.5 (49.5), 53.5 (49.5), 52.5 (48.5), 53.5 (49.5), 53.5 (45.5), 51.5 (45.5), 53.5 (49.5), 53.5 (47.5), 52.5 (46.5), 52.5 (46.5), 53.5 (45.5), 52.5 (44.6), 52.5 (46.5), 53.5 (47.5), 52.5 (46.5), 51.5 (45.5), 51.5 (45.5), 50.5 (44.6), 53.5 (47.5), 52.5 (46.5), 51.5 (45.5), 51.5 (44.6), 53.5 (47.5), 52.5 (46.5), 53.5 (47.5), 52.5 (46.5), 52.5 (46.5), 53.5 (47.5), 51.5 (45.5), 53.5 (47.…	28.4 (21), 27.2 (20.4), 28.4 (21), 27.8 (20.4), 27.2 (20.4), 28.4 (21), 27.2 (20.4), 27.2 (20.4), 27.8 (20.4), 27.8 (20.4), 27.8 (19.8), 28.4 (21), 27.8 (20.4), 29 (21), 29 (21), 27.8 (19.8), 29 (21), 27.2 (20.4), 29 (21), 27.8 (20.4), 27.8 (19.8), 27.2 (20.4), 27.8 (20.4), 28.4 (21), 28.4 (20.4), 27.2 (20.4), 29 (21), 27.8 (19.8), 27.8 (19.8), 27.8 (21), 27.2 (20.4), 29 (21), 27.8 (19.8), 27.8 (…	IPR012332(G3DSA:2.160.20.20);IPR011050(SSF51126);IPR030930(PF16168;TIGR04415);PTHR12338:SF8	99.7	76	1.84	0.97±0.05	3.5±2.4	T4 (55-125;192-245);T5 (246-264;302-355;357-409)	E. coli (ND), E. coli STEC_94C (ND, STEC), E. coli O113:H21 (P, STEC), E. coli CFSAN026793 (ND, STEC)
UPI0001F8D949	I	C1	ADIVVHPGETVNGGTLANHDNQIVFGTTNGMTISTGLEYGPDNEANTGGQWVQDGGTANKTTVTSGGLQRVNPGGSVSDTVISAGGGQSLQGRAVNTTLNGGEQWMHEGAIATGTVINDKGWQVVKPGTVATDTVVNTGAEGGPDAENGDTGQFVRGDAVRTTINKNGRQIVRTEGTANTTVVYAGGDQTVHGHALDTTLNGGYQYVHNGGTASDTVVNSDGWQIVKNGGVAGNTTVNQKGRLQVDAGGTATNVTLKQGGALVTSTAATVTGINRLGAFSVVEGKADNVVLENGGRLDVLTGHTATNTRVDDGGTLDVRNGGTATTVSMGNGGVLLADSGAAVSGTRSDGKAFSIGGGQADALMLEKGSSFTLNAGDTATDTTVNGGLFTARGGTLAGT…	499	ADIVVHPGETVNGGTLANHDNQIVFGTTNGMTISTGLEYGPDNEANTGGQWVQDGGTANKTTVTSGGLQRVNPGGSVSDTVISAGGGQSLQGRAVNTTLNGGEQWMHEGAIATGTVINDKGWQVVKPGTVATDTVVNTGAEGGPDAENGDTGQFVRGDAVRTTINKNGRQIVRTEGTANTTVVYAGGDQTVHGHALDTTLNGGYQYVHNGGTASDTVVNSDGWQIVKNGGVAGNTTVNQKGRLQVDAGGTATNVTLKQGGALVTSTAATVT	GINRLGAFSVVEGKADNVVLENGGRLDVLTGHTATNTRVDDGGTLDVRNGGTATTVSMGNGGVLLADSGAAVSGTRSDGKAFSIG	GGQADALMLEKGSSFTLNAGDTATDTTVNGGLFTARGGTLAGTTTLNNGAILTLSGKTVNNDTLTIREGDALLQGGSLTGNGSVEKSGSGTLTVSNTTLTQKAVNLNEGTLTLNDSTVTTDVIAQRGTALKLTGSTVLNGAID	98.2 (97.8), 96.3 (94.5), 100 (100), 99.3 (99.3), 99.6 (99.6), 96.3 (95.2), 98.9 (98.5), 98.2 (97), 98.9 (98.9), 95.9 (94.8), 99.6 (99.6), 98.2 (97.8), 99.3 (99.3), 98.2 (97.8), 97 (96.3), 99.6 (99.6), 99.6 (99.6), 99.6 (99.6), 99.3 (99.3), 86 (80.4), 87.1 (80.8), 87.1 (82.7), 86 (80.8), 85.6 (80.4), 86.7 (82.3), 86.3 (82.3), 86.7 (81.2), 86.7 (82.7), 86.3 (82.7), 88.6 (84.1), 87.5 (83), 87.1 (81…	-	98.8 (98.8), 100 (100), 100 (100), 100 (100), 100 (100), 100 (100), 100 (100), 100 (100), 100 (100), 100 (100), 100 (100), 98.8 (98.8), 100 (100), 100 (100), 98.8 (98.8), 100 (100), 100 (100), 100 (100), 100 (100), 92.9 (91.8), 96.5 (94.1), 98.8 (98.8), 96.5 (94.1), 97.6 (96.5), 96.5 (95.3), 100 (100), 94.1 (91.8), 95.3 (94.1), 94.1 (92.9), 94.1 (92.9), 94.1 (92.9), 97.6 (97.6), 94.1 (92.9), 94.1…	-	99.3 (98.6), 100 (100), 100 (100), 99.3 (99.3), 100 (100), 100 (100), 100 (100), 100 (100), 100 (100), 100 (100), 100 (100), 99.3 (98.6), 98.6 (97.2), 100 (100), 100 (100), 100 (100), 100 (100), 100 (100), 100 (100), 97.2 (94.4), 100 (100), 100 (99.3), 99.3 (98.6), 100 (100), 100 (99.3), 100 (100), 97.9 (96.5), 100 (100), 96.5 (95.1), 97.2 (95.1), 97.9 (95.8), 100 (100), 97.9 (96.5), 99.3 (98.6),…	-	73.5 (64.3), 73.5 (63.6), 73.2 (64), 73.5 (64.3), 73.5 (64), 73.5 (64.3), 74.5 (63.5), 79 (66.2), 79 (65.8), 78.7 (65.4), 77.5 (65.7), 73.5 (64.3), 75.7 (64.3), 77.9 (68.4), 77.9 (64.9), 79 (65.8), 75.7 (64.7), 77.9 (64.9), 75.7 (64.3), 77.9 (64.6), 76.5 (65.1), 77.9 (64.9), 75.7 (64), 77.9 (68.8), 77.9 (68.8), 76.8 (67.3), 77.9 (68.8), 77.6 (68), 77.9 (68.8), 77.9 (68.8),	53.5 (45.5), 53.5 (49.5), 53.5 (49.5), 52.5 (48.5), 53.5 (49.5), 53.5 (45.5), 51.5 (45.5), 53.5 (49.5), 53.5 (47.5), 52.5 (46.5), 52.5 (46.5), 53.5 (45.5), 52.5 (44.6), 52.5 (46.5), 53.5 (47.5), 52.5 (46.5), 51.5 (45.5), 51.5 (45.5), 50.5 (44.6), 53.5 (47.5), 52.5 (46.5), 51.5 (45.5), 51.5 (44.6), 53.5 (47.5), 52.5 (46.5), 53.5 (47.5), 52.5 (46.5), 52.5 (46.5), 53.5 (47.5), 51.5 (45.5), 53.5 (47.…	28.4 (21), 27.2 (20.4), 28.4 (21), 27.8 (20.4), 27.2 (20.4), 28.4 (21), 27.2 (20.4), 27.2 (20.4), 27.8 (20.4), 27.8 (20.4), 27.8 (19.8), 28.4 (21), 27.8 (20.4), 29 (21), 29 (21), 27.8 (19.8), 29 (21), 27.2 (20.4), 29 (21), 27.8 (20.4), 27.8 (19.8), 27.2 (20.4), 27.8 (20.4), 28.4 (21), 28.4 (20.4), 27.2 (20.4), 29 (21), 27.8 (19.8), 27.8 (19.8), 27.8 (21), 27.2 (20.4), 29 (21), 27.8 (19.8), 27.8 (…	IPR012332(G3DSA:2.160.20.20);IPR011050(SSF51126);IPR030930(PF16168;TIGR04415);PTHR12338:SF8	99.7	68	0.08	0.70±0.12	7.6±4.3	T4 (55-125;192-245);T5 (246-264;302-355;357-409)	E. coli (ND), E. coli EPECa14 (P, EPEC), E. coli O26:H11 (P, STEC)
UPI00000BAB90	I	C1	ADIVVRPGETVNGGTLANHDNQIVFGTTNGMTISTGLEYGPDNEANTGGQWVQDGGTANKTTVTSGGLQRVNPGGSVSDTVISAGGGQSLQGRAVNTTLNGGEQWMHEGAIATGTVINDKGWQVVKPGTVATDTVVNTGAEGGPDAENGDTGQFVRGDAVRTTINKNGRQIVRTEGTTNTTVVYAGGDQTVHGHALDTTLNGGYQYVHNGGTASDTVVNSDGWQIVKNGGVAGNTTVNQKGRLQVDAGGTATNVTLKQGGALVTSTAATVTGINRLGAFSVVEGKADNVVLENGGRLDVLTGHTATNTRVDDGGTLDVRNGGTATTVSMGNGGVLLADSGAAVSGTRSDGKAFSIGGGQADALMLEKGSSFTLNAGDMATDTTVNGGLFTARGGTLAGT…	499	ADIVVRPGETVNGGTLANHDNQIVFGTTNGMTISTGLEYGPDNEANTGGQWVQDGGTANKTTVTSGGLQRVNPGGSVSDTVISAGGGQSLQGRAVNTTLNGGEQWMHEGAIATGTVINDKGWQVVKPGTVATDTVVNTGAEGGPDAENGDTGQFVRGDAVRTTINKNGRQIVRTEGTTNTTVVYAGGDQTVHGHALDTTLNGGYQYVHNGGTASDTVVNSDGWQIVKNGGVAGNTTVNQKGRLQVDAGGTATNVTLKQGGALVTSTAATVT	GINRLGAFSVVEGKADNVVLENGGRLDVLTGHTATNTRVDDGGTLDVRNGGTATTVSMGNGGVLLADSGAAVSGTRSDGKAFSIG	GGQADALMLEKGSSFTLNAGDMATDTTVNGGLFTARGGTLAGTTTLNNGAILTLSGKTVNNDTLTIREGDALLQGGSLTGNGSVEKSGSGTLTVSNTTLTQKAVNLNEGTLTLNDSTVTTDVIAQRGTALKLTGSTVLNGAID	97.4 (97), 96.3 (94.1), 99.3 (99.3), 100 (100), 98.9 (98.9), 95.6 (94.5), 98.2 (97.8), 97.4 (96.3), 98.2 (98.2), 95.2 (94.1), 98.9 (98.9), 97.4 (97), 100 (100), 98.2 (97.4), 97 (95.9), 98.9 (98.9), 98.9 (98.9), 98.9 (98.9), 98.5 (98.5), 86 (80.1), 87.1 (80.4), 87.1 (82.3), 86 (80.4), 85.6 (80.1), 86.7 (81.9), 86.3 (81.9), 86.7 (80.8), 86.7 (82.3), 86.3 (82.3), 88.6 (83.8), 87.5 (82.7), 87.1 (81.5…	-	98.8 (98.8), 100 (100), 100 (100), 100 (100), 100 (100), 100 (100), 100 (100), 100 (100), 100 (100), 100 (100), 100 (100), 98.8 (98.8), 100 (100), 100 (100), 98.8 (98.8), 100 (100), 100 (100), 100 (100), 100 (100), 92.9 (91.8), 96.5 (94.1), 98.8 (98.8), 96.5 (94.1), 97.6 (96.5), 96.5 (95.3), 100 (100), 94.1 (91.8), 95.3 (94.1), 94.1 (92.9), 94.1 (92.9), 94.1 (92.9), 97.6 (97.6), 94.1 (92.9), 94.1…	-	98.6 (97.9), 99.3 (99.3), 99.3 (99.3), 100 (100), 99.3 (99.3), 99.3 (99.3), 99.3 (99.3), 99.3 (99.3), 99.3 (99.3), 99.3 (99.3), 99.3 (99.3), 98.6 (97.9), 99.3 (97.9), 99.3 (99.3), 99.3 (99.3), 99.3 (99.3), 99.3 (99.3), 99.3 (99.3), 99.3 (99.3), 96.5 (93.7), 99.3 (99.3), 99.3 (98.6), 98.6 (97.9), 99.3 (99.3), 99.3 (98.6), 99.3 (99.3), 97.2 (95.8), 99.3 (99.3), 95.8 (94.4), 96.5 (94.4), 97.2 (95.1)…	-	73.5 (64), 73.5 (63.2), 73.2 (63.6), 73.5 (64), 73.5 (63.6), 73.5 (64), 74.2 (63.1), 78.3 (65.4), 78.3 (65.1), 77.9 (64.7), 76.8 (64.9), 73.5 (64), 75.4 (64), 77.9 (68), 77.1 (64.2), 78.3 (65.1), 75.4 (64.3), 77.5 (64.6), 75.4 (64), 77.1 (63.8), 75.7 (64.3), 77.1 (64.2), 75.4 (63.6), 77.9 (68.4), 77.9 (68.4), 76.1 (66.5), 77.9 (68.4), 77.6 (67.6), 77.9 (68.4), 77.9 (68.4),	53.5 (45.5), 53.5 (49.5), 53.5 (49.5), 52.5 (48.5), 53.5 (49.5), 53.5 (45.5), 51.5 (45.5), 53.5 (49.5), 53.5 (47.5), 52.5 (46.5), 52.5 (46.5), 53.5 (45.5), 52.5 (44.6), 52.5 (46.5), 53.5 (47.5), 52.5 (46.5), 51.5 (45.5), 51.5 (45.5), 50.5 (44.6), 53.5 (47.5), 52.5 (46.5), 51.5 (45.5), 51.5 (44.6), 53.5 (47.5), 52.5 (46.5), 53.5 (47.5), 52.5 (46.5), 52.5 (46.5), 53.5 (47.5), 51.5 (45.5), 53.5 (47.…	28.4 (21), 27.2 (20.4), 28.4 (21), 28.4 (20.4), 27.2 (20.4), 28.4 (21), 27.2 (20.4), 27.2 (20.4), 27.8 (20.4), 28.4 (20.4), 27.8 (19.8), 28.4 (21), 28.4 (20.4), 29.6 (21), 29.6 (21), 27.8 (19.8), 29.6 (21), 27.2 (20.4), 29.6 (21), 27.8 (20.4), 27.8 (19.8), 27.2 (20.4), 27.8 (20.4), 28.4 (21), 28.4 (20.4), 27.2 (20.4), 29 (21), 27.8 (19.8), 27.8 (19.8), 27.8 (21), 27.2 (20.4), 29.6 (21), 27.8 (19.…	IPR012332(G3DSA:2.160.20.20);IPR011050(SSF51126);IPR030930(PF16168;TIGR04415);PTHR12338:SF8	99.7	73	0.21	0.74±0.11	6.9±4.1	T4 (55-125;192-245);T5 (246-264;302-355;357-409)	E. coli (ND), E. coli ML308-225 (C),
UPI0001C3282B	I	C1	ADIVVHPGETVNGGTLANHDNQIVFGTTNGMTISTGLEYGPDNEANTGGQWVQDGGTANKTTVTSGGLQRVNPGGSVSDTVISAGGGQSLQGRAVNTTLNGGEQWMHEGAIATGTVINDKGWQVVKPGTVATDTVVNTGAEGGPDAENGDTGQFVRGDAVRTTINKNGRQIVRAEGTANTTVVYAGGDQTVHGHALDTTLNGGYQYVHNGGTASDTVVNSDGWQIVKNGGVAGNTTVNQKGRLQVDAGGTATNVTLKQGGALVTSTAATVTGINRLGAFSVVEGKADNVVLENGGRLDVLTGHTATNTRVDDGGTLDVRNGGTATTVSMGNGGVLLADSGAAVSGTRSDGKAFSIGGGQADALMLEKGSSFTLNAGDTATDTTVNGGLFTARGGTLAGT…	499	ADIVVHPGETVNGGTLANHDNQIVFGTTNGMTISTGLEYGPDNEANTGGQWVQDGGTANKTTVTSGGLQRVNPGGSVSDTVISAGGGQSLQGRAVNTTLNGGEQWMHEGAIATGTVINDKGWQVVKPGTVATDTVVNTGAEGGPDAENGDTGQFVRGDAVRTTINKNGRQIVRAEGTANTTVVYAGGDQTVHGHALDTTLNGGYQYVHNGGTASDTVVNSDGWQIVKNGGVAGNTTVNQKGRLQVDAGGTATNVTLKQGGALVTSTAATVT	GINRLGAFSVVEGKADNVVLENGGRLDVLTGHTATNTRVDDGGTLDVRNGGTATTVSMGNGGVLLADSGAAVSGTRSDGKAFSIG	GGQADALMLEKGSSFTLNAGDTATDTTVNGGLFTARGGTLAGTTTLNNGAILTLSGKTVNNDTLTIREGDALLQGGSLTGNGSVEKSGSGTLTVSNTTLTQKAVNLNEGTLTLNDSTVTTDVIAQRGTALKLTGSTVLNGAID	98.5 (98.2), 96.7 (94.8), 99.6 (99.6), 98.9 (98.9), 100 (100), 96.7 (95.6), 98.5 (98.2), 97.8 (96.7), 99.3 (99.3), 96.3 (95.2), 100 (100), 98.5 (98.2), 98.9 (98.9), 97.8 (97.4), 96.7 (95.9), 100 (100), 100 (100), 100 (100), 99.6 (99.6), 86.3 (80.8), 86.7 (80.4), 87.5 (83), 86.3 (81.2), 86 (80.8), 86.7 (82.3), 86.7 (82.7), 87.1 (81.5), 87.1 (83), 86.7 (83), 88.9 (84.5), 87.8 (83.4), 87.5 (82.3), 8…	-	98.8 (98.8), 100 (100), 100 (100), 100 (100), 100 (100), 100 (100), 100 (100), 100 (100), 100 (100), 100 (100), 100 (100), 98.8 (98.8), 100 (100), 100 (100), 98.8 (98.8), 100 (100), 100 (100), 100 (100), 100 (100), 92.9 (91.8), 96.5 (94.1), 98.8 (98.8), 96.5 (94.1), 97.6 (96.5), 96.5 (95.3), 100 (100), 94.1 (91.8), 95.3 (94.1), 94.1 (92.9), 94.1 (92.9), 94.1 (92.9), 97.6 (97.6), 94.1 (92.9), 94.1…	-	99.3 (98.6), 100 (100), 100 (100), 99.3 (99.3), 100 (100), 100 (100), 100 (100), 100 (100), 100 (100), 100 (100), 100 (100), 99.3 (98.6), 98.6 (97.2), 100 (100), 100 (100), 100 (100), 100 (100), 100 (100), 100 (100), 97.2 (94.4), 100 (100), 100 (99.3), 99.3 (98.6), 100 (100), 100 (99.3), 100 (100), 97.9 (96.5), 100 (100), 96.5 (95.1), 97.2 (95.1), 97.9 (95.8), 100 (100), 97.9 (96.5), 99.3 (98.6),…	-	73.5 (64.3), 73.5 (63.6), 73.2 (64), 73.5 (64.3), 73.5 (64), 73.5 (64.3), 74.5 (63.5), 79 (66.2), 79 (65.8), 78.7 (65.4), 77.5 (65.7), 73.5 (64.3), 75.7 (64.3), 77.9 (68.4), 77.9 (64.9), 79 (65.8), 75.7 (64.7), 77.9 (64.9), 75.7 (64.3), 77.9 (64.6), 76.5 (65.1), 77.9 (64.9), 75.7 (64), 77.9 (68.8), 77.9 (68.8), 76.8 (67.3), 77.9 (68.8), 77.6 (68), 77.9 (68.8), 77.9 (68.8),	53.5 (45.5), 53.5 (49.5), 53.5 (49.5), 52.5 (48.5), 53.5 (49.5), 53.5 (45.5), 51.5 (45.5), 53.5 (49.5), 53.5 (47.5), 52.5 (46.5), 52.5 (46.5), 53.5 (45.5), 52.5 (44.6), 52.5 (46.5), 53.5 (47.5), 52.5 (46.5), 51.5 (45.5), 51.5 (45.5), 50.5 (44.6), 53.5 (47.5), 52.5 (46.5), 51.5 (45.5), 51.5 (44.6), 53.5 (47.5), 52.5 (46.5), 53.5 (47.5), 52.5 (46.5), 52.5 (46.5), 53.5 (47.5), 51.5 (45.5), 53.5 (47.…	28.4 (21), 27.2 (20.4), 28.4 (21), 27.8 (20.4), 27.2 (20.4), 28.4 (21), 27.2 (20.4), 27.2 (20.4), 27.8 (20.4), 27.8 (20.4), 27.8 (19.8), 28.4 (21), 27.8 (20.4), 29 (21), 29 (21), 27.8 (19.8), 29 (21), 27.2 (20.4), 29 (21), 27.8 (20.4), 27.8 (19.8), 27.2 (20.4), 27.8 (20.4), 28.4 (21), 28.4 (20.4), 27.2 (20.4), 29 (21), 27.8 (19.8), 27.8 (19.8), 27.8 (21), 27.2 (20.4), 29 (21), 27.8 (19.8), 27.8 (…	IPR012332(G3DSA:2.160.20.20);IPR011050(SSF51126);IPR030930(PF16168;TIGR04415);PTHR12338:SF8	99.7	52	0.49	0.78±0.10	6.4±3.9	T4 (55-125;192-245);T5 (246-264;302-355;357-409)	E. coli (ND), E. coli O44:H18 strain 042 (P, EAEC), E. coli NCTC9702 (ND)
UPI0005797E37	I	C1	ADIVVHPGETVNGGTLANHDNQIVFGTTNGMTISTGLEYGPDNEANTGGQWVQDGGTANKTTVTSGGLQRVNPGGSVSDTVISAGGGQSLQGRAVNTTLNGGEQWVHEDGIATGTVINEKGWQAIKSGAVATDTVVNTGAEGGPDAENGDTGQTVYGDAVRTTINKNGRQIVAAEGTANTTVVYAGGDQTVHGHALDTTLNGGYQYVHNGGTASGTVVNSDGWQIVKNGGVAGNTTVNQKGRLQVDAGGTATNVTLKQGGALVTSTAATVTGINRLGAFSVVEGKADNVVLENGGRLDVLTGHTATNTRVDDGGTLDVRNGGTATTVSMGNGGVLLADSGAAVSGTRSDGKAFSIGGGQADALMLEKGSSFTLNAGDTATDTTVNGGLFTARGGTLAGT…	499	ADIVVHPGETVNGGTLANHDNQIVFGTTNGMTISTGLEYGPDNEANTGGQWVQDGGTANKTTVTSGGLQRVNPGGSVSDTVISAGGGQSLQGRAVNTTLNGGEQWVHEDGIATGTVINEKGWQAIKSGAVATDTVVNTGAEGGPDAENGDTGQTVYGDAVRTTINKNGRQIVAAEGTANTTVVYAGGDQTVHGHALDTTLNGGYQYVHNGGTASGTVVNSDGWQIVKNGGVAGNTTVNQKGRLQVDAGGTATNVTLKQGGALVTSTAATVT	GINRLGAFSVVEGKADNVVLENGGRLDVLTGHTATNTRVDDGGTLDVRNGGTATTVSMGNGGVLLADSGAAVSGTRSDGKAFSIG	GGQADALMLEKGSSFTLNAGDTATDTTVNGGLFTARGGTLAGTTTLNNGAILTLSGKTVNNDTLTIREGDALLQGGSLTGNGSVEKSGSGTLTVSNTTLTQKAVNLNEGTLTLNDSTVTTDVIAQRGTALKLTGSTVLNGAID	95.2 (93.7), 94.1 (91.1), 96.3 (95.2), 95.6 (94.5), 96.7 (95.6), 100 (100), 97.4 (96.7), 98.2 (98.2), 95.9 (94.8), 99.6 (99.6), 96.7 (95.6), 95.2 (93.7), 95.6 (94.5), 94.5 (93), 93.4 (91.5), 96.7 (95.6), 96.7 (95.6), 96.7 (95.6), 96.3 (95.2), 84.1 (77.5), 84.9 (77.5), 85.6 (80.1), 84.1 (78.6), 86.3 (81.5), 87.1 (83), 87.8 (84.1), 87.8 (82.7), 89.7 (86.7), 88.6 (85.2), 88.6 (84.5), 88.2 (84.1), 88…	-	98.8 (98.8), 100 (100), 100 (100), 100 (100), 100 (100), 100 (100), 100 (100), 100 (100), 100 (100), 100 (100), 100 (100), 98.8 (98.8), 100 (100), 100 (100), 98.8 (98.8), 100 (100), 100 (100), 100 (100), 100 (100), 92.9 (91.8), 96.5 (94.1), 98.8 (98.8), 96.5 (94.1), 97.6 (96.5), 96.5 (95.3), 100 (100), 94.1 (91.8), 95.3 (94.1), 94.1 (92.9), 94.1 (92.9), 94.1 (92.9), 97.6 (97.6), 94.1 (92.9), 94.1…	-	99.3 (98.6), 100 (100), 100 (100), 99.3 (99.3), 100 (100), 100 (100), 100 (100), 100 (100), 100 (100), 100 (100), 100 (100), 99.3 (98.6), 98.6 (97.2), 100 (100), 100 (100), 100 (100), 100 (100), 100 (100), 100 (100), 97.2 (94.4), 100 (100), 100 (99.3), 99.3 (98.6), 100 (100), 100 (99.3), 100 (100), 97.9 (96.5), 100 (100), 96.5 (95.1), 97.2 (95.1), 97.9 (95.8), 100 (100), 97.9 (96.5), 99.3 (98.6),…	-	73.5 (64.7), 73.5 (64), 73.2 (64.3), 73.5 (64.7), 73.5 (64.3), 73.5 (64.7), 74.5 (63.8), 79 (66.9), 79 (66.5), 78.7 (66.2), 77.5 (66.1), 73.5 (64.7), 75.7 (65.1), 77.9 (68.8), 77.9 (65.3), 79 (66.5), 76.5 (65.8), 77.9 (65.3), 75.7 (65.1), 77.9 (64.9), 76.5 (65.8), 77.9 (65.3), 75.7 (64.7), 77.9 (69.1), 77.9 (69.1), 77.6 (68.4), 77.9 (69.1), 77.6 (68.4), 77.9 (69.1), 77.9 (69.1),	53.5 (45.5), 53.5 (49.5), 53.5 (49.5), 52.5 (48.5), 53.5 (49.5), 53.5 (45.5), 51.5 (45.5), 53.5 (49.5), 53.5 (47.5), 52.5 (46.5), 52.5 (46.5), 53.5 (45.5), 52.5 (44.6), 52.5 (46.5), 53.5 (47.5), 52.5 (46.5), 51.5 (45.5), 51.5 (45.5), 50.5 (44.6), 53.5 (47.5), 52.5 (46.5), 51.5 (45.5), 51.5 (44.6), 53.5 (47.5), 52.5 (46.5), 53.5 (47.5), 52.5 (46.5), 52.5 (46.5), 53.5 (47.5), 51.5 (45.5), 53.5 (47.…	28.4 (21), 27.2 (20.4), 28.4 (21), 27.8 (20.4), 27.2 (20.4), 28.4 (21), 27.2 (20.4), 27.2 (20.4), 27.8 (20.4), 27.8 (20.4), 27.8 (19.8), 28.4 (21), 27.8 (20.4), 29 (21), 29 (21), 27.8 (19.8), 29 (21), 27.2 (20.4), 29 (21), 27.8 (20.4), 27.8 (19.8), 27.2 (20.4), 27.8 (20.4), 28.4 (21), 28.4 (20.4), 27.2 (20.4), 29 (21), 27.8 (19.8), 27.8 (19.8), 27.8 (21), 27.2 (20.4), 29 (21), 27.8 (19.8), 27.8 (…	IPR012332(G3DSA:2.160.20.20);IPR011050(SSF51126);IPR030930(PF16168;TIGR04415);PTHR12338:SF8	99.8	76	1.84	0.97±0.05	3.5±2.4	T4 (55-125;192-245);T5 (246-264;302-355;357-409)	E. coli (ND), E. coli ST648 (P, ExPEC), E. coli CoR-4 (ND), E. coli YH17148 (ND), E. coli GER_MD03_1505_Eco_006 (ND), E. coli NCTC9015 (ND)
UPI00074FA569	I	C1	ADIVVHPGETVNGGTLANHDNQIVFGTTNGMTISTGLEYGPDNEANTGGQWVQDGGTANKTTVTSGGLQRVNPGGSVSDTVISAGGGQSLQGRAVNTTLNGGEQWMHEGAIATGTVINDKGWQAIKSGAVATDTVVNTGAEGGPDAENGDTGQFVRGDAVRTTINKNGRQIVRTEGTANTTVVYAGGDQTVHGHALDTTLNGGYQYVHNGGTASDTVVNSDGWQIVKNGGVAGNTTVNQKGRLQVDAGGTATNVTLKQGGALVTSTAATVTGINRLGAFSVVEGKADNVVLENGGRLDVLTGHTATNTRVDDGGTLDVRNGGTATTVSMGNGGVLLADSGAAVSGTRSDGKAFSIGGGQADALMLEKGSSFTLNAGDTATDTTVNGGLFTARGGTLAGT…	499	ADIVVHPGETVNGGTLANHDNQIVFGTTNGMTISTGLEYGPDNEANTGGQWVQDGGTANKTTVTSGGLQRVNPGGSVSDTVISAGGGQSLQGRAVNTTLNGGEQWMHEGAIATGTVINDKGWQAIKSGAVATDTVVNTGAEGGPDAENGDTGQFVRGDAVRTTINKNGRQIVRTEGTANTTVVYAGGDQTVHGHALDTTLNGGYQYVHNGGTASDTVVNSDGWQIVKNGGVAGNTTVNQKGRLQVDAGGTATNVTLKQGGALVTSTAATVT	GINRLGAFSVVEGKADNVVLENGGRLDVLTGHTATNTRVDDGGTLDVRNGGTATTVSMGNGGVLLADSGAAVSGTRSDGKAFSIG	GGQADALMLEKGSSFTLNAGDTATDTTVNGGLFTARGGTLAGTTTLNNGAILTLSGKTVNNDTLTIREGDALLQGGSLTGNGSVEKSGSGTLTVSNTTLTQKAVNLNEGTLTLNDSTVTTDVIAQRGTALKLTGSTVLNGAID	97 (96.3), 95.2 (93), 98.9 (98.5), 98.2 (97.8), 98.5 (98.2), 97.4 (96.7), 100 (100), 99.3 (98.5), 97.8 (97.4), 97 (96.3), 98.5 (98.2), 97 (96.3), 98.2 (97.8), 97 (96.3), 95.9 (94.8), 98.5 (98.2), 98.5 (98.2), 98.5 (98.2), 98.2 (97.8), 85.6 (79.7), 86.7 (80.1), 86.7 (81.9), 85.6 (80.1), 86.7 (81.2), 87.8 (83), 87.5 (83), 87.5 (81.5), 87.8 (84.1), 87.5 (83.4), 88.2 (83.4), 88.6 (83.8), 88.2 (82.7),…	-	98.8 (98.8), 100 (100), 100 (100), 100 (100), 100 (100), 100 (100), 100 (100), 100 (100), 100 (100), 100 (100), 100 (100), 98.8 (98.8), 100 (100), 100 (100), 98.8 (98.8), 100 (100), 100 (100), 100 (100), 100 (100), 92.9 (91.8), 96.5 (94.1), 98.8 (98.8), 96.5 (94.1), 97.6 (96.5), 96.5 (95.3), 100 (100), 94.1 (91.8), 95.3 (94.1), 94.1 (92.9), 94.1 (92.9), 94.1 (92.9), 97.6 (97.6), 94.1 (92.9), 94.1…	-	99.3 (98.6), 100 (100), 100 (100), 99.3 (99.3), 100 (100), 100 (100), 100 (100), 100 (100), 100 (100), 100 (100), 100 (100), 99.3 (98.6), 98.6 (97.2), 100 (100), 100 (100), 100 (100), 100 (100), 100 (100), 100 (100), 97.2 (94.4), 100 (100), 100 (99.3), 99.3 (98.6), 100 (100), 100 (99.3), 100 (100), 97.9 (96.5), 100 (100), 96.5 (95.1), 97.2 (95.1), 97.9 (95.8), 100 (100), 97.9 (96.5), 99.3 (98.6),…	-	74.3 (64.3), 74.3 (63.6), 73.9 (64), 74.3 (64.3), 74.3 (64), 74.3 (64.3), 74.5 (63.8), 79 (66.5), 79 (66.2), 78.7 (65.8), 77.5 (66.1), 74.3 (64.3), 75.7 (64.7), 78.7 (68.4), 77.9 (65.3), 79 (66.2), 75.7 (65.1), 77.9 (65.3), 75.7 (64.7), 77.9 (64.9), 76.5 (65.4), 77.9 (65.3), 75.7 (64.3), 78.7 (68.8), 78.7 (68.8), 77.6 (67.3), 78.7 (68.8), 78.3 (68), 78.7 (68.8), 78.7 (68.8),	53.5 (45.5), 53.5 (49.5), 53.5 (49.5), 52.5 (48.5), 53.5 (49.5), 53.5 (45.5), 51.5 (45.5), 53.5 (49.5), 53.5 (47.5), 52.5 (46.5), 52.5 (46.5), 53.5 (45.5), 52.5 (44.6), 52.5 (46.5), 53.5 (47.5), 52.5 (46.5), 51.5 (45.5), 51.5 (45.5), 50.5 (44.6), 53.5 (47.5), 52.5 (46.5), 51.5 (45.5), 51.5 (44.6), 53.5 (47.5), 52.5 (46.5), 53.5 (47.5), 52.5 (46.5), 52.5 (46.5), 53.5 (47.5), 51.5 (45.5), 53.5 (47.…	28.4 (21), 27.2 (20.4), 28.4 (21), 27.8 (20.4), 27.2 (20.4), 28.4 (21), 27.2 (20.4), 27.2 (20.4), 27.8 (20.4), 27.8 (20.4), 27.8 (19.8), 28.4 (21), 27.8 (20.4), 29 (21), 29 (21), 27.8 (19.8), 29 (21), 27.2 (20.4), 29 (21), 27.8 (20.4), 27.8 (19.8), 27.2 (20.4), 27.8 (20.4), 28.4 (21), 28.4 (20.4), 27.2 (20.4), 29 (21), 27.8 (19.8), 27.8 (19.8), 27.8 (21), 27.2 (20.4), 29 (21), 27.8 (19.8), 27.8 (…	IPR012332(G3DSA:2.160.20.20);IPR011050(SSF51126);IPR030930(PF16168;TIGR04415);PTHR12338:SF8	99.7	76	1.85	0.98±0.05	3.5±2.4	T4 (55-125;128-191;192-245);T5 (246-264;302-355;357-409)	E. coli (ND), E. coli MRE600 (ND), E. coli KCJK3945 (ND)
UPI0005980B39	I	C1	ADIVVHPGETVNGGTLANHDNQIVFGTTNGMTISTGLEYGPDNEANTGGQWVQDGGTANKTTVTSGGLQRVNPGGSVSDTVISAGGGQSLQGRAVNTTLNGGEQWVHEDGIATGTVINEKGWQAIKSGAVATDTVVNTGAEGGPDAENGDTGQFVRGDAVRTTINKNGRQIVRTEGTANTTVVYAGGDQTVHGHALDTTLNGGYQYVHNGGTASDTVVNSDGWQIVKNGGVAGNTTVNQKGRLQVDAGGTATNVTLKQGGALVTSTAATVTGINRLGAFSVVEGKADNVVLENGGRLDVLTGHTATNTRVDDGGTLDVRNGGTATTVSMGNGGVLLADSGAAVSGTRSDGKAFSIGGGQADALMLEKGSSFTLNAGDTATDTTVNGGLFTARGGTLAGT…	499	ADIVVHPGETVNGGTLANHDNQIVFGTTNGMTISTGLEYGPDNEANTGGQWVQDGGTANKTTVTSGGLQRVNPGGSVSDTVISAGGGQSLQGRAVNTTLNGGEQWVHEDGIATGTVINEKGWQAIKSGAVATDTVVNTGAEGGPDAENGDTGQFVRGDAVRTTINKNGRQIVRTEGTANTTVVYAGGDQTVHGHALDTTLNGGYQYVHNGGTASDTVVNSDGWQIVKNGGVAGNTTVNQKGRLQVDAGGTATNVTLKQGGALVTSTAATVT	GINRLGAFSVVEGKADNVVLENGGRLDVLTGHTATNTRVDDGGTLDVRNGGTATTVSMGNGGVLLADSGAAVSGTRSDGKAFSIG	GGQADALMLEKGSSFTLNAGDTATDTTVNGGLFTARGGTLAGTTTLNNGAILTLSGKTVNNDTLTIREGDALLQGGSLTGNGSVEKSGSGTLTVSNTTLTQKAVNLNEGTLTLNDSTVTTDVIAQRGTALKLTGSTVLNGAID	96.3 (94.8), 94.5 (91.5), 98.2 (97), 97.4 (96.3), 97.8 (96.7), 98.2 (98.2), 99.3 (98.5), 100 (100), 97 (95.9), 97.8 (97.8), 97.8 (96.7), 96.3 (94.8), 97.4 (96.3), 96.3 (94.8), 95.2 (93.4), 97.8 (96.7), 97.8 (96.7), 97.8 (96.7), 97.4 (96.3), 84.9 (78.2), 86 (78.6), 86 (80.4), 84.9 (79.3), 86.7 (81.9), 87.8 (83.8), 87.5 (83.8), 87.5 (82.3), 87.8 (84.9), 87.5 (84.1), 88.2 (84.1), 88.6 (84.5), 88.2 (…	-	98.8 (98.8), 100 (100), 100 (100), 100 (100), 100 (100), 100 (100), 100 (100), 100 (100), 100 (100), 100 (100), 100 (100), 98.8 (98.8), 100 (100), 100 (100), 98.8 (98.8), 100 (100), 100 (100), 100 (100), 100 (100), 92.9 (91.8), 96.5 (94.1), 98.8 (98.8), 96.5 (94.1), 97.6 (96.5), 96.5 (95.3), 100 (100), 94.1 (91.8), 95.3 (94.1), 94.1 (92.9), 94.1 (92.9), 94.1 (92.9), 97.6 (97.6), 94.1 (92.9), 94.1…	-	99.3 (98.6), 100 (100), 100 (100), 99.3 (99.3), 100 (100), 100 (100), 100 (100), 100 (100), 100 (100), 100 (100), 100 (100), 99.3 (98.6), 98.6 (97.2), 100 (100), 100 (100), 100 (100), 100 (100), 100 (100), 100 (100), 97.2 (94.4), 100 (100), 100 (99.3), 99.3 (98.6), 100 (100), 100 (99.3), 100 (100), 97.9 (96.5), 100 (100), 96.5 (95.1), 97.2 (95.1), 97.9 (95.8), 100 (100), 97.9 (96.5), 99.3 (98.6),…	-	74.3 (64.7), 74.3 (64), 73.9 (64.3), 74.3 (64.7), 74.3 (64.3), 74.3 (64.7), 74.9 (63.8), 79.4 (66.9), 79.4 (66.5), 79 (66.2), 77.9 (66.1), 74.3 (64.7), 76.1 (65.1), 78.7 (68.8), 78.2 (65.3), 79.4 (66.5), 76.8 (65.8), 78.2 (65.3), 76.1 (65.1), 78.2 (64.9), 76.8 (65.8), 78.2 (65.3), 76.1 (64.7), 78.7 (69.1), 78.7 (69.1), 78.3 (68.4), 78.7 (69.1), 78.3 (68.4), 78.7 (69.1), 78.7 (69.1),	53.5 (45.5), 53.5 (49.5), 53.5 (49.5), 52.5 (48.5), 53.5 (49.5), 53.5 (45.5), 51.5 (45.5), 53.5 (49.5), 53.5 (47.5), 52.5 (46.5), 52.5 (46.5), 53.5 (45.5), 52.5 (44.6), 52.5 (46.5), 53.5 (47.5), 52.5 (46.5), 51.5 (45.5), 51.5 (45.5), 50.5 (44.6), 53.5 (47.5), 52.5 (46.5), 51.5 (45.5), 51.5 (44.6), 53.5 (47.5), 52.5 (46.5), 53.5 (47.5), 52.5 (46.5), 52.5 (46.5), 53.5 (47.5), 51.5 (45.5), 53.5 (47.…	28.4 (21), 27.2 (20.4), 28.4 (21), 27.8 (20.4), 27.2 (20.4), 28.4 (21), 27.2 (20.4), 27.2 (20.4), 27.8 (20.4), 27.8 (20.4), 27.8 (19.8), 28.4 (21), 27.8 (20.4), 29 (21), 29 (21), 27.8 (19.8), 29 (21), 27.2 (20.4), 29 (21), 27.8 (20.4), 27.8 (19.8), 27.2 (20.4), 27.8 (20.4), 28.4 (21), 28.4 (20.4), 27.2 (20.4), 29 (21), 27.8 (19.8), 27.8 (19.8), 27.8 (21), 27.2 (20.4), 29 (21), 27.8 (19.8), 27.8 (…	IPR012332(G3DSA:2.160.20.20);IPR011050(SSF51126);IPR030930(PF16168;TIGR04415);PTHR12338:SF8	99.6	68	1.83	0.97±0.05	3.5±2.4	T4 (55-125;128-191;192-245);T5 (246-264;302-355;357-409)	E. coli (ND), E. coli O70:H32 1303 (P, bovine ExPEC), E. coli O39:H7 OLC1558 (P, STEC)
UPI0007A74949	I	C1	ADIVVHPGETVNDGTLTNHDNQIVFGTTNGMTISTGLEYGPDNEANTGGQWVQDGGTANKTTVTSGGLQRVNPGGSVSDTVISAGGGQSLQGRAVNTTLNGGEQWMHEGAIATGTVINDKGWQVVKPGTVATDTVVNTGAEGGPDAENGDTGQFVRGDAVRTTINKNGRQIVRAEGTANTTVVYAGGDQTVHGHALDTTLNGGYQYVHNGGTASDTVVNSDGWQIVKNGGVAGNTTVNQKGRLQVDAGGTATNVTLKQGGALVTSTAATVTGINRLGAFSVVEGKADNVVLENGGRLDVLTGHTATNTRVDDGGTLDVRNGGTATTVSMGNGGVLLADSGAAVSGTRSDGKAFSIGGGQADALMLEKGSSFTLNAGDTATDTTVNGGLFTARGGTLAGT…	499	ADIVVHPGETVNDGTLTNHDNQIVFGTTNGMTISTGLEYGPDNEANTGGQWVQDGGTANKTTVTSGGLQRVNPGGSVSDTVISAGGGQSLQGRAVNTTLNGGEQWMHEGAIATGTVINDKGWQVVKPGTVATDTVVNTGAEGGPDAENGDTGQFVRGDAVRTTINKNGRQIVRAEGTANTTVVYAGGDQTVHGHALDTTLNGGYQYVHNGGTASDTVVNSDGWQIVKNGGVAGNTTVNQKGRLQVDAGGTATNVTLKQGGALVTSTAATVT	GINRLGAFSVVEGKADNVVLENGGRLDVLTGHTATNTRVDDGGTLDVRNGGTATTVSMGNGGVLLADSGAAVSGTRSDGKAFSIG	GGQADALMLEKGSSFTLNAGDTATDTTVNGGLFTARGGTLAGTTTLNNGAILTLSGKTVNNDTLTIREGDALLQGGSLTGNGSVEKSGSGTLTVSNTTLTQKAVNLNEGTLTLNDSTVTTDVIAQRGTALKLTGSTVLNGAID	97.8 (97.4), 96.7 (94.8), 98.9 (98.9), 98.2 (98.2), 99.3 (99.3), 95.9 (94.8), 97.8 (97.4), 97 (95.9), 100 (100), 95.6 (94.5), 99.3 (99.3), 97.8 (97.4), 98.2 (98.2), 97.8 (97.4), 96.7 (95.9), 99.3 (99.3), 99.3 (99.3), 99.3 (99.3), 98.9 (98.9), 86 (80.4), 86.3 (80.1), 87.5 (83), 86 (80.8), 85.6 (80.4), 86.7 (82.3), 87.5 (83.4), 87.1 (81.5), 86.7 (82.7), 86.7 (83), 88.2 (83.8), 87.8 (83.4), 87.5 (82…	-	98.8 (98.8), 100 (100), 100 (100), 100 (100), 100 (100), 100 (100), 100 (100), 100 (100), 100 (100), 100 (100), 100 (100), 98.8 (98.8), 100 (100), 100 (100), 98.8 (98.8), 100 (100), 100 (100), 100 (100), 100 (100), 92.9 (91.8), 96.5 (94.1), 98.8 (98.8), 96.5 (94.1), 97.6 (96.5), 96.5 (95.3), 100 (100), 94.1 (91.8), 95.3 (94.1), 94.1 (92.9), 94.1 (92.9), 94.1 (92.9), 97.6 (97.6), 94.1 (92.9), 94.1…	-	99.3 (98.6), 100 (100), 100 (100), 99.3 (99.3), 100 (100), 100 (100), 100 (100), 100 (100), 100 (100), 100 (100), 100 (100), 99.3 (98.6), 98.6 (97.2), 100 (100), 100 (100), 100 (100), 100 (100), 100 (100), 100 (100), 97.2 (94.4), 100 (100), 100 (99.3), 99.3 (98.6), 100 (100), 100 (99.3), 100 (100), 97.9 (96.5), 100 (100), 96.5 (95.1), 97.2 (95.1), 97.9 (95.8), 100 (100), 97.9 (96.5), 99.3 (98.6),…	-	74.3 (65.1), 73.5 (63.6), 73.2 (64), 73.5 (64.3), 73.2 (63.6), 74.3 (65.1), 74.2 (63.1), 78.7 (65.8), 78.7 (65.4), 78.3 (65.1), 77.1 (65.3), 74.3 (65.1), 75.4 (64), 77.6 (68), 77.5 (64.6), 78.7 (65.4), 75.4 (64.3), 77.5 (64.6), 75.4 (64), 77.5 (64.2), 76.1 (64.7), 77.5 (64.6), 75.4 (63.6), 77.6 (68.4), 77.6 (68.4), 76.8 (67.3), 77.6 (68.4), 77.2 (67.6), 77.6 (68.4), 78.7 (69.5),	53.5 (45.5), 53.5 (49.5), 53.5 (49.5), 52.5 (48.5), 53.5 (49.5), 53.5 (45.5), 51.5 (45.5), 53.5 (49.5), 53.5 (47.5), 52.5 (46.5), 52.5 (46.5), 53.5 (45.5), 52.5 (44.6), 52.5 (46.5), 53.5 (47.5), 52.5 (46.5), 51.5 (45.5), 51.5 (45.5), 50.5 (44.6), 53.5 (47.5), 52.5 (46.5), 51.5 (45.5), 51.5 (44.6), 53.5 (47.5), 52.5 (46.5), 53.5 (47.5), 52.5 (46.5), 52.5 (46.5), 53.5 (47.5), 51.5 (45.5), 53.5 (47.…	28.4 (21), 27.2 (20.4), 28.4 (21), 27.8 (20.4), 27.2 (20.4), 28.4 (21), 27.2 (20.4), 27.2 (20.4), 27.8 (20.4), 27.8 (20.4), 27.8 (19.8), 28.4 (21), 27.8 (20.4), 29 (21), 29 (21), 27.8 (19.8), 29 (21), 27.2 (20.4), 29 (21), 27.8 (20.4), 27.8 (19.8), 27.2 (20.4), 27.8 (20.4), 28.4 (21), 28.4 (20.4), 27.2 (20.4), 29 (21), 27.8 (19.8), 27.8 (19.8), 27.8 (21), 27.2 (20.4), 29 (21), 27.8 (19.8), 27.8 (…	IPR012332(G3DSA:2.160.20.20);IPR011050(SSF51126);IPR030930(PF16168;TIGR04415);PTHR12338:SF8	99.6	72	1.79	0.97±0.05	3.6±2.5	T4 (55-125;192-245);T5 (246-264;302-355;357-409)	E. coli (ND), E. coli Ecol_745 (ND)
UPI00092D7F6D	I	C1	ADIVVHPGETVNGGTLANHDNQIVFGTTNGMTISTGLEYGPDNEANTGGQWVQDGGTANKTTVTSGGLQRVNPGGSVSDTVISAGGGQSLQGRAVNTTLNGGEQWVHEDGIATGTVINEKGWQAIKSGAVATDTVVNTGAEGGPDAENGDTGQTVYGDAVRTTINKNGRQIVAAEGTANTTVVYAGGDQTVHGHALDTTLNGGYQYVHNGGTASGTVVNSDGWQIVKNGGVAGNTTVNQKGRLQVDAGGTATNVTLKQGGALVTSTTATVTGINRLGAFSVVEGKADNVVLENGGRLDVLTGHTATNTRVDDGGTLDVRNGGTATTVSMGNGGVLLADSGAAVSGTRSDGKAFSIGGGQADALMLEKGSSFTLNAGDTATDTTVNGGLFTARGGTLAGT…	499	ADIVVHPGETVNGGTLANHDNQIVFGTTNGMTISTGLEYGPDNEANTGGQWVQDGGTANKTTVTSGGLQRVNPGGSVSDTVISAGGGQSLQGRAVNTTLNGGEQWVHEDGIATGTVINEKGWQAIKSGAVATDTVVNTGAEGGPDAENGDTGQTVYGDAVRTTINKNGRQIVAAEGTANTTVVYAGGDQTVHGHALDTTLNGGYQYVHNGGTASGTVVNSDGWQIVKNGGVAGNTTVNQKGRLQVDAGGTATNVTLKQGGALVTSTTATVT	GINRLGAFSVVEGKADNVVLENGGRLDVLTGHTATNTRVDDGGTLDVRNGGTATTVSMGNGGVLLADSGAAVSGTRSDGKAFSIG	GGQADALMLEKGSSFTLNAGDTATDTTVNGGLFTARGGTLAGTTTLNNGAILTLSGKTVNNDTLTIREGDALLQGGSLTGNGSVEKSGSGTLTVSNTTLTQKAVNLNEGTLTLNDSTVTTDVIAQRGTALKLTGSTVLNGAID	94.8 (93.4), 93.7 (90.8), 95.9 (94.8), 95.2 (94.1), 96.3 (95.2), 99.6 (99.6), 97 (96.3), 97.8 (97.8), 95.6 (94.5), 100 (100), 96.3 (95.2), 94.8 (93.4), 95.2 (94.1), 94.1 (92.6), 93 (91.1), 96.3 (95.2), 96.3 (95.2), 96.3 (95.2), 95.9 (94.8), 84.1 (77.5), 84.9 (77.5), 85.6 (80.1), 84.1 (78.6), 86.3 (81.5), 87.1 (83), 87.8 (84.1), 87.8 (82.7), 89.7 (86.7), 88.6 (85.2), 88.6 (84.5), 88.2 (84.1), 88.6…	-	98.8 (98.8), 100 (100), 100 (100), 100 (100), 100 (100), 100 (100), 100 (100), 100 (100), 100 (100), 100 (100), 100 (100), 98.8 (98.8), 100 (100), 100 (100), 98.8 (98.8), 100 (100), 100 (100), 100 (100), 100 (100), 92.9 (91.8), 96.5 (94.1), 98.8 (98.8), 96.5 (94.1), 97.6 (96.5), 96.5 (95.3), 100 (100), 94.1 (91.8), 95.3 (94.1), 94.1 (92.9), 94.1 (92.9), 94.1 (92.9), 97.6 (97.6), 94.1 (92.9), 94.1…	-	99.3 (98.6), 100 (100), 100 (100), 99.3 (99.3), 100 (100), 100 (100), 100 (100), 100 (100), 100 (100), 100 (100), 100 (100), 99.3 (98.6), 98.6 (97.2), 100 (100), 100 (100), 100 (100), 100 (100), 100 (100), 100 (100), 97.2 (94.4), 100 (100), 100 (99.3), 99.3 (98.6), 100 (100), 100 (99.3), 100 (100), 97.9 (96.5), 100 (100), 96.5 (95.1), 97.2 (95.1), 97.9 (95.8), 100 (100), 97.9 (96.5), 99.3 (98.6),…	-	73.5 (64.7), 73.5 (64), 73.2 (64.3), 73.5 (64.7), 73.5 (64.3), 73.5 (64.7), 74.2 (63.5), 78.7 (66.5), 78.7 (66.2), 78.3 (65.8), 77.1 (65.7), 73.5 (64.7), 75.4 (64.7), 77.6 (68.4), 77.5 (64.9), 78.7 (66.2), 76.1 (65.4), 77.5 (64.9), 75.4 (64.7), 77.5 (64.6), 76.1 (65.4), 77.5 (64.9), 75.4 (64.3), 77.6 (68.8), 77.6 (68.8), 77.2 (68), 77.6 (68.8), 77.2 (68), 77.6 (68.8), 77.6 (68.8),	53.5 (45.5), 53.5 (49.5), 53.5 (49.5), 52.5 (48.5), 53.5 (49.5), 53.5 (45.5), 51.5 (45.5), 53.5 (49.5), 53.5 (47.5), 52.5 (46.5), 52.5 (46.5), 53.5 (45.5), 52.5 (44.6), 52.5 (46.5), 53.5 (47.5), 52.5 (46.5), 51.5 (45.5), 51.5 (45.5), 50.5 (44.6), 53.5 (47.5), 52.5 (46.5), 51.5 (45.5), 51.5 (44.6), 53.5 (47.5), 52.5 (46.5), 53.5 (47.5), 52.5 (46.5), 52.5 (46.5), 53.5 (47.5), 51.5 (45.5), 53.5 (47.…	28.4 (21), 27.2 (20.4), 28.4 (21), 27.8 (20.4), 27.2 (20.4), 28.4 (21), 27.2 (20.4), 27.2 (20.4), 27.8 (20.4), 27.8 (20.4), 27.8 (19.8), 28.4 (21), 27.8 (20.4), 29 (21), 29 (21), 27.8 (19.8), 29 (21), 27.2 (20.4), 29 (21), 27.8 (20.4), 27.8 (19.8), 27.2 (20.4), 27.8 (20.4), 28.4 (21), 28.4 (20.4), 27.2 (20.4), 29 (21), 27.8 (19.8), 27.8 (19.8), 27.8 (21), 27.2 (20.4), 29 (21), 27.8 (19.8), 27.8 (…	IPR012332(G3DSA:2.160.20.20);IPR011050(SSF51126);IPR030930(PF16168;TIGR04415);PTHR12338:SF8	99.8	69	1.83	0.97±0.05	3.5±2.4	T4 (55-125;192-245);T5 (246-264;302-355;357-409)	E. coli (ND), E. coli C3 (ND), E. coli C7 (ND)
UPI00038F962F	I	C1	ADIVVHPGETVNGGTLANHDNQIVFGTTNGMTISTGLEYGPDNEANTGGQWVQDGGTANKTTVTSGGLQRVNPGGSVSDTVISAGGGQSLQGRAVNTTLNGGEQWMHEGAIATGTVINDKGWQVVKPGTVATDTVVNTGAEGGPDAENGDTGQFVRGDAVRTTINKNGRQIVRAEGTANTTVVYAGGDQTVHGHALDTTLNGGYQYVHNGGTASDTVVNSDGWQIVKNGGVAGNTTVNQKGRLQVDAGGTATNVTLKQGGALVTSTAATVTGINRLGAFSVVEGKADNVVLENGGRLDVLTGHTATNTRVDDGGTLDVRNGGTATTVSMGNGGVLLADSGAAVSGTRSDGKAFSIGGGQADALMLEKGSSFTLNAGDTATDTTVNGGLFTARGGTLAGT…	499	ADIVVHPGETVNGGTLANHDNQIVFGTTNGMTISTGLEYGPDNEANTGGQWVQDGGTANKTTVTSGGLQRVNPGGSVSDTVISAGGGQSLQGRAVNTTLNGGEQWMHEGAIATGTVINDKGWQVVKPGTVATDTVVNTGAEGGPDAENGDTGQFVRGDAVRTTINKNGRQIVRAEGTANTTVVYAGGDQTVHGHALDTTLNGGYQYVHNGGTASDTVVNSDGWQIVKNGGVAGNTTVNQKGRLQVDAGGTATNVTLKQGGALVTSTAATVT	GINRLGAFSVVEGKADNVVLENGGRLDVLTGHTATNTRVDDGGTLDVRNGGTATTVSMGNGGVLLADSGAAVSGTRSDGKAFSIG	GGQADALMLEKGSSFTLNAGDTATDTTVNGGLFTARGGTLAGTTTLNNGAILTLSGKTVNNDTLTIREGDALLQGGSLTGNGSVEKSGSGTLTVSNTTLTQKAVNLNEGTLTLNDSTVTTDVIAQRGTALKLTGSTVLNGAID	98.5 (98.2), 96.7 (94.8), 99.6 (99.6), 98.9 (98.9), 100 (100), 96.7 (95.6), 98.5 (98.2), 97.8 (96.7), 99.3 (99.3), 96.3 (95.2), 100 (100), 98.5 (98.2), 98.9 (98.9), 97.8 (97.4), 96.7 (95.9), 100 (100), 100 (100), 100 (100), 99.6 (99.6), 86.3 (80.8), 86.7 (80.4), 87.5 (83), 86.3 (81.2), 86 (80.8), 86.7 (82.3), 86.7 (82.7), 87.1 (81.5), 87.1 (83), 86.7 (83), 88.9 (84.5), 87.8 (83.4), 87.5 (82.3), 8…	-	98.8 (98.8), 100 (100), 100 (100), 100 (100), 100 (100), 100 (100), 100 (100), 100 (100), 100 (100), 100 (100), 100 (100), 98.8 (98.8), 100 (100), 100 (100), 98.8 (98.8), 100 (100), 100 (100), 100 (100), 100 (100), 92.9 (91.8), 96.5 (94.1), 98.8 (98.8), 96.5 (94.1), 97.6 (96.5), 96.5 (95.3), 100 (100), 94.1 (91.8), 95.3 (94.1), 94.1 (92.9), 94.1 (92.9), 94.1 (92.9), 97.6 (97.6), 94.1 (92.9), 94.1…	-	99.3 (98.6), 100 (100), 100 (100), 99.3 (99.3), 100 (100), 100 (100), 100 (100), 100 (100), 100 (100), 100 (100), 100 (100), 99.3 (98.6), 98.6 (97.2), 100 (100), 100 (100), 100 (100), 100 (100), 100 (100), 100 (100), 97.2 (94.4), 100 (100), 100 (99.3), 99.3 (98.6), 100 (100), 100 (99.3), 100 (100), 97.9 (96.5), 100 (100), 96.5 (95.1), 97.2 (95.1), 97.9 (95.8), 100 (100), 97.9 (96.5), 99.3 (98.6),…	-	73.5 (64.3), 73.5 (63.6), 73.2 (64), 73.5 (64.3), 73.5 (64), 73.5 (64.3), 74.5 (63.5), 79 (66.2), 79 (65.8), 78.7 (65.4), 77.5 (65.7), 73.5 (64.3), 75.7 (64.3), 77.9 (68.4), 77.9 (64.9), 79 (65.8), 75.7 (64.7), 77.9 (64.9), 75.7 (64.3), 77.9 (64.6), 76.5 (65.1), 77.9 (64.9), 75.7 (64), 77.9 (68.8), 77.9 (68.8), 76.8 (67.3), 77.9 (68.8), 77.6 (68), 77.9 (68.8), 77.9 (68.8),	53.5 (45.5), 53.5 (49.5), 53.5 (49.5), 52.5 (48.5), 53.5 (49.5), 53.5 (45.5), 51.5 (45.5), 53.5 (49.5), 53.5 (47.5), 52.5 (46.5), 52.5 (46.5), 53.5 (45.5), 52.5 (44.6), 52.5 (46.5), 53.5 (47.5), 52.5 (46.5), 51.5 (45.5), 51.5 (45.5), 50.5 (44.6), 53.5 (47.5), 52.5 (46.5), 51.5 (45.5), 51.5 (44.6), 53.5 (47.5), 52.5 (46.5), 53.5 (47.5), 52.5 (46.5), 52.5 (46.5), 53.5 (47.5), 51.5 (45.5), 53.5 (47.…	28.4 (21), 27.2 (20.4), 28.4 (21), 27.8 (20.4), 27.2 (20.4), 28.4 (21), 27.2 (20.4), 27.2 (20.4), 27.8 (20.4), 27.8 (20.4), 27.8 (19.8), 28.4 (21), 27.8 (20.4), 29 (21), 29 (21), 27.8 (19.8), 29 (21), 27.2 (20.4), 29 (21), 27.8 (20.4), 27.8 (19.8), 27.2 (20.4), 27.8 (20.4), 28.4 (21), 28.4 (20.4), 27.2 (20.4), 29 (21), 27.8 (19.8), 27.8 (19.8), 27.8 (21), 27.2 (20.4), 29 (21), 27.8 (19.8), 27.8 (…	IPR012332(G3DSA:2.160.20.20);IPR011050(SSF51126);IPR030930(PF16168;TIGR04415);PTHR12338:SF8	99.7	52	1.83	0.97±0.05	3.5±2.4	T4 (55-125;192-245);T5 (246-264;302-355;357-409)	E. coli (ND), Salmonella enterica (P), E. coli D5 (ND), E. coli HVH 121 (4-6877826) (P, UPEC), E. coli UCD_JA03_pb (ND), E. coli 912 (ND), E. coli O128ab:H2 STEC 2746 (ND, STEC), E. coli 424660 (ND), E. coli SWECR0124 (ND), E. coli CFSAN061762 (ND), E. coli NCTC11114 (ND)
UPI0002A3734A	I	C1	ADIVVRPGETVNGGTLANHDNQIVFGTTNGMTISTGLEYGPDNEANTGGQWVQDGGTANKTTVTSGGLQRVNPGGSVSDTVISAGGGQSLQGRAVNTTLNGGEQWMHEGAIATGTVINDKGWQVVKPGTVATDTVVNTGAEGGPDAENGDTGQFVRGDAVRTTINKNGRQIVRTEGTTNTTVVYAGGDQTVHGHALDTTLNGGYQYVHNGGTASDTVVNSDGWQIVKNGGVAGNTTVNQKGRLQVDAGGTATNVTLKQGGALVTSTAATVTGINRLGAFSVVEGKADNVVLENGGRLDVLTGHTATNTRVDDGGTLDVRNGGTATTVSMGNGGVLLADSGAAVSGTRSDGKAFSIGGGQADALMLEKGSSFTLNAGDMATDTTVNGGLFTARGGTLAGT…	499	ADIVVRPGETVNGGTLANHDNQIVFGTTNGMTISTGLEYGPDNEANTGGQWVQDGGTANKTTVTSGGLQRVNPGGSVSDTVISAGGGQSLQGRAVNTTLNGGEQWMHEGAIATGTVINDKGWQVVKPGTVATDTVVNTGAEGGPDAENGDTGQFVRGDAVRTTINKNGRQIVRTEGTTNTTVVYAGGDQTVHGHALDTTLNGGYQYVHNGGTASDTVVNSDGWQIVKNGGVAGNTTVNQKGRLQVDAGGTATNVTLKQGGALVTSTAATVT	GINRLGAFSVVEGKADNVVLENGGRLDVLTGHTATNTRVDDGGTLDVRNGGTATTVSMGNGGVLLADSGAAVSGTRSDGKAFSIG	GGQADALMLEKGSSFTLNAGDMATDTTVNGGLFTARGGTLAGTTTLNNGAILTLSGKTVNNDTLTIREGDALLQGGALTGNGRVEKSGSGTLTVSNTTLTQKAVNLNEGTLTLNNSTVTTDVIAQRGTALKLTGSTVLNGAID	97.4 (97), 96.3 (94.1), 99.3 (99.3), 100 (100), 98.9 (98.9), 95.6 (94.5), 98.2 (97.8), 97.4 (96.3), 98.2 (98.2), 95.2 (94.1), 98.9 (98.9), 97.4 (97), 100 (100), 98.2 (97.4), 97 (95.9), 98.9 (98.9), 98.9 (98.9), 98.9 (98.9), 98.5 (98.5), 86 (80.1), 87.1 (80.4), 87.1 (82.3), 86 (80.4), 85.6 (80.1), 86.7 (81.9), 86.3 (81.9), 86.7 (80.8), 86.7 (82.3), 86.3 (82.3), 88.6 (83.8), 87.5 (82.7), 87.1 (81.5…	-	98.8 (98.8), 100 (100), 100 (100), 100 (100), 100 (100), 100 (100), 100 (100), 100 (100), 100 (100), 100 (100), 100 (100), 98.8 (98.8), 100 (100), 100 (100), 98.8 (98.8), 100 (100), 100 (100), 100 (100), 100 (100), 92.9 (91.8), 96.5 (94.1), 98.8 (98.8), 96.5 (94.1), 97.6 (96.5), 96.5 (95.3), 100 (100), 94.1 (91.8), 95.3 (94.1), 94.1 (92.9), 94.1 (92.9), 94.1 (92.9), 97.6 (97.6), 94.1 (92.9), 94.1…	-	97.9 (95.8), 98.6 (97.2), 98.6 (97.2), 99.3 (97.9), 98.6 (97.2), 98.6 (97.2), 98.6 (97.2), 98.6 (97.2), 98.6 (97.2), 98.6 (97.2), 98.6 (97.2), 97.9 (95.8), 100 (100), 98.6 (97.2), 98.6 (97.2), 98.6 (97.2), 98.6 (97.2), 98.6 (97.2), 98.6 (97.2), 97.2 (94.4), 98.6 (97.2), 98.6 (97.9), 97.9 (97.2), 98.6 (97.2), 98.6 (96.5), 98.6 (97.2), 97.9 (96.5), 98.6 (97.2), 95.8 (94.4), 97.2 (96.5), 97.2 (96.5)…	-	73.5 (64), 73.5 (63.2), 73.2 (63.6), 73.5 (64), 73.5 (63.6), 73.5 (64), 74.2 (63.1), 78.3 (65.4), 78.3 (65.1), 77.9 (64.7), 76.8 (64.9), 73.5 (64), 75.4 (64), 77.9 (68), 77.1 (64.2), 78.3 (65.1), 75.4 (64.3), 77.5 (64.6), 75.4 (64), 77.1 (63.8), 75.7 (64.3), 77.1 (64.2), 75.4 (63.6), 77.9 (68.4), 77.9 (68.4), 76.1 (66.5), 77.9 (68.4), 77.6 (67.6), 77.9 (68.4), 77.9 (68.4),	53.5 (45.5), 53.5 (49.5), 53.5 (49.5), 52.5 (48.5), 53.5 (49.5), 53.5 (45.5), 51.5 (45.5), 53.5 (49.5), 53.5 (47.5), 52.5 (46.5), 52.5 (46.5), 53.5 (45.5), 52.5 (44.6), 52.5 (46.5), 53.5 (47.5), 52.5 (46.5), 51.5 (45.5), 51.5 (45.5), 50.5 (44.6), 53.5 (47.5), 52.5 (46.5), 51.5 (45.5), 51.5 (44.6), 53.5 (47.5), 52.5 (46.5), 53.5 (47.5), 52.5 (46.5), 52.5 (46.5), 53.5 (47.5), 51.5 (45.5), 53.5 (47.…	28.4 (21), 28.4 (21), 28.4 (21), 29.6 (21), 28.4 (21), 28.4 (21), 28.4 (21), 28.4 (21), 29 (21), 29.6 (21), 27.8 (19.8), 28.4 (21), 29.6 (21), 29.6 (21), 29.6 (21), 27.8 (19.8), 29.6 (21), 28.4 (21), 29.6 (21), 29 (21), 27.8 (19.8), 28.4 (21), 29 (21), 28.4 (21), 28.4 (20.4), 28.4 (21), 29 (21), 27.8 (19.8), 27.8 (19.8), 27.8 (21), 28.4 (21), 29.6 (21), 27.8 (19.8), 27.8 (19.8), 28.4 (21), 29.6 (…	IPR012332(G3DSA:2.160.20.20);IPR011050(SSF51126);IPR030930(PF16168;TIGR04415);PTHR12338:SF8	99.7	75	1.85	0.98±0.05	3.5±2.4	T4 (55-125;192-245);T5 (246-264;302-355;376-436)	E. coli (ND), E. coli ST131 MVAST0167 (P, ExPEC), E. coli Ecol_745 (ND), E. coli KTE216 (ND), E. coli KTE2175 (ND), E. coli PNUSAE019589 (ND), 32b_Esco_HA-NL (ND), E. coli Ec-HUCA 1 (P, ExPEC), E. coli C11 (ND), E. coli B6851 (ND)
UPI00092D9759	I	C1	ADTVVQAGETVSGGTLTNHDNQIVFGTVNGMTISTGLEYGPDNEANTGGQWVQDGGTANKTTVTSGGLQRVNPGGSVSDTVISAGGGQSLQGRAVNTTLNGGEQWMHEGAIATGTVINDKGWQVVKPGTVATDTVVNTGAEGGPDAENGDTGQFVRGDAVRTTINKNGRQIVRTEGTANTTVVYAGGDQTVHGHALDTTLNGGYQYVHNGGTASDTVVNSDGWQIVKNGGVAGNTTVNQKGRLQVDAGGTATNVTLKQGGALVTSTAATVTGINRLGAFSVVEGKADNVVLENGGRLDVLTGHTATNTRVDDGGTLDVRNGGTATTVSMGNGGVLLADSGAAVSGTRSDGKAFSIGGGQADALMLEKGSSFTLNAGDTATDTTVNGGLFTARGGTLAGT…	499	ADTVVQAGETVSGGTLTNHDNQIVFGTVNGMTISTGLEYGPDNEANTGGQWVQDGGTANKTTVTSGGLQRVNPGGSVSDTVISAGGGQSLQGRAVNTTLNGGEQWMHEGAIATGTVINDKGWQVVKPGTVATDTVVNTGAEGGPDAENGDTGQFVRGDAVRTTINKNGRQIVRTEGTANTTVVYAGGDQTVHGHALDTTLNGGYQYVHNGGTASDTVVNSDGWQIVKNGGVAGNTTVNQKGRLQVDAGGTATNVTLKQGGALVTSTAATVT	GINRLGAFSVVEGKADNVVLENGGRLDVLTGHTATNTRVDDGGTLDVRNGGTATTVSMGNGGVLLADSGAAVSGTRSDGKAFSIG	GGQADALMLEKGSSFTLNAGDTATDTTVNGGLFTARGGTLAGTTTLNNGAILTLSGKTVNNDTLTIREGDALLQGGSLTGNGSVEKSGSGTLTVSNTTLTQKAVNLNEGTLTLNDSTVTTDVIAQRGTALKLTGSTVLNGAID	96.3 (95.6), 98.2 (96.7), 98.2 (97.8), 98.2 (97.4), 97.8 (97.4), 94.5 (93), 97 (96.3), 96.3 (94.8), 97.8 (97.4), 94.1 (92.6), 97.8 (97.4), 96.3 (95.6), 98.2 (97.4), 100 (100), 98.9 (98.5), 97.8 (97.4), 97.8 (97.4), 97.8 (97.4), 97.4 (97), 86.7 (81.2), 87.8 (81.9), 88.6 (84.5), 86.7 (80.8), 86.7 (81.9), 88.2 (84.1), 87.8 (83.4), 88.2 (82.3), 87.8 (84.1), 87.8 (83.8), 88.9 (84.9), 88.9 (84.9), 88.6…	-	98.8 (98.8), 100 (100), 100 (100), 100 (100), 100 (100), 100 (100), 100 (100), 100 (100), 100 (100), 100 (100), 100 (100), 98.8 (98.8), 100 (100), 100 (100), 98.8 (98.8), 100 (100), 100 (100), 100 (100), 100 (100), 92.9 (91.8), 96.5 (94.1), 98.8 (98.8), 96.5 (94.1), 97.6 (96.5), 96.5 (95.3), 100 (100), 94.1 (91.8), 95.3 (94.1), 94.1 (92.9), 94.1 (92.9), 94.1 (92.9), 97.6 (97.6), 94.1 (92.9), 94.1…	-	99.3 (98.6), 100 (100), 100 (100), 99.3 (99.3), 100 (100), 100 (100), 100 (100), 100 (100), 100 (100), 100 (100), 100 (100), 99.3 (98.6), 98.6 (97.2), 100 (100), 100 (100), 100 (100), 100 (100), 100 (100), 100 (100), 97.2 (94.4), 100 (100), 100 (99.3), 99.3 (98.6), 100 (100), 100 (99.3), 100 (100), 97.9 (96.5), 100 (100), 96.5 (95.1), 97.2 (95.1), 97.9 (95.8), 100 (100), 97.9 (96.5), 99.3 (98.6),…	-	74.6 (65.1), 75 (64.7), 74.6 (65.1), 75 (65.4), 74.6 (65.4), 74.6 (65.1), 75.3 (63.5), 77.9 (64.7), 77.9 (64.3), 77.6 (64), 76.4 (64.2), 74.6 (65.1), 74.6 (62.9), 79 (68.8), 76.8 (63.5), 77.9 (64.3), 74.6 (63.2), 78.6 (64.9), 74.6 (62.9), 76.8 (63.1), 75.4 (63.6), 76.8 (63.5), 74.6 (62.5), 79 (69.1), 79 (69.1), 76.1 (66.2), 79 (69.1), 78.7 (68.4), 79 (69.1), 79.4 (69.9),	53.5 (45.5), 53.5 (49.5), 53.5 (49.5), 52.5 (48.5), 53.5 (49.5), 53.5 (45.5), 51.5 (45.5), 53.5 (49.5), 53.5 (47.5), 52.5 (46.5), 52.5 (46.5), 53.5 (45.5), 52.5 (44.6), 52.5 (46.5), 53.5 (47.5), 52.5 (46.5), 51.5 (45.5), 51.5 (45.5), 50.5 (44.6), 53.5 (47.5), 52.5 (46.5), 51.5 (45.5), 51.5 (44.6), 53.5 (47.5), 52.5 (46.5), 53.5 (47.5), 52.5 (46.5), 52.5 (46.5), 53.5 (47.5), 51.5 (45.5), 53.5 (47.…	28.4 (21), 27.2 (20.4), 28.4 (21), 27.8 (20.4), 27.2 (20.4), 28.4 (21), 27.2 (20.4), 27.2 (20.4), 27.8 (20.4), 27.8 (20.4), 27.8 (19.8), 28.4 (21), 27.8 (20.4), 29 (21), 29 (21), 27.8 (19.8), 29 (21), 27.2 (20.4), 29 (21), 27.8 (20.4), 27.8 (19.8), 27.2 (20.4), 27.8 (20.4), 28.4 (21), 28.4 (20.4), 27.2 (20.4), 29 (21), 27.8 (19.8), 27.8 (19.8), 27.8 (21), 27.2 (20.4), 29 (21), 27.8 (19.8), 27.8 (…	IPR012332(G3DSA:2.160.20.20);IPR011050(SSF51126);IPR030930(PF16168;TIGR04415);PTHR12338:SF8	99.8	75	1.85	0.98±0.05	3.5±2.4	T4 (55-125;192-245);T5 (246-264;302-355;357-409)	E. coli (ND), E. coli M3 (ND), E. coli C10 (ND)
UPI00092D7EA0	I	C1	ADTVVQAGETVSGGTLTNHDNQIVFGTVNGMTISTGLEYGPDNEANTGGQWVQDGGTANKTTVTSGGLQRVNPGGSVSDTVISAGGGQSLQGRAVNTTLNGGEQWMHEGAIATGTVINDKGWQVVKPGTVATDTVVNTGAEGGPDAENGDTGQFVRGDAVRTTINKNGRQIVRTEGTANTTVVYAGGDQTVHGHALDTTLNGGYQYVHNGGTASDTVVNSDGWQIVKEGGLADFTTVNQKGRLQVDAGGTATNVTLKQGGALVTSTAATVTGINRLGAFSVVEGKADNVVLENGGRLDVLTGHTATNTRVDDGGTLDVRNGGTATTVSMGNGGVLLTDSGAAVSGTRSDGKAFSIGGGQADALMLEKGSSFTLNAGDTATDTTVNGGLFTARGGTLAGT…	499	ADTVVQAGETVSGGTLTNHDNQIVFGTVNGMTISTGLEYGPDNEANTGGQWVQDGGTANKTTVTSGGLQRVNPGGSVSDTVISAGGGQSLQGRAVNTTLNGGEQWMHEGAIATGTVINDKGWQVVKPGTVATDTVVNTGAEGGPDAENGDTGQFVRGDAVRTTINKNGRQIVRTEGTANTTVVYAGGDQTVHGHALDTTLNGGYQYVHNGGTASDTVVNSDGWQIVKEGGLADFTTVNQKGRLQVDAGGTATNVTLKQGGALVTSTAATVT	GINRLGAFSVVEGKADNVVLENGGRLDVLTGHTATNTRVDDGGTLDVRNGGTATTVSMGNGGVLLTDSGAAVSGTRSDGKAFSIG	GGQADALMLEKGSSFTLNAGDTATDTTVNGGLFTARGGTLAGTTTLNNGAILTLSGKTVNNDTLTIREGDALLQGGSLTGNGSVEKSGSGTLTVSNTTLTQKAVNLNEGTLTLNDSTVTTDVIAQRGTALKLTGSTVLNGAID	95.2 (94.1), 99.3 (98.2), 97 (96.3), 97 (95.9), 96.7 (95.9), 93.4 (91.5), 95.9 (94.8), 95.2 (93.4), 96.7 (95.9), 93 (91.1), 96.7 (95.9), 95.2 (94.1), 97 (95.9), 98.9 (98.5), 100 (100), 96.7 (95.9), 96.7 (95.9), 96.7 (95.9), 96.3 (95.6), 87.8 (82.7), 88.9 (83.4), 89.7 (86), 87.8 (82.3), 86.7 (81.2), 89.3 (85.6), 88.9 (84.9), 89.3 (83.8), 88.9 (85.6), 88.9 (85.2), 90 (86.3), 90 (86.3), 89.7 (85.2),…	-	97.6 (97.6), 98.8 (98.8), 98.8 (98.8), 98.8 (98.8), 98.8 (98.8), 98.8 (98.8), 98.8 (98.8), 98.8 (98.8), 98.8 (98.8), 98.8 (98.8), 98.8 (98.8), 97.6 (97.6), 98.8 (98.8), 98.8 (98.8), 100 (100), 98.8 (98.8), 98.8 (98.8), 98.8 (98.8), 98.8 (98.8), 91.8 (90.6), 95.3 (92.9), 97.6 (97.6), 95.3 (92.9), 96.5 (95.3), 95.3 (94.1), 98.8 (98.8), 92.9 (90.6), 94.1 (92.9), 92.9 (91.8), 92.9 (91.8), 92.9 (91.8)…	-	99.3 (98.6), 100 (100), 100 (100), 99.3 (99.3), 100 (100), 100 (100), 100 (100), 100 (100), 100 (100), 100 (100), 100 (100), 99.3 (98.6), 98.6 (97.2), 100 (100), 100 (100), 100 (100), 100 (100), 100 (100), 100 (100), 97.2 (94.4), 100 (100), 100 (99.3), 99.3 (98.6), 100 (100), 100 (99.3), 100 (100), 97.9 (96.5), 100 (100), 96.5 (95.1), 97.2 (95.1), 97.9 (95.8), 100 (100), 97.9 (96.5), 99.3 (98.6),…	-	73.9 (64.3), 74.3 (64), 73.9 (64.3), 74.3 (64.7), 73.9 (64.7), 73.9 (64.3), 74.5 (62.7), 77.9 (65.1), 77.9 (64.7), 77.6 (64.3), 75.6 (63.5), 73.9 (64.3), 73.9 (62.1), 78.3 (68), 76.8 (63.8), 77.9 (64.7), 73.9 (62.5), 78.6 (65.3), 73.9 (62.1), 76.8 (63.5), 74.6 (62.9), 76.8 (63.8), 73.9 (61.8), 78.3 (68.4), 78.3 (68.4), 75.4 (65.4), 78.3 (68.4), 77.9 (67.6), 78.3 (68.4), 78.7 (69.1),	52.5 (44.6), 52.5 (48.5), 52.5 (48.5), 51.5 (47.5), 52.5 (48.5), 52.5 (44.6), 50.5 (44.6), 52.5 (48.5), 52.5 (46.5), 51.5 (45.5), 51.5 (45.5), 52.5 (44.6), 51.5 (43.6), 51.5 (45.5), 52.5 (46.5), 51.5 (45.5), 50.5 (44.6), 50.5 (44.6), 49.5 (43.6), 52.5 (46.5), 51.5 (45.5), 50.5 (44.6), 50.5 (43.6), 52.5 (46.5), 51.5 (45.5), 52.5 (46.5), 51.5 (45.5), 51.5 (45.5), 52.5 (46.5), 50.5 (44.6), 52.5 (46.…	28.4 (21), 27.2 (20.4), 28.4 (21), 27.8 (20.4), 27.2 (20.4), 28.4 (21), 27.2 (20.4), 27.2 (20.4), 27.8 (20.4), 27.8 (20.4), 27.8 (19.8), 28.4 (21), 27.8 (20.4), 29 (21), 29 (21), 27.8 (19.8), 29 (21), 27.2 (20.4), 29 (21), 27.8 (20.4), 27.8 (19.8), 27.2 (20.4), 27.8 (20.4), 28.4 (21), 28.4 (20.4), 27.2 (20.4), 29 (21), 27.8 (19.8), 27.8 (19.8), 27.8 (21), 27.2 (20.4), 29 (21), 27.8 (19.8), 27.8 (…	IPR012332(G3DSA:2.160.20.20);IPR011050(SSF51126);IPR030930(PF16168;TIGR04415);PTHR12338:SF8	99.7	75	1.86	0.98±0.05	3.5±2.4	T4 (55-125;192-245);T5 (246-264;302-391)	E. coli (ND), E. coli M1 (ND), E. coli M3 (ND)
UPI00000B27C8	I	C1	ADIVVHPGETVNGGTLANHDNQIVFGTTNGMTISTGLEYGPDNEANTGGQWVQDGGTANKTTVTSGGLQRVNPGGSVSDTVISAGGGQSLQGRAVNTTLNGGEQWMHEGAIATGTVINDKGWQVVKPGTVATDTVVNTGAEGGPDAENGDTGQFVRGDAVRTTINKNGRQIVRAEGTANTTVVYAGGDQTVHGHALDTTLNGGYQYVHNGGTASDTVVNSDGWQIVKNGGVAGNTTVNQKGRLQVDAGGTATNVTLKQGGALVTSTAATVTGINRLGAFSVVEGKADNVVLENGGRLDVLTGHTATNTRVDDGGTLDVRNGGTATTVSMGNGGVLLADSGAAVSGTRSDGKAFSIGGGQADALMLEKGSSFTLNAGDTATDTTVNGGLFTARGGTLAGT…	499	ADIVVHPGETVNGGTLANHDNQIVFGTTNGMTISTGLEYGPDNEANTGGQWVQDGGTANKTTVTSGGLQRVNPGGSVSDTVISAGGGQSLQGRAVNTTLNGGEQWMHEGAIATGTVINDKGWQVVKPGTVATDTVVNTGAEGGPDAENGDTGQFVRGDAVRTTINKNGRQIVRAEGTANTTVVYAGGDQTVHGHALDTTLNGGYQYVHNGGTASDTVVNSDGWQIVKNGGVAGNTTVNQKGRLQVDAGGTATNVTLKQGGALVTSTAATVT	GINRLGAFSVVEGKADNVVLENGGRLDVLTGHTATNTRVDDGGTLDVRNGGTATTVSMGNGGVLLADSGAAVSGTRSDGKAFSIG	GGQADALMLEKGSSFTLNAGDTATDTTVNGGLFTARGGTLAGTTTLNNGAILTLSGKTVNNDTLTIREGDALLQGGSLTGNGSVEKSGSGTLTVSNTTLTQKAVNLNEGTLTLNDSTVTTDVIAQRGTALKLTGSTVLNGAID	98.5 (98.2), 96.7 (94.8), 99.6 (99.6), 98.9 (98.9), 100 (100), 96.7 (95.6), 98.5 (98.2), 97.8 (96.7), 99.3 (99.3), 96.3 (95.2), 100 (100), 98.5 (98.2), 98.9 (98.9), 97.8 (97.4), 96.7 (95.9), 100 (100), 100 (100), 100 (100), 99.6 (99.6), 86.3 (80.8), 86.7 (80.4), 87.5 (83), 86.3 (81.2), 86 (80.8), 86.7 (82.3), 86.7 (82.7), 87.1 (81.5), 87.1 (83), 86.7 (83), 88.9 (84.5), 87.8 (83.4), 87.5 (82.3), 8…	-	98.8 (98.8), 100 (100), 100 (100), 100 (100), 100 (100), 100 (100), 100 (100), 100 (100), 100 (100), 100 (100), 100 (100), 98.8 (98.8), 100 (100), 100 (100), 98.8 (98.8), 100 (100), 100 (100), 100 (100), 100 (100), 92.9 (91.8), 96.5 (94.1), 98.8 (98.8), 96.5 (94.1), 97.6 (96.5), 96.5 (95.3), 100 (100), 94.1 (91.8), 95.3 (94.1), 94.1 (92.9), 94.1 (92.9), 94.1 (92.9), 97.6 (97.6), 94.1 (92.9), 94.1…	-	99.3 (98.6), 100 (100), 100 (100), 99.3 (99.3), 100 (100), 100 (100), 100 (100), 100 (100), 100 (100), 100 (100), 100 (100), 99.3 (98.6), 98.6 (97.2), 100 (100), 100 (100), 100 (100), 100 (100), 100 (100), 100 (100), 97.2 (94.4), 100 (100), 100 (99.3), 99.3 (98.6), 100 (100), 100 (99.3), 100 (100), 97.9 (96.5), 100 (100), 96.5 (95.1), 97.2 (95.1), 97.9 (95.8), 100 (100), 97.9 (96.5), 99.3 (98.6),…	-	73.5 (64.3), 73.5 (63.6), 73.2 (64), 73.5 (64.3), 73.5 (64), 73.5 (64.3), 74.5 (63.5), 79 (66.2), 79 (65.8), 78.7 (65.4), 77.5 (65.7), 73.5 (64.3), 75.7 (64.3), 77.9 (68.4), 77.9 (64.9), 79 (65.8), 75.7 (64.7), 77.9 (64.9), 75.7 (64.3), 77.9 (64.6), 76.5 (65.1), 77.9 (64.9), 75.7 (64), 77.9 (68.8), 77.9 (68.8), 76.8 (67.3), 77.9 (68.8), 77.6 (68), 77.9 (68.8), 77.9 (68.8),	53.5 (45.5), 53.5 (49.5), 53.5 (49.5), 52.5 (48.5), 53.5 (49.5), 53.5 (45.5), 51.5 (45.5), 53.5 (49.5), 53.5 (47.5), 52.5 (46.5), 52.5 (46.5), 53.5 (45.5), 52.5 (44.6), 52.5 (46.5), 53.5 (47.5), 52.5 (46.5), 51.5 (45.5), 51.5 (45.5), 50.5 (44.6), 53.5 (47.5), 52.5 (46.5), 51.5 (45.5), 51.5 (44.6), 53.5 (47.5), 52.5 (46.5), 53.5 (47.5), 52.5 (46.5), 52.5 (46.5), 53.5 (47.5), 51.5 (45.5), 53.5 (47.…	28.4 (21), 27.2 (20.4), 28.4 (21), 27.8 (20.4), 27.2 (20.4), 28.4 (21), 27.2 (20.4), 27.2 (20.4), 27.8 (20.4), 27.8 (20.4), 27.8 (19.8), 28.4 (21), 27.8 (20.4), 29 (21), 29 (21), 27.8 (19.8), 29 (21), 27.2 (20.4), 29 (21), 27.8 (20.4), 27.8 (19.8), 27.2 (20.4), 27.8 (20.4), 28.4 (21), 28.4 (20.4), 27.2 (20.4), 29 (21), 27.8 (19.8), 27.8 (19.8), 27.8 (21), 27.2 (20.4), 29 (21), 27.8 (19.8), 27.8 (…	IPR012332(G3DSA:2.160.20.20);IPR011050(SSF51126);IPR030930(PF16168;TIGR04415);PTHR12338:SF8	99.7	52	1.83	0.97±0.05	3.5±2.4	T4 (55-125;192-245);T5 (246-264;302-355;357-409)	E. coli (ND), E. coli ML308-225 (C),
UPI0005FC7343	I	C1	ADIVVHPGETVNGGTLANHDNQIVFGTTNGMTISTGLEYGPDNEANTGGQWVQDGGTANKTTVTSGGLQRVNPGGSVSDTVISAGGGQSLQGRAVNTTLNGGEQWMHEGAIATGTVINDKGWQVVKPGTVATDTVVNTGAEGGPDAENGDTGQFVRGDAVRTTINKNGRQIVRAEGTANTTVVYAGGDQTVHGHALDTTLNGGYQYVHNGGTASDTVVNSDGWQIVKNGGVAGNTTVNQKGRLQVDAGGTATNVTLKQGGALVTSTAATVTGINRLGAFSVVEGKADNVVLENGGRLDVLTGHTATNTRVDDGGTLDVRNGGTATTVSMGNGGVLLADSGAAVSGTRSDGKAFSIGGGQADALMLEKGSSFTLNAGDTATDTTVNGGLFTARGGTLAGT…	499	ADIVVHPGETVNGGTLANHDNQIVFGTTNGMTISTGLEYGPDNEANTGGQWVQDGGTANKTTVTSGGLQRVNPGGSVSDTVISAGGGQSLQGRAVNTTLNGGEQWMHEGAIATGTVINDKGWQVVKPGTVATDTVVNTGAEGGPDAENGDTGQFVRGDAVRTTINKNGRQIVRAEGTANTTVVYAGGDQTVHGHALDTTLNGGYQYVHNGGTASDTVVNSDGWQIVKNGGVAGNTTVNQKGRLQVDAGGTATNVTLKQGGALVTSTAATVT	GINRLGAFSVVEGKADNVVLENGGRLDVLTGHTATNTRVDDGGTLDVRNGGTATTVSMGNGGVLLADSGAAVSGTRSDGKAFSIG	GGQADALMLEKGSSFTLNAGDTATDTTVNGGLFTARGGTLAGTTTLNNGAILTLSGKTVNNDTLTIREGDALLQGGSLTGNGSVEKSGSGTLTVSNTTLTQKAVNLNEGTLTLNDSTVTTDVIAQRGTALKLTGSTVLNGAID	98.5 (98.2), 96.7 (94.8), 99.6 (99.6), 98.9 (98.9), 100 (100), 96.7 (95.6), 98.5 (98.2), 97.8 (96.7), 99.3 (99.3), 96.3 (95.2), 100 (100), 98.5 (98.2), 98.9 (98.9), 97.8 (97.4), 96.7 (95.9), 100 (100), 100 (100), 100 (100), 99.6 (99.6), 86.3 (80.8), 86.7 (80.4), 87.5 (83), 86.3 (81.2), 86 (80.8), 86.7 (82.3), 86.7 (82.7), 87.1 (81.5), 87.1 (83), 86.7 (83), 88.9 (84.5), 87.8 (83.4), 87.5 (82.3), 8…	-	98.8 (98.8), 100 (100), 100 (100), 100 (100), 100 (100), 100 (100), 100 (100), 100 (100), 100 (100), 100 (100), 100 (100), 98.8 (98.8), 100 (100), 100 (100), 98.8 (98.8), 100 (100), 100 (100), 100 (100), 100 (100), 92.9 (91.8), 96.5 (94.1), 98.8 (98.8), 96.5 (94.1), 97.6 (96.5), 96.5 (95.3), 100 (100), 94.1 (91.8), 95.3 (94.1), 94.1 (92.9), 94.1 (92.9), 94.1 (92.9), 97.6 (97.6), 94.1 (92.9), 94.1…	-	99.3 (98.6), 100 (100), 100 (100), 99.3 (99.3), 100 (100), 100 (100), 100 (100), 100 (100), 100 (100), 100 (100), 100 (100), 99.3 (98.6), 98.6 (97.2), 100 (100), 100 (100), 100 (100), 100 (100), 100 (100), 100 (100), 97.2 (94.4), 100 (100), 100 (99.3), 99.3 (98.6), 100 (100), 100 (99.3), 100 (100), 97.9 (96.5), 100 (100), 96.5 (95.1), 97.2 (95.1), 97.9 (95.8), 100 (100), 97.9 (96.5), 99.3 (98.6),…	-	73.5 (64.3), 73.5 (63.6), 73.2 (64), 73.5 (64.3), 73.5 (64), 73.5 (64.3), 74.5 (63.5), 79 (66.2), 79 (65.8), 78.7 (65.4), 77.5 (65.7), 73.5 (64.3), 75.7 (64.3), 77.9 (68.4), 77.9 (64.9), 79 (65.8), 75.7 (64.7), 77.9 (64.9), 75.7 (64.3), 77.9 (64.6), 76.5 (65.1), 77.9 (64.9), 75.7 (64), 77.9 (68.8), 77.9 (68.8), 76.8 (67.3), 77.9 (68.8), 77.6 (68), 77.9 (68.8), 77.9 (68.8),	53.5 (45.5), 53.5 (49.5), 53.5 (49.5), 52.5 (48.5), 53.5 (49.5), 53.5 (45.5), 51.5 (45.5), 53.5 (49.5), 53.5 (47.5), 52.5 (46.5), 52.5 (46.5), 53.5 (45.5), 52.5 (44.6), 52.5 (46.5), 53.5 (47.5), 52.5 (46.5), 51.5 (45.5), 51.5 (45.5), 50.5 (44.6), 53.5 (47.5), 52.5 (46.5), 51.5 (45.5), 51.5 (44.6), 53.5 (47.5), 52.5 (46.5), 53.5 (47.5), 52.5 (46.5), 52.5 (46.5), 53.5 (47.5), 51.5 (45.5), 53.5 (47.…	28.4 (21), 27.2 (20.4), 28.4 (21), 27.8 (20.4), 27.2 (20.4), 28.4 (21), 27.2 (20.4), 27.2 (20.4), 27.8 (20.4), 27.8 (20.4), 27.8 (19.8), 28.4 (21), 27.8 (20.4), 29 (21), 29 (21), 27.8 (19.8), 29 (21), 27.2 (20.4), 29 (21), 27.8 (20.4), 27.8 (19.8), 27.2 (20.4), 27.8 (20.4), 28.4 (21), 28.4 (20.4), 27.2 (20.4), 29 (21), 27.8 (19.8), 27.8 (19.8), 27.8 (21), 27.2 (20.4), 29 (21), 27.8 (19.8), 27.8 (…	IPR012332(G3DSA:2.160.20.20);IPR011050(SSF51126);IPR030930(PF16168;TIGR04415);PTHR12338:SF8	99.7	52	1.83	0.97±0.05	3.5±2.4	T4 (55-125;192-245);T5 (246-264;302-355;357-409)	E. coli (ND), E. coli VR50 (P, UPEC)
UPI00092A793C	I	C1	ADIVVHPGETVNGGTLANHDNQIVFGTTNGMTISTGLEYGPDNEANTGGQWVQDGGTANKTTVTSGGLQRVNPGGSVSDTVISAGGGQSLQGRAVNTTLNGGEQWMHEGAIATGTVINDKGWQVVKPGTVATDTVVNTGAEGGPDAENGDTGQFVRGDAVRTTINKNGRQIVRAEGTANTTVVYAGGDQTVHGHALDTTLNGGYQYVHNGGTASDTVVNSDGWQIVKNGGVAGNTTVNQKGRLQVDAGGTATNVTLKQGGALVTSTAATVTGINRLGAFSVVEGKADNVVLENGGRLDVLTGHTATNTRVDDGGTLDVRNGGTATTVSMGNGGVLLADSGAAVSGTRSDGKAFSIGGGQADALMLEKGSSFTLNAGDTATDTTVNGGLFTARGGTLAGT…	499	ADIVVHPGETVNGGTLANHDNQIVFGTTNGMTISTGLEYGPDNEANTGGQWVQDGGTANKTTVTSGGLQRVNPGGSVSDTVISAGGGQSLQGRAVNTTLNGGEQWMHEGAIATGTVINDKGWQVVKPGTVATDTVVNTGAEGGPDAENGDTGQFVRGDAVRTTINKNGRQIVRAEGTANTTVVYAGGDQTVHGHALDTTLNGGYQYVHNGGTASDTVVNSDGWQIVKNGGVAGNTTVNQKGRLQVDAGGTATNVTLKQGGALVTSTAATVT	GINRLGAFSVVEGKADNVVLENGGRLDVLTGHTATNTRVDDGGTLDVRNGGTATTVSMGNGGVLLADSGAAVSGTRSDGKAFSIG	GGQADALMLEKGSSFTLNAGDTATDTTVNGGLFTARGGTLAGTTTLNNGAILTLSGKTVNNDTLTIREGDALLQGGSLTGNGSVEKSGSGTLTVSNTTLTQKAVNLNEGTLTLNDSTVTTDVIAQRGTALKLTGSTVLNGAID	98.5 (98.2), 96.7 (94.8), 99.6 (99.6), 98.9 (98.9), 100 (100), 96.7 (95.6), 98.5 (98.2), 97.8 (96.7), 99.3 (99.3), 96.3 (95.2), 100 (100), 98.5 (98.2), 98.9 (98.9), 97.8 (97.4), 96.7 (95.9), 100 (100), 100 (100), 100 (100), 99.6 (99.6), 86.3 (80.8), 86.7 (80.4), 87.5 (83), 86.3 (81.2), 86 (80.8), 86.7 (82.3), 86.7 (82.7), 87.1 (81.5), 87.1 (83), 86.7 (83), 88.9 (84.5), 87.8 (83.4), 87.5 (82.3), 8…	-	98.8 (98.8), 100 (100), 100 (100), 100 (100), 100 (100), 100 (100), 100 (100), 100 (100), 100 (100), 100 (100), 100 (100), 98.8 (98.8), 100 (100), 100 (100), 98.8 (98.8), 100 (100), 100 (100), 100 (100), 100 (100), 92.9 (91.8), 96.5 (94.1), 98.8 (98.8), 96.5 (94.1), 97.6 (96.5), 96.5 (95.3), 100 (100), 94.1 (91.8), 95.3 (94.1), 94.1 (92.9), 94.1 (92.9), 94.1 (92.9), 97.6 (97.6), 94.1 (92.9), 94.1…	-	99.3 (98.6), 100 (100), 100 (100), 99.3 (99.3), 100 (100), 100 (100), 100 (100), 100 (100), 100 (100), 100 (100), 100 (100), 99.3 (98.6), 98.6 (97.2), 100 (100), 100 (100), 100 (100), 100 (100), 100 (100), 100 (100), 97.2 (94.4), 100 (100), 100 (99.3), 99.3 (98.6), 100 (100), 100 (99.3), 100 (100), 97.9 (96.5), 100 (100), 96.5 (95.1), 97.2 (95.1), 97.9 (95.8), 100 (100), 97.9 (96.5), 99.3 (98.6),…	-	73.5 (64.3), 73.5 (63.6), 73.2 (64), 73.5 (64.3), 73.5 (64), 73.5 (64.3), 74.5 (63.5), 79 (66.2), 79 (65.8), 78.7 (65.4), 77.5 (65.7), 73.5 (64.3), 75.7 (64.3), 77.9 (68.4), 77.9 (64.9), 79 (65.8), 75.7 (64.7), 77.9 (64.9), 75.7 (64.3), 77.9 (64.6), 76.5 (65.1), 77.9 (64.9), 75.7 (64), 77.9 (68.8), 77.9 (68.8), 76.8 (67.3), 77.9 (68.8), 77.6 (68), 77.9 (68.8), 77.9 (68.8),	53.5 (45.5), 53.5 (49.5), 53.5 (49.5), 52.5 (48.5), 53.5 (49.5), 53.5 (45.5), 51.5 (45.5), 53.5 (49.5), 53.5 (47.5), 52.5 (46.5), 52.5 (46.5), 53.5 (45.5), 52.5 (44.6), 52.5 (46.5), 53.5 (47.5), 52.5 (46.5), 51.5 (45.5), 51.5 (45.5), 50.5 (44.6), 53.5 (47.5), 52.5 (46.5), 51.5 (45.5), 51.5 (44.6), 53.5 (47.5), 52.5 (46.5), 53.5 (47.5), 52.5 (46.5), 52.5 (46.5), 53.5 (47.5), 51.5 (45.5), 53.5 (47.…	28.4 (21), 27.2 (20.4), 28.4 (21), 27.8 (20.4), 27.2 (20.4), 28.4 (21), 27.2 (20.4), 27.2 (20.4), 27.8 (20.4), 27.8 (20.4), 27.8 (19.8), 28.4 (21), 27.8 (20.4), 29 (21), 29 (21), 27.8 (19.8), 29 (21), 27.2 (20.4), 29 (21), 27.8 (20.4), 27.8 (19.8), 27.2 (20.4), 27.8 (20.4), 28.4 (21), 28.4 (20.4), 27.2 (20.4), 29 (21), 27.8 (19.8), 27.8 (19.8), 27.8 (21), 27.2 (20.4), 29 (21), 27.8 (19.8), 27.8 (…	IPR012332(G3DSA:2.160.20.20);IPR011050(SSF51126);IPR030930(PF16168;TIGR04415);PTHR12338:SF8	99.7	52	1.83	0.97±0.05	3.5±2.4	T4 (55-125;192-245);T5 (246-264;302-355;357-409)	E. coli (ND), E. coli SLK172 (P, EPEC), E. coli 596 (ND), E. coli 498 (ND)
UPI000578D381	I	C1	ADIVVHPGETVNGGTLANHDNQIVFGTTNGMTISTGLEYGPDNEANTGGQWVQDGGTANKTTVTSGGLQRVNPGGSVSDTVISAGGGQSLQGRAVNTTLNGGEQWMHEGAIATGTVINDKGWQVVKPGTVATDTVVNTGAEGGPDAENGDTGQFVRGDAVRTTINKNGRQIVRAEGTANTTVVYAGGDQTVHGHALDTTLNGGYQYVHNGGTASDTVVNSDGWQIVKNGGVAGNTTVNQKGRLQVDAGGTATNVTLKQDGALVTSTAATVTGINRLGAFSVVEGKADNVVLENGGRLDVLTGHTATNTRVDDGGTLDVRNGGTATTVSMGNGGVLLADSGAAVSGTRSDGKAFSIGGGQADALMLEKGSSFTLNAGDTATDTTVNGGLFTARGGTLAGT…	499	ADIVVHPGETVNGGTLANHDNQIVFGTTNGMTISTGLEYGPDNEANTGGQWVQDGGTANKTTVTSGGLQRVNPGGSVSDTVISAGGGQSLQGRAVNTTLNGGEQWMHEGAIATGTVINDKGWQVVKPGTVATDTVVNTGAEGGPDAENGDTGQFVRGDAVRTTINKNGRQIVRAEGTANTTVVYAGGDQTVHGHALDTTLNGGYQYVHNGGTASDTVVNSDGWQIVKNGGVAGNTTVNQKGRLQVDAGGTATNVTLKQDGALVTSTAATVT	GINRLGAFSVVEGKADNVVLENGGRLDVLTGHTATNTRVDDGGTLDVRNGGTATTVSMGNGGVLLADSGAAVSGTRSDGKAFSIG	GGQADALMLEKGSSFTLNAGDTATDTTVNGGLFTARGGTLAGTTTLNNGAILTLSGKTVNNDTLTIREGDALLQGGSLTGNGSVEKSGSGTLTVSNTTLTQKAVNLNEGTLTLNDSTVTTDVIAQRGTALKLTGSTVLNGAID	98.2 (97.8), 96.3 (94.5), 99.3 (99.3), 98.5 (98.5), 99.6 (99.6), 96.3 (95.2), 98.2 (97.8), 97.4 (96.3), 98.9 (98.9), 95.9 (94.8), 99.6 (99.6), 98.2 (97.8), 98.5 (98.5), 97.4 (97), 96.3 (95.6), 99.6 (99.6), 99.6 (99.6), 99.6 (99.6), 100 (100), 86.3 (80.8), 86.7 (80.4), 87.5 (83), 86.3 (81.2), 86 (80.8), 86.7 (82.3), 86.7 (82.7), 87.1 (81.5), 87.1 (83), 86.7 (83), 88.9 (84.5), 87.8 (83.4), 87.5 (82…	-	98.8 (98.8), 100 (100), 100 (100), 100 (100), 100 (100), 100 (100), 100 (100), 100 (100), 100 (100), 100 (100), 100 (100), 98.8 (98.8), 100 (100), 100 (100), 98.8 (98.8), 100 (100), 100 (100), 100 (100), 100 (100), 92.9 (91.8), 96.5 (94.1), 98.8 (98.8), 96.5 (94.1), 97.6 (96.5), 96.5 (95.3), 100 (100), 94.1 (91.8), 95.3 (94.1), 94.1 (92.9), 94.1 (92.9), 94.1 (92.9), 97.6 (97.6), 94.1 (92.9), 94.1…	-	99.3 (98.6), 100 (100), 100 (100), 99.3 (99.3), 100 (100), 100 (100), 100 (100), 100 (100), 100 (100), 100 (100), 100 (100), 99.3 (98.6), 98.6 (97.2), 100 (100), 100 (100), 100 (100), 100 (100), 100 (100), 100 (100), 97.2 (94.4), 100 (100), 100 (99.3), 99.3 (98.6), 100 (100), 100 (99.3), 100 (100), 97.9 (96.5), 100 (100), 96.5 (95.1), 97.2 (95.1), 97.9 (95.8), 100 (100), 97.9 (96.5), 99.3 (98.6),…	-	73.5 (64.3), 73.5 (63.6), 73.2 (64), 73.5 (64.3), 73.5 (64), 73.5 (64.3), 74.2 (63.1), 78.7 (65.8), 78.7 (65.4), 78.3 (65.1), 77.1 (65.3), 73.5 (64.3), 75.4 (64), 77.6 (68), 77.5 (64.6), 78.7 (65.4), 75.4 (64.3), 77.5 (64.6), 75.4 (64), 77.5 (64.2), 76.1 (64.7), 77.5 (64.6), 75.4 (63.6), 77.6 (68.4), 77.6 (68.4), 76.5 (66.9), 77.6 (68.4), 77.2 (67.6), 77.6 (68.4), 77.6 (68.4),	53.5 (45.5), 53.5 (49.5), 53.5 (49.5), 52.5 (48.5), 53.5 (49.5), 53.5 (45.5), 51.5 (45.5), 53.5 (49.5), 53.5 (47.5), 52.5 (46.5), 52.5 (46.5), 53.5 (45.5), 52.5 (44.6), 52.5 (46.5), 53.5 (47.5), 52.5 (46.5), 51.5 (45.5), 51.5 (45.5), 50.5 (44.6), 53.5 (47.5), 52.5 (46.5), 51.5 (45.5), 51.5 (44.6), 53.5 (47.5), 52.5 (46.5), 53.5 (47.5), 52.5 (46.5), 52.5 (46.5), 53.5 (47.5), 51.5 (45.5), 53.5 (47.…	28.4 (21), 27.2 (20.4), 28.4 (21), 27.8 (20.4), 27.2 (20.4), 28.4 (21), 27.2 (20.4), 27.2 (20.4), 27.8 (20.4), 27.8 (20.4), 27.8 (19.8), 28.4 (21), 27.8 (20.4), 29 (21), 29 (21), 27.8 (19.8), 29 (21), 27.2 (20.4), 29 (21), 27.8 (20.4), 27.8 (19.8), 27.2 (20.4), 27.8 (20.4), 28.4 (21), 28.4 (20.4), 27.2 (20.4), 29 (21), 27.8 (19.8), 27.8 (19.8), 27.8 (21), 27.2 (20.4), 29 (21), 27.8 (19.8), 27.8 (…	IPR012332(G3DSA:2.160.20.20);IPR011050(SSF51126);IPR030930(PF16168;TIGR04415);PTHR12338:SF8	99.8	73	1.84	0.97±0.05	3.5±2.4	T4 (55-125;192-245);T5 (246-264;302-355;357-409)	E. coli (ND), E. coli APEC IMT5155 (P, APEC), E. coli E51 (P, APEC), E. coli 003PP2015 (ND), E. coli NCTC11102 (ND)
UPI00000D07E5	II	C2	ADKVVQAGETVNDGTLTNHDNQIVFGTANGMTISTGLELGPDSEENTGGQWIQNGGIAGNTTVTTNGRQVVLEGGTASDTVIRDGGGQSLNGLAVNTTLNNRGEQWVHEGGVATGTIINRDGYQSVKSGGLATGTIINTGAEGGPDSDNSYTGQKVQGTAESTTINKNGRQIILFSGLARDTLIYAGGDQSVHGRALNTTLNGGYQYVHRDGLALNTVINEGGWQVVKAGGAAGNTTINQNGELRVHAGGEATAVTQNTGGALVTSTAATVIGTNRLGNFTVENGKADGVVLESGGRLDVLESHSAQNTLVDDGGTLAVSAGGKATSVTITSGGALIADSGATVEGTNASGKFSIDGTSGQASGLLLENGGSFTVNAGGQAGNTTVGHRGTLTLAAGGS…	431	ADKVVQAGETVNDGTLTNHDNQIVFGTANGMTISTGLELGPDSEENTGGQWIQNGGIAGNTTVTTNGRQVVLEGGTASDTVIRDGGGQSLNGLAVNTTLNNRGEQWVHEGGVATGTIINRDGYQSVKSGGLATGTIINTGAEGGPDSDNSYTGQKVQGTAESTTINKNGRQIILFSGLARDTLIYAGGDQSVHGRALNTTLNGGYQYVHRDGLALNTVINEGGWQVVKAGGAAGNTTINQNGELRVHAGGEATAVT	QNTGGALVTSTAATVIGTNRLGNFTVENGKADGVVLESGGRLDVLESHSAQNTLVDDGGTLAVSAGGKATSVTITSGGALIADSG	ATVEGTNASGKFSIDGTSGQASGLLLENGGSFTVNAGGQAGNTTVGHRGTLTLAAGGSLSGRTQLSKGASMVLNGDVVSTGDIVNAGEIR	-	100 (100), 97.7 (96.5), 98.4 (97.7), 98.8 (98), 98.4 (97.3), 99.6 (99.6), 76.1 (68.8), 79 (70.2), 79 (69.9), 78.7 (69.5), 77.9 (68.8), 100 (100), 81.6 (74.3), 92.3 (91.2), 76.5 (65.4), 78.3 (69.1), 81.6 (74.6), 73.5 (64), 81.6 (74.3), 76.5 (65.8), 82.4 (75), 76.5 (65.4), 81.6 (74.3), 92.3 (90.8), 92.3 (90.8), 87.1 (84.6), 92.3 (90.8), 91.9 (90.1), 92.3 (90.8), 93 (92.3),	-	100 (100), 90.6 (87.1), 91.8 (87.1), 89.4 (87.1), 90.6 (85.9), 100 (100), 90.6 (87.1), 88.2 (83.5), 90.6 (88.2), 90.6 (88.2), 96.5 (92.9), 100 (100), 91.8 (89.4), 90.6 (88.2), 91.8 (88.2), 91.8 (88.2), 89.4 (87.1), 89.4 (87.1), 88.2 (85.9), 91.8 (88.2), 88.2 (85.9), 89.4 (87.1), 90.6 (87.1), 89.4 (87.1), 91.8 (88.2), 91.8 (88.2), 89.4 (87.1), 90.6 (87.1), 91.8 (88.2), 90.6 (88.2), 90.6 (88.2), 89…	-	100 (96.7), 98.9 (96.7), 98.9 (96.7), 97.8 (96.7), 100 (97.8), 100 (97.8), 97.8 (97.8), 97.8 (95.6), 96.7 (95.6), 96.7 (95.6), 96.7 (95.6), 100 (96.7), 97.8 (96.7), 97.8 (97.8), 97.8 (95.6), 96.7 (95.6), 97.8 (96.7), 97.8 (97.8), 97.8 (96.7), 96.7 (95.6), 97.8 (95.6), 97.8 (96.7), 98.9 (96.7), 98.9 (96.7), 97.8 (96.7), 97.8 (97.8), 97.8 (96.7), 96.7 (95.6), 97.8 (95.6), 97.8 (96.7), 96.7 (96.7), …	72.8 (63.6), 74.6 (64.3), 73.5 (64.3), 73.5 (64), 73.5 (64.3), 73.5 (64.7), 74.3 (64.3), 74.3 (64.7), 74.3 (65.1), 73.5 (64.7), 73.5 (64.3), 72.8 (63.6), 73.5 (64), 74.6 (65.1), 73.9 (64.3), 73.5 (64.3), 73.5 (64.3), 73.5 (64.3), 73.5 (64.3), 81.2 (66), 79.3 (65.2), 80.9 (68), 81.2 (66.4), 78.9 (69.5), 80.5 (71.1), 80.9 (71.5), 80.5 (69.9), 79.7 (69.9), 80.5 (71.1), 78.5 (68.4), 81.2 (71.1), 80.9…	53.5 (45.5), 53.5 (45.5), 53.5 (45.5), 53.5 (45.5), 53.5 (45.5), 53.5 (45.5), 53.5 (45.5), 53.5 (45.5), 53.5 (45.5), 53.5 (45.5), 53.5 (45.5), 53.5 (45.5), 53.5 (45.5), 53.5 (45.5), 52.5 (44.6), 53.5 (45.5), 53.5 (45.5), 53.5 (45.5), 53.5 (45.5), 54.5 (46.5), 54.5 (45.5), 54.5 (46.5), 54.5 (45.5), 54.5 (46.5), 54.5 (46.5), 53.5 (45.5), 54.5 (46.5), 54.5 (46.5), 54.5 (46.5), 54.5 (46.5), 54.5 (46.…	28.4 (21), 28.4 (21), 28.4 (21), 28.4 (21), 28.4 (21), 28.4 (21), 28.4 (21), 28.4 (21), 28.4 (21), 28.4 (21), 28.4 (21), 28.4 (21), 28.4 (21), 28.4 (21), 28.4 (21), 28.4 (21), 28.4 (21), 28.4 (21), 28.4 (21), 27.8 (21.6), 28.4 (21), 28.4 (21), 29 (21), 28.4 (21), 28.4 (21.6), 28.4 (21), 29 (21.6), 28.4 (21), 29 (21.6), 29.6 (21.6), 29 (21.6), 28.4 (21), 29 (21.6), 28.4 (21), 29 (21.6), 27.8 (20.4…	IPR012332(G3DSA:2.160.20.20);IPR011050(SSF51126);IPR030930(PF16168;TIGR04415);PTHR12338:SF8	97	35	1.23	0.88±0.07	4.4±2.9	T4 (25-90;91-148;193-246);T5 (322-394)	E. coli O157:H7 str. EDL933 (P, EHEC), E. coli E110019 (P, EPEC), E. coli O26:H11 str. 11368 (P, EHEC), E. coli O157:H7 str. SS52 (ND, STEC), E. coli O157:H7 str. EC4486 (P, EHEC)
UPI0001F68B55	II	C2	ADTVVQAGETVNGGTLTNHDNQIVFGTANGMTISTGLELGPDSEENTGGQWIQNSGIAGNTTVTTNGRQVVLEGGTASDTVIRDGGGQSLNGLAVNTTLINRGEQWVHEGGVATGTIINRDGYQSVKSGGLATGTIINTGSEGGPDSDNSYTGQKVQGTAESTTINKNGRQIILSSGIARDTLIYAGGDQSVHGRALNTTLNGGYQYVHKDGLALNTVINEGGWQVVKAGGAVGNTTINQNGELRVHAGGEATAVTQNTGGALVTSTAATVTGTNRLGNFSVGNGMADNVVLENGGRLDVLEGHSAQKTRVDDGGTLAVSAGGKATGVTMTSGGALIADSGATVEGTNASGRFSIDGISGQASGLLLENGGSFTVNAGGQAGNTTVGHRGTLTLAAGGS…	431	ADTVVQAGETVNGGTLTNHDNQIVFGTANGMTISTGLELGPDSEENTGGQWIQNSGIAGNTTVTTNGRQVVLEGGTASDTVIRDGGGQSLNGLAVNTTLINRGEQWVHEGGVATGTIINRDGYQSVKSGGLATGTIINTGSEGGPDSDNSYTGQKVQGTAESTTINKNGRQIILSSGIARDTLIYAGGDQSVHGRALNTTLNGGYQYVHKDGLALNTVINEGGWQVVKAGGAVGNTTINQNGELRVHAGGEATAVT	QNTGGALVTSTAATVTGTNRLGNFSVGNGMADNVVLENGGRLDVLEGHSAQKTRVDDGGTLAVSAGGKATGVTMTSGGALIADSG	ATVEGTNASGRFSIDGISGQASGLLLENGGSFTVNAGGQAGNTTVGHRGTLTLAAGGSLSGRTQLSKGASMVLNGDVVSTGDIVNAGEIH	-	97.7 (96.5), 100 (100), 98.4 (98), 98.8 (98.4), 98.4 (97.7), 97.3 (96.1), 77.2 (68.8), 78.7 (69.9), 78.7 (69.5), 78.3 (69.1), 77.9 (68.8), 97.7 (96.5), 81.2 (74.3), 92.3 (91.2), 76.8 (65.8), 77.9 (68.8), 81.2 (74.6), 74.6 (63.2), 81.2 (74.3), 76.8 (66.2), 82 (75), 76.8 (65.8), 81.2 (74.3), 92.3 (90.8), 92.3 (90.8), 86 (83.1), 92.3 (90.8), 91.9 (90.1), 92.3 (90.8), 92.3 (91.9),	-	90.6 (87.1), 100 (100), 95.3 (94.1), 97.6 (97.6), 98.8 (97.6), 90.6 (87.1), 87.1 (83.5), 94.1 (92.9), 92.9 (89.4), 89.4 (85.9), 90.6 (87.1), 90.6 (87.1), 90.6 (84.7), 89.4 (85.9), 91.8 (88.2), 89.4 (85.9), 89.4 (85.9), 89.4 (85.9), 88.2 (84.7), 91.8 (88.2), 91.8 (88.2), 89.4 (85.9), 88.2 (83.5), 92.9 (89.4), 88.2 (83.5), 90.6 (87.1), 90.6 (87.1), 89.4 (85.9), 91.8 (88.2), 88.2 (84.7), 92.9 (89.4)…	-	100 (96.7), 100 (97.8), 97.8 (95.6), 98.9 (95.6), 98.9 (96.7), 98.9 (96.7), 98.9 (98.9), 98.9 (96.7), 96.7 (95.6), 95.6 (95.6), 95.6 (95.6), 100 (96.7), 95.6 (94.4), 94.4 (94.4), 95.6 (94.4), 95.6 (95.6), 98.9 (95.6), 98.9 (94.4), 95.6 (94.4), 95.6 (95.6), 98.9 (95.6), 98.9 (97.8), 97.8 (97.8), 97.8 (95.6), 98.9 (95.6), 98.9 (96.7), 96.7 (94.4), 95.6 (94.4), 96.7 (95.6), 100 (96.7), 100 (93.3), 9…	72.8 (62.9), 75 (64), 73.5 (63.6), 73.5 (63.2), 73.5 (63.6), 73.5 (64), 74.3 (63.6), 74.3 (64), 73.5 (63.6), 73.5 (64), 73.5 (63.6), 72.8 (62.9), 73.5 (63.2), 75 (64.7), 74.3 (64), 73.5 (63.6), 73.5 (63.6), 73.5 (63.6), 73.5 (63.6), 81.6 (65.2), 79.7 (64.8), 81.2 (67.6), 81.6 (65.6), 79.3 (69.1), 80.5 (70.7), 80.5 (70.3), 80.9 (69.5), 80.1 (69.5), 80.9 (70.7), 78.9 (68), 81.6 (70.7), 81.2 (70.3),…	53.5 (49.5), 53.5 (49.5), 53.5 (49.5), 53.5 (49.5), 53.5 (49.5), 53.5 (49.5), 53.5 (49.5), 53.5 (49.5), 53.5 (49.5), 53.5 (49.5), 53.5 (49.5), 53.5 (49.5), 53.5 (49.5), 53.5 (49.5), 52.5 (48.5), 53.5 (49.5), 53.5 (49.5), 53.5 (49.5), 53.5 (49.5), 54.5 (49.5), 54.5 (49.5), 54.5 (50.5), 54.5 (49.5), 54.5 (50.5), 54.5 (50.5), 53.5 (49.5), 54.5 (50.5), 54.5 (50.5), 54.5 (50.5), 54.5 (50.5), 54.5 (50.…	28.4 (21), 27.2 (20.4), 27.2 (20.4), 27.2 (20.4), 27.2 (20.4), 27.2 (20.4), 27.2 (20.4), 27.2 (20.4), 27.2 (20.4), 27.2 (20.4), 27.2 (20.4), 28.4 (21), 28.4 (21), 27.2 (20.4), 27.2 (20.4), 27.2 (20.4), 27.2 (20.4), 27.2 (20.4), 27.2 (20.4), 27.8 (21.6), 27.2 (20.4), 28.4 (21), 29 (21), 27.2 (20.4), 27.2 (21), 27.2 (20.4), 29 (21.6), 27.2 (20.4), 27.8 (21), 29.6 (21.6), 27.8 (21), 27.2 (20.4), 27.…	IPR012332(G3DSA:2.160.20.20);IPR011050(SSF51126);IPR030930(PF16168;TIGR04415);PTHR12338:SF8	95.3	35	1.35	0.90±0.06	4.2±2.8	T4 (74-126;129-192;193-246);T5 (303-375)	E. coli (ND), S. enterica (P), S. flexneri CDC 796-83 (P)
UPI00005F0EEA	II	C2	ADTVVQAGETVNGGTLTNHDNQIVLGTANGMTISTGLELGPDSEENTGGQWIQNGGIAGNTTVTTNGRQVVLEGGTASDTVIRDGGGQSLNGLAVNTTLNNRGEQWVHEGGVATGTIINRDGYQSVKSGGLATGTIINTGAEGGPDSDNSYTGQKVQGTAESTTINKNGRQIILFSGIARDTLIYAGGDQSVHGRALNTTLNGGYQYVHKDGLALNTVINEGGWQVVKAGGAVGNTTINQNGELRVHAGGEATAVTQNTGGALVTSTAATVTGANRLGHFSVGNGMADNVVLENGGRLDVLEGHSAQNTLVDDGGTLAVSAGGKATDVTMTSGGALIADSGATVEGTNASGKFSIDGISGQASGLLLENGGSFTVNAGGQAGNTTVGHRGTLTLAAGGS…	431	ADTVVQAGETVNGGTLTNHDNQIVLGTANGMTISTGLELGPDSEENTGGQWIQNGGIAGNTTVTTNGRQVVLEGGTASDTVIRDGGGQSLNGLAVNTTLNNRGEQWVHEGGVATGTIINRDGYQSVKSGGLATGTIINTGAEGGPDSDNSYTGQKVQGTAESTTINKNGRQIILFSGIARDTLIYAGGDQSVHGRALNTTLNGGYQYVHKDGLALNTVINEGGWQVVKAGGAVGNTTINQNGELRVHAGGEATAVT	QNTGGALVTSTAATVTGANRLGHFSVGNGMADNVVLENGGRLDVLEGHSAQNTLVDDGGTLAVSAGGKATDVTMTSGGALIADSG	ATVEGTNASGKFSIDGISGQASGLLLENGGSFTVNAGGQAGNTTVGHRGTLTLAAGGSLSGRTQLSKGASMVLNGDVVSTGDIVNAGEIR	-	98.4 (97.7), 98.4 (98), 100 (100), 99.6 (99.6), 99.2 (98.8), 98 (97.3), 76.5 (69.5), 79 (70.2), 79 (69.9), 78.7 (69.5), 77.9 (69.1), 98.4 (97.7), 81.6 (74.6), 93.8 (93), 76.8 (66.2), 78.3 (69.1), 81.6 (75), 73.9 (64), 81.6 (74.6), 76.8 (66.5), 82.4 (75.4), 76.8 (66.2), 81.6 (74.6), 93.8 (92.6), 93.8 (92.6), 87.1 (84.6), 93.8 (92.6), 93.4 (91.9), 93.8 (92.6), 93 (93),	-	91.8 (87.1), 95.3 (94.1), 100 (100), 95.3 (94.1), 96.5 (96.5), 91.8 (87.1), 88.2 (83.5), 91.8 (89.4), 89.4 (84.7), 90.6 (85.9), 91.8 (87.1), 91.8 (87.1), 90.6 (83.5), 90.6 (85.9), 88.2 (83.5), 88.2 (83.5), 90.6 (85.9), 90.6 (85.9), 89.4 (84.7), 88.2 (83.5), 88.2 (83.5), 90.6 (85.9), 89.4 (83.5), 89.4 (84.7), 89.4 (83.5), 89.4 (84.7), 89.4 (84.7), 88.2 (83.5), 88.2 (83.5), 91.8 (87.1), 89.4 (84.7)…	-	98.9 (97.8), 100 (97.8), 100 (95.6), 98.9 (95.6), 98.9 (98.9), 98.9 (98.9), 98.9 (98.9), 98.9 (96.7), 96.7 (95.6), 96.7 (95.6), 96.7 (95.6), 98.9 (97.8), 96.7 (95.6), 96.7 (96.7), 96.7 (96.7), 97.8 (96.7), 98.9 (97.8), 98.9 (96.7), 96.7 (95.6), 96.7 (95.6), 98.9 (96.7), 98.9 (97.8), 100 (97.8), 100 (97.8), 98.9 (97.8), 98.9 (98.9), 98.9 (95.6), 96.7 (95.6), 98.9 (96.7), 98.9 (97.8), 97.8 (95.6), …	72.4 (63.2), 74.6 (64.3), 73.2 (64), 73.2 (63.6), 73.2 (64), 73.2 (64.3), 73.9 (64), 73.9 (64.3), 73.2 (64), 73.2 (64.3), 73.2 (64), 72.4 (63.2), 73.2 (63.6), 74.6 (65.1), 73.9 (64.3), 73.2 (64), 73.2 (64), 73.2 (64), 73.2 (64), 81.2 (65.6), 79.3 (65.2), 80.9 (68), 81.2 (66), 78.9 (69.5), 80.5 (71.1), 80.9 (71.5), 81.2 (70.7), 79.7 (69.9), 81.2 (71.9), 78.5 (68.4), 81.2 (71.1), 80.9 (70.7), 80.9 …	53.5 (49.5), 53.5 (49.5), 53.5 (49.5), 53.5 (49.5), 53.5 (49.5), 53.5 (49.5), 53.5 (49.5), 53.5 (49.5), 53.5 (49.5), 53.5 (49.5), 53.5 (49.5), 53.5 (49.5), 53.5 (49.5), 53.5 (49.5), 52.5 (48.5), 53.5 (49.5), 53.5 (49.5), 53.5 (49.5), 53.5 (49.5), 53.5 (49.5), 53.5 (48.5), 53.5 (49.5), 53.5 (48.5), 53.5 (49.5), 53.5 (49.5), 53.5 (49.5), 53.5 (49.5), 53.5 (49.5), 53.5 (49.5), 53.5 (49.5), 53.5 (49.…	28.4 (21), 28.4 (21), 28.4 (21), 28.4 (21), 28.4 (21), 28.4 (21), 28.4 (21), 28.4 (21), 28.4 (21), 28.4 (21), 28.4 (21), 28.4 (21), 28.4 (21), 28.4 (21), 28.4 (21), 28.4 (21), 28.4 (21), 28.4 (21), 28.4 (21), 27.8 (21.6), 28.4 (21), 28.4 (21), 29 (21), 28.4 (21), 28.4 (21.6), 28.4 (21), 29 (21.6), 28.4 (21), 29 (21.6), 29.6 (21.6), 29 (21.6), 28.4 (21), 29 (21.6), 28.4 (21), 29 (21.6), 27.8 (20.4…	IPR012332(G3DSA:2.160.20.20);IPR011050(SSF51126);IPR030930(PF16168;TIGR04415);PTHR12338:SF8	98.4	37	1.39	0.91±0.06	4.1±2.8	T4 (25-90;91-148;193-246);T5 (322-394)	E. coli (ND), E. coli O111:H- B171-8 (P, EPEC), E. coli O11:H2 DEC12A (P, DEC), E. coli EPEC C342-62 (P, EPEC), E. coli NCTC9111 (ND), E. coli NCTC8333 (ND)
UPI000209C9FC	II	C2	ADTVVQAGETVNGGTLTNHDNQIVFGTANGMTISTGLELGPDSEENTGGQWIQNGGIAGNTTVTTNGRQVVLEGGTASDTVIRDGGGQSLNGLAVNTTLNNRGEQWVHEGGVATGTIINRDGYQSVKSGGLATGTIINTGAEGGPDSDNSYTGQKVQGTAESTTINKNGRQIILFSGIARDTLIYAGGDQSVHGRALNTTLNGGYQYVHKDGLALNTVINEGGWQVVKAGGAVGNTTINQNGELRVHAGGEATAVTQNTGGALVTSTAATVTGTNRLGNFFVGNGMADNVVLENGGRLDVLEGHSAQKTRVDDGGTLAVSAGGKATDVTMTSGGALIADSGATVEGTNASGKFSIDGTSGQASGLLLENGGSFTVNAGGLASNTTVGHRGTLTLAAGGS…	431	ADTVVQAGETVNGGTLTNHDNQIVFGTANGMTISTGLELGPDSEENTGGQWIQNGGIAGNTTVTTNGRQVVLEGGTASDTVIRDGGGQSLNGLAVNTTLNNRGEQWVHEGGVATGTIINRDGYQSVKSGGLATGTIINTGAEGGPDSDNSYTGQKVQGTAESTTINKNGRQIILFSGIARDTLIYAGGDQSVHGRALNTTLNGGYQYVHKDGLALNTVINEGGWQVVKAGGAVGNTTINQNGELRVHAGGEATAVT	QNTGGALVTSTAATVTGTNRLGNFFVGNGMADNVVLENGGRLDVLEGHSAQKTRVDDGGTLAVSAGGKATDVTMTSGGALIADSG	ATVEGTNASGKFSIDGTSGQASGLLLENGGSFTVNAGGLASNTTVGHRGTLTLAAGGSLSGRTQLSKGASMVLNGDVVSTGDIVNAGEIH	-	98.8 (98), 98.8 (98.4), 99.6 (99.6), 100 (100), 99.6 (99.2), 98.4 (97.7), 76.5 (69.5), 79 (70.2), 79 (69.9), 78.7 (69.5), 77.9 (69.1), 98.8 (98), 81.6 (74.6), 93.4 (92.6), 76.8 (66.2), 78.3 (69.1), 81.6 (75), 73.9 (64), 81.6 (74.6), 76.8 (66.5), 82.4 (75.4), 76.8 (66.2), 81.6 (74.6), 93.4 (92.3), 93.4 (92.3), 87.1 (84.6), 93.4 (92.3), 93 (91.5), 93.4 (92.3), 93.4 (93.4),	-	89.4 (87.1), 97.6 (97.6), 95.3 (94.1), 100 (100), 98.8 (97.6), 89.4 (87.1), 87.1 (84.7), 94.1 (92.9), 90.6 (88.2), 89.4 (87.1), 88.2 (85.9), 89.4 (87.1), 89.4 (84.7), 89.4 (87.1), 89.4 (87.1), 87.1 (84.7), 89.4 (87.1), 89.4 (87.1), 88.2 (85.9), 89.4 (87.1), 89.4 (87.1), 89.4 (87.1), 88.2 (84.7), 90.6 (88.2), 85.9 (82.4), 90.6 (88.2), 88.2 (85.9), 89.4 (87.1), 89.4 (87.1), 88.2 (85.9), 90.6 (88.2)…	-	96.7 (95.6), 95.6 (95.6), 100 (95.6), 100 (96.7), 96.7 (96.7), 96.7 (96.7), 96.7 (96.7), 96.7 (96.7), 100 (96.7), 100 (95.6), 100 (95.6), 96.7 (95.6), 100 (98.9), 98.9 (98.9), 98.9 (95.6), 97.8 (95.6), 97.8 (96.7), 98.9 (96.7), 98.9 (97.8), 97.8 (95.6), 96.7 (95.6), 97.8 (96.7), 97.8 (95.6), 95.6 (95.6), 96.7 (95.6), 96.7 (96.7), 96.7 (96.7), 96.7 (95.6), 95.6 (94.4), 95.6 (94.4), 97.8 (95.6), 97…	72.8 (63.6), 75 (64.7), 73.5 (64.3), 73.5 (64), 73.5 (64.3), 73.5 (64.7), 74.3 (64.3), 74.3 (64.7), 73.5 (64.3), 73.5 (64.7), 73.5 (64.3), 72.8 (63.6), 73.5 (64), 75 (65.4), 74.3 (64.7), 73.5 (64.3), 73.5 (64.3), 73.5 (64.3), 73.5 (64.3), 81.6 (66), 79.7 (65.6), 81.2 (68.4), 81.6 (66.4), 79.3 (69.9), 80.9 (71.5), 80.5 (71.1), 80.9 (70.3), 80.1 (70.3), 80.9 (71.5), 78.9 (68.8), 81.6 (71.5), 81.2 (…	52.5 (48.5), 52.5 (48.5), 52.5 (48.5), 52.5 (48.5), 52.5 (48.5), 52.5 (48.5), 52.5 (48.5), 52.5 (48.5), 52.5 (48.5), 52.5 (48.5), 52.5 (48.5), 52.5 (48.5), 52.5 (48.5), 52.5 (48.5), 51.5 (47.5), 52.5 (48.5), 52.5 (48.5), 52.5 (48.5), 52.5 (48.5), 53.5 (48.5), 53.5 (48.5), 53.5 (49.5), 53.5 (48.5), 53.5 (49.5), 53.5 (49.5), 52.5 (48.5), 53.5 (49.5), 53.5 (49.5), 53.5 (49.5), 53.5 (49.5), 53.5 (49.…	29 (21), 27.8 (20.4), 27.8 (20.4), 28.4 (20.4), 27.8 (20.4), 27.8 (20.4), 27.8 (20.4), 27.8 (20.4), 27.8 (20.4), 27.8 (20.4), 27.8 (20.4), 29 (21), 29.6 (21), 27.8 (20.4), 27.8 (20.4), 27.8 (20.4), 27.8 (20.4), 27.8 (20.4), 27.8 (20.4), 28.4 (21.6), 27.8 (20.4), 29 (21), 29.6 (21), 27.8 (20.4), 27.8 (21), 27.8 (20.4), 29.6 (21.6), 27.8 (20.4), 28.4 (21), 30.2 (21.6), 28.4 (21), 27.8 (20.4), 28.4 …	IPR012332(G3DSA:2.160.20.20);IPR011050(SSF51126);IPR030930(PF16168;TIGR04415);PTHR12338:SF8	98.2	37	1.66	0.95±0.05	3.6±2.5	T4 (25-90;91-148;193-246);T5 (322-394)	E. coli M718 (ND)
UPI000B7CCF26	II	C2	ADTVVQAGETVSGGTLENHDNQIVFGTANGMTISTGLELGPDSEENTGGQWIQNGGIAGNTTVTTNGRQVVLEGGTASDTVIRDGGGQSLNGLAVNTTLNNRGEQWVHEGGVATGTIINRDGYQSVKSGGLATGTIINTGAEGGPDSDNSYTGQKVQGTAESTTINKNGRQIILFSGIARDTLIYAGGDQSVHGRALNTTLNGGYQYVHKDGLALNTVINEGGWQVVKAGGAVGNTTINQNGELRVHAGGEATAVTQNTGGALVTSTAATVTGTNRLGHFSVGNGMADNVVLENGGRLDVLEGHSAQKTRVDDGGTLAVSAGGKATDVTMTSGGALIADSGATVEGTNASGKFSIDGISGQASGLLLENGGSFTVNAGGQAGNTTVGHRGTLTLAAGGS…	431	ADTVVQAGETVSGGTLENHDNQIVFGTANGMTISTGLELGPDSEENTGGQWIQNGGIAGNTTVTTNGRQVVLEGGTASDTVIRDGGGQSLNGLAVNTTLNNRGEQWVHEGGVATGTIINRDGYQSVKSGGLATGTIINTGAEGGPDSDNSYTGQKVQGTAESTTINKNGRQIILFSGIARDTLIYAGGDQSVHGRALNTTLNGGYQYVHKDGLALNTVINEGGWQVVKAGGAVGNTTINQNGELRVHAGGEATAVT	QNTGGALVTSTAATVTGTNRLGHFSVGNGMADNVVLENGGRLDVLEGHSAQKTRVDDGGTLAVSAGGKATDVTMTSGGALIADSG	ATVEGTNASGKFSIDGISGQASGLLLENGGSFTVNAGGQAGNTTVGHRGTLTLAAGGSLSGRTQLSKGASMVLNGDVVSTGDIVNAGEIH	-	98.4 (97.3), 98.4 (97.7), 99.2 (98.8), 99.6 (99.2), 100 (100), 98 (96.9), 76.5 (69.1), 79 (69.9), 79 (69.5), 78.7 (69.1), 77.9 (68.8), 98.4 (97.3), 81.6 (74.3), 93.8 (92.6), 76.8 (65.8), 78.3 (68.8), 81.6 (74.6), 73.9 (63.6), 81.6 (74.3), 76.8 (66.2), 82.4 (75), 76.8 (65.8), 81.6 (74.3), 93.8 (92.3), 93.8 (92.3), 86.8 (83.8), 93.8 (92.3), 93.4 (91.5), 93.8 (92.3), 93 (92.6),	-	90.6 (85.9), 98.8 (97.6), 96.5 (96.5), 98.8 (97.6), 100 (100), 90.6 (85.9), 88.2 (83.5), 95.3 (92.9), 91.8 (87.1), 90.6 (85.9), 89.4 (84.7), 90.6 (85.9), 90.6 (83.5), 90.6 (85.9), 90.6 (85.9), 88.2 (83.5), 90.6 (85.9), 90.6 (85.9), 89.4 (84.7), 90.6 (85.9), 90.6 (85.9), 90.6 (85.9), 89.4 (83.5), 91.8 (87.1), 87.1 (81.2), 91.8 (87.1), 89.4 (84.7), 90.6 (85.9), 90.6 (85.9), 89.4 (84.7), 91.8 (87.1)…	-	98.9 (97.8), 98.9 (98.9), 98.9 (96.7), 100 (96.7), 100 (97.8), 100 (97.8), 100 (100), 100 (97.8), 97.8 (96.7), 96.7 (96.7), 96.7 (96.7), 98.9 (97.8), 96.7 (95.6), 95.6 (95.6), 96.7 (95.6), 96.7 (96.7), 100 (96.7), 100 (95.6), 96.7 (95.6), 96.7 (96.7), 100 (96.7), 100 (98.9), 98.9 (98.9), 98.9 (96.7), 100 (96.7), 100 (97.8), 97.8 (95.6), 96.7 (95.6), 97.8 (96.7), 98.9 (97.8), 98.9 (94.4), 96.7 (94…	72.8 (63.2), 74.6 (64.7), 73.5 (64), 73.5 (63.6), 73.5 (64), 73.5 (64.3), 74.3 (64), 74.3 (64.3), 73.2 (63.6), 73.5 (64.3), 73.5 (64), 72.8 (63.2), 73.5 (63.6), 74.6 (65.4), 73.9 (64.7), 73.5 (64), 73.5 (64), 73.5 (64), 73.5 (64), 82 (66.8), 80.1 (66.4), 80.9 (68.4), 81.6 (66), 79.7 (70.7), 80.5 (71.5), 80.1 (70.3), 80.5 (69.5), 80.1 (70.7), 80.5 (70.7), 78.9 (69.1), 81.2 (71.5), 80.9 (71.1), 80.…	53.5 (49.5), 53.5 (49.5), 53.5 (49.5), 53.5 (49.5), 53.5 (49.5), 53.5 (49.5), 53.5 (49.5), 53.5 (49.5), 53.5 (49.5), 53.5 (49.5), 53.5 (49.5), 53.5 (49.5), 53.5 (49.5), 53.5 (49.5), 52.5 (48.5), 53.5 (49.5), 53.5 (49.5), 53.5 (49.5), 53.5 (49.5), 54.5 (49.5), 54.5 (49.5), 54.5 (50.5), 54.5 (49.5), 54.5 (50.5), 54.5 (50.5), 53.5 (49.5), 54.5 (50.5), 54.5 (50.5), 54.5 (50.5), 54.5 (50.5), 54.5 (50.…	28.4 (21), 27.2 (20.4), 27.2 (20.4), 27.2 (20.4), 27.2 (20.4), 27.2 (20.4), 27.2 (20.4), 27.2 (20.4), 27.2 (20.4), 27.2 (20.4), 27.2 (20.4), 28.4 (21), 28.4 (21), 27.2 (20.4), 27.2 (20.4), 27.2 (20.4), 27.2 (20.4), 27.2 (20.4), 27.2 (20.4), 27.8 (21.6), 27.2 (20.4), 28.4 (21), 29 (21), 27.2 (20.4), 27.2 (21), 27.2 (20.4), 29 (21.6), 27.2 (20.4), 27.8 (21), 29.6 (21.6), 27.8 (21), 27.2 (20.4), 27.…	IPR012332(G3DSA:2.160.20.20);IPR011050(SSF51126);IPR030930(PF16168;TIGR04415);PTHR12338:SF8	97.7	35	1.12	0.87±0.07	4.6±3.0	T4 (25-90;91-148;193-246);T5 (303-375)	E. coli (ND), E. coli O39:H7 OLC1558 (P, STEC), E. coli VREC0417 (ND), E. coli VREC0615 (ND), E. coli VREC0506 (ND)
UPI0005CFB5F3	II	C2	ADKVVQAGETVNDGTLTNHDNQIVFGTANGMTISTGLELGPDSEENTGGQWIQNGGIAGNTTVTTNGRQVVLEGGTASDTVIRDGGGQSLNGLAVNTTLNNRGEQWVHEGGVATGTIINRDGYQSVKSGGLATGTIINTGAEGGPDSDNSYTGQKVQGTAESTTINKNGRQIILFSGLARDTLIYAGGDQSVHGRALNTTLNGGYQYVHRDGLALNTVINEGGWQVVKAGGAAGNTTINQNGELRVHAGGVATAVTQNTGGALVTSTAATVIGTNRLGNFTVENGKADGVVLESGGRLDVLESHSAQNTLVDDGGTLAVSAGGKATSVTITSGGALIADSGATVEGTNASGKFSIDGTSGQASGLLLENGGSFTVNAGGQAGNTTVGHRGTLTLAAGGS…	431	ADKVVQAGETVNDGTLTNHDNQIVFGTANGMTISTGLELGPDSEENTGGQWIQNGGIAGNTTVTTNGRQVVLEGGTASDTVIRDGGGQSLNGLAVNTTLNNRGEQWVHEGGVATGTIINRDGYQSVKSGGLATGTIINTGAEGGPDSDNSYTGQKVQGTAESTTINKNGRQIILFSGLARDTLIYAGGDQSVHGRALNTTLNGGYQYVHRDGLALNTVINEGGWQVVKAGGAAGNTTINQNGELRVHAGGVATAVT	QNTGGALVTSTAATVIGTNRLGNFTVENGKADGVVLESGGRLDVLESHSAQNTLVDDGGTLAVSAGGKATSVTITSGGALIADSG	ATVEGTNASGKFSIDGTSGQASGLLLENGGSFTVNAGGQAGNTTVGHRGTLTLAAGGSLSGRTQLSKGASMVLNGDVVSTGDIVNAGEIR	-	99.6 (99.6), 97.3 (96.1), 98 (97.3), 98.4 (97.7), 98 (96.9), 100 (100), 75.7 (68.4), 78.7 (70.2), 78.7 (69.9), 78.3 (69.5), 77.6 (68.4), 99.6 (99.6), 81.2 (73.9), 91.9 (90.8), 76.1 (65.4), 77.9 (69.1), 81.2 (74.3), 73.2 (64), 81.2 (73.9), 76.1 (65.8), 82 (74.6), 76.1 (65.4), 81.2 (73.9), 91.9 (90.4), 91.9 (90.4), 86.8 (84.2), 91.9 (90.4), 91.5 (89.7), 91.9 (90.4), 92.6 (91.9),	-	100 (100), 90.6 (87.1), 91.8 (87.1), 89.4 (87.1), 90.6 (85.9), 100 (100), 90.6 (87.1), 88.2 (83.5), 90.6 (88.2), 90.6 (88.2), 96.5 (92.9), 100 (100), 91.8 (89.4), 90.6 (88.2), 91.8 (88.2), 91.8 (88.2), 89.4 (87.1), 89.4 (87.1), 88.2 (85.9), 91.8 (88.2), 88.2 (85.9), 89.4 (87.1), 90.6 (87.1), 89.4 (87.1), 91.8 (88.2), 91.8 (88.2), 89.4 (87.1), 90.6 (87.1), 91.8 (88.2), 90.6 (88.2), 90.6 (88.2), 89…	-	100 (96.7), 98.9 (96.7), 98.9 (96.7), 97.8 (96.7), 100 (97.8), 100 (97.8), 97.8 (97.8), 97.8 (95.6), 96.7 (95.6), 96.7 (95.6), 96.7 (95.6), 100 (96.7), 97.8 (96.7), 97.8 (97.8), 97.8 (95.6), 96.7 (95.6), 97.8 (96.7), 97.8 (97.8), 97.8 (96.7), 96.7 (95.6), 97.8 (95.6), 97.8 (96.7), 98.9 (96.7), 98.9 (96.7), 97.8 (96.7), 97.8 (97.8), 97.8 (96.7), 96.7 (95.6), 97.8 (95.6), 97.8 (96.7), 96.7 (96.7), …	72.8 (63.6), 74.6 (64.3), 73.5 (64.3), 73.5 (64), 73.5 (64.3), 73.5 (64.7), 74.3 (64.3), 74.3 (64.7), 74.3 (65.1), 73.5 (64.7), 73.5 (64.3), 72.8 (63.6), 73.5 (64), 74.6 (65.1), 73.9 (64.3), 73.5 (64.3), 73.5 (64.3), 73.5 (64.3), 73.5 (64.3), 81.2 (66), 79.3 (65.2), 80.9 (68), 81.2 (66.4), 79.3 (69.9), 80.5 (71.1), 80.9 (71.5), 80.5 (69.9), 79.7 (69.9), 80.5 (71.1), 78.5 (68.4), 81.2 (71.1), 80.9…	53.5 (45.5), 53.5 (45.5), 53.5 (45.5), 53.5 (45.5), 53.5 (45.5), 53.5 (45.5), 53.5 (45.5), 53.5 (45.5), 53.5 (45.5), 53.5 (45.5), 53.5 (45.5), 53.5 (45.5), 53.5 (45.5), 53.5 (45.5), 52.5 (44.6), 53.5 (45.5), 53.5 (45.5), 53.5 (45.5), 53.5 (45.5), 54.5 (46.5), 54.5 (45.5), 54.5 (46.5), 54.5 (45.5), 54.5 (46.5), 54.5 (46.5), 53.5 (45.5), 54.5 (46.5), 54.5 (46.5), 54.5 (46.5), 54.5 (46.5), 54.5 (46.…	28.4 (21), 28.4 (21), 28.4 (21), 28.4 (21), 28.4 (21), 28.4 (21), 28.4 (21), 28.4 (21), 28.4 (21), 28.4 (21), 28.4 (21), 28.4 (21), 28.4 (21), 28.4 (21), 28.4 (21), 28.4 (21), 28.4 (21), 28.4 (21), 28.4 (21), 27.8 (21.6), 28.4 (21), 28.4 (21), 29 (21), 28.4 (21), 28.4 (21.6), 28.4 (21), 29 (21.6), 28.4 (21), 29 (21.6), 29.6 (21.6), 29 (21.6), 28.4 (21), 29 (21.6), 28.4 (21), 29 (21.6), 27.8 (20.4…	IPR012332(G3DSA:2.160.20.20);IPR011050(SSF51126);IPR030930(PF16168;TIGR04415);PTHR12338:SF8	96.6	35	1.65	0.95±0.05	3.6±2.5	T4 (25-90;91-148;193-246);T5 (322-394)	E. coli (ND), E. coli O145:NM PARC449 (ND), E. coli NCTC10279 (ND)
UPI00000E4A66	I	C3	ADIVVHPGETVNGGTLVNHDNQFVSGTANGVTVSTGLELGPDSDENTGGQWIKAGGTGRNTTVTANGRQIVQAGGTASDTVIRDGGGQSLNGLAVNTTLDNRGEQWVHGGGKAAGTIINQDGYQTIKHGGLATGTIVNTGAEGGPESENVSSGQMVGGTAESTTINKNGRQVIWSSGMARDTLIYAGGDQTVHGEAHNTRLEGGNQYVHNGGTATETLINRDGWQVIKEGGTAAHTTINQKGKLQVNAGGKASDVTQNTGGALVTSTAATVTGTNRLGAFSVVAGKADNVVLENGGRLDVLSGHTATNTRVDDGGTLDIRNGGAATTVSMGNGGVLLADSGAAVSGTRSDGKAFSIGGGQADALMLEKGSSFTLNAGDTATDTTVNGGLFTARGGTLAG…	500	ADIVVHPGETVNGGTLVNHDNQFVSGTANGVTVSTGLELGPDSDENTGGQWIKAGGTGRNTTVTANGRQIVQAGGTASDTVIRDGGGQSLNGLAVNTTLDNRGEQWVHGGGKAAGTIINQDGYQTIKHGGLATGTIVNTGAEGGPESENVSSGQMVGGTAESTTINKNGRQVIWSSGMARDTLIYAGGDQTVHGEAHNTRLEGGNQYVHNGGTATETLINRDGWQVIKEGGTAAHTTINQKGKLQVNAGGKASDVTQNTGGALVTSTAATVT	GTNRLGAFSVVAGKADNVVLENGGRLDVLSGHTATNTRVDDGGTLDIRNGGAATTVSMGNGGVLLADSGAAVSGTRSDGKAFSIG	GGQADALMLEKGSSFTLNAGDTATDTTVNGGLFTARGGTLAGTTTLNNGAILTLSGKTVNNDTLTIREGDALLQGGSLTGNGSVEKSGSGTLTVSNTTLTQKAVNLNEGTLTLNDSTVTTDVIAQRGTALKLTGSTVLNGAID	-	79 (70.2), 78.7 (69.9), 79 (70.2), 79 (70.2), 79 (69.9), 78.7 (70.2), 86 (78.7), 100 (100), 100 (99.6), 99.6 (99.3), 89 (83.5), 79 (70.2), 95.6 (91.5), 84.9 (75.7), 89.7 (86.4), 98.9 (98.2), 94.9 (91.2), 90.4 (86), 95.6 (91.5), 89.7 (86), 96.3 (93.4), 89.7 (86.4), 95.6 (91.2), 84.9 (75.4), 84.9 (75.4), 86 (77.6), 84.9 (75.4), 84.6 (74.6), 84.9 (75.4), 84.6 (75.7),	95.3 (92.9), 96.5 (94.1), 96.5 (94.1), 96.5 (94.1), 96.5 (94.1), 96.5 (94.1), 96.5 (94.1), 96.5 (94.1), 96.5 (94.1), 96.5 (94.1), 96.5 (94.1), 95.3 (92.9), 96.5 (94.1), 96.5 (94.1), 95.3 (92.9), 96.5 (94.1), 96.5 (94.1), 96.5 (94.1), 96.5 (94.1), 91.8 (90.6), 100 (100), 97.6 (95.3), 100 (100), 98.8 (97.6), 95.3 (94.1), 96.5 (94.1), 97.6 (95.3), 98.8 (97.6), 97.6 (96.5), 97.6 (96.5), 97.6 (96.5), …	-	99.3 (98.6), 100 (100), 100 (100), 99.3 (99.3), 100 (100), 100 (100), 100 (100), 100 (100), 100 (100), 100 (100), 100 (100), 99.3 (98.6), 98.6 (97.2), 100 (100), 100 (100), 100 (100), 100 (100), 100 (100), 100 (100), 97.2 (94.4), 100 (100), 100 (99.3), 99.3 (98.6), 100 (100), 100 (99.3), 100 (100), 97.9 (96.5), 100 (100), 96.5 (95.1), 97.2 (95.1), 97.9 (95.8), 100 (100), 97.9 (96.5), 99.3 (98.6),…	-	77.6 (64.7), 77.9 (65.8), 79 (66.2), 78.3 (65.4), 79 (66.2), 79 (66.9), 79 (66.5), 79.4 (66.9), 78.7 (65.8), 78.7 (66.5), 79 (66.2), 77.6 (64.7), 78.3 (65.4), 77.9 (64.7), 77.9 (65.1), 79 (66.2), 79 (66.2), 79 (66.2), 78.7 (65.8), 75.7 (61.4), 74.6 (60.3), 75 (61), 75.7 (61.4), 73.2 (62.1), 73.2 (61.8), 73.5 (63.2), 73.9 (62.9), 74.3 (64), 74.3 (63.6), 73.5 (62.1), 74.3 (62.5), 73.5 (62.9), 73.5 …	54.5 (45.5), 54.5 (49.5), 53.5 (48.5), 53.5 (48.5), 54.5 (49.5), 54.5 (45.5), 52.5 (44.6), 54.5 (49.5), 54.5 (46.5), 53.5 (45.5), 53.5 (45.5), 54.5 (45.5), 53.5 (43.6), 53.5 (45.5), 54.5 (46.5), 53.5 (45.5), 52.5 (44.6), 52.5 (44.6), 51.5 (43.6), 54.5 (46.5), 53.5 (45.5), 52.5 (44.6), 52.5 (43.6), 54.5 (46.5), 53.5 (45.5), 54.5 (46.5), 53.5 (45.5), 53.5 (45.5), 54.5 (46.5), 52.5 (44.6), 54.5 (46.…	28.4 (21), 27.2 (20.4), 28.4 (21), 27.8 (20.4), 27.2 (20.4), 28.4 (21), 27.2 (20.4), 27.2 (20.4), 27.8 (20.4), 27.8 (20.4), 27.8 (19.8), 28.4 (21), 27.8 (20.4), 29 (21), 29 (21), 27.8 (19.8), 29 (21), 27.2 (20.4), 29 (21), 27.8 (20.4), 27.8 (19.8), 27.2 (20.4), 27.8 (20.4), 28.4 (21), 28.4 (20.4), 27.2 (20.4), 29 (21), 27.8 (19.8), 27.8 (19.8), 27.8 (21), 27.2 (20.4), 29 (21), 27.8 (19.8), 27.8 (…	IPR012332(G3DSA:2.160.20.20);IPR011050(SSF51126);IPR030930(PF16168;TIGR04415);PTHR12338:SF8	99.7	91	1.86	0.98±0.05	3.5±2.4	T4 (25-90;91-148;157-227);T5 (228-265;284-338;358-410)	E. coli (ND), E. coli O6:H1 strain CFT073 ATCC 700928 (P, UPEC), E. coli LAU-EC6 (P, InPEC)
UPI00000E49D2	I	C3	ADSVVPAGETVNGGTLINHDRQFVSGTADGMTVSTGLELGADSDNNTGGQQIARGGTARNTRVTANGLQDVMAGGSTSDTVISTGGGQNLRGKASGTVLNGGDQWIHAGGRASGTVINQDGYQTIKHGGLVTGTIVNTGAEGGPDSENVSTGQMVGGIAESTTINKNGRQVIWSSGIARDTLIYTGGDQTVHGEAHNTRLEGGNQYVHKYGLALNTVINEGGWQVVKAGGTAGNTTINQNGELRVHAGGEASDVTQNTGGALVTSTAATVTGTNRLGAFSVVEGKADNVVLENGGRLDVLSGHTATRTLVDDGGTLDVRNGGTATAVSMGNGGVLLADSGAAVSGTRSDGTAFRIGGGQADALMLEKGSSFTLNAGDTATDTTVNGGLFTARGGSLAGT…	499	ADSVVPAGETVNGGTLINHDRQFVSGTADGMTVSTGLELGADSDNNTGGQQIARGGTARNTRVTANGLQDVMAGGSTSDTVISTGGGQNLRGKASGTVLNGGDQWIHAGGRASGTVINQDGYQTIKHGGLVTGTIVNTGAEGGPDSENVSTGQMVGGIAESTTINKNGRQVIWSSGIARDTLIYTGGDQTVHGEAHNTRLEGGNQYVHKYGLALNTVINEGGWQVVKAGGTAGNTTINQNGELRVHAGGEASDVTQNTGGALVTSTAATVT	GTNRLGAFSVVEGKADNVVLENGGRLDVLSGHTATRTLVDDGGTLDVRNGGTATAVSMGNGGVLLADSGAAVSGTRSDGTAFRIG	GGQADALMLEKGSSFTLNAGDTATDTTVNGGLFTARGGSLAGTTTLNNGATFTLAGKTVNNDTLTIREGDALLQGGALTGNGRVEKSGSGTLTVSNTTLTQKAVNLNEGTLTLNDSTVTTDIIAHRGTALKLTGSTVLNGAID	-	76.1 (68.8), 77.2 (68.8), 76.5 (69.5), 76.5 (69.5), 76.5 (69.1), 75.7 (68.4), 100 (100), 86 (78.7), 86 (79), 85.7 (78.7), 94.5 (90.8), 76.1 (68.8), 89.7 (84.9), 82.4 (75.4), 93 (87.5), 84.9 (78.3), 89.3 (84.2), 95.6 (92.6), 89.7 (84.9), 93 (87.1), 89.7 (84.9), 93 (87.5), 89.7 (84.6), 82.4 (75), 82.4 (75), 82.7 (76.8), 82.4 (75), 82.4 (74.6), 82.4 (75), 81.6 (74.6),	91.8 (90.6), 92.9 (91.8), 92.9 (91.8), 92.9 (91.8), 92.9 (91.8), 92.9 (91.8), 92.9 (91.8), 92.9 (91.8), 92.9 (91.8), 92.9 (91.8), 92.9 (91.8), 91.8 (90.6), 92.9 (91.8), 92.9 (91.8), 91.8 (90.6), 92.9 (91.8), 92.9 (91.8), 92.9 (91.8), 92.9 (91.8), 100 (100), 91.8 (90.6), 94.1 (92.9), 91.8 (90.6), 92.9 (92.9), 96.5 (96.5), 92.9 (91.8), 94.1 (92.9), 92.9 (92.9), 94.1 (94.1), 92.9 (92.9), 94.1 (94.1)…	-	96.5 (93), 97.2 (94.4), 97.2 (94.4), 96.5 (93.7), 97.2 (94.4), 97.2 (94.4), 97.2 (94.4), 97.2 (94.4), 97.2 (94.4), 97.2 (94.4), 97.2 (94.4), 96.5 (93), 97.2 (94.4), 97.2 (94.4), 97.2 (94.4), 97.2 (94.4), 97.2 (94.4), 97.2 (94.4), 97.2 (94.4), 100 (100), 97.2 (94.4), 97.2 (95.1), 97.9 (95.8), 97.2 (94.4), 97.2 (95.1), 97.2 (94.4), 97.9 (96.5), 97.2 (94.4), 95.8 (94.4), 97.2 (95.1), 97.2 (95.1), 97…	-	73.1 (62), 75.3 (62.7), 74.5 (63.5), 74.2 (63.1), 74.5 (63.5), 74.5 (63.8), 74.5 (63.8), 74.9 (63.8), 74.2 (63.1), 74.2 (63.5), 74.5 (63.5), 73.1 (62), 74.2 (63.1), 75.3 (63.5), 74.5 (62.7), 74.5 (63.5), 74.5 (63.5), 74.5 (63.5), 74.2 (63.1), 71.6 (56.5), 70.5 (55.4), 70.8 (56.8), 71.6 (56.1), 70.5 (59.4), 70.5 (58.3), 70.8 (59), 71.2 (58.7), 71.6 (59.4), 71.6 (59.4), 70.8 (58.3), 71.6 (59), 70.8…	54.5 (46.5), 54.5 (49.5), 53.5 (49.5), 53.5 (48.5), 54.5 (49.5), 54.5 (46.5), 54.5 (46.5), 54.5 (49.5), 54.5 (46.5), 55.4 (47.5), 53.5 (46.5), 54.5 (46.5), 55.4 (45.5), 55.4 (47.5), 54.5 (46.5), 55.4 (47.5), 54.5 (46.5), 54.5 (46.5), 53.5 (45.5), 54.5 (46.5), 53.5 (45.5), 54.5 (46.5), 54.5 (45.5), 54.5 (46.5), 53.5 (46.5), 54.5 (46.5), 55.4 (47.5), 53.5 (45.5), 54.5 (46.5), 52.5 (45.5), 54.5 (46.…	27.8 (21.6), 27.8 (21.6), 27.8 (21.6), 28.4 (21.6), 27.8 (21.6), 27.8 (21.6), 27.8 (21.6), 27.8 (21.6), 28.4 (21.6), 28.4 (21.6), 27.2 (20.4), 27.8 (21.6), 28.4 (21.6), 28.4 (21.6), 28.4 (21.6), 27.2 (20.4), 28.4 (21.6), 27.8 (21.6), 28.4 (21.6), 28.4 (21.6), 27.2 (20.4), 27.8 (21.6), 28.4 (21.6), 27.8 (21.6), 27.8 (21), 27.8 (21.6), 28.4 (21.6), 27.2 (20.4), 27.2 (20.4), 27.8 (21), 27.8 (21.6), …	IPR012332(G3DSA:2.160.20.20);IPR011050(SSF51126);IPR030930(PF16168;TIGR04415);PTHR12338:SF8	99.5	79	0.55	0.74±0.11	7.0±4.1	T4 (25-90;91-147;192-245);T5 (283-337;357-410)	E. coli (ND), E. coli O6:H1 strain CFT073 ATCC 700928 (P, UPEC), E. coli Nissle 1917 (C), E. coli strain 'clone D i14' (P, UPEC), E. coli strain 'clone D i2' (P, UPEC)
UPI0001EB6ED2	I	C3	ADIVVHPGETVNGGTLVNHDNQFVSGTADGVTVSTGLELGPDSDENTGGQWIKAGGTGRNTTVTANGRQIVQAGGTASDTVIRDGGGQSLNGLAVNTTLDNRGEQWVHGGGKAAGTIINQDGYQTIKHGGLATGTIVNTGAEGGPESENVSSGQMVGGTAESTTINKNGRQVIWSSGMARDTLIYAGGDQTVHGEAHNTRLEGGNQYVHNGGTATETLINRDGWQVIKEGGTAAHTTINQKGKLQVNAGGKASDVTQNTGGALVTSTAATVTGTNRLGAFSVVEGKADNVVLENGGRLDVLTGHTATNTRVDDGGTLDVRNGGTATTVSMGNGGVLLADSGAAVSGTRSDGKAFSIGGGQADALMLEKGSSFTLNAGDTATDTTVNGGLFTARGGTLAG…	500	ADIVVHPGETVNGGTLVNHDNQFVSGTADGVTVSTGLELGPDSDENTGGQWIKAGGTGRNTTVTANGRQIVQAGGTASDTVIRDGGGQSLNGLAVNTTLDNRGEQWVHGGGKAAGTIINQDGYQTIKHGGLATGTIVNTGAEGGPESENVSSGQMVGGTAESTTINKNGRQVIWSSGMARDTLIYAGGDQTVHGEAHNTRLEGGNQYVHNGGTATETLINRDGWQVIKEGGTAAHTTINQKGKLQVNAGGKASDVTQNTGGALVTSTAATVT	GTNRLGAFSVVEGKADNVVLENGGRLDVLTGHTATNTRVDDGGTLDVRNGGTATTVSMGNGGVLLADSGAAVSGTRSDGKAFSIG	GGQADALMLEKGSSFTLNAGDTATDTTVNGGLFTARGGTLAGTTTLNNGAILTLSGKTVNNDTLTIREGDALLQGGALTGNGSVEKSGSGTLTVSNTTLTQKAVNLNEGTLTLNDSTVTTDVIAQRGTALKLTGSTVLNGAID	-	79 (69.9), 78.7 (69.5), 79 (69.9), 79 (69.9), 79 (69.5), 78.7 (69.9), 86 (79), 100 (99.6), 100 (100), 99.6 (99.6), 89 (83.8), 79 (69.9), 95.6 (91.9), 84.9 (75.4), 89.7 (86.8), 98.9 (98.5), 94.9 (90.8), 90.4 (86.4), 95.6 (91.9), 89.7 (86.4), 96.3 (93.8), 89.7 (86.8), 95.6 (91.5), 84.9 (75), 84.9 (75), 86 (77.9), 84.9 (75), 84.6 (74.3), 84.9 (75), 84.6 (75.4),	97.6 (97.6), 98.8 (98.8), 98.8 (98.8), 98.8 (98.8), 98.8 (98.8), 98.8 (98.8), 98.8 (98.8), 98.8 (98.8), 98.8 (98.8), 98.8 (98.8), 98.8 (98.8), 97.6 (97.6), 98.8 (98.8), 98.8 (98.8), 97.6 (97.6), 98.8 (98.8), 98.8 (98.8), 98.8 (98.8), 98.8 (98.8), 94.1 (92.9), 97.6 (95.3), 100 (100), 97.6 (95.3), 98.8 (97.6), 97.6 (96.5), 98.8 (98.8), 95.3 (92.9), 96.5 (95.3), 95.3 (94.1), 95.3 (94.1), 95.3 (94.1)…	-	99.3 (97.9), 100 (99.3), 100 (99.3), 99.3 (98.6), 100 (99.3), 100 (99.3), 100 (99.3), 100 (99.3), 100 (99.3), 100 (99.3), 100 (99.3), 99.3 (97.9), 98.6 (97.9), 100 (99.3), 100 (99.3), 100 (99.3), 100 (99.3), 100 (99.3), 100 (99.3), 97.2 (95.1), 100 (99.3), 100 (100), 99.3 (99.3), 100 (99.3), 100 (98.6), 100 (99.3), 97.9 (97.2), 100 (99.3), 95.8 (95.1), 97.2 (95.8), 97.2 (95.8), 100 (99.3), 97.2 (…	-	77.6 (64.3), 77.9 (65.4), 79 (65.8), 78.3 (65.1), 79 (65.8), 79 (66.5), 79 (66.2), 79.4 (66.5), 78.7 (65.4), 78.7 (66.2), 79 (65.8), 77.6 (64.3), 78.3 (65.1), 77.9 (64.3), 77.9 (64.7), 79 (65.8), 79 (65.8), 79 (65.8), 78.7 (65.4), 75.7 (61), 74.6 (59.9), 75 (60.7), 75.7 (61), 73.2 (61.8), 73.2 (61.4), 73.5 (62.9), 73.9 (62.5), 74.3 (63.6), 74.3 (63.2), 73.5 (61.8), 74.3 (62.1), 73.5 (62.5), 73.5 …	54.5 (46.5), 54.5 (50.5), 53.5 (49.5), 53.5 (49.5), 54.5 (50.5), 54.5 (46.5), 52.5 (45.5), 54.5 (50.5), 54.5 (47.5), 53.5 (46.5), 53.5 (46.5), 54.5 (46.5), 53.5 (44.6), 53.5 (46.5), 54.5 (47.5), 53.5 (46.5), 52.5 (45.5), 52.5 (45.5), 51.5 (44.6), 54.5 (47.5), 53.5 (46.5), 52.5 (45.5), 52.5 (44.6), 54.5 (47.5), 53.5 (46.5), 54.5 (47.5), 53.5 (46.5), 53.5 (46.5), 54.5 (47.5), 52.5 (45.5), 54.5 (47.…	28.4 (21), 28.4 (21), 28.4 (21), 29 (21), 28.4 (21), 28.4 (21), 28.4 (21), 28.4 (21), 29 (21), 29 (21), 27.8 (19.8), 28.4 (21), 29 (21), 29 (21), 29 (21), 27.8 (19.8), 29 (21), 28.4 (21), 29 (21), 29 (21), 27.8 (19.8), 28.4 (21), 29 (21), 28.4 (21), 28.4 (20.4), 28.4 (21), 29 (21), 27.8 (19.8), 27.8 (19.8), 27.8 (21), 28.4 (21), 29 (21), 27.8 (19.8), 27.8 (19.8), 28.4 (21), 29 (21), 27.8 (19.8), …	IPR012332(G3DSA:2.160.20.20);IPR011050(SSF51126);IPR030930(PF16168;TIGR04415);PTHR12338:SF8	99.9	77	1.88	0.98±0.05	3.4±2.4	T4 (25-90;91-148;157-227);T5 (228-265;303-356;377-437)	E. coli (ND), S. flexneri (P), S. sonnei (P)
UPI000037640F	I	C3	ADIVVHPCETVNGGTLVNHDNQFVSGTADGVTVSTGLELGPDSDENTGGQWIKAGGTGRNTTVTANGRQIVQAGGTASDTVIRDGGGQSLNGLAVNTTLDNRGEQWVHGGGKAAGTIINQDGYQTIKHGGLATGTIVNTGAEGGPESENVSSGQMVGGTAESTTINKNGRQVIWSSGMARDTLIYAGGDQTVHGEAHNTRLEGGNQYVHNGGTATETLINRDGWQVIKEGGTAAHTTINQKGKLQVNAGGKASDVTQNTGGALVTSTAATVTGTNRLGAFSVVAGKADNVVLENGGRLDVLSGHTATNTRVDDGGTLDIRNGGAATTVSMGNGGVLLADSGAAVSGTRSDGKAFSIGGGQADALMLEKGSSFTLNAGDTATDTTVNGGLFTARGGTLAG…	500	ADIVVHPCETVNGGTLVNHDNQFVSGTADGVTVSTGLELGPDSDENTGGQWIKAGGTGRNTTVTANGRQIVQAGGTASDTVIRDGGGQSLNGLAVNTTLDNRGEQWVHGGGKAAGTIINQDGYQTIKHGGLATGTIVNTGAEGGPESENVSSGQMVGGTAESTTINKNGRQVIWSSGMARDTLIYAGGDQTVHGEAHNTRLEGGNQYVHNGGTATETLINRDGWQVIKEGGTAAHTTINQKGKLQVNAGGKASDVTQNTGGALVTSTAATVT	GTNRLGAFSVVAGKADNVVLENGGRLDVLSGHTATNTRVDDGGTLDIRNGGAATTVSMGNGGVLLADSGAAVSGTRSDGKAFSIG	GGQADALMLEKGSSFTLNAGDTATDTTVNGGLFTARGGTLAGTTTLNNGATLTLSGKTVNNDTLTIREGDALLQGGALTGNGSVEKSGSGTLTVSNTTLTQKAVNLNEGTLTLNDSTVTTDVIAQRGTALKLTGSTVLNGAID	-	78.7 (69.5), 78.3 (69.1), 78.7 (69.5), 78.7 (69.5), 78.7 (69.1), 78.3 (69.5), 85.7 (78.7), 99.6 (99.3), 99.6 (99.6), 100 (100), 88.6 (83.5), 78.7 (69.5), 95.2 (91.5), 84.6 (75), 89.3 (86.4), 98.5 (98.2), 94.5 (90.4), 90.1 (86), 95.2 (91.5), 89.3 (86), 96 (93.4), 89.3 (86.4), 95.2 (91.2), 84.6 (74.6), 84.6 (74.6), 85.7 (77.6), 84.6 (74.6), 84.2 (73.9), 84.6 (74.6), 84.2 (75),	95.3 (92.9), 96.5 (94.1), 96.5 (94.1), 96.5 (94.1), 96.5 (94.1), 96.5 (94.1), 96.5 (94.1), 96.5 (94.1), 96.5 (94.1), 96.5 (94.1), 96.5 (94.1), 95.3 (92.9), 96.5 (94.1), 96.5 (94.1), 95.3 (92.9), 96.5 (94.1), 96.5 (94.1), 96.5 (94.1), 96.5 (94.1), 91.8 (90.6), 100 (100), 97.6 (95.3), 100 (100), 98.8 (97.6), 95.3 (94.1), 96.5 (94.1), 97.6 (95.3), 98.8 (97.6), 97.6 (96.5), 97.6 (96.5), 97.6 (96.5), …	-	98.6 (97.2), 99.3 (98.6), 99.3 (98.6), 98.6 (97.9), 99.3 (98.6), 99.3 (98.6), 99.3 (98.6), 99.3 (98.6), 99.3 (98.6), 99.3 (98.6), 99.3 (98.6), 98.6 (97.2), 97.9 (97.2), 99.3 (98.6), 99.3 (98.6), 99.3 (98.6), 99.3 (98.6), 99.3 (98.6), 99.3 (98.6), 97.9 (95.8), 99.3 (98.6), 99.3 (99.3), 100 (100), 99.3 (98.6), 99.3 (97.9), 99.3 (98.6), 98.6 (97.9), 99.3 (98.6), 96.5 (95.8), 97.9 (96.5), 97.9 (96.5)…	-	77.2 (64), 77.6 (65.1), 78.7 (65.4), 77.9 (64.7), 78.7 (65.4), 78.7 (66.2), 78.7 (65.8), 79 (66.2), 78.3 (65.1), 78.3 (65.8), 78.7 (65.4), 77.2 (64), 77.9 (64.7), 77.6 (64), 77.6 (64.3), 78.7 (65.4), 78.7 (65.4), 78.7 (65.4), 78.3 (65.1), 75.4 (60.7), 74.3 (59.6), 74.6 (60.3), 75.4 (60.7), 72.8 (61.4), 72.8 (61), 73.2 (62.5), 73.5 (62.1), 73.9 (63.2), 73.9 (62.9), 73.2 (61.4), 73.9 (61.8), 73.2 (…	54.5 (45.5), 54.5 (49.5), 53.5 (48.5), 53.5 (48.5), 54.5 (49.5), 54.5 (45.5), 52.5 (44.6), 54.5 (49.5), 54.5 (46.5), 53.5 (45.5), 53.5 (45.5), 54.5 (45.5), 53.5 (43.6), 53.5 (45.5), 54.5 (46.5), 53.5 (45.5), 52.5 (44.6), 52.5 (44.6), 51.5 (43.6), 54.5 (46.5), 53.5 (45.5), 52.5 (44.6), 52.5 (43.6), 54.5 (46.5), 53.5 (45.5), 54.5 (46.5), 53.5 (45.5), 53.5 (45.5), 54.5 (46.5), 52.5 (44.6), 54.5 (46.…	29 (21), 29 (21), 29 (21), 29.6 (21), 29 (21), 29 (21), 29 (21), 29 (21), 29.6 (21), 29.6 (21), 28.4 (19.8), 29 (21), 29.6 (21), 29.6 (21), 29.6 (21), 28.4 (19.8), 29.6 (21), 29 (21), 29.6 (21), 29.6 (21), 28.4 (19.8), 29 (21), 29.6 (21), 29 (21), 29 (20.4), 29 (21), 29.6 (21), 28.4 (19.8), 28.4 (19.8), 28.4 (21), 29 (21), 29.6 (21), 28.4 (19.8), 28.4 (19.8), 29 (21), 29.6 (21), 28.4 (19.8), 29.6…	IPR012332(G3DSA:2.160.20.20);IPR011050(SSF51126);IPR030930(PF16168;TIGR04415);PTHR12338:SF8	99.9	99	0.59	0.79±0.09	6.1±3.8	T4 (25-90;91-148;157-227);T5 (228-265;284-338;358-411)	E. coli (ND), E. coli O25b:H4 (P, UPEC), E. coli Nissle 1917 (C), E. coli strain 'clone D i14' (P, UPEC), E. coli strain 'clone D i2' (P, UPEC)
UPI0001888EFC	I	C3	ADIVVHPGETVNGGTLVNHDNQFVSGTADGVTVSTGLELGPDSDDNTGGQQIARGGTARNTTVTANGLQDVMAGGSATDTVISAGGGQNLRGQAYGTVLNGGEQWIHAGGSASGTVINQSGYQTIKHGGQATGTIVNTGAEGGPESENVSSGQMVGGTAESTTINKNGRQVIWSSGMARDTLIYAGGDQTVHGEAHNTRLEGGNQYVHKYGLALNTVINEGGWQVVKAGGTAGNTTINQNGELKVHAGGEASDVTQNTGGALVTSTAATVTGTNRLGAFSVVAGKADNVVLENGGRLDVLSGHTATNTRVDDGGTLDVRNGGTATTVSMGNGGVLLADSGAAVSGTRSDGKAFSIGGGQADALMLEKGSSFTLNAGDTATDTTVNGGLFTARGGTLAGT…	499	ADIVVHPGETVNGGTLVNHDNQFVSGTADGVTVSTGLELGPDSDDNTGGQQIARGGTARNTTVTANGLQDVMAGGSATDTVISAGGGQNLRGQAYGTVLNGGEQWIHAGGSASGTVINQSGYQTIKHGGQATGTIVNTGAEGGPESENVSSGQMVGGTAESTTINKNGRQVIWSSGMARDTLIYAGGDQTVHGEAHNTRLEGGNQYVHKYGLALNTVINEGGWQVVKAGGTAGNTTINQNGELKVHAGGEASDVTQNTGGALVTSTAATVT	GTNRLGAFSVVAGKADNVVLENGGRLDVLSGHTATNTRVDDGGTLDVRNGGTATTVSMGNGGVLLADSGAAVSGTRSDGKAFSIG	GGQADALMLEKGSSFTLNAGDTATDTTVNGGLFTARGGTLAGTTTLNNGAILTLSGKTVNNDTLTIREGDALLQGGSLTGNGSVEKSGSGTLTVSNTTLTQKAVNLNEGTLTLNDSTVTTDVIAQRGTALKLTGSTVLNGAID	-	77.9 (68.8), 77.9 (68.8), 77.9 (69.1), 77.9 (69.1), 77.9 (68.8), 77.6 (68.4), 94.5 (90.8), 89 (83.5), 89 (83.8), 88.6 (83.5), 100 (100), 77.9 (68.8), 91.9 (88.2), 83.8 (74.6), 98.5 (96.3), 87.9 (83.5), 91.5 (87.5), 91.5 (86), 91.9 (88.2), 98.5 (95.9), 92.6 (90.1), 98.5 (96.3), 91.9 (87.9), 83.8 (74.3), 83.8 (74.3), 85.3 (79), 83.8 (74.3), 83.5 (73.9), 83.8 (74.6), 83.1 (74.3),	96.5 (95.3), 97.6 (96.5), 97.6 (96.5), 97.6 (96.5), 97.6 (96.5), 97.6 (96.5), 97.6 (96.5), 97.6 (96.5), 97.6 (96.5), 97.6 (96.5), 97.6 (96.5), 96.5 (95.3), 97.6 (96.5), 97.6 (96.5), 96.5 (95.3), 97.6 (96.5), 97.6 (96.5), 97.6 (96.5), 97.6 (96.5), 92.9 (92.9), 98.8 (97.6), 98.8 (97.6), 98.8 (97.6), 100 (100), 96.5 (96.5), 97.6 (96.5), 96.5 (95.3), 97.6 (97.6), 96.5 (96.5), 96.5 (96.5), 96.5 (96.5)…	-	99.3 (98.6), 100 (100), 100 (100), 99.3 (99.3), 100 (100), 100 (100), 100 (100), 100 (100), 100 (100), 100 (100), 100 (100), 99.3 (98.6), 98.6 (97.2), 100 (100), 100 (100), 100 (100), 100 (100), 100 (100), 100 (100), 97.2 (94.4), 100 (100), 100 (99.3), 99.3 (98.6), 100 (100), 100 (99.3), 100 (100), 97.9 (96.5), 100 (100), 96.5 (95.1), 97.2 (95.1), 97.9 (95.8), 100 (100), 97.9 (96.5), 99.3 (98.6),…	-	76 (64.2), 76.4 (63.5), 77.5 (65.7), 76.8 (64.9), 77.5 (65.7), 77.5 (66.1), 77.5 (66.1), 77.9 (66.1), 77.1 (65.3), 77.1 (65.7), 77.5 (65.7), 76 (64.2), 76.8 (64.9), 76.4 (64.2), 75.6 (63.5), 77.5 (65.7), 77.5 (65.7), 77.5 (65.7), 77.1 (65.3), 72.7 (57.9), 71.6 (56.8), 72 (58.3), 72.7 (57.9), 71.6 (60.5), 71.6 (59.4), 72 (60.1), 72.3 (59.8), 72.7 (60.9), 72.7 (60.5), 72 (59.4), 72.7 (60.1), 72 (59…	54.5 (46.5), 54.5 (50.5), 53.5 (49.5), 53.5 (49.5), 54.5 (50.5), 54.5 (46.5), 52.5 (45.5), 54.5 (50.5), 54.5 (47.5), 53.5 (46.5), 53.5 (46.5), 54.5 (46.5), 53.5 (44.6), 53.5 (46.5), 54.5 (47.5), 53.5 (46.5), 52.5 (45.5), 52.5 (45.5), 51.5 (44.6), 54.5 (47.5), 53.5 (46.5), 52.5 (45.5), 52.5 (44.6), 54.5 (47.5), 53.5 (46.5), 54.5 (47.5), 53.5 (46.5), 53.5 (46.5), 54.5 (47.5), 52.5 (45.5), 54.5 (47.…	28.4 (21), 27.2 (20.4), 28.4 (21), 27.8 (20.4), 27.2 (20.4), 28.4 (21), 27.2 (20.4), 27.2 (20.4), 27.8 (20.4), 27.8 (20.4), 27.8 (19.8), 28.4 (21), 27.8 (20.4), 29 (21), 29 (21), 27.8 (19.8), 29 (21), 27.2 (20.4), 29 (21), 27.8 (20.4), 27.8 (19.8), 27.2 (20.4), 27.8 (20.4), 28.4 (21), 28.4 (20.4), 27.2 (20.4), 29 (21), 27.8 (19.8), 27.8 (19.8), 27.8 (21), 27.2 (20.4), 29 (21), 27.8 (19.8), 27.8 (…	IPR012332(G3DSA:2.160.20.20);IPR011050(SSF51126);IPR030930(PF16168;TIGR04415);PTHR12338:SF8	99.9	67	0.88	0.83±0.08	5.5±3.5	T4 (55-125;128-191;192-245);T5 (283-337;357-409)	E. coli (ND), E. O17:K52:H18 strain UMN026 (P, ExPEC)
UPI000000CD3C	I	C3	ADIVVHPGETVNGGTLVNHDNQFVSGTADGVTVSTGLELGPDSDENTGGQWIKAGGTGRNTTVTANGRQIVQAGGTASDTVIRDGGGQSLNGLAVNTTLDNRGEQWVHGGGKAAGTIINQDGYQTIKHGGLATGTIVNTGAEGGPESENVSTGQMVGGTAESTTINNNGRQVIWSSGVSRDTLIYTGGDQTVHGEAHNTRLEGGNQYVHKYGLALNTVINEGGWQVVKAGGTAGNTTINQNGELKVHAGGEASDVTQNTGGALVTSTAATVTGTNRLGAFSVVEGKADNVVLENGGRLDVLSGHTATNTRVDDGGTLDVRNGGTATTVSMGNGGVLLADSGAAVSGTRSDGTAFRIGGGQADALMLEKGSSFTLNAGDTATDTTVNGGLFTARGGSLAG…	500	ADIVVHPGETVNGGTLVNHDNQFVSGTADGVTVSTGLELGPDSDENTGGQWIKAGGTGRNTTVTANGRQIVQAGGTASDTVIRDGGGQSLNGLAVNTTLDNRGEQWVHGGGKAAGTIINQDGYQTIKHGGLATGTIVNTGAEGGPESENVSTGQMVGGTAESTTINNNGRQVIWSSGVSRDTLIYTGGDQTVHGEAHNTRLEGGNQYVHKYGLALNTVINEGGWQVVKAGGTAGNTTINQNGELKVHAGGEASDVTQNTGGALVTSTAATVT	GTNRLGAFSVVEGKADNVVLENGGRLDVLSGHTATNTRVDDGGTLDVRNGGTATTVSMGNGGVLLADSGAAVSGTRSDGTAFRIG	GGQADALMLEKGSSFTLNAGDTATDTTVNGGLFTARGGSLAGTTTLNNGAILTLSGKTVNNDTLTIREGDALLQGGSLTGNGSVEKSGSGTLTVSNTTLTQKAVNLNEGTLTLNDSTVTTDVIAQRGTALKLTGSTVLNGAID	-	81.6 (74.3), 81.2 (74.3), 81.6 (74.6), 81.6 (74.6), 81.6 (74.3), 81.2 (73.9), 89.7 (84.9), 95.6 (91.5), 95.6 (91.9), 95.2 (91.5), 91.9 (88.2), 81.6 (74.3), 100 (100), 87.5 (80.1), 90.4 (84.6), 94.5 (90.8), 99.3 (98.9), 86 (79), 100 (100), 90.4 (84.2), 99.3 (98.2), 90.4 (84.6), 100 (99.6), 87.5 (79.8), 87.5 (79.8), 88.6 (82.4), 87.5 (79.8), 87.5 (79.4), 87.5 (79.8), 86.8 (79.8),	95.3 (94.1), 96.5 (95.3), 96.5 (95.3), 96.5 (95.3), 96.5 (95.3), 96.5 (95.3), 96.5 (95.3), 96.5 (95.3), 96.5 (95.3), 96.5 (95.3), 96.5 (95.3), 95.3 (94.1), 96.5 (95.3), 96.5 (95.3), 95.3 (94.1), 96.5 (95.3), 96.5 (95.3), 96.5 (95.3), 96.5 (95.3), 96.5 (96.5), 95.3 (94.1), 97.6 (96.5), 95.3 (94.1), 96.5 (96.5), 100 (100), 96.5 (95.3), 97.6 (96.5), 96.5 (96.5), 97.6 (97.6), 96.5 (96.5), 97.6 (97.6)…	-	99.3 (97.9), 100 (99.3), 100 (99.3), 99.3 (98.6), 100 (99.3), 100 (99.3), 100 (99.3), 100 (99.3), 100 (99.3), 100 (99.3), 100 (99.3), 99.3 (97.9), 98.6 (96.5), 100 (99.3), 100 (99.3), 100 (99.3), 100 (99.3), 100 (99.3), 100 (99.3), 97.2 (95.1), 100 (99.3), 100 (98.6), 99.3 (97.9), 100 (99.3), 100 (100), 100 (99.3), 97.9 (97.2), 100 (99.3), 96.5 (95.8), 97.2 (95.8), 97.9 (96.5), 100 (99.3), 97.9 (…	-	74.3 (62.9), 74.6 (62.1), 75.7 (64.3), 75.4 (64), 75.7 (64.3), 75.7 (65.1), 75.7 (64.7), 76.1 (65.1), 75.4 (64), 75.4 (64.7), 75.7 (64.3), 74.3 (62.9), 75.4 (64), 74.6 (62.9), 73.9 (62.1), 75.7 (64.3), 75.7 (64.3), 75.7 (64.3), 75.4 (64), 72.4 (57.4), 71.3 (56.2), 71.7 (57.4), 72.4 (57.4), 69.9 (59.2), 69.9 (58.1), 70.2 (58.8), 70.6 (58.8), 71 (59.6), 71 (59.2), 70.2 (58.1), 71 (59.2), 70.2 (58.5…	54.5 (46.5), 54.5 (50.5), 53.5 (49.5), 53.5 (49.5), 54.5 (50.5), 54.5 (46.5), 52.5 (45.5), 54.5 (50.5), 54.5 (47.5), 53.5 (46.5), 53.5 (46.5), 54.5 (46.5), 53.5 (44.6), 53.5 (46.5), 54.5 (47.5), 53.5 (46.5), 52.5 (45.5), 52.5 (45.5), 51.5 (44.6), 54.5 (47.5), 53.5 (46.5), 52.5 (45.5), 52.5 (44.6), 54.5 (47.5), 53.5 (46.5), 54.5 (47.5), 53.5 (46.5), 53.5 (46.5), 54.5 (47.5), 52.5 (45.5), 54.5 (47.…	28.4 (21.6), 27.2 (21), 28.4 (21.6), 27.8 (21), 27.2 (21), 28.4 (21.6), 27.2 (21), 27.2 (21), 27.8 (21), 27.8 (21), 27.8 (20.4), 28.4 (21.6), 27.8 (21), 29 (21.6), 29 (21.6), 27.8 (20.4), 29 (21.6), 27.2 (21), 29 (21.6), 27.8 (21), 27.8 (20.4), 27.2 (21), 27.8 (21), 28.4 (21.6), 28.4 (21), 27.2 (21), 29 (21.6), 27.8 (20.4), 27.8 (20.4), 28.4 (21), 27.2 (21), 29 (21.6), 27.8 (20.4), 27.8 (20.4), 2…	IPR012332(G3DSA:2.160.20.20);IPR011050(SSF51126);IPR030930(PF16168;TIGR04415);PTHR12338:SF8	99.7	87	0.44	0.77±0.10	6.4±3.9	T4 (25-90;91-148;193-246);T5 (230-300;303-392)	E. coli (ND), E. coli O6:K15:H31 strain 536 (P, UPEC), E. coli F11 (P, UPEC)
UPI000391710D	I	C3	ADSIVQAGETVNGGTLENHDNQIVLGTANGMTISTGLELGPDSEENTGGQWIQNGGIAGNTTVTTNGRQVVLEGGTASDTVIRDGGGQSLNGLAVNTTLNNRGEQWVHEGGVATGTIINRDGYQSVKSGGLATGTIINTGAEGGPDSDNSYTGQKVQGTAESTTINKNGRQIILFSGIARDTLIYAGGDQSVHGRALNTTLNGGYQYVHKDGLALNTVINEGGWQVVKAGGAVGNTTINQNGELRVHAGGEATAVTQNTGGALVTSTAATVTGINRLGAFSVVEGKADNVVLENGGRLDVLTGHTATNTRVDDGGTLDVRNGGTATTVSMGNGGVLLADSGAAVSGTRSDGKAFSIGGGQADALMLEKGSSFTLNAGDTATDTTVNGGLFTARGGTLAG…	500	ADSIVQAGETVNGGTLENHDNQIVLGTANGMTISTGLELGPDSEENTGGQWIQNGGIAGNTTVTTNGRQVVLEGGTASDTVIRDGGGQSLNGLAVNTTLNNRGEQWVHEGGVATGTIINRDGYQSVKSGGLATGTIINTGAEGGPDSDNSYTGQKVQGTAESTTINKNGRQIILFSGIARDTLIYAGGDQSVHGRALNTTLNGGYQYVHKDGLALNTVINEGGWQVVKAGGAVGNTTINQNGELRVHAGGEATAVTQNTGGALVTSTAATVT	GINRLGAFSVVEGKADNVVLENGGRLDVLTGHTATNTRVDDGGTLDVRNGGTATTVSMGNGGVLLADSGAAVSGTRSDGKAFSIG	GGQADALMLEKGSSFTLNAGDTATDTTVNGGLFTARGGTLAGTTTLNNGAILTLSGKTVNNDTLTIREGDALLQGGSLTGNGSVEKSGSGTLTVSNTTLTQKAVNLNEGTLTLNDSTVTTDVIAQRGTALKLTGSTVLNGAID	-	92.3 (91.2), 92.3 (91.2), 93.8 (93), 93.4 (92.6), 93.8 (92.6), 91.9 (90.8), 82.4 (75.4), 84.9 (75.7), 84.9 (75.4), 84.6 (75), 83.8 (74.6), 92.3 (91.2), 87.5 (80.1), 100 (100), 82.7 (71.7), 84.2 (74.6), 87.5 (80.5), 79.8 (69.9), 87.5 (80.1), 82.7 (72.1), 88.2 (80.9), 82.7 (71.7), 87.5 (79.8), 100 (99.6), 100 (99.6), 92.6 (89.7), 100 (99.6), 99.6 (98.9), 100 (99.6), 98.5 (97.8),	98.8 (98.8), 100 (100), 100 (100), 100 (100), 100 (100), 100 (100), 100 (100), 100 (100), 100 (100), 100 (100), 100 (100), 98.8 (98.8), 100 (100), 100 (100), 98.8 (98.8), 100 (100), 100 (100), 100 (100), 100 (100), 92.9 (91.8), 96.5 (94.1), 98.8 (98.8), 96.5 (94.1), 97.6 (96.5), 96.5 (95.3), 100 (100), 94.1 (91.8), 95.3 (94.1), 94.1 (92.9), 94.1 (92.9), 94.1 (92.9), 97.6 (97.6), 94.1 (92.9), 94.1…	-	99.3 (98.6), 100 (100), 100 (100), 99.3 (99.3), 100 (100), 100 (100), 100 (100), 100 (100), 100 (100), 100 (100), 100 (100), 99.3 (98.6), 98.6 (97.2), 100 (100), 100 (100), 100 (100), 100 (100), 100 (100), 100 (100), 97.2 (94.4), 100 (100), 100 (99.3), 99.3 (98.6), 100 (100), 100 (99.3), 100 (100), 97.9 (96.5), 100 (100), 96.5 (95.1), 97.2 (95.1), 97.9 (95.8), 100 (100), 97.9 (96.5), 99.3 (98.6),…	-	76.8 (67.3), 79 (68), 77.9 (68.4), 77.9 (68), 77.9 (68.4), 77.9 (68.8), 78.7 (68.4), 78.7 (68.8), 77.6 (68), 77.6 (68.4), 77.9 (68.4), 76.8 (67.3), 77.9 (68), 79 (68.8), 78.3 (68), 77.9 (68.4), 77.9 (68.4), 77.9 (68.4), 77.6 (68), 76.8 (62.1), 75 (61), 75.7 (62.9), 76.5 (62.1), 74.6 (65.1), 75.4 (65.8), 75.7 (66.2), 76.1 (66.2), 75 (65.1), 76.1 (66.5), 73.9 (63.6), 76.1 (65.8), 75.7 (65.4), 75.7 …	53.5 (45.5), 53.5 (49.5), 53.5 (49.5), 52.5 (48.5), 53.5 (49.5), 53.5 (45.5), 51.5 (45.5), 53.5 (49.5), 53.5 (47.5), 52.5 (46.5), 52.5 (46.5), 53.5 (45.5), 52.5 (44.6), 52.5 (46.5), 53.5 (47.5), 52.5 (46.5), 51.5 (45.5), 51.5 (45.5), 50.5 (44.6), 53.5 (47.5), 52.5 (46.5), 51.5 (45.5), 51.5 (44.6), 53.5 (47.5), 52.5 (46.5), 53.5 (47.5), 52.5 (46.5), 52.5 (46.5), 53.5 (47.5), 51.5 (45.5), 53.5 (47.…	28.4 (21), 27.2 (20.4), 28.4 (21), 27.8 (20.4), 27.2 (20.4), 28.4 (21), 27.2 (20.4), 27.2 (20.4), 27.8 (20.4), 27.8 (20.4), 27.8 (19.8), 28.4 (21), 27.8 (20.4), 29 (21), 29 (21), 27.8 (19.8), 29 (21), 27.2 (20.4), 29 (21), 27.8 (20.4), 27.8 (19.8), 27.2 (20.4), 27.8 (20.4), 28.4 (21), 28.4 (20.4), 27.2 (20.4), 29 (21), 27.8 (19.8), 27.8 (19.8), 27.8 (21), 27.2 (20.4), 29 (21), 27.8 (19.8), 27.8 (…	IPR012332(G3DSA:2.160.20.20);IPR011050(SSF51126);IPR030930(PF16168;TIGR04415);PTHR12338:SF8	99.6	84	1.86	0.98±0.05	3.5±2.4	T4 (25-90;91-148;193-246);T5 (303-356;358-410)	E. coli (ND), E. coli H3 (ND), E. coli KOEGE 118 (317a) (ND), E. coli SHECO002 (ND), E. coli 20b_Esco_HA-NL (ND)
UPI0001C327EF	I	C3	ADIVVHPGETVNGGTLVNHDNQFVSGTADGVTVSTGLELGPDSDDNTGGQQIARGGTARNTTVTANGLQDVMAGGSATDTVISAGGGQNLRGQAYGTVLNGGEQWIHAGGSASGTVINQSGYQTIKHGGQATGTIVNTGAEGGPESENVSSGQMVGGTAESTTINKNGRQVIWSSGMARDTLIYAGGDQTVHGEAHNTRLEGGNQYVHKYGLALNTVINEGGWQVIKEGGTTAHTTINQKGKLQVNAGGKASDVTQNTGGALVTSTAATVTGTNRLGAFSVLAGKADNVVLENGGRLDVLSGHTATNTRVDDGGTLDVRNGGAATTVSMGNGGVLLADSGAAVSGTRSDGTAFRIGGGQADALMLEKGSSFTLNAGDTATDTTVNGGLFTARGGSLAGT…	499	ADIVVHPGETVNGGTLVNHDNQFVSGTADGVTVSTGLELGPDSDDNTGGQQIARGGTARNTTVTANGLQDVMAGGSATDTVISAGGGQNLRGQAYGTVLNGGEQWIHAGGSASGTVINQSGYQTIKHGGQATGTIVNTGAEGGPESENVSSGQMVGGTAESTTINKNGRQVIWSSGMARDTLIYAGGDQTVHGEAHNTRLEGGNQYVHKYGLALNTVINEGGWQVIKEGGTTAHTTINQKGKLQVNAGGKASDVTQNTGGALVTSTAATVT	GTNRLGAFSVLAGKADNVVLENGGRLDVLSGHTATNTRVDDGGTLDVRNGGAATTVSMGNGGVLLADSGAAVSGTRSDGTAFRIG	GGQADALMLEKGSSFTLNAGDTATDTTVNGGLFTARGGSLAGTTTLNNGATLTLSGKTVNNDTLTIREGDALLQGGALTGNGRVEKSGSGTLTVSNTTLTQKTVNLNEGTLTLNDSTVTTDVIAQRGTALKLTGSTVLNGAID	-	76.5 (65.4), 76.8 (65.8), 76.8 (66.2), 76.8 (66.2), 76.8 (65.8), 76.1 (65.4), 93 (87.5), 89.7 (86.4), 89.7 (86.8), 89.3 (86.4), 98.5 (96.3), 76.5 (65.4), 90.4 (84.6), 82.7 (71.7), 100 (100), 88.6 (86.4), 90.1 (83.8), 92.3 (88.9), 90.4 (84.6), 100 (99.6), 91.2 (86.4), 100 (100), 90.4 (84.2), 82.7 (71.3), 82.7 (71.3), 83.8 (75.7), 82.7 (71.3), 82.4 (71), 82.7 (71.7), 82.4 (71.7),	92.9 (90.6), 94.1 (91.8), 94.1 (91.8), 94.1 (91.8), 94.1 (91.8), 94.1 (91.8), 94.1 (91.8), 94.1 (91.8), 94.1 (91.8), 94.1 (91.8), 94.1 (91.8), 92.9 (90.6), 94.1 (91.8), 94.1 (91.8), 92.9 (90.6), 94.1 (91.8), 94.1 (91.8), 94.1 (91.8), 94.1 (91.8), 94.1 (92.9), 97.6 (95.3), 95.3 (92.9), 97.6 (95.3), 96.5 (95.3), 97.6 (96.5), 94.1 (91.8), 100 (100), 98.8 (97.6), 100 (98.8), 98.8 (97.6), 100 (98.8), …	-	97.2 (95.1), 97.9 (96.5), 97.9 (96.5), 97.2 (95.8), 97.9 (96.5), 97.9 (96.5), 97.9 (96.5), 97.9 (96.5), 97.9 (96.5), 97.9 (96.5), 97.9 (96.5), 97.2 (95.1), 97.9 (96.5), 97.9 (96.5), 97.9 (96.5), 97.9 (96.5), 97.9 (96.5), 97.9 (96.5), 97.9 (96.5), 97.9 (96.5), 97.9 (96.5), 97.9 (97.2), 98.6 (97.9), 97.9 (96.5), 97.9 (97.2), 97.9 (96.5), 100 (100), 97.9 (96.5), 97.9 (97.9), 99.3 (98.6), 97.9 (97.2)…	-	76.4 (63.5), 76.8 (64.6), 77.9 (64.9), 77.1 (64.2), 77.9 (64.9), 77.9 (65.3), 77.9 (65.3), 78.2 (65.3), 77.5 (64.6), 77.5 (64.9), 77.9 (64.9), 76.4 (63.5), 77.1 (64.2), 76.8 (63.5), 76.8 (63.8), 77.9 (64.9), 77.9 (64.9), 77.9 (64.9), 77.5 (64.6), 73.1 (59.8), 72 (58.7), 72.3 (59.4), 73.1 (59.8), 72 (60.9), 72 (60.5), 72.3 (62), 72.7 (61.6), 73.1 (62.7), 73.1 (62.4), 72.3 (61.3), 73.1 (61.3), 72.3…	54.5 (46.5), 54.5 (50.5), 53.5 (49.5), 53.5 (49.5), 54.5 (50.5), 54.5 (46.5), 52.5 (45.5), 54.5 (50.5), 54.5 (47.5), 53.5 (46.5), 53.5 (46.5), 54.5 (46.5), 53.5 (44.6), 53.5 (46.5), 54.5 (47.5), 53.5 (46.5), 52.5 (45.5), 52.5 (45.5), 51.5 (44.6), 54.5 (47.5), 53.5 (46.5), 52.5 (45.5), 52.5 (44.6), 54.5 (47.5), 53.5 (46.5), 54.5 (47.5), 53.5 (46.5), 53.5 (46.5), 54.5 (47.5), 52.5 (45.5), 54.5 (47.…	29 (21.6), 29 (21.6), 29 (21.6), 29.6 (21.6), 29 (21.6), 29 (21.6), 29 (21.6), 29 (21.6), 29.6 (21.6), 29.6 (21.6), 28.4 (20.4), 29 (21.6), 29.6 (21.6), 29.6 (21.6), 29.6 (21.6), 28.4 (20.4), 29.6 (21.6), 29 (21.6), 29.6 (21.6), 29.6 (21.6), 28.4 (20.4), 29 (21.6), 29.6 (21.6), 29 (21.6), 29 (21), 29 (21.6), 29.6 (21.6), 28.4 (20.4), 28.4 (20.4), 29 (21), 29 (21.6), 29.6 (21.6), 28.4 (20.4), 28.4…	IPR012332(G3DSA:2.160.20.20);IPR011050(SSF51126);IPR030930(PF16168;TIGR04415);PTHR12338:SF8	99.6	48	1.83	0.97±0.05	3.5±2.4	T4 (55-125;156-226);T5 (283-337;357-410)	E. coli (ND), E. coli O44:H18 strain 042 (P, EAEC)
UPI0002242A36	I	C3	ADIVVHPGETVNGGTLVNHDNQFVSGTADGVTVSTGLELGPDSDENTGGQWIKAGGTGRNTTVTANGRQIVQAGGTASDTVIRDGGGQSLNGLAVNTTLDNRGEQWVHGGGKADGTIINQEGYQTIKHGGLATRTIVNTGAEGGPESENVSSGQMVGGTAESTTINKNGRQVIWSSGMARDTLIYAGGDQTVHGEAHNTRLEGGNQYVHNGGTATETRINRDGWQVIKEGGTAAHTTINQKGKLQVNAGGKASDVTQNTGGALVTSTAATVTGTNRLGAFSVVAGKADNVVLENGGRLDVLSGHTATNTRVDDGGTLDVRNGGAATTVSMGNGGVLLADSGAAVSGTRSDGKAFRIGGGQADALMLEKGSSFTLNAGDTATDTTVNGGLFTARGGTLAG…	500	ADIVVHPGETVNGGTLVNHDNQFVSGTADGVTVSTGLELGPDSDENTGGQWIKAGGTGRNTTVTANGRQIVQAGGTASDTVIRDGGGQSLNGLAVNTTLDNRGEQWVHGGGKADGTIINQEGYQTIKHGGLATRTIVNTGAEGGPESENVSSGQMVGGTAESTTINKNGRQVIWSSGMARDTLIYAGGDQTVHGEAHNTRLEGGNQYVHNGGTATETRINRDGWQVIKEGGTAAHTTINQKGKLQVNAGGKASDVTQNTGGALVTSTAATVT	GTNRLGAFSVVAGKADNVVLENGGRLDVLSGHTATNTRVDDGGTLDVRNGGAATTVSMGNGGVLLADSGAAVSGTRSDGKAFRIG	GGQADALMLEKGSSFTLNAGDTATDTTVNGGLFTARGGTLAGTTTLNNGAILTLSGKTVNNDTLTIREGDALLQGGSLTGNGSVEKSGSGTLTVSNTTLTQKAVNLNEGTLTLNDSTVTTDVIAQRGTALKLTGSTVLNGAID	-	78.3 (69.1), 77.9 (68.8), 78.3 (69.1), 78.3 (69.1), 78.3 (68.8), 77.9 (69.1), 84.9 (78.3), 98.9 (98.2), 98.9 (98.5), 98.5 (98.2), 87.9 (83.5), 78.3 (69.1), 94.5 (90.8), 84.2 (74.6), 88.6 (86.4), 100 (100), 94.1 (90.1), 89.3 (85.3), 94.5 (90.8), 88.6 (86), 95.2 (92.6), 88.6 (86.4), 94.5 (90.4), 84.2 (74.3), 84.2 (74.3), 85.3 (77.2), 84.2 (74.3), 83.8 (73.5), 84.2 (74.3), 83.8 (74.6),	94.1 (92.9), 95.3 (94.1), 95.3 (94.1), 95.3 (94.1), 95.3 (94.1), 95.3 (94.1), 95.3 (94.1), 95.3 (94.1), 95.3 (94.1), 95.3 (94.1), 95.3 (94.1), 94.1 (92.9), 95.3 (94.1), 95.3 (94.1), 94.1 (92.9), 95.3 (94.1), 95.3 (94.1), 95.3 (94.1), 95.3 (94.1), 92.9 (92.9), 98.8 (97.6), 96.5 (95.3), 98.8 (97.6), 97.6 (97.6), 96.5 (96.5), 95.3 (94.1), 98.8 (97.6), 100 (100), 98.8 (98.8), 97.6 (97.6), 98.8 (98.8)…	-	99.3 (98.6), 100 (100), 100 (100), 99.3 (99.3), 100 (100), 100 (100), 100 (100), 100 (100), 100 (100), 100 (100), 100 (100), 99.3 (98.6), 98.6 (97.2), 100 (100), 100 (100), 100 (100), 100 (100), 100 (100), 100 (100), 97.2 (94.4), 100 (100), 100 (99.3), 99.3 (98.6), 100 (100), 100 (99.3), 100 (100), 97.9 (96.5), 100 (100), 96.5 (95.1), 97.2 (95.1), 97.9 (95.8), 100 (100), 97.9 (96.5), 99.3 (98.6),…	-	77.6 (64.3), 77.9 (65.4), 79 (65.8), 78.3 (65.1), 79 (65.8), 79 (66.5), 79 (66.2), 79.4 (66.5), 78.7 (65.4), 78.7 (66.2), 79 (65.8), 77.6 (64.3), 78.3 (65.1), 77.9 (64.3), 77.9 (64.7), 79 (65.8), 79 (65.8), 79 (65.8), 78.7 (65.4), 75.7 (61), 74.6 (59.9), 75 (60.7), 75.7 (61), 73.2 (61.8), 73.2 (61.4), 73.5 (62.9), 73.9 (62.5), 74.3 (63.6), 74.3 (63.2), 73.5 (61.8), 74.3 (62.1), 73.5 (62.5), 73.5 …	54.5 (46.5), 54.5 (50.5), 53.5 (49.5), 53.5 (49.5), 54.5 (50.5), 54.5 (46.5), 52.5 (45.5), 54.5 (50.5), 54.5 (47.5), 53.5 (46.5), 53.5 (46.5), 54.5 (46.5), 53.5 (44.6), 53.5 (46.5), 54.5 (47.5), 53.5 (46.5), 52.5 (45.5), 52.5 (45.5), 51.5 (44.6), 54.5 (47.5), 53.5 (46.5), 52.5 (45.5), 52.5 (44.6), 54.5 (47.5), 53.5 (46.5), 54.5 (47.5), 53.5 (46.5), 53.5 (46.5), 54.5 (47.5), 52.5 (45.5), 54.5 (47.…	28.4 (21), 27.2 (20.4), 28.4 (21), 27.8 (20.4), 27.2 (20.4), 28.4 (21), 27.2 (20.4), 27.2 (20.4), 27.8 (20.4), 27.8 (20.4), 27.8 (19.8), 28.4 (21), 27.8 (20.4), 29 (21), 29 (21), 27.8 (19.8), 29 (21), 27.2 (20.4), 29 (21), 27.8 (20.4), 27.8 (19.8), 27.2 (20.4), 27.8 (20.4), 28.4 (21), 28.4 (20.4), 27.2 (20.4), 29 (21), 27.8 (19.8), 27.8 (19.8), 27.8 (21), 27.2 (20.4), 29 (21), 27.8 (19.8), 27.8 (…	IPR012332(G3DSA:2.160.20.20);IPR011050(SSF51126);IPR030930(PF16168;TIGR04415);PTHR12338:SF8	99.8	93	0.28	0.75±0.10	6.8±4.0	T4 (55-126;157-227);T5 (228-265;284-338;358-410)	E. coli (ND), E. coli STEC_EH250 (ND, STEC)
UPI0001887A37	I	C3	ADIVVHPGETVNGGTLVNHDNQFVSGTANGVTVSTGLELGPDSDENTGGQWIKAGGTGRNTTVTANGRQIVQAGGTASDTVIRDGGGQSLNGLAVNTTLDNRGEQWVHGEGKATGTIINQDGYQTIKHGGLATGTIVNTGAEGGPESENVSTGQMVGGTAESTTINNNGRQVIWSSGVSRDTLIYTGGDQTVHGEAHNTRLEGGNQYVHKYGLALNTVINEGGWQVVKAGGTAGNTTINQNGELKVHAGGEASDVTQNTGGALVTSTAATVTGTNRLGAFSVVAGKADNVVLENGGRLDVLSGHTATNTRVDDGGTLDVRNGGAATTVSMGNGGVLLADSGAAVSGTRSDGTAFRIGGGQADALMLEKGSSFTLNAGDTATDTTVNGGLLTARGGSLAG…	500	ADIVVHPGETVNGGTLVNHDNQFVSGTANGVTVSTGLELGPDSDENTGGQWIKAGGTGRNTTVTANGRQIVQAGGTASDTVIRDGGGQSLNGLAVNTTLDNRGEQWVHGEGKATGTIINQDGYQTIKHGGLATGTIVNTGAEGGPESENVSTGQMVGGTAESTTINNNGRQVIWSSGVSRDTLIYTGGDQTVHGEAHNTRLEGGNQYVHKYGLALNTVINEGGWQVVKAGGTAGNTTINQNGELKVHAGGEASDVTQNTGGALVTSTAATVT	GTNRLGAFSVVAGKADNVVLENGGRLDVLSGHTATNTRVDDGGTLDVRNGGAATTVSMGNGGVLLADSGAAVSGTRSDGTAFRIG	GGQADALMLEKGSSFTLNAGDTATDTTVNGGLLTARGGSLAGTTTLNNGATLTLSGKTVNNDTLTIREGDALLQGGTLTGNGRVEKSGSGTLTVSNTTLTQKTVNLNEGTLTLNDSTVTTDVIAQRGTTLKLTGSTVLNGAID	-	81.6 (74.6), 81.2 (74.6), 81.6 (75), 81.6 (75), 81.6 (74.6), 81.2 (74.3), 89.3 (84.2), 94.9 (91.2), 94.9 (90.8), 94.5 (90.4), 91.5 (87.5), 81.6 (74.6), 99.3 (98.9), 87.5 (80.5), 90.1 (83.8), 94.1 (90.1), 100 (100), 85.7 (78.3), 99.3 (98.9), 90.1 (83.5), 98.5 (97.1), 90.1 (83.8), 99.3 (98.5), 87.5 (80.1), 87.5 (80.1), 89 (82), 87.5 (80.1), 87.5 (79.8), 87.5 (80.1), 86.8 (80.1),	92.9 (91.8), 94.1 (92.9), 94.1 (92.9), 94.1 (92.9), 94.1 (92.9), 94.1 (92.9), 94.1 (92.9), 94.1 (92.9), 94.1 (92.9), 94.1 (92.9), 94.1 (92.9), 92.9 (91.8), 94.1 (92.9), 94.1 (92.9), 92.9 (91.8), 94.1 (92.9), 94.1 (92.9), 94.1 (92.9), 94.1 (92.9), 94.1 (94.1), 97.6 (96.5), 95.3 (94.1), 97.6 (96.5), 96.5 (96.5), 97.6 (97.6), 94.1 (92.9), 100 (98.8), 98.8 (98.8), 100 (100), 98.8 (98.8), 100 (100), 9…	-	95.8 (93.7), 96.5 (95.1), 96.5 (95.1), 95.8 (94.4), 96.5 (95.1), 96.5 (95.1), 96.5 (95.1), 96.5 (95.1), 96.5 (95.1), 96.5 (95.1), 96.5 (95.1), 95.8 (93.7), 95.8 (94.4), 96.5 (95.1), 96.5 (95.1), 96.5 (95.1), 96.5 (95.1), 96.5 (95.1), 96.5 (95.1), 95.8 (94.4), 96.5 (95.1), 95.8 (95.1), 96.5 (95.8), 96.5 (95.1), 96.5 (95.8), 96.5 (95.1), 97.9 (97.9), 96.5 (95.1), 100 (100), 97.2 (96.5), 98.6 (97.9)…	-	74.3 (63.2), 74.6 (62.5), 75.7 (64.7), 75.4 (64.3), 75.7 (64.7), 76.5 (65.8), 75.7 (65.1), 76.8 (65.8), 75.4 (64.3), 76.1 (65.4), 75.7 (64.7), 74.3 (63.2), 75.4 (64.3), 74.6 (63.2), 73.9 (62.5), 75.7 (64.7), 75.7 (64.7), 75.7 (64.7), 75.4 (64.3), 72.4 (57.7), 71.3 (56.6), 71.7 (57.7), 72.4 (57.7), 69.9 (59.6), 69.9 (58.5), 70.2 (59.2), 70.6 (59.2), 71 (59.9), 71 (59.6), 70.2 (58.5), 71 (59.6), 70…	54.5 (46.5), 54.5 (50.5), 53.5 (49.5), 53.5 (49.5), 54.5 (50.5), 54.5 (46.5), 52.5 (45.5), 54.5 (50.5), 54.5 (47.5), 53.5 (46.5), 53.5 (46.5), 54.5 (46.5), 53.5 (44.6), 53.5 (46.5), 54.5 (47.5), 53.5 (46.5), 52.5 (45.5), 52.5 (45.5), 51.5 (44.6), 54.5 (47.5), 53.5 (46.5), 52.5 (45.5), 52.5 (44.6), 54.5 (47.5), 53.5 (46.5), 54.5 (47.5), 53.5 (46.5), 53.5 (46.5), 54.5 (47.5), 52.5 (45.5), 54.5 (47.…	29 (21.6), 27.8 (21), 29 (21.6), 28.4 (21), 27.8 (21), 29 (21.6), 27.8 (21), 27.8 (21), 29 (21), 28.4 (21), 29 (20.4), 29 (21.6), 28.4 (21), 29.6 (21.6), 29.6 (21.6), 29 (20.4), 29.6 (21.6), 27.8 (21), 29.6 (21.6), 29 (21), 29 (20.4), 27.8 (21), 28.4 (21), 29 (21.6), 29 (21), 27.8 (21), 29.6 (21.6), 29 (20.4), 29 (20.4), 29 (21), 27.8 (21), 30.2 (21.6), 29 (20.4), 29 (20.4), 29 (21.6), 28.4 (21),…	IPR012332(G3DSA:2.160.20.20);IPR011050(SSF51126);IPR030930(PF16168;TIGR04415);PTHR12338:SF8	99.8	92	0.72	0.81±0.09	5.9±3.7	T4 (25-90;91-148;193-246);T5 (284-338;358-411)	E. coli (ND), E. coli O81 strain ED1a (C),
UPI00038F52B5	I	C3	ADSVVPAGETVNGGTLINHDRQFVSGTADGMTVSTGLELGADSDNNTGGQQIARGGTARNTRVTANGLQDVMAGGSTSDTVISTGGGQNLRGKASGTVLNGGDQWIHAGGRASGTVINQDGYQTIKHGGLATGTIVNTGAEGGPDSENVSTGQMVGGIAESTTINKNGRQVIWSSGMARDTLIYAGGDQTVHGEAHNTRLEGGNQYVHNGGTATETLINRDGWQVIKEGGTAAHTTINQKGKLQVNAGGKASDVTQNTGGALVTSTAATVTGTNRLGAFSVVAGKADNVVLENGGRLDVLSGHTATNTRVDDGGTLDVRNGGAATTVSMGNGGVLLADSGAAVSGTRSDGTAFHIGGGQADALMLEKGSSFTLNAGDTATDTTVNGGLFTARGGSLAGT…	499	ADSVVPAGETVNGGTLINHDRQFVSGTADGMTVSTGLELGADSDNNTGGQQIARGGTARNTRVTANGLQDVMAGGSTSDTVISTGGGQNLRGKASGTVLNGGDQWIHAGGRASGTVINQDGYQTIKHGGLATGTIVNTGAEGGPDSENVSTGQMVGGIAESTTINKNGRQVIWSSGMARDTLIYAGGDQTVHGEAHNTRLEGGNQYVHNGGTATETLINRDGWQVIKEGGTAAHTTINQKGKLQVNAGGKASDVTQNTGGALVTSTAATVT	GTNRLGAFSVVAGKADNVVLENGGRLDVLSGHTATNTRVDDGGTLDVRNGGAATTVSMGNGGVLLADSGAAVSGTRSDGTAFHIG	GGQADALMLEKGSSFTLNAGDTATDTTVNGGLFTARGGSLAGTTTLNNGATLILSGKTVNNDTLTIREGDALLQGGALTGNGRVEKSGSGTLTVSNTTLTQKTVNLNEGTLTLNNSTVTTDVIAQRGTALKLTGSTVLNGAID	-	73.5 (64), 74.6 (63.2), 73.9 (64), 73.9 (64), 73.9 (63.6), 73.2 (64), 95.6 (92.6), 90.4 (86), 90.4 (86.4), 90.1 (86), 91.5 (86), 73.5 (64), 86 (79), 79.8 (69.9), 92.3 (88.9), 89.3 (85.3), 85.7 (78.3), 100 (100), 86 (79), 92.3 (88.6), 86.8 (80.1), 92.3 (88.9), 86 (78.7), 79.8 (69.5), 79.8 (69.5), 80.1 (71.7), 79.8 (69.5), 79.4 (68.8), 79.8 (69.5), 79.4 (69.5),	92.9 (91.8), 94.1 (92.9), 94.1 (92.9), 94.1 (92.9), 94.1 (92.9), 94.1 (92.9), 94.1 (92.9), 94.1 (92.9), 94.1 (92.9), 94.1 (92.9), 94.1 (92.9), 92.9 (91.8), 94.1 (92.9), 94.1 (92.9), 92.9 (91.8), 94.1 (92.9), 94.1 (92.9), 94.1 (92.9), 94.1 (92.9), 92.9 (92.9), 97.6 (96.5), 95.3 (94.1), 97.6 (96.5), 96.5 (96.5), 96.5 (96.5), 94.1 (92.9), 98.8 (97.6), 97.6 (97.6), 98.8 (98.8), 100 (100), 98.8 (98.8)…	-	96.5 (93.7), 97.2 (95.1), 97.2 (95.1), 96.5 (94.4), 97.2 (95.1), 97.2 (95.1), 97.2 (95.1), 97.2 (95.1), 97.2 (95.1), 97.2 (95.1), 97.2 (95.1), 96.5 (93.7), 97.2 (96.5), 97.2 (95.1), 97.2 (95.1), 97.2 (95.1), 97.2 (95.1), 97.2 (95.1), 97.2 (95.1), 97.2 (95.1), 97.2 (95.1), 97.2 (95.8), 97.9 (96.5), 97.2 (95.1), 97.2 (95.8), 97.2 (95.1), 99.3 (98.6), 97.2 (95.1), 97.2 (96.5), 100 (100), 97.2 (97.2)…	-	76.4 (63.5), 78.6 (66.1), 77.9 (64.9), 77.5 (64.6), 77.9 (64.9), 77.9 (65.3), 77.9 (65.3), 78.2 (65.3), 77.5 (64.6), 77.5 (64.9), 77.9 (64.9), 76.4 (63.5), 77.5 (64.6), 78.6 (64.9), 78.6 (65.3), 77.9 (64.9), 77.9 (64.9), 77.9 (64.9), 77.5 (64.6), 74.9 (60.5), 73.8 (59.4), 74.2 (60.1), 74.9 (60.1), 73.8 (62), 73.8 (61.6), 74.2 (63.1), 74.5 (62.7), 74.9 (63.5), 74.9 (63.5), 74.2 (62.4), 74.9 (62.4)…	54.5 (46.5), 54.5 (50.5), 53.5 (49.5), 53.5 (49.5), 54.5 (50.5), 54.5 (46.5), 52.5 (45.5), 54.5 (50.5), 54.5 (47.5), 53.5 (46.5), 53.5 (46.5), 54.5 (46.5), 53.5 (44.6), 53.5 (46.5), 54.5 (47.5), 53.5 (46.5), 52.5 (45.5), 52.5 (45.5), 51.5 (44.6), 54.5 (47.5), 53.5 (46.5), 52.5 (45.5), 52.5 (44.6), 54.5 (47.5), 53.5 (46.5), 54.5 (47.5), 53.5 (46.5), 53.5 (46.5), 54.5 (47.5), 52.5 (45.5), 54.5 (47.…	29.6 (21.6), 29.6 (21.6), 29.6 (21.6), 30.2 (21.6), 29.6 (21.6), 29.6 (21.6), 29.6 (21.6), 29.6 (21.6), 30.2 (21.6), 30.2 (21.6), 29 (20.4), 29.6 (21.6), 30.2 (21.6), 30.2 (21.6), 30.2 (21.6), 29 (20.4), 30.2 (21.6), 29.6 (21.6), 30.2 (21.6), 30.2 (21.6), 29 (20.4), 29.6 (21.6), 30.2 (21.6), 29.6 (21.6), 29.6 (21), 29.6 (21.6), 30.2 (21.6), 29 (20.4), 29 (20.4), 29.6 (21), 29.6 (21.6), 30.2 (21.6…	IPR012332(G3DSA:2.160.20.20);IPR011050(SSF51126);IPR030930(PF16168;TIGR04415);PTHR12338:SF8	99.3	46	1.86	0.98±0.05	3.5±2.4	T4 (25-90;91-147;156-226);T5 (227-264;283-337;376-436)	E. coli (ND), E. coli HVH 171 (4-3191958) (P, UPEC), E. coli UMEA 3185-1 (P, UPEC),E. coli D8 (ND), E. coli YH17141 (ND)
UPI00074F860D	I	C3	ADIVVHPGETVNGGTLVNHDNQFVSGTADGVTVSTGLELGPDSDENTGGQWIKAGGTGRNTTVTANGRQIVQAGGTASDTVIRDGGGQSLNGLAVNTTLDNRGEQWVHGGGKAAGTIINQDGYQTIKHGGLATGTIVNTGAEGGPESENVSTGQMVGGTAESTTINNNGRQVIWSSGVSRDTLIYTGGDQTVHGEAHNTRLEGGNQYVHKYGLALNTVINEGGWQVVKAGGTAGNTTINQNGELKVHAGGEASDVTQNTGGALVTSTAATVTGTNRLGAFSVVAGKADNVVLENGGRLDVLSGHTATNTRVDDGGTLDVRNGGAATTVSMGNGGVLLADSGAAVSGTRSDGTAFRIGGGQADALMLEKGSSFTLNAGDTATDTTVNGGLLTARGGSLAG…	500	ADIVVHPGETVNGGTLVNHDNQFVSGTADGVTVSTGLELGPDSDENTGGQWIKAGGTGRNTTVTANGRQIVQAGGTASDTVIRDGGGQSLNGLAVNTTLDNRGEQWVHGGGKAAGTIINQDGYQTIKHGGLATGTIVNTGAEGGPESENVSTGQMVGGTAESTTINNNGRQVIWSSGVSRDTLIYTGGDQTVHGEAHNTRLEGGNQYVHKYGLALNTVINEGGWQVVKAGGTAGNTTINQNGELKVHAGGEASDVTQNTGGALVTSTAATVT	GTNRLGAFSVVAGKADNVVLENGGRLDVLSGHTATNTRVDDGGTLDVRNGGAATTVSMGNGGVLLADSGAAVSGTRSDGTAFRIG	GGQADALMLEKGSSFTLNAGDTATDTTVNGGLLTARGGSLAGTTTLNNGATLTLSGKTVNNDTLTIREGDALLQGGTLTGNGRVEKSGSGTLTVSNTTLTQKAVNLNEGTLTLNNSTVTTDVIAQRGTALKLTGSTVLNGAID	-	81.6 (74.3), 81.2 (74.3), 81.6 (74.6), 81.6 (74.6), 81.6 (74.3), 81.2 (73.9), 89.7 (84.9), 95.6 (91.5), 95.6 (91.9), 95.2 (91.5), 91.9 (88.2), 81.6 (74.3), 100 (100), 87.5 (80.1), 90.4 (84.6), 94.5 (90.8), 99.3 (98.9), 86 (79), 100 (100), 90.4 (84.2), 99.3 (98.2), 90.4 (84.6), 100 (99.6), 87.5 (79.8), 87.5 (79.8), 88.6 (82.4), 87.5 (79.8), 87.5 (79.4), 87.5 (79.8), 86.8 (79.8),	92.9 (91.8), 94.1 (92.9), 94.1 (92.9), 94.1 (92.9), 94.1 (92.9), 94.1 (92.9), 94.1 (92.9), 94.1 (92.9), 94.1 (92.9), 94.1 (92.9), 94.1 (92.9), 92.9 (91.8), 94.1 (92.9), 94.1 (92.9), 92.9 (91.8), 94.1 (92.9), 94.1 (92.9), 94.1 (92.9), 94.1 (92.9), 94.1 (94.1), 97.6 (96.5), 95.3 (94.1), 97.6 (96.5), 96.5 (96.5), 97.6 (97.6), 94.1 (92.9), 100 (98.8), 98.8 (98.8), 100 (100), 98.8 (98.8), 100 (100), 9…	-	97.2 (94.4), 97.9 (95.8), 97.9 (95.8), 97.2 (95.1), 97.9 (95.8), 97.9 (95.8), 97.9 (95.8), 97.9 (95.8), 97.9 (95.8), 97.9 (95.8), 97.9 (95.8), 97.2 (94.4), 97.2 (96.5), 97.9 (95.8), 97.9 (95.8), 97.9 (95.8), 97.9 (95.8), 97.9 (95.8), 97.9 (95.8), 97.2 (95.1), 97.9 (95.8), 97.2 (95.8), 97.9 (96.5), 97.9 (95.8), 97.9 (96.5), 97.9 (95.8), 97.9 (97.2), 97.9 (95.8), 98.6 (97.9), 97.2 (97.2), 100 (100)…	-	74.3 (62.9), 74.6 (62.1), 75.7 (64.3), 75.4 (64), 75.7 (64.3), 75.7 (65.1), 75.7 (64.7), 76.1 (65.1), 75.4 (64), 75.4 (64.7), 75.7 (64.3), 74.3 (62.9), 75.4 (64), 74.6 (62.9), 73.9 (62.1), 75.7 (64.3), 75.7 (64.3), 75.7 (64.3), 75.4 (64), 72.4 (57.4), 71.3 (56.2), 71.7 (57.4), 72.4 (57.4), 69.9 (59.2), 69.9 (58.1), 70.2 (58.8), 70.6 (58.8), 71 (59.6), 71 (59.2), 70.2 (58.1), 71 (59.2), 70.2 (58.5…	54.5 (46.5), 54.5 (50.5), 53.5 (49.5), 53.5 (49.5), 54.5 (50.5), 54.5 (46.5), 52.5 (45.5), 54.5 (50.5), 54.5 (47.5), 53.5 (46.5), 53.5 (46.5), 54.5 (46.5), 53.5 (44.6), 53.5 (46.5), 54.5 (47.5), 53.5 (46.5), 52.5 (45.5), 52.5 (45.5), 51.5 (44.6), 54.5 (47.5), 53.5 (46.5), 52.5 (45.5), 52.5 (44.6), 54.5 (47.5), 53.5 (46.5), 54.5 (47.5), 53.5 (46.5), 53.5 (46.5), 54.5 (47.5), 52.5 (45.5), 54.5 (47.…	29 (21.6), 27.8 (21), 29 (21.6), 28.4 (21), 27.8 (21), 29 (21.6), 27.8 (21), 27.8 (21), 29 (21), 28.4 (21), 29 (20.4), 29 (21.6), 28.4 (21), 29.6 (21.6), 29.6 (21.6), 29 (20.4), 29.6 (21.6), 27.8 (21), 29.6 (21.6), 29 (21), 29 (20.4), 27.8 (21), 28.4 (21), 29 (21.6), 29 (21), 27.8 (21), 29.6 (21.6), 29 (20.4), 29 (20.4), 29 (21), 27.8 (21), 30.2 (21.6), 29 (20.4), 29 (20.4), 29 (21.6), 28.4 (21),…	IPR012332(G3DSA:2.160.20.20);IPR011050(SSF51126);IPR030930(PF16168;TIGR04415);PTHR12338:SF8	99.8	90	1.87	0.98±0.05	3.4±2.4	T4 (25-90;91-148;193-246);T5 (284-338;358-411)	E. coli (ND), E. coli MRE600 (ND), E. coli NCTC9112 (ND)
UPI00076F270D	I	C3	ADIVVHPGETVNGGTLVNHDNQFVSGTADGVTVSTGLELGPDSDDNTGGQQIARGGTARNTTVTANGLQDVMAGGSATDTVISAGGGQNLRGQAYGTVLNGGEQWIHAGGSASGTVINQSGYQTIKHGGQATGTIINTGAEGGPESENVSSGQMVGGTAESTTINKNGRQVIWSSGMARDTLIYAGGDQTVHGEAHNTRLEGGNQYVHKYGLALNTVINEGGWQVIKEGGTTAHTTINQKGKLQVNAGGKASDVTQNTGGALVTSTAATVTGTNRLGAFSVVAGKADNVVLENGGRLDVLTGHTATNTRVDDGGTLDVRNGGTATTVSMGNGGVLLADSGAAVSGTRSDGKAFSIGGGQADALMLEKGSSFTLNAGDTATDTTVNGGLFTARGGTLAGT…	499	ADIVVHPGETVNGGTLVNHDNQFVSGTADGVTVSTGLELGPDSDDNTGGQQIARGGTARNTTVTANGLQDVMAGGSATDTVISAGGGQNLRGQAYGTVLNGGEQWIHAGGSASGTVINQSGYQTIKHGGQATGTIINTGAEGGPESENVSSGQMVGGTAESTTINKNGRQVIWSSGMARDTLIYAGGDQTVHGEAHNTRLEGGNQYVHKYGLALNTVINEGGWQVIKEGGTTAHTTINQKGKLQVNAGGKASDVTQNTGGALVTSTAATVT	GTNRLGAFSVVAGKADNVVLENGGRLDVLTGHTATNTRVDDGGTLDVRNGGTATTVSMGNGGVLLADSGAAVSGTRSDGKAFSIG	GGQADALMLEKGSSFTLNAGDTATDTTVNGGLFTARGGTLAGTTTLNNGAILTLSGKTVNNDTLTIREGDALLQGGSLTGNGSVEKSGSGTLTVSNTTLTQKAVNLNEGTLTLNDSTVTTDVIAQRGTALKLTGSTVLNGAID	-	76.5 (65.8), 76.8 (66.2), 76.8 (66.5), 76.8 (66.5), 76.8 (66.2), 76.1 (65.8), 93 (87.1), 89.7 (86), 89.7 (86.4), 89.3 (86), 98.5 (95.9), 76.5 (65.8), 90.4 (84.2), 82.7 (72.1), 100 (99.6), 88.6 (86), 90.1 (83.5), 92.3 (88.6), 90.4 (84.2), 100 (100), 91.2 (86), 100 (99.6), 90.4 (83.8), 82.7 (71.7), 82.7 (71.7), 83.8 (76.1), 82.7 (71.7), 82.4 (71.3), 82.7 (72.1), 82.4 (72.1),	96.5 (96.5), 97.6 (97.6), 97.6 (97.6), 97.6 (97.6), 97.6 (97.6), 97.6 (97.6), 97.6 (97.6), 97.6 (97.6), 97.6 (97.6), 97.6 (97.6), 97.6 (97.6), 96.5 (96.5), 97.6 (97.6), 97.6 (97.6), 96.5 (96.5), 97.6 (97.6), 97.6 (97.6), 97.6 (97.6), 97.6 (97.6), 92.9 (91.8), 98.8 (96.5), 98.8 (98.8), 98.8 (96.5), 100 (98.8), 96.5 (95.3), 97.6 (97.6), 96.5 (94.1), 97.6 (96.5), 96.5 (95.3), 96.5 (95.3), 96.5 (95.3…	-	99.3 (98.6), 100 (100), 100 (100), 99.3 (99.3), 100 (100), 100 (100), 100 (100), 100 (100), 100 (100), 100 (100), 100 (100), 99.3 (98.6), 98.6 (97.2), 100 (100), 100 (100), 100 (100), 100 (100), 100 (100), 100 (100), 97.2 (94.4), 100 (100), 100 (99.3), 99.3 (98.6), 100 (100), 100 (99.3), 100 (100), 97.9 (96.5), 100 (100), 96.5 (95.1), 97.2 (95.1), 97.9 (95.8), 100 (100), 97.9 (96.5), 99.3 (98.6),…	-	76.4 (63.5), 76.8 (64.2), 77.9 (64.6), 77.1 (63.8), 77.9 (64.6), 77.9 (64.9), 77.9 (64.9), 78.2 (64.9), 77.5 (64.2), 77.5 (64.6), 77.9 (64.6), 76.4 (63.5), 77.1 (63.8), 76.8 (63.1), 76.8 (63.5), 77.9 (64.6), 77.9 (64.6), 77.9 (64.6), 77.5 (64.2), 73.1 (59.4), 72 (58.3), 72.3 (59), 73.1 (59.4), 72 (60.5), 72 (60.1), 72.3 (61.6), 72.7 (61.3), 73.1 (62.4), 73.1 (62), 72.3 (60.9), 73.1 (60.9), 72.3 (…	54.5 (46.5), 54.5 (50.5), 53.5 (49.5), 53.5 (49.5), 54.5 (50.5), 54.5 (46.5), 52.5 (45.5), 54.5 (50.5), 54.5 (47.5), 53.5 (46.5), 53.5 (46.5), 54.5 (46.5), 53.5 (44.6), 53.5 (46.5), 54.5 (47.5), 53.5 (46.5), 52.5 (45.5), 52.5 (45.5), 51.5 (44.6), 54.5 (47.5), 53.5 (46.5), 52.5 (45.5), 52.5 (44.6), 54.5 (47.5), 53.5 (46.5), 54.5 (47.5), 53.5 (46.5), 53.5 (46.5), 54.5 (47.5), 52.5 (45.5), 54.5 (47.…	28.4 (21), 27.2 (20.4), 28.4 (21), 27.8 (20.4), 27.2 (20.4), 28.4 (21), 27.2 (20.4), 27.2 (20.4), 27.8 (20.4), 27.8 (20.4), 27.8 (19.8), 28.4 (21), 27.8 (20.4), 29 (21), 29 (21), 27.8 (19.8), 29 (21), 27.2 (20.4), 29 (21), 27.8 (20.4), 27.8 (19.8), 27.2 (20.4), 27.8 (20.4), 28.4 (21), 28.4 (20.4), 27.2 (20.4), 29 (21), 27.8 (19.8), 27.8 (19.8), 27.8 (21), 27.2 (20.4), 29 (21), 27.8 (19.8), 27.8 (…	IPR012332(G3DSA:2.160.20.20);IPR011050(SSF51126);IPR030930(PF16168;TIGR04415);PTHR12338:SF8	99.6	61	1.85	0.98±0.05	3.5±2.4	T4 (55-125;156-226);T5 (302-355;357-409)	E. coli (ND), E. coli ST131 SaT040 (P, ExPEC), E. coli SK1144 (P, DAEC)
UPI000810C0CE	I	C3	ADIVVHPGETVNGGTLVNHDNQFVSGTADGVTVSTGLELGPDSDENTGGQWIKAGGTGRNTTVTANGRQIVQAGGTASDTVIRDGGGQSLNGLAVNTTLDNRGEQWVHGGGKAAGTIINQDGYQTIKHGGLATGTIVNTGAEGGPESENVSSGQMVGGTAESTTINKNGRQVIWSSGMARDTLIYAGGDQTVHGEAHNTRLEGGNQYVHKYGLALNTVINEGGWQVVKAGGTAGNTTINQNGELKVHAGGEASDVTQNTGGALVTSTAATVTGTNRLGAFSVVAGKADNVVLENGGRLDVLSGHTATNTRVDDGGTLDVRNGGAATTVSMGNGGVLLADSGAAVSGTRSDGTAFRIGGGQADALMLEKGSSFTLNAGDTATDTTVNGGLFTARGGSLAG…	500	ADIVVHPGETVNGGTLVNHDNQFVSGTADGVTVSTGLELGPDSDENTGGQWIKAGGTGRNTTVTANGRQIVQAGGTASDTVIRDGGGQSLNGLAVNTTLDNRGEQWVHGGGKAAGTIINQDGYQTIKHGGLATGTIVNTGAEGGPESENVSSGQMVGGTAESTTINKNGRQVIWSSGMARDTLIYAGGDQTVHGEAHNTRLEGGNQYVHKYGLALNTVINEGGWQVVKAGGTAGNTTINQNGELKVHAGGEASDVTQNTGGALVTSTAATVT	GTNRLGAFSVVAGKADNVVLENGGRLDVLSGHTATNTRVDDGGTLDVRNGGAATTVSMGNGGVLLADSGAAVSGTRSDGTAFRIG	GGQADALMLEKGSSFTLNAGDTATDTTVNGGLFTARGGSLAGTTTLNNGATLTLSGKTVNNDTLTIREGDALLQGGTLTGNGRVEKSGSGTLTVSNTTLTQKTVNLNEGTLTLNDSTVTTDVIAQRGTALKLTGSTVLNGAID	-	82.4 (75), 82 (75), 82.4 (75.4), 82.4 (75.4), 82.4 (75), 82 (74.6), 89.7 (84.9), 96.3 (93.4), 96.3 (93.8), 96 (93.4), 92.6 (90.1), 82.4 (75), 99.3 (98.2), 88.2 (80.9), 91.2 (86.4), 95.2 (92.6), 98.5 (97.1), 86.8 (80.1), 99.3 (98.2), 91.2 (86), 100 (100), 91.2 (86.4), 99.3 (97.8), 88.2 (80.5), 88.2 (80.5), 89.3 (83.1), 88.2 (80.5), 87.9 (79.8), 88.2 (80.5), 87.5 (80.5),	92.9 (91.8), 94.1 (92.9), 94.1 (92.9), 94.1 (92.9), 94.1 (92.9), 94.1 (92.9), 94.1 (92.9), 94.1 (92.9), 94.1 (92.9), 94.1 (92.9), 94.1 (92.9), 92.9 (91.8), 94.1 (92.9), 94.1 (92.9), 92.9 (91.8), 94.1 (92.9), 94.1 (92.9), 94.1 (92.9), 94.1 (92.9), 94.1 (94.1), 97.6 (96.5), 95.3 (94.1), 97.6 (96.5), 96.5 (96.5), 97.6 (97.6), 94.1 (92.9), 100 (98.8), 98.8 (98.8), 100 (100), 98.8 (98.8), 100 (100), 9…	-	97.2 (95.1), 97.9 (96.5), 97.9 (96.5), 97.2 (95.8), 97.9 (96.5), 97.9 (96.5), 97.9 (96.5), 97.9 (96.5), 97.9 (96.5), 97.9 (96.5), 97.9 (96.5), 97.2 (95.1), 97.2 (95.8), 97.9 (96.5), 97.9 (96.5), 97.9 (96.5), 97.9 (96.5), 97.9 (96.5), 97.9 (96.5), 97.2 (95.8), 97.9 (96.5), 97.2 (96.5), 97.9 (97.2), 97.9 (96.5), 97.9 (97.2), 97.9 (96.5), 99.3 (99.3), 97.9 (96.5), 98.6 (98.6), 98.6 (97.9), 98.6 (97.…	-	75 (63.6), 75.4 (62.9), 76.5 (65.1), 75.7 (64.3), 76.5 (65.1), 76.5 (65.8), 76.5 (65.4), 76.8 (65.8), 76.1 (64.7), 76.1 (65.4), 76.5 (65.1), 75 (63.6), 75.7 (64.3), 75.4 (63.6), 74.6 (62.9), 76.5 (65.1), 76.5 (65.1), 76.5 (65.1), 76.1 (64.7), 73.2 (57.7), 72.1 (56.6), 72.4 (58.1), 73.2 (57.7), 70.6 (59.9), 70.6 (58.8), 71 (59.6), 71.3 (59.2), 71.7 (60.3), 71.7 (59.9), 71 (58.5), 71.7 (59.6), 71 (…	54.5 (46.5), 54.5 (50.5), 53.5 (49.5), 53.5 (49.5), 54.5 (50.5), 54.5 (46.5), 52.5 (45.5), 54.5 (50.5), 54.5 (47.5), 53.5 (46.5), 53.5 (46.5), 54.5 (46.5), 53.5 (44.6), 53.5 (46.5), 54.5 (47.5), 53.5 (46.5), 52.5 (45.5), 52.5 (45.5), 51.5 (44.6), 54.5 (47.5), 53.5 (46.5), 52.5 (45.5), 52.5 (44.6), 54.5 (47.5), 53.5 (46.5), 54.5 (47.5), 53.5 (46.5), 53.5 (46.5), 54.5 (47.5), 52.5 (45.5), 54.5 (47.…	29 (21.6), 27.8 (21), 29 (21.6), 28.4 (21), 27.8 (21), 29 (21.6), 27.8 (21), 27.8 (21), 28.4 (21), 28.4 (21), 28.4 (20.4), 29 (21.6), 28.4 (21), 29.6 (21.6), 29.6 (21.6), 28.4 (20.4), 29.6 (21.6), 27.8 (21), 29.6 (21.6), 28.4 (21), 28.4 (20.4), 27.8 (21), 28.4 (21), 29 (21.6), 29 (21), 27.8 (21), 29.6 (21.6), 28.4 (20.4), 28.4 (20.4), 29 (21), 27.8 (21), 29.6 (21.6), 28.4 (20.4), 28.4 (20.4), 29 …	IPR012332(G3DSA:2.160.20.20);IPR011050(SSF51126);IPR030930(PF16168;TIGR04415);PTHR12338:SF8	99.8	93	1.86	0.98±0.05	3.5±2.4	T4 (25-90;91-148;193-246);T5 (284-338;358-411)	E. coli (ND), E. coli UPEC 26-1 (P, UPEC)
UPI0002B8E8C3	I	C3	ADIVVHPGETVNGGTLVNHDNQFVSGTADGVTVSTGLELGPDSDDNTGGQQIARGGTARNTTVTANGLQDVMAGGSATDTVISAGGGQNLRGQAYGTVLNGGEQWIHAGGSASGTVINQSGYQTIKHGGQATGTIVNTGAEGGPESENVSSGQMVGGTAESTTINKNGRQVIWSSGMARDTLIYAGGDQTVHGEAHNTRLEGGNQYVHKYGLALNTVINEGGWQVIKEGGTTAHTTINQKGKLQVNAGGKASDVTQNTGGALVTSTAATVTGTNRLGAFSVLAGKADNVVLENGGRLDVLSGHTATNTRVDDGGTLDVRNGGAATTVSMGNGGVLLADSGAAVSGTRSDGTAFRIGGGQADALMLEKGSSFTLNAGDTATDTTVNGGLFTARGGTLAGT…	499	ADIVVHPGETVNGGTLVNHDNQFVSGTADGVTVSTGLELGPDSDDNTGGQQIARGGTARNTTVTANGLQDVMAGGSATDTVISAGGGQNLRGQAYGTVLNGGEQWIHAGGSASGTVINQSGYQTIKHGGQATGTIVNTGAEGGPESENVSSGQMVGGTAESTTINKNGRQVIWSSGMARDTLIYAGGDQTVHGEAHNTRLEGGNQYVHKYGLALNTVINEGGWQVIKEGGTTAHTTINQKGKLQVNAGGKASDVTQNTGGALVTSTAATVT	GTNRLGAFSVLAGKADNVVLENGGRLDVLSGHTATNTRVDDGGTLDVRNGGAATTVSMGNGGVLLADSGAAVSGTRSDGTAFRIG	GGQADALMLEKGSSFTLNAGDTATDTTVNGGLFTARGGTLAGTTTLNNGAILTLSGKTVNNDTLTIREGDALLQGGALTGNGRVEKSGSGTLTVSNTTLTQKAVNLNEGTLTLNDSTVTTDVIAQRGTALKLTGSTVLNGAID	-	76.5 (65.4), 76.8 (65.8), 76.8 (66.2), 76.8 (66.2), 76.8 (65.8), 76.1 (65.4), 93 (87.5), 89.7 (86.4), 89.7 (86.8), 89.3 (86.4), 98.5 (96.3), 76.5 (65.4), 90.4 (84.6), 82.7 (71.7), 100 (100), 88.6 (86.4), 90.1 (83.8), 92.3 (88.9), 90.4 (84.6), 100 (99.6), 91.2 (86.4), 100 (100), 90.4 (84.2), 82.7 (71.3), 82.7 (71.3), 83.8 (75.7), 82.7 (71.3), 82.4 (71), 82.7 (71.7), 82.4 (71.7),	92.9 (90.6), 94.1 (91.8), 94.1 (91.8), 94.1 (91.8), 94.1 (91.8), 94.1 (91.8), 94.1 (91.8), 94.1 (91.8), 94.1 (91.8), 94.1 (91.8), 94.1 (91.8), 92.9 (90.6), 94.1 (91.8), 94.1 (91.8), 92.9 (90.6), 94.1 (91.8), 94.1 (91.8), 94.1 (91.8), 94.1 (91.8), 94.1 (92.9), 97.6 (95.3), 95.3 (92.9), 97.6 (95.3), 96.5 (95.3), 97.6 (96.5), 94.1 (91.8), 100 (100), 98.8 (97.6), 100 (98.8), 98.8 (97.6), 100 (98.8), …	-	98.6 (97.2), 99.3 (98.6), 99.3 (98.6), 98.6 (97.9), 99.3 (98.6), 99.3 (98.6), 99.3 (98.6), 99.3 (98.6), 99.3 (98.6), 99.3 (98.6), 99.3 (98.6), 98.6 (97.2), 99.3 (98.6), 99.3 (98.6), 99.3 (98.6), 99.3 (98.6), 99.3 (98.6), 99.3 (98.6), 99.3 (98.6), 97.9 (95.8), 99.3 (98.6), 99.3 (99.3), 98.6 (98.6), 99.3 (98.6), 99.3 (97.9), 99.3 (98.6), 98.6 (97.9), 99.3 (98.6), 96.5 (95.8), 97.9 (96.5), 97.9 (96.…	-	76.4 (63.5), 76.8 (64.6), 77.9 (64.9), 77.1 (64.2), 77.9 (64.9), 77.9 (65.3), 77.9 (65.3), 78.2 (65.3), 77.5 (64.6), 77.5 (64.9), 77.9 (64.9), 76.4 (63.5), 77.1 (64.2), 76.8 (63.5), 76.8 (63.8), 77.9 (64.9), 77.9 (64.9), 77.9 (64.9), 77.5 (64.6), 73.1 (59.8), 72 (58.7), 72.3 (59.4), 73.1 (59.8), 72 (60.9), 72 (60.5), 72.3 (62), 72.7 (61.6), 73.1 (62.7), 73.1 (62.4), 72.3 (61.3), 73.1 (61.3), 72.3…	54.5 (46.5), 54.5 (50.5), 53.5 (49.5), 53.5 (49.5), 54.5 (50.5), 54.5 (46.5), 52.5 (45.5), 54.5 (50.5), 54.5 (47.5), 53.5 (46.5), 53.5 (46.5), 54.5 (46.5), 53.5 (44.6), 53.5 (46.5), 54.5 (47.5), 53.5 (46.5), 52.5 (45.5), 52.5 (45.5), 51.5 (44.6), 54.5 (47.5), 53.5 (46.5), 52.5 (45.5), 52.5 (44.6), 54.5 (47.5), 53.5 (46.5), 54.5 (47.5), 53.5 (46.5), 53.5 (46.5), 54.5 (47.5), 52.5 (45.5), 54.5 (47.…	28.4 (21), 28.4 (21), 28.4 (21), 29 (21), 28.4 (21), 28.4 (21), 28.4 (21), 28.4 (21), 29 (21), 29 (21), 27.8 (19.8), 28.4 (21), 29 (21), 29 (21), 29 (21), 27.8 (19.8), 29 (21), 28.4 (21), 29 (21), 29 (21), 27.8 (19.8), 28.4 (21), 29 (21), 28.4 (21), 28.4 (20.4), 28.4 (21), 29 (21), 27.8 (19.8), 27.8 (19.8), 27.8 (21), 28.4 (21), 29 (21), 27.8 (19.8), 27.8 (19.8), 28.4 (21), 29 (21), 27.8 (19.8), …	IPR012332(G3DSA:2.160.20.20);IPR011050(SSF51126);IPR030930(PF16168;TIGR04415);PTHR12338:SF8	99.7	85	1.84	0.97±0.05	3.5±2.4	T4 (55-125;156-226);T5 (283-337;376-436)	E. coli (ND), E. coli O104:H4 str. ON2010 (P, EHEC), E. coli strain 55989 (P, EAEC), E. coli 1-176-05_S3_C1 (ND), E. coli O86:K7:H25 NCTC9086 (P, APEC)
UPI00092DA986	I	C3	ADIVVHPGETVNGGTLVNHDNQFVSGTADGVTVSTGLELGPDSDENTGGQWIKAGGTGRNTTVTANGRQIVQAGGTASDTVIRDGGGQSLNGLAVNTTLDNRGEQWVHGGGKAAGTIINQDGYQTIKHGGLATGTIVNTGAEGGPESENVSTGQMVGGTAESTTINNNGRQVIWSSGVSRDTLIYTGGDQTVHGEAHNTRLEGGNQYVHKYGLALNTVINEGGWQVVKAGGTAGNTTINQNGELKVHAGGEASDVTQNTGGALVTSTAATITGTNRLGAFSVVEGKADNVVLENGGRLDVLSGHTATNTRVDDGGTLDVRNGGTATTVSMGNGGVLLADSGAAVSGTRSDGTAFRIGGGQADALMLEKGSSFTLNAGDTATDTTVNGGLFTARGGSLAG…	500	ADIVVHPGETVNGGTLVNHDNQFVSGTADGVTVSTGLELGPDSDENTGGQWIKAGGTGRNTTVTANGRQIVQAGGTASDTVIRDGGGQSLNGLAVNTTLDNRGEQWVHGGGKAAGTIINQDGYQTIKHGGLATGTIVNTGAEGGPESENVSTGQMVGGTAESTTINNNGRQVIWSSGVSRDTLIYTGGDQTVHGEAHNTRLEGGNQYVHKYGLALNTVINEGGWQVVKAGGTAGNTTINQNGELKVHAGGEASDVTQNTGGALVTSTAATIT	GTNRLGAFSVVEGKADNVVLENGGRLDVLSGHTATNTRVDDGGTLDVRNGGTATTVSMGNGGVLLADSGAAVSGTRSDGTAFRIG	GGQADALMLEKGSSFTLNAGDTATDTTVNGGLFTARGGSLAGTTTLNNGATLTLSGKTVNNDTLTIREGDALLQGGALTGNGSVEKSGSGTLTVSNTTLTQKTVNLNEGTLTLNDSTVTTDVIAQRGTALKLTGSTVLNGAID	-	81.6 (74.3), 81.2 (74.3), 81.6 (74.6), 81.6 (74.6), 81.6 (74.3), 81.2 (73.9), 89.7 (84.6), 95.6 (91.2), 95.6 (91.5), 95.2 (91.2), 91.9 (87.9), 81.6 (74.3), 100 (99.6), 87.5 (79.8), 90.4 (84.2), 94.5 (90.4), 99.3 (98.5), 86 (78.7), 100 (99.6), 90.4 (83.8), 99.3 (97.8), 90.4 (84.2), 100 (100), 87.5 (79.4), 87.5 (79.4), 88.6 (82), 87.5 (79.4), 87.5 (79), 87.5 (79.4), 86.8 (79.4),	95.3 (94.1), 96.5 (95.3), 96.5 (95.3), 96.5 (95.3), 96.5 (95.3), 96.5 (95.3), 96.5 (95.3), 96.5 (95.3), 96.5 (95.3), 96.5 (95.3), 96.5 (95.3), 95.3 (94.1), 96.5 (95.3), 96.5 (95.3), 95.3 (94.1), 96.5 (95.3), 96.5 (95.3), 96.5 (95.3), 96.5 (95.3), 96.5 (96.5), 95.3 (94.1), 97.6 (96.5), 95.3 (94.1), 96.5 (96.5), 100 (100), 96.5 (95.3), 97.6 (96.5), 96.5 (96.5), 97.6 (97.6), 96.5 (96.5), 97.6 (97.6)…	-	97.9 (95.8), 98.6 (97.2), 98.6 (97.2), 97.9 (96.5), 98.6 (97.2), 98.6 (97.2), 98.6 (97.2), 98.6 (97.2), 98.6 (97.2), 98.6 (97.2), 98.6 (97.2), 97.9 (95.8), 97.2 (95.8), 98.6 (97.2), 98.6 (97.2), 98.6 (97.2), 98.6 (97.2), 98.6 (97.2), 98.6 (97.2), 97.2 (95.8), 98.6 (97.2), 98.6 (97.9), 99.3 (98.6), 98.6 (97.2), 98.6 (97.9), 98.6 (97.2), 99.3 (99.3), 98.6 (97.2), 97.2 (97.2), 98.6 (97.9), 97.2 (96.…	-	74.3 (62.5), 74.6 (61.8), 75.7 (64), 75.4 (63.6), 75.7 (64), 75.7 (64.7), 75.7 (64.3), 76.1 (64.7), 75.4 (63.6), 75.4 (64.3), 75.7 (64), 74.3 (62.5), 75.4 (63.6), 74.6 (62.5), 73.9 (61.8), 75.7 (64), 75.7 (64), 75.7 (64), 75.4 (63.6), 72.4 (57.4), 71.3 (56.2), 71.7 (57.4), 72.4 (57.4), 69.9 (59.2), 69.9 (58.1), 70.2 (58.8), 70.6 (58.8), 71 (59.6), 71 (59.2), 70.2 (58.1), 71 (59.2), 70.2 (58.5), 7…	54.5 (46.5), 54.5 (50.5), 53.5 (49.5), 53.5 (49.5), 54.5 (50.5), 54.5 (46.5), 52.5 (45.5), 54.5 (50.5), 54.5 (47.5), 53.5 (46.5), 53.5 (46.5), 54.5 (46.5), 53.5 (44.6), 53.5 (46.5), 54.5 (47.5), 53.5 (46.5), 52.5 (45.5), 52.5 (45.5), 51.5 (44.6), 54.5 (47.5), 53.5 (46.5), 52.5 (45.5), 52.5 (44.6), 54.5 (47.5), 53.5 (46.5), 54.5 (47.5), 53.5 (46.5), 53.5 (46.5), 54.5 (47.5), 52.5 (45.5), 54.5 (47.…	29 (21.6), 29 (21.6), 29 (21.6), 29.6 (21.6), 29 (21.6), 29 (21.6), 29 (21.6), 29 (21.6), 29.6 (21.6), 29.6 (21.6), 28.4 (20.4), 29 (21.6), 29.6 (21.6), 29.6 (21.6), 29.6 (21.6), 28.4 (20.4), 29.6 (21.6), 29 (21.6), 29.6 (21.6), 29.6 (21.6), 28.4 (20.4), 29 (21.6), 29.6 (21.6), 29 (21.6), 29 (21), 29 (21.6), 29.6 (21.6), 28.4 (20.4), 28.4 (20.4), 29 (21), 29 (21.6), 29.6 (21.6), 28.4 (20.4), 28.4…	IPR012332(G3DSA:2.160.20.20);IPR011050(SSF51126);IPR030930(PF16168;TIGR04415);PTHR12338:SF8	99.7	59	1.84	0.97±0.05	3.5±2.4	T4 (25-90;91-148;193-246);T5 (247-300;303-392)	E. coli (ND), E. coli M1 (ND), E. coli M3 (ND)
UPI0001E1728E	I	C3	ADSIVQAGETVNGGTLENHDNQIVLGTANGMTISTGLELGPDSEENTGGQWIQNGGIAGNTTVTTNGRQVVLEGGTASDTVIRDGGGQSLNGLAVNTTLNNRGEQWVHEGGVATGTIINRDGYQSVKSGGLATGTIINTGAEGGPDSDNSYTGQKVQGTAESTTINKNGRQIILFSGIARDTLIYAGGDQSVHGRALNTTLNGGYQYVHKDGLALNTVINEGGWQVVKAGGAVGNTTVNQNGELRVHAGGEATAVTQNTGGALVTSTAATVTGINRLGAFSVVEGKADNVVLENGGRLDVLTGHTATNTRVDDGGTLDVRNGGTATTVSMGNGGVLLADSGAAVSGTRSDGKAFSIGGGQADALMLEKGSSFTLNAGDTATDTTVNGGLFTVRGGTLAG…	500	ADSIVQAGETVNGGTLENHDNQIVLGTANGMTISTGLELGPDSEENTGGQWIQNGGIAGNTTVTTNGRQVVLEGGTASDTVIRDGGGQSLNGLAVNTTLNNRGEQWVHEGGVATGTIINRDGYQSVKSGGLATGTIINTGAEGGPDSDNSYTGQKVQGTAESTTINKNGRQIILFSGIARDTLIYAGGDQSVHGRALNTTLNGGYQYVHKDGLALNTVINEGGWQVVKAGGAVGNTTVNQNGELRVHAGGEATAVTQNTGGALVTSTAATVT	GINRLGAFSVVEGKADNVVLENGGRLDVLTGHTATNTRVDDGGTLDVRNGGTATTVSMGNGGVLLADSGAAVSGTRSDGKAFSIG	GGQADALMLEKGSSFTLNAGDTATDTTVNGGLFTVRGGTLAGTTTLNNGAILTLSGKTVNNDTLTIREGDALLQGGSLTGNGSVEKSGSGTLTVSNTTLTQKAVNLNEGTLTLNDSTVTTDVIAQRGTALKLTGSTVLNGAID	-	92.3 (90.8), 92.3 (90.8), 93.8 (92.6), 93.4 (92.3), 93.8 (92.3), 91.9 (90.4), 82.4 (75), 84.9 (75.4), 84.9 (75), 84.6 (74.6), 83.8 (74.3), 92.3 (90.8), 87.5 (79.8), 100 (99.6), 82.7 (71.3), 84.2 (74.3), 87.5 (80.1), 79.8 (69.5), 87.5 (79.8), 82.7 (71.7), 88.2 (80.5), 82.7 (71.3), 87.5 (79.4), 100 (100), 100 (100), 92.6 (89.3), 100 (100), 99.6 (98.5), 100 (99.3), 98.5 (97.4),	98.8 (98.8), 100 (100), 100 (100), 100 (100), 100 (100), 100 (100), 100 (100), 100 (100), 100 (100), 100 (100), 100 (100), 98.8 (98.8), 100 (100), 100 (100), 98.8 (98.8), 100 (100), 100 (100), 100 (100), 100 (100), 92.9 (91.8), 96.5 (94.1), 98.8 (98.8), 96.5 (94.1), 97.6 (96.5), 96.5 (95.3), 100 (100), 94.1 (91.8), 95.3 (94.1), 94.1 (92.9), 94.1 (92.9), 94.1 (92.9), 97.6 (97.6), 94.1 (92.9), 94.1…	-	98.6 (97.9), 99.3 (99.3), 99.3 (99.3), 98.6 (98.6), 99.3 (99.3), 99.3 (99.3), 99.3 (99.3), 99.3 (99.3), 99.3 (99.3), 99.3 (99.3), 99.3 (99.3), 98.6 (97.9), 97.9 (96.5), 99.3 (99.3), 99.3 (99.3), 99.3 (99.3), 99.3 (99.3), 99.3 (99.3), 99.3 (99.3), 96.5 (93.7), 99.3 (99.3), 99.3 (98.6), 98.6 (97.9), 99.3 (99.3), 99.3 (98.6), 99.3 (99.3), 97.2 (95.8), 99.3 (99.3), 95.8 (94.4), 96.5 (94.4), 97.2 (95.…	-	76.8 (67.6), 79 (68.4), 77.9 (68.8), 77.9 (68.4), 77.9 (68.8), 77.9 (69.1), 78.7 (68.8), 78.7 (69.1), 77.6 (68.4), 77.6 (68.8), 77.9 (68.8), 76.8 (67.6), 77.9 (68.4), 79 (69.1), 78.3 (68.4), 77.9 (68.8), 77.9 (68.8), 77.9 (68.8), 77.6 (68.4), 76.8 (62.5), 75 (61.4), 75.7 (63.2), 76.5 (62.5), 74.6 (65.4), 75.4 (66.2), 75.7 (66.5), 76.1 (66.5), 75 (65.4), 76.1 (66.9), 73.9 (64), 76.1 (66.2), 75.7 (…	53.5 (45.5), 53.5 (49.5), 53.5 (49.5), 52.5 (48.5), 53.5 (49.5), 53.5 (45.5), 51.5 (45.5), 53.5 (49.5), 53.5 (47.5), 52.5 (46.5), 52.5 (46.5), 53.5 (45.5), 52.5 (44.6), 52.5 (46.5), 53.5 (47.5), 52.5 (46.5), 51.5 (45.5), 51.5 (45.5), 50.5 (44.6), 53.5 (47.5), 52.5 (46.5), 51.5 (45.5), 51.5 (44.6), 53.5 (47.5), 52.5 (46.5), 53.5 (47.5), 52.5 (46.5), 52.5 (46.5), 53.5 (47.5), 51.5 (45.5), 53.5 (47.…	27.8 (20.4), 26.5 (19.8), 27.8 (20.4), 27.2 (19.8), 26.5 (19.8), 27.8 (20.4), 26.5 (19.8), 26.5 (19.8), 27.2 (19.8), 27.2 (19.8), 27.2 (19.1), 27.8 (20.4), 27.2 (19.8), 28.4 (20.4), 28.4 (20.4), 27.2 (19.1), 28.4 (20.4), 26.5 (19.8), 28.4 (20.4), 27.2 (19.8), 27.2 (19.1), 26.5 (19.8), 27.2 (19.8), 27.8 (20.4), 27.8 (19.8), 26.5 (19.8), 28.4 (20.4), 27.2 (19.1), 27.2 (19.1), 27.2 (20.4), 26.5 (19.…	IPR012332(G3DSA:2.160.20.20);IPR011050(SSF51126);IPR030930(PF16168;TIGR04415);PTHR12338:SF8	99.7	82	1.87	0.98±0.05	3.4±2.4	T4 (25-90;91-148;193-246);T5 (303-392)	E. coli (ND), E. coli NGF1 (ND), E. coli NC01 (ND), E. coli KTE207 (ND), E. coli 1408270010 (ND)
UPI0002A1A3EA	I	C3	ADSIVQAGETVNGGTLENHDNQIVLGTANGMTISTGLELGPDSEENTGGQWIQNGGIAGNTTVTTNGRQVVLEGGTASDTVIRDGGGQSLNGLAVNTTLNNRGEQWVHEGGVATGTIINRDGYQSVKSGGLATGTIINTGAEGGPDSDNSYTGQKVQGTAESTTINKNGRQIILFSGIARDTLIYAGGDQSVHGRALNTTLNGGYQYVHKDGLALNTVINEGGWQVVKAGGAVGNTTVNQNGELRVHAGGEATAVTQNTGGALVTSTAATVTGINRLGAFSVVEGKADNVVLENGGRLDVLTGHTATNTRVDDGGTLDVRNGGTATTVSMGNGGVLLADSGAAVSGTRSDGKAFSIGGGQADALMLEKGSSFTLNAGDTATDTTVNGGLFTARGGTLAG…	500	ADSIVQAGETVNGGTLENHDNQIVLGTANGMTISTGLELGPDSEENTGGQWIQNGGIAGNTTVTTNGRQVVLEGGTASDTVIRDGGGQSLNGLAVNTTLNNRGEQWVHEGGVATGTIINRDGYQSVKSGGLATGTIINTGAEGGPDSDNSYTGQKVQGTAESTTINKNGRQIILFSGIARDTLIYAGGDQSVHGRALNTTLNGGYQYVHKDGLALNTVINEGGWQVVKAGGAVGNTTVNQNGELRVHAGGEATAVTQNTGGALVTSTAATVT	GINRLGAFSVVEGKADNVVLENGGRLDVLTGHTATNTRVDDGGTLDVRNGGTATTVSMGNGGVLLADSGAAVSGTRSDGKAFSIG	GGQADALMLEKGSSFTLNAGDTATDTTVNGGLFTARGGTLAGTTTLNNGAILTLSGKTVNNDTLTIREGDALLQGGSLTGNGSVEKSGSGTLTVSNTTLTQKTVNLNEGTLTLNDSTVTTDVIAQRGTALKLTGSTVLNGAID	-	92.3 (90.8), 92.3 (90.8), 93.8 (92.6), 93.4 (92.3), 93.8 (92.3), 91.9 (90.4), 82.4 (75), 84.9 (75.4), 84.9 (75), 84.6 (74.6), 83.8 (74.3), 92.3 (90.8), 87.5 (79.8), 100 (99.6), 82.7 (71.3), 84.2 (74.3), 87.5 (80.1), 79.8 (69.5), 87.5 (79.8), 82.7 (71.7), 88.2 (80.5), 82.7 (71.3), 87.5 (79.4), 100 (100), 100 (100), 92.6 (89.3), 100 (100), 99.6 (98.5), 100 (99.3), 98.5 (97.4),	98.8 (98.8), 100 (100), 100 (100), 100 (100), 100 (100), 100 (100), 100 (100), 100 (100), 100 (100), 100 (100), 100 (100), 98.8 (98.8), 100 (100), 100 (100), 98.8 (98.8), 100 (100), 100 (100), 100 (100), 100 (100), 92.9 (91.8), 96.5 (94.1), 98.8 (98.8), 96.5 (94.1), 97.6 (96.5), 96.5 (95.3), 100 (100), 94.1 (91.8), 95.3 (94.1), 94.1 (92.9), 94.1 (92.9), 94.1 (92.9), 97.6 (97.6), 94.1 (92.9), 94.1…	-	98.6 (97.9), 99.3 (99.3), 99.3 (99.3), 98.6 (98.6), 99.3 (99.3), 99.3 (99.3), 99.3 (99.3), 99.3 (99.3), 99.3 (99.3), 99.3 (99.3), 99.3 (99.3), 98.6 (97.9), 97.9 (96.5), 99.3 (99.3), 99.3 (99.3), 99.3 (99.3), 99.3 (99.3), 99.3 (99.3), 99.3 (99.3), 96.5 (93.7), 99.3 (99.3), 99.3 (98.6), 98.6 (97.9), 99.3 (99.3), 99.3 (98.6), 99.3 (99.3), 98.6 (97.2), 99.3 (99.3), 97.2 (95.8), 97.9 (95.8), 97.2 (95.…	-	76.8 (67.6), 79 (68.4), 77.9 (68.8), 77.9 (68.4), 77.9 (68.8), 77.9 (69.1), 78.7 (68.8), 78.7 (69.1), 77.6 (68.4), 77.6 (68.8), 77.9 (68.8), 76.8 (67.6), 77.9 (68.4), 79 (69.1), 78.3 (68.4), 77.9 (68.8), 77.9 (68.8), 77.9 (68.8), 77.6 (68.4), 76.8 (62.5), 75 (61.4), 75.7 (63.2), 76.5 (62.5), 74.6 (65.4), 75.4 (66.2), 75.7 (66.5), 76.1 (66.5), 75 (65.4), 76.1 (66.9), 73.9 (64), 76.1 (66.2), 75.7 (…	53.5 (45.5), 53.5 (49.5), 53.5 (49.5), 52.5 (48.5), 53.5 (49.5), 53.5 (45.5), 51.5 (45.5), 53.5 (49.5), 53.5 (47.5), 52.5 (46.5), 52.5 (46.5), 53.5 (45.5), 52.5 (44.6), 52.5 (46.5), 53.5 (47.5), 52.5 (46.5), 51.5 (45.5), 51.5 (45.5), 50.5 (44.6), 53.5 (47.5), 52.5 (46.5), 51.5 (45.5), 51.5 (44.6), 53.5 (47.5), 52.5 (46.5), 53.5 (47.5), 52.5 (46.5), 52.5 (46.5), 53.5 (47.5), 51.5 (45.5), 53.5 (47.…	28.4 (21), 27.2 (20.4), 28.4 (21), 27.8 (20.4), 27.2 (20.4), 28.4 (21), 27.2 (20.4), 27.2 (20.4), 27.8 (20.4), 27.8 (20.4), 27.8 (19.8), 28.4 (21), 27.8 (20.4), 29 (21), 29 (21), 27.8 (19.8), 29 (21), 27.2 (20.4), 29 (21), 27.8 (20.4), 27.8 (19.8), 27.2 (20.4), 27.8 (20.4), 28.4 (21), 28.4 (20.4), 27.2 (20.4), 29 (21), 27.8 (19.8), 27.8 (19.8), 27.8 (21), 27.2 (20.4), 29 (21), 27.8 (19.8), 27.8 (…	IPR012332(G3DSA:2.160.20.20);IPR011050(SSF51126);IPR030930(PF16168;TIGR04415);PTHR12338:SF8	99.6	82	1.84	0.97±0.05	3.5±2.4	T4 (25-90;91-148;193-246);T5 (303-356;358-410)	E. coli (ND), E. coli ECONIH2 (ND), E. coli LM33 (P, ExPEC), E. coli KTE178 (ND), E. coli HVH 17 (4-7473087) (P, UPEC), E. coli KOEGE 30 (63a) (ND), E. coli UMEA 3113-1 (P, UPEC)
UPI0005FC7C94	I	C3	ADIVVHPGETVNGGTLTNHDNQIVSGTADGVTVSTGLELGPDSDDNTGGQQITWGGTARNTTVTTNGCQVVGVGGTASDTVIRDGGGQSLYGLAVNTTLNNRGEQWVHGDGKAIGTVINRDGYQSVKSGGLATGTIINTGAEGGPDSDNSYTGQKVQGTAESTTINKNGRQIILFSGIARDTLIYAGGDQSVHGRALNTTLNGGYQYVHRDGLVLNTVINEGGWQVVKAGGAAGNTTINQNGELRVHAGGEATAVTQNTGGALVTSTAATVTGTNRLGAFSVVEGKADNVVLENGGRLDVLSGHTATRTLVDDGGTLDVRNGGAATTVSMGNGGVLLADSGAAVSGTRSDGKAFSIGGGQADALMLEKGSSFTLNAGDTATDTTVNGGLFTARGGTLAG…	500	ADIVVHPGETVNGGTLTNHDNQIVSGTADGVTVSTGLELGPDSDDNTGGQQITWGGTARNTTVTTNGCQVVGVGGTASDTVIRDGGGQSLYGLAVNTTLNNRGEQWVHGDGKAIGTVINRDGYQSVKSGGLATGTIINTGAEGGPDSDNSYTGQKVQGTAESTTINKNGRQIILFSGIARDTLIYAGGDQSVHGRALNTTLNGGYQYVHRDGLVLNTVINEGGWQVVKAGGAAGNTTINQNGELRVHAGGEATAVTQNTGGALVTSTAATVT	GTNRLGAFSVVEGKADNVVLENGGRLDVLSGHTATRTLVDDGGTLDVRNGGAATTVSMGNGGVLLADSGAAVSGTRSDGKAFSIG	GGQADALMLEKGSSFTLNAGDTATDTTVNGGLFTARGGTLAGTTTLNNGAILTLSGKTVNNDTLTIREGDALLQGGSLTGNGSVEKSGSGTLTVSNTTLTQKAVNLNEGTLTLNDSTVTTDVIAQRGTALKLTGSTVLNGAID	-	87.1 (84.6), 86 (83.1), 87.1 (84.6), 87.1 (84.6), 86.8 (83.8), 86.8 (84.2), 82.7 (76.8), 86 (77.6), 86 (77.9), 85.7 (77.6), 85.3 (79), 87.1 (84.6), 88.6 (82.4), 92.6 (89.7), 83.8 (75.7), 85.3 (77.2), 89 (82), 80.1 (71.7), 88.6 (82.4), 83.8 (76.1), 89.3 (83.1), 83.8 (75.7), 88.6 (82), 92.6 (89.3), 92.6 (89.3), 100 (100), 92.6 (89.3), 92.3 (88.6), 92.6 (89.3), 92.3 (89.7),	94.1 (92.9), 95.3 (94.1), 95.3 (94.1), 95.3 (94.1), 95.3 (94.1), 95.3 (94.1), 95.3 (94.1), 95.3 (94.1), 95.3 (94.1), 95.3 (94.1), 95.3 (94.1), 94.1 (92.9), 95.3 (94.1), 95.3 (94.1), 94.1 (92.9), 95.3 (94.1), 95.3 (94.1), 95.3 (94.1), 95.3 (94.1), 95.3 (95.3), 96.5 (95.3), 96.5 (95.3), 96.5 (95.3), 95.3 (95.3), 94.1 (94.1), 95.3 (94.1), 94.1 (92.9), 95.3 (95.3), 94.1 (94.1), 94.1 (94.1), 94.1 (94.…	-	99.3 (98.6), 100 (100), 100 (100), 99.3 (99.3), 100 (100), 100 (100), 100 (100), 100 (100), 100 (100), 100 (100), 100 (100), 99.3 (98.6), 98.6 (97.2), 100 (100), 100 (100), 100 (100), 100 (100), 100 (100), 100 (100), 97.2 (94.4), 100 (100), 100 (99.3), 99.3 (98.6), 100 (100), 100 (99.3), 100 (100), 97.9 (96.5), 100 (100), 96.5 (95.1), 97.2 (95.1), 97.9 (95.8), 100 (100), 97.9 (96.5), 99.3 (98.6),…	-	75.7 (66.2), 76.1 (65.4), 76.8 (67.3), 76.1 (66.5), 76.8 (67.3), 77.6 (68.4), 77.6 (67.3), 78.3 (68.4), 76.8 (67.3), 77.2 (68), 76.8 (67.3), 75.7 (66.2), 76.1 (66.5), 76.1 (66.2), 75.4 (65.4), 76.8 (67.3), 76.8 (67.3), 76.8 (67.3), 76.5 (66.9), 73.5 (59.2), 71.7 (58.1), 73.2 (60.7), 73.5 (59.6), 70.2 (60.7), 71.7 (62.1), 71.7 (62.1), 72.1 (61.4), 71.7 (61.8), 72.1 (62.5), 70.6 (60.3), 72.4 (62.1)…	54.5 (46.5), 54.5 (49.5), 53.5 (49.5), 53.5 (48.5), 54.5 (49.5), 54.5 (46.5), 54.5 (46.5), 54.5 (49.5), 54.5 (46.5), 55.4 (47.5), 53.5 (46.5), 54.5 (46.5), 55.4 (45.5), 55.4 (47.5), 54.5 (46.5), 55.4 (47.5), 54.5 (46.5), 54.5 (46.5), 53.5 (45.5), 54.5 (46.5), 53.5 (45.5), 54.5 (46.5), 54.5 (45.5), 54.5 (46.5), 53.5 (46.5), 54.5 (46.5), 55.4 (47.5), 53.5 (45.5), 54.5 (46.5), 52.5 (45.5), 54.5 (46.…	28.4 (21), 27.2 (20.4), 28.4 (21), 27.8 (20.4), 27.2 (20.4), 28.4 (21), 27.2 (20.4), 27.2 (20.4), 27.8 (20.4), 27.8 (20.4), 27.8 (19.8), 28.4 (21), 27.8 (20.4), 29 (21), 29 (21), 27.8 (19.8), 29 (21), 27.2 (20.4), 29 (21), 27.8 (20.4), 27.8 (19.8), 27.2 (20.4), 27.8 (20.4), 28.4 (21), 28.4 (20.4), 27.2 (20.4), 29 (21), 27.8 (19.8), 27.8 (19.8), 27.8 (21), 27.2 (20.4), 29 (21), 27.8 (19.8), 27.8 (…	IPR012332(G3DSA:2.160.20.20);IPR011050(SSF51126);IPR030930(PF16168;TIGR04415);PTHR12338:SF8	99.6	85	1.84	0.97±0.05	3.5±2.4	T4 (25-90;91-148;193-246);T5 (303-356;358-410)	E. coli (ND), E. coli VR50 (P, UPEC)
UPI000807301C	I	C3	ADSIVQAGETVNGGTLENHDNQIVLGTANGMTISTGLELGPDSEENTGGQWIQNGGIAGNTTVTTNGRQVVLEGGTASDTVIRDGGGQSLNGLAVNTTLNNRGEQWVHEGGVATGTIINRDGYQSVKSGGLATGTIINTGAEGGPDSDNSYTGQKVQGTAESTTINKNGRQIILFSGIARDTLIYAGGDQSVHGRALNTTLNGGYQYVHKDGLALNTVINEGGWQVVKAGGAVGNTTVNQNGELRVHAGGEATAVTQNTGGALVTSTAATVTGINRLGAFSVVEGKADNVVLENGGRLDVLTGHTATNTRVDDGGTLDVRNGGTATTVSMGNGGVLLADSGAAVSGTRSDGKAFSIGGGQADALMLEKGSSFTLNAGDTATDTTVNGGLFIARGGTLAG…	500	ADSIVQAGETVNGGTLENHDNQIVLGTANGMTISTGLELGPDSEENTGGQWIQNGGIAGNTTVTTNGRQVVLEGGTASDTVIRDGGGQSLNGLAVNTTLNNRGEQWVHEGGVATGTIINRDGYQSVKSGGLATGTIINTGAEGGPDSDNSYTGQKVQGTAESTTINKNGRQIILFSGIARDTLIYAGGDQSVHGRALNTTLNGGYQYVHKDGLALNTVINEGGWQVVKAGGAVGNTTVNQNGELRVHAGGEATAVTQNTGGALVTSTAATVT	GINRLGAFSVVEGKADNVVLENGGRLDVLTGHTATNTRVDDGGTLDVRNGGTATTVSMGNGGVLLADSGAAVSGTRSDGKAFSIG	GGQADALMLEKGSSFTLNAGDTATDTTVNGGLFIARGGTLAGTTTLNNGAILTLSGKTVNNDTLTIREGDALLQGGSLIGNGSVEKSGSGTLTVSNTTLTQKAVNLNEGTLTLNDSTVTTDVIAQRGTALKLTGSTVLNGAID	-	92.3 (90.8), 92.3 (90.8), 93.8 (92.6), 93.4 (92.3), 93.8 (92.3), 91.9 (90.4), 82.4 (75), 84.9 (75.4), 84.9 (75), 84.6 (74.6), 83.8 (74.3), 92.3 (90.8), 87.5 (79.8), 100 (99.6), 82.7 (71.3), 84.2 (74.3), 87.5 (80.1), 79.8 (69.5), 87.5 (79.8), 82.7 (71.7), 88.2 (80.5), 82.7 (71.3), 87.5 (79.4), 100 (100), 100 (100), 92.6 (89.3), 100 (100), 99.6 (98.5), 100 (99.3), 98.5 (97.4),	98.8 (98.8), 100 (100), 100 (100), 100 (100), 100 (100), 100 (100), 100 (100), 100 (100), 100 (100), 100 (100), 100 (100), 98.8 (98.8), 100 (100), 100 (100), 98.8 (98.8), 100 (100), 100 (100), 100 (100), 100 (100), 92.9 (91.8), 96.5 (94.1), 98.8 (98.8), 96.5 (94.1), 97.6 (96.5), 96.5 (95.3), 100 (100), 94.1 (91.8), 95.3 (94.1), 94.1 (92.9), 94.1 (92.9), 94.1 (92.9), 97.6 (97.6), 94.1 (92.9), 94.1…	-	97.9 (97.2), 98.6 (98.6), 98.6 (98.6), 97.9 (97.9), 98.6 (98.6), 98.6 (98.6), 98.6 (98.6), 98.6 (98.6), 98.6 (98.6), 98.6 (98.6), 98.6 (98.6), 97.9 (97.2), 97.2 (95.8), 98.6 (98.6), 98.6 (98.6), 98.6 (98.6), 98.6 (98.6), 98.6 (98.6), 98.6 (98.6), 95.8 (93), 98.6 (98.6), 98.6 (97.9), 97.9 (97.2), 98.6 (98.6), 98.6 (97.9), 98.6 (98.6), 96.5 (95.1), 98.6 (98.6), 95.1 (93.7), 95.8 (93.7), 96.5 (94.4)…	-	76.8 (67.6), 79 (68.4), 77.9 (68.8), 77.9 (68.4), 77.9 (68.8), 77.9 (69.1), 78.7 (68.8), 78.7 (69.1), 77.6 (68.4), 77.6 (68.8), 77.9 (68.8), 76.8 (67.6), 77.9 (68.4), 79 (69.1), 78.3 (68.4), 77.9 (68.8), 77.9 (68.8), 77.9 (68.8), 77.6 (68.4), 76.8 (62.5), 75 (61.4), 75.7 (63.2), 76.5 (62.5), 74.6 (65.4), 75.4 (66.2), 75.7 (66.5), 76.1 (66.5), 75 (65.4), 76.1 (66.9), 73.9 (64), 76.1 (66.2), 75.7 (…	53.5 (45.5), 53.5 (49.5), 53.5 (49.5), 52.5 (48.5), 53.5 (49.5), 53.5 (45.5), 51.5 (45.5), 53.5 (49.5), 53.5 (47.5), 52.5 (46.5), 52.5 (46.5), 53.5 (45.5), 52.5 (44.6), 52.5 (46.5), 53.5 (47.5), 52.5 (46.5), 51.5 (45.5), 51.5 (45.5), 50.5 (44.6), 53.5 (47.5), 52.5 (46.5), 51.5 (45.5), 51.5 (44.6), 53.5 (47.5), 52.5 (46.5), 53.5 (47.5), 52.5 (46.5), 52.5 (46.5), 53.5 (47.5), 51.5 (45.5), 53.5 (47.…	28.4 (20.4), 28.4 (20.4), 28.4 (20.4), 29 (20.4), 28.4 (20.4), 28.4 (20.4), 28.4 (20.4), 28.4 (20.4), 29 (20.4), 29 (20.4), 29 (20.4), 28.4 (20.4), 29 (20.4), 29 (20.4), 29 (20.4), 29 (20.4), 29 (20.4), 28.4 (20.4), 29 (20.4), 29 (20.4), 29 (20.4), 28.4 (20.4), 29 (20.4), 28.4 (20.4), 28.4 (19.8), 28.4 (20.4), 29 (20.4), 29 (20.4), 29 (20.4), 27.8 (20.4), 28.4 (20.4), 29 (20.4), 29 (20.4), 29 (20…	IPR012332(G3DSA:2.160.20.20);IPR011050(SSF51126);IPR030930(PF16168;TIGR04415);PTHR12338:SF8	99.6	80	1.86	0.98±0.05	3.5±2.4	T4 (25-90;91-148;193-246);T5 (303-356;358-410)	E. coli (ND), E. coli B2:ST127 strain K-15KW01 (P, UPEC)
UPI00090A5531	I	C3	ADSIVQAGETVNGGTLENHDNQIVLGTANGMTISTGLELGPDSEENTGGQWIQNGGIAGNTTVTTNGRQVVLEGGTASDTVIRDGGGQSLNGLAVNTTLNNRGEQWVHEGGVATGTIINRDGYQSVKSGGVATGTIINTGAEGGPDSDNSYTGQKVQGTAESTTINKNGRQIILFSGIARDTLIHVGGDQSVHGRALNTTLNGGYQYVHKDGLALNTVINEGGWQVVKAGGAVGNTTINQNGELRVHAGGEATAVTQNTGGALVTSTAATVTGINRLGAFSVVEGKADNVVLENGGRLDVLTGHTATNTRVDDGGTLDVRNGGTATTVSMGNGGVLLADSGAAVSGTRSDGKAFSIGGGQADALMLEKGSSFTLNAGDTATDTTVNGGLFTARGGTLAG…	500	ADSIVQAGETVNGGTLENHDNQIVLGTANGMTISTGLELGPDSEENTGGQWIQNGGIAGNTTVTTNGRQVVLEGGTASDTVIRDGGGQSLNGLAVNTTLNNRGEQWVHEGGVATGTIINRDGYQSVKSGGVATGTIINTGAEGGPDSDNSYTGQKVQGTAESTTINKNGRQIILFSGIARDTLIHVGGDQSVHGRALNTTLNGGYQYVHKDGLALNTVINEGGWQVVKAGGAVGNTTINQNGELRVHAGGEATAVTQNTGGALVTSTAATVT	GINRLGAFSVVEGKADNVVLENGGRLDVLTGHTATNTRVDDGGTLDVRNGGTATTVSMGNGGVLLADSGAAVSGTRSDGKAFSIG	GGQADALMLEKGSSFTLNAGDTATDTTVNGGLFTARGGTLAGTTTLNNGAILTLSGKTVNNDTLTIREGDALLQGGSLTGNGSVEKSGSGTLTVSNTTLTQKAVNLNEGTLTLNDSTVTTDVIAQRGTALKLTGSTVLNGAID	-	91.9 (90.1), 91.9 (90.1), 93.4 (91.9), 93 (91.5), 93.4 (91.5), 91.5 (89.7), 82.4 (74.6), 84.6 (74.6), 84.6 (74.3), 84.2 (73.9), 83.5 (73.9), 91.9 (90.1), 87.5 (79.4), 99.6 (98.9), 82.4 (71), 83.8 (73.5), 87.5 (79.8), 79.4 (68.8), 87.5 (79.4), 82.4 (71.3), 87.9 (79.8), 82.4 (71), 87.5 (79), 99.6 (98.5), 99.6 (98.5), 92.3 (88.6), 99.6 (98.5), 100 (100), 99.6 (99.3), 98.2 (96.7),	98.8 (98.8), 100 (100), 100 (100), 100 (100), 100 (100), 100 (100), 100 (100), 100 (100), 100 (100), 100 (100), 100 (100), 98.8 (98.8), 100 (100), 100 (100), 98.8 (98.8), 100 (100), 100 (100), 100 (100), 100 (100), 92.9 (91.8), 96.5 (94.1), 98.8 (98.8), 96.5 (94.1), 97.6 (96.5), 96.5 (95.3), 100 (100), 94.1 (91.8), 95.3 (94.1), 94.1 (92.9), 94.1 (92.9), 94.1 (92.9), 97.6 (97.6), 94.1 (92.9), 94.1…	-	99.3 (98.6), 100 (100), 100 (100), 99.3 (99.3), 100 (100), 100 (100), 100 (100), 100 (100), 100 (100), 100 (100), 100 (100), 99.3 (98.6), 98.6 (97.2), 100 (100), 100 (100), 100 (100), 100 (100), 100 (100), 100 (100), 97.2 (94.4), 100 (100), 100 (99.3), 99.3 (98.6), 100 (100), 100 (99.3), 100 (100), 97.9 (96.5), 100 (100), 96.5 (95.1), 97.2 (95.1), 97.9 (95.8), 100 (100), 97.9 (96.5), 99.3 (98.6),…	-	76.5 (66.9), 78.7 (67.6), 77.6 (68), 77.6 (67.6), 77.6 (68), 77.6 (68.4), 78.3 (68), 78.3 (68.4), 77.2 (67.6), 77.2 (68), 77.6 (68), 76.5 (66.9), 77.6 (67.6), 78.7 (68.4), 77.9 (67.6), 77.6 (68), 77.6 (68), 77.6 (68), 77.2 (67.6), 76.5 (61.8), 74.6 (60.7), 75.4 (62.5), 76.1 (61.8), 74.3 (64.3), 75 (65.1), 75.4 (65.4), 75.7 (65.4), 74.6 (64.7), 75.7 (65.8), 73.5 (63.2), 75.7 (65.1), 75.4 (64.7), 7…	53.5 (45.5), 53.5 (49.5), 53.5 (49.5), 52.5 (48.5), 53.5 (49.5), 53.5 (45.5), 51.5 (45.5), 53.5 (49.5), 53.5 (47.5), 52.5 (46.5), 52.5 (46.5), 53.5 (45.5), 52.5 (44.6), 52.5 (46.5), 53.5 (47.5), 52.5 (46.5), 51.5 (45.5), 51.5 (45.5), 50.5 (44.6), 53.5 (47.5), 52.5 (46.5), 51.5 (45.5), 51.5 (44.6), 53.5 (47.5), 52.5 (46.5), 53.5 (47.5), 52.5 (46.5), 52.5 (46.5), 53.5 (47.5), 51.5 (45.5), 53.5 (47.…	28.4 (21), 27.2 (20.4), 28.4 (21), 27.8 (20.4), 27.2 (20.4), 28.4 (21), 27.2 (20.4), 27.2 (20.4), 27.8 (20.4), 27.8 (20.4), 27.8 (19.8), 28.4 (21), 27.8 (20.4), 29 (21), 29 (21), 27.8 (19.8), 29 (21), 27.2 (20.4), 29 (21), 27.8 (20.4), 27.8 (19.8), 27.2 (20.4), 27.8 (20.4), 28.4 (21), 28.4 (20.4), 27.2 (20.4), 29 (21), 27.8 (19.8), 27.8 (19.8), 27.8 (21), 27.2 (20.4), 29 (21), 27.8 (19.8), 27.8 (…	IPR012332(G3DSA:2.160.20.20);IPR011050(SSF51126);IPR030930(PF16168;TIGR04415);PTHR12338:SF8	99.7	80	1.88	0.98±0.05	3.4±2.4	T4 (25-90;91-148;193-246);T5 (303-356;358-410)	E. coli (ND), E. coli MRSN346647 (ND), E. coli C1 (ND), E. coli Ecol_545 (ND)
UPI00092DC4B0	I	C3	ADSIVQAGETVNGGTLENHDNQIVLGTANGMTISTGLELGPDSEENTGGQWIQNGGIAGNTTVTTNGRQVVLEGGTASDTVIRDGGGQSLNGLAVNTTLNNRGEQWVHEGGVATGTIINRDGYQSVKSGGVATGTIINTGAEGGPDSDNSYTGQKVQGTAESTTINKNGRQIILFSGIARDTLIYAGGDQSVHGRALNTTLNGGYQYVHKDGLALNTVINEGGWQVVKAGGAVGNTTINQNGELRVHAGGEATAVTQNTGGALVTSTAATVTGINRLGAFSVVEGKADNVVLENGGRLDVLTGHTATNTRVDDGGTLDVRNGGTATTVSMGNGGVLLADSGAAVSGTRSDGKAFSIGGGQADALMLEKGSSFTLNAGDTATDTTVNGGLFTARGGTLAG…	500	ADSIVQAGETVNGGTLENHDNQIVLGTANGMTISTGLELGPDSEENTGGQWIQNGGIAGNTTVTTNGRQVVLEGGTASDTVIRDGGGQSLNGLAVNTTLNNRGEQWVHEGGVATGTIINRDGYQSVKSGGVATGTIINTGAEGGPDSDNSYTGQKVQGTAESTTINKNGRQIILFSGIARDTLIYAGGDQSVHGRALNTTLNGGYQYVHKDGLALNTVINEGGWQVVKAGGAVGNTTINQNGELRVHAGGEATAVTQNTGGALVTSTAATVT	GINRLGAFSVVEGKADNVVLENGGRLDVLTGHTATNTRVDDGGTLDVRNGGTATTVSMGNGGVLLADSGAAVSGTRSDGKAFSIG	GGQADALMLEKGSSFTLNAGDTATDTTVNGGLFTARGGTLAGTTTLNNGAILTLSGKTVNNDTLTIREGDALLQGGSLTGNGSVEKSGSGTLTVSNTTLTQKAVNLNEGTLTLNDSTVTTDVIAQRGTALKLTGSTVLNGAID	-	92.3 (90.8), 92.3 (90.8), 93.8 (92.6), 93.4 (92.3), 93.8 (92.3), 91.9 (90.4), 82.4 (75), 84.9 (75.4), 84.9 (75), 84.6 (74.6), 83.8 (74.6), 92.3 (90.8), 87.5 (79.8), 100 (99.6), 82.7 (71.7), 84.2 (74.3), 87.5 (80.1), 79.8 (69.5), 87.5 (79.8), 82.7 (72.1), 88.2 (80.5), 82.7 (71.7), 87.5 (79.4), 100 (99.3), 100 (99.3), 92.6 (89.3), 100 (99.3), 99.6 (99.3), 100 (100), 98.5 (97.4),	98.8 (98.8), 100 (100), 100 (100), 100 (100), 100 (100), 100 (100), 100 (100), 100 (100), 100 (100), 100 (100), 100 (100), 98.8 (98.8), 100 (100), 100 (100), 98.8 (98.8), 100 (100), 100 (100), 100 (100), 100 (100), 92.9 (91.8), 96.5 (94.1), 98.8 (98.8), 96.5 (94.1), 97.6 (96.5), 96.5 (95.3), 100 (100), 94.1 (91.8), 95.3 (94.1), 94.1 (92.9), 94.1 (92.9), 94.1 (92.9), 97.6 (97.6), 94.1 (92.9), 94.1…	-	99.3 (98.6), 100 (100), 100 (100), 99.3 (99.3), 100 (100), 100 (100), 100 (100), 100 (100), 100 (100), 100 (100), 100 (100), 99.3 (98.6), 98.6 (97.2), 100 (100), 100 (100), 100 (100), 100 (100), 100 (100), 100 (100), 97.2 (94.4), 100 (100), 100 (99.3), 99.3 (98.6), 100 (100), 100 (99.3), 100 (100), 97.9 (96.5), 100 (100), 96.5 (95.1), 97.2 (95.1), 97.9 (95.8), 100 (100), 97.9 (96.5), 99.3 (98.6),…	-	76.8 (67.6), 79 (68.4), 77.9 (68.8), 77.9 (68.4), 77.9 (68.8), 77.9 (69.1), 78.7 (68.8), 78.7 (69.1), 77.6 (68.4), 77.6 (68.8), 77.9 (68.8), 76.8 (67.6), 77.9 (68.4), 79 (69.1), 78.3 (68.4), 77.9 (68.8), 77.9 (68.8), 77.9 (68.8), 77.6 (68.4), 76.8 (62.5), 75 (61.4), 75.7 (63.2), 76.5 (62.5), 74.6 (65.1), 75.4 (65.8), 75.7 (66.2), 76.1 (66.2), 75 (65.4), 76.1 (66.5), 73.9 (64), 76.1 (65.8), 75.7 (…	53.5 (45.5), 53.5 (49.5), 53.5 (49.5), 52.5 (48.5), 53.5 (49.5), 53.5 (45.5), 51.5 (45.5), 53.5 (49.5), 53.5 (47.5), 52.5 (46.5), 52.5 (46.5), 53.5 (45.5), 52.5 (44.6), 52.5 (46.5), 53.5 (47.5), 52.5 (46.5), 51.5 (45.5), 51.5 (45.5), 50.5 (44.6), 53.5 (47.5), 52.5 (46.5), 51.5 (45.5), 51.5 (44.6), 53.5 (47.5), 52.5 (46.5), 53.5 (47.5), 52.5 (46.5), 52.5 (46.5), 53.5 (47.5), 51.5 (45.5), 53.5 (47.…	28.4 (21), 27.2 (20.4), 28.4 (21), 27.8 (20.4), 27.2 (20.4), 28.4 (21), 27.2 (20.4), 27.2 (20.4), 27.8 (20.4), 27.8 (20.4), 27.8 (19.8), 28.4 (21), 27.8 (20.4), 29 (21), 29 (21), 27.8 (19.8), 29 (21), 27.2 (20.4), 29 (21), 27.8 (20.4), 27.8 (19.8), 27.2 (20.4), 27.8 (20.4), 28.4 (21), 28.4 (20.4), 27.2 (20.4), 29 (21), 27.8 (19.8), 27.8 (19.8), 27.8 (21), 27.2 (20.4), 29 (21), 27.8 (19.8), 27.8 (…	IPR012332(G3DSA:2.160.20.20);IPR011050(SSF51126);IPR030930(PF16168;TIGR04415);PTHR12338:SF8	99.7	84	1.88	0.98±0.05	3.4±2.4	T4 (25-90;91-148;193-246);T5 (303-356;358-410)	E. coli (ND), E. coli C10 (ND)
UPI00092DB748	I	C3	ADTVVQAGETVNDGTLTNHDNQIVFGTANGMTISTGLELGPDSEENTGGQWIQNGGIAGNTTVTTNGRQVVLEGGTASDTVIRDGGGQSLNGLAVNTTLNNRGEQWVHEGGVATGTIINRDGYQSVKSGGLATGTIINTGAEGGPDSDNSYTGQKVQGTAESTTINKNGRQIILFSGIARDTLIYAGGDQSVHGRALNTTLNGGYQYVHKDGLALNTVINEGGWQVVKTGGAVGNTTINQNGELRVHAGGEATAVTQNTGGALVTSTAATVTGINRLGAFSVVEGKADNVVLENGGRLDVLTGHTATNTRVDDGGTLDVRNGGTATTVSMGNGGVLLADSGAAVSGTRSDGKAFSIGGGQADALMLGKGSSFTLNAGDTATDTTVNGGLFTARGGTLAG…	500	ADTVVQAGETVNDGTLTNHDNQIVFGTANGMTISTGLELGPDSEENTGGQWIQNGGIAGNTTVTTNGRQVVLEGGTASDTVIRDGGGQSLNGLAVNTTLNNRGEQWVHEGGVATGTIINRDGYQSVKSGGLATGTIINTGAEGGPDSDNSYTGQKVQGTAESTTINKNGRQIILFSGIARDTLIYAGGDQSVHGRALNTTLNGGYQYVHKDGLALNTVINEGGWQVVKTGGAVGNTTINQNGELRVHAGGEATAVTQNTGGALVTSTAATVT	GINRLGAFSVVEGKADNVVLENGGRLDVLTGHTATNTRVDDGGTLDVRNGGTATTVSMGNGGVLLADSGAAVSGTRSDGKAFSIG	GGQADALMLGKGSSFTLNAGDTATDTTVNGGLFTARGGTLAGTTTLNNGAILTLSGKTVNNDTLTIREGDALLQGGSLTGNGSVEKSGSGTLTVSNTTLTQKAVNLNEGTLTLNDSTVTTDVIAQRGTALKLTGSTVLNGAID	-	93 (92.3), 92.3 (91.9), 93 (93), 93.4 (93.4), 93 (92.6), 92.6 (91.9), 81.6 (74.6), 84.6 (75.7), 84.6 (75.4), 84.2 (75), 83.1 (74.3), 93 (92.3), 86.8 (79.8), 98.5 (97.8), 82.4 (71.7), 83.8 (74.6), 86.8 (80.1), 79.4 (69.5), 86.8 (79.8), 82.4 (72.1), 87.5 (80.5), 82.4 (71.7), 86.8 (79.4), 98.5 (97.4), 98.5 (97.4), 92.3 (89.7), 98.5 (97.4), 98.2 (96.7), 98.5 (97.4), 100 (100),	98.8 (98.8), 100 (100), 100 (100), 100 (100), 100 (100), 100 (100), 100 (100), 100 (100), 100 (100), 100 (100), 100 (100), 98.8 (98.8), 100 (100), 100 (100), 98.8 (98.8), 100 (100), 100 (100), 100 (100), 100 (100), 92.9 (91.8), 96.5 (94.1), 98.8 (98.8), 96.5 (94.1), 97.6 (96.5), 96.5 (95.3), 100 (100), 94.1 (91.8), 95.3 (94.1), 94.1 (92.9), 94.1 (92.9), 94.1 (92.9), 97.6 (97.6), 94.1 (92.9), 94.1…	-	98.6 (97.9), 99.3 (99.3), 99.3 (99.3), 98.6 (98.6), 99.3 (99.3), 99.3 (99.3), 99.3 (99.3), 99.3 (99.3), 99.3 (99.3), 99.3 (99.3), 99.3 (99.3), 98.6 (97.9), 97.9 (96.5), 99.3 (99.3), 99.3 (99.3), 99.3 (99.3), 99.3 (99.3), 99.3 (99.3), 99.3 (99.3), 96.5 (93.7), 99.3 (99.3), 99.3 (98.6), 98.6 (97.9), 99.3 (99.3), 99.3 (98.6), 99.3 (99.3), 97.2 (95.8), 99.3 (99.3), 95.8 (94.4), 96.5 (94.4), 97.2 (95.…	-	76.8 (67.6), 79.4 (69.1), 77.9 (68.8), 77.9 (68.4), 77.9 (68.8), 77.9 (69.1), 78.7 (68.8), 78.7 (69.1), 78.7 (69.5), 77.6 (68.8), 77.9 (68.8), 76.8 (67.6), 77.9 (68.4), 79.4 (69.9), 78.7 (69.1), 77.9 (68.8), 77.9 (68.8), 77.9 (68.8), 77.6 (68.4), 76.5 (61.8), 74.6 (61.4), 76.1 (64), 76.5 (62.1), 74.3 (65.4), 75.7 (66.9), 76.1 (67.3), 75.7 (65.8), 75 (65.8), 75.7 (66.9), 73.9 (64.3), 76.5 (66.9), …	53.5 (45.5), 53.5 (49.5), 53.5 (49.5), 52.5 (48.5), 53.5 (49.5), 53.5 (45.5), 51.5 (45.5), 53.5 (49.5), 53.5 (47.5), 52.5 (46.5), 52.5 (46.5), 53.5 (45.5), 52.5 (44.6), 52.5 (46.5), 53.5 (47.5), 52.5 (46.5), 51.5 (45.5), 51.5 (45.5), 50.5 (44.6), 53.5 (47.5), 52.5 (46.5), 51.5 (45.5), 51.5 (44.6), 53.5 (47.5), 52.5 (46.5), 53.5 (47.5), 52.5 (46.5), 52.5 (46.5), 53.5 (47.5), 51.5 (45.5), 53.5 (47.…	27.8 (20.4), 26.5 (19.8), 27.8 (20.4), 27.2 (19.8), 26.5 (19.8), 27.8 (20.4), 26.5 (19.8), 26.5 (19.8), 27.2 (19.8), 27.2 (19.8), 27.2 (19.1), 27.8 (20.4), 27.2 (19.8), 28.4 (20.4), 28.4 (20.4), 27.2 (19.1), 28.4 (20.4), 26.5 (19.8), 28.4 (20.4), 27.2 (19.8), 27.2 (19.1), 26.5 (19.8), 27.2 (19.8), 27.8 (20.4), 27.8 (19.8), 26.5 (19.8), 28.4 (20.4), 27.2 (19.1), 27.2 (19.1), 27.2 (20.4), 26.5 (19.…	IPR012332(G3DSA:2.160.20.20);IPR011050(SSF51126);IPR030930(PF16168;TIGR04415);PTHR12338:SF8	99.8	64	1.87	0.98±0.05	3.4±2.4	T4 (25-90;91-148;193-246);T5 (303-356;358-410)	E. coli (ND), E. coli C8 (ND)
UPI0001E6D993	II	C4	ADSVVQAGETVSGGTLENHDNQIVFGTTNGITISTGLEYGPDNEANTGGQWVQDGGTASNTTISSGGLQFVGAGGKATDTIINEGGGQSLKGLALNTTLNGGEQWMHEGAIATGTVINDKGWQVVKPGAVATDTVVNTGAEGGPDAENADTGQFVRGDAVRTTINKNGRQIVVATGVANTTVVYAGGDQTVHGYALDTTLNGGNQYVHNGGTASDTVVNSDGWQIIKEGGLADFTTVNQKGKLQVNAGGTATNVTLKQGGALVTSTAATVLGSNRLGNFTVENGKADGVVLESGGRLDVLEGHSAWKTLVDDGGILAVSAGGKATDVTMTSGGALIADSGATVEGTNASGKFSIDGISGQASGLLLENGGSFTVNAGGQAGNTTVGHRGTLTLAAGGSL…	430	ADSVVQAGETVSGGTLENHDNQIVFGTTNGITISTGLEYGPDNEANTGGQWVQDGGTASNTTISSGGLQFVGAGGKATDTIINEGGGQSLKGLALNTTLNGGEQWMHEGAIATGTVINDKGWQVVKPGAVATDTVVNTGAEGGPDAENADTGQFVRGDAVRTTINKNGRQIVVATGVANTTVVYAGGDQTVHGYALDTTLNGGNQYVHNGGTASDTVVNSDGWQIIKEGGLADFTTVNQKGKLQVNAGGTATNVT	LKQGGALVTSTAATVLGSNRLGNFTVENGKADGVVLESGGRLDVLEGHSAWKTLVDDGGILAVSAGGKATDVTMTSGGALIADSG	ATVEGTNASGKFSIDGISGQASGLLLENGGSFTVNAGGQAGNTTVGHRGTLTLAAGGSLSGRTQLSKGASMVLNGDVVSTGDIVNAGEIH	85.2 (79.3), 88.2 (83.4), 86 (80.4), 86 (80.1), 86.3 (80.8), 84.1 (77.5), 85.6 (79.7), 84.9 (78.2), 86 (80.4), 84.1 (77.5), 86.3 (80.8), 85.2 (79.3), 86 (80.1), 86.7 (81.2), 87.8 (82.7), 86.3 (80.8), 86.3 (80.8), 86.3 (80.8), 86.3 (80.8), 100 (100), 97.6 (95.7), 97.3 (94.9), 98.8 (97.6), 91 (82.4), 91.8 (84.3), 91.8 (84.7), 92.2 (83.5), 91.8 (85.5), 91.8 (85.1), 93.7 (87.8), 92.9 (85.5), 92.5 (85…	-	-	90.6 (87.1), 87.1 (83.5), 88.2 (83.5), 87.1 (84.7), 88.2 (83.5), 90.6 (87.1), 100 (100), 92.9 (89.4), 94.1 (94.1), 96.5 (96.5), 90.6 (90.6), 90.6 (87.1), 94.1 (92.9), 97.6 (97.6), 95.3 (95.3), 97.6 (97.6), 95.3 (95.3), 96.5 (96.5), 95.3 (95.3), 95.3 (95.3), 94.1 (94.1), 96.5 (96.5), 95.3 (94.1), 92.9 (92.9), 90.6 (89.4), 96.5 (96.5), 95.3 (95.3), 95.3 (95.3), 95.3 (95.3), 95.3 (95.3), 94.1 (94.1)…	-	98.9 (97.8), 98.9 (98.9), 98.9 (96.7), 100 (96.7), 100 (97.8), 100 (97.8), 100 (100), 100 (97.8), 97.8 (96.7), 96.7 (96.7), 96.7 (96.7), 98.9 (97.8), 96.7 (95.6), 95.6 (95.6), 96.7 (95.6), 96.7 (96.7), 100 (96.7), 100 (95.6), 96.7 (95.6), 96.7 (96.7), 100 (96.7), 100 (98.9), 98.9 (98.9), 98.9 (96.7), 100 (96.7), 100 (97.8), 97.8 (95.6), 96.7 (95.6), 97.8 (96.7), 98.9 (97.8), 98.9 (94.4), 96.7 (94…	81.2 (66), 81.6 (65.2), 81.2 (65.6), 81.6 (66), 82 (66.8), 81.2 (66), 71.6 (56.5), 75.7 (61.4), 75.7 (61), 75.4 (60.7), 72.7 (57.9), 81.2 (66), 72.4 (57.4), 76.8 (62.1), 73.1 (59.8), 75.7 (61), 72.4 (57.7), 74.9 (60.5), 72.4 (57.4), 73.1 (59.4), 73.2 (57.7), 73.1 (59.8), 72.4 (57.4), 76.8 (62.5), 76.8 (62.5), 73.5 (59.2), 76.8 (62.5), 76.5 (61.8), 76.8 (62.5), 76.5 (61.8),	51.5 (45.5), 51.5 (45.5), 51.5 (45.5), 51.5 (45.5), 51.5 (45.5), 51.5 (45.5), 51.5 (45.5), 51.5 (45.5), 51.5 (45.5), 51.5 (45.5), 51.5 (45.5), 51.5 (45.5), 51.5 (45.5), 51.5 (45.5), 50.5 (44.6), 51.5 (45.5), 51.5 (45.5), 51.5 (45.5), 51.5 (45.5), 54.5 (46.5), 52.5 (44.6), 52.5 (45.5), 52.5 (44.6), 52.5 (45.5), 52.5 (45.5), 51.5 (45.5), 52.5 (45.5), 52.5 (45.5), 52.5 (45.5), 52.5 (45.5), 52.5 (45.…	28.4 (21), 27.2 (20.4), 27.2 (20.4), 27.2 (20.4), 27.2 (20.4), 27.2 (20.4), 27.2 (20.4), 27.2 (20.4), 27.2 (20.4), 27.2 (20.4), 27.2 (20.4), 28.4 (21), 28.4 (21), 27.2 (20.4), 27.2 (20.4), 27.2 (20.4), 27.2 (20.4), 27.2 (20.4), 27.2 (20.4), 27.8 (21.6), 27.2 (20.4), 28.4 (21), 29 (21), 27.2 (20.4), 27.2 (21), 27.2 (20.4), 29 (21.6), 27.2 (20.4), 27.8 (21), 29.6 (21.6), 27.8 (21), 27.2 (20.4), 27.…	IPR012332(G3DSA:2.160.20.20);IPR011050(SSF51126);IPR030930(PF16168;TIGR04415);PTHR12338:SF8	99.8	28	1.46	0.92±0.06	4.0±2.7	T4 (55-125;192-245);T5 (246-264;321-393)	E. coli O78:H11 strain H10407 (P, ETEC)
UPI00092D946C	II	C4	ADTVVQAGETVSGGALENHDNQIVFGTTNGMTISTGLEYGPDNEANTGGQWVQDGGTASNTTISSGGLQFVGAGGKATDTIINEGGGQSLKGLALNTTLNGGEQWMHEGAIATGTVINDKGWQVVKPGAVATDTVVNTGAEGGPDAENGDTGQFVRGNAVRTTINENGRQIVATEGTANTTVVYAGGNQTVHGYALDTTLNGGNQYVHNGGTASDTVVNSDGWQIIKEGGLADFTTVNQKGKLQVNAGGTATNVTLKQGGALVTSTAATVTGTNRLGNFSVENGMADNVVLENGGRLDVLEGHSARKTRVDDGGTLAVSAGGKATDVTMTSGGALIADSGATVEGTNASGKFSIDGISGQASGLLLENGGSFTVNAGGQAGNTTVGHRGTLTLAAGGSL…	430	ADTVVQAGETVSGGALENHDNQIVFGTTNGMTISTGLEYGPDNEANTGGQWVQDGGTASNTTISSGGLQFVGAGGKATDTIINEGGGQSLKGLALNTTLNGGEQWMHEGAIATGTVINDKGWQVVKPGAVATDTVVNTGAEGGPDAENGDTGQFVRGNAVRTTINENGRQIVATEGTANTTVVYAGGNQTVHGYALDTTLNGGNQYVHNGGTASDTVVNSDGWQIIKEGGLADFTTVNQKGKLQVNAGGTATNVT	LKQGGALVTSTAATVTGTNRLGNFSVENGMADNVVLENGGRLDVLEGHSARKTRVDDGGTLAVSAGGKATDVTMTSGGALIADSG	ATVEGTNASGKFSIDGISGQASGLLLENGGSFTVNAGGQAGNTTVGHRGTLTLAAGGSLSGRTQLSKGASMVLNGDVVSTGDIVNAGEIH	85.6 (79), 88.9 (84.5), 87.1 (80.8), 87.1 (80.4), 86.7 (80.4), 84.9 (77.5), 86.7 (80.1), 86 (78.6), 86.3 (80.1), 84.9 (77.5), 86.7 (80.4), 85.6 (79), 87.1 (80.4), 87.8 (81.9), 88.9 (83.4), 86.7 (80.4), 86.7 (80.4), 86.7 (80.4), 86.7 (80.4), 97.6 (95.7), 100 (100), 98 (96.1), 96.5 (93.3), 92.2 (83.9), 92.9 (85.9), 92.5 (85.9), 92.9 (85.5), 92.5 (85.9), 92.5 (85.5), 94.5 (89), 93.7 (87.5), 93.3 (86…	-	-	88.2 (83.5), 94.1 (92.9), 91.8 (89.4), 94.1 (92.9), 95.3 (92.9), 88.2 (83.5), 92.9 (89.4), 100 (100), 96.5 (91.8), 94.1 (90.6), 89.4 (84.7), 88.2 (83.5), 95.3 (90.6), 95.3 (91.8), 95.3 (90.6), 92.9 (89.4), 94.1 (90.6), 95.3 (91.8), 94.1 (90.6), 95.3 (90.6), 95.3 (91.8), 95.3 (91.8), 94.1 (89.4), 96.5 (91.8), 91.8 (85.9), 96.5 (91.8), 94.1 (90.6), 95.3 (90.6), 95.3 (90.6), 94.1 (89.4), 96.5 (91.8)…	-	98.9 (97.8), 98.9 (98.9), 98.9 (96.7), 100 (96.7), 100 (97.8), 100 (97.8), 100 (100), 100 (97.8), 97.8 (96.7), 96.7 (96.7), 96.7 (96.7), 98.9 (97.8), 96.7 (95.6), 95.6 (95.6), 96.7 (95.6), 96.7 (96.7), 100 (96.7), 100 (95.6), 96.7 (95.6), 96.7 (96.7), 100 (96.7), 100 (98.9), 98.9 (98.9), 98.9 (96.7), 100 (96.7), 100 (97.8), 97.8 (95.6), 96.7 (95.6), 97.8 (96.7), 98.9 (97.8), 98.9 (94.4), 96.7 (94…	79.3 (65.2), 79.7 (64.8), 79.3 (65.2), 79.7 (65.6), 80.1 (66.4), 79.3 (65.2), 70.5 (55.4), 74.6 (60.3), 74.6 (59.9), 74.3 (59.6), 71.6 (56.8), 79.3 (65.2), 71.3 (56.2), 75 (61), 72 (58.7), 74.6 (59.9), 71.3 (56.6), 73.8 (59.4), 71.3 (56.2), 72 (58.3), 72.1 (56.6), 72 (58.7), 71.3 (56.2), 75 (61.4), 75 (61.4), 71.7 (58.1), 75 (61.4), 74.6 (60.7), 75 (61.4), 74.6 (61.4),	53.5 (49.5), 53.5 (49.5), 53.5 (49.5), 53.5 (49.5), 53.5 (49.5), 53.5 (49.5), 53.5 (49.5), 53.5 (49.5), 53.5 (49.5), 53.5 (49.5), 53.5 (49.5), 53.5 (49.5), 53.5 (49.5), 53.5 (49.5), 52.5 (48.5), 53.5 (49.5), 53.5 (49.5), 53.5 (49.5), 53.5 (49.5), 54.5 (49.5), 54.5 (49.5), 54.5 (50.5), 54.5 (49.5), 54.5 (50.5), 54.5 (50.5), 53.5 (49.5), 54.5 (50.5), 54.5 (50.5), 54.5 (50.5), 54.5 (50.5), 54.5 (50.…	28.4 (21), 27.2 (20.4), 27.2 (20.4), 27.2 (20.4), 27.2 (20.4), 27.2 (20.4), 27.2 (20.4), 27.2 (20.4), 27.2 (20.4), 27.2 (20.4), 27.2 (20.4), 28.4 (21), 28.4 (21), 27.2 (20.4), 27.2 (20.4), 27.2 (20.4), 27.2 (20.4), 27.2 (20.4), 27.2 (20.4), 27.8 (21.6), 27.2 (20.4), 28.4 (21), 29 (21), 27.2 (20.4), 27.2 (21), 27.2 (20.4), 29 (21.6), 27.2 (20.4), 27.8 (21), 29.6 (21.6), 27.8 (21), 27.2 (20.4), 27.…	IPR012332(G3DSA:2.160.20.20);IPR011050(SSF51126);IPR030930(PF16168;TIGR04415);PTHR12338:SF8	96	26	1.64	0.94±0.05	3.6±2.5	T4 (55-125;128-191;192-245);T5 (246-264;302-374)	E. coli (ND), E. coli C5 (ND)
UPI00092DE8CA	II	C4	ADTVVQAGETVSGGTLTNHDNQIVFGTANGMTISTGLEYGPDNEANTGGQWVQDGGTANNTTISSGGLQFVGAGGKATDTIINEGGGQSLKGLALNTTLNGGEQWMHEGAIATGTVINDKGWQVVKPGAVATDTVVNTGAEGGPDAENGDTGQFVRGNAVRTTINKNGRQIVAAEGTANTTVVYAGGDQTVHGHALDTTLNGGYQYVHNGGTASDTVVNSDGWQIVKEGGLADFTTVNQKGKLQVNAGGTATNVTLKQGGALVTSTAATVTGSNRLGNFTVENGKADGVVLESGGRLDVLEGHSAQKTRVDDGGTLAVSAGGKATGVTMTSGGALIADSGATVEGTNASGKFSIDGISGQASGLLLENGGSFTVNAGGQASNTTVGHRGTLMLAAGGSL…	430	ADTVVQAGETVSGGTLTNHDNQIVFGTANGMTISTGLEYGPDNEANTGGQWVQDGGTANNTTISSGGLQFVGAGGKATDTIINEGGGQSLKGLALNTTLNGGEQWMHEGAIATGTVINDKGWQVVKPGAVATDTVVNTGAEGGPDAENGDTGQFVRGNAVRTTINKNGRQIVAAEGTANTTVVYAGGDQTVHGHALDTTLNGGYQYVHNGGTASDTVVNSDGWQIVKEGGLADFTTVNQKGKLQVNAGGTATNVT	LKQGGALVTSTAATVTGSNRLGNFTVENGKADGVVLESGGRLDVLEGHSAQKTRVDDGGTLAVSAGGKATGVTMTSGGALIADSG	ATVEGTNASGKFSIDGISGQASGLLLENGGSFTVNAGGQASNTTVGHRGTLMLAAGGSLSGRTQLSKGASMVLNGDVVSTGDIVNAGEIH	86.3 (81.5), 90.4 (87.8), 87.1 (82.7), 87.1 (82.3), 87.5 (83), 85.6 (80.1), 86.7 (81.9), 86 (80.4), 87.5 (83), 85.6 (80.1), 87.5 (83), 86.3 (81.5), 87.1 (82.3), 88.6 (84.5), 89.7 (86), 87.5 (83), 87.5 (83), 87.5 (83), 87.5 (83), 97.3 (94.9), 98 (96.1), 100 (100), 97.3 (94.5), 92.2 (85.1), 94.5 (89.4), 94.5 (89), 94.9 (87.8), 94.1 (88.6), 94.5 (88.6), 95.3 (90.2), 95.7 (90.6), 95.3 (89.4), 94.9 (8…	-	-	90.6 (88.2), 92.9 (89.4), 89.4 (84.7), 90.6 (88.2), 91.8 (87.1), 90.6 (88.2), 94.1 (94.1), 96.5 (91.8), 100 (100), 95.3 (95.3), 91.8 (91.8), 90.6 (88.2), 96.5 (94.1), 96.5 (96.5), 98.8 (98.8), 96.5 (96.5), 94.1 (94.1), 95.3 (95.3), 94.1 (94.1), 98.8 (98.8), 97.6 (97.6), 95.3 (95.3), 94.1 (92.9), 98.8 (98.8), 94.1 (92.9), 97.6 (97.6), 96.5 (96.5), 96.5 (96.5), 98.8 (98.8), 94.1 (94.1), 100 (100), …	-	96.7 (95.6), 96.7 (96.7), 96.7 (96.7), 97.8 (96.7), 97.8 (95.6), 97.8 (95.6), 97.8 (97.8), 100 (97.8), 100 (96.7), 98.9 (96.7), 98.9 (96.7), 96.7 (95.6), 96.7 (95.6), 95.6 (95.6), 98.9 (95.6), 98.9 (96.7), 97.8 (96.7), 97.8 (95.6), 98.9 (95.6), 98.9 (98.9), 98.9 (97.8), 98.9 (97.8), 98.9 (96.7), 96.7 (96.7), 97.8 (96.7), 97.8 (97.8), 97.8 (97.8), 98.9 (97.8), 98.9 (95.6), 96.7 (95.6), 96.7 (96.7)…	80.9 (68), 81.2 (67.6), 80.9 (68), 81.2 (68.4), 80.9 (68.4), 80.9 (68), 70.8 (56.8), 75 (61), 75 (60.7), 74.6 (60.3), 72 (58.3), 80.9 (68), 71.7 (57.4), 75.7 (62.9), 72.3 (59.4), 75 (60.7), 71.7 (57.7), 74.2 (60.1), 71.7 (57.4), 72.3 (59), 72.4 (58.1), 72.3 (59.4), 71.7 (57.4), 75.7 (63.2), 75.7 (63.2), 73.2 (60.7), 75.7 (63.2), 75.4 (62.5), 75.7 (63.2), 76.1 (64),	53.5 (47.5), 53.5 (47.5), 53.5 (47.5), 53.5 (47.5), 53.5 (47.5), 53.5 (47.5), 53.5 (47.5), 53.5 (47.5), 53.5 (47.5), 53.5 (47.5), 53.5 (47.5), 53.5 (47.5), 53.5 (47.5), 53.5 (47.5), 52.5 (46.5), 53.5 (47.5), 53.5 (47.5), 53.5 (47.5), 53.5 (47.5), 54.5 (46.5), 54.5 (46.5), 54.5 (47.5), 54.5 (46.5), 54.5 (47.5), 54.5 (47.5), 53.5 (47.5), 54.5 (47.5), 54.5 (47.5), 54.5 (47.5), 54.5 (47.5), 54.5 (47.…	29 (21), 27.8 (20.4), 27.8 (20.4), 27.8 (20.4), 27.8 (20.4), 27.8 (20.4), 27.8 (20.4), 27.8 (20.4), 27.8 (20.4), 27.8 (20.4), 27.8 (20.4), 29 (21), 29 (21), 27.8 (20.4), 27.8 (20.4), 27.8 (20.4), 27.8 (20.4), 27.8 (20.4), 27.8 (20.4), 28.4 (21.6), 27.8 (20.4), 29 (21), 29.6 (21), 27.8 (20.4), 27.8 (21), 27.8 (20.4), 29.6 (21.6), 27.8 (20.4), 29 (21), 30.2 (21.6), 29 (21), 27.8 (20.4), 28.4 (21), …	IPR012332(G3DSA:2.160.20.20);IPR011050(SSF51126);IPR030930(PF16168;TIGR04415);PTHR12338:SF8	95.8	26	1.66	0.95±0.05	3.6±2.5	T4 (55-125;128-191;192-245);T5 (246-264;321-401)	E. coli (ND), E. coli M18 (ND)
UPI0002BC3A2E	II	C4	ADSVVQAGEIVNGGTLVNHDNQIVFGTTNGITISTGLEYGPDNEANTGGQWVQDGGTASNTTISSGGLQFVGAGGKATDTIINEGGGQSLKGLALNTTLNGGEQWMHEGAIATGTVINEKGWQVVKPGAVATDTVVNTGAEGGPDAENADTGQFVRGDAVRTTINKNGRQIVVATGVANTTVVYAGGDQTVHGHALDTTLNGGYQYVHNGGTASDTVVNSDGWQIIKEGGLADFTTVNQKGKLQVNAGGTATNVTLTQGGALVTSTAATVTGSNRLGNFTVENGKADGVVLESGGRLDVLEGHSAWKTLVDDGGTLAVSAGGKATDVTMTSGGALIADSGATVEGTNASGKFSIDGTSGQASGLLLENGGSFTVNAGGLASNTTVGHRGTLTLAAGGSL…	430	ADSVVQAGEIVNGGTLVNHDNQIVFGTTNGITISTGLEYGPDNEANTGGQWVQDGGTASNTTISSGGLQFVGAGGKATDTIINEGGGQSLKGLALNTTLNGGEQWMHEGAIATGTVINEKGWQVVKPGAVATDTVVNTGAEGGPDAENADTGQFVRGDAVRTTINKNGRQIVVATGVANTTVVYAGGDQTVHGHALDTTLNGGYQYVHNGGTASDTVVNSDGWQIIKEGGLADFTTVNQKGKLQVNAGGTATNVT	LTQGGALVTSTAATVTGSNRLGNFTVENGKADGVVLESGGRLDVLEGHSAWKTLVDDGGTLAVSAGGKATDVTMTSGGALIADSG	ATVEGTNASGKFSIDGTSGQASGLLLENGGSFTVNAGGLASNTTVGHRGTLTLAAGGSLSGRTQLSKGASMVLNGDVVSTGDIVNAGEIH	85.2 (79.7), 88.2 (83), 86 (80.8), 86 (80.4), 86.3 (81.2), 84.1 (78.6), 85.6 (80.1), 84.9 (79.3), 86 (80.8), 84.1 (78.6), 86.3 (81.2), 85.2 (79.7), 86 (80.4), 86.7 (80.8), 87.8 (82.3), 86.3 (81.2), 86.3 (81.2), 86.3 (81.2), 86.3 (81.2), 98.8 (97.6), 96.5 (93.3), 97.3 (94.5), 100 (100), 89.8 (80.8), 91.8 (84.7), 91.8 (85.9), 92.2 (84.7), 92.2 (86.3), 91.8 (86.3), 93.7 (88.2), 92.9 (85.9), 92.5 (85…	-	-	90.6 (88.2), 89.4 (85.9), 90.6 (85.9), 89.4 (87.1), 90.6 (85.9), 90.6 (88.2), 96.5 (96.5), 94.1 (90.6), 95.3 (95.3), 100 (100), 90.6 (90.6), 90.6 (88.2), 95.3 (94.1), 98.8 (98.8), 94.1 (94.1), 96.5 (96.5), 98.8 (98.8), 97.6 (97.6), 96.5 (96.5), 94.1 (94.1), 95.3 (95.3), 97.6 (97.6), 96.5 (95.3), 94.1 (94.1), 91.8 (90.6), 95.3 (95.3), 96.5 (96.5), 94.1 (94.1), 94.1 (94.1), 94.1 (94.1), 95.3 (95.3)…	-	96.7 (95.6), 95.6 (95.6), 100 (95.6), 100 (96.7), 96.7 (96.7), 96.7 (96.7), 96.7 (96.7), 96.7 (96.7), 100 (96.7), 100 (95.6), 100 (95.6), 96.7 (95.6), 100 (98.9), 98.9 (98.9), 98.9 (95.6), 97.8 (95.6), 97.8 (96.7), 98.9 (96.7), 98.9 (97.8), 97.8 (95.6), 96.7 (95.6), 97.8 (96.7), 97.8 (95.6), 95.6 (95.6), 96.7 (95.6), 96.7 (96.7), 96.7 (96.7), 96.7 (95.6), 95.6 (94.4), 95.6 (94.4), 97.8 (95.6), 97…	81.2 (66.4), 81.6 (65.6), 81.2 (66), 81.6 (66.4), 81.6 (66), 81.2 (66.4), 71.6 (56.1), 75.7 (61.4), 75.7 (61), 75.4 (60.7), 72.7 (57.9), 81.2 (66.4), 72.4 (57.4), 76.5 (62.1), 73.1 (59.8), 75.7 (61), 72.4 (57.7), 74.9 (60.1), 72.4 (57.4), 73.1 (59.4), 73.2 (57.7), 73.1 (59.8), 72.4 (57.4), 76.5 (62.5), 76.5 (62.5), 73.5 (59.6), 76.5 (62.5), 76.1 (61.8), 76.5 (62.5), 76.5 (62.1),	52.5 (46.5), 52.5 (46.5), 52.5 (46.5), 52.5 (46.5), 52.5 (46.5), 52.5 (46.5), 52.5 (46.5), 52.5 (46.5), 52.5 (46.5), 52.5 (46.5), 52.5 (46.5), 52.5 (46.5), 52.5 (46.5), 52.5 (46.5), 51.5 (45.5), 52.5 (46.5), 52.5 (46.5), 52.5 (46.5), 52.5 (46.5), 55.4 (47.5), 53.5 (45.5), 53.5 (46.5), 53.5 (45.5), 53.5 (46.5), 53.5 (46.5), 52.5 (46.5), 53.5 (46.5), 53.5 (46.5), 53.5 (46.5), 53.5 (46.5), 53.5 (46.…	29 (21), 27.8 (20.4), 27.8 (20.4), 28.4 (20.4), 27.8 (20.4), 27.8 (20.4), 27.8 (20.4), 27.8 (20.4), 27.8 (20.4), 27.8 (20.4), 27.8 (20.4), 29 (21), 29.6 (21), 27.8 (20.4), 27.8 (20.4), 27.8 (20.4), 27.8 (20.4), 27.8 (20.4), 27.8 (20.4), 28.4 (21.6), 27.8 (20.4), 29 (21), 29.6 (21), 27.8 (20.4), 27.8 (21), 27.8 (20.4), 29.6 (21.6), 27.8 (20.4), 28.4 (21), 30.2 (21.6), 28.4 (21), 27.8 (20.4), 28.4 …	IPR012332(G3DSA:2.160.20.20);IPR011050(SSF51126);IPR030930(PF16168;TIGR04415);PTHR12338:SF8	93.8	25	1.23	0.88±0.07	4.4±2.9	T4 (55-125;192-245);T5 (246-264;321-393)	E. coli (ND), E. coli FMU073332 (ND), E. coli 2846750 (ND), E. coli KTE185 (ND), E. coli O6:H16 str. F5656C1 (ND, STEC), E. coli O6:H16 M9803 (P, ETEC)
UPI0006A04D8E	II	C4	ADTVVQAGETVSGGKLENHDNQIVFGTANGMTISTGLEYGPDNEANTGGQWIQNGGIANNTTVTGGGLQRVNAGGSVSDTVISAGGGQSLQGQAVNTTLNGGEQWVHEGGIATVTVINEKGWQAVKSGAMATDTVVNTGAEGGPDAENGDTGQFVRGNAVRTTINKNGRQIVAAEGTANTTVVYAGGDQTVHGYALDTTLNGGNQYVHNGGTASDTVVNSDGWQVVKDGAVAENTTVNHKGKLQVNAGGVAVDVTQNQGGALVTSTAATVLGSNRLGNFAVENGKADGVVLESGGRLDVLESHSAQNTLVDDGGTLAVSAGGKATGVTMTSGGALIADSGATVEGTNASGKFSIDGISGQASGLLLENGGSFTVNAGGQASNTTVGHRGTLMLAAGGSL…	430	ADTVVQAGETVSGGKLENHDNQIVFGTANGMTISTGLEYGPDNEANTGGQWIQNGGIANNTTVTGGGLQRVNAGGSVSDTVISAGGGQSLQGQAVNTTLNGGEQWVHEGGIATVTVINEKGWQAVKSGAMATDTVVNTGAEGGPDAENGDTGQFVRGNAVRTTINKNGRQIVAAEGTANTTVVYAGGDQTVHGYALDTTLNGGNQYVHNGGTASDTVVNSDGWQVVKDGAVAENTTVNHKGKLQVNAGGVAVDVT	QNQGGALVTSTAATVLGSNRLGNFAVENGKADGVVLESGGRLDVLESHSAQNTLVDDGGTLAVSAGGKATGVTMTSGGALIADSG	ATVEGTNASGKFSIDGISGQASGLLLENGGSFTVNAGGQASNTTVGHRGTLMLAAGGSLSGRTQLSKGASMVLNGDVVSTGDIVNAGEIY	84.9 (79.7), 87.5 (83), 85.6 (80.4), 85.6 (80.1), 86 (80.8), 86.3 (81.5), 86.7 (81.2), 86.7 (81.9), 85.6 (80.4), 86.3 (81.5), 86 (80.8), 84.9 (79.7), 85.6 (80.1), 86.7 (81.9), 86.7 (81.2), 86 (80.8), 86 (80.8), 86 (80.8), 86 (80.8), 91 (82.4), 92.2 (83.9), 92.2 (85.1), 89.8 (80.8), 100 (100), 95.3 (92.5), 95.3 (92.2), 94.9 (91), 94.5 (90.6), 95.3 (91.8), 94.1 (89.8), 96.5 (93.7), 95.7 (92.9), 96.…	-	-	96.5 (92.9), 90.6 (87.1), 91.8 (87.1), 88.2 (85.9), 89.4 (84.7), 96.5 (92.9), 90.6 (90.6), 89.4 (84.7), 91.8 (91.8), 90.6 (90.6), 100 (100), 96.5 (92.9), 90.6 (88.2), 90.6 (90.6), 92.9 (92.9), 92.9 (92.9), 89.4 (89.4), 89.4 (89.4), 88.2 (88.2), 92.9 (92.9), 89.4 (89.4), 89.4 (89.4), 92.9 (91.8), 92.9 (92.9), 95.3 (94.1), 91.8 (91.8), 92.9 (92.9), 90.6 (90.6), 92.9 (92.9), 90.6 (90.6), 91.8 (91.8)…	-	95.6 (95.6), 96.7 (95.6), 96.7 (95.6), 96.7 (95.6), 96.7 (95.6), 96.7 (95.6), 96.7 (96.7), 98.9 (96.7), 98.9 (95.6), 100 (95.6), 100 (95.6), 95.6 (95.6), 95.6 (95.6), 95.6 (95.6), 100 (95.6), 100 (96.7), 96.7 (96.7), 96.7 (95.6), 97.8 (95.6), 100 (97.8), 100 (96.7), 97.8 (96.7), 97.8 (96.7), 96.7 (96.7), 96.7 (96.7), 97.8 (96.7), 98.9 (97.8), 100 (98.9), 100 (95.6), 95.6 (95.6), 96.7 (95.6), 100 …	78.9 (69.5), 79.3 (69.1), 78.9 (69.5), 79.3 (69.9), 79.7 (70.7), 79.3 (69.9), 70.5 (59.4), 73.2 (62.1), 73.2 (61.8), 72.8 (61.4), 71.6 (60.5), 78.9 (69.5), 69.9 (59.2), 74.6 (65.1), 72 (60.9), 73.2 (61.8), 69.9 (59.6), 73.8 (62), 69.9 (59.2), 72 (60.5), 70.6 (59.9), 72 (60.9), 69.9 (59.2), 74.6 (65.4), 74.6 (65.4), 70.2 (60.7), 74.6 (65.4), 74.3 (64.3), 74.6 (65.1), 74.3 (65.4),	52.5 (46.5), 52.5 (46.5), 52.5 (46.5), 52.5 (46.5), 52.5 (46.5), 52.5 (46.5), 52.5 (46.5), 52.5 (46.5), 52.5 (46.5), 52.5 (46.5), 52.5 (46.5), 52.5 (46.5), 52.5 (46.5), 52.5 (46.5), 51.5 (45.5), 52.5 (46.5), 52.5 (46.5), 52.5 (46.5), 52.5 (46.5), 53.5 (46.5), 53.5 (45.5), 53.5 (46.5), 53.5 (45.5), 53.5 (46.5), 53.5 (46.5), 52.5 (46.5), 53.5 (46.5), 53.5 (46.5), 53.5 (46.5), 53.5 (46.5), 53.5 (46.…	27.8 (19.8), 27.8 (19.8), 27.8 (19.8), 27.8 (19.8), 27.8 (19.8), 27.8 (19.8), 27.8 (19.8), 27.8 (19.8), 27.8 (19.8), 27.8 (19.8), 27.8 (19.8), 27.8 (19.8), 27.8 (19.8), 27.8 (19.8), 27.8 (19.8), 27.8 (19.8), 27.8 (19.8), 27.8 (19.8), 27.8 (19.8), 27.2 (20.4), 27.8 (19.8), 27.8 (19.8), 28.4 (19.8), 27.8 (19.8), 27.8 (20.4), 27.8 (19.8), 28.4 (20.4), 27.8 (19.8), 29 (20.4), 29 (20.4), 29 (20.4), 27…	IPR012332(G3DSA:2.160.20.20);IPR011050(SSF51126);IPR030930(PF16168;TIGR04415);PTHR12338:SF8	93.4	27	1.17	0.87±0.07	4.5±3.0	T4 (55-125;128-191;192-245);T5 (246-264;321-401)	E. coli (ND), E. coli SLK172 (P, EPEC), E. coli 400654_aEPEC (P, EPEC), E. coli CVM N17EC0416 (ND), E. coli O157:H26 EPEC 2827 (P, EPEC), E. coli VREC0536 (ND)
UPI0002245125	II	C4	ADTVVQAGETVSGGTLTNHDNQIVFGTANGMTISTGLEYGPDNEANTGGQWIQNGGIANNTTVTGGGLQRVNAGGSVSDTVISAGGGQSLQGQAVNTTLNGGEQWVHEGGIATGTVINEKGWQAVKSGAMATDTVVNTGAEGGPDADNGDTGQFVRGNAVRTAINKNGRQIVAVEGTANTTVVYAGGDQTVHGHALDTTLNGGYQYVRNGGTASDTVVNSDGWQIVKEGGLADFTTVNQKGKLQVNAGGTATNVTLKQGGALVTSTAATVTGSNRLGNFTVENGNADGVVLESGGRLDVLEGHSARKTLVDDGGTLAVSAGGKATSVTITSGGALIADSGATVEGTNASGKFSIDGTSGQASGLLLENGGSFTVNAGGLASNTTVGHRGTLTLAAGGSL…	430	ADTVVQAGETVSGGTLTNHDNQIVFGTANGMTISTGLEYGPDNEANTGGQWIQNGGIANNTTVTGGGLQRVNAGGSVSDTVISAGGGQSLQGQAVNTTLNGGEQWVHEGGIATGTVINEKGWQAVKSGAMATDTVVNTGAEGGPDADNGDTGQFVRGNAVRTAINKNGRQIVAVEGTANTTVVYAGGDQTVHGHALDTTLNGGYQYVRNGGTASDTVVNSDGWQIVKEGGLADFTTVNQKGKLQVNAGGTATNVT	LKQGGALVTSTAATVTGSNRLGNFTVENGNADGVVLESGGRLDVLEGHSARKTLVDDGGTLAVSAGGKATSVTITSGGALIADSG	ATVEGTNASGKFSIDGTSGQASGLLLENGGSFTVNAGGLASNTTVGHRGTLTLAAGGSLSGRTQLSKGASMVLNGDVVSTGDIVNAGEIH	85.6 (80.8), 89.7 (87.1), 86.7 (82.3), 86.7 (81.9), 86.7 (82.3), 87.1 (83), 87.8 (83), 87.8 (83.8), 86.7 (82.3), 87.1 (83), 86.7 (82.3), 85.6 (80.8), 86.7 (81.9), 88.2 (84.1), 89.3 (85.6), 86.7 (82.3), 86.7 (82.3), 86.7 (82.3), 86.7 (82.3), 91.8 (84.3), 92.9 (85.9), 94.5 (89.4), 91.8 (84.7), 95.3 (92.5), 100 (100), 97.6 (96.5), 97.6 (94.9), 96.5 (94.5), 97.6 (96.1), 96.1 (93.7), 98.8 (98), 98.4 (…	-	-	91.8 (89.4), 90.6 (84.7), 90.6 (83.5), 89.4 (84.7), 90.6 (83.5), 91.8 (89.4), 94.1 (92.9), 95.3 (90.6), 96.5 (94.1), 95.3 (94.1), 90.6 (88.2), 91.8 (89.4), 100 (100), 96.5 (95.3), 95.3 (92.9), 95.3 (94.1), 96.5 (95.3), 97.6 (96.5), 96.5 (95.3), 95.3 (92.9), 96.5 (95.3), 97.6 (96.5), 94.1 (91.8), 95.3 (92.9), 92.9 (89.4), 95.3 (92.9), 95.3 (94.1), 94.1 (91.8), 95.3 (92.9), 96.5 (94.1), 96.5 (94.1)…	-	96.7 (95.6), 95.6 (95.6), 100 (95.6), 100 (96.7), 96.7 (96.7), 96.7 (96.7), 96.7 (96.7), 96.7 (96.7), 100 (96.7), 100 (95.6), 100 (95.6), 96.7 (95.6), 100 (98.9), 98.9 (98.9), 98.9 (95.6), 97.8 (95.6), 97.8 (96.7), 98.9 (96.7), 98.9 (97.8), 97.8 (95.6), 96.7 (95.6), 97.8 (96.7), 97.8 (95.6), 95.6 (95.6), 96.7 (95.6), 96.7 (96.7), 96.7 (96.7), 96.7 (95.6), 95.6 (94.4), 95.6 (94.4), 97.8 (95.6), 97…	80.5 (71.1), 80.5 (70.7), 80.5 (71.1), 80.9 (71.5), 80.5 (71.5), 80.5 (71.1), 70.5 (58.3), 73.2 (61.8), 73.2 (61.4), 72.8 (61), 71.6 (59.4), 80.5 (71.1), 69.9 (58.1), 75.4 (65.8), 72 (60.5), 73.2 (61.4), 69.9 (58.5), 73.8 (61.6), 69.9 (58.1), 72 (60.1), 70.6 (58.8), 72 (60.5), 69.9 (58.1), 75.4 (66.2), 75.4 (66.2), 71.7 (62.1), 75.4 (66.2), 75 (65.1), 75.4 (65.8), 75.7 (66.9),	52.5 (44.6), 52.5 (44.6), 52.5 (44.6), 52.5 (44.6), 52.5 (44.6), 52.5 (44.6), 52.5 (44.6), 52.5 (44.6), 52.5 (44.6), 52.5 (44.6), 52.5 (44.6), 52.5 (44.6), 52.5 (44.6), 52.5 (44.6), 51.5 (43.6), 52.5 (44.6), 52.5 (44.6), 52.5 (44.6), 52.5 (44.6), 55.4 (45.5), 53.5 (43.6), 53.5 (44.6), 53.5 (43.6), 53.5 (44.6), 53.5 (44.6), 52.5 (44.6), 53.5 (44.6), 53.5 (44.6), 53.5 (44.6), 53.5 (44.6), 53.5 (44.…	29 (21), 27.8 (20.4), 27.8 (20.4), 28.4 (20.4), 27.8 (20.4), 27.8 (20.4), 27.8 (20.4), 27.8 (20.4), 27.8 (20.4), 27.8 (20.4), 27.8 (20.4), 29 (21), 29.6 (21), 27.8 (20.4), 27.8 (20.4), 27.8 (20.4), 27.8 (20.4), 27.8 (20.4), 27.8 (20.4), 28.4 (21.6), 27.8 (20.4), 29 (21), 29.6 (21), 27.8 (20.4), 27.8 (21), 27.8 (20.4), 29.6 (21.6), 27.8 (20.4), 28.4 (21), 30.2 (21.6), 28.4 (21), 27.8 (20.4), 28.4 …	IPR012332(G3DSA:2.160.20.20);IPR011050(SSF51126);IPR030930(PF16168;TIGR04415);PTHR12338:SF8	99.8	28	1.35	0.90±0.06	4.2±2.8	T4 (55-125;192-245);T5 (246-264;321-393)	E. coli (ND), E. coli STEC_C165-02 (ND, STEC), E. coli 1-250-04_S1_C1 (ND), E. coli STEC 2595 (ND, STEC), E. coli O73:H18 OLC998 (ND, STEC)
UPI00005F1A8B	II	C4	ADTVVQAGETVNDGTLTNHDNQIVLGTANGMTISTGLEYGPDNEANTGGQWIQNGGIANNTTVTGGGLQRVNAGGSVSDTVISAGGGQSLQGQAVNTTLNGGEQWVHEGGIATGTVINEKGWQAVKSGAMATDTVVNTGAEGGPDAENGDTGQFVRGNAVRTTINKNGRQIVAAEGTANTTVVYAGGDQTVHGHALDTTLNGGYQYVHNGGTASGTVVNSDGWQIIKEGGLADFTTVNQKGKLQVNAGGTATNVTLKQGGALVTSTAATVTGSNRLGNFTVENGKADGVVLESGGRLDVLEGHSAWKTLVDDGGTLAVSAGGKATDVTMTSGGALIADSGATVEGTNASGKFSIDGTSGQASGLLLENGGSFTVNAGGLASNTTVGHRGTLTLAAGGSL…	430	ADTVVQAGETVNDGTLTNHDNQIVLGTANGMTISTGLEYGPDNEANTGGQWIQNGGIANNTTVTGGGLQRVNAGGSVSDTVISAGGGQSLQGQAVNTTLNGGEQWVHEGGIATGTVINEKGWQAVKSGAMATDTVVNTGAEGGPDAENGDTGQFVRGNAVRTTINKNGRQIVAAEGTANTTVVYAGGDQTVHGHALDTTLNGGYQYVHNGGTASGTVVNSDGWQIIKEGGLADFTTVNQKGKLQVNAGGTATNVT	LKQGGALVTSTAATVTGSNRLGNFTVENGKADGVVLESGGRLDVLEGHSAWKTLVDDGGTLAVSAGGKATDVTMTSGGALIADSG	ATVEGTNASGKFSIDGTSGQASGLLLENGGSFTVNAGGLASNTTVGHRGTLTLAAGGSLSGRTQLSKGASMVLNGDVVSTGDIVNAGEIR	85.6 (81.2), 89.7 (86.7), 86.3 (82.3), 86.3 (81.9), 86.7 (82.7), 87.8 (84.1), 87.5 (83), 87.5 (83.8), 87.5 (83.4), 87.8 (84.1), 86.7 (82.7), 85.6 (81.2), 86.3 (81.9), 87.8 (83.4), 88.9 (84.9), 86.7 (82.7), 86.7 (82.7), 86.7 (82.7), 86.7 (82.7), 91.8 (84.7), 92.5 (85.9), 94.5 (89), 91.8 (85.9), 95.3 (92.2), 97.6 (96.5), 100 (100), 99.2 (97.6), 97.3 (95.7), 98.4 (98), 96.9 (94.9), 98.8 (97.6), 99.2…	-	-	90.6 (88.2), 89.4 (85.9), 90.6 (85.9), 89.4 (87.1), 90.6 (85.9), 90.6 (88.2), 97.6 (97.6), 95.3 (91.8), 96.5 (96.5), 98.8 (98.8), 90.6 (90.6), 90.6 (88.2), 96.5 (95.3), 100 (100), 95.3 (95.3), 97.6 (97.6), 97.6 (97.6), 98.8 (98.8), 97.6 (97.6), 95.3 (95.3), 96.5 (96.5), 98.8 (98.8), 97.6 (96.5), 95.3 (95.3), 92.9 (91.8), 96.5 (96.5), 97.6 (97.6), 95.3 (95.3), 95.3 (95.3), 95.3 (95.3), 96.5 (96.5)…	-	97.8 (94.4), 96.7 (94.4), 98.9 (96.7), 98.9 (95.6), 97.8 (95.6), 97.8 (95.6), 95.6 (95.6), 95.6 (95.6), 98.9 (95.6), 98.9 (95.6), 98.9 (95.6), 97.8 (94.4), 100 (98.9), 100 (100), 100 (95.6), 98.9 (95.6), 98.9 (95.6), 100 (95.6), 100 (96.7), 96.7 (95.6), 95.6 (95.6), 96.7 (95.6), 96.7 (96.7), 96.7 (96.7), 96.7 (95.6), 97.8 (95.6), 97.8 (96.7), 96.7 (95.6), 95.6 (95.6), 95.6 (94.4), 98.9 (94.4), 98…	80.9 (71.5), 80.5 (70.3), 80.9 (71.5), 80.5 (71.1), 80.1 (70.3), 80.9 (71.5), 70.8 (59), 73.5 (63.2), 73.5 (62.9), 73.2 (62.5), 72 (60.1), 80.9 (71.5), 70.2 (58.8), 75.7 (66.2), 72.3 (62), 73.5 (62.9), 70.2 (59.2), 74.2 (63.1), 70.2 (58.8), 72.3 (61.6), 71 (59.6), 72.3 (62), 70.2 (58.8), 75.7 (66.5), 75.7 (66.5), 71.7 (62.1), 75.7 (66.5), 75.4 (65.4), 75.7 (66.2), 76.1 (67.3),	52.5 (46.5), 52.5 (46.5), 52.5 (46.5), 52.5 (46.5), 52.5 (46.5), 52.5 (46.5), 52.5 (46.5), 52.5 (46.5), 52.5 (46.5), 52.5 (46.5), 52.5 (46.5), 52.5 (46.5), 52.5 (46.5), 52.5 (46.5), 51.5 (45.5), 52.5 (46.5), 52.5 (46.5), 52.5 (46.5), 52.5 (46.5), 55.4 (47.5), 53.5 (45.5), 53.5 (46.5), 53.5 (45.5), 53.5 (46.5), 53.5 (46.5), 52.5 (46.5), 53.5 (46.5), 53.5 (46.5), 53.5 (46.5), 53.5 (46.5), 53.5 (46.…	29 (21), 29 (21), 29 (21), 29.6 (21), 29 (21), 29 (21), 29 (21), 29 (21), 29 (21), 29 (21), 29 (21), 29 (21), 29.6 (21), 29 (21), 29 (21), 29 (21), 29 (21), 29 (21), 29 (21), 28.4 (21.6), 29 (21), 29 (21), 29.6 (21), 29 (21), 29 (21.6), 29 (21), 29.6 (21.6), 29 (21), 29.6 (21.6), 30.2 (21.6), 29.6 (21.6), 29 (21), 29.6 (21.6), 29 (21), 29.6 (21.6), 28.4 (20.4), 29 (21), 29 (21), 29 (20.4), 29 (21…	IPR012332(G3DSA:2.160.20.20);IPR011050(SSF51126);IPR030930(PF16168;TIGR04415);PTHR12338:SF8	99.8	32	0.94	0.84±0.08	5.0±3.2	T4 (55-125;128-191;192-245);T5 (246-264;321-393)	E. coli (ND), E. coli O139:H28 strain E24377A (P, ETEC)
UPI000067362A	II	C4	ADTIVQAGETVNGGTLTNHDNQIVLGTANGMTISSGLEYGPDNEANTGGQWIQNGGIANNTTVTGGGLQRVNAGGSVSDTVISAGGGQSLQGQAVNTTLNGGEQWVHEGGIATGTVINEKGWQTVKSGAMATDTVVNTGAEGGPDAENGDTGQFVRGNAVRTTINENGRQIVAAEGTANTTVVYAGGDQTVHGHALDTTLNGGYQYVHNGGTASGTVVNSDGWQIIKEGGLADFTTVNQKGKLQVNAGGTATHVTLKQGGALVTSTAATVLGSNRLGNFTVENGKADGVVLESGGRLDVLEGHSAQKTRVDDGGTLAVSAGGKATGVTMTSGGALIADSGATVEGTNASGKFSIDGTSGQASGLLLENGGSFTVNAGGLASNTTVGHRGTLTLAAGGSL…	430	ADTIVQAGETVNGGTLTNHDNQIVLGTANGMTISSGLEYGPDNEANTGGQWIQNGGIANNTTVTGGGLQRVNAGGSVSDTVISAGGGQSLQGQAVNTTLNGGEQWVHEGGIATGTVINEKGWQTVKSGAMATDTVVNTGAEGGPDAENGDTGQFVRGNAVRTTINENGRQIVAAEGTANTTVVYAGGDQTVHGHALDTTLNGGYQYVHNGGTASGTVVNSDGWQIIKEGGLADFTTVNQKGKLQVNAGGTATHVT	LKQGGALVTSTAATVLGSNRLGNFTVENGKADGVVLESGGRLDVLEGHSAQKTRVDDGGTLAVSAGGKATGVTMTSGGALIADSG	ATVEGTNASGKFSIDGTSGQASGLLLENGGSFTVNAGGLASNTTVGHRGTLTLAAGGSLSGRTQLSKGASMVLNGDVVSTGDIVNAGEIR	86 (80.4), 90 (85.6), 86.7 (81.2), 86.7 (80.8), 87.1 (81.5), 87.8 (82.7), 87.5 (81.5), 87.5 (82.3), 87.1 (81.5), 87.8 (82.7), 87.1 (81.5), 86 (80.4), 86.7 (80.8), 88.2 (82.3), 89.3 (83.8), 87.1 (81.5), 87.1 (81.5), 87.1 (81.5), 87.1 (81.5), 92.2 (83.5), 92.9 (85.5), 94.9 (87.8), 92.2 (84.7), 94.9 (91), 97.6 (94.9), 99.2 (97.6), 100 (100), 97.3 (94.1), 98.4 (96.5), 97.3 (94.5), 98.8 (96.9), 99.2 (…	-	-	91.8 (88.2), 91.8 (88.2), 88.2 (83.5), 89.4 (87.1), 90.6 (85.9), 91.8 (88.2), 95.3 (95.3), 95.3 (90.6), 98.8 (98.8), 94.1 (94.1), 92.9 (92.9), 91.8 (88.2), 95.3 (92.9), 95.3 (95.3), 100 (100), 97.6 (97.6), 92.9 (92.9), 94.1 (94.1), 92.9 (92.9), 100 (100), 96.5 (96.5), 94.1 (94.1), 92.9 (91.8), 97.6 (97.6), 92.9 (91.8), 98.8 (98.8), 95.3 (95.3), 97.6 (97.6), 100 (100), 92.9 (92.9), 98.8 (98.8), 94…	-	97.8 (94.4), 96.7 (94.4), 98.9 (96.7), 98.9 (95.6), 97.8 (95.6), 97.8 (95.6), 95.6 (95.6), 95.6 (95.6), 98.9 (95.6), 98.9 (95.6), 98.9 (95.6), 97.8 (94.4), 100 (98.9), 100 (100), 100 (95.6), 98.9 (95.6), 98.9 (95.6), 100 (95.6), 100 (96.7), 96.7 (95.6), 95.6 (95.6), 96.7 (95.6), 96.7 (96.7), 96.7 (96.7), 96.7 (95.6), 97.8 (95.6), 97.8 (96.7), 96.7 (95.6), 95.6 (95.6), 95.6 (94.4), 98.9 (94.4), 98…	80.5 (69.9), 80.9 (69.5), 81.2 (70.7), 80.9 (70.3), 80.5 (69.5), 80.5 (69.9), 71.2 (58.7), 73.9 (62.9), 73.9 (62.5), 73.5 (62.1), 72.3 (59.8), 80.5 (69.9), 70.6 (58.8), 76.1 (66.2), 72.7 (61.6), 73.9 (62.5), 70.6 (59.2), 74.5 (62.7), 70.6 (58.8), 72.7 (61.3), 71.3 (59.2), 72.7 (61.6), 70.6 (58.8), 76.1 (66.5), 76.1 (66.5), 72.1 (61.4), 76.1 (66.5), 75.7 (65.4), 76.1 (66.2), 75.7 (65.8),	53.5 (47.5), 53.5 (47.5), 53.5 (47.5), 53.5 (47.5), 53.5 (47.5), 53.5 (47.5), 53.5 (47.5), 53.5 (47.5), 53.5 (47.5), 53.5 (47.5), 53.5 (47.5), 53.5 (47.5), 53.5 (47.5), 53.5 (47.5), 52.5 (46.5), 53.5 (47.5), 53.5 (47.5), 53.5 (47.5), 53.5 (47.5), 54.5 (46.5), 54.5 (46.5), 54.5 (47.5), 54.5 (46.5), 54.5 (47.5), 54.5 (47.5), 53.5 (47.5), 54.5 (47.5), 54.5 (47.5), 54.5 (47.5), 54.5 (47.5), 54.5 (47.…	29 (21), 29 (21), 29 (21), 29.6 (21), 29 (21), 29 (21), 29 (21), 29 (21), 29 (21), 29 (21), 29 (21), 29 (21), 29.6 (21), 29 (21), 29 (21), 29 (21), 29 (21), 29 (21), 29 (21), 28.4 (21.6), 29 (21), 29 (21), 29.6 (21), 29 (21), 29 (21.6), 29 (21), 29.6 (21.6), 29 (21), 29.6 (21.6), 30.2 (21.6), 29.6 (21.6), 29 (21), 29.6 (21.6), 29 (21), 29.6 (21.6), 28.4 (20.4), 29 (21), 29 (21), 29 (20.4), 29 (21…	IPR012332(G3DSA:2.160.20.20);IPR011050(SSF51126);IPR030930(PF16168;TIGR04415);PTHR12338:SF8	95.2	27	1.32	0.90±0.06	4.3±2.8	T4 (55-125;128-191;192-245);T5 (246-264;302-393)	E. coli (ND), S. flexneri (P), S. boydii (P), S. dysenteriae 1012 (P), S. sonnei (P), Escherichia coli 3-105-05_S4_C3 (ND)
UPI0001B5B454	II	C4	ADTVVQAGETVSGGTLVNHDNQIVFGTANGMTISTGLEYGPDNEANTGGQWIQNGGTANNTTVTGGGLQRVNTGGSVSDTVISAGGGQSLQGQAVNTTLNGGEQWVHEGGIATGTVINEKGWQAIKSGAVATDTVVNTGAEGGPDAENGDTGQTVYGDAVRTTINKNGRQIVAAEGTANTTVVYAGGDQTVHGHALDTTLNGGYQYVHNGGTASGTVVNSDGWQIIKEGGLADFTTVNQKGKLQVNAGGTATNVTLKQGGALVTSTAATVLGSNRLGNFTVENGKADGVVLESGGRLDVLEGHSAWKTLVDDGGTLAVSAGGKATGVTMTSGGALIADSGATVEGTNASGKFSIDGISGQASGLLLENGGSFTVNAGGQASNTTVGHRGTLMLAAGGSL…	430	ADTVVQAGETVSGGTLVNHDNQIVFGTANGMTISTGLEYGPDNEANTGGQWIQNGGTANNTTVTGGGLQRVNTGGSVSDTVISAGGGQSLQGQAVNTTLNGGEQWVHEGGIATGTVINEKGWQAIKSGAVATDTVVNTGAEGGPDAENGDTGQTVYGDAVRTTINKNGRQIVAAEGTANTTVVYAGGDQTVHGHALDTTLNGGYQYVHNGGTASGTVVNSDGWQIIKEGGLADFTTVNQKGKLQVNAGGTATNVT	LKQGGALVTSTAATVLGSNRLGNFTVENGKADGVVLESGGRLDVLEGHSAWKTLVDDGGTLAVSAGGKATGVTMTSGGALIADSG	ATVEGTNASGKFSIDGISGQASGLLLENGGSFTVNAGGQASNTTVGHRGTLMLAAGGSLSGRTQLSKGASMVLNGDVVSTGDIVNAGEIY	86 (81.5), 89.7 (86.7), 86.7 (82.7), 86.7 (82.3), 87.1 (83), 89.7 (86.7), 87.8 (84.1), 87.8 (84.9), 86.7 (82.7), 89.7 (86.7), 87.1 (83), 86 (81.5), 86.7 (82.3), 87.8 (84.1), 88.9 (85.6), 87.1 (83), 87.1 (83), 87.1 (83), 87.1 (83), 91.8 (85.5), 92.5 (85.9), 94.1 (88.6), 92.2 (86.3), 94.5 (90.6), 96.5 (94.5), 97.3 (95.7), 97.3 (94.1), 100 (100), 98 (96.9), 96.9 (95.7), 97.6 (95.7), 98 (96.1), 96.9 …	-	-	91.8 (88.2), 89.4 (85.9), 88.2 (83.5), 87.1 (84.7), 88.2 (83.5), 91.8 (88.2), 97.6 (97.6), 92.9 (89.4), 96.5 (96.5), 96.5 (96.5), 92.9 (92.9), 91.8 (88.2), 95.3 (94.1), 97.6 (97.6), 97.6 (97.6), 100 (100), 95.3 (95.3), 96.5 (96.5), 95.3 (95.3), 97.6 (97.6), 96.5 (96.5), 96.5 (96.5), 95.3 (94.1), 95.3 (95.3), 92.9 (91.8), 96.5 (96.5), 97.6 (97.6), 95.3 (95.3), 97.6 (97.6), 92.9 (92.9), 96.5 (96.5)…	-	95.6 (95.6), 96.7 (95.6), 96.7 (95.6), 96.7 (95.6), 96.7 (95.6), 96.7 (95.6), 96.7 (96.7), 98.9 (96.7), 98.9 (95.6), 100 (95.6), 100 (95.6), 95.6 (95.6), 95.6 (95.6), 95.6 (95.6), 100 (95.6), 100 (96.7), 96.7 (96.7), 96.7 (95.6), 97.8 (95.6), 100 (97.8), 100 (96.7), 97.8 (96.7), 97.8 (96.7), 96.7 (96.7), 96.7 (96.7), 97.8 (96.7), 98.9 (97.8), 100 (98.9), 100 (95.6), 95.6 (95.6), 96.7 (95.6), 100 …	79.7 (69.9), 80.1 (69.5), 79.7 (69.9), 80.1 (70.3), 80.1 (70.7), 79.7 (69.9), 71.6 (59.4), 74.3 (64), 74.3 (63.6), 73.9 (63.2), 72.7 (60.9), 79.7 (69.9), 71 (59.6), 75 (65.1), 73.1 (62.7), 74.3 (63.6), 71 (59.9), 74.9 (63.5), 71 (59.6), 73.1 (62.4), 71.7 (60.3), 73.1 (62.7), 71 (59.6), 75 (65.4), 75 (65.4), 71.7 (61.8), 75 (65.4), 74.6 (64.7), 75 (65.4), 75 (65.8),	52.5 (46.5), 52.5 (46.5), 52.5 (46.5), 52.5 (46.5), 52.5 (46.5), 52.5 (46.5), 52.5 (46.5), 52.5 (46.5), 52.5 (46.5), 52.5 (46.5), 52.5 (46.5), 52.5 (46.5), 52.5 (46.5), 52.5 (46.5), 51.5 (45.5), 52.5 (46.5), 52.5 (46.5), 52.5 (46.5), 52.5 (46.5), 55.4 (47.5), 53.5 (45.5), 53.5 (46.5), 53.5 (45.5), 53.5 (46.5), 53.5 (46.5), 52.5 (46.5), 53.5 (46.5), 53.5 (46.5), 53.5 (46.5), 53.5 (46.5), 53.5 (46.…	27.8 (19.8), 27.8 (19.8), 27.8 (19.8), 27.8 (19.8), 27.8 (19.8), 27.8 (19.8), 27.8 (19.8), 27.8 (19.8), 27.8 (19.8), 27.8 (19.8), 27.8 (19.8), 27.8 (19.8), 27.8 (19.8), 27.8 (19.8), 27.8 (19.8), 27.8 (19.8), 27.8 (19.8), 27.8 (19.8), 27.8 (19.8), 27.2 (20.4), 27.8 (19.8), 27.8 (19.8), 28.4 (19.8), 27.8 (19.8), 27.8 (20.4), 27.8 (19.8), 28.4 (20.4), 27.8 (19.8), 29 (20.4), 29 (20.4), 29 (20.4), 27…	IPR012332(G3DSA:2.160.20.20);IPR011050(SSF51126);IPR030930(PF16168;TIGR04415);PTHR12338:SF8	99.8	30	1.13	0.87±0.07	4.6±3.0	T4 (55-125;192-245);T5 (246-264;321-401)	E. coli (ND), E. coli O103:H2 strain 12009 (P, EHEC), E. coli C3 (ND), E. coli 93.0624 (ND), E. coli ATCC BAA-2215 (ND), E. coli O45:H2 str. 2010C-3876 (ND, STEC), E. coli CFSAN026821 (ND, STEC), E. coli PNUSAE014239 (ND)
UPI0000D50823	II	C4	ADTVVQAGETVNGGTLTNHDNQIVLGTANGMTISTGLEYGPDNEANTGGQWIQNGGIANNTTVTGGGLQRVNAGGSVSDTVISAGGGQSLQGQAVNTTLNGGEQWVHEGGIATGTVINEKGWQAVKSGAMATDTVVNTGAEGGPDAENGDTGQTVYGDAVRTTINKNGRQIVAAEGTANTTVVYAGGDQTVHGHALDTTLNGGYQYVHNGGTASDTVVNSDGWQIIKEGGLADFTTVNQKGKLQVNAGGTATNVTLTQGGALVTSTAATVTGSNRLGNFTVENGNADGVVLESGGRLDVLEGHSAWKTLVDDGGTLAVSAGGKATDVTMTSGGALIADSGATVEGTNASGKFSIDGISGQASGLLLENGGSFTVNAGGLASNTTVGHRGTLTLAAGGSL…	430	ADTVVQAGETVNGGTLTNHDNQIVLGTANGMTISTGLEYGPDNEANTGGQWIQNGGIANNTTVTGGGLQRVNAGGSVSDTVISAGGGQSLQGQAVNTTLNGGEQWVHEGGIATGTVINEKGWQAVKSGAMATDTVVNTGAEGGPDAENGDTGQTVYGDAVRTTINKNGRQIVAAEGTANTTVVYAGGDQTVHGHALDTTLNGGYQYVHNGGTASDTVVNSDGWQIIKEGGLADFTTVNQKGKLQVNAGGTATNVT	LTQGGALVTSTAATVTGSNRLGNFTVENGNADGVVLESGGRLDVLEGHSAWKTLVDDGGTLAVSAGGKATDVTMTSGGALIADSG	ATVEGTNASGKFSIDGISGQASGLLLENGGSFTVNAGGLASNTTVGHRGTLTLAAGGSLSGRTQLSKGASMVLNGDVVSTGDIVNAGEIR	85.6 (81.5), 89.7 (86.3), 86.3 (82.7), 86.3 (82.3), 86.7 (83), 88.6 (85.2), 87.5 (83.4), 87.5 (84.1), 86.7 (83), 88.6 (85.2), 86.7 (83), 85.6 (81.5), 86.3 (82.3), 87.8 (83.8), 88.9 (85.2), 86.7 (83), 86.7 (83), 86.7 (83), 86.7 (83), 91.8 (85.1), 92.5 (85.5), 94.5 (88.6), 91.8 (86.3), 95.3 (91.8), 97.6 (96.1), 98.4 (98), 98.4 (96.5), 98 (96.9), 100 (100), 96.1 (94.5), 98.8 (97.3), 98.4 (96.9), 98 …	-	-	89.4 (87.1), 89.4 (85.9), 90.6 (85.9), 89.4 (87.1), 90.6 (85.9), 89.4 (87.1), 95.3 (95.3), 94.1 (90.6), 94.1 (94.1), 98.8 (98.8), 89.4 (89.4), 89.4 (87.1), 96.5 (95.3), 97.6 (97.6), 92.9 (92.9), 95.3 (95.3), 100 (100), 98.8 (98.8), 97.6 (97.6), 92.9 (92.9), 96.5 (96.5), 98.8 (98.8), 95.3 (94.1), 92.9 (92.9), 90.6 (89.4), 94.1 (94.1), 95.3 (95.3), 92.9 (92.9), 92.9 (92.9), 95.3 (95.3), 94.1 (94.1)…	-	96.7 (95.6), 97.8 (95.6), 97.8 (97.8), 97.8 (96.7), 96.7 (96.7), 96.7 (96.7), 96.7 (96.7), 96.7 (96.7), 97.8 (96.7), 97.8 (96.7), 97.8 (96.7), 96.7 (95.6), 98.9 (97.8), 98.9 (98.9), 98.9 (96.7), 100 (96.7), 100 (96.7), 98.9 (96.7), 98.9 (95.6), 96.7 (95.6), 96.7 (96.7), 97.8 (96.7), 97.8 (97.8), 97.8 (97.8), 97.8 (96.7), 98.9 (96.7), 98.9 (95.6), 96.7 (95.6), 96.7 (96.7), 96.7 (95.6), 97.8 (95.6)…	80.5 (71.1), 80.9 (70.7), 81.2 (71.9), 80.9 (71.5), 80.5 (70.7), 80.5 (71.1), 71.6 (59.4), 74.3 (63.6), 74.3 (63.2), 73.9 (62.9), 72.7 (60.5), 80.5 (71.1), 71 (59.2), 76.1 (66.5), 73.1 (62.4), 74.3 (63.2), 71 (59.6), 74.9 (63.5), 71 (59.2), 73.1 (62), 71.7 (59.9), 73.1 (62.4), 71 (59.2), 76.1 (66.9), 76.1 (66.9), 72.1 (62.5), 76.1 (66.9), 75.7 (65.8), 76.1 (66.5), 75.7 (66.9),	51.5 (45.5), 51.5 (45.5), 51.5 (45.5), 51.5 (45.5), 51.5 (45.5), 51.5 (45.5), 51.5 (45.5), 51.5 (45.5), 51.5 (45.5), 51.5 (45.5), 51.5 (45.5), 51.5 (45.5), 51.5 (45.5), 51.5 (45.5), 50.5 (44.6), 51.5 (45.5), 51.5 (45.5), 51.5 (45.5), 51.5 (45.5), 54.5 (46.5), 52.5 (44.6), 52.5 (45.5), 52.5 (44.6), 52.5 (45.5), 52.5 (45.5), 51.5 (45.5), 52.5 (45.5), 52.5 (45.5), 52.5 (45.5), 52.5 (45.5), 52.5 (45.…	29 (21), 29 (21), 29 (21), 29.6 (21), 29 (21), 29 (21), 29 (21), 29 (21), 29 (21), 29 (21), 29 (21), 29 (21), 29.6 (21), 29 (21), 29 (21), 29 (21), 29 (21), 29 (21), 29 (21), 28.4 (21.6), 29 (21), 29 (21), 29.6 (21), 29 (21), 29 (21.6), 29 (21), 29.6 (21.6), 29 (21), 29.6 (21.6), 30.2 (21.6), 29.6 (21.6), 29 (21), 29.6 (21.6), 29 (21), 29.6 (21.6), 28.4 (20.4), 29 (21), 29 (21), 29 (20.4), 29 (21…	IPR012332(G3DSA:2.160.20.20);IPR011050(SSF51126);IPR030930(PF16168;TIGR04415);PTHR12338:SF8	93.6	28	1.64	0.94±0.05	3.6±2.5	T4 (55-125;192-245);T5 (246-264;321-393)	E. coli (ND), E. coli strain UTI89 (P, UPEC), E. coli O18:K1:H7 strain IHE3034 (P, ExPEC), E. coli strain UM146 (P, AIEC), E. coli 789 (P, APEC), E. coli APEC O18 (P, APEC), E. coli O18:H7:K1 strain RS218 (P, NMEC), E. coli ST95 SF-173 (P, ExPEC), E. coli KTE55 (ND), E. coli HVH 42 (4-2100061) (ND), E. coli UMEA 3834-1 (P, UPEC)
UPI0001C0981E	II	C4	ADTVVQAGETVSGGTLANHDNQIVFGTTNEMTISTGLEYGPDNEANTGGQWIQNGGTANNTTVTGGGLQRVNAGGSVSDTVISAGGGQSLQGQALNTTLNGGEQWVHEGGIATGTVINEKGWQVVKPGAVATDTVVNTGAEGGPDAENGDTGQFVRGDAVRTTINENGRQIVAAEGTANTTVVYAGGDQTVHGHALDTTLNGGYQYVHNGGTASGTVVNSDGWQIIKEGGLADFTTVNQKGKLQVNAGGTATNVTLKQGGALVTSTAATVTGSNRLGNFTVENGNADGVVLESGGRLDVLEGHSAWKTLVDDGGTLAVSAGGKATDVTMTSGGALIADSGATVEGTNASGKFSIDGISGQASGLLLENGGSFTVNAGGQAGNTTVGHRGTLTLAAGGSL…	430	ADTVVQAGETVSGGTLANHDNQIVFGTTNEMTISTGLEYGPDNEANTGGQWIQNGGTANNTTVTGGGLQRVNAGGSVSDTVISAGGGQSLQGQALNTTLNGGEQWVHEGGIATGTVINEKGWQVVKPGAVATDTVVNTGAEGGPDAENGDTGQFVRGDAVRTTINENGRQIVAAEGTANTTVVYAGGDQTVHGHALDTTLNGGYQYVHNGGTASGTVVNSDGWQIIKEGGLADFTTVNQKGKLQVNAGGTATNVT	LKQGGALVTSTAATVTGSNRLGNFTVENGNADGVVLESGGRLDVLEGHSAWKTLVDDGGTLAVSAGGKATDVTMTSGGALIADSG	ATVEGTNASGKFSIDGISGQASGLLLENGGSFTVNAGGQAGNTTVGHRGTLTLAAGGSLSGRTQLSKGASMVLNGDVVSTGDIVNAGEIH	87.8 (83), 90.8 (87.5), 88.6 (84.1), 88.6 (83.8), 88.9 (84.5), 88.6 (84.5), 88.2 (83.4), 88.2 (84.1), 88.2 (83.8), 88.6 (84.5), 88.9 (84.5), 87.8 (83), 88.6 (83.8), 88.9 (84.9), 90 (86.3), 88.9 (84.5), 88.9 (84.5), 88.9 (84.5), 88.9 (84.5), 93.7 (87.8), 94.5 (89), 95.3 (90.2), 93.7 (88.2), 94.1 (89.8), 96.1 (93.7), 96.9 (94.9), 97.3 (94.5), 96.9 (95.7), 96.1 (94.5), 100 (100), 97.3 (95.7), 97.6 (…	-	-	89.4 (87.1), 89.4 (85.9), 90.6 (85.9), 89.4 (87.1), 90.6 (85.9), 89.4 (87.1), 96.5 (96.5), 95.3 (91.8), 95.3 (95.3), 97.6 (97.6), 89.4 (89.4), 89.4 (87.1), 97.6 (96.5), 98.8 (98.8), 94.1 (94.1), 96.5 (96.5), 98.8 (98.8), 100 (100), 98.8 (98.8), 94.1 (94.1), 97.6 (97.6), 100 (100), 96.5 (95.3), 94.1 (94.1), 91.8 (90.6), 95.3 (95.3), 96.5 (96.5), 94.1 (94.1), 94.1 (94.1), 96.5 (96.5), 95.3 (95.3), …	-	98.9 (97.8), 98.9 (98.9), 98.9 (96.7), 100 (96.7), 100 (97.8), 100 (97.8), 100 (100), 100 (97.8), 97.8 (96.7), 96.7 (96.7), 96.7 (96.7), 98.9 (97.8), 96.7 (95.6), 95.6 (95.6), 96.7 (95.6), 96.7 (96.7), 100 (96.7), 100 (95.6), 96.7 (95.6), 96.7 (96.7), 100 (96.7), 100 (98.9), 98.9 (98.9), 98.9 (96.7), 100 (96.7), 100 (97.8), 97.8 (95.6), 96.7 (95.6), 97.8 (96.7), 98.9 (97.8), 98.9 (94.4), 96.7 (94…	78.5 (68.4), 78.9 (68), 78.5 (68.4), 78.9 (68.8), 78.9 (69.1), 78.5 (68.4), 70.8 (58.3), 73.5 (62.1), 73.5 (61.8), 73.2 (61.4), 72 (59.4), 78.5 (68.4), 70.2 (58.1), 73.9 (63.6), 72.3 (61.3), 73.5 (61.8), 70.2 (58.5), 74.2 (62.4), 70.2 (58.1), 72.3 (60.9), 71 (58.5), 72.3 (61.3), 70.2 (58.1), 73.9 (64), 73.9 (64), 70.6 (60.3), 73.9 (64), 73.5 (63.2), 73.9 (64), 73.9 (64.3),	51.5 (45.5), 51.5 (45.5), 51.5 (45.5), 51.5 (45.5), 51.5 (45.5), 51.5 (45.5), 51.5 (45.5), 51.5 (45.5), 51.5 (45.5), 51.5 (45.5), 51.5 (45.5), 51.5 (45.5), 51.5 (45.5), 51.5 (45.5), 50.5 (44.6), 51.5 (45.5), 51.5 (45.5), 51.5 (45.5), 51.5 (45.5), 54.5 (46.5), 52.5 (44.6), 52.5 (45.5), 52.5 (44.6), 52.5 (45.5), 52.5 (45.5), 51.5 (45.5), 52.5 (45.5), 52.5 (45.5), 52.5 (45.5), 52.5 (45.5), 52.5 (45.…	28.4 (21), 27.2 (20.4), 27.2 (20.4), 27.2 (20.4), 27.2 (20.4), 27.2 (20.4), 27.2 (20.4), 27.2 (20.4), 27.2 (20.4), 27.2 (20.4), 27.2 (20.4), 28.4 (21), 28.4 (21), 27.2 (20.4), 27.2 (20.4), 27.2 (20.4), 27.2 (20.4), 27.2 (20.4), 27.2 (20.4), 27.8 (21.6), 27.2 (20.4), 28.4 (21), 29 (21), 27.2 (20.4), 27.2 (21), 27.2 (20.4), 29 (21.6), 27.2 (20.4), 27.8 (21), 29.6 (21.6), 27.8 (21), 27.2 (20.4), 27.…	IPR012332(G3DSA:2.160.20.20);IPR011050(SSF51126);IPR030930(PF16168;TIGR04415);PTHR12338:SF8	99.8	29	1.37	0.90±0.06	4.1±2.8	T4 (55-125;192-245);T5 (246-264;321-393)	E. coli (ND), Citrobacter rodentium NBRC 105723 (P), Citrobacter rodentium ICC168 (P), Citrobacter rodentium ATCC 51459 (P)
UPI00005F1BE0	II	C4	ADTVVQAGETVSGGTLTNHDNQIVFGTANGMTISTGLEYGPDNEANTGGQWIQNGGIANNTTVTGGGLQRVNAGGSVSDTVISAGGGQSLQGQAVNTTLNGGEQWVHEGGIATGTVINEKGWQAVKSGAMATDTVVNTGAEGGPDAENGDTGQFVRGNAVRTTINENGRQIVAAEGTANTTVVYAGGDQTVHGHALDTTLNGGYQYVHNGGTASDTVVNSDGWQIVKEGGLADFTTVNQKGKLQVNAGGTATNVTLKQGGALVTSTAATVTGSNRLGNFTVENGNADGVVLESGGRLDVLEGHSAWKTLVDDGGTLAVSAGGKATDVTMTSGSALIADSGATVEGTNASGKFSIDGTSGQASGLLLENGGSFTVNAGGLASNTTVGHRGTLTLAAGGSL…	430	ADTVVQAGETVSGGTLTNHDNQIVFGTANGMTISTGLEYGPDNEANTGGQWIQNGGIANNTTVTGGGLQRVNAGGSVSDTVISAGGGQSLQGQAVNTTLNGGEQWVHEGGIATGTVINEKGWQAVKSGAMATDTVVNTGAEGGPDAENGDTGQFVRGNAVRTTINENGRQIVAAEGTANTTVVYAGGDQTVHGHALDTTLNGGYQYVHNGGTASDTVVNSDGWQIVKEGGLADFTTVNQKGKLQVNAGGTATNVT	LKQGGALVTSTAATVTGSNRLGNFTVENGNADGVVLESGGRLDVLEGHSAWKTLVDDGGTLAVSAGGKATDVTMTSGSALIADSG	ATVEGTNASGKFSIDGTSGQASGLLLENGGSFTVNAGGLASNTTVGHRGTLTLAAGGSLSGRTQLSKGASMVLNGDVVSTGDIVNAGEIR	86.7 (81.9), 90.8 (88.2), 87.5 (83), 87.5 (82.7), 87.8 (83.4), 88.2 (84.1), 88.6 (83.8), 88.6 (84.5), 87.8 (83.4), 88.2 (84.1), 87.8 (83.4), 86.7 (81.9), 87.5 (82.7), 88.9 (84.9), 90 (86.3), 87.8 (83.4), 87.8 (83.4), 87.8 (83.4), 87.8 (83.4), 92.9 (85.5), 93.7 (87.5), 95.7 (90.6), 92.9 (85.9), 96.5 (93.7), 98.8 (98), 98.8 (97.6), 98.8 (96.9), 97.6 (95.7), 98.8 (97.3), 97.3 (95.7), 100 (100), 99.6…	-	-	88.2 (85.9), 88.2 (84.7), 89.4 (84.7), 88.2 (85.9), 89.4 (84.7), 88.2 (85.9), 95.3 (95.3), 94.1 (90.6), 94.1 (94.1), 96.5 (96.5), 88.2 (88.2), 88.2 (85.9), 96.5 (95.3), 97.6 (97.6), 92.9 (92.9), 95.3 (95.3), 97.6 (97.6), 98.8 (98.8), 100 (100), 92.9 (92.9), 96.5 (96.5), 98.8 (98.8), 95.3 (94.1), 92.9 (92.9), 90.6 (89.4), 94.1 (94.1), 95.3 (95.3), 95.3 (95.3), 92.9 (92.9), 95.3 (95.3), 94.1 (94.1)…	-	97.8 (94.4), 96.7 (94.4), 98.9 (96.7), 98.9 (95.6), 97.8 (95.6), 97.8 (95.6), 95.6 (95.6), 95.6 (95.6), 98.9 (95.6), 98.9 (95.6), 98.9 (95.6), 97.8 (94.4), 100 (98.9), 100 (100), 100 (95.6), 98.9 (95.6), 98.9 (95.6), 100 (95.6), 100 (96.7), 96.7 (95.6), 95.6 (95.6), 96.7 (95.6), 96.7 (96.7), 96.7 (96.7), 96.7 (95.6), 97.8 (95.6), 97.8 (96.7), 96.7 (95.6), 95.6 (95.6), 95.6 (94.4), 98.9 (94.4), 98…	81.2 (71.1), 81.6 (70.7), 81.2 (71.1), 81.6 (71.5), 81.2 (71.5), 81.2 (71.1), 71.6 (59), 74.3 (62.5), 74.3 (62.1), 73.9 (61.8), 72.7 (60.1), 81.2 (71.1), 71 (59.2), 76.1 (65.8), 73.1 (61.3), 74.3 (62.1), 71 (59.6), 74.9 (62.4), 71 (59.2), 73.1 (60.9), 71.7 (59.6), 73.1 (61.3), 71 (59.2), 76.1 (66.2), 76.1 (66.2), 72.4 (62.1), 76.1 (66.2), 75.7 (65.1), 76.1 (65.8), 76.5 (66.9),	50.5 (44.6), 50.5 (44.6), 50.5 (44.6), 50.5 (44.6), 50.5 (44.6), 50.5 (44.6), 50.5 (44.6), 50.5 (44.6), 50.5 (44.6), 50.5 (44.6), 50.5 (44.6), 50.5 (44.6), 50.5 (44.6), 50.5 (44.6), 49.5 (43.6), 50.5 (44.6), 50.5 (44.6), 50.5 (44.6), 50.5 (44.6), 53.5 (45.5), 51.5 (43.6), 51.5 (44.6), 51.5 (43.6), 51.5 (44.6), 51.5 (44.6), 50.5 (44.6), 51.5 (44.6), 51.5 (44.6), 51.5 (44.6), 51.5 (44.6), 51.5 (44.…	29 (21), 29 (21), 29 (21), 29.6 (21), 29 (21), 29 (21), 29 (21), 29 (21), 29 (21), 29 (21), 29 (21), 29 (21), 29.6 (21), 29 (21), 29 (21), 29 (21), 29 (21), 29 (21), 29 (21), 28.4 (21.6), 29 (21), 29 (21), 29.6 (21), 29 (21), 29 (21.6), 29 (21), 29.6 (21.6), 29 (21), 29.6 (21.6), 30.2 (21.6), 29.6 (21.6), 29 (21), 29.6 (21.6), 29 (21), 29.6 (21.6), 28.4 (20.4), 29 (21), 29 (21), 29 (20.4), 29 (21…	IPR012332(G3DSA:2.160.20.20);IPR011050(SSF51126);IPR030930(PF16168;TIGR04415);PTHR12338:SF8	92	27	1.56	0.93±0.06	3.8±2.6	T4 (55-125;128-191;192-245);T5 (246-264;321-393)	E. coli (ND), E. coli O44:H18 strain 042 (P, EAEC), E; coli O139:H28 strain E24377A (P, ETEC), E. coli UMEA 3065-1 (P, UPEC), E. coli O104:H4 strain ON2010 (P, EHEC), E. coli INSali38 (ND), E. coli NCTC11472 (ND)
UPI0001E6D971	II	C4	ADTVVQAGETVSGGTLTNHDNQIVFGTANGMTISSGLEYGPDNEANTGGQWIQNGGIANNTTVTGGGLQRVNAGGSVSDTVISAGGGQSLQGQAVNTTLNGGEQWVHEGGIATGTVINEKGWQAVKSGAMATDTVVNTGAEGGPDAENGDTGQFVRGNAVRTTINKNGRQIVAAEGTANTTVVYAGGDQTVHGHALDTTLNGGYQYVHNGGTASGTVVNSDGWQIIKEGGLADFTTVNQKGKLQVNAGGTATHVTLKQGGALVTSTAATVLGSNRLGNFTVENGKADGVVLESGGRLDVLEGHSAQKTRVDDGGTLAVSAGGKATGVTMTSGGALIADSGATVEGTNASGKFSIDGTSGQASGLLLENGGSFTVNAGGQASNTTVGHRGTLMLAAGGSL…	430	ADTVVQAGETVSGGTLTNHDNQIVFGTANGMTISSGLEYGPDNEANTGGQWIQNGGIANNTTVTGGGLQRVNAGGSVSDTVISAGGGQSLQGQAVNTTLNGGEQWVHEGGIATGTVINEKGWQAVKSGAMATDTVVNTGAEGGPDAENGDTGQFVRGNAVRTTINKNGRQIVAAEGTANTTVVYAGGDQTVHGHALDTTLNGGYQYVHNGGTASGTVVNSDGWQIIKEGGLADFTTVNQKGKLQVNAGGTATHVT	LKQGGALVTSTAATVLGSNRLGNFTVENGKADGVVLESGGRLDVLEGHSAQKTRVDDGGTLAVSAGGKATGVTMTSGGALIADSG	ATVEGTNASGKFSIDGTSGQASGLLLENGGSFTVNAGGQASNTTVGHRGTLMLAAGGSLSGRTQLSKGASMVLNGDVVSTGDIVNAGEIH	86.3 (81.2), 90.4 (87.1), 87.1 (81.9), 87.1 (81.5), 87.5 (82.3), 88.6 (83.8), 88.2 (82.7), 88.2 (83.4), 87.5 (82.3), 88.6 (83.8), 87.5 (82.3), 86.3 (81.2), 87.1 (81.5), 88.6 (83.8), 89.7 (85.2), 87.5 (82.3), 87.5 (82.3), 87.5 (82.3), 87.5 (82.3), 92.5 (85.1), 93.3 (86.3), 95.3 (89.4), 92.5 (85.5), 95.7 (92.9), 98.4 (96.9), 99.2 (98), 99.2 (98), 98 (96.1), 98.4 (96.9), 97.6 (95.3), 99.6 (98), 100 …	-	-	91.8 (88.2), 91.8 (88.2), 88.2 (83.5), 89.4 (87.1), 90.6 (85.9), 91.8 (88.2), 95.3 (95.3), 95.3 (90.6), 98.8 (98.8), 94.1 (94.1), 92.9 (92.9), 91.8 (88.2), 95.3 (92.9), 95.3 (95.3), 100 (100), 97.6 (97.6), 92.9 (92.9), 94.1 (94.1), 92.9 (92.9), 100 (100), 96.5 (96.5), 94.1 (94.1), 92.9 (91.8), 97.6 (97.6), 92.9 (91.8), 98.8 (98.8), 95.3 (95.3), 97.6 (97.6), 100 (100), 92.9 (92.9), 98.8 (98.8), 94…	-	96.7 (95.6), 95.6 (95.6), 97.8 (95.6), 97.8 (96.7), 96.7 (96.7), 96.7 (96.7), 96.7 (96.7), 98.9 (96.7), 98.9 (97.8), 97.8 (97.8), 97.8 (97.8), 96.7 (95.6), 97.8 (96.7), 96.7 (96.7), 97.8 (96.7), 97.8 (95.6), 96.7 (95.6), 96.7 (96.7), 100 (96.7), 100 (97.8), 97.8 (96.7), 97.8 (96.7), 97.8 (95.6), 95.6 (95.6), 96.7 (95.6), 96.7 (96.7), 98.9 (96.7), 98.9 (97.8), 97.8 (94.4), 95.6 (94.4), 97.8 (95.6)…	80.9 (70.7), 81.2 (70.3), 80.9 (70.7), 81.2 (71.1), 80.9 (71.1), 80.9 (70.7), 70.8 (58.7), 73.5 (62.9), 73.5 (62.5), 73.2 (62.1), 72 (59.8), 80.9 (70.7), 70.2 (58.5), 75.7 (65.4), 72.3 (61.6), 73.5 (62.5), 70.2 (58.8), 74.2 (62.7), 70.2 (58.5), 72.3 (61.3), 71 (59.2), 72.3 (61.6), 70.2 (58.5), 75.7 (65.8), 75.7 (65.8), 72.1 (61.8), 75.7 (65.8), 75.4 (64.7), 75.7 (65.4), 76.1 (66.5),	53.5 (47.5), 53.5 (47.5), 53.5 (47.5), 53.5 (47.5), 53.5 (47.5), 53.5 (47.5), 53.5 (47.5), 53.5 (47.5), 53.5 (47.5), 53.5 (47.5), 53.5 (47.5), 53.5 (47.5), 53.5 (47.5), 53.5 (47.5), 52.5 (46.5), 53.5 (47.5), 53.5 (47.5), 53.5 (47.5), 53.5 (47.5), 54.5 (46.5), 54.5 (46.5), 54.5 (47.5), 54.5 (46.5), 54.5 (47.5), 54.5 (47.5), 53.5 (47.5), 54.5 (47.5), 54.5 (47.5), 54.5 (47.5), 54.5 (47.5), 54.5 (47.…	29 (21), 27.8 (20.4), 27.8 (20.4), 27.8 (20.4), 27.8 (20.4), 27.8 (20.4), 27.8 (20.4), 27.8 (20.4), 27.8 (20.4), 27.8 (20.4), 27.8 (20.4), 29 (21), 29 (21), 27.8 (20.4), 27.8 (20.4), 27.8 (20.4), 27.8 (20.4), 27.8 (20.4), 27.8 (20.4), 28.4 (21.6), 27.8 (20.4), 29 (21), 29.6 (21), 27.8 (20.4), 27.8 (21), 27.8 (20.4), 29.6 (21.6), 27.8 (20.4), 29 (21), 30.2 (21.6), 29 (21), 27.8 (20.4), 28.4 (21), …	IPR012332(G3DSA:2.160.20.20);IPR011050(SSF51126);IPR030930(PF16168;TIGR04415);PTHR12338:SF8	99.8	28	1.5	0.92±0.06	3.9±2.6	T4 (55-125;128-191;192-245);T5 (246-264;321-401)	E. coli (ND), E. coli O78:H11 strain H10407 (P,ETEC), E. coli SEC470 (P, porcine ETEC)
UPI00005F0DBD	II	C4	ADTVVQAGETVSGGTLTNHDNQIVFGTANGMTISTGLEYGPDNEANTGGQWIQNGGIANNTTVTGGGLQRVNAGGSVSDTVISAGGGQSLQGQAVNTTLNGGEQWVHEGGIATVTVINEKGWQAVKSGAMATDTVVNTGAEGGPDADNGDTGQFVRGNAVRTTINKNGRQIVAVEGTANTTVVYAGGDQTVHGHALDTTLNGGYQYVHNGGTASDTVVNSDGWQIVKEGGLADFTTVNQKGKLQVNAGGTATNVTLKQGGALVTSTAATVTGSNRLGNFTVENGNADGVVLESGGRLDVLEGHSAWKTRVDDGGTLAVSAGGKATGVTMTSGGALIADSGATVEGTNASGKFSIDGISGQASGLLLENGGSFTVNAGGQASNTTVGHRGTLMLAAGGSL…	430	ADTVVQAGETVSGGTLTNHDNQIVFGTANGMTISTGLEYGPDNEANTGGQWIQNGGIANNTTVTGGGLQRVNAGGSVSDTVISAGGGQSLQGQAVNTTLNGGEQWVHEGGIATVTVINEKGWQAVKSGAMATDTVVNTGAEGGPDADNGDTGQFVRGNAVRTTINKNGRQIVAVEGTANTTVVYAGGDQTVHGHALDTTLNGGYQYVHNGGTASDTVVNSDGWQIVKEGGLADFTTVNQKGKLQVNAGGTATNVT	LKQGGALVTSTAATVTGSNRLGNFTVENGNADGVVLESGGRLDVLEGHSAWKTRVDDGGTLAVSAGGKATGVTMTSGGALIADSG	ATVEGTNASGKFSIDGISGQASGLLLENGGSFTVNAGGQASNTTVGHRGTLMLAAGGSLSGRTQLSKGASMVLNGDVVSTGDIVNAGEIY	86 (81.2), 90 (87.5), 87.1 (82.7), 87.1 (82.3), 87.1 (82.7), 87.5 (83.4), 88.2 (83.4), 88.2 (84.1), 87.1 (82.7), 87.5 (83.4), 87.1 (82.7), 86 (81.2), 87.1 (82.3), 88.6 (84.5), 89.7 (86), 87.1 (82.7), 87.1 (82.7), 87.1 (82.7), 87.1 (82.7), 92.2 (84.7), 93.3 (86.3), 94.9 (89.8), 92.2 (85.1), 96.5 (93.7), 98.8 (98.8), 98 (96.9), 98 (95.3), 96.9 (94.9), 98 (96.5), 96.5 (94.1), 99.2 (98.4), 98.8 (97.3…	-	-	88.2 (85.9), 91.8 (88.2), 88.2 (83.5), 89.4 (87.1), 90.6 (85.9), 88.2 (85.9), 94.1 (94.1), 95.3 (91.8), 97.6 (97.6), 95.3 (95.3), 89.4 (89.4), 88.2 (85.9), 96.5 (95.3), 96.5 (96.5), 96.5 (96.5), 96.5 (96.5), 96.5 (96.5), 97.6 (97.6), 96.5 (96.5), 96.5 (96.5), 100 (100), 97.6 (97.6), 94.1 (92.9), 96.5 (96.5), 91.8 (90.6), 95.3 (95.3), 96.5 (96.5), 94.1 (94.1), 96.5 (96.5), 94.1 (94.1), 97.6 (97.6)…	-	95.6 (95.6), 96.7 (95.6), 96.7 (95.6), 96.7 (95.6), 96.7 (95.6), 96.7 (95.6), 96.7 (96.7), 98.9 (96.7), 98.9 (95.6), 100 (95.6), 100 (95.6), 95.6 (95.6), 95.6 (95.6), 95.6 (95.6), 100 (95.6), 100 (96.7), 96.7 (96.7), 96.7 (95.6), 97.8 (95.6), 100 (97.8), 100 (96.7), 97.8 (96.7), 97.8 (96.7), 96.7 (96.7), 96.7 (96.7), 97.8 (96.7), 98.9 (97.8), 100 (98.9), 100 (95.6), 95.6 (95.6), 96.7 (95.6), 100 …	80.9 (71.5), 80.9 (71.1), 80.9 (71.5), 81.2 (71.9), 80.9 (71.9), 80.9 (71.5), 70.8 (58.7), 73.5 (62.1), 73.5 (61.8), 73.2 (61.4), 72 (59.8), 80.9 (71.5), 70.2 (58.5), 75.7 (66.2), 72.3 (60.9), 73.5 (61.8), 70.2 (58.8), 74.2 (62), 70.2 (58.5), 72.3 (60.5), 71 (59.2), 72.3 (60.9), 70.2 (58.5), 75.7 (66.5), 75.7 (66.5), 72.1 (62.5), 75.7 (66.5), 75.4 (65.4), 75.7 (66.2), 76.1 (67.3),	52.5 (46.5), 52.5 (46.5), 52.5 (46.5), 52.5 (46.5), 52.5 (46.5), 52.5 (46.5), 52.5 (46.5), 52.5 (46.5), 52.5 (46.5), 52.5 (46.5), 52.5 (46.5), 52.5 (46.5), 52.5 (46.5), 52.5 (46.5), 51.5 (45.5), 52.5 (46.5), 52.5 (46.5), 52.5 (46.5), 52.5 (46.5), 53.5 (45.5), 53.5 (45.5), 53.5 (46.5), 53.5 (45.5), 53.5 (46.5), 53.5 (46.5), 52.5 (46.5), 53.5 (46.5), 53.5 (46.5), 53.5 (46.5), 53.5 (46.5), 53.5 (46.…	27.8 (19.8), 27.8 (19.8), 27.8 (19.8), 27.8 (19.8), 27.8 (19.8), 27.8 (19.8), 27.8 (19.8), 27.8 (19.8), 27.8 (19.8), 27.8 (19.8), 27.8 (19.8), 27.8 (19.8), 27.8 (19.8), 27.8 (19.8), 27.8 (19.8), 27.8 (19.8), 27.8 (19.8), 27.8 (19.8), 27.8 (19.8), 27.2 (20.4), 27.8 (19.8), 27.8 (19.8), 28.4 (19.8), 27.8 (19.8), 27.8 (20.4), 27.8 (19.8), 28.4 (20.4), 27.8 (19.8), 29 (20.4), 29 (20.4), 29 (20.4), 27…	IPR012332(G3DSA:2.160.20.20);IPR011050(SSF51126);IPR030930(PF16168;TIGR04415);PTHR12338:SF8	99.7	28	1.65	0.95±0.05	3.6±2.5	T4 (55-125;192-245);T5 (246-264;321-401)	E. coli (ND), E. coli O111:H9 strain E110019 (P, EPEC)
UPI00005EF79B	II	C4	ADTVVQAGETVNDGTLTNHDNQIVLGTANGMTISTGLEYGPDNEANTGGQWIQNGGIANNTTVTGGGLQRVNAGGSVSDTVISAGGGQSLQGQAVNTTLNGGEQWVHEGGIATGTVINEKGWQAVKSGAMATDTVVNTGAEGGPDAENGDTGQFVRGNAVRTTINENGRQIVAAEGTANTTVVYAGGDQTVHGYALDTTLNGGNQYVHNGGTASGTVVNSDGWQIVKEGGLADFTIVNQKGKLQVNAGGTATNVTLKQGGALVTSTAATVTGSNRLGNFTVENGNADGVVLESGGRLDVLEGHSAWKTLVDDGGTLAVSAGGKATDVTMTSGGALIADSGATVEGTNASGKFSIDGISGQASGLLLENGGSFTVNAGGQAGNTTVGHRGTLTLAAGGSL…	430	ADTVVQAGETVNDGTLTNHDNQIVLGTANGMTISTGLEYGPDNEANTGGQWIQNGGIANNTTVTGGGLQRVNAGGSVSDTVISAGGGQSLQGQAVNTTLNGGEQWVHEGGIATGTVINEKGWQAVKSGAMATDTVVNTGAEGGPDAENGDTGQFVRGNAVRTTINENGRQIVAAEGTANTTVVYAGGDQTVHGYALDTTLNGGNQYVHNGGTASGTVVNSDGWQIVKEGGLADFTIVNQKGKLQVNAGGTATNVT	LKQGGALVTSTAATVTGSNRLGNFTVENGNADGVVLESGGRLDVLEGHSAWKTLVDDGGTLAVSAGGKATDVTMTSGGALIADSG	ATVEGTNASGKFSIDGISGQASGLLLENGGSFTVNAGGQAGNTTVGHRGTLTLAAGGSLSGRTQLSKGASMVLNGDVVSTGDIVNAGEIH	84.9 (80.1), 88.9 (85.6), 85.6 (81.2), 85.6 (80.8), 86 (81.5), 87.1 (83), 86.7 (81.9), 86.7 (82.7), 86.7 (82.3), 87.1 (83), 86 (81.5), 84.9 (80.1), 85.6 (80.8), 87.1 (82.3), 88.2 (83.8), 86 (81.5), 86 (81.5), 86 (81.5), 86 (81.5), 91.8 (84.3), 92.5 (86.3), 93.7 (87.8), 91 (83.9), 95.3 (92.5), 96.9 (95.3), 99.2 (98), 98.4 (96.5), 96.5 (93.7), 97.6 (96.1), 96.1 (93.7), 98 (97.3), 98.4 (96.1), 97.3 …	-	-	89.4 (87.1), 89.4 (85.9), 90.6 (85.9), 89.4 (87.1), 90.6 (85.9), 89.4 (87.1), 96.5 (96.5), 95.3 (91.8), 95.3 (95.3), 97.6 (97.6), 89.4 (89.4), 89.4 (87.1), 97.6 (96.5), 98.8 (98.8), 94.1 (94.1), 96.5 (96.5), 98.8 (98.8), 100 (100), 98.8 (98.8), 94.1 (94.1), 97.6 (97.6), 100 (100), 96.5 (95.3), 94.1 (94.1), 91.8 (90.6), 95.3 (95.3), 96.5 (96.5), 94.1 (94.1), 94.1 (94.1), 96.5 (96.5), 95.3 (95.3), …	-	98.9 (97.8), 98.9 (98.9), 98.9 (96.7), 100 (96.7), 100 (97.8), 100 (97.8), 100 (100), 100 (97.8), 97.8 (96.7), 96.7 (96.7), 96.7 (96.7), 98.9 (97.8), 96.7 (95.6), 95.6 (95.6), 96.7 (95.6), 96.7 (96.7), 100 (96.7), 100 (95.6), 96.7 (95.6), 96.7 (96.7), 100 (96.7), 100 (98.9), 98.9 (98.9), 98.9 (96.7), 100 (96.7), 100 (97.8), 97.8 (95.6), 96.7 (95.6), 97.8 (96.7), 98.9 (97.8), 98.9 (94.4), 96.7 (94…	80.1 (70.7), 79.7 (69.5), 80.1 (70.7), 79.7 (70.3), 79.3 (69.5), 80.1 (70.7), 70.8 (59), 73.5 (62.5), 73.5 (62.1), 73.2 (61.8), 72 (60.1), 80.1 (70.7), 70.2 (59.2), 75 (65.4), 72.3 (61.3), 73.5 (62.1), 70.2 (59.6), 74.2 (62.4), 70.2 (59.2), 72.3 (60.9), 71 (59.6), 72.3 (61.3), 70.2 (59.2), 75 (65.8), 75 (65.8), 71 (61.4), 75 (65.8), 74.6 (64.7), 75 (65.4), 75.4 (66.5),	51.5 (45.5), 51.5 (45.5), 51.5 (45.5), 51.5 (45.5), 51.5 (45.5), 51.5 (45.5), 51.5 (45.5), 51.5 (45.5), 51.5 (45.5), 51.5 (45.5), 51.5 (45.5), 51.5 (45.5), 51.5 (45.5), 51.5 (45.5), 50.5 (44.6), 51.5 (45.5), 51.5 (45.5), 51.5 (45.5), 51.5 (45.5), 54.5 (46.5), 52.5 (44.6), 52.5 (45.5), 52.5 (44.6), 52.5 (45.5), 52.5 (45.5), 51.5 (45.5), 52.5 (45.5), 52.5 (45.5), 52.5 (45.5), 52.5 (45.5), 52.5 (45.…	28.4 (21), 27.2 (20.4), 27.2 (20.4), 27.2 (20.4), 27.2 (20.4), 27.2 (20.4), 27.2 (20.4), 27.2 (20.4), 27.2 (20.4), 27.2 (20.4), 27.2 (20.4), 28.4 (21), 28.4 (21), 27.2 (20.4), 27.2 (20.4), 27.2 (20.4), 27.2 (20.4), 27.2 (20.4), 27.2 (20.4), 27.8 (21.6), 27.2 (20.4), 28.4 (21), 29 (21), 27.2 (20.4), 27.2 (21), 27.2 (20.4), 29 (21.6), 27.2 (20.4), 27.8 (21), 29.6 (21.6), 27.8 (21), 27.2 (20.4), 27.…	IPR012332(G3DSA:2.160.20.20);IPR011050(SSF51126);IPR030930(PF16168;TIGR04415);PTHR12338:SF8	99.7	31	1.4	0.91±0.06	4.1±2.7	T4 (55-125;128-191;192-245);T5 (246-264;321-393)	E. coli (ND), E. coli O6:K15:H31 strain 536 (P, UPEC), E. coli HVH 100 (4-2850729) (P, UPEC), E. coli UMEA 3585-1 (P, UPEC), E. coli O6:H31 strain F11 (P, UPEC), E. coli (ND) CVM N34077PS, E. coli UCI121 (ND), E. coli UMB0901 (P, UPEC)
UPI0001E17E72	II	C4	ADTVVQAGETVNGGTLTNHDNQIVLGTANGMTISTGLEYGPDNEANTGGQWIQNGGIANNTTVTGGGLQRVNAGGSVSDTVISAGGGQSLQGQAVNTTLNGGEQWMHEGAIATGTVINDKGWQVVKPGAVATDTVVNTGAEGGPDAENGDTGQFVRGNAVRTTINKNGRQIVAAEGTANTTVVYAGGDQTVHGHALDTTLNGGYQYVHNGGTASGTVVNSDGWQIIKEGGLADFTTVNQKGKLQVNAGGTATNVTLKQGGALVTSTAATVTGSNRLGNFAVENGKADGVVLESGGRLDVLESHSSWKTLVDDGGTLAVSAGGKATDVTMTSGGALIADSGATVEGTNASGKFSIDGISGQASGLLLENGGSFTVNAGGQASNTTVGHRGTLTLAAGGSL…	430	ADTVVQAGETVNGGTLTNHDNQIVLGTANGMTISTGLEYGPDNEANTGGQWIQNGGIANNTTVTGGGLQRVNAGGSVSDTVISAGGGQSLQGQAVNTTLNGGEQWMHEGAIATGTVINDKGWQVVKPGAVATDTVVNTGAEGGPDAENGDTGQFVRGNAVRTTINKNGRQIVAAEGTANTTVVYAGGDQTVHGHALDTTLNGGYQYVHNGGTASGTVVNSDGWQIIKEGGLADFTTVNQKGKLQVNAGGTATNVT	LKQGGALVTSTAATVTGSNRLGNFAVENGKADGVVLESGGRLDVLESHSSWKTLVDDGGTLAVSAGGKATDVTMTSGGALIADSG	ATVEGTNASGKFSIDGISGQASGLLLENGGSFTVNAGGQASNTTVGHRGTLTLAAGGSLSGRTQLSKGASMVLNGDVVSTGDIVNAGEIH	87.1 (83.8), 91.1 (89.3), 87.8 (84.9), 87.8 (84.5), 88.2 (85.2), 87.1 (83), 87.5 (84.1), 86.7 (82.7), 88.2 (85.2), 87.1 (83), 88.2 (85.2), 87.1 (83.8), 87.8 (84.5), 89.3 (86), 90.4 (87.5), 88.2 (85.2), 88.2 (85.2), 88.2 (85.2), 88.2 (85.2), 93.3 (87.5), 94.1 (88.6), 96.1 (91.8), 93.3 (87.8), 94.5 (90.2), 96.9 (94.5), 98.4 (97.3), 98.8 (96.1), 96.5 (94.5), 97.6 (96.1), 97.6 (95.3), 98 (95.7), 98.4…	-	-	90.6 (87.1), 88.2 (83.5), 89.4 (83.5), 88.2 (84.7), 89.4 (83.5), 90.6 (87.1), 95.3 (94.1), 94.1 (89.4), 94.1 (92.9), 96.5 (95.3), 92.9 (91.8), 90.6 (87.1), 94.1 (91.8), 97.6 (96.5), 92.9 (91.8), 95.3 (94.1), 95.3 (94.1), 96.5 (95.3), 95.3 (94.1), 92.9 (91.8), 94.1 (92.9), 96.5 (95.3), 100 (100), 95.3 (94.1), 95.3 (92.9), 94.1 (92.9), 97.6 (96.5), 92.9 (91.8), 92.9 (91.8), 92.9 (91.8), 94.1 (92.9)…	-	97.8 (96.7), 97.8 (97.8), 97.8 (97.8), 98.9 (97.8), 98.9 (96.7), 98.9 (96.7), 98.9 (98.9), 98.9 (98.9), 98.9 (97.8), 97.8 (97.8), 97.8 (97.8), 97.8 (96.7), 97.8 (96.7), 96.7 (96.7), 97.8 (96.7), 97.8 (97.8), 98.9 (97.8), 98.9 (96.7), 97.8 (96.7), 97.8 (97.8), 98.9 (97.8), 100 (98.9), 100 (97.8), 97.8 (97.8), 98.9 (97.8), 98.9 (98.9), 98.9 (96.7), 97.8 (96.7), 97.8 (96.7), 97.8 (96.7), 97.8 (95.6)…	79.3 (69.9), 79.7 (69.5), 80.1 (70.7), 79.7 (70.3), 79.3 (69.5), 79.3 (69.9), 70.5 (59), 73.2 (62.9), 73.2 (62.5), 72.8 (62.1), 71.6 (60.1), 79.3 (69.9), 69.9 (58.5), 75 (65.4), 72 (62), 73.2 (62.5), 69.9 (58.8), 73.8 (63.1), 69.9 (58.5), 72 (61.6), 70.6 (59.2), 72 (62), 69.9 (58.5), 75 (65.8), 75 (65.8), 71 (61.4), 75 (65.8), 74.6 (65.1), 75 (65.8), 74.6 (65.8),	51.5 (44.6), 51.5 (44.6), 51.5 (44.6), 51.5 (44.6), 51.5 (44.6), 51.5 (44.6), 51.5 (44.6), 51.5 (44.6), 51.5 (44.6), 51.5 (44.6), 51.5 (44.6), 51.5 (44.6), 51.5 (44.6), 51.5 (44.6), 50.5 (43.6), 51.5 (44.6), 51.5 (44.6), 51.5 (44.6), 51.5 (44.6), 54.5 (45.5), 52.5 (43.6), 52.5 (44.6), 52.5 (43.6), 52.5 (44.6), 52.5 (44.6), 51.5 (44.6), 52.5 (44.6), 52.5 (44.6), 52.5 (44.6), 52.5 (44.6), 52.5 (44.…	29 (21), 27.8 (20.4), 27.8 (20.4), 27.8 (20.4), 27.8 (20.4), 27.8 (20.4), 27.8 (20.4), 27.8 (20.4), 27.8 (20.4), 27.8 (20.4), 27.8 (20.4), 29 (21), 29 (21), 27.8 (20.4), 27.8 (20.4), 27.8 (20.4), 27.8 (20.4), 27.8 (20.4), 27.8 (20.4), 28.4 (21.6), 27.8 (20.4), 29 (21), 29.6 (21), 27.8 (20.4), 27.8 (21), 27.8 (20.4), 29.6 (21.6), 27.8 (20.4), 28.4 (21), 30.2 (21.6), 28.4 (21), 27.8 (20.4), 28.4 (2…	IPR012332(G3DSA:2.160.20.20);IPR011050(SSF51126);IPR030930(PF16168;TIGR04415);PTHR12338:SF8	97.3	28	1.42	0.91±0.06	4.0±2.7	T4 (55-125;128-191;192-245);T5 (246-264;321-393)	E. coli (ND), E. coli NC101 (ND), E. coli NGF1 (ND), E. coli KTE207 (ND), E. coli 9.1649 (ND), E. coli 1408270010 (ND), E. coli PairA_hh_2 (P, UPEC)
UPI00016A0A8C	II	C4	ADTVVEAGETVNGGTLTNHDNQIVFGTTNGMTISTGLEYGTDNEANTGGQWVQDGGTASNTTISSGGLQFVGAGGKATDTIINEGGGQSLKGLALNTTLNGGEQWMHEGAIATGTVINDKGWQVVKPGAVATDTVVNTGAEGGPDAENGDTGQFVRGNAVRTTINKNGRQIVTVEGTANTTVVYAGGDQTVHGHALDTTLNGGNQYVHNGGTTSDTVVNSDGWQIIKEGGLADFTTVNQKGKLQVNAGGTATNVTLKQGGALVTSTAATVTGSNRLGNFAVENGKADGVVLESGGRLDVLEGHSAQKTRVDDGGTLAVSAGGKATGVTMTSGGALIADSGATVEGTNASGKFSIDGISGQASGLLLENGGSFTVNAGGQAGNTTVGHRGTLTLAAGGSL…	430	ADTVVEAGETVNGGTLTNHDNQIVFGTTNGMTISTGLEYGTDNEANTGGQWVQDGGTASNTTISSGGLQFVGAGGKATDTIINEGGGQSLKGLALNTTLNGGEQWMHEGAIATGTVINDKGWQVVKPGAVATDTVVNTGAEGGPDAENGDTGQFVRGNAVRTTINKNGRQIVTVEGTANTTVVYAGGDQTVHGHALDTTLNGGNQYVHNGGTTSDTVVNSDGWQIIKEGGLADFTTVNQKGKLQVNAGGTATNVT	LKQGGALVTSTAATVTGSNRLGNFAVENGKADGVVLESGGRLDVLEGHSAQKTRVDDGGTLAVSAGGKATGVTMTSGGALIADSG	ATVEGTNASGKFSIDGISGQASGLLLENGGSFTVNAGGQAGNTTVGHRGTLTLAAGGSLSGRTQLSKGASMVLNGDVVSTGDIVNAGEIR	85.2 (80.1), 88.6 (84.5), 86.3 (81.5), 86 (81.2), 86.3 (81.5), 84.1 (78.2), 86 (80.8), 85.2 (79.3), 86.3 (81.5), 84.1 (78.2), 86.3 (81.5), 85.2 (80.1), 86 (81.2), 87.5 (81.9), 88.6 (83.4), 86.3 (81.5), 86.3 (81.5), 86.3 (81.5), 86.3 (81.5), 96.9 (94.5), 97.6 (95.7), 97.6 (96.1), 96.1 (94.1), 90.6 (82), 92.9 (86.3), 92.2 (86.7), 92.5 (85.5), 91.8 (85.5), 92.2 (86.3), 93.7 (87.8), 93.3 (86.7), 92.9…	-	-	89.4 (87.1), 92.9 (89.4), 89.4 (84.7), 90.6 (88.2), 91.8 (87.1), 89.4 (87.1), 92.9 (92.9), 96.5 (91.8), 98.8 (98.8), 94.1 (94.1), 92.9 (92.9), 89.4 (87.1), 95.3 (92.9), 95.3 (95.3), 97.6 (97.6), 95.3 (95.3), 92.9 (92.9), 94.1 (94.1), 92.9 (92.9), 97.6 (97.6), 96.5 (96.5), 94.1 (94.1), 95.3 (94.1), 100 (100), 95.3 (94.1), 96.5 (96.5), 97.6 (97.6), 95.3 (95.3), 97.6 (97.6), 92.9 (92.9), 98.8 (98.8)…	-	98.9 (97.8), 100 (97.8), 100 (95.6), 98.9 (95.6), 98.9 (98.9), 98.9 (98.9), 98.9 (98.9), 98.9 (96.7), 96.7 (95.6), 96.7 (95.6), 96.7 (95.6), 98.9 (97.8), 96.7 (95.6), 96.7 (96.7), 96.7 (96.7), 97.8 (96.7), 98.9 (97.8), 98.9 (96.7), 96.7 (95.6), 96.7 (95.6), 98.9 (96.7), 98.9 (97.8), 100 (97.8), 100 (97.8), 98.9 (97.8), 98.9 (98.9), 98.9 (95.6), 96.7 (95.6), 98.9 (96.7), 98.9 (97.8), 97.8 (95.6), …	79.3 (66), 79.3 (65.6), 79.3 (66), 79.7 (66.4), 79.3 (65.6), 79.3 (66), 70.1 (56.5), 73.9 (61), 73.9 (60.7), 73.5 (60.3), 70.8 (57.6), 79.3 (66), 70.6 (56.6), 74.3 (61), 71.2 (59.4), 73.9 (60.7), 70.6 (57), 73.4 (60.5), 70.6 (56.6), 71.2 (59), 71.3 (57.4), 71.2 (59.4), 70.6 (56.6), 74.3 (61.4), 74.3 (61.4), 72.1 (59.6), 74.3 (61.4), 73.9 (60.7), 74.3 (61.4), 74.6 (62.1),	53.5 (47.5), 53.5 (47.5), 53.5 (47.5), 53.5 (47.5), 53.5 (47.5), 53.5 (47.5), 53.5 (47.5), 53.5 (47.5), 53.5 (47.5), 53.5 (47.5), 53.5 (47.5), 53.5 (47.5), 53.5 (47.5), 53.5 (47.5), 52.5 (46.5), 53.5 (47.5), 53.5 (47.5), 53.5 (47.5), 53.5 (47.5), 54.5 (46.5), 54.5 (46.5), 54.5 (47.5), 54.5 (46.5), 54.5 (47.5), 54.5 (47.5), 53.5 (47.5), 54.5 (47.5), 54.5 (47.5), 54.5 (47.5), 54.5 (47.5), 54.5 (47.…	28.4 (21), 28.4 (21), 28.4 (21), 28.4 (21), 28.4 (21), 28.4 (21), 28.4 (21), 28.4 (21), 28.4 (21), 28.4 (21), 28.4 (21), 28.4 (21), 28.4 (21), 28.4 (21), 28.4 (21), 28.4 (21), 28.4 (21), 28.4 (21), 28.4 (21), 27.8 (21.6), 28.4 (21), 28.4 (21), 29 (21), 28.4 (21), 28.4 (21.6), 28.4 (21), 29 (21.6), 28.4 (21), 29 (21.6), 29.6 (21.6), 29 (21.6), 28.4 (21), 29 (21.6), 28.4 (21), 29 (21.6), 27.8 (20.4…	IPR012332(G3DSA:2.160.20.20);IPR011050(SSF51126);IPR030930(PF16168;TIGR04415);PTHR12338:SF8	95	26	1.42	0.91±0.06	4.0±2.7	T4 (55-125;128-191;192-245);T5 (246-264;302-374)	E. coli (ND), E. coli SMS-3-5 (ND), E. coli MRSN346647 (ND), E. coli CVM N17EC0976 (ND), E. coli 621 (Nd), E. coli GBGD50 (ND), E. coli VRES0501 (ND),
UPI0001AF8ADC	II	C4	ADTVVQAGETVNGGTLTNHDNQIVFGATNGMTISTGLEYGPDNEANTGGQWVQDGGTASNTTISSGGLQFVGAGGKATDTIINEGGGQSLKGLALNTTLNGGEQWMHEGAIATGTVINDKGWQVVKPGAVATDTVVNTGAEGGPDVENGDTGQFVRGNAVRTTINENGRQIVAAEGTANTTVVYAGGDQTVHGHALDTTLNGGYQYVHNGGTASDTVVNSDGWQIIKEGGLANFTTVNQKGKLQVNAGGTATNVTLKQGGVLVTSTAATVTGSNRLGNFAVENGKADGVVLESGGRLDVLESHSAQNTLVDDGGTLAVSAGGQATGVTMTSGGALIADSGATVEGTNASGKFSIDGISGQASGLLLENGGSFTVNVGGQASNTTVGHRGTLTLAAGGSL…	430	ADTVVQAGETVNGGTLTNHDNQIVFGATNGMTISTGLEYGPDNEANTGGQWVQDGGTASNTTISSGGLQFVGAGGKATDTIINEGGGQSLKGLALNTTLNGGEQWMHEGAIATGTVINDKGWQVVKPGAVATDTVVNTGAEGGPDVENGDTGQFVRGNAVRTTINENGRQIVAAEGTANTTVVYAGGDQTVHGHALDTTLNGGYQYVHNGGTASDTVVNSDGWQIIKEGGLANFTTVNQKGKLQVNAGGTATNVT	LKQGGVLVTSTAATVTGSNRLGNFAVENGKADGVVLESGGRLDVLESHSAQNTLVDDGGTLAVSAGGQATGVTMTSGGALIADSG	ATVEGTNASGKFSIDGISGQASGLLLENGGSFTVNVGGQASNTTVGHRGTLTLAAGGSLSGRTQLSKGASMVLNGDVVSTGDIVNAGEIR	86 (80.4), 89.7 (85.2), 86.7 (81.5), 86.7 (81.2), 87.1 (81.9), 85.2 (79), 86.3 (80.8), 85.6 (79.3), 87.1 (81.9), 85.2 (79), 87.1 (81.9), 86 (80.4), 86.7 (81.2), 87.8 (82.3), 88.9 (83.4), 87.1 (81.9), 87.1 (81.9), 87.1 (81.9), 87.1 (81.9), 96.9 (94.1), 97.6 (96.1), 98.8 (96.9), 96.9 (94.5), 90.6 (82.4), 93.3 (86.3), 93.3 (87.5), 93.7 (87.1), 92.9 (86.3), 93.3 (87.1), 94.9 (89.4), 94.5 (88.2), 94.1…	-	-	91.8 (88.2), 88.2 (83.5), 89.4 (83.5), 85.9 (82.4), 87.1 (81.2), 91.8 (88.2), 90.6 (89.4), 91.8 (85.9), 94.1 (92.9), 91.8 (90.6), 95.3 (94.1), 91.8 (88.2), 92.9 (89.4), 92.9 (91.8), 92.9 (91.8), 92.9 (91.8), 90.6 (89.4), 91.8 (90.6), 90.6 (89.4), 92.9 (91.8), 91.8 (90.6), 91.8 (90.6), 95.3 (92.9), 95.3 (94.1), 100 (100), 91.8 (90.6), 95.3 (94.1), 90.6 (89.4), 92.9 (91.8), 92.9 (91.8), 94.1 (92.9)…	-	96.7 (95.6), 97.8 (95.6), 97.8 (95.6), 96.7 (95.6), 96.7 (96.7), 96.7 (96.7), 96.7 (96.7), 96.7 (96.7), 96.7 (95.6), 96.7 (95.6), 96.7 (95.6), 96.7 (95.6), 96.7 (95.6), 96.7 (96.7), 96.7 (96.7), 97.8 (96.7), 97.8 (96.7), 96.7 (96.7), 96.7 (95.6), 96.7 (95.6), 96.7 (96.7), 97.8 (96.7), 97.8 (97.8), 100 (97.8), 100 (96.7), 98.9 (96.7), 98.9 (95.6), 96.7 (95.6), 96.7 (96.7), 96.7 (95.6), 95.6 (95.6)…	79.7 (66.8), 80.1 (66.4), 79.7 (66.8), 80.1 (67.2), 79.7 (66.4), 79.7 (66.8), 69.7 (55.7), 73.9 (60.7), 73.9 (60.3), 73.5 (59.9), 70.8 (57.2), 79.7 (66.8), 70.6 (56.6), 74.6 (61.8), 71.2 (59), 73.9 (60.3), 70.6 (57), 73.1 (59.8), 70.6 (56.6), 71.2 (58.7), 71.3 (57), 71.2 (59), 70.6 (56.6), 74.6 (62.1), 74.6 (62.1), 72.1 (59.6), 74.6 (62.1), 74.3 (61.4), 74.6 (62.1), 75 (62.9),	52.5 (46.5), 52.5 (46.5), 52.5 (46.5), 52.5 (46.5), 52.5 (46.5), 52.5 (46.5), 52.5 (46.5), 52.5 (46.5), 52.5 (46.5), 52.5 (46.5), 52.5 (46.5), 52.5 (46.5), 52.5 (46.5), 52.5 (46.5), 51.5 (45.5), 52.5 (46.5), 52.5 (46.5), 52.5 (46.5), 52.5 (46.5), 53.5 (46.5), 53.5 (45.5), 53.5 (46.5), 53.5 (45.5), 53.5 (46.5), 53.5 (46.5), 52.5 (46.5), 53.5 (46.5), 53.5 (46.5), 53.5 (46.5), 53.5 (46.5), 53.5 (46.…	28.4 (20.4), 28.4 (20.4), 28.4 (20.4), 28.4 (20.4), 28.4 (20.4), 28.4 (20.4), 28.4 (20.4), 28.4 (20.4), 28.4 (20.4), 28.4 (20.4), 28.4 (20.4), 28.4 (20.4), 28.4 (20.4), 28.4 (20.4), 28.4 (20.4), 28.4 (20.4), 28.4 (20.4), 28.4 (20.4), 28.4 (20.4), 27.8 (21), 28.4 (20.4), 28.4 (20.4), 29 (20.4), 28.4 (20.4), 28.4 (21), 28.4 (20.4), 29 (21), 28.4 (20.4), 29 (21), 29.6 (21), 29 (21), 28.4 (20.4), 29 …	IPR012332(G3DSA:2.160.20.20);IPR011050(SSF51126);IPR030930(PF16168;TIGR04415);PTHR12338:SF8	95.5	26	1.41	0.91±0.06	4.0±2.7	T4 (55-125;192-245);T5 (246-264;321-393)	E. coli (ND), Shigella sp. UBA11645 (ND), Shigella sp. UBA11239 (ND), E. coli NCTC10537 (ND), E. coli B ZZa3 (ND),E. coli BIDMC102 (ND), E. coli BWH 40 (ND), E. coli B strain REL606 ©
UPI0001B5AF68	II	C4	ADTVVQAGETVNGGTLTNHDNQIVFGTANGMTISTGLEYGPDNEANTGGQWIQNGGIANNTTVTGGGLQRVNAGGSVSDTVISAGGGQSLQGQAVNTTLNGGEQWVHEGGIATVTVINEKGWQAVKSGAMATDTVVNTGAEGGPDAENGDTGQNVYGDAVRTTINKNGRQIVAAEGTANTTVVYAGGDQTVHGHALDTTLNGGYQYVHNGGTASGTVVNSDGWQIIKEGGLADFTTVNQKGKLQVNAGGTATHVTLKQGGALVTSTAATVLGSNRLGNFTVENGKADGVVLESGGRLDVLEGHSAQKTRVDDGGTLAVSAGGKATDVTMTSGGALIADSGATVEGTNASGKFSIDGISGQASGLLLENGGSFTVNAGGQAGNTTVGHRGTLTLAAGGSL…	430	ADTVVQAGETVNGGTLTNHDNQIVFGTANGMTISTGLEYGPDNEANTGGQWIQNGGIANNTTVTGGGLQRVNAGGSVSDTVISAGGGQSLQGQAVNTTLNGGEQWVHEGGIATVTVINEKGWQAVKSGAMATDTVVNTGAEGGPDAENGDTGQNVYGDAVRTTINKNGRQIVAAEGTANTTVVYAGGDQTVHGHALDTTLNGGYQYVHNGGTASGTVVNSDGWQIIKEGGLADFTTVNQKGKLQVNAGGTATHVT	LKQGGALVTSTAATVLGSNRLGNFTVENGKADGVVLESGGRLDVLEGHSAQKTRVDDGGTLAVSAGGKATDVTMTSGGALIADSG	ATVEGTNASGKFSIDGISGQASGLLLENGGSFTVNAGGQAGNTTVGHRGTLTLAAGGSLSGRTQLSKGASMVLNGDVVSTGDIVNAGEIH	85.2 (81.2), 89.3 (85.6), 86 (81.9), 86 (81.5), 86.3 (82.3), 88.6 (84.9), 87.1 (82.7), 87.1 (83.4), 86.3 (82.3), 88.6 (84.9), 86.3 (82.3), 85.2 (81.2), 86 (81.5), 87.5 (83), 88.6 (84.5), 86.3 (82.3), 86.3 (82.3), 86.3 (82.3), 86.3 (82.3), 91.4 (84.3), 92.2 (84.7), 94.1 (87.8), 91.4 (85.5), 95.3 (92.2), 97.3 (95.3), 98 (97.3), 98 (96.5), 98 (96.5), 98.4 (98), 96.5 (94.5), 98.4 (96.5), 98.8 (97.6),…	-	-	91.8 (88.2), 90.6 (87.1), 89.4 (84.7), 90.6 (88.2), 91.8 (87.1), 91.8 (88.2), 96.5 (96.5), 96.5 (91.8), 97.6 (97.6), 95.3 (95.3), 91.8 (91.8), 91.8 (88.2), 95.3 (92.9), 96.5 (96.5), 98.8 (98.8), 96.5 (96.5), 94.1 (94.1), 95.3 (95.3), 94.1 (94.1), 98.8 (98.8), 95.3 (95.3), 95.3 (95.3), 94.1 (92.9), 96.5 (96.5), 91.8 (90.6), 100 (100), 94.1 (94.1), 98.8 (98.8), 98.8 (98.8), 94.1 (94.1), 97.6 (97.6)…	-	98.9 (97.8), 98.9 (98.9), 98.9 (96.7), 100 (96.7), 100 (97.8), 100 (97.8), 100 (100), 100 (97.8), 97.8 (96.7), 96.7 (96.7), 96.7 (96.7), 98.9 (97.8), 96.7 (95.6), 95.6 (95.6), 96.7 (95.6), 96.7 (96.7), 100 (96.7), 100 (95.6), 96.7 (95.6), 96.7 (96.7), 100 (96.7), 100 (98.9), 98.9 (98.9), 98.9 (96.7), 100 (96.7), 100 (97.8), 97.8 (95.6), 96.7 (95.6), 97.8 (96.7), 98.9 (97.8), 98.9 (94.4), 96.7 (94…	80.1 (71.1), 80.5 (70.7), 80.1 (71.1), 80.5 (71.5), 80.1 (70.7), 80.1 (71.1), 70.5 (59), 73.2 (63.2), 73.2 (62.9), 72.8 (62.5), 71.6 (60.1), 80.1 (71.1), 69.9 (58.8), 75 (65.8), 72 (62), 73.2 (62.9), 69.9 (59.2), 73.8 (63.1), 69.9 (58.8), 72 (61.6), 70.6 (59.6), 72 (62), 69.9 (58.8), 75 (66.2), 75 (66.2), 71.3 (62.1), 75 (66.2), 74.6 (65.1), 75 (65.8), 75.4 (66.9),	53.5 (47.5), 53.5 (47.5), 53.5 (47.5), 53.5 (47.5), 53.5 (47.5), 53.5 (47.5), 53.5 (47.5), 53.5 (47.5), 53.5 (47.5), 53.5 (47.5), 53.5 (47.5), 53.5 (47.5), 53.5 (47.5), 53.5 (47.5), 52.5 (46.5), 53.5 (47.5), 53.5 (47.5), 53.5 (47.5), 53.5 (47.5), 54.5 (46.5), 54.5 (46.5), 54.5 (47.5), 54.5 (46.5), 54.5 (47.5), 54.5 (47.5), 53.5 (47.5), 54.5 (47.5), 54.5 (47.5), 54.5 (47.5), 54.5 (47.5), 54.5 (47.…	28.4 (21), 27.2 (20.4), 27.2 (20.4), 27.2 (20.4), 27.2 (20.4), 27.2 (20.4), 27.2 (20.4), 27.2 (20.4), 27.2 (20.4), 27.2 (20.4), 27.2 (20.4), 28.4 (21), 28.4 (21), 27.2 (20.4), 27.2 (20.4), 27.2 (20.4), 27.2 (20.4), 27.2 (20.4), 27.2 (20.4), 27.8 (21.6), 27.2 (20.4), 28.4 (21), 29 (21), 27.2 (20.4), 27.2 (21), 27.2 (20.4), 29 (21.6), 27.2 (20.4), 27.8 (21), 29.6 (21.6), 27.8 (21), 27.2 (20.4), 27.…	IPR012332(G3DSA:2.160.20.20);IPR011050(SSF51126);IPR030930(PF16168;TIGR04415);PTHR12338:SF8	99.8	28	1.17	0.87±0.07	4.5±3.0	T4 (55-125;192-245);T5 (246-264;302-374)	E. coli (ND), E. coli O103 str. RM8385 (P,EHEC), E. coli O26:H11 strain DEC10A (P, EHEC), E. coli O151:H16 strain 22593 (ND, STEC), E. coli PNUSAE015895 (ND), E. coli O69:H11 str. 2009C-3601 (ND, STEC), E. coli 402898 (ND)
UPI000214CB6B	II	C4	ADTVVQAGETVNGGTLTNHDNQIVLGTANGMTISTGLEYGPDNEANTGGQWIQNGGIANNTTVTGGGLQRVNAGGSVSDTVISAGGGQSLQGQAVNTTLNGGEQWVHEGGIATGTVINEKGWQAVKSGAMATDTVVNTGAEGGPDAENGDTGQFVRGNAVRTTINENGRQIVAAEGTANTTVVYAGGDQTVHGYALDTTLNGGNQYVHNGGTASDTVVNSDGWQIVKEGGLADFTIVNQKGKLQVNAGGIATNVTLKQGGALVTSTAATVTGSNRLGNFAVENGKADGVVLESGGRLDVLEGHSAWKTLVDDGGTLAVSAGGKATGVTMTSGGALIADSGATVEGTNASGKFSIDGISGQASGLLLENGGSFTVNAGGQASNTTVGHRGTLTLAAGGSL…	430	ADTVVQAGETVNGGTLTNHDNQIVLGTANGMTISTGLEYGPDNEANTGGQWIQNGGIANNTTVTGGGLQRVNAGGSVSDTVISAGGGQSLQGQAVNTTLNGGEQWVHEGGIATGTVINEKGWQAVKSGAMATDTVVNTGAEGGPDAENGDTGQFVRGNAVRTTINENGRQIVAAEGTANTTVVYAGGDQTVHGYALDTTLNGGNQYVHNGGTASDTVVNSDGWQIVKEGGLADFTIVNQKGKLQVNAGGIATNVT	LKQGGALVTSTAATVTGSNRLGNFAVENGKADGVVLESGGRLDVLEGHSAWKTLVDDGGTLAVSAGGKATGVTMTSGGALIADSG	ATVEGTNASGKFSIDGISGQASGLLLENGGSFTVNAGGQASNTTVGHRGTLTLAAGGSLSGRTQLSKGASMVLNGDVVSTGDIVNAGEIR	85.2 (80.4), 89.3 (86), 86 (81.5), 86 (81.2), 86.3 (81.9), 86.7 (82.7), 87.1 (82.3), 87.1 (83), 86.3 (81.9), 86.7 (82.7), 86.3 (81.9), 85.2 (80.4), 86 (81.2), 87.5 (82.7), 88.6 (84.1), 86.3 (81.9), 86.3 (81.9), 86.3 (81.9), 86.3 (81.9), 92.2 (84.7), 92.9 (86.7), 94.1 (88.2), 91.4 (84.3), 96.5 (93.3), 97.3 (95.7), 98 (96.9), 98 (96.1), 96.1 (93.3), 98 (96.5), 95.7 (93.3), 98.4 (97.6), 98 (95.7), 9…	-	-	89.4 (87.1), 90.6 (87.1), 89.4 (84.7), 88.2 (85.9), 89.4 (84.7), 89.4 (87.1), 95.3 (95.3), 94.1 (90.6), 96.5 (96.5), 96.5 (96.5), 92.9 (92.9), 89.4 (87.1), 95.3 (94.1), 97.6 (97.6), 95.3 (95.3), 97.6 (97.6), 95.3 (95.3), 96.5 (96.5), 95.3 (95.3), 95.3 (95.3), 96.5 (96.5), 96.5 (96.5), 97.6 (96.5), 97.6 (97.6), 95.3 (94.1), 94.1 (94.1), 100 (100), 92.9 (92.9), 95.3 (95.3), 92.9 (92.9), 96.5 (96.5)…	-	97.8 (96.7), 98.9 (96.7), 98.9 (96.7), 97.8 (96.7), 97.8 (97.8), 97.8 (97.8), 97.8 (97.8), 97.8 (97.8), 97.8 (96.7), 97.8 (96.7), 97.8 (96.7), 97.8 (96.7), 97.8 (96.7), 97.8 (97.8), 97.8 (97.8), 98.9 (97.8), 98.9 (97.8), 97.8 (97.8), 97.8 (96.7), 97.8 (96.7), 97.8 (97.8), 98.9 (97.8), 98.9 (98.9), 98.9 (98.9), 98.9 (97.8), 100 (97.8), 100 (96.7), 97.8 (96.7), 97.8 (97.8), 97.8 (96.7), 96.7 (96.7)…	80.1 (70.3), 80.5 (69.9), 80.9 (71.1), 80.5 (70.7), 80.1 (69.9), 80.5 (70.3), 71.6 (59.4), 74.3 (62.9), 74.3 (62.5), 73.9 (62.1), 72.7 (60.5), 80.1 (70.3), 71 (59.6), 75.7 (65.8), 73.1 (61.6), 74.3 (62.5), 71 (59.9), 74.9 (62.7), 71 (59.6), 73.1 (61.3), 71.7 (59.9), 73.1 (61.6), 71 (59.6), 75.7 (66.2), 75.7 (66.2), 71.7 (61.8), 75.7 (66.2), 75.4 (65.1), 75.7 (65.8), 75.4 (66.2),	52.5 (46.5), 52.5 (46.5), 52.5 (46.5), 52.5 (46.5), 52.5 (46.5), 52.5 (46.5), 52.5 (46.5), 52.5 (46.5), 52.5 (46.5), 52.5 (46.5), 52.5 (46.5), 52.5 (46.5), 52.5 (46.5), 52.5 (46.5), 51.5 (45.5), 52.5 (46.5), 52.5 (46.5), 52.5 (46.5), 52.5 (46.5), 55.4 (47.5), 53.5 (45.5), 53.5 (46.5), 53.5 (45.5), 53.5 (46.5), 53.5 (46.5), 52.5 (46.5), 53.5 (46.5), 53.5 (46.5), 53.5 (46.5), 53.5 (46.5), 53.5 (46.…	29 (21), 29 (21), 29 (21), 29 (21), 29 (21), 29 (21), 29 (21), 29 (21), 29 (21), 29 (21), 29 (21), 29 (21), 29 (21), 29 (21), 29 (21), 29 (21), 29 (21), 29 (21), 29 (21), 28.4 (21.6), 29 (21), 29 (21), 29.6 (21), 29 (21), 29 (21.6), 29 (21), 29.6 (21.6), 29 (21), 29.6 (21.6), 30.2 (21.6), 29.6 (21.6), 29 (21), 29.6 (21.6), 29 (21), 29.6 (21.6), 28.4 (20.4), 29 (21), 29 (21), 29 (20.4), 29 (21), 2…	IPR012332(G3DSA:2.160.20.20);IPR011050(SSF51126);IPR030930(PF16168;TIGR04415);PTHR12338:SF8	94	28	1.4	0.91±0.06	4.1±2.7	T4 (55-125;128-191;192-245);T5 (321-393)	E. coli (ND), E. coli PCN033 (P, porcine ExPEC), E. coli PCN079 (P, porcine ExPEC), E. coli GN02343 (ND), E. coli PPECC42 (P, porcine ExPEC),
UPI00021ADB8E	II	C4	ADTVVQAGETVSGGTLTNHDNQIVLGTANGMTISTGLEYGPDNEANTGGQWIQNGGIANNTTVTGGGLQRVNAGGSVSDTVISAGGGQSLQGQAVNTTLNGGEQWVHEGGIATGTVINEKGWQAVKSGAMATDTVVNTGAEGGPDAENGDTGQFVRGNAVRTTINKNGRQIVAVEGTANTTVVYAGGDQTVHGHALDTTLNGGYQYVHNGGTASDTVVNSDGWQIVKEGGLADFTTVNQKGKLQVNAGGTATNVTLKQGGALVTSTAATVLGSNRLGNFTVENGKADGVVLESGGRLDVLEGHSAQKTRVDDGGTLAVSAGGKATDVTMTSGSALIADSGATVEGTNASGKFSIDGTSGQASGLLLENGGSFTVNAGGQASNTTVGHRGTLMLAAGGSL…	430	ADTVVQAGETVSGGTLTNHDNQIVLGTANGMTISTGLEYGPDNEANTGGQWIQNGGIANNTTVTGGGLQRVNAGGSVSDTVISAGGGQSLQGQAVNTTLNGGEQWVHEGGIATGTVINEKGWQAVKSGAMATDTVVNTGAEGGPDAENGDTGQFVRGNAVRTTINKNGRQIVAVEGTANTTVVYAGGDQTVHGHALDTTLNGGYQYVHNGGTASDTVVNSDGWQIVKEGGLADFTTVNQKGKLQVNAGGTATNVT	LKQGGALVTSTAATVLGSNRLGNFTVENGKADGVVLESGGRLDVLEGHSAQKTRVDDGGTLAVSAGGKATDVTMTSGSALIADSG	ATVEGTNASGKFSIDGTSGQASGLLLENGGSFTVNAGGQASNTTVGHRGTLMLAAGGSLSGRTQLSKGASMVLNGDVVSTGDIVNAGEIY	86 (81.5), 90 (87.8), 87.1 (83), 87.1 (82.7), 87.1 (83), 87.5 (83.8), 88.2 (83.8), 88.2 (84.5), 87.1 (83), 87.5 (83.8), 87.1 (83), 86 (81.5), 87.1 (82.7), 88.6 (84.9), 89.7 (86.3), 87.1 (83), 87.1 (83), 87.1 (83), 87.1 (83), 92.2 (85.1), 93.3 (86.7), 94.9 (90.2), 92.2 (85.5), 95.7 (93.3), 98.8 (98.4), 98.8 (98), 98.8 (96.5), 96.9 (95.3), 98.8 (97.6), 96.5 (94.5), 99.2 (98.8), 98.8 (97.6), 99.2 (9…	-	-	90.6 (87.1), 89.4 (85.9), 88.2 (83.5), 89.4 (87.1), 90.6 (85.9), 90.6 (87.1), 95.3 (95.3), 95.3 (90.6), 96.5 (96.5), 94.1 (94.1), 90.6 (90.6), 90.6 (87.1), 94.1 (91.8), 95.3 (95.3), 97.6 (97.6), 95.3 (95.3), 92.9 (92.9), 94.1 (94.1), 95.3 (95.3), 97.6 (97.6), 94.1 (94.1), 94.1 (94.1), 92.9 (91.8), 95.3 (95.3), 90.6 (89.4), 98.8 (98.8), 92.9 (92.9), 100 (100), 97.6 (97.6), 92.9 (92.9), 96.5 (96.5)…	-	96.7 (94.4), 95.6 (94.4), 96.7 (95.6), 96.7 (95.6), 96.7 (95.6), 96.7 (95.6), 95.6 (95.6), 97.8 (95.6), 97.8 (96.7), 98.9 (96.7), 98.9 (96.7), 96.7 (94.4), 96.7 (96.7), 96.7 (96.7), 98.9 (96.7), 98.9 (95.6), 95.6 (95.6), 96.7 (95.6), 98.9 (96.7), 98.9 (98.9), 98.9 (95.6), 96.7 (95.6), 96.7 (95.6), 95.6 (95.6), 95.6 (95.6), 96.7 (95.6), 100 (96.7), 100 (98.9), 98.9 (94.4), 94.4 (94.4), 97.8 (94.4)…	80.9 (71.1), 80.9 (70.7), 81.6 (71.9), 81.2 (71.5), 80.9 (71.5), 80.9 (71.1), 71.2 (59.4), 73.9 (62.9), 73.9 (62.5), 73.5 (62.1), 72.3 (60.5), 80.9 (71.1), 70.6 (59.2), 76.5 (66.5), 72.7 (61.6), 73.9 (62.5), 70.6 (59.6), 74.5 (62.7), 70.6 (59.2), 72.7 (61.3), 71.3 (59.9), 72.7 (61.6), 70.6 (59.2), 76.5 (66.9), 76.5 (66.9), 72.4 (62.5), 76.5 (66.9), 76.1 (65.8), 76.5 (66.5), 76.1 (66.9),	52.5 (46.5), 52.5 (46.5), 52.5 (46.5), 52.5 (46.5), 52.5 (46.5), 52.5 (46.5), 52.5 (46.5), 52.5 (46.5), 52.5 (46.5), 52.5 (46.5), 52.5 (46.5), 52.5 (46.5), 52.5 (46.5), 52.5 (46.5), 51.5 (45.5), 52.5 (46.5), 52.5 (46.5), 52.5 (46.5), 52.5 (46.5), 53.5 (45.5), 53.5 (45.5), 53.5 (46.5), 53.5 (45.5), 53.5 (46.5), 53.5 (46.5), 52.5 (46.5), 53.5 (46.5), 53.5 (46.5), 53.5 (46.5), 53.5 (46.5), 53.5 (46.…	27.8 (19.8), 27.8 (19.8), 27.8 (19.8), 27.8 (19.8), 27.8 (19.8), 27.8 (19.8), 27.8 (19.8), 27.8 (19.8), 27.8 (19.8), 27.8 (19.8), 27.8 (19.8), 27.8 (19.8), 27.8 (19.8), 27.8 (19.8), 27.8 (19.8), 27.8 (19.8), 27.8 (19.8), 27.8 (19.8), 27.8 (19.8), 27.2 (20.4), 27.8 (19.8), 27.8 (19.8), 28.4 (19.8), 27.8 (19.8), 27.8 (20.4), 27.8 (19.8), 28.4 (20.4), 27.8 (19.8), 29 (20.4), 29 (20.4), 29 (20.4), 27…	IPR012332(G3DSA:2.160.20.20);IPR011050(SSF51126);IPR030930(PF16168;TIGR04415);PTHR12338:SF8	92.6	27	1.53	0.93±0.06	3.8±2.6	T4 (55-125;192-245);T5 (246-264;302-401)	E. coli (ND), E. coli O104:H4 (P, EHEC), E. coli HVH 4 (4-7276109) (P, UPEC), K. pneumoniae (P), Proteus mirabilis (P), E. coli 401363 (ND), E. coli KOEGE 61 (174a) (ND), E. coli 3-105-05_S4_C2 (ND)
UPI00019AF91D	II	C4	ADTVVQAGETVNGGTLENHDNQIVFGTANGMTISTGLEYGPDNEANTGGQWIQNGGIANNTTVTGGGLQRVNAGGSVSDTVISAGGGQSLQGQAVNTTLNGGEQWVHEGGIATGTVINEKGWQAVKSGAVATDTVVNTGAEGGPDAENGDTGQFVRGNAARTTINKNGRQIVAVEGTANTTVVYAGGDQTVHGHALDTTLNGGYQYVHNGGTASDTVVNSDGWQIVKEGGLADFTTVNQKGKLQVNAGGTATNVTLKQGGALVTSTAATVLGSNRLGNFTVENGKADGVVLESGGRLDVLEGHSAQKTRVDDGGTLAVSAGGKATGVTMTSGGALIADSGATVEGTNASGKFSIDGISGQASGLLLENGGSFTVNAGGQASNTTVGHRGTLMLAAGGSL…	430	ADTVVQAGETVNGGTLENHDNQIVFGTANGMTISTGLEYGPDNEANTGGQWIQNGGIANNTTVTGGGLQRVNAGGSVSDTVISAGGGQSLQGQAVNTTLNGGEQWVHEGGIATGTVINEKGWQAVKSGAVATDTVVNTGAEGGPDAENGDTGQFVRGNAARTTINKNGRQIVAVEGTANTTVVYAGGDQTVHGHALDTTLNGGYQYVHNGGTASDTVVNSDGWQIVKEGGLADFTTVNQKGKLQVNAGGTATNVT	LKQGGALVTSTAATVLGSNRLGNFTVENGKADGVVLESGGRLDVLEGHSAQKTRVDDGGTLAVSAGGKATGVTMTSGGALIADSG	ATVEGTNASGKFSIDGISGQASGLLLENGGSFTVNAGGQASNTTVGHRGTLMLAAGGSLSGRTQLSKGASMVLNGDVVSTGDIVNAGEIY	86 (82.3), 89.7 (87.5), 87.1 (83.8), 87.1 (83.4), 87.1 (83.8), 87.5 (84.5), 88.2 (84.5), 88.2 (85.2), 86.7 (83.4), 87.5 (84.5), 87.1 (83.8), 86 (82.3), 87.1 (83.4), 88.2 (84.5), 89.3 (86), 87.1 (83.8), 87.1 (83.8), 87.1 (83.8), 87.1 (83.8), 92.5 (85.5), 93.7 (87.1), 94.5 (89.8), 92.2 (86.3), 96.1 (92.9), 98.4 (97.3), 97.6 (96.9), 97.6 (95.3), 96.9 (95.3), 97.6 (96.5), 96.5 (94.5), 98.8 (97.6), 98…	-	-	91.8 (88.2), 91.8 (88.2), 88.2 (83.5), 89.4 (87.1), 90.6 (85.9), 91.8 (88.2), 95.3 (95.3), 95.3 (90.6), 98.8 (98.8), 94.1 (94.1), 92.9 (92.9), 91.8 (88.2), 95.3 (92.9), 95.3 (95.3), 100 (100), 97.6 (97.6), 92.9 (92.9), 94.1 (94.1), 92.9 (92.9), 100 (100), 96.5 (96.5), 94.1 (94.1), 92.9 (91.8), 97.6 (97.6), 92.9 (91.8), 98.8 (98.8), 95.3 (95.3), 97.6 (97.6), 100 (100), 92.9 (92.9), 98.8 (98.8), 94…	-	95.6 (95.6), 96.7 (95.6), 96.7 (95.6), 96.7 (95.6), 96.7 (95.6), 96.7 (95.6), 96.7 (96.7), 98.9 (96.7), 98.9 (95.6), 100 (95.6), 100 (95.6), 95.6 (95.6), 95.6 (95.6), 95.6 (95.6), 100 (95.6), 100 (96.7), 96.7 (96.7), 96.7 (95.6), 97.8 (95.6), 100 (97.8), 100 (96.7), 97.8 (96.7), 97.8 (96.7), 96.7 (96.7), 96.7 (96.7), 97.8 (96.7), 98.9 (97.8), 100 (98.9), 100 (95.6), 95.6 (95.6), 96.7 (95.6), 100 …	80.9 (71.5), 80.9 (71.1), 80.9 (71.5), 81.2 (71.9), 81.6 (71.9), 80.9 (71.5), 71.2 (59.8), 73.9 (63.2), 73.9 (62.9), 73.5 (62.5), 72.3 (60.9), 80.9 (71.5), 70.6 (59.6), 76.5 (66.9), 72.7 (62), 73.9 (62.9), 70.6 (59.9), 74.5 (63.1), 70.6 (59.6), 72.7 (61.6), 71.3 (60.3), 72.7 (62), 70.6 (59.6), 76.5 (67.3), 76.5 (67.3), 72.1 (62.5), 76.5 (67.3), 76.1 (66.5), 76.5 (67.3), 76.1 (67.3),	53.5 (47.5), 53.5 (47.5), 53.5 (47.5), 53.5 (47.5), 53.5 (47.5), 53.5 (47.5), 53.5 (47.5), 53.5 (47.5), 53.5 (47.5), 53.5 (47.5), 53.5 (47.5), 53.5 (47.5), 53.5 (47.5), 53.5 (47.5), 52.5 (46.5), 53.5 (47.5), 53.5 (47.5), 53.5 (47.5), 53.5 (47.5), 54.5 (46.5), 54.5 (46.5), 54.5 (47.5), 54.5 (46.5), 54.5 (47.5), 54.5 (47.5), 53.5 (47.5), 54.5 (47.5), 54.5 (47.5), 54.5 (47.5), 54.5 (47.5), 54.5 (47.…	27.8 (19.8), 27.8 (19.8), 27.8 (19.8), 27.8 (19.8), 27.8 (19.8), 27.8 (19.8), 27.8 (19.8), 27.8 (19.8), 27.8 (19.8), 27.8 (19.8), 27.8 (19.8), 27.8 (19.8), 27.8 (19.8), 27.8 (19.8), 27.8 (19.8), 27.8 (19.8), 27.8 (19.8), 27.8 (19.8), 27.8 (19.8), 27.2 (20.4), 27.8 (19.8), 27.8 (19.8), 28.4 (19.8), 27.8 (19.8), 27.8 (20.4), 27.8 (19.8), 28.4 (20.4), 27.8 (19.8), 29 (20.4), 29 (20.4), 29 (20.4), 27…	IPR012332(G3DSA:2.160.20.20);IPR011050(SSF51126);IPR030930(PF16168;TIGR04415);PTHR12338:SF8	99.7	30	1.42	0.91±0.06	4.0±2.7	T4 (55-125;128-191;192-245);T5 (246-264;321-393)	E. coli (ND), E. coli HVH 1 (4-6876161) (P, UPEC), E. coli BIDMC 65 (ND), E. coli upec-157 (P, UPEC), E. coli CVM N17EC1020 (ND), E. coli ST95 SF-491 (P, ExPEC), E. coli 14.2-R2 (C), E. coli KTE65 (ND)
UPI0003917CDC	II	C4	ADTVVQAGETVNDGTLTNHDNQIVLGTANGMTISTGLEYGPDNEANTGGQWIQNGGIANNTTVTGGGLQRVNAGGSVSDTVISAGGGQSLQGQAVNTTLNGGEQWVHEGGIATGTVINEKGWQAVKSGAMATDTVVNTGAEGGPDADNGDTGQFVRGNAVRTTINKNGRQIVAAEGTANTTVVYAGGDQTVHGHALDTTLNGGYQYVHNGGTASDTVVNSDGWQIVKEGGLADFTTVNQKGKLQVNAGGTATNVTLKQGGALVTSTAATVTGSNRLGNFTVENGNADGVVLESGGRLDVLEGHSAQNTLVDDGGILAVSAGGKATDVTMTSGGALIADSGATVEGTNASGKFSIDGISGQASGLLLENGGSFTVNAGGQAGNTTVGHRGTLTLAAGGNL…	430	ADTVVQAGETVNDGTLTNHDNQIVLGTANGMTISTGLEYGPDNEANTGGQWIQNGGIANNTTVTGGGLQRVNAGGSVSDTVISAGGGQSLQGQAVNTTLNGGEQWVHEGGIATGTVINEKGWQAVKSGAMATDTVVNTGAEGGPDADNGDTGQFVRGNAVRTTINKNGRQIVAAEGTANTTVVYAGGDQTVHGHALDTTLNGGYQYVHNGGTASDTVVNSDGWQIVKEGGLADFTTVNQKGKLQVNAGGTATNVT	LKQGGALVTSTAATVTGSNRLGNFTVENGNADGVVLESGGRLDVLEGHSAQNTLVDDGGILAVSAGGKATDVTMTSGGALIADSG	ATVEGTNASGKFSIDGISGQASGLLLENGGSFTVNAGGQAGNTTVGHRGTLTLAAGGNLSGRTQLSKGASMVLNGDVVSTGDIVNAGEIR	86 (81.5), 90 (87.1), 86.7 (82.7), 86.7 (82.3), 87.1 (83), 87.5 (83.8), 87.8 (83.4), 87.8 (84.1), 87.8 (83.8), 87.5 (83.8), 87.1 (83), 86 (81.5), 86.7 (82.3), 88.2 (83.8), 89.3 (85.2), 87.1 (83), 87.1 (83), 87.1 (83), 87.1 (83), 92.2 (84.3), 92.9 (85.5), 94.9 (89.4), 92.2 (85.5), 95.7 (92.5), 98 (97.6), 99.6 (98.8), 98.8 (96.5), 96.9 (94.5), 98.8 (97.6), 96.5 (93.7), 99.2 (98), 98.8 (96.9), 98.4 …	-	-	90.6 (88.2), 88.2 (84.7), 91.8 (87.1), 88.2 (85.9), 89.4 (84.7), 90.6 (88.2), 95.3 (95.3), 94.1 (89.4), 94.1 (94.1), 94.1 (94.1), 90.6 (90.6), 90.6 (88.2), 96.5 (94.1), 95.3 (95.3), 92.9 (92.9), 92.9 (92.9), 95.3 (95.3), 96.5 (96.5), 95.3 (95.3), 92.9 (92.9), 94.1 (94.1), 96.5 (96.5), 92.9 (91.8), 92.9 (92.9), 92.9 (91.8), 94.1 (94.1), 92.9 (92.9), 92.9 (92.9), 92.9 (92.9), 100 (100), 94.1 (94.1)…	-	97.8 (96.7), 98.9 (96.7), 98.9 (94.4), 97.8 (94.4), 97.8 (97.8), 97.8 (97.8), 97.8 (97.8), 97.8 (95.6), 95.6 (94.4), 95.6 (94.4), 95.6 (94.4), 97.8 (96.7), 95.6 (94.4), 95.6 (95.6), 95.6 (95.6), 96.7 (95.6), 97.8 (96.7), 97.8 (95.6), 95.6 (94.4), 95.6 (94.4), 97.8 (95.6), 97.8 (96.7), 98.9 (96.7), 98.9 (96.7), 97.8 (96.7), 97.8 (97.8), 97.8 (94.4), 95.6 (94.4), 100 (95.6), 100 (96.7), 96.7 (94.4)…	81.2 (72.3), 80.9 (71.1), 81.2 (72.3), 80.9 (71.9), 80.5 (71.1), 81.2 (72.3), 71.2 (59), 73.9 (62.5), 73.9 (62.1), 73.5 (61.8), 72.3 (60.1), 81.2 (72.3), 70.6 (58.8), 76.1 (66.9), 72.7 (61.3), 73.9 (62.1), 70.6 (59.2), 74.5 (62.4), 70.6 (58.8), 72.7 (60.9), 71.3 (59.6), 72.7 (61.3), 70.6 (58.8), 76.1 (67.3), 76.1 (67.3), 72.1 (62.9), 76.1 (67.3), 75.7 (66.2), 76.1 (66.9), 76.5 (68),	51.5 (45.5), 51.5 (45.5), 51.5 (45.5), 51.5 (45.5), 51.5 (45.5), 51.5 (45.5), 51.5 (45.5), 51.5 (45.5), 51.5 (45.5), 51.5 (45.5), 51.5 (45.5), 51.5 (45.5), 51.5 (45.5), 51.5 (45.5), 50.5 (44.6), 51.5 (45.5), 51.5 (45.5), 51.5 (45.5), 51.5 (45.5), 52.5 (45.5), 52.5 (44.6), 52.5 (45.5), 52.5 (44.6), 52.5 (45.5), 52.5 (45.5), 51.5 (45.5), 52.5 (45.5), 52.5 (45.5), 52.5 (45.5), 52.5 (45.5), 52.5 (45.…	27.8 (21), 27.8 (21), 27.8 (21), 27.8 (21), 27.8 (21), 27.8 (21), 27.8 (21), 27.8 (21), 27.8 (21), 27.8 (21), 27.8 (21), 27.8 (21), 27.8 (21), 27.8 (21), 27.8 (21), 27.8 (21), 27.8 (21), 27.8 (21), 27.8 (21), 27.8 (21), 27.8 (21), 27.8 (21), 28.4 (21), 27.8 (21), 28.4 (21), 27.8 (21), 29 (21), 27.8 (21), 29 (21), 29.6 (21), 29 (21), 27.8 (21), 29 (21), 27.8 (21), 29 (21), 27.2 (20.4), 27.8 (21), …	IPR012332(G3DSA:2.160.20.20);IPR011050(SSF51126);IPR030930(PF16168;TIGR04415);PTHR12338:SF8	99.8	31	1.36	0.90±0.06	4.1±2.8	T4 (55-125;128-191;192-245);T5 (246-264;321-393)	E. coli (ND), E. coli HVH 84 (4-1021478) (P, UPEC), E. O25b:H4-ST131 EC958 (P, ExPEC), E. coli BIDMC 38 (ND), E. coli LAU-EC7 (P, InPEC), E. coli UCI 51 (ND), E. coli CVAST0815 (ND), E. coli ST131 JJ1886 (P, ExPEC), E. coli strain NA114 (P, UPEC), E. coli ISC141 (ND)
UPI000390012D	II	C4	ADTVVQAGETVSGGALENHDNQIVFGTANGMTISTGLEYGPDNEANTGGQWIQNGGIANNTTVTGGGLQRVNAGGSVSDTVIRAGGGQSLQGQAVNTTLNGGEQWVHEGGIATGTVINEKGWQAVKSGAMATDTVVNTGAEGGPDAENGDTGQTVYGDAVRTTINKNGRQIVAAEGTANTTVVYAGGDQTVHGHALDTTLNGGYQYVHNGGTASDTVVNSDGWQIIKEGGLADFTTVNQKGKLQVNAGGTATNVTLKQGGALVTSTAATVTGSNRLGNFTVENGKADGVVLESGGRLDVLEGHSAQKTRVDDGGTLAVSAGGKATGVTMTSGGALIADSGATVEGTNASGRFSIDGISGQASGLLLENGGSFTVNAGGQAGNTTVGHRGTLTLAAGGSL…	430	ADTVVQAGETVSGGALENHDNQIVFGTANGMTISTGLEYGPDNEANTGGQWIQNGGIANNTTVTGGGLQRVNAGGSVSDTVIRAGGGQSLQGQAVNTTLNGGEQWVHEGGIATGTVINEKGWQAVKSGAMATDTVVNTGAEGGPDAENGDTGQTVYGDAVRTTINKNGRQIVAAEGTANTTVVYAGGDQTVHGHALDTTLNGGYQYVHNGGTASDTVVNSDGWQIIKEGGLADFTTVNQKGKLQVNAGGTATNVT	LKQGGALVTSTAATVTGSNRLGNFTVENGKADGVVLESGGRLDVLEGHSAQKTRVDDGGTLAVSAGGKATGVTMTSGGALIADSG	ATVEGTNASGRFSIDGISGQASGLLLENGGSFTVNAGGQAGNTTVGHRGTLTLAAGGSLSGRTQLSKGASMVLNGDVVSTGDIVNAGEIH	85.2 (80.8), 88.9 (86), 86 (81.9), 86 (81.5), 86.3 (82.3), 88.2 (84.5), 87.1 (82.7), 87.1 (83.4), 86 (81.9), 88.2 (84.5), 86.3 (82.3), 85.2 (80.8), 86 (81.5), 87.1 (83.4), 88.2 (84.9), 86.3 (82.3), 86.3 (82.3), 86.3 (82.3), 86.3 (82.3), 91.8 (85.9), 93.3 (87.1), 93.7 (88.6), 91.4 (85.9), 95.7 (92.5), 96.9 (95.7), 96.9 (96.1), 96.9 (94.5), 97.6 (96.9), 98.4 (98), 95.7 (94.5), 98 (96.9), 97.6 (96.5…	-	-	90.6 (88.2), 92.9 (89.4), 89.4 (84.7), 90.6 (88.2), 91.8 (87.1), 90.6 (88.2), 94.1 (94.1), 96.5 (91.8), 100 (100), 95.3 (95.3), 91.8 (91.8), 90.6 (88.2), 96.5 (94.1), 96.5 (96.5), 98.8 (98.8), 96.5 (96.5), 94.1 (94.1), 95.3 (95.3), 94.1 (94.1), 98.8 (98.8), 97.6 (97.6), 95.3 (95.3), 94.1 (92.9), 98.8 (98.8), 94.1 (92.9), 97.6 (97.6), 96.5 (96.5), 96.5 (96.5), 98.8 (98.8), 94.1 (94.1), 100 (100), …	-	100 (96.7), 100 (97.8), 97.8 (95.6), 98.9 (95.6), 98.9 (96.7), 98.9 (96.7), 98.9 (98.9), 98.9 (96.7), 96.7 (95.6), 95.6 (95.6), 95.6 (95.6), 100 (96.7), 95.6 (94.4), 94.4 (94.4), 95.6 (94.4), 95.6 (95.6), 98.9 (95.6), 98.9 (94.4), 95.6 (94.4), 95.6 (95.6), 98.9 (95.6), 98.9 (97.8), 97.8 (97.8), 97.8 (95.6), 98.9 (95.6), 98.9 (96.7), 96.7 (94.4), 95.6 (94.4), 96.7 (95.6), 100 (96.7), 100 (93.3), 9…	80.5 (70.7), 80.9 (70.3), 80.5 (70.7), 80.9 (71.1), 81.2 (71.9), 80.5 (70.7), 70.8 (58.3), 74.3 (63.2), 74.3 (62.9), 73.9 (62.5), 72 (59.4), 80.5 (70.7), 71 (58.8), 76.1 (66.2), 72.3 (61.3), 74.3 (62.9), 71 (59.2), 74.2 (62.4), 71 (58.8), 72.3 (60.9), 71.7 (59.6), 72.3 (61.3), 71 (58.8), 76.1 (66.5), 76.1 (66.5), 71.7 (61.8), 76.1 (66.5), 75.7 (65.4), 76.1 (66.2), 75.7 (66.5),	53.5 (47.5), 53.5 (47.5), 53.5 (47.5), 53.5 (47.5), 53.5 (47.5), 53.5 (47.5), 53.5 (47.5), 53.5 (47.5), 53.5 (47.5), 53.5 (47.5), 53.5 (47.5), 53.5 (47.5), 53.5 (47.5), 53.5 (47.5), 52.5 (46.5), 53.5 (47.5), 53.5 (47.5), 53.5 (47.5), 53.5 (47.5), 54.5 (46.5), 54.5 (46.5), 54.5 (47.5), 54.5 (46.5), 54.5 (47.5), 54.5 (47.5), 53.5 (47.5), 54.5 (47.5), 54.5 (47.5), 54.5 (47.5), 54.5 (47.5), 54.5 (47.…	28.4 (21), 27.2 (20.4), 27.2 (20.4), 27.2 (20.4), 27.2 (20.4), 27.2 (20.4), 27.2 (20.4), 27.2 (20.4), 27.2 (20.4), 27.2 (20.4), 27.2 (20.4), 28.4 (21), 28.4 (21), 27.2 (20.4), 27.2 (20.4), 27.2 (20.4), 27.2 (20.4), 27.2 (20.4), 27.2 (20.4), 27.8 (21.6), 27.2 (20.4), 28.4 (21), 29 (21), 27.2 (20.4), 27.2 (21), 27.2 (20.4), 29 (21.6), 27.2 (20.4), 27.8 (21), 29.6 (21.6), 27.8 (21), 27.2 (20.4), 27.…	IPR012332(G3DSA:2.160.20.20);IPR011050(SSF51126);IPR030930(PF16168;TIGR04415);PTHR12338:SF8	97.5	27	1.21	0.88±0.07	4.4±2.9	T4 (55-125;192-245);T5 (246-264;302-374)	E. coli (ND), E. coli HVH 111 (4-7039018) (P, UPEC), E. coli HVH 171 (4-3191958) (P, UPEC), E. coli UMEA 3185-1 (P, UPEC), E. coli UMEA 3244-1 (P, UPEC), E. coli upec-244 (P, UPEC), E. coli ECOR46 (ND), E. coli ST131 Ec-HUCA 3 (P, ExPEC), E. coli YH17141 (ND),
UPI0003BEDAD2	II	C4	ADKVVQAGETVNDGTLTNHDNQIVLGTANGMTISTGLEYGPDNEANTGGQWIQNGGIANNTTVTGGGLQRVNAGGSVSDTVISAGGGQSLQGQAVNTTLNGGEQWVHEGGIATGTVINEKGWQAIKSGAMATDTVVNTGAEGGPDAENGDTGQFVRGNAVRTTINENGRQIVAAEGTANTTVVYAGGDQTVHGHALDTTLNGGYQYVHNGGTASDTVVNSDGWQIVKEGGLADFTTVNQKGKLQVNADGTATNVTLKQGGALVTSTAATVTGSNRLGNFTVENGNADGVVLESGGRLDVLEGHSARKTLVDDGGTLAVSAGGKATDVTMTSGSALIADSGATVEGTNASGKFSIDGTSGQASGLLLENGGSFTVNAGGLASNTTVGHRGTLMLAAGGSL…	430	ADKVVQAGETVNDGTLTNHDNQIVLGTANGMTISTGLEYGPDNEANTGGQWIQNGGIANNTTVTGGGLQRVNAGGSVSDTVISAGGGQSLQGQAVNTTLNGGEQWVHEGGIATGTVINEKGWQAIKSGAMATDTVVNTGAEGGPDAENGDTGQFVRGNAVRTTINENGRQIVAAEGTANTTVVYAGGDQTVHGHALDTTLNGGYQYVHNGGTASDTVVNSDGWQIVKEGGLADFTTVNQKGKLQVNADGTATNVT	LKQGGALVTSTAATVTGSNRLGNFTVENGNADGVVLESGGRLDVLEGHSARKTLVDDGGTLAVSAGGKATDVTMTSGSALIADSG	ATVEGTNASGKFSIDGTSGQASGLLLENGGSFTVNAGGLASNTTVGHRGTLMLAAGGSLSGRTQLSKGASMVLNGDVVSTGDIVNAGEIR	85.6 (80.8), 89.3 (86), 86.3 (81.9), 86.3 (81.5), 86.7 (82.3), 87.1 (83.8), 87.5 (83.4), 87.5 (84.1), 87.5 (83), 87.1 (83.8), 86.7 (82.3), 85.6 (80.8), 86.3 (81.5), 87.5 (82.7), 88.6 (84.1), 86.7 (82.3), 86.7 (82.3), 86.7 (82.3), 86.7 (82.3), 91.4 (83.5), 92.2 (85.1), 94.1 (88.2), 91.4 (84.7), 94.9 (91.4), 97.3 (95.7), 98.8 (97.6), 98 (96.1), 96.1 (94.1), 98 (96.5), 95.7 (93.3), 98.4 (97.6), 98 (…	-	-	89.4 (85.9), 89.4 (84.7), 90.6 (84.7), 89.4 (85.9), 90.6 (84.7), 89.4 (85.9), 94.1 (94.1), 95.3 (91.8), 95.3 (94.1), 95.3 (95.3), 89.4 (88.2), 89.4 (85.9), 97.6 (96.5), 96.5 (96.5), 94.1 (92.9), 94.1 (94.1), 96.5 (96.5), 97.6 (97.6), 98.8 (98.8), 94.1 (92.9), 95.3 (95.3), 97.6 (97.6), 94.1 (92.9), 94.1 (92.9), 91.8 (89.4), 95.3 (94.1), 94.1 (94.1), 96.5 (95.3), 94.1 (92.9), 96.5 (95.3), 95.3 (94.…	-	96.7 (93.3), 95.6 (93.3), 97.8 (95.6), 97.8 (94.4), 96.7 (94.4), 96.7 (94.4), 94.4 (94.4), 96.7 (94.4), 97.8 (96.7), 97.8 (96.7), 97.8 (96.7), 96.7 (93.3), 98.9 (97.8), 98.9 (98.9), 98.9 (96.7), 97.8 (96.7), 97.8 (94.4), 98.9 (94.4), 98.9 (97.8), 97.8 (96.7), 96.7 (94.4), 95.6 (94.4), 95.6 (95.6), 95.6 (95.6), 95.6 (94.4), 96.7 (94.4), 97.8 (96.7), 97.8 (96.7), 96.7 (94.4), 94.4 (93.3), 100 (93.3…	81.2 (71.1), 80.1 (69.1), 80.5 (70.3), 80.1 (69.9), 79.7 (69.1), 81.2 (71.1), 70.5 (59), 73.5 (62.5), 73.5 (62.1), 73.2 (61.8), 72 (60.1), 81.2 (71.1), 70.2 (59.2), 75.4 (65.4), 72.3 (61.3), 73.5 (62.1), 70.2 (59.6), 73.8 (62.4), 70.2 (59.2), 72.3 (60.9), 71 (59.6), 72.3 (61.3), 70.2 (59.2), 75.4 (65.8), 75.4 (65.8), 71.7 (61.4), 75.4 (65.8), 75 (64.7), 75.4 (65.4), 75.7 (66.2),	50.5 (44.6), 50.5 (44.6), 50.5 (44.6), 50.5 (44.6), 50.5 (44.6), 50.5 (44.6), 50.5 (44.6), 50.5 (44.6), 50.5 (44.6), 50.5 (44.6), 50.5 (44.6), 50.5 (44.6), 50.5 (44.6), 50.5 (44.6), 49.5 (43.6), 50.5 (44.6), 50.5 (44.6), 50.5 (44.6), 50.5 (44.6), 53.5 (45.5), 51.5 (43.6), 51.5 (44.6), 51.5 (43.6), 51.5 (44.6), 51.5 (44.6), 50.5 (44.6), 51.5 (44.6), 51.5 (44.6), 51.5 (44.6), 51.5 (44.6), 51.5 (44.…	29 (21), 29 (21), 29 (21), 29.6 (21), 29 (21), 29 (21), 29 (21), 29 (21), 29 (21), 29 (21), 29 (21), 29 (21), 29.6 (21), 29 (21), 29 (21), 29 (21), 29 (21), 29 (21), 29 (21), 28.4 (21.6), 29 (21), 29 (21), 29.6 (21), 29 (21), 29 (21.6), 29 (21), 29.6 (21.6), 29 (21), 30.2 (21.6), 30.2 (21.6), 30.2 (21.6), 29 (21), 29.6 (21.6), 29 (21), 29.6 (21.6), 28.4 (20.4), 29 (21), 29 (21), 29 (20.4), 29 (21…	IPR012332(G3DSA:2.160.20.20);IPR011050(SSF51126);IPR030930(PF16168;TIGR04415);PTHR12338:SF8	93	27	1.51	0.92±0.06	3.8±2.6	T4 (55-125;128-191;192-245);T5 (246-264;321-401)	E. coli (ND), E. coli BIDMC 38 (ND), E. coli 907701 (ND), E. coli HP47 (ND), E. coli ST131 uk-P46212 (P, ExPEC), E. coli str. TO124 (ND), E. coli GN05833 (ND), E. coli CVAST2551 (ND), E. coli UMB0933 (P, UPEC), E. coli NCTC13461 (ND), E. coli MEEI01 (P, ExPEC), E. coli 105454 (ND)
UPI000530AE1A	II	C4	ADTVVQAGETVNDGTLTNHDNQIVFGTANGMTISTGLEYGPDNEANTGGQWIQNGGIANNTTVTGGGLQRVNAGGSVSDTVISAGGGQSLQGQAVNTTLNGGEQWVHEGGIATGTVINEKGWQAIKSGAVATDTVVNTGAEGGPDAENGDTGQTVYGDAVRTTINKNGRQIVAAEGTANTTVVYAGGDQTVHGYALDTTLNGGNQYVHNGGTASDTVVNSDGWQIVKEGGLADFTIVNQKGKLQVNAGGIATNVTLKQGGALVTSTAATVTGSNRLGNFAVENGKADGVVLESGGRLDVLEGHSAWKTLVDDGGTLAVSAGGKATGVTMTSGGALIADSGATVEGTNASGKFSIDGISGQASGLLLENGGSFTVNAGGQASNTTVGHRGTLMLAAGGSL…	430	ADTVVQAGETVNDGTLTNHDNQIVFGTANGMTISTGLEYGPDNEANTGGQWIQNGGIANNTTVTGGGLQRVNAGGSVSDTVISAGGGQSLQGQAVNTTLNGGEQWVHEGGIATGTVINEKGWQAIKSGAVATDTVVNTGAEGGPDAENGDTGQTVYGDAVRTTINKNGRQIVAAEGTANTTVVYAGGDQTVHGYALDTTLNGGNQYVHNGGTASDTVVNSDGWQIVKEGGLADFTIVNQKGKLQVNAGGIATNVT	LKQGGALVTSTAATVTGSNRLGNFAVENGKADGVVLESGGRLDVLEGHSAWKTLVDDGGTLAVSAGGKATGVTMTSGGALIADSG	ATVEGTNASGKFSIDGISGQASGLLLENGGSFTVNAGGQASNTTVGHRGTLMLAAGGSLSGRTQLSKGASMVLNGDVVSTGDIVNAGEIY	84.5 (80.4), 88.6 (85.2), 85.2 (81.5), 85.2 (81.2), 85.6 (81.9), 87.5 (84.9), 86.3 (83), 86.3 (83.8), 86.3 (82.7), 87.5 (84.9), 85.6 (81.9), 84.5 (80.4), 85.2 (81.2), 86.7 (82.7), 87.8 (84.1), 85.6 (81.9), 85.6 (81.9), 85.6 (81.9), 85.6 (81.9), 91.4 (84.7), 92.2 (85.1), 93.3 (87.5), 90.6 (84.3), 95.7 (91.8), 96.5 (94.1), 97.3 (95.3), 96.5 (92.9), 96.9 (95.7), 98 (96.5), 94.9 (92.5), 97.6 (95.3), …	-	-	89.4 (87.1), 90.6 (87.1), 89.4 (84.7), 88.2 (85.9), 89.4 (84.7), 89.4 (87.1), 95.3 (95.3), 94.1 (90.6), 96.5 (96.5), 96.5 (96.5), 92.9 (92.9), 89.4 (87.1), 95.3 (94.1), 97.6 (97.6), 95.3 (95.3), 97.6 (97.6), 95.3 (95.3), 96.5 (96.5), 95.3 (95.3), 95.3 (95.3), 96.5 (96.5), 96.5 (96.5), 97.6 (96.5), 97.6 (97.6), 95.3 (94.1), 94.1 (94.1), 100 (100), 92.9 (92.9), 95.3 (95.3), 92.9 (92.9), 96.5 (96.5)…	-	95.6 (95.6), 96.7 (95.6), 96.7 (95.6), 96.7 (95.6), 96.7 (95.6), 96.7 (95.6), 96.7 (96.7), 98.9 (96.7), 98.9 (95.6), 100 (95.6), 100 (95.6), 95.6 (95.6), 95.6 (95.6), 95.6 (95.6), 100 (95.6), 100 (96.7), 96.7 (96.7), 96.7 (95.6), 97.8 (95.6), 100 (97.8), 100 (96.7), 97.8 (96.7), 97.8 (96.7), 96.7 (96.7), 96.7 (96.7), 97.8 (96.7), 98.9 (97.8), 100 (98.9), 100 (95.6), 95.6 (95.6), 96.7 (95.6), 100 …	80.5 (71.1), 80.1 (69.9), 79.7 (70.3), 80.1 (70.7), 79.7 (69.9), 80.9 (71.1), 71.2 (59.8), 73.9 (63.2), 73.9 (62.9), 73.5 (62.5), 72.3 (60.9), 80.5 (71.1), 70.6 (59.6), 74.6 (65.1), 72.7 (62), 73.9 (62.9), 70.6 (59.9), 74.5 (63.1), 70.6 (59.6), 72.7 (61.6), 71.3 (60.3), 72.7 (62), 70.6 (59.6), 74.6 (65.4), 74.6 (65.4), 71 (61.4), 74.6 (65.4), 74.3 (64.7), 74.6 (65.4), 75.7 (66.9),	52.5 (46.5), 52.5 (46.5), 52.5 (46.5), 52.5 (46.5), 52.5 (46.5), 52.5 (46.5), 52.5 (46.5), 52.5 (46.5), 52.5 (46.5), 52.5 (46.5), 52.5 (46.5), 52.5 (46.5), 52.5 (46.5), 52.5 (46.5), 51.5 (45.5), 52.5 (46.5), 52.5 (46.5), 52.5 (46.5), 52.5 (46.5), 55.4 (47.5), 53.5 (45.5), 53.5 (46.5), 53.5 (45.5), 53.5 (46.5), 53.5 (46.5), 52.5 (46.5), 53.5 (46.5), 53.5 (46.5), 53.5 (46.5), 53.5 (46.5), 53.5 (46.…	27.8 (19.8), 27.8 (19.8), 27.8 (19.8), 27.8 (19.8), 27.8 (19.8), 27.8 (19.8), 27.8 (19.8), 27.8 (19.8), 27.8 (19.8), 27.8 (19.8), 27.8 (19.8), 27.8 (19.8), 27.8 (19.8), 27.8 (19.8), 27.8 (19.8), 27.8 (19.8), 27.8 (19.8), 27.8 (19.8), 27.8 (19.8), 27.2 (20.4), 27.8 (19.8), 27.8 (19.8), 28.4 (19.8), 27.8 (19.8), 27.8 (20.4), 27.8 (19.8), 28.4 (20.4), 27.8 (19.8), 29 (20.4), 29 (20.4), 29 (20.4), 27…	IPR012332(G3DSA:2.160.20.20);IPR011050(SSF51126);IPR030930(PF16168;TIGR04415);PTHR12338:SF8	99.7	30	1.41	0.91±0.06	4.0±2.7	T4 (55-125;192-245);T5 (246-264;321-401)	E. coli (ND), E. coli upec-173 (P, UPEC), E. coli blood-90187 (P, UPEC), E. coli swine20 (P, porcine ETEC), E. coli 6409 (ND), E. coli ECH+21 (ND), E. coli ST167 KPC-Tunisia (ND), E. coli KOS_SF06_1605_Eco_101 (ND), E. coli GER_MD01_1505_Eco_009 (ND)
UPI000535EBAA	II	C4	ADTVVQAGETVSGGTLTNHDNQIVLGTANGMTISTGLEYGPDNEANTGGQWIQNGGIANNTTVTGGGLQRVNAGGSVSDTVISAGGGQSLQGQAVNTTLNGGKQWVHEGGIATGTVINEKGWQAVKSGAMATDTVVNTGAEGGPDAENGDTGQFVRGNAVRTTINENGRQIVAAEGTANTTVVYAGGDQTVHGYALDTTLNGGNQYVHNGGTASDTVVNSDGWQIVKEGGLADFTIVNQKGKLQVNAGGTATNVTLKQGGALVTSTAATVTGSNRLGNFAVENGKADGVVLESGGRLDVLEGHSAWKTLVDDGGTLAVSAGGKATGVTMTSGGALIADSGATVEGTNASGKFSIDGISGQASGLLLENGGSFTVNAGGQASNTTVGHRGTLMLAAGGSL…	430	ADTVVQAGETVSGGTLTNHDNQIVLGTANGMTISTGLEYGPDNEANTGGQWIQNGGIANNTTVTGGGLQRVNAGGSVSDTVISAGGGQSLQGQAVNTTLNGGKQWVHEGGIATGTVINEKGWQAVKSGAMATDTVVNTGAEGGPDAENGDTGQFVRGNAVRTTINENGRQIVAAEGTANTTVVYAGGDQTVHGYALDTTLNGGNQYVHNGGTASDTVVNSDGWQIVKEGGLADFTIVNQKGKLQVNAGGTATNVT	LKQGGALVTSTAATVTGSNRLGNFAVENGKADGVVLESGGRLDVLEGHSAWKTLVDDGGTLAVSAGGKATGVTMTSGGALIADSG	ATVEGTNASGKFSIDGISGQASGLLLENGGSFTVNAGGQASNTTVGHRGTLMLAAGGSLSGRTQLSKGASMVLNGDVVSTGDIVNAGEIY	85.6 (80.1), 89.7 (86.3), 86.3 (81.2), 86.3 (80.8), 86.7 (81.5), 87.1 (82.3), 87.5 (81.9), 87.5 (82.7), 86.7 (81.5), 87.1 (82.3), 86.7 (81.5), 85.6 (80.1), 86.3 (80.8), 87.8 (83), 88.9 (84.5), 86.7 (81.5), 86.7 (81.5), 86.7 (81.5), 86.7 (81.5), 92.5 (85.1), 93.3 (87.1), 94.5 (88.6), 91.8 (83.9), 96.1 (93.3), 97.6 (96.1), 98.4 (96.5), 98.4 (95.7), 96.5 (93.7), 98.4 (96.1), 96.1 (93.7), 98.8 (98), …	-	-	89.4 (87.1), 90.6 (87.1), 89.4 (84.7), 88.2 (85.9), 89.4 (84.7), 89.4 (87.1), 95.3 (95.3), 94.1 (90.6), 96.5 (96.5), 96.5 (96.5), 92.9 (92.9), 89.4 (87.1), 95.3 (94.1), 97.6 (97.6), 95.3 (95.3), 97.6 (97.6), 95.3 (95.3), 96.5 (96.5), 95.3 (95.3), 95.3 (95.3), 96.5 (96.5), 96.5 (96.5), 97.6 (96.5), 97.6 (97.6), 95.3 (94.1), 94.1 (94.1), 100 (100), 92.9 (92.9), 95.3 (95.3), 92.9 (92.9), 96.5 (96.5)…	-	95.6 (95.6), 96.7 (95.6), 96.7 (95.6), 96.7 (95.6), 96.7 (95.6), 96.7 (95.6), 96.7 (96.7), 98.9 (96.7), 98.9 (95.6), 100 (95.6), 100 (95.6), 95.6 (95.6), 95.6 (95.6), 95.6 (95.6), 100 (95.6), 100 (96.7), 96.7 (96.7), 96.7 (95.6), 97.8 (95.6), 100 (97.8), 100 (96.7), 97.8 (96.7), 97.8 (96.7), 96.7 (96.7), 96.7 (96.7), 97.8 (96.7), 98.9 (97.8), 100 (98.9), 100 (95.6), 95.6 (95.6), 96.7 (95.6), 100 …	80.1 (69.5), 80.5 (69.1), 80.9 (70.3), 80.5 (69.9), 80.1 (69.9), 80.1 (69.5), 71.2 (59), 74.3 (62.1), 74.3 (61.8), 73.9 (61.4), 72.7 (59.8), 80.1 (69.5), 71 (58.8), 75.7 (65.1), 73.1 (60.9), 74.3 (61.8), 71 (59.2), 74.5 (62.4), 71 (58.8), 73.1 (60.5), 71.7 (59.2), 73.1 (60.9), 71 (58.8), 75.7 (65.4), 75.7 (65.4), 71.7 (61), 75.7 (65.4), 75.4 (64.3), 75.7 (65.1), 75.4 (65.4),	52.5 (46.5), 52.5 (46.5), 52.5 (46.5), 52.5 (46.5), 52.5 (46.5), 52.5 (46.5), 52.5 (46.5), 52.5 (46.5), 52.5 (46.5), 52.5 (46.5), 52.5 (46.5), 52.5 (46.5), 52.5 (46.5), 52.5 (46.5), 51.5 (45.5), 52.5 (46.5), 52.5 (46.5), 52.5 (46.5), 52.5 (46.5), 55.4 (47.5), 53.5 (45.5), 53.5 (46.5), 53.5 (45.5), 53.5 (46.5), 53.5 (46.5), 52.5 (46.5), 53.5 (46.5), 53.5 (46.5), 53.5 (46.5), 53.5 (46.5), 53.5 (46.…	27.8 (19.8), 27.8 (19.8), 27.8 (19.8), 27.8 (19.8), 27.8 (19.8), 27.8 (19.8), 27.8 (19.8), 27.8 (19.8), 27.8 (19.8), 27.8 (19.8), 27.8 (19.8), 27.8 (19.8), 27.8 (19.8), 27.8 (19.8), 27.8 (19.8), 27.8 (19.8), 27.8 (19.8), 27.8 (19.8), 27.8 (19.8), 27.2 (20.4), 27.8 (19.8), 27.8 (19.8), 28.4 (19.8), 27.8 (19.8), 27.8 (20.4), 27.8 (19.8), 28.4 (20.4), 27.8 (19.8), 29 (20.4), 29 (20.4), 29 (20.4), 27…	IPR012332(G3DSA:2.160.20.20);IPR011050(SSF51126);IPR030930(PF16168;TIGR04415);PTHR12338:SF8	99.7	30	1.61	0.94±0.05	3.7±2.5	T4 (55-125;128-191;192-245);T5 (246-264;321-401)	Enterobacteriaceae (ND), E. coli (ND), E. coli NA056 (P, ExPEC), E. coli ECONIH1 (ND)
UPI00058C62E6	II	C4	ADTVVQAGETVNDGTLTNHDNQIVFGTANGMTISTGLEYGPDNEANTGGQWIQNGGIANNTTVTGGGLQRVNAGGSVSDTVISAGGGQSLQGQAVNTTLNGGEQWVHEGGIATGTVINEKGWQAVKSGAMATDTVVNTGAEGGPDAENGDTGQTVYGDAVRTTINKNGRQIVAAEGTANTTVVYAGGDQTVHGHALDTTLNGGYQYVHNGGTASGTVVNSDGWQIIKEGGLADFTTVNQKGKLQVNAGGTTTNVTLKQGGALVTSTAATVTGSNRLGNFTVENGKADGVVLESGGRLDVLEGHSAQKTLVDDGGTLAVSAGGKATGVTMTSGGALIADSGATVEGTNASGKFSIDGISGQASGLLLENGGSFTVNAGGQAGNTTVGHRGTLTLAAGGSL…	430	ADTVVQAGETVNDGTLTNHDNQIVFGTANGMTISTGLEYGPDNEANTGGQWIQNGGIANNTTVTGGGLQRVNAGGSVSDTVISAGGGQSLQGQAVNTTLNGGEQWVHEGGIATGTVINEKGWQAVKSGAMATDTVVNTGAEGGPDAENGDTGQTVYGDAVRTTINKNGRQIVAAEGTANTTVVYAGGDQTVHGHALDTTLNGGYQYVHNGGTASGTVVNSDGWQIIKEGGLADFTTVNQKGKLQVNAGGTTTNVT	LKQGGALVTSTAATVTGSNRLGNFTVENGKADGVVLESGGRLDVLEGHSAQKTLVDDGGTLAVSAGGKATGVTMTSGGALIADSG	ATVEGTNASGKFSIDGISGQASGLLLENGGSFTVNAGGQAGNTTVGHRGTLTLAAGGSLSGRTQLSKGASMVLNGDVVSTGDIVNAGEIR	85.2 (81.2), 88.9 (85.6), 85.6 (81.9), 85.6 (81.5), 86 (82.3), 88.6 (85.2), 86.7 (82.7), 86.7 (83.4), 86.7 (83), 88.6 (85.2), 86 (82.3), 85.2 (81.2), 85.6 (81.5), 87.1 (83), 88.2 (84.5), 86 (82.3), 86 (82.3), 86 (82.3), 86 (82.3), 91 (84.3), 91.8 (84.7), 93.7 (87.8), 91 (85.5), 94.5 (91), 96.9 (95.3), 98.4 (98), 97.6 (95.7), 98 (96.9), 98.4 (98.4), 96.1 (94.5), 98 (96.5), 98.4 (96.9), 97.3 (95.7)…	-	-	91.8 (89.4), 91.8 (88.2), 90.6 (85.9), 89.4 (87.1), 90.6 (85.9), 91.8 (89.4), 95.3 (95.3), 95.3 (90.6), 98.8 (98.8), 96.5 (96.5), 92.9 (92.9), 91.8 (89.4), 97.6 (95.3), 97.6 (97.6), 97.6 (97.6), 97.6 (97.6), 95.3 (95.3), 96.5 (96.5), 95.3 (95.3), 97.6 (97.6), 96.5 (96.5), 96.5 (96.5), 95.3 (94.1), 97.6 (97.6), 95.3 (94.1), 96.5 (96.5), 97.6 (97.6), 95.3 (95.3), 97.6 (97.6), 95.3 (95.3), 98.8 (98.…	-	98.9 (97.8), 100 (97.8), 100 (95.6), 98.9 (95.6), 98.9 (98.9), 98.9 (98.9), 98.9 (98.9), 98.9 (96.7), 96.7 (95.6), 96.7 (95.6), 96.7 (95.6), 98.9 (97.8), 96.7 (95.6), 96.7 (96.7), 96.7 (96.7), 97.8 (96.7), 98.9 (97.8), 98.9 (96.7), 96.7 (95.6), 96.7 (95.6), 98.9 (96.7), 98.9 (97.8), 100 (97.8), 100 (97.8), 98.9 (97.8), 98.9 (98.9), 98.9 (95.6), 96.7 (95.6), 98.9 (96.7), 98.9 (97.8), 97.8 (95.6), …	80.5 (71.5), 80.1 (70.3), 79.7 (70.7), 80.1 (71.1), 79.7 (70.3), 80.5 (71.5), 70.5 (58.7), 73.2 (62.9), 73.2 (62.5), 72.8 (62.1), 71.6 (59.8), 80.5 (71.5), 69.9 (58.5), 74.6 (65.4), 72 (61.6), 73.2 (62.5), 69.9 (58.8), 73.8 (62.7), 69.9 (58.5), 72 (61.3), 70.6 (59.2), 72 (61.6), 69.9 (58.5), 74.6 (65.8), 74.6 (65.8), 71 (61.8), 74.6 (65.8), 74.3 (64.7), 74.6 (65.4), 75.7 (67.3),	52.5 (46.5), 52.5 (46.5), 52.5 (46.5), 52.5 (46.5), 52.5 (46.5), 52.5 (46.5), 52.5 (46.5), 52.5 (46.5), 52.5 (46.5), 52.5 (46.5), 52.5 (46.5), 52.5 (46.5), 52.5 (46.5), 52.5 (46.5), 51.5 (45.5), 52.5 (46.5), 52.5 (46.5), 52.5 (46.5), 52.5 (46.5), 55.4 (47.5), 53.5 (45.5), 53.5 (46.5), 53.5 (45.5), 53.5 (46.5), 53.5 (46.5), 52.5 (46.5), 53.5 (46.5), 53.5 (46.5), 53.5 (46.5), 53.5 (46.5), 53.5 (46.…	28.4 (21), 28.4 (21), 28.4 (21), 28.4 (21), 28.4 (21), 28.4 (21), 28.4 (21), 28.4 (21), 28.4 (21), 28.4 (21), 28.4 (21), 28.4 (21), 28.4 (21), 28.4 (21), 28.4 (21), 28.4 (21), 28.4 (21), 28.4 (21), 28.4 (21), 27.8 (21.6), 28.4 (21), 28.4 (21), 29 (21), 28.4 (21), 28.4 (21.6), 28.4 (21), 29 (21.6), 28.4 (21), 29 (21.6), 29.6 (21.6), 29 (21.6), 28.4 (21), 29 (21.6), 28.4 (21), 29 (21.6), 27.8 (20.4…	IPR012332(G3DSA:2.160.20.20);IPR011050(SSF51126);IPR030930(PF16168;TIGR04415);PTHR12338:SF8	99.8	28	1.4	0.91±0.06	4.1±2.7	T4 (55-125;192-245);T5 (321-393)	Enterobacteriaceae (ND), E. coli (ND), S. flexneri 06-3102 (P), S. flexneri 06-2384 (P), K. pneumoniae (P), E. coli O91:H14 STEC 2064 (ND, STEC), E. coli 585 (ND), E. coli 624 (ND), E. coli 726 (ND)
UPI00058CA78B	II	C4	ADTVVQAGETVNDGTLTNHDNQIVLGTANGMTISTGLEYGPDNEANTGGQWIQNGGIANNTTVTGGGLQRVNAGGSVSDTVISAGGGQSLQGQAVNTTLNGGEQWVHEGGIATGTVINEKGWQAVKSGAMATDTVVNTGAEGGPDAENADTGQFVRGDAVRTTINKNGRQIVVATGVANTTVVYAGGDQTVHGHALDTTLNGGYQYVHNGGTASDTVVNSDGWQIIKEGGLADFTTVNQKGKLQVNAGGTATNVTLTQGGALVTSTAATVTGSNRLGNFTVENGKADGVVLESGGRLDVLEGHSAWKTLVDDGGTLAVSAGGKATDVTMTSGGALIADSGATVEGTNASGKFSIDGTSGQASGLLLENGGSFTVNAGGLASNTTVGHRGTLTLAAGGSL…	430	ADTVVQAGETVNDGTLTNHDNQIVLGTANGMTISTGLEYGPDNEANTGGQWIQNGGIANNTTVTGGGLQRVNAGGSVSDTVISAGGGQSLQGQAVNTTLNGGEQWVHEGGIATGTVINEKGWQAVKSGAMATDTVVNTGAEGGPDAENADTGQFVRGDAVRTTINKNGRQIVVATGVANTTVVYAGGDQTVHGHALDTTLNGGYQYVHNGGTASDTVVNSDGWQIIKEGGLADFTTVNQKGKLQVNAGGTATNVT	LTQGGALVTSTAATVTGSNRLGNFTVENGKADGVVLESGGRLDVLEGHSAWKTLVDDGGTLAVSAGGKATDVTMTSGGALIADSG	ATVEGTNASGKFSIDGTSGQASGLLLENGGSFTVNAGGLASNTTVGHRGTLTLAAGGSLSGRTQLSKGASMVLNGDVVSTGDIVNAGEIH	84.9 (80.8), 88.6 (85.2), 85.6 (81.9), 85.6 (81.5), 86 (82.3), 86 (82.7), 86.7 (82.7), 86.7 (83.4), 86.7 (83), 86 (82.7), 86 (82.3), 84.9 (80.8), 85.6 (81.5), 87.1 (83), 88.2 (84.5), 86 (82.3), 86 (82.3), 86 (82.3), 86 (82.3), 93.7 (87.1), 91.4 (84.3), 93.3 (87.5), 93.7 (88.2), 94.1 (90.6), 96.5 (94.9), 98 (97.6), 97.3 (95.3), 95.3 (94.1), 97.3 (97.3), 94.9 (93.3), 97.6 (96.1), 97.3 (95.7), 96.9 …	-	-	90.6 (88.2), 89.4 (85.9), 90.6 (85.9), 89.4 (87.1), 90.6 (85.9), 90.6 (88.2), 96.5 (96.5), 94.1 (90.6), 95.3 (95.3), 100 (100), 90.6 (90.6), 90.6 (88.2), 95.3 (94.1), 98.8 (98.8), 94.1 (94.1), 96.5 (96.5), 98.8 (98.8), 97.6 (97.6), 96.5 (96.5), 94.1 (94.1), 95.3 (95.3), 97.6 (97.6), 96.5 (95.3), 94.1 (94.1), 91.8 (90.6), 95.3 (95.3), 96.5 (96.5), 94.1 (94.1), 94.1 (94.1), 94.1 (94.1), 95.3 (95.3)…	-	96.7 (95.6), 95.6 (95.6), 100 (95.6), 100 (96.7), 96.7 (96.7), 96.7 (96.7), 96.7 (96.7), 96.7 (96.7), 100 (96.7), 100 (95.6), 100 (95.6), 96.7 (95.6), 100 (98.9), 98.9 (98.9), 98.9 (95.6), 97.8 (95.6), 97.8 (96.7), 98.9 (96.7), 98.9 (97.8), 97.8 (95.6), 96.7 (95.6), 97.8 (96.7), 97.8 (95.6), 95.6 (95.6), 96.7 (95.6), 96.7 (96.7), 96.7 (96.7), 96.7 (95.6), 95.6 (94.4), 95.6 (94.4), 97.8 (95.6), 97…	82.8 (71.5), 82.4 (70.3), 82.8 (71.5), 82.4 (71.1), 82 (70.3), 82.8 (71.5), 72 (59), 74.6 (63.2), 74.6 (62.9), 74.3 (62.5), 73.1 (60.1), 82.8 (71.5), 71.3 (59.2), 77.6 (66.2), 73.4 (62), 74.6 (62.9), 71.3 (59.6), 75.3 (63.1), 71.3 (59.2), 73.4 (61.6), 72.1 (59.6), 73.4 (62), 71.3 (59.2), 77.6 (66.5), 77.6 (66.5), 73.5 (62.1), 77.6 (66.5), 77.2 (65.4), 77.6 (66.2), 77.9 (67.3),	52.5 (46.5), 52.5 (46.5), 52.5 (46.5), 52.5 (46.5), 52.5 (46.5), 52.5 (46.5), 52.5 (46.5), 52.5 (46.5), 52.5 (46.5), 52.5 (46.5), 52.5 (46.5), 52.5 (46.5), 52.5 (46.5), 52.5 (46.5), 51.5 (45.5), 52.5 (46.5), 52.5 (46.5), 52.5 (46.5), 52.5 (46.5), 55.4 (47.5), 53.5 (45.5), 53.5 (46.5), 53.5 (45.5), 53.5 (46.5), 53.5 (46.5), 52.5 (46.5), 53.5 (46.5), 53.5 (46.5), 53.5 (46.5), 53.5 (46.5), 53.5 (46.…	29 (21), 27.8 (20.4), 27.8 (20.4), 28.4 (20.4), 27.8 (20.4), 27.8 (20.4), 27.8 (20.4), 27.8 (20.4), 27.8 (20.4), 27.8 (20.4), 27.8 (20.4), 29 (21), 29.6 (21), 27.8 (20.4), 27.8 (20.4), 27.8 (20.4), 27.8 (20.4), 27.8 (20.4), 27.8 (20.4), 28.4 (21.6), 27.8 (20.4), 29 (21), 29.6 (21), 27.8 (20.4), 27.8 (21), 27.8 (20.4), 29.6 (21.6), 27.8 (20.4), 28.4 (21), 30.2 (21.6), 28.4 (21), 27.8 (20.4), 28.4 …	IPR012332(G3DSA:2.160.20.20);IPR011050(SSF51126);IPR030930(PF16168;TIGR04415);PTHR12338:SF8	99.8	29	0.94	0.84±0.08	5.0±3.2	T4 (55-125;192-245);T5 (246-264;321-393)	E. coli (ND), E. coli O157:H16 (P, EPEC), E. coli 726 (ND), E. coli 623 (ND), E. coli 558 (ND), E. coli 460 (ND)
UPI0005CB0D29	II	C4	ADKVVQAGETVNDGTLTNHDNQIVFGTANGMTISTGLEYGPDNEANTGGQWIQNGGTANNTTVTGGGLQRVNAGGSVSDTVISAGGGQSLQGQAVNTTLNGGEQWVHEGGIATGTVINEKGWQAVKSGAMATDTVVNTGAEGGPDADNGDTGQFVRGNAVRTTINKNGRQIVAVEGTANTTVVYAGGDQTVHGHALDTTLNGGYQYVHNGGTASDTVVNSDGWQIVKEGGLADFTTVNQKGKLQVNAGGTATNVTLKQGGALVTSTAATVTGSNRLGNFTVENGKADGVVLESGGRLDVLEGHSAQKTRVDDGGTLAVSAGGKATDVTMTSGSALIADSGATVEGTNASGKFSIDGISGQASGLLLENGGSFTVNAGGQASNTTVGHRGTLMLAAGGSL…	430	ADKVVQAGETVNDGTLTNHDNQIVFGTANGMTISTGLEYGPDNEANTGGQWIQNGGTANNTTVTGGGLQRVNAGGSVSDTVISAGGGQSLQGQAVNTTLNGGEQWVHEGGIATGTVINEKGWQAVKSGAMATDTVVNTGAEGGPDADNGDTGQFVRGNAVRTTINKNGRQIVAVEGTANTTVVYAGGDQTVHGHALDTTLNGGYQYVHNGGTASDTVVNSDGWQIVKEGGLADFTTVNQKGKLQVNAGGTATNVT	LKQGGALVTSTAATVTGSNRLGNFTVENGKADGVVLESGGRLDVLEGHSAQKTRVDDGGTLAVSAGGKATDVTMTSGSALIADSG	ATVEGTNASGKFSIDGISGQASGLLLENGGSFTVNAGGQASNTTVGHRGTLMLAAGGSLSGRTQLSKGASMVLNGDVVSTGDIVNAGEIY	86.3 (81.9), 90 (87.1), 87.5 (83.4), 87.5 (83), 87.5 (83.4), 87.8 (84.1), 88.6 (84.1), 88.6 (84.9), 88.2 (84.1), 87.8 (84.1), 87.5 (83.4), 86.3 (81.9), 87.5 (83), 88.6 (84.1), 89.7 (85.6), 87.5 (83.4), 87.5 (83.4), 87.5 (83.4), 87.5 (83.4), 92.2 (84.7), 93.3 (85.9), 94.9 (89.4), 92.2 (85.9), 94.9 (91.8), 98 (97.6), 98 (97.3), 97.3 (94.9), 96.9 (94.5), 97.3 (96.1), 96.5 (93.7), 98.4 (97.3), 98 (96…	-	-	89.4 (87.1), 90.6 (87.1), 89.4 (84.7), 90.6 (88.2), 91.8 (87.1), 89.4 (87.1), 94.1 (94.1), 96.5 (91.8), 97.6 (97.6), 95.3 (95.3), 89.4 (89.4), 89.4 (87.1), 95.3 (92.9), 96.5 (96.5), 96.5 (96.5), 94.1 (94.1), 94.1 (94.1), 95.3 (95.3), 96.5 (96.5), 96.5 (96.5), 95.3 (95.3), 95.3 (95.3), 94.1 (92.9), 96.5 (96.5), 91.8 (90.6), 97.6 (97.6), 94.1 (94.1), 98.8 (98.8), 96.5 (96.5), 94.1 (94.1), 97.6 (97.…	-	95.6 (95.6), 96.7 (95.6), 96.7 (95.6), 96.7 (95.6), 96.7 (95.6), 96.7 (95.6), 96.7 (96.7), 98.9 (96.7), 98.9 (95.6), 100 (95.6), 100 (95.6), 95.6 (95.6), 95.6 (95.6), 95.6 (95.6), 100 (95.6), 100 (96.7), 96.7 (96.7), 96.7 (95.6), 97.8 (95.6), 100 (97.8), 100 (96.7), 97.8 (96.7), 97.8 (96.7), 96.7 (96.7), 96.7 (96.7), 97.8 (96.7), 98.9 (97.8), 100 (98.9), 100 (95.6), 95.6 (95.6), 96.7 (95.6), 100 …	81.6 (72.7), 80.1 (70.7), 80.1 (71.1), 80.5 (71.5), 80.1 (70.7), 81.6 (72.7), 70.8 (59.4), 73.9 (62.9), 73.9 (62.5), 73.5 (62.1), 72.3 (60.5), 81.6 (72.7), 70.6 (59.2), 75 (66.2), 72.7 (61.6), 73.9 (62.5), 70.6 (59.6), 74.2 (62.7), 70.6 (59.2), 72.7 (61.3), 71.3 (59.9), 72.7 (61.6), 70.6 (59.2), 75 (66.5), 75 (66.5), 72.4 (63.2), 75 (66.5), 74.6 (65.4), 75 (66.2), 76.1 (67.6),	52.5 (46.5), 52.5 (46.5), 52.5 (46.5), 52.5 (46.5), 52.5 (46.5), 52.5 (46.5), 52.5 (46.5), 52.5 (46.5), 52.5 (46.5), 52.5 (46.5), 52.5 (46.5), 52.5 (46.5), 52.5 (46.5), 52.5 (46.5), 51.5 (45.5), 52.5 (46.5), 52.5 (46.5), 52.5 (46.5), 52.5 (46.5), 53.5 (45.5), 53.5 (45.5), 53.5 (46.5), 53.5 (45.5), 53.5 (46.5), 53.5 (46.5), 52.5 (46.5), 53.5 (46.5), 53.5 (46.5), 53.5 (46.5), 53.5 (46.5), 53.5 (46.…	27.8 (19.8), 27.8 (19.8), 27.8 (19.8), 27.8 (19.8), 27.8 (19.8), 27.8 (19.8), 27.8 (19.8), 27.8 (19.8), 27.8 (19.8), 27.8 (19.8), 27.8 (19.8), 27.8 (19.8), 27.8 (19.8), 27.8 (19.8), 27.8 (19.8), 27.8 (19.8), 27.8 (19.8), 27.8 (19.8), 27.8 (19.8), 27.2 (20.4), 27.8 (19.8), 27.8 (19.8), 28.4 (19.8), 27.8 (19.8), 27.8 (20.4), 27.8 (19.8), 28.4 (20.4), 27.8 (19.8), 29 (20.4), 29 (20.4), 29 (20.4), 27…	IPR012332(G3DSA:2.160.20.20);IPR011050(SSF51126);IPR030930(PF16168;TIGR04415);PTHR12338:SF8	99.8	32	1.52	0.93±0.06	3.8±2.6	T4 (55-125;192-245);T5 (246-264;302-401)	E. coli (ND), E. coli FORC_031 (ND),E. coli O6:H16 K1506-c2 (P, ETEC), E. coli O6:H16 K1884 sc (P, ETEC), E. coli O16:HNT 2014EL-1181-1 (P, ETEC)
UPI00071659E5	II	C4	ADKVVQAGETVNDGTLTNHDNQIVLGTANGMTISTGLEYGPDNEANTGGQWIQNGGIANNTTVTGGGLQRVNAGGSVSDTVISAGGGQSLQGQAVNTTLNGGEQWVHEGGIATGTVINEKGWQAIKSGAVATDTVVNTGAEGGPDAENGDTGQTVYGDAVRTTINKNGRQIVAAEGTANTTVVYAGGDQTVHGHALDTTLNGGYQYVHNGGTASGTVVNSDGWQIIKEGGLADFTTVNQKGKLQVNAGGTATNVTLKQGGALVTSTAATVLGSNRLGNFTVENGKADGVVLESGGRLDVLEGHSAWKTLVDDGGTLAVSAGGKATGVTMTSGGALIADSGATVEGTNASGKFSIDGISGQASGLLLENGGSFTVNAGGLASNTTVGHRGTLTLAAGGSL…	430	ADKVVQAGETVNDGTLTNHDNQIVLGTANGMTISTGLEYGPDNEANTGGQWIQNGGIANNTTVTGGGLQRVNAGGSVSDTVISAGGGQSLQGQAVNTTLNGGEQWVHEGGIATGTVINEKGWQAIKSGAVATDTVVNTGAEGGPDAENGDTGQTVYGDAVRTTINKNGRQIVAAEGTANTTVVYAGGDQTVHGHALDTTLNGGYQYVHNGGTASGTVVNSDGWQIIKEGGLADFTTVNQKGKLQVNAGGTATNVT	LKQGGALVTSTAATVLGSNRLGNFTVENGKADGVVLESGGRLDVLEGHSAWKTLVDDGGTLAVSAGGKATGVTMTSGGALIADSG	ATVEGTNASGKFSIDGISGQASGLLLENGGSFTVNAGGLASNTTVGHRGTLTLAAGGSLSGRTQLSKGASMVLNGDVVSTGDIVNAGEIR	84.9 (80.8), 88.6 (85.2), 85.6 (81.9), 85.6 (81.5), 86 (82.3), 88.6 (86), 86.7 (83.4), 86.7 (84.1), 86.7 (83), 88.6 (86), 86 (82.3), 84.9 (80.8), 85.6 (81.5), 86.7 (82.7), 87.8 (84.1), 86 (82.3), 86 (82.3), 86 (82.3), 86 (82.3), 90.6 (84.3), 91.4 (84.3), 93.3 (87.5), 90.6 (85.5), 94.1 (89.8), 96.5 (94.1), 98.8 (97.6), 98 (95.3), 97.6 (97.3), 98.8 (98), 95.7 (94.1), 97.6 (95.3), 98 (95.7), 96.9 (9…	-	-	91.8 (88.2), 89.4 (85.9), 88.2 (83.5), 87.1 (84.7), 88.2 (83.5), 91.8 (88.2), 97.6 (97.6), 92.9 (89.4), 96.5 (96.5), 96.5 (96.5), 92.9 (92.9), 91.8 (88.2), 95.3 (94.1), 97.6 (97.6), 97.6 (97.6), 100 (100), 95.3 (95.3), 96.5 (96.5), 95.3 (95.3), 97.6 (97.6), 96.5 (96.5), 96.5 (96.5), 95.3 (94.1), 95.3 (95.3), 92.9 (91.8), 96.5 (96.5), 97.6 (97.6), 95.3 (95.3), 97.6 (97.6), 92.9 (92.9), 96.5 (96.5)…	-	96.7 (95.6), 97.8 (95.6), 97.8 (97.8), 97.8 (96.7), 96.7 (96.7), 96.7 (96.7), 96.7 (96.7), 96.7 (96.7), 97.8 (96.7), 97.8 (96.7), 97.8 (96.7), 96.7 (95.6), 98.9 (97.8), 98.9 (98.9), 98.9 (96.7), 100 (96.7), 100 (96.7), 98.9 (96.7), 98.9 (95.6), 96.7 (95.6), 96.7 (96.7), 97.8 (96.7), 97.8 (97.8), 97.8 (97.8), 97.8 (96.7), 98.9 (96.7), 98.9 (95.6), 96.7 (95.6), 96.7 (96.7), 96.7 (95.6), 97.8 (95.6)…	80.9 (71.5), 79.7 (69.5), 80.1 (70.7), 79.7 (70.3), 79.3 (69.5), 80.9 (71.5), 70.5 (59.4), 73.5 (63.6), 73.5 (63.2), 73.2 (62.9), 72 (60.5), 80.9 (71.5), 70.2 (59.2), 75 (65.8), 72.3 (62.4), 73.5 (63.2), 70.2 (59.6), 73.8 (63.5), 70.2 (59.2), 72.3 (62), 71 (59.9), 72.3 (62.4), 70.2 (59.2), 75 (66.2), 75 (66.2), 71.3 (61.8), 75 (66.2), 74.6 (65.4), 75 (66.2), 75.4 (66.5),	52.5 (46.5), 52.5 (46.5), 52.5 (46.5), 52.5 (46.5), 52.5 (46.5), 52.5 (46.5), 52.5 (46.5), 52.5 (46.5), 52.5 (46.5), 52.5 (46.5), 52.5 (46.5), 52.5 (46.5), 52.5 (46.5), 52.5 (46.5), 51.5 (45.5), 52.5 (46.5), 52.5 (46.5), 52.5 (46.5), 52.5 (46.5), 55.4 (47.5), 53.5 (45.5), 53.5 (46.5), 53.5 (45.5), 53.5 (46.5), 53.5 (46.5), 52.5 (46.5), 53.5 (46.5), 53.5 (46.5), 53.5 (46.5), 53.5 (46.5), 53.5 (46.…	29 (21), 29 (21), 29 (21), 29.6 (21), 29 (21), 29 (21), 29 (21), 29 (21), 29 (21), 29 (21), 29 (21), 29 (21), 29.6 (21), 29 (21), 29 (21), 29 (21), 29 (21), 29 (21), 29 (21), 28.4 (21.6), 29 (21), 29 (21), 29.6 (21), 29 (21), 29 (21.6), 29 (21), 29.6 (21.6), 29 (21), 29.6 (21.6), 30.2 (21.6), 29.6 (21.6), 29 (21), 29.6 (21.6), 29 (21), 29.6 (21.6), 28.4 (20.4), 29 (21), 29 (21), 29 (20.4), 29 (21…	IPR012332(G3DSA:2.160.20.20);IPR011050(SSF51126);IPR030930(PF16168;TIGR04415);PTHR12338:SF8	94.5	25	1.63	0.94±0.05	3.6±2.5	T4 (55-125;192-245);T5 (246-264;321-393)	E. coli (ND), E. coli EC-TO75 (ND), E. coli ST410 YD786 (P, ExPEC)
UPI000750B459	II	C4	ADKVVQAGETVNDGTLTNHDNQIVLGTANGMTISTGLEYGPDNEANTGGQWIQNGGIANNTTVTGGGLQRVNAGGSVSDTVISAGGGQSLQGQAVNTTLNGGEQWVHEGGIATGTVINEKGWQAIKSGAMATDTVVNTGAEGGPDAENGDTGQFVRGNAVRTTINKNGRQIVAAEGTANTTVVYAGGDQTVHGYALDTTLNGGNQYVHNGGTASGTVVNSDGWQIIKEGGLADFTTVNQKGKLQVNAGGTATNVTLTQGGALVTSTAATVTGSNRLGNFTVENGKADGVVLESGGRLDVLEGHSAQKTRVDDGGTLAVSAGGKATGVTMTSGGALIADSGATVEGTNASGKFSIDGISGQASGLLLENGGSFTVNAGGQASNTTVGHRGTLMLAAGGSL…	430	ADKVVQAGETVNDGTLTNHDNQIVLGTANGMTISTGLEYGPDNEANTGGQWIQNGGIANNTTVTGGGLQRVNAGGSVSDTVISAGGGQSLQGQAVNTTLNGGEQWVHEGGIATGTVINEKGWQAIKSGAMATDTVVNTGAEGGPDAENGDTGQFVRGNAVRTTINKNGRQIVAAEGTANTTVVYAGGDQTVHGYALDTTLNGGNQYVHNGGTASGTVVNSDGWQIIKEGGLADFTTVNQKGKLQVNAGGTATNVT	LTQGGALVTSTAATVTGSNRLGNFTVENGKADGVVLESGGRLDVLEGHSAQKTRVDDGGTLAVSAGGKATGVTMTSGGALIADSG	ATVEGTNASGKFSIDGISGQASGLLLENGGSFTVNAGGQASNTTVGHRGTLMLAAGGSLSGRTQLSKGASMVLNGDVVSTGDIVNAGEIR	85.2 (80.1), 88.9 (85.2), 86 (81.2), 86 (80.8), 86.3 (81.5), 87.5 (83.8), 87.1 (82.7), 87.1 (83.4), 87.1 (82.3), 87.5 (83.8), 86.3 (81.5), 85.2 (80.1), 86 (80.8), 87.1 (81.9), 88.2 (83.4), 86.3 (81.5), 86.3 (81.5), 86.3 (81.5), 86.3 (81.5), 91.8 (85.1), 92.5 (85.9), 93.7 (87.5), 91 (84.7), 95.3 (92.2), 96.9 (94.9), 99.2 (98.4), 98.4 (96.1), 96.5 (94.9), 97.6 (96.5), 96.1 (93.3), 98 (96.1), 98.4 (…	-	-	90.6 (88.2), 92.9 (89.4), 89.4 (84.7), 90.6 (88.2), 91.8 (87.1), 90.6 (88.2), 92.9 (92.9), 95.3 (90.6), 98.8 (98.8), 96.5 (96.5), 91.8 (91.8), 90.6 (88.2), 95.3 (92.9), 95.3 (95.3), 97.6 (97.6), 95.3 (95.3), 95.3 (95.3), 94.1 (94.1), 92.9 (92.9), 97.6 (97.6), 96.5 (96.5), 94.1 (94.1), 92.9 (91.8), 97.6 (97.6), 92.9 (91.8), 96.5 (96.5), 95.3 (95.3), 95.3 (95.3), 97.6 (97.6), 92.9 (92.9), 98.8 (98.…	-	96.7 (95.6), 97.8 (95.6), 97.8 (95.6), 96.7 (95.6), 96.7 (96.7), 96.7 (96.7), 96.7 (96.7), 98.9 (96.7), 98.9 (95.6), 98.9 (95.6), 98.9 (95.6), 96.7 (95.6), 96.7 (95.6), 96.7 (96.7), 98.9 (96.7), 98.9 (97.8), 97.8 (96.7), 96.7 (96.7), 97.8 (96.7), 98.9 (97.8), 98.9 (96.7), 97.8 (96.7), 97.8 (97.8), 97.8 (97.8), 97.8 (96.7), 98.9 (96.7), 98.9 (97.8), 98.9 (97.8), 98.9 (96.7), 96.7 (95.6), 97.8 (95.…	80.9 (71.1), 79.7 (69.1), 80.1 (70.3), 79.7 (69.9), 79.3 (69.1), 80.9 (71.1), 70.8 (59.8), 73.9 (64), 73.9 (63.6), 73.5 (63.2), 72.3 (60.9), 80.9 (71.1), 70.6 (59.6), 75 (65.4), 72.7 (62.7), 73.9 (63.6), 70.6 (59.9), 74.2 (63.8), 70.6 (59.6), 72.7 (62.4), 71.3 (60.3), 72.7 (62.7), 70.6 (59.6), 75 (65.8), 75 (65.8), 71.3 (61.4), 75 (65.8), 74.6 (64.7), 75 (65.4), 75.4 (66.2),	53.5 (47.5), 53.5 (47.5), 53.5 (47.5), 53.5 (47.5), 53.5 (47.5), 53.5 (47.5), 53.5 (47.5), 53.5 (47.5), 53.5 (47.5), 53.5 (47.5), 53.5 (47.5), 53.5 (47.5), 53.5 (47.5), 53.5 (47.5), 52.5 (46.5), 53.5 (47.5), 53.5 (47.5), 53.5 (47.5), 53.5 (47.5), 54.5 (46.5), 54.5 (46.5), 54.5 (47.5), 54.5 (46.5), 54.5 (47.5), 54.5 (47.5), 53.5 (47.5), 54.5 (47.5), 54.5 (47.5), 54.5 (47.5), 54.5 (47.5), 54.5 (47.…	29 (21), 29 (21), 29 (21), 29 (21), 29 (21), 29 (21), 29 (21), 29 (21), 29 (21), 29 (21), 29 (21), 29 (21), 29 (21), 29 (21), 29 (21), 29 (21), 29 (21), 29 (21), 29 (21), 28.4 (21.6), 29 (21), 29 (21), 29.6 (21), 29 (21), 29 (21.6), 29 (21), 29.6 (21.6), 29 (21), 30.2 (21.6), 30.2 (21.6), 30.2 (21.6), 29 (21), 29.6 (21.6), 29 (21), 29.6 (21.6), 28.4 (20.4), 29 (21), 29 (21), 29 (20.4), 29 (21), 2…	IPR012332(G3DSA:2.160.20.20);IPR011050(SSF51126);IPR030930(PF16168;TIGR04415);PTHR12338:SF8	99.7	29	0.89	0.60±0.14	9.0±4.6	T4 (55-125;128-191;192-245);T5 (246-264;321-401)	E. coli (ND), E. coli ST131 ZH063 (P, ExPEC), E. coli GN02449 (ND), E. coli CVAST2813 (ND), E. coli B3 (ND), E. coli B51 (ND)
UPI00076F1E58	II	C4	ADKVVQAGETVNDGTLTNHDNQIVLGTANGMTISTGLEYGPDNEANTGGQWIQNGGIANNTTVTGGGLQRVNAGGSVSDTVISAGGGQSLQGQAVNTTLNGGEQWVHEGGIATGTVINEKGWQAIKSGAMATDTVVNTGAEGGPDAENGDTGQFVRGNAVRTTINKNGRQIVAAEGTANTTVVYAGGDQTVHGYALDTTLNGGNQYVHNGGTASGTVVNSDGWQIIKEGGLADFTTVNQKGKLQVNAGGTATNVTLTQGGALVTSTAATVTGSNRLGNFTVENGKADGVVLESGGRLDVLEGHSARKTLVDDGGTLAVSVGGKATGVTMTSGGALIADSGATVEGTNASGKFSIDGISGQASGLLLENGGSFTVNAGGQAGNTTVGHRGTLTLAAGGSL…	430	ADKVVQAGETVNDGTLTNHDNQIVLGTANGMTISTGLEYGPDNEANTGGQWIQNGGIANNTTVTGGGLQRVNAGGSVSDTVISAGGGQSLQGQAVNTTLNGGEQWVHEGGIATGTVINEKGWQAIKSGAMATDTVVNTGAEGGPDAENGDTGQFVRGNAVRTTINKNGRQIVAAEGTANTTVVYAGGDQTVHGYALDTTLNGGNQYVHNGGTASGTVVNSDGWQIIKEGGLADFTTVNQKGKLQVNAGGTATNVT	LTQGGALVTSTAATVTGSNRLGNFTVENGKADGVVLESGGRLDVLEGHSARKTLVDDGGTLAVSVGGKATGVTMTSGGALIADSG	ATVEGTNASGKFSIDGISGQASGLLLENGGSFTVNAGGQAGNTTVGHRGTLTLAAGGSLSGRTQLSKGASMVLNGDVVSTGDIVNAGEIR	85.2 (80.1), 88.9 (85.2), 86 (81.2), 86 (80.8), 86.3 (81.5), 87.5 (83.8), 87.1 (82.7), 87.1 (83.4), 87.1 (82.3), 87.5 (83.8), 86.3 (81.5), 85.2 (80.1), 86 (80.8), 87.1 (81.9), 88.2 (83.4), 86.3 (81.5), 86.3 (81.5), 86.3 (81.5), 86.3 (81.5), 91.8 (85.1), 92.5 (85.9), 93.7 (87.5), 91 (84.7), 95.3 (92.2), 96.9 (94.9), 99.2 (98.4), 98.4 (96.1), 96.5 (94.9), 97.6 (96.5), 96.1 (93.3), 98 (96.1), 98.4 (…	-	-	90.6 (87.1), 90.6 (85.9), 89.4 (83.5), 88.2 (84.7), 89.4 (83.5), 90.6 (87.1), 92.9 (92.9), 92.9 (89.4), 96.5 (95.3), 96.5 (96.5), 91.8 (90.6), 90.6 (87.1), 95.3 (94.1), 95.3 (95.3), 95.3 (94.1), 95.3 (95.3), 95.3 (95.3), 94.1 (94.1), 92.9 (92.9), 95.3 (94.1), 94.1 (94.1), 94.1 (94.1), 92.9 (91.8), 95.3 (94.1), 92.9 (90.6), 94.1 (92.9), 95.3 (95.3), 92.9 (91.8), 95.3 (94.1), 92.9 (91.8), 96.5 (95.…	-	98.9 (97.8), 100 (97.8), 100 (95.6), 98.9 (95.6), 98.9 (98.9), 98.9 (98.9), 98.9 (98.9), 98.9 (96.7), 96.7 (95.6), 96.7 (95.6), 96.7 (95.6), 98.9 (97.8), 96.7 (95.6), 96.7 (96.7), 96.7 (96.7), 97.8 (96.7), 98.9 (97.8), 98.9 (96.7), 96.7 (95.6), 96.7 (95.6), 98.9 (96.7), 98.9 (97.8), 100 (97.8), 100 (97.8), 98.9 (97.8), 98.9 (98.9), 98.9 (95.6), 96.7 (95.6), 98.9 (96.7), 98.9 (97.8), 97.8 (95.6), …	80.9 (71.1), 79.7 (69.1), 80.1 (70.3), 79.7 (69.9), 79.3 (69.1), 80.9 (71.1), 70.8 (59.8), 73.9 (64), 73.9 (63.6), 73.5 (63.2), 72.3 (60.9), 80.9 (71.1), 70.6 (59.6), 75 (65.4), 72.7 (62.7), 73.9 (63.6), 70.6 (59.9), 74.2 (63.8), 70.6 (59.6), 72.7 (62.4), 71.3 (60.3), 72.7 (62.7), 70.6 (59.6), 75 (65.8), 75 (65.8), 71.3 (61.4), 75 (65.8), 74.6 (64.7), 75 (65.4), 75.4 (66.2),	52.5 (46.5), 52.5 (46.5), 52.5 (46.5), 52.5 (46.5), 52.5 (46.5), 52.5 (46.5), 52.5 (46.5), 52.5 (46.5), 52.5 (46.5), 52.5 (46.5), 52.5 (46.5), 52.5 (46.5), 52.5 (46.5), 52.5 (46.5), 51.5 (45.5), 52.5 (46.5), 52.5 (46.5), 52.5 (46.5), 52.5 (46.5), 55.4 (47.5), 53.5 (45.5), 53.5 (46.5), 53.5 (45.5), 53.5 (46.5), 53.5 (46.5), 52.5 (46.5), 53.5 (46.5), 53.5 (46.5), 53.5 (46.5), 53.5 (46.5), 53.5 (46.…	28.4 (21), 28.4 (21), 28.4 (21), 28.4 (21), 28.4 (21), 28.4 (21), 28.4 (21), 28.4 (21), 28.4 (21), 28.4 (21), 28.4 (21), 28.4 (21), 28.4 (21), 28.4 (21), 28.4 (21), 28.4 (21), 28.4 (21), 28.4 (21), 28.4 (21), 27.8 (21.6), 28.4 (21), 28.4 (21), 29 (21), 28.4 (21), 28.4 (21.6), 28.4 (21), 29 (21.6), 28.4 (21), 29 (21.6), 29.6 (21.6), 29 (21.6), 28.4 (21), 29 (21.6), 28.4 (21), 29 (21.6), 27.8 (20.4…	IPR012332(G3DSA:2.160.20.20);IPR011050(SSF51126);IPR030930(PF16168;TIGR04415);PTHR12338:SF8	99.7	32	1.39	0.91±0.06	4.1±2.7	T4 (55-125;128-191;192-245);T5 (246-264;321-393)	E. coli (ND), E. coli Ecol_448 (ND), E. coli strain O157:H12 B54 (ND, STEC), E. coli 1366 (ND)
UPI000771E52C	II	C4	ADTVVQAGETVNDGTLTNHDNQIVFGTANGMTISTGLEYGPDNEANTGGQWIQNGGTANNTTVTGGGLQRVNAGGSVSDTVISAGGGQSLQGQAVNTTLNGGEQWVHEGGIATVTVINEKGWQAVKSGAVATDTVVNTGAEGGPDAENGDTGQTVYGDAVRTTINKNGRQIVAAEGTANTTVVYAGGDQTVHGHALDTTLNGGYQYVHNGGTASGTVVNSDGWQIIKEGGLADFTTVNQKGKLQVNAGGTATHVTLKQGGALVTSTAATVLGSNRLGNFTVENGKADGVVLESGGRLDVLEGHSAQKTRVDDGGTLAVSAGGKATGVTMTSGGALIADSGATVEGTNASGKFSIDGISGQASGLLLENGGSFTVNAGGLASNTTVGHRGTLMLAAGGSL…	430	ADTVVQAGETVNDGTLTNHDNQIVFGTANGMTISTGLEYGPDNEANTGGQWIQNGGTANNTTVTGGGLQRVNAGGSVSDTVISAGGGQSLQGQAVNTTLNGGEQWVHEGGIATVTVINEKGWQAVKSGAVATDTVVNTGAEGGPDAENGDTGQTVYGDAVRTTINKNGRQIVAAEGTANTTVVYAGGDQTVHGHALDTTLNGGYQYVHNGGTASGTVVNSDGWQIIKEGGLADFTTVNQKGKLQVNAGGTATHVT	LKQGGALVTSTAATVLGSNRLGNFTVENGKADGVVLESGGRLDVLEGHSAQKTRVDDGGTLAVSAGGKATGVTMTSGGALIADSG	ATVEGTNASGKFSIDGISGQASGLLLENGGSFTVNAGGLASNTTVGHRGTLMLAAGGSLSGRTQLSKGASMVLNGDVVSTGDIVNAGEIY	85.2 (81.5), 89.3 (86), 86 (82.3), 86 (81.9), 86.3 (82.7), 88.9 (85.6), 87.1 (83), 87.1 (83.8), 87.1 (83.4), 88.9 (85.6), 86.3 (82.7), 85.2 (81.5), 86 (81.9), 87.5 (83.4), 88.6 (84.9), 86.3 (82.7), 86.3 (82.7), 86.3 (82.7), 86.3 (82.7), 91.4 (84.7), 92.2 (85.1), 94.1 (88.2), 91.4 (85.9), 94.5 (91), 96.5 (94.1), 98 (96.9), 97.3 (95.3), 98.4 (97.3), 98 (97.3), 96.5 (94.9), 97.6 (95.3), 98 (96.5), 9…	-	-	91.8 (88.2), 91.8 (88.2), 88.2 (83.5), 89.4 (87.1), 90.6 (85.9), 91.8 (88.2), 95.3 (95.3), 95.3 (90.6), 98.8 (98.8), 94.1 (94.1), 92.9 (92.9), 91.8 (88.2), 95.3 (92.9), 95.3 (95.3), 100 (100), 97.6 (97.6), 92.9 (92.9), 94.1 (94.1), 92.9 (92.9), 100 (100), 96.5 (96.5), 94.1 (94.1), 92.9 (91.8), 97.6 (97.6), 92.9 (91.8), 98.8 (98.8), 95.3 (95.3), 97.6 (97.6), 100 (100), 92.9 (92.9), 98.8 (98.8), 94…	-	94.4 (94.4), 95.6 (94.4), 96.7 (95.6), 96.7 (95.6), 95.6 (94.4), 95.6 (94.4), 95.6 (95.6), 97.8 (95.6), 97.8 (96.7), 98.9 (96.7), 98.9 (96.7), 94.4 (94.4), 96.7 (96.7), 96.7 (96.7), 98.9 (96.7), 98.9 (97.8), 97.8 (95.6), 96.7 (95.6), 96.7 (96.7), 98.9 (96.7), 98.9 (95.6), 96.7 (95.6), 96.7 (95.6), 95.6 (95.6), 95.6 (95.6), 96.7 (95.6), 97.8 (96.7), 98.9 (97.8), 98.9 (94.4), 94.4 (94.4), 97.8 (94.…	80.1 (71.1), 79.7 (69.9), 79.3 (70.3), 79.7 (70.7), 79.3 (69.9), 80.1 (71.1), 70.5 (59), 73.2 (63.2), 73.2 (62.9), 72.8 (62.5), 71.6 (60.1), 80.1 (71.1), 69.9 (58.8), 74.3 (65.1), 72 (62), 73.2 (62.9), 69.9 (59.2), 73.8 (63.1), 69.9 (58.8), 72 (61.6), 70.6 (59.6), 72 (62), 69.9 (58.8), 74.3 (65.4), 74.3 (65.4), 71.3 (62.1), 74.3 (65.4), 73.9 (64.7), 74.3 (65.4), 75.4 (66.9),	53.5 (47.5), 53.5 (47.5), 53.5 (47.5), 53.5 (47.5), 53.5 (47.5), 53.5 (47.5), 53.5 (47.5), 53.5 (47.5), 53.5 (47.5), 53.5 (47.5), 53.5 (47.5), 53.5 (47.5), 53.5 (47.5), 53.5 (47.5), 52.5 (46.5), 53.5 (47.5), 53.5 (47.5), 53.5 (47.5), 53.5 (47.5), 54.5 (46.5), 54.5 (46.5), 54.5 (47.5), 54.5 (46.5), 54.5 (47.5), 54.5 (47.5), 53.5 (47.5), 54.5 (47.5), 54.5 (47.5), 54.5 (47.5), 54.5 (47.5), 54.5 (47.…	27.8 (19.8), 27.8 (19.8), 27.8 (19.8), 28.4 (19.8), 27.8 (19.8), 27.8 (19.8), 27.8 (19.8), 27.8 (19.8), 27.8 (19.8), 27.8 (19.8), 27.8 (19.8), 27.8 (19.8), 28.4 (19.8), 27.8 (19.8), 27.8 (19.8), 27.8 (19.8), 27.8 (19.8), 27.8 (19.8), 27.8 (19.8), 27.2 (20.4), 27.8 (19.8), 27.8 (19.8), 28.4 (19.8), 27.8 (19.8), 27.8 (20.4), 27.8 (19.8), 28.4 (20.4), 27.8 (19.8), 29 (20.4), 29 (20.4), 29 (20.4), 27…	IPR012332(G3DSA:2.160.20.20);IPR011050(SSF51126);IPR030930(PF16168;TIGR04415);PTHR12338:SF8	99.7	29	1.2	0.88±0.07	4.5±2.9	T4 (55-125;192-245);T5 (246-264;321-401)	E. coli (ND), E. coli UMB1347 (P, UPEC), E. coli UMB1359 (P, UPEC), E. coli UMB5337 (P, UPEC), E. coli O25:H4 AVC183 (P, APEC), E. coli EC192 (P, ExPEC), E. coli 107-1461 (ND), E. coli ICBEc07 (ND), E. coli 31122 (ND), E. coli 32122 (ND), E. coli 32111 (ND), E. coli 31111 (ND),E. coli CVM N17EC1270 (ND), E. coli CVM N17EC0696 (ND), E. coli CVM N17EC1209 (ND), E. coli CVM N17EC0700 (ND), E. coli C…
UPI0007A75752	II	C4	ADTVVQAGETVSGGALENHDNQIVFGTTNGMTISTGLEYGPDNEANTGGQWIQNGGIANNTTVTGGGLQRVNAGGSVSDTVISAGGGQSLQGQAVNTTLNGGEQWVHEGGIATGTVINEKGWQAVKSGAVATDTVVNTGAEGGPDAENGDTGQTVYGDAVRTTINKNGRQIVAAEGTANTTVVYAGGDQTVHGHALDTTLNGGYQYVHNGGTASGTVVNSDGWQIIKEGGLADFTTVNQKGKLQVNAGGTATNVTLTQGGALVTSTAATVTGSNRLGNFTVENGKADGVVLESGGRLDVLEGHSAQKTLVDDGGTLAVSAGGKATDVTMTSGGALIADSGATVEGTNASGKFSIDGISGQASGLLLENGGSFTVNTGGQAGNTTVGHRGTLTLAAGGTL…	430	ADTVVQAGETVSGGALENHDNQIVFGTTNGMTISTGLEYGPDNEANTGGQWIQNGGIANNTTVTGGGLQRVNAGGSVSDTVISAGGGQSLQGQAVNTTLNGGEQWVHEGGIATGTVINEKGWQAVKSGAVATDTVVNTGAEGGPDAENGDTGQTVYGDAVRTTINKNGRQIVAAEGTANTTVVYAGGDQTVHGHALDTTLNGGYQYVHNGGTASGTVVNSDGWQIIKEGGLADFTTVNQKGKLQVNAGGTATNVT	LTQGGALVTSTAATVTGSNRLGNFTVENGKADGVVLESGGRLDVLEGHSAQKTLVDDGGTLAVSAGGKATDVTMTSGGALIADSG	ATVEGTNASGKFSIDGISGQASGLLLENGGSFTVNTGGQAGNTTVGHRGTLTLAAGGTLSGRTQLSKGASMVLNGDVVSTGDIVNAGEIH	85.6 (81.5), 88.9 (86.3), 86.3 (82.7), 86.3 (82.3), 86.7 (83), 89.3 (86), 87.5 (83.4), 87.5 (84.1), 86.3 (82.7), 89.3 (86), 86.7 (83), 85.6 (81.5), 86.3 (82.3), 87.1 (83.8), 88.2 (85.2), 86.7 (83), 86.7 (83), 86.7 (83), 86.7 (83), 92.2 (86.3), 93.7 (87.5), 93.3 (88.2), 91.8 (86.3), 95.3 (91.8), 96.5 (94.9), 97.3 (96.1), 97.3 (94.5), 98 (97.6), 98 (97.3), 96.9 (96.1), 97.6 (96.1), 98 (96.5), 96.9 …	-	-	91.8 (89.4), 90.6 (87.1), 91.8 (87.1), 90.6 (88.2), 91.8 (87.1), 91.8 (89.4), 95.3 (95.3), 95.3 (90.6), 96.5 (96.5), 98.8 (98.8), 91.8 (91.8), 91.8 (89.4), 96.5 (94.1), 97.6 (97.6), 95.3 (95.3), 95.3 (95.3), 97.6 (97.6), 96.5 (96.5), 95.3 (95.3), 95.3 (95.3), 94.1 (94.1), 96.5 (96.5), 95.3 (94.1), 95.3 (95.3), 92.9 (91.8), 96.5 (96.5), 95.3 (95.3), 95.3 (95.3), 95.3 (95.3), 95.3 (95.3), 96.5 (96.…	-	96.7 (95.6), 96.7 (96.7), 96.7 (94.4), 97.8 (94.4), 97.8 (95.6), 97.8 (95.6), 97.8 (97.8), 97.8 (95.6), 95.6 (94.4), 94.4 (94.4), 94.4 (94.4), 96.7 (95.6), 94.4 (93.3), 93.3 (93.3), 94.4 (93.3), 94.4 (94.4), 97.8 (94.4), 97.8 (93.3), 94.4 (93.3), 94.4 (94.4), 97.8 (94.4), 97.8 (96.7), 96.7 (96.7), 96.7 (95.6), 97.8 (95.6), 97.8 (95.6), 95.6 (93.3), 94.4 (93.3), 96.7 (94.4), 96.7 (96.7), 96.7 (92.…	79.3 (69.9), 79.7 (69.5), 79.3 (69.9), 79.7 (70.3), 80.1 (71.1), 79.3 (69.9), 70.5 (58.3), 73.2 (62.5), 73.2 (62.1), 72.8 (61.8), 71.6 (59.4), 79.3 (69.9), 69.9 (58.1), 75 (65.4), 72 (61.3), 73.2 (62.1), 69.9 (58.5), 73.8 (62.4), 69.9 (58.1), 72 (60.9), 70.6 (58.8), 72 (61.3), 69.9 (58.1), 75 (65.8), 75 (65.8), 70.6 (61), 75 (65.8), 74.6 (65.1), 75 (65.8), 74.6 (65.8),	52.5 (46.5), 52.5 (46.5), 52.5 (46.5), 52.5 (46.5), 52.5 (46.5), 52.5 (46.5), 52.5 (46.5), 52.5 (46.5), 52.5 (46.5), 52.5 (46.5), 52.5 (46.5), 52.5 (46.5), 52.5 (46.5), 52.5 (46.5), 51.5 (45.5), 52.5 (46.5), 52.5 (46.5), 52.5 (46.5), 52.5 (46.5), 55.4 (47.5), 53.5 (45.5), 53.5 (46.5), 53.5 (45.5), 53.5 (46.5), 53.5 (46.5), 52.5 (46.5), 53.5 (46.5), 53.5 (46.5), 53.5 (46.5), 53.5 (46.5), 53.5 (46.…	27.8 (21), 26.5 (20.4), 26.5 (20.4), 26.5 (20.4), 26.5 (20.4), 26.5 (20.4), 26.5 (20.4), 26.5 (20.4), 26.5 (20.4), 26.5 (20.4), 26.5 (20.4), 27.8 (21), 27.8 (21), 26.5 (20.4), 26.5 (20.4), 26.5 (20.4), 26.5 (20.4), 26.5 (20.4), 26.5 (20.4), 27.2 (20.4), 26.5 (20.4), 27.8 (21), 28.4 (21), 26.5 (20.4), 26.5 (19.8), 26.5 (20.4), 28.4 (20.4), 26.5 (20.4), 27.2 (19.8), 29 (20.4), 27.2 (19.8), 26.5 (20…	IPR012332(G3DSA:2.160.20.20);IPR011050(SSF51126);IPR030930(PF16168;TIGR04415);PTHR12338:SF8	93.8	27	1.62	0.94±0.05	3.6±2.5	T4 (55-125;192-245);T5 (246-264;321-393)	E. coli (ND), E. coli Ecol_743 (ND), E. coli PNUSAE019589 (ND)
UPI0007FB464B	II	C4	ADTVVQAGETMSGGTLVNHDNQIVFGTTNGMTISTGLEYGPDNEANTGGQWVQDGGTAGNTAISSGGLQFVGAGGKATDTIINEGGGQSLKGLALNTTLNGGEQWMHEGAIATGTVINDKGWQVVKPGAVATDTVVNTGAEGGPDAENGDTGQFVRGNAVRTTINKNGRQIVAAEGTANTTVVYAGGDQTVHGYALDTTLNGGNQYVHNGGTASDTVVNSDGWQIVKNGGVAGNTIINQKGKLQVDAGGVAVDVTQHQGGALVTSTAATVLGSNRQGNFAVENGKAEGVVLESGGRLDVLENHSAQNTLVDDGGTLAVSAGGKATGVTMTSGGALIADSGATVEGTNASGKFSIDGISGQASGLLLENGGSFTVNAGGQAGNTTVGYRGTLTLAAGGSL…	430	ADTVVQAGETMSGGTLVNHDNQIVFGTTNGMTISTGLEYGPDNEANTGGQWVQDGGTAGNTAISSGGLQFVGAGGKATDTIINEGGGQSLKGLALNTTLNGGEQWMHEGAIATGTVINDKGWQVVKPGAVATDTVVNTGAEGGPDAENGDTGQFVRGNAVRTTINKNGRQIVAAEGTANTTVVYAGGDQTVHGYALDTTLNGGNQYVHNGGTASDTVVNSDGWQIVKNGGVAGNTIINQKGKLQVDAGGVAVDVT	QHQGGALVTSTAATVLGSNRQGNFAVENGKAEGVVLESGGRLDVLENHSAQNTLVDDGGTLAVSAGGKATGVTMTSGGALIADSG	ATVEGTNASGKFSIDGISGQASGLLLENGGSFTVNAGGQAGNTTVGYRGTLTLAAGGSLSGRTQLSKGASMVLNGDVVSTGDIVNAGEIY	85.6 (80.4), 86.7 (81.9), 86.3 (81.2), 86.3 (80.8), 86.7 (81.5), 84.9 (78.6), 86 (80.4), 85.2 (79), 86.3 (81.2), 84.9 (78.6), 86.7 (81.5), 85.6 (80.4), 86.3 (80.8), 87.1 (82.3), 86 (80.8), 86.7 (81.5), 86.7 (81.5), 86.7 (81.5), 86.7 (81.5), 94.9 (91.4), 95.7 (92.5), 95.7 (93.3), 94.5 (89.8), 91.8 (85.1), 90.2 (82.7), 90.2 (82.4), 90.2 (81.6), 90.6 (82.7), 90.2 (82), 92.2 (84.7), 91.4 (83.9), 90.6…	-	-	95.3 (88.2), 89.4 (83.5), 90.6 (83.5), 87.1 (82.4), 88.2 (81.2), 95.3 (88.2), 89.4 (88.2), 88.2 (82.4), 90.6 (89.4), 89.4 (88.2), 98.8 (95.3), 95.3 (88.2), 89.4 (85.9), 89.4 (88.2), 91.8 (90.6), 91.8 (90.6), 88.2 (87.1), 88.2 (87.1), 87.1 (85.9), 91.8 (90.6), 88.2 (87.1), 88.2 (87.1), 91.8 (88.2), 91.8 (90.6), 94.1 (90.6), 90.6 (89.4), 91.8 (90.6), 89.4 (88.2), 91.8 (90.6), 89.4 (88.2), 90.6 (89.…	-	96.7 (96.7), 97.8 (96.7), 97.8 (94.4), 97.8 (94.4), 97.8 (96.7), 97.8 (96.7), 97.8 (97.8), 97.8 (95.6), 95.6 (94.4), 96.7 (94.4), 96.7 (94.4), 96.7 (96.7), 94.4 (94.4), 94.4 (94.4), 96.7 (94.4), 96.7 (95.6), 97.8 (95.6), 97.8 (94.4), 94.4 (94.4), 96.7 (94.4), 97.8 (96.7), 97.8 (96.7), 97.8 (96.7), 97.8 (95.6), 97.8 (95.6), 97.8 (96.7), 96.7 (95.6), 96.7 (95.6), 96.7 (96.7), 96.7 (96.7), 96.7 (93.…	79.3 (66.8), 79.7 (66.4), 79.3 (66.8), 79.7 (67.2), 79.7 (67.6), 79.7 (67.2), 70.8 (57.6), 74.3 (60.3), 74.3 (59.9), 73.9 (59.6), 71.6 (59), 79.3 (66.8), 71.3 (58.1), 74.6 (62.1), 71.6 (58.7), 74.3 (59.9), 71.3 (58.5), 73.8 (59.4), 71.3 (58.1), 71.6 (58.3), 72.1 (58.8), 71.6 (58.7), 71.3 (58.1), 74.6 (61.8), 74.6 (61.8), 71.3 (59.2), 74.6 (61.8), 74.3 (61.8), 74.6 (62.5), 74.6 (62.9),	51.5 (44.6), 51.5 (44.6), 51.5 (44.6), 51.5 (44.6), 51.5 (44.6), 51.5 (44.6), 51.5 (44.6), 51.5 (44.6), 51.5 (44.6), 51.5 (44.6), 51.5 (44.6), 51.5 (44.6), 51.5 (44.6), 51.5 (44.6), 50.5 (43.6), 51.5 (44.6), 51.5 (44.6), 51.5 (44.6), 51.5 (44.6), 52.5 (44.6), 52.5 (43.6), 52.5 (44.6), 52.5 (43.6), 52.5 (44.6), 52.5 (44.6), 51.5 (44.6), 52.5 (44.6), 52.5 (44.6), 52.5 (44.6), 52.5 (44.6), 52.5 (44.…	27.2 (19.8), 27.2 (19.8), 27.2 (19.8), 27.2 (19.8), 27.2 (19.8), 27.2 (19.8), 27.2 (19.8), 27.2 (19.8), 27.2 (19.8), 27.2 (19.8), 27.2 (19.8), 27.2 (19.8), 27.2 (19.8), 27.2 (19.8), 27.2 (19.8), 27.2 (19.8), 27.2 (19.8), 27.2 (19.8), 27.2 (19.8), 26.5 (20.4), 27.2 (19.8), 27.2 (19.8), 27.8 (19.8), 27.2 (19.8), 27.2 (20.4), 27.2 (19.8), 27.8 (20.4), 27.2 (19.8), 27.8 (20.4), 28.4 (20.4), 27.8 (20.…	IPR012332(G3DSA:2.160.20.20);IPR011050(SSF51126);IPR030930(PF16168;TIGR04415);PTHR12338:SF8	95.9	26	1.64	0.94±0.05	3.6±2.5	T4 (55-125;128-191;192-245);T5 (321-393)	E. coli (ND), E. coli 08-00022 (ND, STEC), E. coli PNUSAE018433 (ND)
UPI0007FB4FA8	II	C4	ADTVVQAGETVNGGTLTNHDNQIVLGTANGMTISTGLEYGPDNEANTGGQWIQNGGIANNTTVTGGGLQRVNAGGSVSDTVISAGGGQSLQGQAVNTTLNGGEQWVHEGGIATGTVINEKGWQAVKSGAMATDTVVNTGAEGGPDAENGDTGQFVRGNAVRTTINKNGRQIVAAEGTANTTVVYAGGDQTVHGHALDTTLNGGYLYVHNGGTASGTVVNSDGWQIIKEGGLADFTTVNQKGKLQVNAGGTATNVTLTQGGALVTSTAATVTGSNRLGNFTVENGNADGVVLESGGRLDVLEGHSAQKTLVDDGAILAVSAGGKATDVTMTSGGALIADSGATVEGTNASGKFSIDGISGQASGLLLENGGSFTVNAGGQAGNTTVGHRGTLTLAAGGSL…	430	ADTVVQAGETVNGGTLTNHDNQIVLGTANGMTISTGLEYGPDNEANTGGQWIQNGGIANNTTVTGGGLQRVNAGGSVSDTVISAGGGQSLQGQAVNTTLNGGEQWVHEGGIATGTVINEKGWQAVKSGAMATDTVVNTGAEGGPDAENGDTGQFVRGNAVRTTINKNGRQIVAAEGTANTTVVYAGGDQTVHGHALDTTLNGGYLYVHNGGTASGTVVNSDGWQIIKEGGLADFTTVNQKGKLQVNAGGTATNVT	LTQGGALVTSTAATVTGSNRLGNFTVENGNADGVVLESGGRLDVLEGHSAQKTLVDDGAILAVSAGGKATDVTMTSGGALIADSG	ATVEGTNASGKFSIDGISGQASGLLLENGGSFTVNAGGQAGNTTVGHRGTLTLAAGGSLSGRTQLSKGASMVLNGDVVSTGDIVNAGEIH	85.6 (81.2), 89.7 (86.7), 86.3 (82.3), 86.3 (81.9), 86.7 (82.7), 87.8 (84.1), 87.5 (83), 87.5 (83.8), 86.7 (82.7), 87.8 (84.1), 86.7 (82.7), 85.6 (81.2), 86.3 (81.9), 87.8 (83.4), 88.9 (84.9), 86.7 (82.7), 86.7 (82.7), 86.7 (82.7), 86.7 (82.7), 91.8 (84.7), 92.5 (85.9), 94.5 (89), 91.8 (85.9), 95.3 (92.2), 97.6 (96.5), 99.2 (99.2), 99.2 (97.6), 97.3 (95.7), 98.4 (98), 96.9 (94.9), 98.8 (97.6), 99…	-	-	88.2 (85.9), 88.2 (84.7), 89.4 (84.7), 88.2 (85.9), 89.4 (84.7), 88.2 (85.9), 94.1 (94.1), 92.9 (88.2), 92.9 (92.9), 95.3 (95.3), 88.2 (88.2), 88.2 (85.9), 95.3 (92.9), 94.1 (94.1), 91.8 (91.8), 91.8 (91.8), 96.5 (96.5), 95.3 (95.3), 94.1 (94.1), 91.8 (91.8), 92.9 (92.9), 95.3 (95.3), 91.8 (90.6), 91.8 (91.8), 89.4 (88.2), 92.9 (92.9), 91.8 (91.8), 91.8 (91.8), 91.8 (91.8), 96.5 (96.5), 92.9 (92.…	-	98.9 (97.8), 98.9 (98.9), 98.9 (96.7), 100 (96.7), 100 (97.8), 100 (97.8), 100 (100), 100 (97.8), 97.8 (96.7), 96.7 (96.7), 96.7 (96.7), 98.9 (97.8), 96.7 (95.6), 95.6 (95.6), 96.7 (95.6), 96.7 (96.7), 100 (96.7), 100 (95.6), 96.7 (95.6), 96.7 (96.7), 100 (96.7), 100 (98.9), 98.9 (98.9), 98.9 (96.7), 100 (96.7), 100 (97.8), 97.8 (95.6), 96.7 (95.6), 97.8 (96.7), 98.9 (97.8), 98.9 (94.4), 96.7 (94…	80.1 (70.7), 80.5 (70.3), 80.9 (71.5), 80.5 (71.1), 80.1 (70.3), 80.1 (70.7), 70.8 (59), 73.5 (63.2), 73.5 (62.9), 73.2 (62.5), 72 (60.1), 80.1 (70.7), 70.2 (58.8), 75.7 (66.2), 72.3 (62), 73.5 (62.9), 70.2 (59.2), 74.2 (63.1), 70.2 (58.8), 72.3 (61.6), 71 (59.6), 72.3 (62), 70.2 (58.8), 75.7 (66.5), 75.7 (66.5), 71.7 (62.1), 75.7 (66.5), 75.4 (65.4), 75.7 (66.2), 75.4 (66.5),	49.5 (43.6), 49.5 (43.6), 49.5 (43.6), 49.5 (43.6), 49.5 (43.6), 49.5 (43.6), 49.5 (43.6), 49.5 (43.6), 49.5 (43.6), 49.5 (43.6), 49.5 (43.6), 49.5 (43.6), 49.5 (43.6), 49.5 (43.6), 48.5 (42.6), 49.5 (43.6), 49.5 (43.6), 49.5 (43.6), 49.5 (43.6), 52.5 (44.6), 50.5 (42.6), 50.5 (43.6), 50.5 (42.6), 50.5 (43.6), 50.5 (43.6), 49.5 (43.6), 50.5 (43.6), 50.5 (43.6), 50.5 (43.6), 50.5 (43.6), 50.5 (43.…	28.4 (21), 27.2 (20.4), 27.2 (20.4), 27.2 (20.4), 27.2 (20.4), 27.2 (20.4), 27.2 (20.4), 27.2 (20.4), 27.2 (20.4), 27.2 (20.4), 27.2 (20.4), 28.4 (21), 28.4 (21), 27.2 (20.4), 27.2 (20.4), 27.2 (20.4), 27.2 (20.4), 27.2 (20.4), 27.2 (20.4), 27.8 (21.6), 27.2 (20.4), 28.4 (21), 29 (21), 27.2 (20.4), 27.2 (21), 27.2 (20.4), 29 (21.6), 27.2 (20.4), 27.8 (21), 29.6 (21.6), 27.8 (21), 27.2 (20.4), 27.…	IPR012332(G3DSA:2.160.20.20);IPR011050(SSF51126);IPR030930(PF16168;TIGR04415);PTHR12338:SF8	93.8	28	1.41	0.91±0.06	4.0±2.7	T4 (55-125;128-191;192-245);T5 (246-264;321-393)	E. coli (ND), E. coli O36:H14 strain 06-00048 (ND, STEC)
UPI00080C150C	II	C4	ADTVVQAGETVSGGTLTNHDNQIVFGTANGMTISTGLEYGPDNEANTGGQWIQNGGTANNTTVTGGGLQRVNAGGSVSDTVISAGGGQSLQGQAVNTTLNGGEQWVHEGGIATVTVINEKGWQAVKSGAMATDTVVNTGAEGGPDAENGDTGQTVYGDAVRTTINKNGRQIVAAEGTANTTVVYAGGDQTVHGHALDTTLNGGYQYVHNGGTASGTVVNSDGWQIIKEGGLADFTIVNQKGKLQVNAGGIATNVTLKQGGALVTSTAATVTGSNRLGNFAVENGKADGVVLESGGRLDVLEGHSAWKTLVDDGGTLAVSAGGKATGVTMTSGGALIADSGATVEGTNASGKFSIDGISGQASGLLLENGGSFTVNAGGQASNTTVGHRGTLMLAAGGSL…	430	ADTVVQAGETVSGGTLTNHDNQIVFGTANGMTISTGLEYGPDNEANTGGQWIQNGGTANNTTVTGGGLQRVNAGGSVSDTVISAGGGQSLQGQAVNTTLNGGEQWVHEGGIATVTVINEKGWQAVKSGAMATDTVVNTGAEGGPDAENGDTGQTVYGDAVRTTINKNGRQIVAAEGTANTTVVYAGGDQTVHGHALDTTLNGGYQYVHNGGTASGTVVNSDGWQIIKEGGLADFTIVNQKGKLQVNAGGIATNVT	LKQGGALVTSTAATVTGSNRLGNFAVENGKADGVVLESGGRLDVLEGHSAWKTLVDDGGTLAVSAGGKATGVTMTSGGALIADSG	ATVEGTNASGKFSIDGISGQASGLLLENGGSFTVNAGGQASNTTVGHRGTLMLAAGGSLSGRTQLSKGASMVLNGDVVSTGDIVNAGEIY	84.9 (80.4), 88.9 (86), 85.6 (81.5), 85.6 (81.2), 86 (81.9), 88.6 (84.9), 86.7 (82.3), 86.7 (83), 86 (81.9), 88.6 (84.9), 86 (81.9), 84.9 (80.4), 85.6 (81.2), 87.1 (83.4), 88.2 (84.9), 86 (81.9), 86 (81.9), 86 (81.9), 86 (81.9), 91 (84.7), 91.8 (85.1), 93.7 (88.2), 91 (85.1), 95.3 (91.8), 96.1 (94.9), 96.9 (96.1), 96.9 (94.5), 98 (97.3), 97.6 (97.3), 96.1 (94.9), 97.3 (96.1), 97.6 (96.5), 97.3 (9…	-	-	89.4 (87.1), 90.6 (87.1), 89.4 (84.7), 88.2 (85.9), 89.4 (84.7), 89.4 (87.1), 95.3 (95.3), 94.1 (90.6), 96.5 (96.5), 96.5 (96.5), 92.9 (92.9), 89.4 (87.1), 95.3 (94.1), 97.6 (97.6), 95.3 (95.3), 97.6 (97.6), 95.3 (95.3), 96.5 (96.5), 95.3 (95.3), 95.3 (95.3), 96.5 (96.5), 96.5 (96.5), 97.6 (96.5), 97.6 (97.6), 95.3 (94.1), 94.1 (94.1), 100 (100), 92.9 (92.9), 95.3 (95.3), 92.9 (92.9), 96.5 (96.5)…	-	95.6 (95.6), 96.7 (95.6), 96.7 (95.6), 96.7 (95.6), 96.7 (95.6), 96.7 (95.6), 96.7 (96.7), 98.9 (96.7), 98.9 (95.6), 100 (95.6), 100 (95.6), 95.6 (95.6), 95.6 (95.6), 95.6 (95.6), 100 (95.6), 100 (96.7), 96.7 (96.7), 96.7 (95.6), 97.8 (95.6), 100 (97.8), 100 (96.7), 97.8 (96.7), 97.8 (96.7), 96.7 (96.7), 96.7 (96.7), 97.8 (96.7), 98.9 (97.8), 100 (98.9), 100 (95.6), 95.6 (95.6), 96.7 (95.6), 100 …	79.3 (69.9), 79.7 (69.5), 79.3 (69.9), 79.7 (70.3), 79.3 (70.3), 79.7 (69.9), 70.8 (58.7), 73.5 (62.9), 73.5 (62.5), 73.2 (62.1), 72 (59.8), 79.3 (69.9), 70.2 (58.5), 74.3 (64.7), 72.3 (61.6), 73.5 (62.5), 70.2 (58.8), 74.2 (62.7), 70.2 (58.5), 72.3 (61.3), 71 (59.2), 72.3 (61.6), 70.2 (58.5), 74.3 (65.1), 74.3 (65.1), 71.3 (61.8), 74.3 (65.1), 73.9 (64), 74.3 (64.7), 74.6 (65.8),	52.5 (46.5), 52.5 (46.5), 52.5 (46.5), 52.5 (46.5), 52.5 (46.5), 52.5 (46.5), 52.5 (46.5), 52.5 (46.5), 52.5 (46.5), 52.5 (46.5), 52.5 (46.5), 52.5 (46.5), 52.5 (46.5), 52.5 (46.5), 51.5 (45.5), 52.5 (46.5), 52.5 (46.5), 52.5 (46.5), 52.5 (46.5), 55.4 (47.5), 53.5 (45.5), 53.5 (46.5), 53.5 (45.5), 53.5 (46.5), 53.5 (46.5), 52.5 (46.5), 53.5 (46.5), 53.5 (46.5), 53.5 (46.5), 53.5 (46.5), 53.5 (46.…	27.8 (19.8), 27.8 (19.8), 27.8 (19.8), 27.8 (19.8), 27.8 (19.8), 27.8 (19.8), 27.8 (19.8), 27.8 (19.8), 27.8 (19.8), 27.8 (19.8), 27.8 (19.8), 27.8 (19.8), 27.8 (19.8), 27.8 (19.8), 27.8 (19.8), 27.8 (19.8), 27.8 (19.8), 27.8 (19.8), 27.8 (19.8), 27.2 (20.4), 27.8 (19.8), 27.8 (19.8), 28.4 (19.8), 27.8 (19.8), 27.8 (20.4), 27.8 (19.8), 28.4 (20.4), 27.8 (19.8), 29 (20.4), 29 (20.4), 29 (20.4), 27…	IPR012332(G3DSA:2.160.20.20);IPR011050(SSF51126);IPR030930(PF16168;TIGR04415);PTHR12338:SF8	99.7	30	1.41	0.91±0.06	4.0±2.7	T4 (55-125;192-245);T5 (321-401)	E. coli (ND), E. coli strain NCTC86EC (ND)
UPI00080C08D5	II	C4	ADTVVQAGETVSGGTLTNHDNQIVFGTANGMTISTGLEYGPDNEANTGGQWIQNGGTANNTTVTGGGLQRVNAGGSVSDTVISAGGGQSLQGQAVNTTLNGGEQWVHEGGIATGTVINEKGWQAVKSGAMATDTVVNTGAEGGPDAENGDTGQFVRGNAVRTTINKNGRQIVAVEGTANTTVVYAGGDQTVHGHALDPTLNGGYQYVHNGGTASDTVVNSDGWQIVKEGGLADFTTVNQKGKLQVNAGGTATNVTLKQGGALVTSTAATVTGSNRLGNFTVENGKADGVVLESGGRLDVLESHSAQNTLVDDGGILAVSAGGKATDVTMTSGGALIADSGATVEGTNASGKFSIDGISGQASGLLLENGGSFTVNAGGQAGNTTVGHRGTLTLAAGGNL…	430	ADTVVQAGETVSGGTLTNHDNQIVFGTANGMTISTGLEYGPDNEANTGGQWIQNGGTANNTTVTGGGLQRVNAGGSVSDTVISAGGGQSLQGQAVNTTLNGGEQWVHEGGIATGTVINEKGWQAVKSGAMATDTVVNTGAEGGPDAENGDTGQFVRGNAVRTTINKNGRQIVAVEGTANTTVVYAGGDQTVHGHALDPTLNGGYQYVHNGGTASDTVVNSDGWQIVKEGGLADFTTVNQKGKLQVNAGGTATNVT	LKQGGALVTSTAATVTGSNRLGNFTVENGKADGVVLESGGRLDVLESHSAQNTLVDDGGILAVSAGGKATDVTMTSGGALIADSG	ATVEGTNASGKFSIDGISGQASGLLLENGGSFTVNAGGQAGNTTVGHRGTLTLAAGGNLSGRTQLSKGASMVLNGDVVSTGDIVNAGEIR	86.3 (81.9), 90.4 (88.2), 87.5 (83.4), 87.5 (83), 87.5 (83.4), 87.8 (84.1), 88.6 (84.1), 88.6 (84.9), 87.5 (83.4), 87.8 (84.1), 87.5 (83.4), 86.3 (81.9), 87.5 (83), 88.9 (85.2), 90 (86.7), 87.5 (83.4), 87.5 (83.4), 87.5 (83.4), 87.5 (83.4), 92.5 (85.5), 93.7 (87.1), 95.3 (90.6), 92.5 (85.9), 95.3 (92.9), 98.4 (98), 97.6 (96.9), 97.6 (95.3), 97.3 (95.7), 97.6 (96.5), 96.9 (94.9), 98.8 (98.4), 98.4…	-	-	92.9 (90.6), 87.1 (83.5), 90.6 (85.9), 87.1 (84.7), 88.2 (83.5), 92.9 (90.6), 95.3 (95.3), 92.9 (88.2), 94.1 (94.1), 94.1 (94.1), 92.9 (92.9), 92.9 (90.6), 94.1 (91.8), 95.3 (95.3), 92.9 (92.9), 92.9 (92.9), 92.9 (92.9), 94.1 (94.1), 92.9 (92.9), 92.9 (92.9), 91.8 (91.8), 94.1 (94.1), 95.3 (94.1), 92.9 (92.9), 95.3 (94.1), 94.1 (94.1), 92.9 (92.9), 92.9 (92.9), 92.9 (92.9), 97.6 (97.6), 94.1 (94.…	-	97.8 (96.7), 98.9 (96.7), 98.9 (94.4), 97.8 (94.4), 97.8 (97.8), 97.8 (97.8), 97.8 (97.8), 97.8 (95.6), 95.6 (94.4), 95.6 (94.4), 95.6 (94.4), 97.8 (96.7), 95.6 (94.4), 95.6 (95.6), 95.6 (95.6), 96.7 (95.6), 97.8 (96.7), 97.8 (95.6), 95.6 (94.4), 95.6 (94.4), 97.8 (95.6), 97.8 (96.7), 98.9 (96.7), 98.9 (96.7), 97.8 (96.7), 97.8 (97.8), 97.8 (94.4), 95.6 (94.4), 100 (95.6), 100 (96.7), 96.7 (94.4)…	80.5 (70.7), 80.5 (70.3), 80.5 (70.7), 80.9 (71.1), 80.5 (71.1), 80.5 (70.7), 71.2 (59.4), 73.9 (62.9), 73.9 (62.5), 73.5 (62.1), 72.3 (60.5), 80.5 (70.7), 70.6 (59.2), 75.4 (65.4), 72.7 (61.6), 73.9 (62.5), 70.6 (59.6), 74.5 (62.7), 70.6 (59.2), 72.7 (61.3), 71.3 (59.9), 72.7 (61.6), 70.6 (59.2), 75.4 (65.8), 75.4 (65.8), 72.4 (62.5), 75.4 (65.8), 75 (64.7), 75.4 (65.4), 75.7 (66.5),	51.5 (45.5), 51.5 (45.5), 51.5 (45.5), 51.5 (45.5), 51.5 (45.5), 51.5 (45.5), 51.5 (45.5), 51.5 (45.5), 51.5 (45.5), 51.5 (45.5), 51.5 (45.5), 51.5 (45.5), 51.5 (45.5), 51.5 (45.5), 50.5 (44.6), 51.5 (45.5), 51.5 (45.5), 51.5 (45.5), 51.5 (45.5), 52.5 (45.5), 52.5 (44.6), 52.5 (45.5), 52.5 (44.6), 52.5 (45.5), 52.5 (45.5), 51.5 (45.5), 52.5 (45.5), 52.5 (45.5), 52.5 (45.5), 52.5 (45.5), 52.5 (45.…	27.8 (21), 27.8 (21), 27.8 (21), 27.8 (21), 27.8 (21), 27.8 (21), 27.8 (21), 27.8 (21), 27.8 (21), 27.8 (21), 27.8 (21), 27.8 (21), 27.8 (21), 27.8 (21), 27.8 (21), 27.8 (21), 27.8 (21), 27.8 (21), 27.8 (21), 27.8 (21), 27.8 (21), 27.8 (21), 28.4 (21), 27.8 (21), 28.4 (21), 27.8 (21), 29 (21), 27.8 (21), 29 (21), 29.6 (21), 29 (21), 27.8 (21), 29 (21), 27.8 (21), 29 (21), 27.2 (20.4), 27.8 (21), …	IPR012332(G3DSA:2.160.20.20);IPR011050(SSF51126);IPR030930(PF16168;TIGR04415);PTHR12338:SF8	99.8	28	1.26	0.89±0.07	4.3±2.9	T4 (55-125;156-226);T5 (227-264;321-393)	E. coli (ND), E. coli strain NCTC86EC (ND)
UPI00090967BB	II	C4	ADKVVQAGETVNDGTLTNHDNQIVLGTANGMTISTGLEYGPDNEANTGGQWIQNGGIANNTTVTGGGLQRVNAGGSVSDTVISAGGGQSLQGQAVNTTLNGGEQWVHEGGIATGTVINEKGWQAVKSGAMATDTVVNTGAEGGPDAENGDTGQFVRGNAVRTTINKNGRQIVAAEGTANTTVVYAGGDQTVHGHALDTTLNGGYQYVHNGGTASGTVVNSDGWQIIKEGGLADFTTVNQKGKLQVNAGGTATHVTLKQGGALVTSTAATVLGSNRLGNFTVENGKADGVVLESGGRLDVLEGHSAQKTRVDDGGTLAVSAGGKATGVTMTSGGALIADSGATVEGTNASGKFSIDGISGQASGLLLENGGSFTVNAGGQASNTTVGHRGTLMLAAGGSL…	430	ADKVVQAGETVNDGTLTNHDNQIVLGTANGMTISTGLEYGPDNEANTGGQWIQNGGIANNTTVTGGGLQRVNAGGSVSDTVISAGGGQSLQGQAVNTTLNGGEQWVHEGGIATGTVINEKGWQAVKSGAMATDTVVNTGAEGGPDAENGDTGQFVRGNAVRTTINKNGRQIVAAEGTANTTVVYAGGDQTVHGHALDTTLNGGYQYVHNGGTASGTVVNSDGWQIIKEGGLADFTTVNQKGKLQVNAGGTATHVT	LKQGGALVTSTAATVLGSNRLGNFTVENGKADGVVLESGGRLDVLEGHSAQKTRVDDGGTLAVSAGGKATGVTMTSGGALIADSG	ATVEGTNASGKFSIDGISGQASGLLLENGGSFTVNAGGQASNTTVGHRGTLMLAAGGSLSGRTQLSKGASMVLNGDVVSTGDIVNAGEIR	85.6 (81.2), 89.3 (86), 86.3 (81.9), 86.3 (81.5), 86.7 (82.3), 87.8 (83.8), 87.5 (82.7), 87.5 (83.4), 87.5 (83), 87.8 (83.8), 86.7 (82.3), 85.6 (81.2), 86.3 (81.5), 87.5 (82.7), 88.6 (84.1), 86.7 (82.3), 86.7 (82.3), 86.7 (82.3), 86.7 (82.3), 91.4 (84.3), 92.2 (85.1), 94.1 (88.2), 91.4 (85.5), 94.5 (91.8), 97.3 (95.7), 99.6 (99.2), 98.8 (97.6), 96.9 (94.9), 98 (97.3), 96.5 (94.1), 98.4 (96.9), 98…	-	-	91.8 (88.2), 91.8 (88.2), 88.2 (83.5), 89.4 (87.1), 90.6 (85.9), 91.8 (88.2), 95.3 (95.3), 95.3 (90.6), 98.8 (98.8), 94.1 (94.1), 92.9 (92.9), 91.8 (88.2), 95.3 (92.9), 95.3 (95.3), 100 (100), 97.6 (97.6), 92.9 (92.9), 94.1 (94.1), 92.9 (92.9), 100 (100), 96.5 (96.5), 94.1 (94.1), 92.9 (91.8), 97.6 (97.6), 92.9 (91.8), 98.8 (98.8), 95.3 (95.3), 97.6 (97.6), 100 (100), 92.9 (92.9), 98.8 (98.8), 94…	-	96.7 (95.6), 97.8 (95.6), 97.8 (95.6), 96.7 (95.6), 96.7 (96.7), 96.7 (96.7), 96.7 (96.7), 98.9 (96.7), 98.9 (95.6), 98.9 (95.6), 98.9 (95.6), 96.7 (95.6), 96.7 (95.6), 96.7 (96.7), 98.9 (96.7), 98.9 (97.8), 97.8 (96.7), 96.7 (96.7), 97.8 (96.7), 98.9 (97.8), 98.9 (96.7), 97.8 (96.7), 97.8 (97.8), 97.8 (97.8), 97.8 (96.7), 98.9 (96.7), 98.9 (97.8), 98.9 (97.8), 98.9 (96.7), 96.7 (95.6), 97.8 (95.…	81.2 (71.9), 80.1 (69.9), 80.5 (71.1), 80.1 (70.7), 79.7 (69.9), 81.2 (71.9), 70.1 (59), 73.2 (63.2), 73.2 (62.9), 72.8 (62.5), 71.6 (60.1), 81.2 (71.9), 69.9 (58.8), 75.4 (66.2), 72 (62), 73.2 (62.9), 69.9 (59.2), 73.4 (63.1), 69.9 (58.8), 72 (61.6), 70.6 (59.6), 72 (62), 69.9 (58.8), 75.4 (66.5), 75.4 (66.5), 71.7 (62.1), 75.4 (66.5), 75 (65.4), 75.4 (66.2), 75.7 (66.9),	53.5 (47.5), 53.5 (47.5), 53.5 (47.5), 53.5 (47.5), 53.5 (47.5), 53.5 (47.5), 53.5 (47.5), 53.5 (47.5), 53.5 (47.5), 53.5 (47.5), 53.5 (47.5), 53.5 (47.5), 53.5 (47.5), 53.5 (47.5), 52.5 (46.5), 53.5 (47.5), 53.5 (47.5), 53.5 (47.5), 53.5 (47.5), 54.5 (46.5), 54.5 (46.5), 54.5 (47.5), 54.5 (46.5), 54.5 (47.5), 54.5 (47.5), 53.5 (47.5), 54.5 (47.5), 54.5 (47.5), 54.5 (47.5), 54.5 (47.5), 54.5 (47.…	29 (21), 29 (21), 29 (21), 29 (21), 29 (21), 29 (21), 29 (21), 29 (21), 29 (21), 29 (21), 29 (21), 29 (21), 29 (21), 29 (21), 29 (21), 29 (21), 29 (21), 29 (21), 29 (21), 28.4 (21.6), 29 (21), 29 (21), 29.6 (21), 29 (21), 29 (21.6), 29 (21), 29.6 (21.6), 29 (21), 30.2 (21.6), 30.2 (21.6), 30.2 (21.6), 29 (21), 29.6 (21.6), 29 (21), 29.6 (21.6), 28.4 (20.4), 29 (21), 29 (21), 29 (20.4), 29 (21), 2…	IPR012332(G3DSA:2.160.20.20);IPR011050(SSF51126);IPR030930(PF16168;TIGR04415);PTHR12338:SF8	99.8	30	1.58	0.94±0.06	3.7±2.5	T4 (55-125;128-191;192-245);T5 (246-264;321-401)	E. coli (ND), E. coli MRSN346647 (ND), E. coli EcoI_545 (ND), E. oli CFSAN061768 (ND)
UPI0009291067	II	C4	ADTVVQAGETVNDGTLTNHDNQIVLGTANGMTISTGLEYGPDNEANTGGQWIQNGGVANNTTVTGGGLQRVNAGGSVSDTVISAGGGQSLQGQAVNTTLNGGEQWVHEGGIATGTVINEKGWQAVKSGAVATDTVVNTGAEGGPDAENGDTGQFVRGNAVRTTINKNGRQIVAAEGTANTTEVYAGGDQTVHGHALDTTLNGGYQYVHNGGTASGTVVNSDGWQIIKEGGLADFTTVNQKGKLQVNAGGTATNVTLKQGGALVTSTAATVTGSNRLSNFTVENGKADGVVLESGGRLDVLEGHSAQKTRVDDGGTLAVSAGGKATGVTMTSGGALIADSGATVEGTNASGKFSIDGISGQASGLLLENGGSFTINAGGQASNTTVGHRGTLTLAAGGSL…	430	ADTVVQAGETVNDGTLTNHDNQIVLGTANGMTISTGLEYGPDNEANTGGQWIQNGGVANNTTVTGGGLQRVNAGGSVSDTVISAGGGQSLQGQAVNTTLNGGEQWVHEGGIATGTVINEKGWQAVKSGAVATDTVVNTGAEGGPDAENGDTGQFVRGNAVRTTINKNGRQIVAAEGTANTTEVYAGGDQTVHGHALDTTLNGGYQYVHNGGTASGTVVNSDGWQIIKEGGLADFTTVNQKGKLQVNAGGTATNVT	LKQGGALVTSTAATVTGSNRLSNFTVENGKADGVVLESGGRLDVLEGHSAQKTRVDDGGTLAVSAGGKATGVTMTSGGALIADSG	ATVEGTNASGKFSIDGISGQASGLLLENGGSFTINAGGQASNTTVGHRGTLTLAAGGSLSGRTQLSKGASMVLNGDVVSTGDIVNAGEIH	85.2 (81.2), 89.3 (86.7), 86 (82.3), 86 (81.9), 86.3 (82.7), 87.5 (84.1), 87.1 (83), 87.1 (83.8), 87.1 (83.4), 87.5 (84.1), 86.3 (82.7), 85.2 (81.2), 86 (81.9), 87.5 (83.4), 88.6 (84.9), 86.3 (82.7), 86.3 (82.7), 86.3 (82.7), 86.3 (82.7), 91.4 (84.7), 92.2 (85.9), 94.1 (89), 91.4 (85.9), 94.9 (91), 97.3 (95.3), 99.6 (98.8), 98.8 (96.5), 96.9 (95.7), 98 (96.9), 96.5 (94.9), 98.4 (96.5), 98.8 (96.9…	-	-	89.4 (87.1), 91.8 (88.2), 88.2 (83.5), 89.4 (87.1), 90.6 (85.9), 89.4 (87.1), 92.9 (92.9), 95.3 (90.6), 98.8 (98.8), 94.1 (94.1), 90.6 (90.6), 89.4 (87.1), 95.3 (92.9), 95.3 (95.3), 97.6 (97.6), 95.3 (95.3), 92.9 (92.9), 94.1 (94.1), 92.9 (92.9), 97.6 (97.6), 96.5 (96.5), 94.1 (94.1), 92.9 (91.8), 97.6 (97.6), 92.9 (91.8), 96.5 (96.5), 95.3 (95.3), 95.3 (95.3), 97.6 (97.6), 92.9 (92.9), 98.8 (98.…	-	96.7 (95.6), 96.7 (96.7), 96.7 (96.7), 97.8 (96.7), 97.8 (95.6), 97.8 (95.6), 97.8 (97.8), 97.8 (97.8), 97.8 (96.7), 96.7 (96.7), 96.7 (96.7), 96.7 (95.6), 96.7 (95.6), 95.6 (95.6), 96.7 (95.6), 96.7 (96.7), 97.8 (96.7), 97.8 (95.6), 96.7 (95.6), 96.7 (96.7), 97.8 (96.7), 98.9 (97.8), 98.9 (96.7), 96.7 (96.7), 97.8 (96.7), 97.8 (97.8), 97.8 (95.6), 96.7 (95.6), 96.7 (95.6), 96.7 (95.6), 96.7 (94.…	80.5 (71.1), 80.1 (69.9), 80.5 (71.1), 80.1 (70.7), 79.7 (69.9), 80.5 (71.1), 70.5 (59), 73.2 (63.2), 73.2 (62.9), 72.8 (62.5), 71.6 (60.1), 80.5 (71.1), 69.9 (58.8), 75.4 (65.8), 72 (62), 73.2 (62.9), 69.9 (59.2), 73.8 (63.1), 69.9 (58.8), 72 (61.6), 70.6 (59.6), 72 (62), 69.9 (58.8), 75.4 (66.2), 75.4 (66.2), 71.3 (62.1), 75.4 (66.2), 75 (65.4), 75.4 (66.2), 75.7 (66.9),	52.5 (46.5), 52.5 (46.5), 52.5 (46.5), 52.5 (46.5), 52.5 (46.5), 52.5 (46.5), 52.5 (46.5), 52.5 (46.5), 52.5 (46.5), 52.5 (46.5), 52.5 (46.5), 52.5 (46.5), 52.5 (46.5), 52.5 (46.5), 51.5 (45.5), 52.5 (46.5), 52.5 (46.5), 52.5 (46.5), 52.5 (46.5), 53.5 (45.5), 53.5 (45.5), 53.5 (46.5), 53.5 (45.5), 53.5 (46.5), 53.5 (46.5), 52.5 (46.5), 53.5 (46.5), 53.5 (46.5), 53.5 (46.5), 53.5 (46.5), 53.5 (46.…	29 (21), 27.8 (20.4), 27.8 (20.4), 27.8 (20.4), 27.8 (20.4), 27.8 (20.4), 27.8 (20.4), 27.8 (20.4), 27.8 (20.4), 27.8 (20.4), 27.8 (20.4), 29 (21), 29 (21), 27.8 (20.4), 27.8 (20.4), 27.8 (20.4), 27.8 (20.4), 27.8 (20.4), 27.8 (20.4), 28.4 (21.6), 27.8 (20.4), 29 (21), 29.6 (21), 27.8 (20.4), 27.8 (21), 27.8 (20.4), 29.6 (21.6), 27.8 (20.4), 28.4 (21), 30.2 (21.6), 28.4 (21), 27.8 (20.4), 28.4 (2…	IPR012332(G3DSA:2.160.20.20);IPR011050(SSF51126);IPR030930(PF16168;TIGR04415);PTHR12338:SF8	99.8	29	1.39	0.91±0.06	4.1±2.7	T4 (55-125;128-191;192-245);T5 (246-264;321-393)	E. coli (ND), E. coli SLK172 (P, EPEC), E. coli PN43 (ND), E. coli 619 (ND), E. coli 224B (ND), E. coli strain MT26F.G1 (ND), E. coli strain CT67C.C1 (ND), E. coli strain CT67C.C2 (ND), E. coli strain CG60C.C1 (ND)
UPI00092D9226	II	C4	ADTVVQVGETVSGGTLTNHDNQIVFGTANGMTISTGLEYGPDNEANTGGQWIQNGGTANNTTVTGGGLQRVNAGGSVSDTVISAGGGQSLQGQAVNTTLNGGEQWVHEGGIATDTVINEKGWQAIKSGAVATDTVVNTGAEGGPDAENGDTGQTVYGDAVRTTINKNGRQIVAAEGTANTTVVYAGGDQTVHGHALDTTLNGGYQYVHNGGTASGTVVNSDGWQIIKEGGLADFTTVNQKGKLQVNAGGTATNVTLKQGGALVTSTAATVTGSNRLGNFAVENGKADGIVLESGGRLDVLEGHSARKTRVDDGGTLAVSAGGKATGVTMTSGGALIADSGATVEGTNASGKFSIDGISGQASGLLLENGGSFTVNAGGQAGNTTVGHRGTLTLAAGGSL…	430	ADTVVQVGETVSGGTLTNHDNQIVFGTANGMTISTGLEYGPDNEANTGGQWIQNGGTANNTTVTGGGLQRVNAGGSVSDTVISAGGGQSLQGQAVNTTLNGGEQWVHEGGIATDTVINEKGWQAIKSGAVATDTVVNTGAEGGPDAENGDTGQTVYGDAVRTTINKNGRQIVAAEGTANTTVVYAGGDQTVHGHALDTTLNGGYQYVHNGGTASGTVVNSDGWQIIKEGGLADFTTVNQKGKLQVNAGGTATNVT	LKQGGALVTSTAATVTGSNRLGNFAVENGKADGIVLESGGRLDVLEGHSARKTRVDDGGTLAVSAGGKATGVTMTSGGALIADSG	ATVEGTNASGKFSIDGISGQASGLLLENGGSFTVNAGGQAGNTTVGHRGTLTLAAGGSLSGRTQLSKGASMVLNGDVVSTGDIVNAGEIH	85.6 (81.2), 89.3 (86.3), 86.3 (82.3), 86.3 (81.9), 86.7 (82.7), 89.3 (86.3), 87.5 (83.8), 87.5 (84.5), 86.7 (82.7), 89.3 (86.3), 86.7 (82.7), 85.6 (81.2), 86.3 (81.9), 87.5 (83.8), 88.6 (85.2), 86.7 (82.7), 86.7 (82.7), 86.7 (82.7), 86.7 (82.7), 91.4 (85.1), 92.2 (85.5), 94.1 (88.6), 91.4 (85.5), 94.5 (90.6), 96.5 (94.5), 97.3 (95.7), 97.3 (94.1), 98.4 (98.4), 98 (96.9), 96.5 (95.3), 97.6 (95.7)…	-	-	89.4 (84.7), 92.9 (87.1), 89.4 (82.4), 90.6 (85.9), 91.8 (84.7), 89.4 (84.7), 92.9 (91.8), 96.5 (91.8), 98.8 (96.5), 94.1 (92.9), 92.9 (90.6), 89.4 (84.7), 95.3 (92.9), 95.3 (94.1), 97.6 (95.3), 95.3 (94.1), 92.9 (91.8), 94.1 (92.9), 92.9 (91.8), 97.6 (95.3), 96.5 (95.3), 94.1 (92.9), 95.3 (92.9), 100 (97.6), 95.3 (91.8), 96.5 (94.1), 97.6 (96.5), 95.3 (92.9), 97.6 (95.3), 92.9 (90.6), 98.8 (96.5…	-	98.9 (97.8), 98.9 (98.9), 98.9 (96.7), 100 (96.7), 100 (97.8), 100 (97.8), 100 (100), 100 (97.8), 97.8 (96.7), 96.7 (96.7), 96.7 (96.7), 98.9 (97.8), 96.7 (95.6), 95.6 (95.6), 96.7 (95.6), 96.7 (96.7), 100 (96.7), 100 (95.6), 96.7 (95.6), 96.7 (96.7), 100 (96.7), 100 (98.9), 98.9 (98.9), 98.9 (96.7), 100 (96.7), 100 (97.8), 97.8 (95.6), 96.7 (95.6), 97.8 (96.7), 98.9 (97.8), 98.9 (94.4), 96.7 (94…	79.3 (69.5), 79.7 (69.1), 79.3 (69.5), 79.7 (69.9), 79.3 (69.9), 79.3 (69.5), 70.8 (59), 73.9 (63.6), 73.9 (63.2), 73.5 (62.9), 72.3 (60.5), 79.3 (69.5), 70.6 (59.2), 74.3 (64.3), 72.7 (62.4), 73.9 (63.2), 70.6 (59.6), 74.2 (63.1), 70.6 (59.2), 72.7 (62), 71.3 (59.9), 72.7 (62.4), 70.6 (59.2), 74.3 (64.7), 74.3 (64.7), 71.7 (61.8), 74.3 (64.7), 73.9 (64), 74.3 (64.7), 74.6 (65.4),	53.5 (46.5), 53.5 (46.5), 53.5 (46.5), 53.5 (46.5), 53.5 (46.5), 53.5 (46.5), 53.5 (46.5), 53.5 (46.5), 53.5 (46.5), 53.5 (46.5), 53.5 (46.5), 53.5 (46.5), 53.5 (46.5), 53.5 (46.5), 52.5 (45.5), 53.5 (46.5), 53.5 (46.5), 53.5 (46.5), 53.5 (46.5), 54.5 (45.5), 54.5 (45.5), 54.5 (46.5), 54.5 (45.5), 54.5 (46.5), 54.5 (46.5), 53.5 (46.5), 54.5 (46.5), 54.5 (46.5), 54.5 (46.5), 54.5 (46.5), 54.5 (46.…	28.4 (21), 27.2 (20.4), 27.2 (20.4), 27.2 (20.4), 27.2 (20.4), 27.2 (20.4), 27.2 (20.4), 27.2 (20.4), 27.2 (20.4), 27.2 (20.4), 27.2 (20.4), 28.4 (21), 28.4 (21), 27.2 (20.4), 27.2 (20.4), 27.2 (20.4), 27.2 (20.4), 27.2 (20.4), 27.2 (20.4), 27.8 (21.6), 27.2 (20.4), 28.4 (21), 29 (21), 27.2 (20.4), 27.2 (21), 27.2 (20.4), 29 (21.6), 27.2 (20.4), 27.8 (21), 29.6 (21.6), 27.8 (21), 27.2 (20.4), 27.…	IPR012332(G3DSA:2.160.20.20);IPR011050(SSF51126);IPR030930(PF16168;TIGR04415);PTHR12338:SF8	96.8	28	1.32	0.90±0.06	4.2±2.8	T4 (55-125;192-245);T5 (246-264;302-374)	E. coli (ND), E. coli strain C4 (ND)
UPI00092DE0C0	II	C4	ADTVVQAGETVSGVALENHDNQIVFGTTNGMTISTGLEYGPDNEANTGGQWIQNGGIANNTTVTGGGLQRVNAGGSVSDTVISAGGGQSLQGQAVNTTLNGGEQWVHEGGIATGTVINEKGWQAVKSGAVATDTVVNTGAEGGPDAENGDTGQFVRGNAVRTTINKNGRQIVAAEGTANTTVVYADGDQTVHGHALDTTLNGGCQYVHNGGTASGTVVNSDGWQIIKEGGLADFTTVNQKGKLQVNAGGTATNVTLTQGGALVTSTAATVTGSNRLGNFTVENGKADGVVLESGGRLDVLEGHSAQKTLVDDGGTLAVSAGGKATGVTMTSGGALIADSGATVEGTNASGKFSIDGISGQASGLLLENGGSFTVNAGGQAGNTTVGHRGTLTLAAGGSL…	430	ADTVVQAGETVSGVALENHDNQIVFGTTNGMTISTGLEYGPDNEANTGGQWIQNGGIANNTTVTGGGLQRVNAGGSVSDTVISAGGGQSLQGQAVNTTLNGGEQWVHEGGIATGTVINEKGWQAVKSGAVATDTVVNTGAEGGPDAENGDTGQFVRGNAVRTTINKNGRQIVAAEGTANTTVVYADGDQTVHGHALDTTLNGGCQYVHNGGTASGTVVNSDGWQIIKEGGLADFTTVNQKGKLQVNAGGTATNVT	LTQGGALVTSTAATVTGSNRLGNFTVENGKADGVVLESGGRLDVLEGHSAQKTLVDDGGTLAVSAGGKATGVTMTSGGALIADSG	ATVEGTNASGKFSIDGISGQASGLLLENGGSFTVNAGGQAGNTTVGHRGTLTLAAGGSLSGRTQLSKGASMVLNGDVVSTGDIVNAGEIR	85.2 (80.8), 88.6 (86.3), 86 (81.9), 86 (81.5), 86.3 (82.3), 87.5 (83.8), 87.1 (82.7), 87.1 (83.4), 86 (81.9), 87.5 (83.8), 86.3 (82.3), 85.2 (80.8), 86 (81.5), 86.7 (83), 87.8 (84.5), 86.3 (82.3), 86.3 (82.3), 86.3 (82.3), 86.3 (82.3), 92.2 (85.9), 93.7 (87.8), 92.9 (88.2), 91.4 (85.5), 95.3 (92.2), 96.1 (94.9), 96.9 (96.1), 96.9 (94.5), 96.1 (95.3), 96.1 (94.9), 96.5 (95.3), 97.3 (96.1), 97.6 (…	-	-	91.8 (89.4), 91.8 (88.2), 90.6 (85.9), 89.4 (87.1), 90.6 (85.9), 91.8 (89.4), 94.1 (94.1), 94.1 (89.4), 97.6 (97.6), 97.6 (97.6), 92.9 (92.9), 91.8 (89.4), 96.5 (94.1), 96.5 (96.5), 96.5 (96.5), 96.5 (96.5), 96.5 (96.5), 95.3 (95.3), 94.1 (94.1), 96.5 (96.5), 95.3 (95.3), 95.3 (95.3), 94.1 (92.9), 96.5 (96.5), 94.1 (92.9), 95.3 (95.3), 96.5 (96.5), 94.1 (94.1), 96.5 (96.5), 94.1 (94.1), 97.6 (97.…	-	98.9 (97.8), 100 (97.8), 100 (95.6), 98.9 (95.6), 98.9 (98.9), 98.9 (98.9), 98.9 (98.9), 98.9 (96.7), 96.7 (95.6), 96.7 (95.6), 96.7 (95.6), 98.9 (97.8), 96.7 (95.6), 96.7 (96.7), 96.7 (96.7), 97.8 (96.7), 98.9 (97.8), 98.9 (96.7), 96.7 (95.6), 96.7 (95.6), 98.9 (96.7), 98.9 (97.8), 100 (97.8), 100 (97.8), 98.9 (97.8), 98.9 (98.9), 98.9 (95.6), 96.7 (95.6), 98.9 (96.7), 98.9 (97.8), 97.8 (95.6), …	78.5 (68.8), 78.9 (68.4), 78.5 (68.8), 78.9 (69.1), 79.3 (69.9), 78.5 (68.8), 69.7 (57.6), 72.4 (61.8), 72.4 (61.4), 72.1 (61), 70.8 (58.7), 78.5 (68.8), 69.1 (57.4), 74.3 (64.3), 71.2 (60.5), 72.4 (61.4), 69.1 (57.7), 73.1 (61.6), 69.1 (57.4), 71.2 (60.1), 69.9 (58.1), 71.2 (60.5), 69.1 (57.4), 74.3 (64.7), 74.3 (64.7), 69.9 (59.9), 74.3 (64.7), 73.9 (64), 74.3 (64.7), 73.9 (64.7),	52.5 (46.5), 52.5 (46.5), 52.5 (46.5), 52.5 (46.5), 52.5 (46.5), 52.5 (46.5), 52.5 (46.5), 52.5 (46.5), 52.5 (46.5), 52.5 (46.5), 52.5 (46.5), 52.5 (46.5), 52.5 (46.5), 52.5 (46.5), 51.5 (45.5), 52.5 (46.5), 52.5 (46.5), 52.5 (46.5), 52.5 (46.5), 55.4 (47.5), 53.5 (45.5), 53.5 (46.5), 53.5 (45.5), 53.5 (46.5), 53.5 (46.5), 52.5 (46.5), 53.5 (46.5), 53.5 (46.5), 53.5 (46.5), 53.5 (46.5), 53.5 (46.…	28.4 (21), 28.4 (21), 28.4 (21), 28.4 (21), 28.4 (21), 28.4 (21), 28.4 (21), 28.4 (21), 28.4 (21), 28.4 (21), 28.4 (21), 28.4 (21), 28.4 (21), 28.4 (21), 28.4 (21), 28.4 (21), 28.4 (21), 28.4 (21), 28.4 (21), 27.8 (21.6), 28.4 (21), 28.4 (21), 29 (21), 28.4 (21), 28.4 (21.6), 28.4 (21), 29 (21.6), 28.4 (21), 29 (21.6), 29.6 (21.6), 29 (21.6), 28.4 (21), 29 (21.6), 28.4 (21), 29 (21.6), 27.8 (20.4…	IPR012332(G3DSA:2.160.20.20);IPR011050(SSF51126);IPR030930(PF16168;TIGR04415);PTHR12338:SF8	99.7	28	1.4	0.91±0.06	4.1±2.7	T4 (55-125;192-245);T5 (246-264;321-393)	E. coli (ND), E. coli strain C9 (ND)
UPI00005F1287	II	C4	ADTVVQAGETVSGGTLTNHDNQIVLGTANGMTISTGLEYGPDNEANTGGQWIQNGGIANNTTVTGGGLQRVNAGGSVSDTVISAGGGQSLQGQAVNTTLNGGEQWVHEGGIATGTVINEKGWQAVKSGAMATDTVVNTGAEGGPDAENGDTGQFVRGNAVRTTINKNGRQIVAAEGTANTTVVYAGGDQTVHGHALDTTLNGGYQYVHNGGTASGTVVNSDGWQIIKEGGLADFTTVNQKGKLQVNAGGTATHVTLKQGGALVTSTAATVLGSNRLGNFTVENGKADGVVLESGGRLDVLEGHSAQKTRVDDGGTLAVSAGGKATDVTMTSGSALIADSGATVEGTNASGKFSIDGTSGQASGLLLENGGSFTVNAGGLASNTTVGHRGTLTLAAGGSL…	430	ADTVVQAGETVSGGTLTNHDNQIVLGTANGMTISTGLEYGPDNEANTGGQWIQNGGIANNTTVTGGGLQRVNAGGSVSDTVISAGGGQSLQGQAVNTTLNGGEQWVHEGGIATGTVINEKGWQAVKSGAMATDTVVNTGAEGGPDAENGDTGQFVRGNAVRTTINKNGRQIVAAEGTANTTVVYAGGDQTVHGHALDTTLNGGYQYVHNGGTASGTVVNSDGWQIIKEGGLADFTTVNQKGKLQVNAGGTATHVT	LKQGGALVTSTAATVLGSNRLGNFTVENGKADGVVLESGGRLDVLEGHSAQKTRVDDGGTLAVSAGGKATDVTMTSGSALIADSG	ATVEGTNASGKFSIDGTSGQASGLLLENGGSFTVNAGGLASNTTVGHRGTLTLAAGGSLSGRTQLSKGASMVLNGDVVSTGDIVNAGEIR	86 (81.2), 90 (87.1), 86.7 (81.9), 86.7 (81.5), 87.1 (82.3), 88.2 (83.8), 87.8 (82.7), 87.8 (83.4), 87.1 (82.3), 88.2 (83.8), 87.1 (82.3), 86 (81.2), 86.7 (81.5), 88.2 (83.8), 89.3 (85.2), 87.1 (82.3), 87.1 (82.3), 87.1 (82.3), 87.1 (82.3), 92.2 (85.1), 92.9 (86.3), 94.9 (89.4), 92.2 (85.5), 95.3 (92.9), 98 (96.9), 99.6 (98.8), 99.6 (98), 97.6 (96.1), 98.8 (97.6), 97.3 (95.3), 99.2 (98), 99.6 (99…	-	-	90.6 (87.1), 89.4 (85.9), 88.2 (83.5), 89.4 (87.1), 90.6 (85.9), 90.6 (87.1), 95.3 (95.3), 95.3 (90.6), 96.5 (96.5), 94.1 (94.1), 90.6 (90.6), 90.6 (87.1), 94.1 (91.8), 95.3 (95.3), 97.6 (97.6), 95.3 (95.3), 92.9 (92.9), 94.1 (94.1), 95.3 (95.3), 97.6 (97.6), 94.1 (94.1), 94.1 (94.1), 92.9 (91.8), 95.3 (95.3), 90.6 (89.4), 98.8 (98.8), 92.9 (92.9), 100 (100), 97.6 (97.6), 92.9 (92.9), 96.5 (96.5)…	-	97.8 (94.4), 96.7 (94.4), 98.9 (96.7), 98.9 (95.6), 97.8 (95.6), 97.8 (95.6), 95.6 (95.6), 95.6 (95.6), 98.9 (95.6), 98.9 (95.6), 98.9 (95.6), 97.8 (94.4), 100 (98.9), 100 (100), 100 (95.6), 98.9 (95.6), 98.9 (95.6), 100 (95.6), 100 (96.7), 96.7 (95.6), 95.6 (95.6), 96.7 (95.6), 96.7 (96.7), 96.7 (96.7), 96.7 (95.6), 97.8 (95.6), 97.8 (96.7), 96.7 (95.6), 95.6 (95.6), 95.6 (94.4), 98.9 (94.4), 98…	80.5 (70.7), 80.9 (70.3), 81.2 (71.5), 80.9 (71.1), 80.5 (71.1), 80.5 (70.7), 70.8 (59), 73.5 (63.2), 73.5 (62.9), 73.2 (62.5), 72 (60.1), 80.5 (70.7), 70.2 (58.8), 76.1 (66.2), 72.3 (62), 73.5 (62.9), 70.2 (59.2), 74.2 (63.1), 70.2 (58.8), 72.3 (61.6), 71 (59.6), 72.3 (62), 70.2 (58.8), 76.1 (66.5), 76.1 (66.5), 72.1 (62.1), 76.1 (66.5), 75.7 (65.4), 76.1 (66.2), 75.7 (66.5),	52.5 (46.5), 52.5 (46.5), 52.5 (46.5), 52.5 (46.5), 52.5 (46.5), 52.5 (46.5), 52.5 (46.5), 52.5 (46.5), 52.5 (46.5), 52.5 (46.5), 52.5 (46.5), 52.5 (46.5), 52.5 (46.5), 52.5 (46.5), 51.5 (45.5), 52.5 (46.5), 52.5 (46.5), 52.5 (46.5), 52.5 (46.5), 53.5 (45.5), 53.5 (45.5), 53.5 (46.5), 53.5 (45.5), 53.5 (46.5), 53.5 (46.5), 52.5 (46.5), 53.5 (46.5), 53.5 (46.5), 53.5 (46.5), 53.5 (46.5), 53.5 (46.…	29 (21), 29 (21), 29 (21), 29.6 (21), 29 (21), 29 (21), 29 (21), 29 (21), 29 (21), 29 (21), 29 (21), 29 (21), 29.6 (21), 29 (21), 29 (21), 29 (21), 29 (21), 29 (21), 29 (21), 28.4 (21.6), 29 (21), 29 (21), 29.6 (21), 29 (21), 29 (21.6), 29 (21), 29.6 (21.6), 29 (21), 29.6 (21.6), 30.2 (21.6), 29.6 (21.6), 29 (21), 29.6 (21.6), 29 (21), 29.6 (21.6), 28.4 (20.4), 29 (21), 29 (21), 29 (20.4), 29 (21…	IPR012332(G3DSA:2.160.20.20);IPR011050(SSF51126);IPR030930(PF16168;TIGR04415);PTHR12338:SF8	99.8	27	1.06	0.86±0.07	4.8±3.1	T4 (55-125;128-191;192-245);T5 (246-264;302-393)	E. coli (ND), E. coli B171 (P, EPEC)
UPI00092DB897	II	C4	ADTVVQAGETLSGGTLANHDNQIVFGTTNGMTISTGLEYGPDNEANTGGQWIQNGGIANNTTVTGGGLQRVNAGGSVSDTVISAEGGQSLQGQAVNTTLNGGEQWMHEGAIATGTVINDKGWQVVKPGAVATDTVVNTGAEGGPDAENGDTGQFVRGNAVRTTINKNGRQIVATEGTANTTVVYAGGDQTVHGHALDTTLNGGYQYVHNGGTASGTVVNSDGWQIIKEGGLADFTTVNQKGKLQVNAGGTATNVTLKQGGALVTSTAATVLGSNRLGNFTVENGKADGVVLESGGRLDVLEGHSAQNTLVDDGGTLAVSAGGKATDVTMTSGGALIADSGATVEGTNASGKFSIDGISGQASGLLLENGGSFTVNAGGQAGNTIVGYRGTLTLAAGGSL…	430	ADTVVQAGETLSGGTLANHDNQIVFGTTNGMTISTGLEYGPDNEANTGGQWIQNGGIANNTTVTGGGLQRVNAGGSVSDTVISAEGGQSLQGQAVNTTLNGGEQWMHEGAIATGTVINDKGWQVVKPGAVATDTVVNTGAEGGPDAENGDTGQFVRGNAVRTTINKNGRQIVATEGTANTTVVYAGGDQTVHGHALDTTLNGGYQYVHNGGTASGTVVNSDGWQIIKEGGLADFTTVNQKGKLQVNAGGTATNVT	LKQGGALVTSTAATVLGSNRLGNFTVENGKADGVVLESGGRLDVLEGHSAQNTLVDDGGTLAVSAGGKATDVTMTSGGALIADSG	ATVEGTNASGKFSIDGISGQASGLLLENGGSFTVNAGGQAGNTIVGYRGTLTLAAGGSLSGRTQLSKGASMVLNGDVVSTGDIVNAGEIR	87.5 (83.4), 90.4 (88.6), 88.9 (85.2), 88.9 (84.9), 88.6 (84.9), 87.5 (82.7), 88.6 (84.5), 87.8 (83), 87.8 (84.1), 87.5 (82.7), 88.6 (84.9), 87.5 (83.4), 88.9 (84.9), 89.3 (86), 90.4 (87.5), 88.6 (84.9), 88.6 (84.9), 88.6 (84.9), 88.6 (84.9), 93.3 (87.5), 94.9 (89.4), 94.9 (90.6), 93.3 (87.1), 93.7 (89.4), 96.1 (93.7), 96.5 (94.5), 96.9 (93.3), 95.7 (93.7), 95.7 (93.3), 98 (95.7), 96.9 (94.5), 97…	-	-	94.1 (90.6), 88.2 (84.7), 91.8 (87.1), 88.2 (85.9), 89.4 (84.7), 94.1 (90.6), 96.5 (96.5), 94.1 (89.4), 95.3 (95.3), 95.3 (95.3), 94.1 (94.1), 94.1 (90.6), 95.3 (92.9), 96.5 (96.5), 96.5 (96.5), 96.5 (96.5), 94.1 (94.1), 95.3 (95.3), 94.1 (94.1), 96.5 (96.5), 92.9 (92.9), 95.3 (95.3), 94.1 (92.9), 94.1 (94.1), 94.1 (92.9), 97.6 (97.6), 94.1 (94.1), 96.5 (96.5), 96.5 (96.5), 96.5 (96.5), 95.3 (95.…	-	96.7 (95.6), 97.8 (95.6), 97.8 (93.3), 96.7 (93.3), 96.7 (96.7), 96.7 (96.7), 96.7 (96.7), 96.7 (94.4), 94.4 (93.3), 94.4 (93.3), 94.4 (93.3), 96.7 (95.6), 94.4 (93.3), 94.4 (94.4), 94.4 (94.4), 95.6 (94.4), 96.7 (95.6), 96.7 (94.4), 94.4 (93.3), 94.4 (93.3), 96.7 (94.4), 96.7 (95.6), 97.8 (95.6), 97.8 (95.6), 96.7 (95.6), 96.7 (96.7), 96.7 (93.3), 94.4 (93.3), 96.7 (94.4), 96.7 (95.6), 95.6 (93.…	78.5 (68.4), 78.9 (68), 78.5 (68.4), 78.9 (68.8), 78.9 (69.1), 78.5 (68.4), 69.7 (57.6), 72.4 (61.4), 72.4 (61), 72.1 (60.7), 70.8 (58.7), 78.5 (68.4), 69.1 (57), 73.9 (63.6), 71.2 (60.5), 72.4 (61), 69.1 (57.4), 73.1 (61.6), 69.1 (57), 71.2 (60.1), 69.9 (57.7), 71.2 (60.5), 69.1 (57), 73.9 (64), 73.9 (64), 69.9 (59.6), 73.9 (64), 73.5 (63.2), 73.9 (64), 73.9 (64.3),	53.5 (47.5), 53.5 (47.5), 53.5 (47.5), 53.5 (47.5), 53.5 (47.5), 53.5 (47.5), 53.5 (47.5), 53.5 (47.5), 53.5 (47.5), 53.5 (47.5), 53.5 (47.5), 53.5 (47.5), 53.5 (47.5), 53.5 (47.5), 52.5 (46.5), 53.5 (47.5), 53.5 (47.5), 53.5 (47.5), 53.5 (47.5), 54.5 (47.5), 54.5 (46.5), 54.5 (47.5), 54.5 (46.5), 54.5 (47.5), 54.5 (47.5), 53.5 (47.5), 54.5 (47.5), 54.5 (47.5), 54.5 (47.5), 54.5 (47.5), 54.5 (47.…	27.8 (20.4), 27.8 (20.4), 27.8 (20.4), 27.8 (20.4), 27.8 (20.4), 27.8 (20.4), 27.8 (20.4), 27.8 (20.4), 27.8 (20.4), 27.8 (20.4), 27.8 (20.4), 27.8 (20.4), 27.8 (20.4), 27.8 (20.4), 27.8 (20.4), 27.8 (20.4), 27.8 (20.4), 27.8 (20.4), 27.8 (20.4), 27.2 (21), 27.8 (20.4), 27.8 (20.4), 28.4 (20.4), 27.8 (20.4), 27.8 (21), 27.8 (20.4), 28.4 (21), 27.8 (20.4), 28.4 (21), 29 (21), 28.4 (21), 27.8 (20.4…	IPR012332(G3DSA:2.160.20.20);IPR011050(SSF51126);IPR030930(PF16168;TIGR04415);PTHR12338:SF8	99.8	26	1.16	0.87±0.07	4.5±3.0	T4 (55-125;128-191;192-245);T5 (246-264;302-374)	E. coli (ND), E. coli strain C5 (ND)
UPI00092D8B81	II	C4	ADTVVQAGETVSGGALENHDNQIVFGTANGMTISTGLEYGPDNEANTGGQWIQNGGIANNTTVTGGGLQRVNAGGSVSDTVISAGGGQSLQGQAVNTTLNGGEQWVHEGGIATGTVINEKGWQAVKSGAMATDTVVNTGAEGGPDAENGDTGQFVRGNAVRTTINKNGRQIVAAEGTANTTVVYAGGDQTVHGRALDTTLNGGYQYVHNGGTASDTVVNSDGWQIVKEGGLADFTIVNQKGKLQVNAGGTATNVILKQGGALVTSTAATVTGSNRLGNFTVENGNADGVVLESGGRLDVLEGHSAWKTRVDDGGTLAVSAGGKATDVTMTSGGALIADSGATVEGTNASGKFSIDGISGQASGLLLENGGSFTVNAGGQASNTTVGHRGTLMLAAGGSL…	430	ADTVVQAGETVSGGALENHDNQIVFGTANGMTISTGLEYGPDNEANTGGQWIQNGGIANNTTVTGGGLQRVNAGGSVSDTVISAGGGQSLQGQAVNTTLNGGEQWVHEGGIATGTVINEKGWQAVKSGAMATDTVVNTGAEGGPDAENGDTGQFVRGNAVRTTINKNGRQIVAAEGTANTTVVYAGGDQTVHGRALDTTLNGGYQYVHNGGTASDTVVNSDGWQIVKEGGLADFTIVNQKGKLQVNAGGTATNVI	LKQGGALVTSTAATVTGSNRLGNFTVENGNADGVVLESGGRLDVLEGHSAWKTRVDDGGTLAVSAGGKATDVTMTSGGALIADSG	ATVEGTNASGKFSIDGISGQASGLLLENGGSFTVNAGGQASNTTVGHRGTLMLAAGGSLSGRTQLSKGASMVLNGDVVSTGDIVNAGEIH	85.2 (80.8), 88.9 (86.7), 86 (81.9), 86 (81.5), 86.3 (82.3), 86.7 (83), 87.1 (82.7), 87.1 (83.4), 86 (81.9), 86.7 (83), 86.3 (82.3), 85.2 (80.8), 86 (81.5), 87.1 (83.4), 88.2 (84.9), 86.3 (82.3), 86.3 (82.3), 86.3 (82.3), 86.3 (82.3), 91.8 (85.1), 93.3 (87.1), 93.7 (89), 91.4 (84.7), 95.7 (93.7), 96.9 (96.5), 96.9 (96.1), 96.9 (94.5), 96.1 (94.5), 96.9 (95.7), 95.7 (93.7), 98 (97.6), 97.6 (96.5),…	-	-	88.2 (85.9), 90.6 (87.1), 89.4 (84.7), 90.6 (88.2), 91.8 (87.1), 88.2 (85.9), 95.3 (95.3), 96.5 (92.9), 96.5 (96.5), 96.5 (96.5), 88.2 (88.2), 88.2 (85.9), 96.5 (95.3), 97.6 (97.6), 95.3 (95.3), 95.3 (95.3), 97.6 (97.6), 98.8 (98.8), 97.6 (97.6), 95.3 (95.3), 98.8 (98.8), 98.8 (98.8), 95.3 (94.1), 95.3 (95.3), 90.6 (89.4), 96.5 (96.5), 95.3 (95.3), 95.3 (95.3), 95.3 (95.3), 95.3 (95.3), 96.5 (96.…	-	96.7 (95.6), 96.7 (96.7), 96.7 (96.7), 97.8 (96.7), 97.8 (95.6), 97.8 (95.6), 97.8 (97.8), 100 (97.8), 100 (96.7), 98.9 (96.7), 98.9 (96.7), 96.7 (95.6), 96.7 (95.6), 95.6 (95.6), 98.9 (95.6), 98.9 (96.7), 97.8 (96.7), 97.8 (95.6), 98.9 (95.6), 98.9 (98.9), 98.9 (97.8), 98.9 (97.8), 98.9 (96.7), 96.7 (96.7), 97.8 (96.7), 97.8 (97.8), 97.8 (97.8), 98.9 (97.8), 98.9 (95.6), 96.7 (95.6), 96.7 (96.7)…	80.1 (70.3), 80.5 (69.9), 80.1 (70.3), 80.5 (70.7), 80.9 (71.5), 80.1 (70.3), 70.5 (58.3), 73.2 (61.8), 73.2 (61.4), 72.8 (61), 71.6 (59.4), 80.1 (70.3), 69.9 (58.1), 75.7 (65.8), 72 (60.5), 73.2 (61.4), 69.9 (58.5), 73.8 (61.6), 69.9 (58.1), 72 (60.1), 70.6 (58.8), 72 (60.5), 69.9 (58.1), 75.7 (66.2), 75.7 (66.2), 71.3 (61.4), 75.7 (66.2), 75.4 (65.1), 75.7 (65.8), 75.4 (66.2),	52.5 (46.5), 52.5 (46.5), 52.5 (46.5), 52.5 (46.5), 52.5 (46.5), 52.5 (46.5), 52.5 (46.5), 52.5 (46.5), 52.5 (46.5), 52.5 (46.5), 52.5 (46.5), 52.5 (46.5), 52.5 (46.5), 52.5 (46.5), 51.5 (45.5), 52.5 (46.5), 52.5 (46.5), 52.5 (46.5), 52.5 (46.5), 53.5 (45.5), 53.5 (45.5), 53.5 (46.5), 53.5 (45.5), 53.5 (46.5), 53.5 (46.5), 52.5 (46.5), 53.5 (46.5), 53.5 (46.5), 53.5 (46.5), 53.5 (46.5), 53.5 (46.…	29 (21), 27.8 (20.4), 27.8 (20.4), 27.8 (20.4), 27.8 (20.4), 27.8 (20.4), 27.8 (20.4), 27.8 (20.4), 27.8 (20.4), 27.8 (20.4), 27.8 (20.4), 29 (21), 29 (21), 27.8 (20.4), 27.8 (20.4), 27.8 (20.4), 27.8 (20.4), 27.8 (20.4), 27.8 (20.4), 28.4 (21.6), 27.8 (20.4), 29 (21), 29.6 (21), 27.8 (20.4), 27.8 (21), 27.8 (20.4), 29.6 (21.6), 27.8 (20.4), 29 (21), 30.2 (21.6), 29 (21), 27.8 (20.4), 28.4 (21), …	IPR012332(G3DSA:2.160.20.20);IPR011050(SSF51126);IPR030930(PF16168;TIGR04415);PTHR12338:SF8	99.8	30	1.4	0.91±0.06	4.1±2.7	T4 (55-125;128-191;192-245);T5 (321-401)	E. coli (ND), E. coli M18 (ND)
UPI00020BF782	II	C4	ADTVVQAGETVNDGTLTNHDNQIVFGTANGMTISTGLEYGPDNEANTGGQWIQNGGIANNTTVTGGGLQRVNAGGSVSDTVISAGGGQSLQGQAVNTTLNGGEQWVHEGGIATGTVINEKGWQAVKSGAMATDTVVNTGAEGGPDAENGDTGQFVRGNAVRTTINENGRQIVAAEGTANTTVVYAGGDQTVHGYALDTTLNGGNQYVHNGGTASGTVVNSDGWQIVKEGGLADFTIVNQKGKLQVNAGGTATNVTLKQGGALVTSTAATVTGSNRLGNFTVENGNADGVVLESGGRLDVLEGHSAWKTLVDDGGTLAVSAGGKATDVTMTSGGALIADSGATVEGTNASGKFSIDGISGQASGLLLENGGSFTVNAGGQAGNTTVGHRGTLTLAAGGSL…	430	ADTVVQAGETVNDGTLTNHDNQIVFGTANGMTISTGLEYGPDNEANTGGQWIQNGGIANNTTVTGGGLQRVNAGGSVSDTVISAGGGQSLQGQAVNTTLNGGEQWVHEGGIATGTVINEKGWQAVKSGAMATDTVVNTGAEGGPDAENGDTGQFVRGNAVRTTINENGRQIVAAEGTANTTVVYAGGDQTVHGYALDTTLNGGNQYVHNGGTASGTVVNSDGWQIVKEGGLADFTIVNQKGKLQVNAGGTATNVT	LKQGGALVTSTAATVTGSNRLGNFTVENGNADGVVLESGGRLDVLEGHSAWKTLVDDGGTLAVSAGGKATDVTMTSGGALIADSG	ATVEGTNASGKFSIDGISGQASGLLLENGGSFTVNAGGQAGNTTVGHRGTLTLAAGGSLSGRTQLSKGASMVLNGDVVSTCDIVNAGEIH	85.2 (80.4), 89.3 (86), 86 (81.5), 86 (81.2), 86.3 (81.9), 87.5 (83.4), 87.1 (82.3), 87.1 (83), 87.1 (82.7), 87.5 (83.4), 86.3 (81.9), 85.2 (80.4), 86 (81.2), 87.5 (82.7), 88.6 (84.1), 86.3 (81.9), 86.3 (81.9), 86.3 (81.9), 86.3 (81.9), 92.2 (84.7), 92.9 (86.7), 94.1 (88.2), 91.4 (84.3), 95.7 (92.9), 97.3 (95.7), 98.8 (97.6), 98 (96.1), 96.9 (94.1), 97.3 (95.7), 96.5 (94.1), 98.4 (97.6), 98.8 (96…	-	-	89.4 (87.1), 89.4 (85.9), 90.6 (85.9), 89.4 (87.1), 90.6 (85.9), 89.4 (87.1), 96.5 (96.5), 95.3 (91.8), 95.3 (95.3), 97.6 (97.6), 89.4 (89.4), 89.4 (87.1), 97.6 (96.5), 98.8 (98.8), 94.1 (94.1), 96.5 (96.5), 98.8 (98.8), 100 (100), 98.8 (98.8), 94.1 (94.1), 97.6 (97.6), 100 (100), 96.5 (95.3), 94.1 (94.1), 91.8 (90.6), 95.3 (95.3), 96.5 (96.5), 94.1 (94.1), 94.1 (94.1), 96.5 (96.5), 95.3 (95.3), …	-	97.8 (96.7), 97.8 (97.8), 97.8 (95.6), 98.9 (95.6), 98.9 (96.7), 98.9 (96.7), 98.9 (98.9), 98.9 (96.7), 96.7 (95.6), 95.6 (95.6), 95.6 (95.6), 97.8 (96.7), 95.6 (94.4), 94.4 (94.4), 95.6 (94.4), 95.6 (95.6), 98.9 (95.6), 98.9 (94.4), 95.6 (94.4), 95.6 (95.6), 98.9 (95.6), 98.9 (97.8), 97.8 (97.8), 97.8 (95.6), 98.9 (95.6), 98.9 (96.7), 96.7 (94.4), 95.6 (94.4), 96.7 (95.6), 97.8 (96.7), 97.8 (93.…	80.5 (71.1), 80.1 (69.9), 79.7 (70.3), 80.1 (70.7), 79.7 (69.9), 80.5 (71.1), 70.8 (59), 73.5 (62.5), 73.5 (62.1), 73.2 (61.8), 72 (60.1), 80.5 (71.1), 70.2 (59.2), 74.6 (65.1), 72.3 (61.3), 73.5 (62.1), 70.2 (59.6), 74.2 (62.4), 70.2 (59.2), 72.3 (60.9), 71 (59.6), 72.3 (61.3), 70.2 (59.2), 74.6 (65.4), 74.6 (65.4), 71 (61.4), 74.6 (65.4), 74.3 (64.3), 74.6 (65.1), 75.7 (66.9),	51.5 (45.5), 51.5 (45.5), 51.5 (45.5), 51.5 (45.5), 51.5 (45.5), 51.5 (45.5), 51.5 (45.5), 51.5 (45.5), 51.5 (45.5), 51.5 (45.5), 51.5 (45.5), 51.5 (45.5), 51.5 (45.5), 51.5 (45.5), 50.5 (44.6), 51.5 (45.5), 51.5 (45.5), 51.5 (45.5), 51.5 (45.5), 54.5 (46.5), 52.5 (44.6), 52.5 (45.5), 52.5 (44.6), 52.5 (45.5), 52.5 (45.5), 51.5 (45.5), 52.5 (45.5), 52.5 (45.5), 52.5 (45.5), 52.5 (45.5), 52.5 (45.…	27.2 (19.8), 27.2 (19.8), 27.2 (19.8), 27.2 (19.8), 27.2 (19.8), 27.2 (19.8), 27.2 (19.8), 27.2 (19.8), 27.2 (19.8), 27.2 (19.8), 27.2 (19.8), 27.2 (19.8), 27.2 (19.8), 27.2 (19.8), 27.2 (19.8), 27.2 (19.8), 27.2 (19.8), 27.2 (19.8), 27.2 (19.8), 26.5 (20.4), 27.2 (19.8), 27.2 (19.8), 27.8 (19.8), 27.2 (19.8), 27.2 (20.4), 27.2 (19.8), 27.8 (20.4), 27.2 (19.8), 27.8 (20.4), 28.4 (20.4), 27.8 (20.…	IPR012332(G3DSA:2.160.20.20);IPR011050(SSF51126);IPR030930(PF16168;TIGR04415);PTHR12338:SF8	99.8	29	1.39	0.91±0.06	4.1±2.7	T4 (55-125;128-191;192-245);T5 (246-264;321-393)	E. coli (ND), E. coli UMNK88 (P, porcine ETEC), E. coli O149-F4 strain 12-269M (P, porcine ETEC), E. coli K88a strain NCTC10650 (P, porcine ETEC), E. coli swine47 (P, porcine ETEC)
UPI0001CB9117	II	C4	ADTVVQAGETVSGGTLVNHDNQIVFGTANGMTISTGLEYGPDNEANTGGQWIQNGGTANNTTVTGGGLQRVNTGGSVSDTVISAGGGQSLQGQAVNTTLNGGEQWVHEGGIATGTVINEKGWQAIKSGAVATDTVVNTGAEGGPDAENGDTGQTVYGDAVRTTINKNGRQIVAAEGTANTTVVYAGGDQTVHGHALDTTLNGGYQYVHNGGTASGTVVNSDGWQIIKEGGLADFTTVNQKGKLQVNAGGTATNVTLKQGGALVSSTAATVLGSNRLGNFTVENGKADGVVLESGGRLDVLEGHSAWKTLVDDGGTLAVSAGGKATGVTMTSGGALIADSGATVEGTNASGKFSIDGISGQASGLLLENGGSFTVNAGGQASNTTVGHRGTLMLAAGGSL…	430	ADTVVQAGETVSGGTLVNHDNQIVFGTANGMTISTGLEYGPDNEANTGGQWIQNGGTANNTTVTGGGLQRVNTGGSVSDTVISAGGGQSLQGQAVNTTLNGGEQWVHEGGIATGTVINEKGWQAIKSGAVATDTVVNTGAEGGPDAENGDTGQTVYGDAVRTTINKNGRQIVAAEGTANTTVVYAGGDQTVHGHALDTTLNGGYQYVHNGGTASGTVVNSDGWQIIKEGGLADFTTVNQKGKLQVNAGGTATNVT	LKQGGALVSSTAATVLGSNRLGNFTVENGKADGVVLESGGRLDVLEGHSAWKTLVDDGGTLAVSAGGKATGVTMTSGGALIADSG	ATVEGTNASGKFSIDGISGQASGLLLENGGSFTVNAGGQASNTTVGHRGTLMLAAGGSLSGRTQLSKGASMVLNGNVVSTGDIVNAGEIY	86 (81.5), 89.7 (86.7), 86.7 (82.7), 86.7 (82.3), 87.1 (83), 89.7 (86.7), 87.8 (84.1), 87.8 (84.9), 86.7 (82.7), 89.7 (86.7), 87.1 (83), 86 (81.5), 86.7 (82.3), 87.8 (84.1), 88.9 (85.6), 87.1 (83), 87.1 (83), 87.1 (83), 87.1 (83), 91.8 (85.5), 92.5 (85.9), 94.1 (88.6), 92.2 (86.3), 94.5 (90.6), 96.5 (94.5), 97.3 (95.7), 97.3 (94.1), 100 (100), 98 (96.9), 96.9 (95.7), 97.6 (95.7), 98 (96.1), 96.9 …	-	-	91.8 (87.1), 89.4 (84.7), 88.2 (82.4), 87.1 (83.5), 88.2 (82.4), 91.8 (87.1), 97.6 (96.5), 92.9 (88.2), 96.5 (95.3), 96.5 (95.3), 92.9 (91.8), 91.8 (87.1), 95.3 (92.9), 97.6 (96.5), 97.6 (96.5), 100 (98.8), 95.3 (94.1), 96.5 (95.3), 95.3 (94.1), 97.6 (96.5), 96.5 (95.3), 96.5 (95.3), 95.3 (92.9), 95.3 (94.1), 92.9 (90.6), 96.5 (95.3), 97.6 (96.5), 95.3 (94.1), 97.6 (96.5), 92.9 (91.8), 96.5 (95.3…	-	94.4 (94.4), 95.6 (94.4), 95.6 (94.4), 95.6 (94.4), 95.6 (94.4), 95.6 (94.4), 95.6 (95.6), 97.8 (95.6), 97.8 (94.4), 98.9 (94.4), 98.9 (94.4), 94.4 (94.4), 94.4 (94.4), 94.4 (94.4), 98.9 (94.4), 98.9 (95.6), 95.6 (95.6), 95.6 (94.4), 96.7 (94.4), 98.9 (96.7), 98.9 (95.6), 96.7 (95.6), 96.7 (95.6), 95.6 (95.6), 95.6 (95.6), 96.7 (95.6), 97.8 (96.7), 98.9 (97.8), 98.9 (94.4), 94.4 (94.4), 95.6 (94.…	79.7 (69.9), 80.1 (69.5), 79.7 (69.9), 80.1 (70.3), 80.1 (70.7), 79.7 (69.9), 71.6 (59.4), 74.3 (64), 74.3 (63.6), 73.9 (63.2), 72.7 (60.9), 79.7 (69.9), 71 (59.6), 75 (65.1), 73.1 (62.7), 74.3 (63.6), 71 (59.9), 74.9 (63.5), 71 (59.6), 73.1 (62.4), 71.7 (60.3), 73.1 (62.7), 71 (59.6), 75 (65.4), 75 (65.4), 71.7 (61.8), 75 (65.4), 74.6 (64.7), 75 (65.4), 75 (65.8),	52.5 (46.5), 52.5 (46.5), 52.5 (46.5), 52.5 (46.5), 52.5 (46.5), 52.5 (46.5), 52.5 (46.5), 52.5 (46.5), 52.5 (46.5), 52.5 (46.5), 52.5 (46.5), 52.5 (46.5), 52.5 (46.5), 52.5 (46.5), 51.5 (45.5), 52.5 (46.5), 52.5 (46.5), 52.5 (46.5), 52.5 (46.5), 55.4 (47.5), 53.5 (45.5), 53.5 (46.5), 53.5 (45.5), 53.5 (46.5), 53.5 (46.5), 52.5 (46.5), 53.5 (46.5), 53.5 (46.5), 53.5 (46.5), 53.5 (46.5), 53.5 (46.…	27.8 (19.8), 27.8 (19.8), 27.8 (19.8), 27.8 (19.8), 27.8 (19.8), 27.8 (19.8), 27.8 (19.8), 27.8 (19.8), 27.8 (19.8), 27.8 (19.8), 27.8 (19.8), 27.8 (19.8), 27.8 (19.8), 27.8 (19.8), 27.8 (19.8), 27.8 (19.8), 27.8 (19.8), 27.8 (19.8), 27.8 (19.8), 27.2 (20.4), 27.8 (19.8), 27.8 (19.8), 28.4 (19.8), 27.8 (19.8), 27.8 (20.4), 27.8 (19.8), 28.4 (20.4), 27.8 (19.8), 29 (20.4), 29 (20.4), 29 (20.4), 27…	IPR012332(G3DSA:2.160.20.20);IPR011050(SSF51126);IPR030930(PF16168;TIGR04415);PTHR12338:SF8	99.8	30	1.64	0.94±0.05	3.6±2.5	T4 (55-125;192-245);T5 (246-264;321-401)	E. coli (ND), E. coli O55:H7 strain CB9615 (P, EPEC), E. coli O55:H7 strain DEC5C (P, EPEC), E. coli O55:H7 strain RM12579 (P, EPEC), E. coli O55:H7 strain 5905 (P, EPEC), E. coli O55:H7 strain TB182A (P, EPEC), E. coli C12_92 (ND)
UPI00080C0F70	II	C4	ADTVVQAGETVSGGTLTNHDNQIVFGTANGMTISTGLEYGPDNEANTGGQWIQNGGTANNTTVTGGGLQRVNAGGSVSDTVISAGGGQSLQGQAVNTTLNGGEQWVHEGGIATGTVINEKGWQAVKSGAMATDTVVNTGAEGGPDAENGDTGQTVYGDAVRTTINKNGRQIVAAEGTANTTVVYAGGDQTVHGHALDTTLNGGYQYVHNGGTASGTVVNSDGWQIIKEGGLADFTIVNQKGKLQVNAGGIATNVTLKQGGALVTSTAATVTGSNRLGNFAVENGKADGVVLESGGRLDVLEGHSAWKTLVDDGGTLAVSAGGKATGVTMTSGGALIADSGATVEGTNASGKFSIDGISGQASGLLLENGGSFTVNAGGQASNTTVGHRGTLMLAAGGSL…	430	ADTVVQAGETVSGGTLTNHDNQIVFGTANGMTISTGLEYGPDNEANTGGQWIQNGGTANNTTVTGGGLQRVNAGGSVSDTVISAGGGQSLQGQAVNTTLNGGEQWVHEGGIATGTVINEKGWQAVKSGAMATDTVVNTGAEGGPDAENGDTGQTVYGDAVRTTINKNGRQIVAAEGTANTTVVYAGGDQTVHGHALDTTLNGGYQYVHNGGTASGTVVNSDGWQIIKEGGLADFTIVNQKGKLQVNAGGIATNVT	LKQGGALVTSTAATVTGSNRLGNFAVENGKADGVVLESGGRLDVLEGHSAWKTLVDDGGTLAVSAGGKATGVTMTSGGALIADSG	ATVEGTNASGKFSIDGISGQASGLLLENGGSFTVNAGGQASNTTVGHRGTLMLAAGGSLSGRTQLSKGASMVLNGDVVSTGDIVNAGEIY	85.2 (80.8), 89.3 (86.3), 86 (81.9), 86 (81.5), 86.3 (82.3), 88.9 (85.2), 87.1 (82.7), 87.1 (83.4), 86.3 (82.3), 88.9 (85.2), 86.3 (82.3), 85.2 (80.8), 86 (81.5), 87.5 (83.8), 88.6 (85.2), 86.3 (82.3), 86.3 (82.3), 86.3 (82.3), 86.3 (82.3), 91.4 (85.1), 92.2 (85.5), 94.1 (88.6), 91.4 (85.5), 94.9 (91.4), 96.5 (95.3), 97.3 (96.5), 97.3 (94.9), 98.4 (97.6), 98 (97.6), 96.5 (95.3), 97.6 (96.5), 98 (…	-	-	89.4 (87.1), 90.6 (87.1), 89.4 (84.7), 88.2 (85.9), 89.4 (84.7), 89.4 (87.1), 95.3 (95.3), 94.1 (90.6), 96.5 (96.5), 96.5 (96.5), 92.9 (92.9), 89.4 (87.1), 95.3 (94.1), 97.6 (97.6), 95.3 (95.3), 97.6 (97.6), 95.3 (95.3), 96.5 (96.5), 95.3 (95.3), 95.3 (95.3), 96.5 (96.5), 96.5 (96.5), 97.6 (96.5), 97.6 (97.6), 95.3 (94.1), 94.1 (94.1), 100 (100), 92.9 (92.9), 95.3 (95.3), 92.9 (92.9), 96.5 (96.5)…	-	95.6 (95.6), 96.7 (95.6), 96.7 (95.6), 96.7 (95.6), 96.7 (95.6), 96.7 (95.6), 96.7 (96.7), 98.9 (96.7), 98.9 (95.6), 100 (95.6), 100 (95.6), 95.6 (95.6), 95.6 (95.6), 95.6 (95.6), 100 (95.6), 100 (96.7), 96.7 (96.7), 96.7 (95.6), 97.8 (95.6), 100 (97.8), 100 (96.7), 97.8 (96.7), 97.8 (96.7), 96.7 (96.7), 96.7 (96.7), 97.8 (96.7), 98.9 (97.8), 100 (98.9), 100 (95.6), 95.6 (95.6), 96.7 (95.6), 100 …	79.7 (70.3), 80.1 (69.9), 79.7 (70.3), 80.1 (70.7), 79.7 (70.7), 80.1 (70.3), 71.2 (59), 73.9 (63.2), 73.9 (62.9), 73.5 (62.5), 72.3 (60.1), 79.7 (70.3), 70.6 (58.8), 74.6 (65.1), 72.7 (62), 73.9 (62.9), 70.6 (59.2), 74.5 (63.1), 70.6 (58.8), 72.7 (61.6), 71.3 (59.6), 72.7 (62), 70.6 (58.8), 74.6 (65.4), 74.6 (65.4), 71.7 (62.1), 74.6 (65.4), 74.3 (64.3), 74.6 (65.1), 75 (66.2),	52.5 (46.5), 52.5 (46.5), 52.5 (46.5), 52.5 (46.5), 52.5 (46.5), 52.5 (46.5), 52.5 (46.5), 52.5 (46.5), 52.5 (46.5), 52.5 (46.5), 52.5 (46.5), 52.5 (46.5), 52.5 (46.5), 52.5 (46.5), 51.5 (45.5), 52.5 (46.5), 52.5 (46.5), 52.5 (46.5), 52.5 (46.5), 55.4 (47.5), 53.5 (45.5), 53.5 (46.5), 53.5 (45.5), 53.5 (46.5), 53.5 (46.5), 52.5 (46.5), 53.5 (46.5), 53.5 (46.5), 53.5 (46.5), 53.5 (46.5), 53.5 (46.…	27.8 (19.8), 27.8 (19.8), 27.8 (19.8), 27.8 (19.8), 27.8 (19.8), 27.8 (19.8), 27.8 (19.8), 27.8 (19.8), 27.8 (19.8), 27.8 (19.8), 27.8 (19.8), 27.8 (19.8), 27.8 (19.8), 27.8 (19.8), 27.8 (19.8), 27.8 (19.8), 27.8 (19.8), 27.8 (19.8), 27.8 (19.8), 27.2 (20.4), 27.8 (19.8), 27.8 (19.8), 28.4 (19.8), 27.8 (19.8), 27.8 (20.4), 27.8 (19.8), 28.4 (20.4), 27.8 (19.8), 29 (20.4), 29 (20.4), 29 (20.4), 27…	IPR012332(G3DSA:2.160.20.20);IPR011050(SSF51126);IPR030930(PF16168;TIGR04415);PTHR12338:SF8	92.6	28	1.55	0.93±0.06	3.8±2.6	T4 (55-125;192-245);T5 (246-264;321-401)	E. coli (ND), E. coli strain NCTC86EC (ND)
UPI00080C09BF	II	C4	ADTVVQAGETVSGGTLTNHDNQIVFGTANGMTISTGLEYGPDNEANTGGQWIQNGGTANNTTVTGGGLQRVNAGGSVSDTVISAGGGQSLQGQAVNTTLNGGEQWVHEGGIATGTVINEKGWQAVKSGAMATDTVVNTGAEGGPDAENGDTGQFVRGNAVRTTINKNGRQIVAVEGTANTTVVYAGGDQTVHGHALDTTLNGGYQYVHNGGTASDTVVNSDGWQIVKEGGLADFTTVNQKGKLQVNAGGTATNVTLKQGGALVTSTAATVTGSNRLGNFTVENGKADGVVLESGGRLDVLESHSAQNTLVDDGGILAVSAGGKATDVTMTSGGALIADSGATVEGTNASGKFSIDGISGQASGLLLENGGSFTVNAGGQAGNTTVGHRGTLTLAAGGNL…	430	ADTVVQAGETVSGGTLTNHDNQIVFGTANGMTISTGLEYGPDNEANTGGQWIQNGGTANNTTVTGGGLQRVNAGGSVSDTVISAGGGQSLQGQAVNTTLNGGEQWVHEGGIATGTVINEKGWQAVKSGAMATDTVVNTGAEGGPDAENGDTGQFVRGNAVRTTINKNGRQIVAVEGTANTTVVYAGGDQTVHGHALDTTLNGGYQYVHNGGTASDTVVNSDGWQIVKEGGLADFTTVNQKGKLQVNAGGTATNVT	LKQGGALVTSTAATVTGSNRLGNFTVENGKADGVVLESGGRLDVLESHSAQNTLVDDGGILAVSAGGKATDVTMTSGGALIADSG	ATVEGTNASGKFSIDGISGQASGLLLENGGSFTVNAGGQAGNTTVGHRGTLTLAAGGNLSGRTQLSKGASMVLNGDVVSTGDIVNAGEIR	86.7 (82.3), 90.8 (88.6), 87.8 (83.8), 87.8 (83.4), 87.8 (83.8), 88.2 (84.5), 88.9 (84.5), 88.9 (85.2), 87.8 (83.8), 88.2 (84.5), 87.8 (83.8), 86.7 (82.3), 87.8 (83.4), 89.3 (85.6), 90.4 (87.1), 87.8 (83.8), 87.8 (83.8), 87.8 (83.8), 87.8 (83.8), 92.9 (85.9), 94.1 (87.5), 95.7 (91), 92.9 (86.3), 95.7 (93.3), 98.8 (98.4), 98 (97.3), 98 (95.7), 97.6 (96.1), 98 (96.9), 97.3 (95.3), 99.2 (98.8), 98.8…	-	-	92.9 (90.6), 87.1 (83.5), 90.6 (85.9), 87.1 (84.7), 88.2 (83.5), 92.9 (90.6), 95.3 (95.3), 92.9 (88.2), 94.1 (94.1), 94.1 (94.1), 92.9 (92.9), 92.9 (90.6), 94.1 (91.8), 95.3 (95.3), 92.9 (92.9), 92.9 (92.9), 92.9 (92.9), 94.1 (94.1), 92.9 (92.9), 92.9 (92.9), 91.8 (91.8), 94.1 (94.1), 95.3 (94.1), 92.9 (92.9), 95.3 (94.1), 94.1 (94.1), 92.9 (92.9), 92.9 (92.9), 92.9 (92.9), 97.6 (97.6), 94.1 (94.…	-	97.8 (96.7), 98.9 (96.7), 98.9 (94.4), 97.8 (94.4), 97.8 (97.8), 97.8 (97.8), 97.8 (97.8), 97.8 (95.6), 95.6 (94.4), 95.6 (94.4), 95.6 (94.4), 97.8 (96.7), 95.6 (94.4), 95.6 (95.6), 95.6 (95.6), 96.7 (95.6), 97.8 (96.7), 97.8 (95.6), 95.6 (94.4), 95.6 (94.4), 97.8 (95.6), 97.8 (96.7), 98.9 (96.7), 98.9 (96.7), 97.8 (96.7), 97.8 (97.8), 97.8 (94.4), 95.6 (94.4), 100 (95.6), 100 (96.7), 96.7 (94.4)…	80.9 (71.1), 80.9 (70.7), 80.9 (71.1), 81.2 (71.5), 80.9 (71.5), 80.9 (71.1), 71.6 (59.8), 74.3 (63.2), 74.3 (62.9), 73.9 (62.5), 72.7 (60.9), 80.9 (71.1), 71 (59.6), 75.7 (65.8), 73.1 (62), 74.3 (62.9), 71 (59.9), 74.9 (63.1), 71 (59.6), 73.1 (61.6), 71.7 (60.3), 73.1 (62), 71 (59.6), 75.7 (66.2), 75.7 (66.2), 72.8 (62.9), 75.7 (66.2), 75.4 (65.1), 75.7 (65.8), 76.1 (66.9),	51.5 (45.5), 51.5 (45.5), 51.5 (45.5), 51.5 (45.5), 51.5 (45.5), 51.5 (45.5), 51.5 (45.5), 51.5 (45.5), 51.5 (45.5), 51.5 (45.5), 51.5 (45.5), 51.5 (45.5), 51.5 (45.5), 51.5 (45.5), 50.5 (44.6), 51.5 (45.5), 51.5 (45.5), 51.5 (45.5), 51.5 (45.5), 52.5 (45.5), 52.5 (44.6), 52.5 (45.5), 52.5 (44.6), 52.5 (45.5), 52.5 (45.5), 51.5 (45.5), 52.5 (45.5), 52.5 (45.5), 52.5 (45.5), 52.5 (45.5), 52.5 (45.…	27.8 (21), 27.8 (21), 27.8 (21), 27.8 (21), 27.8 (21), 27.8 (21), 27.8 (21), 27.8 (21), 27.8 (21), 27.8 (21), 27.8 (21), 27.8 (21), 27.8 (21), 27.8 (21), 27.8 (21), 27.8 (21), 27.8 (21), 27.8 (21), 27.8 (21), 27.8 (21), 27.8 (21), 27.8 (21), 28.4 (21), 27.8 (21), 28.4 (21), 27.8 (21), 29 (21), 27.8 (21), 29 (21), 29.6 (21), 29 (21), 27.8 (21), 29 (21), 27.8 (21), 29 (21), 27.2 (20.4), 27.8 (21), …	IPR012332(G3DSA:2.160.20.20);IPR011050(SSF51126);IPR030930(PF16168;TIGR04415);PTHR12338:SF8	99.8	28	1.4	0.91±0.06	4.1±2.7	T4 (55-125;192-245);T5 (246-264;321-393)	E. coli (ND), E. coli strain NCTC86EC (ND)
UPI00092DC035	II	C4	ADTVVQAGETVSGGTLTNHDNQIVFGTANGMTISTGLEYGPDNEANTGGQWIQNGGIANNTTVTGGGLQRVNAGGSVSDTVISAGGGQSLQGQAVNTTLNGGEQWVHEGGIATGTVINEKGWQAVKSGAVATDTVVNTGAEGGPDAENGDTGQTVYGDAVRTTINKNGRQIVAAEGTANTTVVYAGGDQTVHGHALDTTLNGGYQYVHNGGTASGTVVNSDGWQIIKEGGLADFTTVNQKGKLQVNAGGTATNVTLTQGGALVTSTAATVTGSNRLGNFTVENGKADGVVLESGGRLDVLEGHSAQKTLVDDGGTLAVSAGGKATDVTMTSGGALIADSGATVEGTNASGKFSIDGISGQASGLLLENGGSFTVNTGGQAGNTTVGHRGTLTLAAGGSL…	430	ADTVVQAGETVSGGTLTNHDNQIVFGTANGMTISTGLEYGPDNEANTGGQWIQNGGIANNTTVTGGGLQRVNAGGSVSDTVISAGGGQSLQGQAVNTTLNGGEQWVHEGGIATGTVINEKGWQAVKSGAVATDTVVNTGAEGGPDAENGDTGQTVYGDAVRTTINKNGRQIVAAEGTANTTVVYAGGDQTVHGHALDTTLNGGYQYVHNGGTASGTVVNSDGWQIIKEGGLADFTTVNQKGKLQVNAGGTATNVT	LTQGGALVTSTAATVTGSNRLGNFTVENGKADGVVLESGGRLDVLEGHSAQKTLVDDGGTLAVSAGGKATDVTMTSGGALIADSG	ATVEGTNASGKFSIDGISGQASGLLLENGGSFTVNTGGQAGNTTVGHRGTLTLAAGGSLSGRTQLSKGASMVLNGDVVSTGDIVNAGEIH	85.6 (81.5), 89.7 (87.1), 86.3 (82.7), 86.3 (82.3), 86.7 (83), 89.3 (86), 87.5 (83.4), 87.5 (84.1), 86.7 (83), 89.3 (86), 86.7 (83), 85.6 (81.5), 86.3 (82.3), 87.8 (84.5), 88.9 (86), 86.7 (83), 86.7 (83), 86.7 (83), 86.7 (83), 91.8 (85.9), 92.5 (86.3), 94.5 (89.4), 91.8 (86.3), 95.3 (91.8), 97.6 (96.1), 98.4 (97.3), 98.4 (95.7), 98.8 (98.4), 99.2 (98.4), 96.9 (96.1), 98.8 (97.3), 99.2 (97.6), 98 …	-	-	91.8 (89.4), 90.6 (87.1), 91.8 (87.1), 90.6 (88.2), 91.8 (87.1), 91.8 (89.4), 95.3 (95.3), 95.3 (90.6), 96.5 (96.5), 98.8 (98.8), 91.8 (91.8), 91.8 (89.4), 96.5 (94.1), 97.6 (97.6), 95.3 (95.3), 95.3 (95.3), 97.6 (97.6), 96.5 (96.5), 95.3 (95.3), 95.3 (95.3), 94.1 (94.1), 96.5 (96.5), 95.3 (94.1), 95.3 (95.3), 92.9 (91.8), 96.5 (96.5), 95.3 (95.3), 95.3 (95.3), 95.3 (95.3), 95.3 (95.3), 96.5 (96.…	-	97.8 (96.7), 97.8 (97.8), 97.8 (95.6), 98.9 (95.6), 98.9 (96.7), 98.9 (96.7), 98.9 (98.9), 98.9 (96.7), 96.7 (95.6), 95.6 (95.6), 95.6 (95.6), 97.8 (96.7), 95.6 (94.4), 94.4 (94.4), 95.6 (94.4), 95.6 (95.6), 98.9 (95.6), 98.9 (94.4), 95.6 (94.4), 95.6 (95.6), 98.9 (95.6), 98.9 (97.8), 97.8 (97.8), 97.8 (96.7), 98.9 (96.7), 98.9 (96.7), 96.7 (94.4), 95.6 (94.4), 96.7 (95.6), 97.8 (96.7), 97.8 (93.…	80.5 (71.1), 80.9 (70.7), 80.5 (71.1), 80.9 (71.5), 80.5 (71.5), 80.5 (71.1), 71.2 (59), 73.9 (63.2), 73.9 (62.9), 73.5 (62.5), 72.3 (60.1), 80.5 (71.1), 70.6 (58.8), 75.4 (65.8), 72.7 (62), 73.9 (62.9), 70.6 (59.2), 74.5 (63.1), 70.6 (58.8), 72.7 (61.6), 71.3 (59.6), 72.7 (62), 70.6 (58.8), 75.4 (66.2), 75.4 (66.2), 71.7 (62.1), 75.4 (66.2), 75 (65.4), 75.4 (66.2), 75.7 (66.9),	52.5 (46.5), 52.5 (46.5), 52.5 (46.5), 52.5 (46.5), 52.5 (46.5), 52.5 (46.5), 52.5 (46.5), 52.5 (46.5), 52.5 (46.5), 52.5 (46.5), 52.5 (46.5), 52.5 (46.5), 52.5 (46.5), 52.5 (46.5), 51.5 (45.5), 52.5 (46.5), 52.5 (46.5), 52.5 (46.5), 52.5 (46.5), 55.4 (47.5), 53.5 (45.5), 53.5 (46.5), 53.5 (45.5), 53.5 (46.5), 53.5 (46.5), 52.5 (46.5), 53.5 (46.5), 53.5 (46.5), 53.5 (46.5), 53.5 (46.5), 53.5 (46.…	27.8 (20.4), 26.5 (19.8), 26.5 (19.8), 26.5 (19.8), 26.5 (19.8), 26.5 (19.8), 26.5 (19.8), 26.5 (19.8), 26.5 (19.8), 26.5 (19.8), 26.5 (19.8), 27.8 (20.4), 27.8 (20.4), 26.5 (19.8), 26.5 (19.8), 26.5 (19.8), 26.5 (19.8), 26.5 (19.8), 26.5 (19.8), 27.2 (21), 26.5 (19.8), 27.8 (20.4), 28.4 (20.4), 26.5 (19.8), 26.5 (20.4), 26.5 (19.8), 28.4 (21), 26.5 (19.8), 27.2 (20.4), 29 (21), 27.2 (20.4), 26.5…	IPR012332(G3DSA:2.160.20.20);IPR011050(SSF51126);IPR030930(PF16168;TIGR04415);PTHR12338:SF8	99.8	30	1.41	0.91±0.06	4.0±2.7	T4 (55-125;192-245);T5 (246-264;321-393)	E. coli (ND), E. coli H8 (ND)
UPI00005F0037	II	C4	ADTVVQAGETVSGGTLVNHDNQIVFGTANGMTISTGLEYGPDNEANTGGQWIQNGGTANNTTVTGGGLQRVNTGGSVSDTVISAGGGQSLQGQAVNTTLNGGEQWVHEGGIATGTVINEKGWQAIKSGAVATDTVVNTGAEGGPDAENGDTGQTVYGDAVRTTINKNGRQIVAAEGTANTTVVYAGGDQTVHGHALDTTLNGGYQYVHNGGTASGTVVNSDGWQIIKEGGLADFTTVNQKGKLQVNAGGTATNVTLKQGGALVTSTAATVLGSNRLGNFTVENGKADGVVLESGGRLDVLEGHSAWKTLVDDGGTLAVSAGGKATGVTMTSGGALIADSGATVEGTNASGKFSIDGISGQASGLLLENGGSFTVNAGGQASNTTVGHRGTLMLAAGGSL…	430	ADTVVQAGETVSGGTLVNHDNQIVFGTANGMTISTGLEYGPDNEANTGGQWIQNGGTANNTTVTGGGLQRVNTGGSVSDTVISAGGGQSLQGQAVNTTLNGGEQWVHEGGIATGTVINEKGWQAIKSGAVATDTVVNTGAEGGPDAENGDTGQTVYGDAVRTTINKNGRQIVAAEGTANTTVVYAGGDQTVHGHALDTTLNGGYQYVHNGGTASGTVVNSDGWQIIKEGGLADFTTVNQKGKLQVNAGGTATNVT	LKQGGALVTSTAATVLGSNRLGNFTVENGKADGVVLESGGRLDVLEGHSAWKTLVDDGGTLAVSAGGKATGVTMTSGGALIADSG	ATVEGTNASGKFSIDGISGQASGLLLENGGSFTVNAGGQASNTTVGHRGTLMLAAGGSLSGRTQLSKGASMVLNGDVVSTGDIVNAGEIY	86 (81.5), 89.7 (86.7), 86.7 (82.7), 86.7 (82.3), 87.1 (83), 89.7 (86.7), 87.8 (84.1), 87.8 (84.9), 86.7 (82.7), 89.7 (86.7), 87.1 (83), 86 (81.5), 86.7 (82.3), 87.8 (84.1), 88.9 (85.6), 87.1 (83), 87.1 (83), 87.1 (83), 87.1 (83), 91.8 (85.5), 92.5 (85.9), 94.1 (88.6), 92.2 (86.3), 94.5 (90.6), 96.5 (94.5), 97.3 (95.7), 97.3 (94.1), 100 (100), 98 (96.9), 96.9 (95.7), 97.6 (95.7), 98 (96.1), 96.9 …	-	-	91.8 (88.2), 89.4 (85.9), 88.2 (83.5), 87.1 (84.7), 88.2 (83.5), 91.8 (88.2), 97.6 (97.6), 92.9 (89.4), 96.5 (96.5), 96.5 (96.5), 92.9 (92.9), 91.8 (88.2), 95.3 (94.1), 97.6 (97.6), 97.6 (97.6), 100 (100), 95.3 (95.3), 96.5 (96.5), 95.3 (95.3), 97.6 (97.6), 96.5 (96.5), 96.5 (96.5), 95.3 (94.1), 95.3 (95.3), 92.9 (91.8), 96.5 (96.5), 97.6 (97.6), 95.3 (95.3), 97.6 (97.6), 92.9 (92.9), 96.5 (96.5)…	-	95.6 (95.6), 96.7 (95.6), 96.7 (95.6), 96.7 (95.6), 96.7 (95.6), 96.7 (95.6), 96.7 (96.7), 98.9 (96.7), 98.9 (95.6), 100 (95.6), 100 (95.6), 95.6 (95.6), 95.6 (95.6), 95.6 (95.6), 100 (95.6), 100 (96.7), 96.7 (96.7), 96.7 (95.6), 97.8 (95.6), 100 (97.8), 100 (96.7), 97.8 (96.7), 97.8 (96.7), 96.7 (96.7), 96.7 (96.7), 97.8 (96.7), 98.9 (97.8), 100 (98.9), 100 (95.6), 95.6 (95.6), 96.7 (95.6), 100 …	79.7 (69.9), 80.1 (69.5), 79.7 (69.9), 80.1 (70.3), 80.1 (70.7), 79.7 (69.9), 71.6 (59.4), 74.3 (64), 74.3 (63.6), 73.9 (63.2), 72.7 (60.9), 79.7 (69.9), 71 (59.6), 75 (65.1), 73.1 (62.7), 74.3 (63.6), 71 (59.9), 74.9 (63.5), 71 (59.6), 73.1 (62.4), 71.7 (60.3), 73.1 (62.7), 71 (59.6), 75 (65.4), 75 (65.4), 71.7 (61.8), 75 (65.4), 74.6 (64.7), 75 (65.4), 75 (65.8),	52.5 (46.5), 52.5 (46.5), 52.5 (46.5), 52.5 (46.5), 52.5 (46.5), 52.5 (46.5), 52.5 (46.5), 52.5 (46.5), 52.5 (46.5), 52.5 (46.5), 52.5 (46.5), 52.5 (46.5), 52.5 (46.5), 52.5 (46.5), 51.5 (45.5), 52.5 (46.5), 52.5 (46.5), 52.5 (46.5), 52.5 (46.5), 55.4 (47.5), 53.5 (45.5), 53.5 (46.5), 53.5 (45.5), 53.5 (46.5), 53.5 (46.5), 52.5 (46.5), 53.5 (46.5), 53.5 (46.5), 53.5 (46.5), 53.5 (46.5), 53.5 (46.…	27.8 (19.8), 27.8 (19.8), 27.8 (19.8), 27.8 (19.8), 27.8 (19.8), 27.8 (19.8), 27.8 (19.8), 27.8 (19.8), 27.8 (19.8), 27.8 (19.8), 27.8 (19.8), 27.8 (19.8), 27.8 (19.8), 27.8 (19.8), 27.8 (19.8), 27.8 (19.8), 27.8 (19.8), 27.8 (19.8), 27.8 (19.8), 27.2 (20.4), 27.8 (19.8), 27.8 (19.8), 28.4 (19.8), 27.8 (19.8), 27.8 (20.4), 27.8 (19.8), 28.4 (20.4), 27.8 (19.8), 29 (20.4), 29 (20.4), 29 (20.4), 27…	IPR012332(G3DSA:2.160.20.20);IPR011050(SSF51126);IPR030930(PF16168;TIGR04415);PTHR12338:SF8	99.8	30	1.41	0.91±0.06	4.0±2.7	T4 (55-125;192-245);T5 (246-264;321-401)	E. coli (ND), E. coli O103:H2 str. E22 (P, STEC), E. coli O128:H2 str. DEC11E (P, STEC), E. coli O11:H2 DEC12A (P, STEC), E. coli C807_09 (ND), E. coli O111:K58(B4):H2 str NCTC8007 (P, STEC), E. coli O111:K58(B4):H2 str NCTC8179 (P, STEC), E. coli O111:K58(B4):H- str NCTC9111 (P, STEC), E. coli O111:K58(B4):H- str NCTC9703 (P, STEC), E. coli O111:K58(B4):H- str NCTC833 (P, STEC)
UPI00092DACBA	II	C4	ADTVVQAGETVNDGTLTNHDNQIVFGTANGMTISTGLEYGPDNEANTGGQWIQNGGIANNTTVTGGGLQRVNAGGSVSDTVISAGGGQSLQGQAVNTTLNGGEQWVHEGGIATGTVINEKGWQAIKSGAVATDTVVNTGAEGGPDAENADTGQFVRGDAVRTTINKNGRQIVAAEGMANTTVVYAGGDQTVHGHALNTTLNGGYQYVHNGGTASGTVVNSDGWQIIKEGGLADFTTVNQKGKLQVNAGGTATHVTLKQGGALVTSTAATVLGSNRLGNFTVENGKADGVVLESGGRLDILESHSAQNTLVDDGGTLAVSAGGKATGVTMTSGGALIADSGATVEGTNASSKFSIDGISGQASGLLLENGGSFTVNAGGQAGNTTVGYRGTLTLAAGGSL…	430	ADTVVQAGETVNDGTLTNHDNQIVFGTANGMTISTGLEYGPDNEANTGGQWIQNGGIANNTTVTGGGLQRVNAGGSVSDTVISAGGGQSLQGQAVNTTLNGGEQWVHEGGIATGTVINEKGWQAIKSGAVATDTVVNTGAEGGPDAENADTGQFVRGDAVRTTINKNGRQIVAAEGMANTTVVYAGGDQTVHGHALNTTLNGGYQYVHNGGTASGTVVNSDGWQIIKEGGLADFTTVNQKGKLQVNAGGTATHVT	LKQGGALVTSTAATVLGSNRLGNFTVENGKADGVVLESGGRLDILESHSAQNTLVDDGGTLAVSAGGKATGVTMTSGGALIADSG	ATVEGTNASSKFSIDGISGQASGLLLENGGSFTVNAGGQAGNTTVGYRGTLTLAAGGSLSGRTQLSKGASMVLNGDVVSTGDIVNAGEIR	85.2 (80.8), 89.3 (85.2), 86 (81.5), 86 (81.2), 86.3 (81.9), 87.5 (84.1), 87.1 (83), 87.1 (83.8), 87.1 (82.7), 87.5 (84.1), 86.3 (81.9), 85.2 (80.8), 86 (81.2), 87.5 (82.7), 88.6 (84.1), 86.3 (81.9), 86.3 (81.9), 86.3 (81.9), 86.3 (81.9), 92.9 (85.1), 92.2 (84.3), 94.1 (87.5), 92.9 (86.3), 94.5 (90.2), 97.3 (94.1), 98.8 (96.9), 98 (95.3), 96.9 (95.7), 97.3 (95.7), 96.5 (94.1), 98.4 (95.3), 98.8 (…	-	-	95.3 (90.6), 88.2 (83.5), 89.4 (83.5), 85.9 (82.4), 87.1 (81.2), 95.3 (90.6), 94.1 (92.9), 91.8 (85.9), 95.3 (94.1), 92.9 (91.8), 96.5 (95.3), 95.3 (90.6), 94.1 (90.6), 94.1 (92.9), 96.5 (95.3), 96.5 (95.3), 91.8 (90.6), 92.9 (91.8), 91.8 (90.6), 96.5 (95.3), 92.9 (91.8), 92.9 (91.8), 94.1 (91.8), 94.1 (92.9), 96.5 (94.1), 95.3 (94.1), 94.1 (92.9), 94.1 (92.9), 96.5 (95.3), 94.1 (92.9), 95.3 (94.…	-	96.7 (95.6), 97.8 (95.6), 97.8 (93.3), 96.7 (93.3), 96.7 (96.7), 96.7 (96.7), 96.7 (96.7), 96.7 (94.4), 94.4 (93.3), 94.4 (93.3), 94.4 (93.3), 96.7 (95.6), 94.4 (93.3), 94.4 (94.4), 94.4 (94.4), 95.6 (94.4), 96.7 (95.6), 96.7 (94.4), 94.4 (93.3), 94.4 (93.3), 96.7 (94.4), 96.7 (95.6), 97.8 (95.6), 97.8 (95.6), 96.7 (95.6), 96.7 (96.7), 96.7 (93.3), 94.4 (93.3), 96.7 (94.4), 96.7 (95.6), 95.6 (93.…	82 (71.9), 81.6 (70.7), 81.2 (71.1), 81.6 (71.5), 81.2 (70.7), 82 (71.9), 70.8 (59.8), 73.5 (64.3), 73.5 (64), 73.2 (63.6), 72 (61.3), 82 (71.9), 70.2 (59.6), 76.1 (65.8), 72.3 (63.1), 73.5 (64), 70.2 (59.9), 74.2 (64.2), 70.2 (59.6), 72.3 (62.7), 71 (60.7), 72.3 (63.1), 70.2 (59.6), 76.1 (66.2), 76.1 (66.2), 72.4 (62.1), 76.1 (66.2), 75.7 (65.4), 76.1 (66.2), 77.2 (67.6),	52.5 (45.5), 52.5 (45.5), 52.5 (45.5), 52.5 (45.5), 52.5 (45.5), 52.5 (45.5), 52.5 (45.5), 52.5 (45.5), 52.5 (45.5), 52.5 (45.5), 52.5 (45.5), 52.5 (45.5), 52.5 (45.5), 52.5 (45.5), 51.5 (44.6), 52.5 (45.5), 52.5 (45.5), 52.5 (45.5), 52.5 (45.5), 53.5 (45.5), 53.5 (44.6), 53.5 (45.5), 53.5 (44.6), 53.5 (45.5), 53.5 (45.5), 52.5 (45.5), 53.5 (45.5), 53.5 (45.5), 53.5 (45.5), 53.5 (45.5), 53.5 (45.…	28.4 (21), 28.4 (21), 28.4 (21), 28.4 (21), 28.4 (21), 28.4 (21), 28.4 (21), 28.4 (21), 28.4 (21), 28.4 (21), 28.4 (21), 28.4 (21), 28.4 (21), 28.4 (21), 28.4 (21), 28.4 (21), 28.4 (21), 28.4 (21), 28.4 (21), 27.8 (21.6), 28.4 (21), 28.4 (21), 29 (21), 28.4 (21), 28.4 (21.6), 28.4 (21), 29 (21.6), 28.4 (21), 29 (21.6), 29.6 (21.6), 29 (21.6), 28.4 (21), 29 (21.6), 28.4 (21), 29 (21.6), 27.8 (20.4…	IPR012332(G3DSA:2.160.20.20);IPR011050(SSF51126);IPR030930(PF16168;TIGR04415);PTHR12338:SF8	99.8	31	1.39	0.91±0.06	4.1±2.7	T4 (55-125;192-245);T5 (246-264;321-393)	E. coli (ND), E. coli M15 (ND)
UPI00092D9DF3	II	C4	ADKVVQAGETVNDGTLTNHDNQIVLGTANGMTISTGLEYGPDNEANTGGQWIQNGGIANNTTVTGGGLQRVNAGGSVSDTVISAGGGQSLQGQAVNTTLNGGEQWVHEGGIATGTVINEKGWQAIKSGAVATDTVVNTGAEGGPDAENGDTGQTVYGDAVRTTINKNGRQIVAAEGTANTTVVYAGGDQTVHGHALDTTLNGGYQYVHNGGTASGTVVNSDGWQIVKNGGVAGNTTVNQKGRLQVDAGGTATNVTLKQGGALVTSTAATVTGSNRLGNFTVENGNADGVVLESGGRLDVLEGHSAWKTLVDDGGTLAVSAGGKATDVTMTSGGALIADSGATVEGTNASGKFSIDGISGQASGLLLENGGSFTVNAGGQAGNTTVGHRGTLTLAAGGSL…	430	ADKVVQAGETVNDGTLTNHDNQIVLGTANGMTISTGLEYGPDNEANTGGQWIQNGGIANNTTVTGGGLQRVNAGGSVSDTVISAGGGQSLQGQAVNTTLNGGEQWVHEGGIATGTVINEKGWQAIKSGAVATDTVVNTGAEGGPDAENGDTGQTVYGDAVRTTINKNGRQIVAAEGTANTTVVYAGGDQTVHGHALDTTLNGGYQYVHNGGTASGTVVNSDGWQIVKNGGVAGNTTVNQKGRLQVDAGGTATNVT	LKQGGALVTSTAATVTGSNRLGNFTVENGNADGVVLESGGRLDVLEGHSAWKTLVDDGGTLAVSAGGKATDVTMTSGGALIADSG	ATVEGTNASGKFSIDGISGQASGLLLENGGSFTVNAGGQAGNTTVGHRGTLTLAAGGSLSGRTQLSKGASMVLNGDVVSTGDIVNAGEIH	86 (83.4), 87.5 (83.4), 86.7 (84.5), 86.7 (84.1), 87.1 (84.9), 89.7 (88.6), 87.8 (86), 87.8 (86.7), 87.8 (85.6), 89.7 (88.6), 87.1 (84.9), 86 (83.4), 86.7 (84.1), 87.8 (85.2), 86.7 (83.8), 87.1 (84.9), 87.1 (84.9), 87.1 (84.9), 87.1 (84.9), 89.4 (81.6), 90.2 (81.6), 92.2 (85.5), 89.4 (82.7), 94.1 (90.2), 95.3 (92.2), 97.6 (94.9), 96.9 (92.5), 96.5 (94.5), 97.6 (95.3), 94.5 (91.4), 96.5 (93.3), 96…	-	-	89.4 (87.1), 89.4 (85.9), 90.6 (85.9), 89.4 (87.1), 90.6 (85.9), 89.4 (87.1), 96.5 (96.5), 95.3 (91.8), 95.3 (95.3), 97.6 (97.6), 89.4 (89.4), 89.4 (87.1), 97.6 (96.5), 98.8 (98.8), 94.1 (94.1), 96.5 (96.5), 98.8 (98.8), 100 (100), 98.8 (98.8), 94.1 (94.1), 97.6 (97.6), 100 (100), 96.5 (95.3), 94.1 (94.1), 91.8 (90.6), 95.3 (95.3), 96.5 (96.5), 94.1 (94.1), 94.1 (94.1), 96.5 (96.5), 95.3 (95.3), …	-	98.9 (97.8), 98.9 (98.9), 98.9 (96.7), 100 (96.7), 100 (97.8), 100 (97.8), 100 (100), 100 (97.8), 97.8 (96.7), 96.7 (96.7), 96.7 (96.7), 98.9 (97.8), 96.7 (95.6), 95.6 (95.6), 96.7 (95.6), 96.7 (96.7), 100 (96.7), 100 (95.6), 96.7 (95.6), 96.7 (96.7), 100 (96.7), 100 (98.9), 98.9 (98.9), 98.9 (96.7), 100 (96.7), 100 (97.8), 97.8 (95.6), 96.7 (95.6), 97.8 (96.7), 98.9 (97.8), 98.9 (94.4), 96.7 (94…	80.9 (72.7), 79.7 (70.7), 80.1 (71.9), 79.7 (71.5), 79.3 (70.7), 80.9 (72.7), 70.5 (60.5), 73.5 (62.1), 73.5 (61.8), 73.2 (61.4), 72 (61.6), 80.9 (72.7), 70.2 (60.3), 75 (66.9), 72.3 (60.9), 73.5 (61.8), 70.2 (60.7), 73.8 (62), 70.2 (60.3), 72.3 (60.5), 71 (61), 72.3 (60.9), 70.2 (60.3), 75 (67.3), 75 (67.3), 71.3 (62.9), 75 (67.3), 74.6 (66.5), 75 (67.3), 75.4 (67.6),	51.5 (45.5), 51.5 (45.5), 51.5 (45.5), 51.5 (45.5), 51.5 (45.5), 51.5 (45.5), 51.5 (45.5), 51.5 (45.5), 51.5 (45.5), 51.5 (45.5), 51.5 (45.5), 51.5 (45.5), 51.5 (45.5), 51.5 (45.5), 50.5 (44.6), 51.5 (45.5), 51.5 (45.5), 51.5 (45.5), 51.5 (45.5), 54.5 (46.5), 52.5 (44.6), 52.5 (45.5), 52.5 (44.6), 52.5 (45.5), 52.5 (45.5), 51.5 (45.5), 52.5 (45.5), 52.5 (45.5), 52.5 (45.5), 52.5 (45.5), 52.5 (45.…	28.4 (21), 27.2 (20.4), 27.2 (20.4), 27.2 (20.4), 27.2 (20.4), 27.2 (20.4), 27.2 (20.4), 27.2 (20.4), 27.2 (20.4), 27.2 (20.4), 27.2 (20.4), 28.4 (21), 28.4 (21), 27.2 (20.4), 27.2 (20.4), 27.2 (20.4), 27.2 (20.4), 27.2 (20.4), 27.2 (20.4), 27.8 (21.6), 27.2 (20.4), 28.4 (21), 29 (21), 27.2 (20.4), 27.2 (21), 27.2 (20.4), 29 (21.6), 27.2 (20.4), 27.8 (21), 29.6 (21.6), 27.8 (21), 27.2 (20.4), 27.…	IPR012332(G3DSA:2.160.20.20);IPR011050(SSF51126);IPR030930(PF16168;TIGR04415);PTHR12338:SF8	99.8	30	1.61	0.94±0.05	3.7±2.5	T4 (55-125;192-245);T5 (246-264;321-393)	E, coli (ND), E. coli S42 (ND), E. coli MOD1-ECOR44 (ND)
UPI00092D90D1	II	C4	ADTVVQAGETVNDGTLTNHDNQIVFGTANGMTISTGLEYGPDNEANTGGQWIQNGGIANNTTVTGGGLQRVNAGGSVSDTVISAGGGQSLQGQAVNTTLNGGEQWVHEGGIATGTVINEKGWQAIKSGAVATDTVVNTGAEGGPDAENADTGQFVRGDAVRTTINKNGRQIVAAEGMANTTVVYAGGDQTVHGHALNTTLNGGYQYVHNGGTASDTVVNSDGWQIVKEGGLADFTIVNLKGKLQVNAGGTATNVILKQGGALVTSTAATVTGSNRLGNFTVENGNADGVVLESGGRLDVLEGHSAWKTRVDDGGTLAVSAGGKATDVTMTSGGALIADSGATVEGTNASGKFSIDGISGQASGLLLENGGSFTVNAGGQAGNTTVGYRGTLTLAAGGSL…	430	ADTVVQAGETVNDGTLTNHDNQIVFGTANGMTISTGLEYGPDNEANTGGQWIQNGGIANNTTVTGGGLQRVNAGGSVSDTVISAGGGQSLQGQAVNTTLNGGEQWVHEGGIATGTVINEKGWQAIKSGAVATDTVVNTGAEGGPDAENADTGQFVRGDAVRTTINKNGRQIVAAEGMANTTVVYAGGDQTVHGHALNTTLNGGYQYVHNGGTASDTVVNSDGWQIVKEGGLADFTIVNLKGKLQVNAGGTATNVI	LKQGGALVTSTAATVTGSNRLGNFTVENGNADGVVLESGGRLDVLEGHSAWKTRVDDGGTLAVSAGGKATDVTMTSGGALIADSG	ATVEGTNASGKFSIDGISGQASGLLLENGGSFTVNAGGQAGNTTVGYRGTLTLAAGGSLSGRTQLSKGASMVLNGDVVSTGDIVNAGEIR	84.5 (80.4), 88.6 (85.2), 85.2 (81.5), 85.2 (81.2), 85.6 (81.9), 86 (83.4), 86.3 (83), 86.3 (83.8), 86.3 (82.7), 86 (83.4), 85.6 (81.9), 84.5 (80.4), 85.2 (81.2), 86.7 (82.7), 87.8 (84.1), 85.6 (81.9), 85.6 (81.9), 85.6 (81.9), 85.6 (81.9), 92.2 (84.3), 91.4 (83.5), 93.3 (87.5), 92.2 (85.5), 94.5 (90.2), 96.5 (94.1), 97.3 (95.3), 96.5 (92.9), 95.3 (94.1), 96.5 (94.9), 94.9 (92.5), 97.6 (95.3), 97…	-	-	88.2 (85.9), 90.6 (87.1), 89.4 (84.7), 90.6 (88.2), 91.8 (87.1), 88.2 (85.9), 95.3 (95.3), 96.5 (92.9), 96.5 (96.5), 96.5 (96.5), 88.2 (88.2), 88.2 (85.9), 96.5 (95.3), 97.6 (97.6), 95.3 (95.3), 95.3 (95.3), 97.6 (97.6), 98.8 (98.8), 97.6 (97.6), 95.3 (95.3), 98.8 (98.8), 98.8 (98.8), 95.3 (94.1), 95.3 (95.3), 90.6 (89.4), 96.5 (96.5), 95.3 (95.3), 95.3 (95.3), 95.3 (95.3), 95.3 (95.3), 96.5 (96.…	-	97.8 (96.7), 98.9 (96.7), 98.9 (94.4), 97.8 (94.4), 97.8 (97.8), 97.8 (97.8), 97.8 (97.8), 97.8 (95.6), 95.6 (94.4), 95.6 (94.4), 95.6 (94.4), 97.8 (96.7), 95.6 (94.4), 95.6 (95.6), 95.6 (95.6), 96.7 (95.6), 97.8 (96.7), 97.8 (95.6), 95.6 (94.4), 95.6 (94.4), 97.8 (95.6), 97.8 (96.7), 98.9 (96.7), 98.9 (96.7), 97.8 (96.7), 97.8 (97.8), 97.8 (94.4), 95.6 (94.4), 97.8 (95.6), 97.8 (96.7), 96.7 (94.…	81.2 (71.1), 80.9 (69.9), 80.5 (70.3), 80.9 (70.7), 80.5 (69.9), 81.2 (71.1), 70.5 (59), 73.2 (62.9), 73.2 (62.5), 72.8 (62.1), 71.6 (60.5), 81.2 (71.1), 69.9 (58.8), 75.4 (65.1), 72 (61.6), 73.2 (62.5), 69.9 (59.2), 73.8 (62.7), 69.9 (58.8), 72 (61.3), 70.6 (59.9), 72 (61.6), 69.9 (58.8), 75.4 (65.4), 75.4 (65.4), 71.7 (61.4), 75.4 (65.4), 75 (64.7), 75.4 (65.4), 76.5 (66.9),	52.5 (46.5), 52.5 (46.5), 52.5 (46.5), 52.5 (46.5), 52.5 (46.5), 52.5 (46.5), 52.5 (46.5), 52.5 (46.5), 52.5 (46.5), 52.5 (46.5), 52.5 (46.5), 52.5 (46.5), 52.5 (46.5), 52.5 (46.5), 51.5 (45.5), 52.5 (46.5), 52.5 (46.5), 52.5 (46.5), 52.5 (46.5), 53.5 (45.5), 53.5 (45.5), 53.5 (46.5), 53.5 (45.5), 53.5 (46.5), 53.5 (46.5), 52.5 (46.5), 53.5 (46.5), 53.5 (46.5), 53.5 (46.5), 53.5 (46.5), 53.5 (46.…	28.4 (21), 28.4 (21), 28.4 (21), 28.4 (21), 28.4 (21), 28.4 (21), 28.4 (21), 28.4 (21), 28.4 (21), 28.4 (21), 28.4 (21), 28.4 (21), 28.4 (21), 28.4 (21), 28.4 (21), 28.4 (21), 28.4 (21), 28.4 (21), 28.4 (21), 27.8 (21.6), 28.4 (21), 28.4 (21), 29 (21), 28.4 (21), 28.4 (21.6), 28.4 (21), 29 (21.6), 28.4 (21), 29 (21.6), 29.6 (21.6), 29 (21.6), 28.4 (21), 29 (21.6), 28.4 (21), 29 (21.6), 27.8 (20.4…	IPR012332(G3DSA:2.160.20.20);IPR011050(SSF51126);IPR030930(PF16168;TIGR04415);PTHR12338:SF8	99.8	27	1.27	0.89±0.07	4.3±2.9	T4 (55-125;192-245);T5 (321-393)	E. coli (ND), E. coli M6 (ND), E. coli M9 (ND)
UPI0002ABFF97	II	C4	ADTVVQAGETVSGGTLTNHDNQIVFGTANGMTISTGLEYGPDNEANTGGQWIQNGGIANNTTVTGGGLQRVNAGGSVSDTVISAGGGQSLQGQAVNTTLNGGEQWVHEGGIATVTVINEKGWQAVKSGAVATDTVVNTGAEGGPDAENGDTGQFVRGNAVRTTINKNGRQIVAAEGTANTTVVYAGGDQTVHGHALDTTLNGGYQYVHNGGTASGTVVNSDGWQVVKDGAVAENTTVNQKGKLQVNAGGTATHVTLKQGGALVTSTAATVLGSNRLGNFTVENGKADGVVLESGGRLDVLEGHSAQKTRVDDGGTLAVSAGGKATGVTMTSGGALIADSGATVEGTNASGKFSIDGISGQASGLLLENGGSFTVNAGGQASNTTVGHRGTLMLAAGGSL…	430	ADTVVQAGETVSGGTLTNHDNQIVFGTANGMTISTGLEYGPDNEANTGGQWIQNGGIANNTTVTGGGLQRVNAGGSVSDTVISAGGGQSLQGQAVNTTLNGGEQWVHEGGIATVTVINEKGWQAVKSGAVATDTVVNTGAEGGPDAENGDTGQFVRGNAVRTTINKNGRQIVAAEGTANTTVVYAGGDQTVHGHALDTTLNGGYQYVHNGGTASGTVVNSDGWQVVKDGAVAENTTVNQKGKLQVNAGGTATHVT	LKQGGALVTSTAATVLGSNRLGNFTVENGKADGVVLESGGRLDVLEGHSAQKTRVDDGGTLAVSAGGKATGVTMTSGGALIADSG	ATVEGTNASGKFSIDGISGQASGLLLENGGSFTVNAGGQASNTTVGHRGTLMLAAGGSLSGRTQLSKGASMVLNGDVVSTGDIVNAGEIY	86.3 (81.9), 89.3 (85.6), 87.1 (82.7), 87.1 (82.3), 87.5 (83), 88.6 (84.5), 88.2 (83.4), 88.2 (84.1), 87.5 (83), 88.6 (84.5), 87.5 (83), 86.3 (81.9), 87.1 (82.3), 88.6 (84.5), 88.6 (83.8), 87.5 (83), 87.5 (83), 87.5 (83), 87.5 (83), 91.4 (82.7), 92.2 (83.9), 94.1 (87.8), 91.4 (83.1), 96.9 (96.1), 97.3 (94.5), 98 (94.9), 98 (94.1), 96.9 (93.7), 97.3 (93.7), 96.5 (92.9), 98.4 (95.7), 98.8 (96.1), 9…	-	-	91.8 (88.2), 91.8 (88.2), 88.2 (83.5), 89.4 (87.1), 90.6 (85.9), 91.8 (88.2), 95.3 (95.3), 95.3 (90.6), 98.8 (98.8), 94.1 (94.1), 92.9 (92.9), 91.8 (88.2), 95.3 (92.9), 95.3 (95.3), 100 (100), 97.6 (97.6), 92.9 (92.9), 94.1 (94.1), 92.9 (92.9), 100 (100), 96.5 (96.5), 94.1 (94.1), 92.9 (91.8), 97.6 (97.6), 92.9 (91.8), 98.8 (98.8), 95.3 (95.3), 97.6 (97.6), 100 (100), 92.9 (92.9), 98.8 (98.8), 94…	-	95.6 (95.6), 96.7 (95.6), 96.7 (95.6), 96.7 (95.6), 96.7 (95.6), 96.7 (95.6), 96.7 (96.7), 98.9 (96.7), 98.9 (95.6), 100 (95.6), 100 (95.6), 95.6 (95.6), 95.6 (95.6), 95.6 (95.6), 100 (95.6), 100 (96.7), 96.7 (96.7), 96.7 (95.6), 97.8 (95.6), 100 (97.8), 100 (96.7), 97.8 (96.7), 97.8 (96.7), 96.7 (96.7), 96.7 (96.7), 97.8 (96.7), 98.9 (97.8), 100 (98.9), 100 (95.6), 95.6 (95.6), 96.7 (95.6), 100 …	80.5 (71.5), 80.9 (71.1), 80.5 (71.5), 80.9 (71.9), 80.5 (71.9), 80.5 (71.5), 70.5 (59.4), 73.2 (62.1), 73.2 (61.8), 72.8 (61.4), 71.6 (60.5), 80.5 (71.5), 69.9 (59.2), 75.4 (66.2), 72 (60.9), 73.2 (61.8), 69.9 (59.6), 73.8 (62), 69.9 (59.2), 72 (60.5), 70.6 (59.9), 72 (60.9), 69.9 (59.2), 75.4 (66.5), 75.4 (66.5), 71.7 (62.5), 75.4 (66.5), 75 (65.8), 75.4 (66.5), 75.7 (67.3),	53.5 (47.5), 53.5 (47.5), 53.5 (47.5), 53.5 (47.5), 53.5 (47.5), 53.5 (47.5), 53.5 (47.5), 53.5 (47.5), 53.5 (47.5), 53.5 (47.5), 53.5 (47.5), 53.5 (47.5), 53.5 (47.5), 53.5 (47.5), 52.5 (46.5), 53.5 (47.5), 53.5 (47.5), 53.5 (47.5), 53.5 (47.5), 54.5 (46.5), 54.5 (46.5), 54.5 (47.5), 54.5 (46.5), 54.5 (47.5), 54.5 (47.5), 53.5 (47.5), 54.5 (47.5), 54.5 (47.5), 54.5 (47.5), 54.5 (47.5), 54.5 (47.…	27.8 (19.8), 27.8 (19.8), 27.8 (19.8), 27.8 (19.8), 27.8 (19.8), 27.8 (19.8), 27.8 (19.8), 27.8 (19.8), 27.8 (19.8), 27.8 (19.8), 27.8 (19.8), 27.8 (19.8), 27.8 (19.8), 27.8 (19.8), 27.8 (19.8), 27.8 (19.8), 27.8 (19.8), 27.8 (19.8), 27.8 (19.8), 27.2 (20.4), 27.8 (19.8), 27.8 (19.8), 28.4 (19.8), 27.8 (19.8), 27.8 (20.4), 27.8 (19.8), 28.4 (20.4), 27.8 (19.8), 29 (20.4), 29 (20.4), 29 (20.4), 27…	IPR012332(G3DSA:2.160.20.20);IPR011050(SSF51126);IPR030930(PF16168;TIGR04415);PTHR12338:SF8	99.8	32	1.4	0.91±0.06	4.1±2.7	T4 (55-125;128-191;192-245);T5 (246-264;321-401)	E. coli Nissle 1917 (C), E. coli HVH 149 (4-4451880) (P, UPEC), E. coli UMEA 3172-1 (P, UPEC), E. coli 31-678 (P, UPEC)
UPI000390E43C	II	C4	ADTVVQAGETVNGGTLANHDNQIVFGTANGMTISTGLEYGPDNEANIGGQWIQNGGIANNTTVTGGGLQRVNAGGSVSDTVISAGGGQSLQGQAVNTTLNGGEQWVHEGGIATGTVINEKGWQAVKSGAMATDTVVNTGAEGGPDAENGDTGQFVRGNAVRTTINENGRQIVATTGVANTTVVYAGGDQTVHGYALDTTLNGGNQYVHNGGTASGTVVNSDGWQIIKEGGLADFTTVNQKGKLQVNAGGTATNVTLKQGSALVTSTAATVTGTNRLGSFSVGNGMADNVVLENGGRLDVLESHSAQNTLVDDGGTLAVSAGGKATDVTITSGGALIADSGATVEGTNASGKFSIDGISGQASGLLLENGGSFTVNAGGQASNTTVGHRGTLMLAAGGSL…	431	ADTVVQAGETVNGGTLANHDNQIVFGTANGMTISTGLEYGPDNEANIGGQWIQNGGIANNTTVTGGGLQRVNAGGSVSDTVISAGGGQSLQGQAVNTTLNGGEQWVHEGGIATGTVINEKGWQAVKSGAMATDTVVNTGAEGGPDAENGDTGQFVRGNAVRTTINENGRQIVATTGVANTTVVYAGGDQTVHGYALDTTLNGGNQYVHNGGTASGTVVNSDGWQIIKEGGLADFTTVNQKGKLQVNAGGTATNVT	LKQGSALVTSTAATVTGTNRLGSFSVGNGMADNVVLENGGRLDVLESHSAQNTLVDDGGTLAVSAGGKATDVTITSGGALIADSG	ATVEGTNASGKFSIDGISGQASGLLLENGGSFTVNAGGQASNTTVGHRGTLMLAAGGSLSGRTQLSKGASMVLNGDVVSTGDIVNAGEIRF	84.9 (79.7), 88.2 (84.5), 86.3 (81.5), 86.3 (81.2), 86 (81.2), 87.1 (82.7), 87.5 (82.3), 87.5 (83), 85.2 (80.4), 87.1 (82.7), 86 (81.2), 84.9 (79.7), 86.3 (81.2), 87.1 (81.9), 88.2 (83.4), 86 (81.2), 86 (81.2), 86 (81.2), 86 (81.2), 92.9 (85.9), 92.9 (87.1), 92.9 (86.7), 92.2 (85.5), 94.9 (91.8), 96.5 (94.5), 96.9 (96.1), 96.9 (95.3), 96.1 (93.7), 96.1 (94.9), 96.1 (94.1), 97.3 (96.1), 97.6 (95.7…	-	-	89.4 (85.9), 90.6 (88.2), 91.8 (90.6), 90.6 (88.2), 90.6 (89.4), 89.4 (85.9), 89.4 (83.5), 94.1 (90.6), 90.6 (84.7), 90.6 (84.7), 90.6 (84.7), 89.4 (85.9), 91.8 (85.9), 91.8 (85.9), 89.4 (83.5), 89.4 (83.5), 90.6 (84.7), 91.8 (85.9), 90.6 (84.7), 89.4 (83.5), 89.4 (83.5), 91.8 (85.9), 92.9 (85.9), 90.6 (84.7), 92.9 (85.9), 90.6 (84.7), 90.6 (84.7), 89.4 (83.5), 89.4 (83.5), 92.9 (87.1), 90.6 (84.…	-	95.6 (94.5), 96.7 (94.5), 96.7 (94.5), 95.6 (94.5), 95.6 (95.6), 95.6 (95.6), 95.6 (95.6), 97.8 (95.6), 97.8 (94.5), 97.8 (94.5), 97.8 (94.5), 95.6 (94.5), 95.6 (94.5), 95.6 (95.6), 97.8 (95.6), 97.8 (96.7), 96.7 (95.6), 95.6 (95.6), 96.7 (95.6), 97.8 (96.7), 97.8 (95.6), 96.7 (95.6), 96.7 (96.7), 96.7 (96.7), 96.7 (95.6), 97.8 (95.6), 97.8 (96.7), 97.8 (96.7), 97.8 (95.6), 95.6 (94.5), 96.7 (94.…	80.5 (69.9), 80.9 (69.5), 80.5 (69.9), 80.9 (70.3), 80.9 (69.9), 80.5 (69.9), 72 (59), 74.6 (63.2), 74.6 (62.9), 74.3 (62.5), 73.1 (60.1), 80.5 (69.9), 71.3 (59.6), 75.7 (65.1), 73.4 (62), 74.6 (62.9), 71.3 (59.9), 75.3 (63.1), 71.3 (59.6), 73.4 (61.6), 72.1 (59.6), 73.4 (62), 71.3 (59.6), 75.7 (65.4), 75.7 (65.4), 71.7 (61), 75.7 (65.4), 75.4 (64.3), 75.7 (65.1), 75.7 (65.8),	53.5 (47.5), 53.5 (47.5), 53.5 (47.5), 53.5 (47.5), 53.5 (47.5), 53.5 (47.5), 53.5 (47.5), 53.5 (47.5), 53.5 (47.5), 53.5 (47.5), 53.5 (47.5), 53.5 (47.5), 53.5 (47.5), 53.5 (47.5), 52.5 (46.5), 53.5 (47.5), 53.5 (47.5), 53.5 (47.5), 53.5 (47.5), 54.5 (48.5), 54.5 (47.5), 54.5 (48.5), 54.5 (47.5), 54.5 (48.5), 54.5 (48.5), 53.5 (47.5), 54.5 (48.5), 54.5 (48.5), 54.5 (48.5), 54.5 (48.5), 54.5 (48.…	27.8 (19.8), 27.8 (19.8), 27.8 (19.8), 27.8 (19.8), 27.8 (19.8), 27.8 (19.8), 27.8 (19.8), 27.8 (19.8), 27.8 (19.8), 27.8 (19.8), 27.8 (19.8), 27.8 (19.8), 27.8 (19.8), 27.8 (19.8), 27.8 (19.8), 27.8 (19.8), 27.8 (19.8), 27.8 (19.8), 27.8 (19.8), 27.2 (20.4), 27.8 (19.8), 27.8 (19.8), 28.4 (19.8), 27.8 (19.8), 27.8 (20.4), 27.8 (19.8), 28.4 (20.4), 27.8 (19.8), 29 (20.4), 29 (20.4), 29 (20.4), 27…	IPR012332(G3DSA:2.160.20.20);IPR011050(SSF51126);IPR030930(PF16168;TIGR04415);PTHR12338:SF8	99.7	29	1.2	0.88±0.07	4.5±3.0	T4 (55-125;192-245);T5 (321-401)	E. coli (ND), E. coli strain D10 (ND), E. coli HVH 44 (4-2298570) (P, UPEC), E. coli UMEA 3632-1 (P, UPEC)
UPI0002F46D0B	II	C4	ADTVVQAGETVNGGTLTNHDNQIILGTANGMTISTGLEYGPDNEANTGGQWIQNGGTANNTTVTGGGLQRVNAGGSVSDTVISAGGGQSLQGQAVNTTLNGGEQWVHEGGIATGTVINEKGWQAVKSGALATDTVVNTGAEGGPDAENGDTGQTVYGDAIRTTINKNGRQIVAAEGTANTTVVYAGGDQTVHGHALDTTLNGGYQYVHNGGTATDTVVNSDGWQVVKDGAVAENTTVNQKGKLQVNAGGTATNVTLKQGGALVTSTAATVTGSNRLGNFAVENGKADGVVLESGGRLDVLESHSAQNILVDDGGTLAVSVGGKATDVTMTSGGALIADSGATVEGTNASGKFSIDGISGQASGLLLENGGSFTVNAGGLASNTTVGHRGTLTLAAGGSL…	430	ADTVVQAGETVNGGTLTNHDNQIILGTANGMTISTGLEYGPDNEANTGGQWIQNGGTANNTTVTGGGLQRVNAGGSVSDTVISAGGGQSLQGQAVNTTLNGGEQWVHEGGIATGTVINEKGWQAVKSGALATDTVVNTGAEGGPDAENGDTGQTVYGDAIRTTINKNGRQIVAAEGTANTTVVYAGGDQTVHGHALDTTLNGGYQYVHNGGTATDTVVNSDGWQVVKDGAVAENTTVNQKGKLQVNAGGTATNVT	LKQGGALVTSTAATVTGSNRLGNFAVENGKADGVVLESGGRLDVLESHSAQNILVDDGGTLAVSVGGKATDVTMTSGGALIADSG	ATVEGTNASGKFSIDGISGQASGLLLENGGSFTVNAGGLASNTTVGHRGTLTLAAGGSLSGRTQLSKGASMVLNGDVVSTGDIVNAGEIR	86.3 (81.2), 89.3 (83.8), 87.1 (82.3), 87.1 (81.9), 87.5 (82.7), 89.3 (84.9), 88.2 (83), 88.2 (83.8), 87.5 (82.7), 89.3 (84.9), 87.5 (82.7), 86.3 (81.2), 87.1 (81.9), 88.6 (83.4), 88.6 (82.7), 87.5 (82.7), 87.5 (82.7), 87.5 (82.7), 87.5 (82.7), 91.4 (81.6), 92.2 (82), 94.1 (85.9), 91.4 (82.7), 95.7 (92.5), 96.5 (92.2), 97.3 (93.3), 97.3 (91.8), 97.6 (93.3), 98.8 (95.3), 95.7 (91), 97.6 (93.3), 97…	-	-	90.6 (88.2), 85.9 (82.4), 89.4 (84.7), 85.9 (83.5), 87.1 (82.4), 90.6 (88.2), 90.6 (90.6), 91.8 (87.1), 91.8 (91.8), 91.8 (91.8), 92.9 (92.9), 90.6 (88.2), 91.8 (89.4), 92.9 (92.9), 90.6 (90.6), 90.6 (90.6), 90.6 (90.6), 91.8 (91.8), 90.6 (90.6), 90.6 (90.6), 89.4 (89.4), 91.8 (91.8), 95.3 (94.1), 92.9 (92.9), 95.3 (94.1), 91.8 (91.8), 92.9 (92.9), 90.6 (90.6), 90.6 (90.6), 92.9 (92.9), 91.8 (91.…	-	96.7 (95.6), 97.8 (95.6), 97.8 (97.8), 97.8 (96.7), 96.7 (96.7), 96.7 (96.7), 96.7 (96.7), 96.7 (96.7), 97.8 (96.7), 97.8 (96.7), 97.8 (96.7), 96.7 (95.6), 98.9 (97.8), 98.9 (98.9), 98.9 (96.7), 100 (96.7), 100 (96.7), 98.9 (96.7), 98.9 (95.6), 96.7 (95.6), 96.7 (96.7), 97.8 (96.7), 97.8 (97.8), 97.8 (97.8), 97.8 (96.7), 98.9 (96.7), 98.9 (95.6), 96.7 (95.6), 96.7 (96.7), 96.7 (95.6), 97.8 (95.6)…	80.1 (71.5), 80.5 (71.1), 80.9 (72.3), 80.5 (71.9), 80.1 (71.1), 80.1 (71.5), 72 (60.5), 74.6 (63.6), 74.6 (63.2), 74.3 (62.9), 73.1 (61.3), 80.1 (71.5), 71.3 (60.3), 75.7 (66.9), 73.4 (61.6), 74.6 (63.2), 71.3 (60.7), 75.3 (63.5), 71.3 (60.3), 73.4 (61.3), 72.1 (61), 73.4 (61.6), 71.3 (60.3), 75.7 (67.3), 75.7 (67.3), 72.4 (63.6), 75.7 (67.3), 75.4 (65.8), 75.7 (66.5), 75.4 (67.3),	51.5 (45.5), 51.5 (45.5), 51.5 (45.5), 51.5 (45.5), 51.5 (45.5), 51.5 (45.5), 51.5 (45.5), 51.5 (45.5), 51.5 (45.5), 51.5 (45.5), 51.5 (45.5), 51.5 (45.5), 51.5 (45.5), 51.5 (45.5), 50.5 (44.6), 51.5 (45.5), 51.5 (45.5), 51.5 (45.5), 51.5 (45.5), 52.5 (45.5), 52.5 (44.6), 52.5 (45.5), 52.5 (44.6), 52.5 (45.5), 52.5 (45.5), 51.5 (45.5), 52.5 (45.5), 52.5 (45.5), 52.5 (45.5), 52.5 (45.5), 52.5 (45.…	29 (21), 29 (21), 29 (21), 29.6 (21), 29 (21), 29 (21), 29 (21), 29 (21), 29 (21), 29 (21), 29 (21), 29 (21), 29.6 (21), 29 (21), 29 (21), 29 (21), 29 (21), 29 (21), 29 (21), 28.4 (21.6), 29 (21), 29 (21), 29.6 (21), 29 (21), 29 (21.6), 29 (21), 29.6 (21.6), 29 (21), 29.6 (21.6), 30.2 (21.6), 29.6 (21.6), 29 (21), 29.6 (21.6), 29 (21), 29.6 (21.6), 28.4 (20.4), 29 (21), 29 (21), 29 (20.4), 29 (21…	IPR012332(G3DSA:2.160.20.20);IPR011050(SSF51126);IPR030930(PF16168;TIGR04415);PTHR12338:SF8	96.6	28	0.61	0.64±0.13	8.3±4.5	T4 (55-125;192-245);T5 (246-264;321-393)	Enterobacteriaceae (ND), E. coli (ND), Klebsiella pneumoniae (P), E. coli HVH 58 (4-2839709) (P, UPEC), E. coli HVH 61 (4-2736020) (P, UPEC), E. coli HVH 103 (4-5904188) (P, UPEC), E. coli UMEA 3707-1 (P, UPEC), E. coli strain 'clone D i14' (P, UPEC), E. coli strain 'clone D i12' (P, UPEC), E. coli PNUSAE019646 (ND), E. coli K56-2 (P, UPEC), E. coli UMB0276 (P, UPEC)
UPI0004658CB0	II	C4	ADTVVQAGETVSGGTLTNHDNQIVFGTANGMTISTGLEYGPDNEANTGGQWIQNGGIANNTTVTGGGLQRVNAGGSVSDTVISAGGGQSLQGQAVNTTLNGGEQWVHEGGIATGTVINEKGWQAVKSGAVATDTVVNTGAEGGPDAENGDTGQFVRGNAVRTTINKNGRQIVAAEGTANTTVVYAGGDQTVHGHALDTTLNGGYQYVHNGGTASGTVVNSDGWQVVKDGAVAENTTVNQKGKLQVNASGVAVDVTQHQGGALVTSTAATVLGSNRLGNFAVENGKADGVVLESGGRLDVLEGHSARKTLVDDGGTLAVSAGGKATSVTITSGGALIADSGATVEGTNASGKFSIDGTSGQASGLLLENGGSFTVNAGGLASNTTVGHRGTLTLAAGGSL…	430	ADTVVQAGETVSGGTLTNHDNQIVFGTANGMTISTGLEYGPDNEANTGGQWIQNGGIANNTTVTGGGLQRVNAGGSVSDTVISAGGGQSLQGQAVNTTLNGGEQWVHEGGIATGTVINEKGWQAVKSGAVATDTVVNTGAEGGPDAENGDTGQFVRGNAVRTTINKNGRQIVAAEGTANTTVVYAGGDQTVHGHALDTTLNGGYQYVHNGGTASGTVVNSDGWQVVKDGAVAENTTVNQKGKLQVNASGVAVDVT	QHQGGALVTSTAATVLGSNRLGNFAVENGKADGVVLESGGRLDVLEGHSARKTLVDDGGTLAVSAGGKATSVTITSGGALIADSG	ATVEGTNASGKFSIDGTSGQASGLLLENGGSFTVNAGGLASNTTVGHRGTLTLAAGGSLSGRTQLSKGASMVLNGDVVSTGDIVNAGEIR	85.6 (81.2), 88.6 (84.9), 86.3 (81.9), 86.3 (81.5), 86.7 (82.3), 87.8 (83.8), 87.5 (82.7), 87.5 (83.4), 86.7 (82.3), 87.8 (83.8), 86.7 (82.3), 85.6 (81.2), 86.3 (81.5), 87.8 (83.8), 87.8 (83), 86.7 (82.3), 86.7 (82.3), 86.7 (82.3), 86.7 (82.3), 90.6 (82), 91.4 (83.1), 93.3 (87.1), 90.6 (82.4), 97.3 (96.5), 96.5 (93.7), 97.3 (94.1), 96.9 (92.9), 96.1 (92.9), 96.5 (92.9), 95.7 (92.2), 97.6 (94.9), …	-	-	95.3 (90.6), 91.8 (84.7), 91.8 (83.5), 90.6 (84.7), 91.8 (83.5), 95.3 (90.6), 92.9 (91.8), 91.8 (87.1), 92.9 (90.6), 92.9 (91.8), 96.5 (92.9), 95.3 (90.6), 94.1 (94.1), 92.9 (91.8), 94.1 (91.8), 94.1 (92.9), 91.8 (90.6), 91.8 (90.6), 90.6 (89.4), 94.1 (91.8), 90.6 (89.4), 91.8 (90.6), 92.9 (90.6), 94.1 (91.8), 91.8 (88.2), 94.1 (91.8), 94.1 (92.9), 92.9 (90.6), 94.1 (91.8), 90.6 (88.2), 92.9 (90.…	-	97.8 (94.4), 96.7 (94.4), 98.9 (96.7), 98.9 (95.6), 97.8 (95.6), 97.8 (95.6), 95.6 (95.6), 95.6 (95.6), 98.9 (95.6), 98.9 (95.6), 98.9 (95.6), 97.8 (94.4), 100 (98.9), 100 (100), 100 (95.6), 98.9 (95.6), 98.9 (95.6), 100 (95.6), 100 (96.7), 96.7 (95.6), 95.6 (95.6), 96.7 (95.6), 96.7 (96.7), 96.7 (96.7), 96.7 (95.6), 97.8 (95.6), 97.8 (96.7), 96.7 (95.6), 95.6 (95.6), 95.6 (94.4), 98.9 (94.4), 98…	80.1 (71.1), 80.5 (70.7), 80.1 (71.1), 80.5 (71.5), 80.1 (71.5), 80.5 (71.5), 70.5 (59.8), 73.2 (62.5), 73.2 (62.1), 72.8 (61.8), 71.6 (60.9), 80.1 (71.1), 69.9 (59.6), 75 (65.8), 72 (61.3), 73.2 (62.1), 69.9 (59.9), 73.8 (62.4), 69.9 (59.6), 72 (60.9), 70.6 (60.3), 72 (61.3), 69.9 (59.6), 75 (66.2), 75 (66.2), 71.3 (62.1), 75 (66.2), 74.6 (65.4), 75 (66.2), 75.4 (66.9),	53.5 (45.5), 53.5 (45.5), 53.5 (45.5), 53.5 (45.5), 53.5 (45.5), 53.5 (45.5), 53.5 (45.5), 53.5 (45.5), 53.5 (45.5), 53.5 (45.5), 53.5 (45.5), 53.5 (45.5), 53.5 (45.5), 53.5 (45.5), 52.5 (44.6), 53.5 (45.5), 53.5 (45.5), 53.5 (45.5), 53.5 (45.5), 56.4 (46.5), 54.5 (44.6), 54.5 (45.5), 54.5 (44.6), 54.5 (45.5), 54.5 (45.5), 53.5 (45.5), 54.5 (45.5), 54.5 (45.5), 54.5 (45.5), 54.5 (45.5), 54.5 (45.…	29 (21), 29 (21), 29 (21), 29.6 (21), 29 (21), 29 (21), 29 (21), 29 (21), 29 (21), 29 (21), 29 (21), 29 (21), 29.6 (21), 29 (21), 29 (21), 29 (21), 29 (21), 29 (21), 29 (21), 28.4 (21.6), 29 (21), 29 (21), 29.6 (21), 29 (21), 29 (21.6), 29 (21), 29.6 (21.6), 29 (21), 29.6 (21.6), 30.2 (21.6), 29.6 (21.6), 29 (21), 29.6 (21.6), 29 (21), 29.6 (21.6), 28.4 (20.4), 29 (21), 29 (21), 29 (20.4), 29 (21…	IPR012332(G3DSA:2.160.20.20);IPR011050(SSF51126);IPR030930(PF16168;TIGR04415);PTHR12338:SF8	92.2	28	1.4	0.91±0.06	4.1±2.7	T4 (55-125;128-191;192-245);T5 (246-264;321-393)	E. coli (ND), E. coli BIDMC 71 (P, UPEC), E. coli LR09 (ND), E. coli blood-10-1009 (P, ExPEC), E. coli ST648 (P, ExPEC), E. coli GN02690 (ND), E. coli 1236F (ND), E. coli O1:K1:H7 S229 (P, NMEC), E. coli CVAST0472 (P, InPEC), E. coli CoR-30 (P, ExPEC).
