# Supplementary material for: Differential homotypic and heterotypic interactions of antigen 43 (Ag43) variants in autotransporter-mediated bacterial autoaggregation
Source: Sci Rep. 2019 Jul 31;9:11100. doi: 10.1038/s41598-019-47608-4 (PMC6668479; doi:10.1038/s41598-019-47608-4)
Supplement: Supplementary file 3 — Figure S1 [file 41598_2019_47608_MOESM3_ESM.zip]

Archive with 11 entries (8 files):
- Figure_S1/
- Figure_S1/Figure_S1B.nex
- __MACOSX/
- __MACOSX/Figure_S1/
- __MACOSX/Figure_S1/._Figure_S1B.nex
- Figure_S1/Figure_S1C.nex
- __MACOSX/Figure_S1/._Figure_S1C.nex
- Figure_S1/Figure_S1D.nex
- __MACOSX/Figure_S1/._Figure_S1D.nex
- Figure_S1/Figure_S1A.nex
- __MACOSX/Figure_S1/._Figure_S1A.nex
