# Supplementary material for: Differential homotypic and heterotypic interactions of antigen 43 (Ag43) variants in autotransporter-mediated bacterial autoaggregation
Source: Sci Rep. 2019 Jul 31;9:11100. doi: 10.1038/s41598-019-47608-4 (PMC6668479; doi:10.1038/s41598-019-47608-4)
Supplement: Supplementary file 3 — Figure S1 [file 41598_2019_47608_MOESM3_ESM.zip › Figure_S1/Figure_S1B.nex]

#nexus

BEGIN Taxa;
DIMENSIONS ntax=106;
TAXLABELS
[1] 'UPI00003B25EE_G1'
[2] 'UPI000224229A_G1'
[3] 'UPI0001F8D949_G1'
[4] 'UPI00000BAB90_G1'
[5] 'UPI0001C3282B_G1'
[6] 'UPI0005797E37_G1'
[7] 'UPI00074FA569_G1'
[8] 'UPI0005980B39_G1'
[9] 'UPI0007A74949_G1'
[10] 'UPI00092D7F6D_G1'
[11] 'UPI00038F962F_G1'
[12] 'UPI0002A3734A_G1'
[13] 'UPI00092D9759_G1'
[14] 'UPI00092D7EA0_G1'
[15] 'UPI00000B27C8_G1'
[16] 'UPI0005FC7343_G1'
[17] 'UPI00092A793C_G1'
[18] 'UPI000578D381_G1'
[19] 'UPI00000D07E5_G2'
[20] 'UPI0001F68B55_G2'
[21] 'UPI00005F0EEA_G2'
[22] 'UPI000209C9FC_G2'
[23] 'UPI000B7CCF26_G2'
[24] 'UPI0005CFB5F3_G2'
[25] 'UPI00000E49D2_G3'
[26] 'UPI00000E4A66_G3'
[27] 'UPI000037640F_G3'
[28] 'UPI000000CD3C_G3'
[29] 'UPI0001888EFC_G3'
[30] 'UPI0001EB6ED2_G3'
[31] 'UPI000391710D_G3'
[32] 'UPI0001C327EF_G3'
[33] 'UPI0002242A36_G3'
[34] 'UPI0001887A37_G3'
[35] 'UPI00038F52B5_G3'
[36] 'UPI00074F860D_G3'
[37] 'UPI00076F270D_G3'
[38] 'UPI000810C0CE_G3'
[39] 'UPI0002B8E8C3_G3'
[40] 'UPI00092DA986_G3'
[41] 'UPI0001E1728E_G3'
[42] 'UPI0002A1A3EA_G3'
[43] 'UPI0005FC7C94_G3'
[44] 'UPI000807301C_G3'
[45] 'UPI00090A5531_G3'
[46] 'UPI00092DC4B0_G3'
[47] 'UPI00092DB748_G3'
[48] 'UPI0001E6D993_G4'
[49] 'UPI00092D946C_G4'
[50] 'UPI00092DE8CA_G4'
[51] 'UPI0002BC3A2E_G4'
[52] 'UPI0006A04D8E_G4'
[53] 'UPI0002245125_G4'
[54] 'UPI00005F1A8B_G4'
[55] 'UPI000067362A_G4'
[56] 'UPI0001B5B454_G4'
[57] 'UPI0000D50823_G4'
[58] 'UPI0001C0981E_G4'
[59] 'UPI00005F1BE0_G4'
[60] 'UPI0001E6D971_G4'
[61] 'UPI00005F0DBD_G4'
[62] 'UPI00005EF79B_G4'
[63] 'UPI0001E17E72_G4'
[64] 'UPI00016A0A8C_G4'
[65] 'UPI0001AF8ADC_G4'
[66] 'UPI0001B5AF68_G4'
[67] 'UPI000214CB6B_G4'
[68] 'UPI00021ADB8E_G4'
[69] 'UPI00019AF91D_G4'
[70] 'UPI0003917CDC_G4'
[71] 'UPI000390012D_G4'
[72] 'UPI0003BEDAD2_G4'
[73] 'UPI000530AE1A_G4'
[74] 'UPI000535EBAA_G4'
[75] 'UPI00058C62E6_G4'
[76] 'UPI00058CA78B_G4'
[77] 'UPI0005CB0D29_G4'
[78] 'UPI00071659E5_G4'
[79] 'UPI000750B459_G4'
[80] 'UPI00076F1E58_G4'
[81] 'UPI000771E52C_G4'
[82] 'UPI0007A75752_G4'
[83] 'UPI0007FB464B_G4'
[84] 'UPI0007FB4FA8_G4'
[85] 'UPI00080C150C_G4'
[86] 'UPI00080C08D5_G4'
[87] 'UPI00090967BB_G4'
[88] 'UPI0009291067_G4'
[89] 'UPI00092D9226_G4'
[90] 'UPI00092DE0C0_G4'
[91] 'UPI00005F1287_G4'
[92] 'UPI00092DB897_G4'
[93] 'UPI00092D8B81_G4'
[94] 'UPI00020BF782_G4'
[95] 'UPI0001CB9117_G4'
[96] 'UPI00080C0F70_G4'
[97] 'UPI00080C09BF_G4'
[98] 'UPI00092DC035_G4'
[99] 'UPI00005F0037_G4'
[100] 'UPI00092DACBA_G4'
[101] 'UPI00092D9DF3_G4'
[102] 'UPI00092D90D1_G4'
[103] 'UPI0002ABFF97_G4'
[104] 'UPI000390E43C_G4'
[105] 'UPI0002F46D0B_G4'
[106] 'UPI0004658CB0_G4'
;
END; [Taxa]

BEGIN Characters;
DIMENSIONS nchar=274;
FORMAT
	datatype='protein' missing=? gap=- symbols="arndcqeghilkmfpstwyvz" labels=left transpose=no interleave=yes;
MATRIX
'UPI00003B25EE_G1' adivvhpgetvnggtlanhdnqivfgttngmtistgleygpdneantggqwvqdggtank
'UPI000224229A_G1' adtvvqagetvsggtltnhdnqivfgtvngmtistgleygpdneantggqwvqdggtank
'UPI0001F8D949_G1' adivvhpgetvnggtlanhdnqivfgttngmtistgleygpdneantggqwvqdggtank
'UPI00000BAB90_G1' adivvrpgetvnggtlanhdnqivfgttngmtistgleygpdneantggqwvqdggtank
'UPI0001C3282B_G1' adivvhpgetvnggtlanhdnqivfgttngmtistgleygpdneantggqwvqdggtank
'UPI0005797E37_G1' adivvhpgetvnggtlanhdnqivfgttngmtistgleygpdneantggqwvqdggtank
'UPI00074FA569_G1' adivvhpgetvnggtlanhdnqivfgttngmtistgleygpdneantggqwvqdggtank
'UPI0005980B39_G1' adivvhpgetvnggtlanhdnqivfgttngmtistgleygpdneantggqwvqdggtank
'UPI0007A74949_G1' adivvhpgetvndgtltnhdnqivfgttngmtistgleygpdneantggqwvqdggtank
'UPI00092D7F6D_G1' adivvhpgetvnggtlanhdnqivfgttngmtistgleygpdneantggqwvqdggtank
'UPI00038F962F_G1' adivvhpgetvnggtlanhdnqivfgttngmtistgleygpdneantggqwvqdggtank
'UPI0002A3734A_G1' adivvrpgetvnggtlanhdnqivfgttngmtistgleygpdneantggqwvqdggtank
'UPI00092D9759_G1' adtvvqagetvsggtltnhdnqivfgtvngmtistgleygpdneantggqwvqdggtank
'UPI00092D7EA0_G1' adtvvqagetvsggtltnhdnqivfgtvngmtistgleygpdneantggqwvqdggtank
'UPI00000B27C8_G1' adivvhpgetvnggtlanhdnqivfgttngmtistgleygpdneantggqwvqdggtank
'UPI0005FC7343_G1' adivvhpgetvnggtlanhdnqivfgttngmtistgleygpdneantggqwvqdggtank
'UPI00092A793C_G1' adivvhpgetvnggtlanhdnqivfgttngmtistgleygpdneantggqwvqdggtank
'UPI000578D381_G1' adivvhpgetvnggtlanhdnqivfgttngmtistgleygpdneantggqwvqdggtank
'UPI00000D07E5_G2' adkvvqagetvndgtltnhdnqivfgtangmtistglelgpdseentggqwiqnggiagn
'UPI0001F68B55_G2' adtvvqagetvnggtltnhdnqivfgtangmtistglelgpdseentggqwiqnsgiagn
'UPI00005F0EEA_G2' adtvvqagetvnggtltnhdnqivlgtangmtistglelgpdseentggqwiqnggiagn
'UPI000209C9FC_G2' adtvvqagetvnggtltnhdnqivfgtangmtistglelgpdseentggqwiqnggiagn
'UPI000B7CCF26_G2' adtvvqagetvsggtlenhdnqivfgtangmtistglelgpdseentggqwiqnggiagn
'UPI0005CFB5F3_G2' adkvvqagetvndgtltnhdnqivfgtangmtistglelgpdseentggqwiqnggiagn
'UPI00000E49D2_G3' adsvvpagetvnggtlinhdrqfvsgtadgmtvstglelgadsdnntggqqiarggtarn
'UPI00000E4A66_G3' adivvhpgetvnggtlvnhdnqfvsgtangvtvstglelgpdsdentggqwikaggtgrn
'UPI000037640F_G3' adivvhpcetvnggtlvnhdnqfvsgtadgvtvstglelgpdsdentggqwikaggtgrn
'UPI000000CD3C_G3' adivvhpgetvnggtlvnhdnqfvsgtadgvtvstglelgpdsdentggqwikaggtgrn
'UPI0001888EFC_G3' adivvhpgetvnggtlvnhdnqfvsgtadgvtvstglelgpdsddntggqqiarggtarn
'UPI0001EB6ED2_G3' adivvhpgetvnggtlvnhdnqfvsgtadgvtvstglelgpdsdentggqwikaggtgrn
'UPI000391710D_G3' adsivqagetvnggtlenhdnqivlgtangmtistglelgpdseentggqwiqnggiagn
'UPI0001C327EF_G3' adivvhpgetvnggtlvnhdnqfvsgtadgvtvstglelgpdsddntggqqiarggtarn
'UPI0002242A36_G3' adivvhpgetvnggtlvnhdnqfvsgtadgvtvstglelgpdsdentggqwikaggtgrn
'UPI0001887A37_G3' adivvhpgetvnggtlvnhdnqfvsgtangvtvstglelgpdsdentggqwikaggtgrn
'UPI00038F52B5_G3' adsvvpagetvnggtlinhdrqfvsgtadgmtvstglelgadsdnntggqqiarggtarn
'UPI00074F860D_G3' adivvhpgetvnggtlvnhdnqfvsgtadgvtvstglelgpdsdentggqwikaggtgrn
'UPI00076F270D_G3' adivvhpgetvnggtlvnhdnqfvsgtadgvtvstglelgpdsddntggqqiarggtarn
'UPI000810C0CE_G3' adivvhpgetvnggtlvnhdnqfvsgtadgvtvstglelgpdsdentggqwikaggtgrn
'UPI0002B8E8C3_G3' adivvhpgetvnggtlvnhdnqfvsgtadgvtvstglelgpdsddntggqqiarggtarn
'UPI00092DA986_G3' adivvhpgetvnggtlvnhdnqfvsgtadgvtvstglelgpdsdentggqwikaggtgrn
'UPI0001E1728E_G3' adsivqagetvnggtlenhdnqivlgtangmtistglelgpdseentggqwiqnggiagn
'UPI0002A1A3EA_G3' adsivqagetvnggtlenhdnqivlgtangmtistglelgpdseentggqwiqnggiagn
'UPI0005FC7C94_G3' adivvhpgetvnggtltnhdnqivsgtadgvtvstglelgpdsddntggqqitwggtarn
'UPI000807301C_G3' adsivqagetvnggtlenhdnqivlgtangmtistglelgpdseentggqwiqnggiagn
'UPI00090A5531_G3' adsivqagetvnggtlenhdnqivlgtangmtistglelgpdseentggqwiqnggiagn
'UPI00092DC4B0_G3' adsivqagetvnggtlenhdnqivlgtangmtistglelgpdseentggqwiqnggiagn
'UPI00092DB748_G3' adtvvqagetvndgtltnhdnqivfgtangmtistglelgpdseentggqwiqnggiagn
'UPI0001E6D993_G4' adsvvqagetvsggtlenhdnqivfgttngitistgleygpdneantggqwvqdggtasn
'UPI00092D946C_G4' adtvvqagetvsggalenhdnqivfgttngmtistgleygpdneantggqwvqdggtasn
'UPI00092DE8CA_G4' adtvvqagetvsggtltnhdnqivfgtangmtistgleygpdneantggqwvqdggtann
'UPI0002BC3A2E_G4' adsvvqageivnggtlvnhdnqivfgttngitistgleygpdneantggqwvqdggtasn
'UPI0006A04D8E_G4' adtvvqagetvsggklenhdnqivfgtangmtistgleygpdneantggqwiqnggiann
'UPI0002245125_G4' adtvvqagetvsggtltnhdnqivfgtangmtistgleygpdneantggqwiqnggiann
'UPI00005F1A8B_G4' adtvvqagetvndgtltnhdnqivlgtangmtistgleygpdneantggqwiqnggiann
'UPI000067362A_G4' adtivqagetvnggtltnhdnqivlgtangmtissgleygpdneantggqwiqnggiann
'UPI0001B5B454_G4' adtvvqagetvsggtlvnhdnqivfgtangmtistgleygpdneantggqwiqnggtann
'UPI0000D50823_G4' adtvvqagetvnggtltnhdnqivlgtangmtistgleygpdneantggqwiqnggiann
'UPI0001C0981E_G4' adtvvqagetvsggtlanhdnqivfgttnemtistgleygpdneantggqwiqnggtann
'UPI00005F1BE0_G4' adtvvqagetvsggtltnhdnqivfgtangmtistgleygpdneantggqwiqnggiann
'UPI0001E6D971_G4' adtvvqagetvsggtltnhdnqivfgtangmtissgleygpdneantggqwiqnggiann
'UPI00005F0DBD_G4' adtvvqagetvsggtltnhdnqivfgtangmtistgleygpdneantggqwiqnggiann
'UPI00005EF79B_G4' adtvvqagetvndgtltnhdnqivlgtangmtistgleygpdneantggqwiqnggiann
'UPI0001E17E72_G4' adtvvqagetvnggtltnhdnqivlgtangmtistgleygpdneantggqwiqnggiann
'UPI00016A0A8C_G4' adtvveagetvnggtltnhdnqivfgttngmtistgleygtdneantggqwvqdggtasn
'UPI0001AF8ADC_G4' adtvvqagetvnggtltnhdnqivfgatngmtistgleygpdneantggqwvqdggtasn
'UPI0001B5AF68_G4' adtvvqagetvnggtltnhdnqivfgtangmtistgleygpdneantggqwiqnggiann
'UPI000214CB6B_G4' adtvvqagetvnggtltnhdnqivlgtangmtistgleygpdneantggqwiqnggiann
'UPI00021ADB8E_G4' adtvvqagetvsggtltnhdnqivlgtangmtistgleygpdneantggqwiqnggiann
'UPI00019AF91D_G4' adtvvqagetvnggtlenhdnqivfgtangmtistgleygpdneantggqwiqnggiann
'UPI0003917CDC_G4' adtvvqagetvndgtltnhdnqivlgtangmtistgleygpdneantggqwiqnggiann
'UPI000390012D_G4' adtvvqagetvsggalenhdnqivfgtangmtistgleygpdneantggqwiqnggiann
'UPI0003BEDAD2_G4' adkvvqagetvndgtltnhdnqivlgtangmtistgleygpdneantggqwiqnggiann
'UPI000530AE1A_G4' adtvvqagetvndgtltnhdnqivfgtangmtistgleygpdneantggqwiqnggiann
'UPI000535EBAA_G4' adtvvqagetvsggtltnhdnqivlgtangmtistgleygpdneantggqwiqnggiann
'UPI00058C62E6_G4' adtvvqagetvndgtltnhdnqivfgtangmtistgleygpdneantggqwiqnggiann
'UPI00058CA78B_G4' adtvvqagetvndgtltnhdnqivlgtangmtistgleygpdneantggqwiqnggiann
'UPI0005CB0D29_G4' adkvvqagetvndgtltnhdnqivfgtangmtistgleygpdneantggqwiqnggtann
'UPI00071659E5_G4' adkvvqagetvndgtltnhdnqivlgtangmtistgleygpdneantggqwiqnggiann
'UPI000750B459_G4' adkvvqagetvndgtltnhdnqivlgtangmtistgleygpdneantggqwiqnggiann
'UPI00076F1E58_G4' adkvvqagetvndgtltnhdnqivlgtangmtistgleygpdneantggqwiqnggiann
'UPI000771E52C_G4' adtvvqagetvndgtltnhdnqivfgtangmtistgleygpdneantggqwiqnggtann
'UPI0007A75752_G4' adtvvqagetvsggalenhdnqivfgttngmtistgleygpdneantggqwiqnggiann
'UPI0007FB464B_G4' adtvvqagetmsggtlvnhdnqivfgttngmtistgleygpdneantggqwvqdggtagn
'UPI0007FB4FA8_G4' adtvvqagetvnggtltnhdnqivlgtangmtistgleygpdneantggqwiqnggiann
'UPI00080C150C_G4' adtvvqagetvsggtltnhdnqivfgtangmtistgleygpdneantggqwiqnggtann
'UPI00080C08D5_G4' adtvvqagetvsggtltnhdnqivfgtangmtistgleygpdneantggqwiqnggtann
'UPI00090967BB_G4' adkvvqagetvndgtltnhdnqivlgtangmtistgleygpdneantggqwiqnggiann
'UPI0009291067_G4' adtvvqagetvndgtltnhdnqivlgtangmtistgleygpdneantggqwiqnggvann
'UPI00092D9226_G4' adtvvqvgetvsggtltnhdnqivfgtangmtistgleygpdneantggqwiqnggtann
'UPI00092DE0C0_G4' adtvvqagetvsgvalenhdnqivfgttngmtistgleygpdneantggqwiqnggiann
'UPI00005F1287_G4' adtvvqagetvsggtltnhdnqivlgtangmtistgleygpdneantggqwiqnggiann
'UPI00092DB897_G4' adtvvqagetlsggtlanhdnqivfgttngmtistgleygpdneantggqwiqnggiann
'UPI00092D8B81_G4' adtvvqagetvsggalenhdnqivfgtangmtistgleygpdneantggqwiqnggiann
'UPI00020BF782_G4' adtvvqagetvndgtltnhdnqivfgtangmtistgleygpdneantggqwiqnggiann
'UPI0001CB9117_G4' adtvvqagetvsggtlvnhdnqivfgtangmtistgleygpdneantggqwiqnggtann
'UPI00080C0F70_G4' adtvvqagetvsggtltnhdnqivfgtangmtistgleygpdneantggqwiqnggtann
'UPI00080C09BF_G4' adtvvqagetvsggtltnhdnqivfgtangmtistgleygpdneantggqwiqnggtann
'UPI00092DC035_G4' adtvvqagetvsggtltnhdnqivfgtangmtistgleygpdneantggqwiqnggiann
'UPI00005F0037_G4' adtvvqagetvsggtlvnhdnqivfgtangmtistgleygpdneantggqwiqnggtann
'UPI00092DACBA_G4' adtvvqagetvndgtltnhdnqivfgtangmtistgleygpdneantggqwiqnggiann
'UPI00092D9DF3_G4' adkvvqagetvndgtltnhdnqivlgtangmtistgleygpdneantggqwiqnggiann
'UPI00092D90D1_G4' adtvvqagetvndgtltnhdnqivfgtangmtistgleygpdneantggqwiqnggiann
'UPI0002ABFF97_G4' adtvvqagetvsggtltnhdnqivfgtangmtistgleygpdneantggqwiqnggiann
'UPI000390E43C_G4' adtvvqagetvnggtlanhdnqivfgtangmtistgleygpdneaniggqwiqnggiann
'UPI0002F46D0B_G4' adtvvqagetvnggtltnhdnqiilgtangmtistgleygpdneantggqwiqnggtann
'UPI0004658CB0_G4' adtvvqagetvsggtltnhdnqivfgtangmtistgleygpdneantggqwiqnggiann

'UPI00003B25EE_G1' ttvtsgglqrvnpggsvsdtvisagggqslqgravnttl-nggeqlmhegaiatgtvind
'UPI000224229A_G1' ttvtsgglqrvnpggsvsdtvisagggqslqgravnttl-nggeqwmhegaiatgtvind
'UPI0001F8D949_G1' ttvtsgglqrvnpggsvsdtvisagggqslqgravnttl-nggeqwmhegaiatgtvind
'UPI00000BAB90_G1' ttvtsgglqrvnpggsvsdtvisagggqslqgravnttl-nggeqwmhegaiatgtvind
'UPI0001C3282B_G1' ttvtsgglqrvnpggsvsdtvisagggqslqgravnttl-nggeqwmhegaiatgtvind
'UPI0005797E37_G1' ttvtsgglqrvnpggsvsdtvisagggqslqgravnttl-nggeqwvhedgiatgtvine
'UPI00074FA569_G1' ttvtsgglqrvnpggsvsdtvisagggqslqgravnttl-nggeqwmhegaiatgtvind
'UPI0005980B39_G1' ttvtsgglqrvnpggsvsdtvisagggqslqgravnttl-nggeqwvhedgiatgtvine
'UPI0007A74949_G1' ttvtsgglqrvnpggsvsdtvisagggqslqgravnttl-nggeqwmhegaiatgtvind
'UPI00092D7F6D_G1' ttvtsgglqrvnpggsvsdtvisagggqslqgravnttl-nggeqwvhedgiatgtvine
'UPI00038F962F_G1' ttvtsgglqrvnpggsvsdtvisagggqslqgravnttl-nggeqwmhegaiatgtvind
'UPI0002A3734A_G1' ttvtsgglqrvnpggsvsdtvisagggqslqgravnttl-nggeqwmhegaiatgtvind
'UPI00092D9759_G1' ttvtsgglqrvnpggsvsdtvisagggqslqgravnttl-nggeqwmhegaiatgtvind
'UPI00092D7EA0_G1' ttvtsgglqrvnpggsvsdtvisagggqslqgravnttl-nggeqwmhegaiatgtvind
'UPI00000B27C8_G1' ttvtsgglqrvnpggsvsdtvisagggqslqgravnttl-nggeqwmhegaiatgtvind
'UPI0005FC7343_G1' ttvtsgglqrvnpggsvsdtvisagggqslqgravnttl-nggeqwmhegaiatgtvind
'UPI00092A793C_G1' ttvtsgglqrvnpggsvsdtvisagggqslqgravnttl-nggeqwmhegaiatgtvind
'UPI000578D381_G1' ttvtsgglqrvnpggsvsdtvisagggqslqgravnttl-nggeqwmhegaiatgtvind
'UPI00000D07E5_G2' ttvttngrqvvleggtasdtvirdgggqslnglavnttlnnrgeqwvheggvatgtiinr
'UPI0001F68B55_G2' ttvttngrqvvleggtasdtvirdgggqslnglavnttlinrgeqwvheggvatgtiinr
'UPI00005F0EEA_G2' ttvttngrqvvleggtasdtvirdgggqslnglavnttlnnrgeqwvheggvatgtiinr
'UPI000209C9FC_G2' ttvttngrqvvleggtasdtvirdgggqslnglavnttlnnrgeqwvheggvatgtiinr
'UPI000B7CCF26_G2' ttvttngrqvvleggtasdtvirdgggqslnglavnttlnnrgeqwvheggvatgtiinr
'UPI0005CFB5F3_G2' ttvttngrqvvleggtasdtvirdgggqslnglavnttlnnrgeqwvheggvatgtiinr
'UPI00000E49D2_G3' trvtanglqdvmaggstsdtvistgggqnlrgkasgtvl-nggdqwihaggrasgtvinq
'UPI00000E4A66_G3' ttvtangrqivqaggtasdtvirdgggqslnglavnttldnrgeqwvhgggkaagtiinq
'UPI000037640F_G3' ttvtangrqivqaggtasdtvirdgggqslnglavnttldnrgeqwvhgggkaagtiinq
'UPI000000CD3C_G3' ttvtangrqivqaggtasdtvirdgggqslnglavnttldnrgeqwvhgggkaagtiinq
'UPI0001888EFC_G3' ttvtanglqdvmaggsatdtvisagggqnlrgqaygtvl-nggeqwihaggsasgtvinq
'UPI0001EB6ED2_G3' ttvtangrqivqaggtasdtvirdgggqslnglavnttldnrgeqwvhgggkaagtiinq
'UPI000391710D_G3' ttvttngrqvvleggtasdtvirdgggqslnglavnttlnnrgeqwvheggvatgtiinr
'UPI0001C327EF_G3' ttvtanglqdvmaggsatdtvisagggqnlrgqaygtvl-nggeqwihaggsasgtvinq
'UPI0002242A36_G3' ttvtangrqivqaggtasdtvirdgggqslnglavnttldnrgeqwvhgggkadgtiinq
'UPI0001887A37_G3' ttvtangrqivqaggtasdtvirdgggqslnglavnttldnrgeqwvhgegkatgtiinq
'UPI00038F52B5_G3' trvtanglqdvmaggstsdtvistgggqnlrgkasgtvl-nggdqwihaggrasgtvinq
'UPI00074F860D_G3' ttvtangrqivqaggtasdtvirdgggqslnglavnttldnrgeqwvhgggkaagtiinq
'UPI00076F270D_G3' ttvtanglqdvmaggsatdtvisagggqnlrgqaygtvl-nggeqwihaggsasgtvinq
'UPI000810C0CE_G3' ttvtangrqivqaggtasdtvirdgggqslnglavnttldnrgeqwvhgggkaagtiinq
'UPI0002B8E8C3_G3' ttvtanglqdvmaggsatdtvisagggqnlrgqaygtvl-nggeqwihaggsasgtvinq
'UPI00092DA986_G3' ttvtangrqivqaggtasdtvirdgggqslnglavnttldnrgeqwvhgggkaagtiinq
'UPI0001E1728E_G3' ttvttngrqvvleggtasdtvirdgggqslnglavnttlnnrgeqwvheggvatgtiinr
'UPI0002A1A3EA_G3' ttvttngrqvvleggtasdtvirdgggqslnglavnttlnnrgeqwvheggvatgtiinr
'UPI0005FC7C94_G3' ttvttngcqvvgvggtasdtvirdgggqslyglavnttlnnrgeqwvhgdgkaigtvinr
'UPI000807301C_G3' ttvttngrqvvleggtasdtvirdgggqslnglavnttlnnrgeqwvheggvatgtiinr
'UPI00090A5531_G3' ttvttngrqvvleggtasdtvirdgggqslnglavnttlnnrgeqwvheggvatgtiinr
'UPI00092DC4B0_G3' ttvttngrqvvleggtasdtvirdgggqslnglavnttlnnrgeqwvheggvatgtiinr
'UPI00092DB748_G3' ttvttngrqvvleggtasdtvirdgggqslnglavnttlnnrgeqwvheggvatgtiinr
'UPI0001E6D993_G4' ttissgglqfvgaggkatdtiinegggqslkglalnttl-nggeqwmhegaiatgtvind
'UPI00092D946C_G4' ttissgglqfvgaggkatdtiinegggqslkglalnttl-nggeqwmhegaiatgtvind
'UPI00092DE8CA_G4' ttissgglqfvgaggkatdtiinegggqslkglalnttl-nggeqwmhegaiatgtvind
'UPI0002BC3A2E_G4' ttissgglqfvgaggkatdtiinegggqslkglalnttl-nggeqwmhegaiatgtvine
'UPI0006A04D8E_G4' ttvtggglqrvnaggsvsdtvisagggqslqgqavnttl-nggeqwvheggiatvtvine
'UPI0002245125_G4' ttvtggglqrvnaggsvsdtvisagggqslqgqavnttl-nggeqwvheggiatgtvine
'UPI00005F1A8B_G4' ttvtggglqrvnaggsvsdtvisagggqslqgqavnttl-nggeqwvheggiatgtvine
'UPI000067362A_G4' ttvtggglqrvnaggsvsdtvisagggqslqgqavnttl-nggeqwvheggiatgtvine
'UPI0001B5B454_G4' ttvtggglqrvntggsvsdtvisagggqslqgqavnttl-nggeqwvheggiatgtvine
'UPI0000D50823_G4' ttvtggglqrvnaggsvsdtvisagggqslqgqavnttl-nggeqwvheggiatgtvine
'UPI0001C0981E_G4' ttvtggglqrvnaggsvsdtvisagggqslqgqalnttl-nggeqwvheggiatgtvine
'UPI00005F1BE0_G4' ttvtggglqrvnaggsvsdtvisagggqslqgqavnttl-nggeqwvheggiatgtvine
'UPI0001E6D971_G4' ttvtggglqrvnaggsvsdtvisagggqslqgqavnttl-nggeqwvheggiatgtvine
'UPI00005F0DBD_G4' ttvtggglqrvnaggsvsdtvisagggqslqgqavnttl-nggeqwvheggiatvtvine
'UPI00005EF79B_G4' ttvtggglqrvnaggsvsdtvisagggqslqgqavnttl-nggeqwvheggiatgtvine
'UPI0001E17E72_G4' ttvtggglqrvnaggsvsdtvisagggqslqgqavnttl-nggeqwmhegaiatgtvind
'UPI00016A0A8C_G4' ttissgglqfvgaggkatdtiinegggqslkglalnttl-nggeqwmhegaiatgtvind
'UPI0001AF8ADC_G4' ttissgglqfvgaggkatdtiinegggqslkglalnttl-nggeqwmhegaiatgtvind
'UPI0001B5AF68_G4' ttvtggglqrvnaggsvsdtvisagggqslqgqavnttl-nggeqwvheggiatvtvine
'UPI000214CB6B_G4' ttvtggglqrvnaggsvsdtvisagggqslqgqavnttl-nggeqwvheggiatgtvine
'UPI00021ADB8E_G4' ttvtggglqrvnaggsvsdtvisagggqslqgqavnttl-nggeqwvheggiatgtvine
'UPI00019AF91D_G4' ttvtggglqrvnaggsvsdtvisagggqslqgqavnttl-nggeqwvheggiatgtvine
'UPI0003917CDC_G4' ttvtggglqrvnaggsvsdtvisagggqslqgqavnttl-nggeqwvheggiatgtvine
'UPI000390012D_G4' ttvtggglqrvnaggsvsdtviragggqslqgqavnttl-nggeqwvheggiatgtvine
'UPI0003BEDAD2_G4' ttvtggglqrvnaggsvsdtvisagggqslqgqavnttl-nggeqwvheggiatgtvine
'UPI000530AE1A_G4' ttvtggglqrvnaggsvsdtvisagggqslqgqavnttl-nggeqwvheggiatgtvine
'UPI000535EBAA_G4' ttvtggglqrvnaggsvsdtvisagggqslqgqavnttl-nggkqwvheggiatgtvine
'UPI00058C62E6_G4' ttvtggglqrvnaggsvsdtvisagggqslqgqavnttl-nggeqwvheggiatgtvine
'UPI00058CA78B_G4' ttvtggglqrvnaggsvsdtvisagggqslqgqavnttl-nggeqwvheggiatgtvine
'UPI0005CB0D29_G4' ttvtggglqrvnaggsvsdtvisagggqslqgqavnttl-nggeqwvheggiatgtvine
'UPI00071659E5_G4' ttvtggglqrvnaggsvsdtvisagggqslqgqavnttl-nggeqwvheggiatgtvine
'UPI000750B459_G4' ttvtggglqrvnaggsvsdtvisagggqslqgqavnttl-nggeqwvheggiatgtvine
'UPI00076F1E58_G4' ttvtggglqrvnaggsvsdtvisagggqslqgqavnttl-nggeqwvheggiatgtvine
'UPI000771E52C_G4' ttvtggglqrvnaggsvsdtvisagggqslqgqavnttl-nggeqwvheggiatvtvine
'UPI0007A75752_G4' ttvtggglqrvnaggsvsdtvisagggqslqgqavnttl-nggeqwvheggiatgtvine
'UPI0007FB464B_G4' taissgglqfvgaggkatdtiinegggqslkglalnttl-nggeqwmhegaiatgtvind
'UPI0007FB4FA8_G4' ttvtggglqrvnaggsvsdtvisagggqslqgqavnttl-nggeqwvheggiatgtvine
'UPI00080C150C_G4' ttvtggglqrvnaggsvsdtvisagggqslqgqavnttl-nggeqwvheggiatvtvine
'UPI00080C08D5_G4' ttvtggglqrvnaggsvsdtvisagggqslqgqavnttl-nggeqwvheggiatgtvine
'UPI00090967BB_G4' ttvtggglqrvnaggsvsdtvisagggqslqgqavnttl-nggeqwvheggiatgtvine
'UPI0009291067_G4' ttvtggglqrvnaggsvsdtvisagggqslqgqavnttl-nggeqwvheggiatgtvine
'UPI00092D9226_G4' ttvtggglqrvnaggsvsdtvisagggqslqgqavnttl-nggeqwvheggiatdtvine
'UPI00092DE0C0_G4' ttvtggglqrvnaggsvsdtvisagggqslqgqavnttl-nggeqwvheggiatgtvine
'UPI00005F1287_G4' ttvtggglqrvnaggsvsdtvisagggqslqgqavnttl-nggeqwvheggiatgtvine
'UPI00092DB897_G4' ttvtggglqrvnaggsvsdtvisaeggqslqgqavnttl-nggeqwmhegaiatgtvind
'UPI00092D8B81_G4' ttvtggglqrvnaggsvsdtvisagggqslqgqavnttl-nggeqwvheggiatgtvine
'UPI00020BF782_G4' ttvtggglqrvnaggsvsdtvisagggqslqgqavnttl-nggeqwvheggiatgtvine
'UPI0001CB9117_G4' ttvtggglqrvntggsvsdtvisagggqslqgqavnttl-nggeqwvheggiatgtvine
'UPI00080C0F70_G4' ttvtggglqrvnaggsvsdtvisagggqslqgqavnttl-nggeqwvheggiatgtvine
'UPI00080C09BF_G4' ttvtggglqrvnaggsvsdtvisagggqslqgqavnttl-nggeqwvheggiatgtvine
'UPI00092DC035_G4' ttvtggglqrvnaggsvsdtvisagggqslqgqavnttl-nggeqwvheggiatgtvine
'UPI00005F0037_G4' ttvtggglqrvntggsvsdtvisagggqslqgqavnttl-nggeqwvheggiatgtvine
'UPI00092DACBA_G4' ttvtggglqrvnaggsvsdtvisagggqslqgqavnttl-nggeqwvheggiatgtvine
'UPI00092D9DF3_G4' ttvtggglqrvnaggsvsdtvisagggqslqgqavnttl-nggeqwvheggiatgtvine
'UPI00092D90D1_G4' ttvtggglqrvnaggsvsdtvisagggqslqgqavnttl-nggeqwvheggiatgtvine
'UPI0002ABFF97_G4' ttvtggglqrvnaggsvsdtvisagggqslqgqavnttl-nggeqwvheggiatvtvine
'UPI000390E43C_G4' ttvtggglqrvnaggsvsdtvisagggqslqgqavnttl-nggeqwvheggiatgtvine
'UPI0002F46D0B_G4' ttvtggglqrvnaggsvsdtvisagggqslqgqavnttl-nggeqwvheggiatgtvine
'UPI0004658CB0_G4' ttvtggglqrvnaggsvsdtvisagggqslqgqavnttl-nggeqwvheggiatgtvine

'UPI00003B25EE_G1' kgwqvvkpgtvatdtvfntgaeggpdaengdt--gqfvrgdavrttinkngrqivraegt
'UPI000224229A_G1' kgwqvvkpgtvatdtvvntgaeggpdaengdt--gqfvrgnavrttinkngrqivaaegt
'UPI0001F8D949_G1' kgwqvvkpgtvatdtvvntgaeggpdaengdt--gqfvrgdavrttinkngrqivrtegt
'UPI00000BAB90_G1' kgwqvvkpgtvatdtvvntgaeggpdaengdt--gqfvrgdavrttinkngrqivrtegt
'UPI0001C3282B_G1' kgwqvvkpgtvatdtvvntgaeggpdaengdt--gqfvrgdavrttinkngrqivraegt
'UPI0005797E37_G1' kgwqaiksgavatdtvvntgaeggpdaengdt--gqtvygdavrttinkngrqivaaegt
'UPI00074FA569_G1' kgwqaiksgavatdtvvntgaeggpdaengdt--gqfvrgdavrttinkngrqivrtegt
'UPI0005980B39_G1' kgwqaiksgavatdtvvntgaeggpdaengdt--gqfvrgdavrttinkngrqivrtegt
'UPI0007A74949_G1' kgwqvvkpgtvatdtvvntgaeggpdaengdt--gqfvrgdavrttinkngrqivraegt
'UPI00092D7F6D_G1' kgwqaiksgavatdtvvntgaeggpdaengdt--gqtvygdavrttinkngrqivaaegt
'UPI00038F962F_G1' kgwqvvkpgtvatdtvvntgaeggpdaengdt--gqfvrgdavrttinkngrqivraegt
'UPI0002A3734A_G1' kgwqvvkpgtvatdtvvntgaeggpdaengdt--gqfvrgdavrttinkngrqivrtegt
'UPI00092D9759_G1' kgwqvvkpgtvatdtvvntgaeggpdaengdt--gqfvrgdavrttinkngrqivrtegt
'UPI00092D7EA0_G1' kgwqvvkpgtvatdtvvntgaeggpdaengdt--gqfvrgdavrttinkngrqivrtegt
'UPI00000B27C8_G1' kgwqvvkpgtvatdtvvntgaeggpdaengdt--gqfvrgdavrttinkngrqivraegt
'UPI0005FC7343_G1' kgwqvvkpgtvatdtvvntgaeggpdaengdt--gqfvrgdavrttinkngrqivraegt
'UPI00092A793C_G1' kgwqvvkpgtvatdtvvntgaeggpdaengdt--gqfvrgdavrttinkngrqivraegt
'UPI000578D381_G1' kgwqvvkpgtvatdtvvntgaeggpdaengdt--gqfvrgdavrttinkngrqivraegt
'UPI00000D07E5_G2' dgyqsvksgglatgtiintgae--ggpdsdnsytgqkvqgtaesttinkngrqiilfsgl
'UPI0001F68B55_G2' dgyqsvksgglatgtiintgse--ggpdsdnsytgqkvqgtaesttinkngrqiilssgi
'UPI00005F0EEA_G2' dgyqsvksgglatgtiintgae--ggpdsdnsytgqkvqgtaesttinkngrqiilfsgi
'UPI000209C9FC_G2' dgyqsvksgglatgtiintgae--ggpdsdnsytgqkvqgtaesttinkngrqiilfsgi
'UPI000B7CCF26_G2' dgyqsvksgglatgtiintgae--ggpdsdnsytgqkvqgtaesttinkngrqiilfsgi
'UPI0005CFB5F3_G2' dgyqsvksgglatgtiintgae--ggpdsdnsytgqkvqgtaesttinkngrqiilfsgl
'UPI00000E49D2_G3' dgyqtikhgglvtgtivntgaeggpdsenvst--gqmvggiaesttinkngrqviwssgi
'UPI00000E4A66_G3' dgyqtikhgglatgtivntgaeggpesenvss--gqmvggtaesttinkngrqviwssgm
'UPI000037640F_G3' dgyqtikhgglatgtivntgaeggpesenvss--gqmvggtaesttinkngrqviwssgm
'UPI000000CD3C_G3' dgyqtikhgglatgtivntgaeggpesenvst--gqmvggtaesttinnngrqviwssgv
'UPI0001888EFC_G3' sgyqtikhggqatgtivntgaeggpesenvss--gqmvggtaesttinkngrqviwssgm
'UPI0001EB6ED2_G3' dgyqtikhgglatgtivntgaeggpesenvss--gqmvggtaesttinkngrqviwssgm
'UPI000391710D_G3' dgyqsvksgglatgtiintgae--ggpdsdnsytgqkvqgtaesttinkngrqiilfsgi
'UPI0001C327EF_G3' sgyqtikhggqatgtivntgaeggpesenvss--gqmvggtaesttinkngrqviwssgm
'UPI0002242A36_G3' egyqtikhgglatrtivntgaeggpesenvss--gqmvggtaesttinkngrqviwssgm
'UPI0001887A37_G3' dgyqtikhgglatgtivntgaeggpesenvst--gqmvggtaesttinnngrqviwssgv
'UPI00038F52B5_G3' dgyqtikhgglatgtivntgaeggpdsenvst--gqmvggiaesttinkngrqviwssgm
'UPI00074F860D_G3' dgyqtikhgglatgtivntgaeggpesenvst--gqmvggtaesttinnngrqviwssgv
'UPI00076F270D_G3' sgyqtikhggqatgtiintgaeggpesenvss--gqmvggtaesttinkngrqviwssgm
'UPI000810C0CE_G3' dgyqtikhgglatgtivntgaeggpesenvss--gqmvggtaesttinkngrqviwssgm
'UPI0002B8E8C3_G3' sgyqtikhggqatgtivntgaeggpesenvss--gqmvggtaesttinkngrqviwssgm
'UPI00092DA986_G3' dgyqtikhgglatgtivntgaeggpesenvst--gqmvggtaesttinnngrqviwssgv
'UPI0001E1728E_G3' dgyqsvksgglatgtiintgae--ggpdsdnsytgqkvqgtaesttinkngrqiilfsgi
'UPI0002A1A3EA_G3' dgyqsvksgglatgtiintgae--ggpdsdnsytgqkvqgtaesttinkngrqiilfsgi
'UPI0005FC7C94_G3' dgyqsvksgglatgtiintgae--ggpdsdnsytgqkvqgtaesttinkngrqiilfsgi
'UPI000807301C_G3' dgyqsvksgglatgtiintgae--ggpdsdnsytgqkvqgtaesttinkngrqiilfsgi
'UPI00090A5531_G3' dgyqsvksggvatgtiintgae--ggpdsdnsytgqkvqgtaesttinkngrqiilfsgi
'UPI00092DC4B0_G3' dgyqsvksggvatgtiintgae--ggpdsdnsytgqkvqgtaesttinkngrqiilfsgi
'UPI00092DB748_G3' dgyqsvksgglatgtiintgae--ggpdsdnsytgqkvqgtaesttinkngrqiilfsgi
'UPI0001E6D993_G4' kgwqvvkpgavatdtvvntgaeggpdaenadt--gqfvrgdavrttinkngrqivvatgv
'UPI00092D946C_G4' kgwqvvkpgavatdtvvntgaeggpdaengdt--gqfvrgnavrttinengrqivategt
'UPI00092DE8CA_G4' kgwqvvkpgavatdtvvntgaeggpdaengdt--gqfvrgnavrttinkngrqivaaegt
'UPI0002BC3A2E_G4' kgwqvvkpgavatdtvvntgaeggpdaenadt--gqfvrgdavrttinkngrqivvatgv
'UPI0006A04D8E_G4' kgwqavksgamatdtvvntgaeggpdaengdt--gqfvrgnavrttinkngrqivaaegt
'UPI0002245125_G4' kgwqavksgamatdtvvntgaeggpdadngdt--gqfvrgnavrtainkngrqivavegt
'UPI00005F1A8B_G4' kgwqavksgamatdtvvntgaeggpdaengdt--gqfvrgnavrttinkngrqivaaegt
'UPI000067362A_G4' kgwqtvksgamatdtvvntgaeggpdaengdt--gqfvrgnavrttinengrqivaaegt
'UPI0001B5B454_G4' kgwqaiksgavatdtvvntgaeggpdaengdt--gqtvygdavrttinkngrqivaaegt
'UPI0000D50823_G4' kgwqavksgamatdtvvntgaeggpdaengdt--gqtvygdavrttinkngrqivaaegt
'UPI0001C0981E_G4' kgwqvvkpgavatdtvvntgaeggpdaengdt--gqfvrgdavrttinengrqivaaegt
'UPI00005F1BE0_G4' kgwqavksgamatdtvvntgaeggpdaengdt--gqfvrgnavrttinengrqivaaegt
'UPI0001E6D971_G4' kgwqavksgamatdtvvntgaeggpdaengdt--gqfvrgnavrttinkngrqivaaegt
'UPI00005F0DBD_G4' kgwqavksgamatdtvvntgaeggpdadngdt--gqfvrgnavrttinkngrqivavegt
'UPI00005EF79B_G4' kgwqavksgamatdtvvntgaeggpdaengdt--gqfvrgnavrttinengrqivaaegt
'UPI0001E17E72_G4' kgwqvvkpgavatdtvvntgaeggpdaengdt--gqfvrgnavrttinkngrqivaaegt
'UPI00016A0A8C_G4' kgwqvvkpgavatdtvvntgaeggpdaengdt--gqfvrgnavrttinkngrqivtvegt
'UPI0001AF8ADC_G4' kgwqvvkpgavatdtvvntgaeggpdvengdt--gqfvrgnavrttinengrqivaaegt
'UPI0001B5AF68_G4' kgwqavksgamatdtvvntgaeggpdaengdt--gqnvygdavrttinkngrqivaaegt
'UPI000214CB6B_G4' kgwqavksgamatdtvvntgaeggpdaengdt--gqfvrgnavrttinengrqivaaegt
'UPI00021ADB8E_G4' kgwqavksgamatdtvvntgaeggpdaengdt--gqfvrgnavrttinkngrqivavegt
'UPI00019AF91D_G4' kgwqavksgavatdtvvntgaeggpdaengdt--gqfvrgnaarttinkngrqivavegt
'UPI0003917CDC_G4' kgwqavksgamatdtvvntgaeggpdadngdt--gqfvrgnavrttinkngrqivaaegt
'UPI000390012D_G4' kgwqavksgamatdtvvntgaeggpdaengdt--gqtvygdavrttinkngrqivaaegt
'UPI0003BEDAD2_G4' kgwqaiksgamatdtvvntgaeggpdaengdt--gqfvrgnavrttinengrqivaaegt
'UPI000530AE1A_G4' kgwqaiksgavatdtvvntgaeggpdaengdt--gqtvygdavrttinkngrqivaaegt
'UPI000535EBAA_G4' kgwqavksgamatdtvvntgaeggpdaengdt--gqfvrgnavrttinengrqivaaegt
'UPI00058C62E6_G4' kgwqavksgamatdtvvntgaeggpdaengdt--gqtvygdavrttinkngrqivaaegt
'UPI00058CA78B_G4' kgwqavksgamatdtvvntgaeggpdaenadt--gqfvrgdavrttinkngrqivvatgv
'UPI0005CB0D29_G4' kgwqavksgamatdtvvntgaeggpdadngdt--gqfvrgnavrttinkngrqivavegt
'UPI00071659E5_G4' kgwqaiksgavatdtvvntgaeggpdaengdt--gqtvygdavrttinkngrqivaaegt
'UPI000750B459_G4' kgwqaiksgamatdtvvntgaeggpdaengdt--gqfvrgnavrttinkngrqivaaegt
'UPI00076F1E58_G4' kgwqaiksgamatdtvvntgaeggpdaengdt--gqfvrgnavrttinkngrqivaaegt
'UPI000771E52C_G4' kgwqavksgavatdtvvntgaeggpdaengdt--gqtvygdavrttinkngrqivaaegt
'UPI0007A75752_G4' kgwqavksgavatdtvvntgaeggpdaengdt--gqtvygdavrttinkngrqivaaegt
'UPI0007FB464B_G4' kgwqvvkpgavatdtvvntgaeggpdaengdt--gqfvrgnavrttinkngrqivaaegt
'UPI0007FB4FA8_G4' kgwqavksgamatdtvvntgaeggpdaengdt--gqfvrgnavrttinkngrqivaaegt
'UPI00080C150C_G4' kgwqavksgamatdtvvntgaeggpdaengdt--gqtvygdavrttinkngrqivaaegt
'UPI00080C08D5_G4' kgwqavksgamatdtvvntgaeggpdaengdt--gqfvrgnavrttinkngrqivavegt
'UPI00090967BB_G4' kgwqavksgamatdtvvntgaeggpdaengdt--gqfvrgnavrttinkngrqivaaegt
'UPI0009291067_G4' kgwqavksgavatdtvvntgaeggpdaengdt--gqfvrgnavrttinkngrqivaaegt
'UPI00092D9226_G4' kgwqaiksgavatdtvvntgaeggpdaengdt--gqtvygdavrttinkngrqivaaegt
'UPI00092DE0C0_G4' kgwqavksgavatdtvvntgaeggpdaengdt--gqfvrgnavrttinkngrqivaaegt
'UPI00005F1287_G4' kgwqavksgamatdtvvntgaeggpdaengdt--gqfvrgnavrttinkngrqivaaegt
'UPI00092DB897_G4' kgwqvvkpgavatdtvvntgaeggpdaengdt--gqfvrgnavrttinkngrqivategt
'UPI00092D8B81_G4' kgwqavksgamatdtvvntgaeggpdaengdt--gqfvrgnavrttinkngrqivaaegt
'UPI00020BF782_G4' kgwqavksgamatdtvvntgaeggpdaengdt--gqfvrgnavrttinengrqivaaegt
'UPI0001CB9117_G4' kgwqaiksgavatdtvvntgaeggpdaengdt--gqtvygdavrttinkngrqivaaegt
'UPI00080C0F70_G4' kgwqavksgamatdtvvntgaeggpdaengdt--gqtvygdavrttinkngrqivaaegt
'UPI00080C09BF_G4' kgwqavksgamatdtvvntgaeggpdaengdt--gqfvrgnavrttinkngrqivavegt
'UPI00092DC035_G4' kgwqavksgavatdtvvntgaeggpdaengdt--gqtvygdavrttinkngrqivaaegt
'UPI00005F0037_G4' kgwqaiksgavatdtvvntgaeggpdaengdt--gqtvygdavrttinkngrqivaaegt
'UPI00092DACBA_G4' kgwqaiksgavatdtvvntgaeggpdaenadt--gqfvrgdavrttinkngrqivaaegm
'UPI00092D9DF3_G4' kgwqaiksgavatdtvvntgaeggpdaengdt--gqtvygdavrttinkngrqivaaegt
'UPI00092D90D1_G4' kgwqaiksgavatdtvvntgaeggpdaenadt--gqfvrgdavrttinkngrqivaaegm
'UPI0002ABFF97_G4' kgwqavksgavatdtvvntgaeggpdaengdt--gqfvrgnavrttinkngrqivaaegt
'UPI000390E43C_G4' kgwqavksgamatdtvvntgaeggpdaengdt--gqfvrgnavrttinengrqivattgv
'UPI0002F46D0B_G4' kgwqavksgalatdtvvntgaeggpdaengdt--gqtvygdairttinkngrqivaaegt
'UPI0004658CB0_G4' kgwqavksgavatdtvvntgaeggpdaengdt--gqfvrgnavrttinkngrqivaaegt

'UPI00003B25EE_G1' anttvvyaggdqtvhghaldttlnggyqyvhnggtasdtvvnsdgwqivknggvagnttv
'UPI000224229A_G1' anttvvyaggdqtvhghaldttlnggyqyvhnggtasdtvvnsdgwqivkeggladfttv
'UPI0001F8D949_G1' anttvvyaggdqtvhghaldttlnggyqyvhnggtasdtvvnsdgwqivknggvagnttv
'UPI00000BAB90_G1' tnttvvyaggdqtvhghaldttlnggyqyvhnggtasdtvvnsdgwqivknggvagnttv
'UPI0001C3282B_G1' anttvvyaggdqtvhghaldttlnggyqyvhnggtasdtvvnsdgwqivknggvagnttv
'UPI0005797E37_G1' anttvvyaggdqtvhghaldttlnggyqyvhnggtasgtvvnsdgwqivknggvagnttv
'UPI00074FA569_G1' anttvvyaggdqtvhghaldttlnggyqyvhnggtasdtvvnsdgwqivknggvagnttv
'UPI0005980B39_G1' anttvvyaggdqtvhghaldttlnggyqyvhnggtasdtvvnsdgwqivknggvagnttv
'UPI0007A74949_G1' anttvvyaggdqtvhghaldttlnggyqyvhnggtasdtvvnsdgwqivknggvagnttv
'UPI00092D7F6D_G1' anttvvyaggdqtvhghaldttlnggyqyvhnggtasgtvvnsdgwqivknggvagnttv
'UPI00038F962F_G1' anttvvyaggdqtvhghaldttlnggyqyvhnggtasdtvvnsdgwqivknggvagnttv
'UPI0002A3734A_G1' tnttvvyaggdqtvhghaldttlnggyqyvhnggtasdtvvnsdgwqivknggvagnttv
'UPI00092D9759_G1' anttvvyaggdqtvhghaldttlnggyqyvhnggtasdtvvnsdgwqivknggvagnttv
'UPI00092D7EA0_G1' anttvvyaggdqtvhghaldttlnggyqyvhnggtasdtvvnsdgwqivkeggladfttv
'UPI00000B27C8_G1' anttvvyaggdqtvhghaldttlnggyqyvhnggtasdtvvnsdgwqivknggvagnttv
'UPI0005FC7343_G1' anttvvyaggdqtvhghaldttlnggyqyvhnggtasdtvvnsdgwqivknggvagnttv
'UPI00092A793C_G1' anttvvyaggdqtvhghaldttlnggyqyvhnggtasdtvvnsdgwqivknggvagnttv
'UPI000578D381_G1' anttvvyaggdqtvhghaldttlnggyqyvhnggtasdtvvnsdgwqivknggvagnttv
'UPI00000D07E5_G2' ardtliyaggdqsvhgralnttlnggyqyvhrdglalntvineggwqvvkaggaagntti
'UPI0001F68B55_G2' ardtliyaggdqsvhgralnttlnggyqyvhkdglalntvineggwqvvkaggavgntti
'UPI00005F0EEA_G2' ardtliyaggdqsvhgralnttlnggyqyvhkdglalntvineggwqvvkaggavgntti
'UPI000209C9FC_G2' ardtliyaggdqsvhgralnttlnggyqyvhkdglalntvineggwqvvkaggavgntti
'UPI000B7CCF26_G2' ardtliyaggdqsvhgralnttlnggyqyvhkdglalntvineggwqvvkaggavgntti
'UPI0005CFB5F3_G2' ardtliyaggdqsvhgralnttlnggyqyvhrdglalntvineggwqvvkaggaagntti
'UPI00000E49D2_G3' ardtliytggdqtvhgeahntrleggnqyvhkyglalntvineggwqvvkaggtagntti
'UPI00000E4A66_G3' ardtliyaggdqtvhgeahntrleggnqyvhnggtatetlinrdgwqvikeggtaahtti
'UPI000037640F_G3' ardtliyaggdqtvhgeahntrleggnqyvhnggtatetlinrdgwqvikeggtaahtti
'UPI000000CD3C_G3' srdtliytggdqtvhgeahntrleggnqyvhkyglalntvineggwqvvkaggtagntti
'UPI0001888EFC_G3' ardtliyaggdqtvhgeahntrleggnqyvhkyglalntvineggwqvvkaggtagntti
'UPI0001EB6ED2_G3' ardtliyaggdqtvhgeahntrleggnqyvhnggtatetlinrdgwqvikeggtaahtti
'UPI000391710D_G3' ardtliyaggdqsvhgralnttlnggyqyvhkdglalntvineggwqvvkaggavgntti
'UPI0001C327EF_G3' ardtliyaggdqtvhgeahntrleggnqyvhkyglalntvineggwqvikeggttahtti
'UPI0002242A36_G3' ardtliyaggdqtvhgeahntrleggnqyvhnggtatetrinrdgwqvikeggtaahtti
'UPI0001887A37_G3' srdtliytggdqtvhgeahntrleggnqyvhkyglalntvineggwqvvkaggtagntti
'UPI00038F52B5_G3' ardtliyaggdqtvhgeahntrleggnqyvhnggtatetlinrdgwqvikeggtaahtti
'UPI00074F860D_G3' srdtliytggdqtvhgeahntrleggnqyvhkyglalntvineggwqvvkaggtagntti
'UPI00076F270D_G3' ardtliyaggdqtvhgeahntrleggnqyvhkyglalntvineggwqvikeggttahtti
'UPI000810C0CE_G3' ardtliyaggdqtvhgeahntrleggnqyvhkyglalntvineggwqvvkaggtagntti
'UPI0002B8E8C3_G3' ardtliyaggdqtvhgeahntrleggnqyvhkyglalntvineggwqvikeggttahtti
'UPI00092DA986_G3' srdtliytggdqtvhgeahntrleggnqyvhkyglalntvineggwqvvkaggtagntti
'UPI0001E1728E_G3' ardtliyaggdqsvhgralnttlnggyqyvhkdglalntvineggwqvvkaggavgnttv
'UPI0002A1A3EA_G3' ardtliyaggdqsvhgralnttlnggyqyvhkdglalntvineggwqvvkaggavgnttv
'UPI0005FC7C94_G3' ardtliyaggdqsvhgralnttlnggyqyvhrdglvlntvineggwqvvkaggaagntti
'UPI000807301C_G3' ardtliyaggdqsvhgralnttlnggyqyvhkdglalntvineggwqvvkaggavgnttv
'UPI00090A5531_G3' ardtlihvggdqsvhgralnttlnggyqyvhkdglalntvineggwqvvkaggavgntti
'UPI00092DC4B0_G3' ardtliyaggdqsvhgralnttlnggyqyvhkdglalntvineggwqvvkaggavgntti
'UPI00092DB748_G3' ardtliyaggdqsvhgralnttlnggyqyvhkdglalntvineggwqvvktggavgntti
'UPI0001E6D993_G4' anttvvyaggdqtvhgyaldttlnggnqyvhnggtasdtvvnsdgwqiikeggladfttv
'UPI00092D946C_G4' anttvvyaggnqtvhgyaldttlnggnqyvhnggtasdtvvnsdgwqiikeggladfttv
'UPI00092DE8CA_G4' anttvvyaggdqtvhghaldttlnggyqyvhnggtasdtvvnsdgwqivkeggladfttv
'UPI0002BC3A2E_G4' anttvvyaggdqtvhghaldttlnggyqyvhnggtasdtvvnsdgwqiikeggladfttv
'UPI0006A04D8E_G4' anttvvyaggdqtvhgyaldttlnggnqyvhnggtasdtvvnsdgwqvvkdgavaenttv
'UPI0002245125_G4' anttvvyaggdqtvhghaldttlnggyqyvrnggtasdtvvnsdgwqivkeggladfttv
'UPI00005F1A8B_G4' anttvvyaggdqtvhghaldttlnggyqyvhnggtasgtvvnsdgwqiikeggladfttv
'UPI000067362A_G4' anttvvyaggdqtvhghaldttlnggyqyvhnggtasgtvvnsdgwqiikeggladfttv
'UPI0001B5B454_G4' anttvvyaggdqtvhghaldttlnggyqyvhnggtasgtvvnsdgwqiikeggladfttv
'UPI0000D50823_G4' anttvvyaggdqtvhghaldttlnggyqyvhnggtasdtvvnsdgwqiikeggladfttv
'UPI0001C0981E_G4' anttvvyaggdqtvhghaldttlnggyqyvhnggtasgtvvnsdgwqiikeggladfttv
'UPI00005F1BE0_G4' anttvvyaggdqtvhghaldttlnggyqyvhnggtasdtvvnsdgwqivkeggladfttv
'UPI0001E6D971_G4' anttvvyaggdqtvhghaldttlnggyqyvhnggtasgtvvnsdgwqiikeggladfttv
'UPI00005F0DBD_G4' anttvvyaggdqtvhghaldttlnggyqyvhnggtasdtvvnsdgwqivkeggladfttv
'UPI00005EF79B_G4' anttvvyaggdqtvhgyaldttlnggnqyvhnggtasgtvvnsdgwqivkeggladftiv
'UPI0001E17E72_G4' anttvvyaggdqtvhghaldttlnggyqyvhnggtasgtvvnsdgwqiikeggladfttv
'UPI00016A0A8C_G4' anttvvyaggdqtvhghaldttlnggnqyvhnggttsdtvvnsdgwqiikeggladfttv
'UPI0001AF8ADC_G4' anttvvyaggdqtvhghaldttlnggyqyvhnggtasdtvvnsdgwqiikegglanfttv
'UPI0001B5AF68_G4' anttvvyaggdqtvhghaldttlnggyqyvhnggtasgtvvnsdgwqiikeggladfttv
'UPI000214CB6B_G4' anttvvyaggdqtvhgyaldttlnggnqyvhnggtasdtvvnsdgwqivkeggladftiv
'UPI00021ADB8E_G4' anttvvyaggdqtvhghaldttlnggyqyvhnggtasdtvvnsdgwqivkeggladfttv
'UPI00019AF91D_G4' anttvvyaggdqtvhghaldttlnggyqyvhnggtasdtvvnsdgwqivkeggladfttv
'UPI0003917CDC_G4' anttvvyaggdqtvhghaldttlnggyqyvhnggtasdtvvnsdgwqivkeggladfttv
'UPI000390012D_G4' anttvvyaggdqtvhghaldttlnggyqyvhnggtasdtvvnsdgwqiikeggladfttv
'UPI0003BEDAD2_G4' anttvvyaggdqtvhghaldttlnggyqyvhnggtasdtvvnsdgwqivkeggladfttv
'UPI000530AE1A_G4' anttvvyaggdqtvhgyaldttlnggnqyvhnggtasdtvvnsdgwqivkeggladftiv
'UPI000535EBAA_G4' anttvvyaggdqtvhgyaldttlnggnqyvhnggtasdtvvnsdgwqivkeggladftiv
'UPI00058C62E6_G4' anttvvyaggdqtvhghaldttlnggyqyvhnggtasgtvvnsdgwqiikeggladfttv
'UPI00058CA78B_G4' anttvvyaggdqtvhghaldttlnggyqyvhnggtasdtvvnsdgwqiikeggladfttv
'UPI0005CB0D29_G4' anttvvyaggdqtvhghaldttlnggyqyvhnggtasdtvvnsdgwqivkeggladfttv
'UPI00071659E5_G4' anttvvyaggdqtvhghaldttlnggyqyvhnggtasgtvvnsdgwqiikeggladfttv
'UPI000750B459_G4' anttvvyaggdqtvhgyaldttlnggnqyvhnggtasgtvvnsdgwqiikeggladfttv
'UPI00076F1E58_G4' anttvvyaggdqtvhgyaldttlnggnqyvhnggtasgtvvnsdgwqiikeggladfttv
'UPI000771E52C_G4' anttvvyaggdqtvhghaldttlnggyqyvhnggtasgtvvnsdgwqiikeggladfttv
'UPI0007A75752_G4' anttvvyaggdqtvhghaldttlnggyqyvhnggtasgtvvnsdgwqiikeggladfttv
'UPI0007FB464B_G4' anttvvyaggdqtvhgyaldttlnggnqyvhnggtasdtvvnsdgwqivknggvagntii
'UPI0007FB4FA8_G4' anttvvyaggdqtvhghaldttlnggylyvhnggtasgtvvnsdgwqiikeggladfttv
'UPI00080C150C_G4' anttvvyaggdqtvhghaldttlnggyqyvhnggtasgtvvnsdgwqiikeggladftiv
'UPI00080C08D5_G4' anttvvyaggdqtvhghaldptlnggyqyvhnggtasdtvvnsdgwqivkeggladfttv
'UPI00090967BB_G4' anttvvyaggdqtvhghaldttlnggyqyvhnggtasgtvvnsdgwqiikeggladfttv
'UPI0009291067_G4' anttevyaggdqtvhghaldttlnggyqyvhnggtasgtvvnsdgwqiikeggladfttv
'UPI00092D9226_G4' anttvvyaggdqtvhghaldttlnggyqyvhnggtasgtvvnsdgwqiikeggladfttv
'UPI00092DE0C0_G4' anttvvyadgdqtvhghaldttlnggcqyvhnggtasgtvvnsdgwqiikeggladfttv
'UPI00005F1287_G4' anttvvyaggdqtvhghaldttlnggyqyvhnggtasgtvvnsdgwqiikeggladfttv
'UPI00092DB897_G4' anttvvyaggdqtvhghaldttlnggyqyvhnggtasgtvvnsdgwqiikeggladfttv
'UPI00092D8B81_G4' anttvvyaggdqtvhgraldttlnggyqyvhnggtasdtvvnsdgwqivkeggladftiv
'UPI00020BF782_G4' anttvvyaggdqtvhgyaldttlnggnqyvhnggtasgtvvnsdgwqivkeggladftiv
'UPI0001CB9117_G4' anttvvyaggdqtvhghaldttlnggyqyvhnggtasgtvvnsdgwqiikeggladfttv
'UPI00080C0F70_G4' anttvvyaggdqtvhghaldttlnggyqyvhnggtasgtvvnsdgwqiikeggladftiv
'UPI00080C09BF_G4' anttvvyaggdqtvhghaldttlnggyqyvhnggtasdtvvnsdgwqivkeggladfttv
'UPI00092DC035_G4' anttvvyaggdqtvhghaldttlnggyqyvhnggtasgtvvnsdgwqiikeggladfttv
'UPI00005F0037_G4' anttvvyaggdqtvhghaldttlnggyqyvhnggtasgtvvnsdgwqiikeggladfttv
'UPI00092DACBA_G4' anttvvyaggdqtvhghalnttlnggyqyvhnggtasgtvvnsdgwqiikeggladfttv
'UPI00092D9DF3_G4' anttvvyaggdqtvhghaldttlnggyqyvhnggtasgtvvnsdgwqivknggvagnttv
'UPI00092D90D1_G4' anttvvyaggdqtvhghalnttlnggyqyvhnggtasdtvvnsdgwqivkeggladftiv
'UPI0002ABFF97_G4' anttvvyaggdqtvhghaldttlnggyqyvhnggtasgtvvnsdgwqvvkdgavaenttv
'UPI000390E43C_G4' anttvvyaggdqtvhgyaldttlnggnqyvhnggtasgtvvnsdgwqiikeggladfttv
'UPI0002F46D0B_G4' anttvvyaggdqtvhghaldttlnggyqyvhnggtatdtvvnsdgwqvvkdgavaenttv
'UPI0004658CB0_G4' anttvvyaggdqtvhghaldttlnggyqyvhnggtasgtvvnsdgwqvvkdgavaenttv

'UPI00003B25EE_G1' nqkgrlqvdaggtstivtlkqggalvtstattvt
'UPI000224229A_G1' nqkgklqvnaggtatnvtlkqggalvtstaatvt
'UPI0001F8D949_G1' nqkgrlqvdaggtatnvtlkqggalvtstaatvt
'UPI00000BAB90_G1' nqkgrlqvdaggtatnvtlkqggalvtstaatvt
'UPI0001C3282B_G1' nqkgrlqvdaggtatnvtlkqggalvtstaatvt
'UPI0005797E37_G1' nqkgrlqvdaggtatnvtlkqggalvtstaatvt
'UPI00074FA569_G1' nqkgrlqvdaggtatnvtlkqggalvtstaatvt
'UPI0005980B39_G1' nqkgrlqvdaggtatnvtlkqggalvtstaatvt
'UPI0007A74949_G1' nqkgrlqvdaggtatnvtlkqggalvtstaatvt
'UPI00092D7F6D_G1' nqkgrlqvdaggtatnvtlkqggalvtsttatvt
'UPI00038F962F_G1' nqkgrlqvdaggtatnvtlkqggalvtstaatvt
'UPI0002A3734A_G1' nqkgrlqvdaggtatnvtlkqggalvtstaatvt
'UPI00092D9759_G1' nqkgrlqvdaggtatnvtlkqggalvtstaatvt
'UPI00092D7EA0_G1' nqkgrlqvdaggtatnvtlkqggalvtstaatvt
'UPI00000B27C8_G1' nqkgrlqvdaggtatnvtlkqggalvtstaatvt
'UPI0005FC7343_G1' nqkgrlqvdaggtatnvtlkqggalvtstaatvt
'UPI00092A793C_G1' nqkgrlqvdaggtatnvtlkqggalvtstaatvt
'UPI000578D381_G1' nqkgrlqvdaggtatnvtlkqdgalvtstaatvt
'UPI00000D07E5_G2' nqngelrvhaggea--------------tavt--
'UPI0001F68B55_G2' nqngelrvhaggea--------------tavt--
'UPI00005F0EEA_G2' nqngelrvhaggea--------------tavt--
'UPI000209C9FC_G2' nqngelrvhaggea--------------tavt--
'UPI000B7CCF26_G2' nqngelrvhaggea--------------tavt--
'UPI0005CFB5F3_G2' nqngelrvhaggva--------------tavt--
'UPI00000E49D2_G3' nqngelrvhaggeasdvtqntggalvtstaatvt
'UPI00000E4A66_G3' nqkgklqvnaggkasdvtqntggalvtstaatvt
'UPI000037640F_G3' nqkgklqvnaggkasdvtqntggalvtstaatvt
'UPI000000CD3C_G3' nqngelkvhaggeasdvtqntggalvtstaatvt
'UPI0001888EFC_G3' nqngelkvhaggeasdvtqntggalvtstaatvt
'UPI0001EB6ED2_G3' nqkgklqvnaggkasdvtqntggalvtstaatvt
'UPI000391710D_G3' nqngelrvhaggeatavtqntggalvtstaatvt
'UPI0001C327EF_G3' nqkgklqvnaggkasdvtqntggalvtstaatvt
'UPI0002242A36_G3' nqkgklqvnaggkasdvtqntggalvtstaatvt
'UPI0001887A37_G3' nqngelkvhaggeasdvtqntggalvtstaatvt
'UPI00038F52B5_G3' nqkgklqvnaggkasdvtqntggalvtstaatvt
'UPI00074F860D_G3' nqngelkvhaggeasdvtqntggalvtstaatvt
'UPI00076F270D_G3' nqkgklqvnaggkasdvtqntggalvtstaatvt
'UPI000810C0CE_G3' nqngelkvhaggeasdvtqntggalvtstaatvt
'UPI0002B8E8C3_G3' nqkgklqvnaggkasdvtqntggalvtstaatvt
'UPI00092DA986_G3' nqngelkvhaggeasdvtqntggalvtstaatit
'UPI0001E1728E_G3' nqngelrvhaggeatavtqntggalvtstaatvt
'UPI0002A1A3EA_G3' nqngelrvhaggeatavtqntggalvtstaatvt
'UPI0005FC7C94_G3' nqngelrvhaggeatavtqntggalvtstaatvt
'UPI000807301C_G3' nqngelrvhaggeatavtqntggalvtstaatvt
'UPI00090A5531_G3' nqngelrvhaggeatavtqntggalvtstaatvt
'UPI00092DC4B0_G3' nqngelrvhaggeatavtqntggalvtstaatvt
'UPI00092DB748_G3' nqngelrvhaggeatavtqntggalvtstaatvt
'UPI0001E6D993_G4' nqkgklqvnaggtatnvt----------------
'UPI00092D946C_G4' nqkgklqvnaggtatnvt----------------
'UPI00092DE8CA_G4' nqkgklqvnaggtatnvt----------------
'UPI0002BC3A2E_G4' nqkgklqvnaggtatnvt----------------
'UPI0006A04D8E_G4' nhkgklqvnaggvavdv----------------t
'UPI0002245125_G4' nqkgklqvnaggtatnv----------------t
'UPI00005F1A8B_G4' nqkgklqvnaggtatnv----------------t
'UPI000067362A_G4' nqkgklqvnaggtathv----------------t
'UPI0001B5B454_G4' nqkgklqvnaggtatnv----------------t
'UPI0000D50823_G4' nqkgklqvnaggtatnv----------------t
'UPI0001C0981E_G4' nqkgklqvnaggtatnv----------------t
'UPI00005F1BE0_G4' nqkgklqvnaggtatnv----------------t
'UPI0001E6D971_G4' nqkgklqvnaggtathv----------------t
'UPI00005F0DBD_G4' nqkgklqvnaggtatnv----------------t
'UPI00005EF79B_G4' nqkgklqvnaggtatnv----------------t
'UPI0001E17E72_G4' nqkgklqvnaggtatnv----------------t
'UPI00016A0A8C_G4' nqkgklqvnaggtatnvt----------------
'UPI0001AF8ADC_G4' nqkgklqvnaggtatnvt----------------
'UPI0001B5AF68_G4' nqkgklqvnaggtathv----------------t
'UPI000214CB6B_G4' nqkgklqvnaggiatnv----------------t
'UPI00021ADB8E_G4' nqkgklqvnaggtatnv----------------t
'UPI00019AF91D_G4' nqkgklqvnaggtatnv----------------t
'UPI0003917CDC_G4' nqkgklqvnaggtatnv----------------t
'UPI000390012D_G4' nqkgklqvnaggtatnv----------------t
'UPI0003BEDAD2_G4' nqkgklqvnadgtatnv----------------t
'UPI000530AE1A_G4' nqkgklqvnaggiatnv----------------t
'UPI000535EBAA_G4' nqkgklqvnaggtatnv----------------t
'UPI00058C62E6_G4' nqkgklqvnaggtttnv----------------t
'UPI00058CA78B_G4' nqkgklqvnaggtatnv----------------t
'UPI0005CB0D29_G4' nqkgklqvnaggtatnv----------------t
'UPI00071659E5_G4' nqkgklqvnaggtatnv----------------t
'UPI000750B459_G4' nqkgklqvnaggtatnv----------------t
'UPI00076F1E58_G4' nqkgklqvnaggtatnv----------------t
'UPI000771E52C_G4' nqkgklqvnaggtathv----------------t
'UPI0007A75752_G4' nqkgklqvnaggtatnv----------------t
'UPI0007FB464B_G4' nqkgklqvdaggvavdvt----------------
'UPI0007FB4FA8_G4' nqkgklqvnaggtatnv----------------t
'UPI00080C150C_G4' nqkgklqvnaggiatnv----------------t
'UPI00080C08D5_G4' nqkgklqvnaggtatnv----------------t
'UPI00090967BB_G4' nqkgklqvnaggtathv----------------t
'UPI0009291067_G4' nqkgklqvnaggtatnv----------------t
'UPI00092D9226_G4' nqkgklqvnaggtatnv----------------t
'UPI00092DE0C0_G4' nqkgklqvnaggtatnv----------------t
'UPI00005F1287_G4' nqkgklqvnaggtathv----------------t
'UPI00092DB897_G4' nqkgklqvnaggtatnv----------------t
'UPI00092D8B81_G4' nqkgklqvnaggtatnv----------------i
'UPI00020BF782_G4' nqkgklqvnaggtatnv----------------t
'UPI0001CB9117_G4' nqkgklqvnaggtatnv----------------t
'UPI00080C0F70_G4' nqkgklqvnaggiatnv----------------t
'UPI00080C09BF_G4' nqkgklqvnaggtatnv----------------t
'UPI00092DC035_G4' nqkgklqvnaggtatnv----------------t
'UPI00005F0037_G4' nqkgklqvnaggtatnv----------------t
'UPI00092DACBA_G4' nqkgklqvnaggtathv----------------t
'UPI00092D9DF3_G4' nqkgrlqvdaggtatnv----------------t
'UPI00092D90D1_G4' nlkgklqvnaggtatnv----------------i
'UPI0002ABFF97_G4' nqkgklqvnaggtathv----------------t
'UPI000390E43C_G4' nqkgklqvnaggtatnv----------------t
'UPI0002F46D0B_G4' nqkgklqvnaggtatnv----------------t
'UPI0004658CB0_G4' nqkgklqvnasgvavdv----------------t
;
END; [Characters]

BEGIN Distances;
DIMENSIONS ntax=106;
FORMAT labels=left diagonal triangle=both;
MATRIX
[1] 'UPI00003B25EE_G1'   0.0 0.0701107 0.022140222 0.029520296 0.018450184 0.062730625 0.036900368 0.051660515 0.025830258 0.06642067 0.018450184 0.029520296 0.044280443 0.05904059 0.018450184 0.018450184 0.018450184 0.022140222 0.33992094 0.3478261 0.34387353 0.33992094 0.34387353 0.33992094 0.38007382 0.3505535 0.35793358 0.36900368 0.35793358 0.35424355 0.34200743 0.36531365 0.35424355 0.36531365 0.36531365 0.36900368 0.36531365 0.36162362 0.36531365 0.37269372 0.33828998 0.33828998 0.35315984 0.33828998 0.3457249 0.33828998 0.33828998 0.15686275 0.16078432 0.13333334 0.15294118 0.15294118 0.14117648 0.13725491 0.14509805 0.13333334 0.13333334 0.11764706 0.12941177 0.13725491 0.13725491 0.14901961 0.10980392 0.14901961 0.14509805 0.13725491 0.14509805 0.13333334 0.1254902 0.13333334 0.14117648 0.14117648 0.14509805 0.14901961 0.13725491 0.14117648 0.12941177 0.14117648 0.14901961 0.14901961 0.13333334 0.13333334 0.14509805 0.13725491 0.14509805 0.12941177 0.13725491 0.13725491 0.13725491 0.14117648 0.13725491 0.11372549 0.14117648 0.14509805 0.13333334 0.14117648 0.1254902 0.13333334 0.13333334 0.14117648 0.11372549 0.14509805 0.12941177 0.15294118 0.13725491 0.13725491
[2] 'UPI000224229A_G1'   0.0701107 0.0 0.055350553 0.05904059 0.051660515 0.08856089 0.0701107 0.084870845 0.051660515 0.09225092 0.051660515 0.05904059 0.033210333 0.018450184 0.051660515 0.051660515 0.051660515 0.055350553 0.3320158 0.33596838 0.3320158 0.32806325 0.32806325 0.3320158 0.37269372 0.33948338 0.34686348 0.37638375 0.36531365 0.34317344 0.3345725 0.35424355 0.34317344 0.37269372 0.33948338 0.37638375 0.35793358 0.36900368 0.35424355 0.38007382 0.330855 0.330855 0.3605948 0.330855 0.33828998 0.330855 0.32342008 0.11372549 0.101960786 0.06666667 0.11764706 0.11764706 0.07450981 0.078431375 0.09019608 0.078431375 0.08235294 0.07058824 0.0627451 0.07450981 0.07058824 0.09019608 0.050980393 0.101960786 0.09411765 0.09019608 0.08627451 0.06666667 0.07058824 0.07450981 0.08627451 0.08627451 0.09411765 0.08235294 0.09019608 0.09411765 0.07450981 0.09411765 0.09411765 0.09411765 0.08627451 0.08235294 0.12941177 0.078431375 0.08627451 0.0627451 0.08627451 0.078431375 0.08235294 0.08235294 0.07450981 0.05882353 0.078431375 0.08627451 0.078431375 0.08235294 0.05882353 0.07450981 0.078431375 0.09411765 0.11372549 0.09411765 0.09019608 0.101960786 0.10980392 0.09803922
[3] 'UPI0001F8D949_G1'   0.022140222 0.055350553 0.0 0.007380074 0.003690037 0.04797048 0.014760148 0.029520296 0.011070111 0.051660515 0.003690037 0.007380074 0.022140222 0.036900368 0.003690037 0.003690037 0.003690037 0.007380074 0.3320158 0.33992094 0.33596838 0.3320158 0.33596838 0.3320158 0.36531365 0.33579335 0.34317344 0.35424355 0.34317344 0.33948338 0.330855 0.3505535 0.33948338 0.3505535 0.3505535 0.35424355 0.35424355 0.34686348 0.3505535 0.35793358 0.32713756 0.32713756 0.34200743 0.32713756 0.3345725 0.32713756 0.32713756 0.14509805 0.14117648 0.12156863 0.14117648 0.14509805 0.1254902 0.1254902 0.13725491 0.12156863 0.12156863 0.105882354 0.11764706 0.12941177 0.12156863 0.13725491 0.09803922 0.13333334 0.13333334 0.12941177 0.13333334 0.11764706 0.10980392 0.12156863 0.12941177 0.12941177 0.13333334 0.13725491 0.12941177 0.12941177 0.11372549 0.12941177 0.13725491 0.13725491 0.1254902 0.12156863 0.13725491 0.1254902 0.13333334 0.11372549 0.12941177 0.1254902 0.1254902 0.12941177 0.12941177 0.09411765 0.12941177 0.13333334 0.12156863 0.12941177 0.10980392 0.12156863 0.12156863 0.13333334 0.101960786 0.13333334 0.12156863 0.13333334 0.1254902 0.12941177
[4] 'UPI00000BAB90_G1'   0.029520296 0.05904059 0.007380074 0.0 0.011070111 0.055350553 0.022140222 0.036900368 0.018450184 0.05904059 0.011070111 -9.7144515E-17 0.025830258 0.040590405 0.011070111 0.011070111 0.011070111 0.014760148 0.33596838 0.34387353 0.33992094 0.33596838 0.33992094 0.33596838 0.36900368 0.34317344 0.3505535 0.35793358 0.3505535 0.34686348 0.3345725 0.35793358 0.34686348 0.35424355 0.35424355 0.35793358 0.36162362 0.35424355 0.35793358 0.36162362 0.330855 0.330855 0.3494424 0.330855 0.33828998 0.330855 0.330855 0.14901961 0.14509805 0.1254902 0.14509805 0.14901961 0.12941177 0.12941177 0.14117648 0.1254902 0.1254902 0.10980392 0.12156863 0.13333334 0.1254902 0.14117648 0.101960786 0.13725491 0.13725491 0.13333334 0.13725491 0.12156863 0.11372549 0.1254902 0.13333334 0.13333334 0.13725491 0.14117648 0.13333334 0.13333334 0.11764706 0.13333334 0.14117648 0.14117648 0.12941177 0.1254902 0.14117648 0.12941177 0.13725491 0.11764706 0.13333334 0.12941177 0.12941177 0.13333334 0.13333334 0.09803922 0.13333334 0.13725491 0.1254902 0.13333334 0.11372549 0.1254902 0.1254902 0.13725491 0.105882354 0.13725491 0.1254902 0.13725491 0.12941177 0.13333334
[5] 'UPI0001C3282B_G1'   0.018450184 0.051660515 0.003690037 0.011070111 0.0 0.044280443 0.018450184 0.033210333 0.007380074 0.04797048 1.2490009E-16 0.011070111 0.025830258 0.040590405 1.2490009E-16 1.2490009E-16 1.2490009E-16 0.003690037 0.3320158 0.33992094 0.33596838 0.3320158 0.33596838 0.3320158 0.36531365 0.33579335 0.34317344 0.35424355 0.34317344 0.33948338 0.330855 0.3505535 0.33948338 0.3505535 0.3505535 0.35424355 0.35424355 0.34686348 0.3505535 0.35793358 0.32713756 0.32713756 0.34200743 0.32713756 0.3345725 0.32713756 0.32713756 0.14117648 0.14509805 0.11764706 0.13725491 0.14117648 0.1254902 0.12156863 0.13333334 0.11764706 0.11764706 0.101960786 0.11372549 0.1254902 0.12156863 0.13333334 0.09411765 0.13333334 0.12941177 0.1254902 0.12941177 0.11764706 0.10980392 0.11764706 0.1254902 0.1254902 0.12941177 0.13333334 0.1254902 0.1254902 0.11372549 0.1254902 0.13333334 0.13333334 0.12156863 0.11764706 0.13333334 0.12156863 0.12941177 0.11372549 0.1254902 0.12156863 0.12156863 0.1254902 0.1254902 0.09803922 0.1254902 0.12941177 0.11764706 0.1254902 0.10980392 0.11764706 0.11764706 0.12941177 0.09803922 0.12941177 0.11764706 0.13725491 0.12156863 0.1254902
[6] 'UPI0005797E37_G1'   0.062730625 0.08856089 0.04797048 0.055350553 0.044280443 0.0 0.033210333 0.018450184 0.051660515 0.003690037 0.044280443 0.055350553 0.0701107 0.084870845 0.044280443 0.044280443 0.044280443 0.04797048 0.32806325 0.33596838 0.3320158 0.32806325 0.3320158 0.32806325 0.36162362 0.32841328 0.33579335 0.34686348 0.33948338 0.3321033 0.32713756 0.34686348 0.3321033 0.33948338 0.34686348 0.34686348 0.3505535 0.33948338 0.34686348 0.3505535 0.32342008 0.32342008 0.330855 0.32342008 0.330855 0.32342008 0.32342008 0.1764706 0.1764706 0.14901961 0.16470589 0.13333334 0.11764706 0.105882354 0.12156863 0.078431375 0.09411765 0.101960786 0.105882354 0.10980392 0.11372549 0.11764706 0.11764706 0.16862746 0.16078432 0.09803922 0.12156863 0.10980392 0.101960786 0.10980392 0.101960786 0.10980392 0.09803922 0.1254902 0.09411765 0.12156863 0.105882354 0.08627451 0.10980392 0.10980392 0.09019608 0.08627451 0.16470589 0.105882354 0.09803922 0.105882354 0.10980392 0.105882354 0.08235294 0.10980392 0.10980392 0.12156863 0.11764706 0.11372549 0.078431375 0.09411765 0.101960786 0.08627451 0.078431375 0.105882354 0.05882353 0.11372549 0.101960786 0.12156863 0.09803922 0.10980392
[7] 'UPI00074FA569_G1'   0.036900368 0.0701107 0.014760148 0.022140222 0.018450184 0.033210333 0.0 0.014760148 0.025830258 0.036900368 0.018450184 0.022140222 0.036900368 0.051660515 0.018450184 0.018450184 0.018450184 0.022140222 0.3320158 0.33992094 0.33596838 0.3320158 0.33596838 0.3320158 0.36162362 0.3321033 0.33948338 0.3505535 0.33948338 0.33579335 0.330855 0.34686348 0.33579335 0.34686348 0.34686348 0.3505535 0.3505535 0.34317344 0.34686348 0.35424355 0.32713756 0.32713756 0.34200743 0.32713756 0.3345725 0.32713756 0.32713756 0.15294118 0.14901961 0.12941177 0.14901961 0.13725491 0.11764706 0.11764706 0.13333334 0.105882354 0.11372549 0.11372549 0.10980392 0.12156863 0.11372549 0.12941177 0.105882354 0.14117648 0.14117648 0.12156863 0.1254902 0.10980392 0.101960786 0.11372549 0.12156863 0.11372549 0.11764706 0.12941177 0.12156863 0.12156863 0.105882354 0.11372549 0.12156863 0.12156863 0.11764706 0.11372549 0.14509805 0.11764706 0.1254902 0.105882354 0.12156863 0.11764706 0.10980392 0.12156863 0.12156863 0.101960786 0.12156863 0.1254902 0.105882354 0.12156863 0.101960786 0.11372549 0.105882354 0.11764706 0.08627451 0.11764706 0.11372549 0.1254902 0.11764706 0.12156863
[8] 'UPI0005980B39_G1'   0.051660515 0.084870845 0.029520296 0.036900368 0.033210333 0.018450184 0.014760148 0.0 0.040590405 0.022140222 0.033210333 0.036900368 0.051660515 0.06642067 0.033210333 0.033210333 0.033210333 0.036900368 0.32806325 0.33596838 0.3320158 0.32806325 0.3320158 0.32806325 0.36162362 0.32841328 0.33579335 0.34686348 0.33948338 0.3321033 0.32713756 0.34686348 0.3321033 0.33948338 0.34686348 0.34686348 0.3505535 0.33948338 0.34686348 0.3505535 0.32342008 0.32342008 0.330855 0.32342008 0.330855 0.32342008 0.32342008 0.16862746 0.16470589 0.14509805 0.15686275 0.12941177 0.10980392 0.10980392 0.1254902 0.09803922 0.105882354 0.105882354 0.101960786 0.11372549 0.105882354 0.12156863 0.12156863 0.15686275 0.15686275 0.11372549 0.11764706 0.101960786 0.09411765 0.105882354 0.11372549 0.105882354 0.10980392 0.12156863 0.11372549 0.11372549 0.09803922 0.105882354 0.11372549 0.11372549 0.10980392 0.105882354 0.16078432 0.10980392 0.11764706 0.09803922 0.11372549 0.10980392 0.101960786 0.11372549 0.11372549 0.11764706 0.11372549 0.11764706 0.09803922 0.11372549 0.09411765 0.105882354 0.09803922 0.10980392 0.078431375 0.10980392 0.105882354 0.11764706 0.10980392 0.11372549
[9] 'UPI0007A74949_G1'   0.025830258 0.051660515 0.011070111 0.018450184 0.007380074 0.051660515 0.025830258 0.040590405 0.0 0.055350553 0.007380074 0.018450184 0.025830258 0.040590405 0.007380074 0.007380074 0.007380074 0.011070111 0.3241107 0.33992094 0.33596838 0.3320158 0.33992094 0.3241107 0.36900368 0.33948338 0.34686348 0.35793358 0.34686348 0.34317344 0.3345725 0.35424355 0.34317344 0.35424355 0.35424355 0.35793358 0.35793358 0.3505535 0.35424355 0.36162362 0.330855 0.330855 0.34200743 0.330855 0.33828998 0.330855 0.3197026 0.14509805 0.14901961 0.11764706 0.14117648 0.14509805 0.1254902 0.11372549 0.13333334 0.12156863 0.11764706 0.10980392 0.11372549 0.1254902 0.12156863 0.1254902 0.09411765 0.13333334 0.12941177 0.1254902 0.12941177 0.11764706 0.11372549 0.10980392 0.12941177 0.11764706 0.12156863 0.13333334 0.11764706 0.11764706 0.105882354 0.11764706 0.1254902 0.1254902 0.11372549 0.12156863 0.13725491 0.12156863 0.12941177 0.11372549 0.11764706 0.11372549 0.12156863 0.12941177 0.1254902 0.105882354 0.12941177 0.12156863 0.12156863 0.1254902 0.10980392 0.11764706 0.12156863 0.12156863 0.09019608 0.12156863 0.11764706 0.14509805 0.12156863 0.1254902
[10] 'UPI00092D7F6D_G1'   0.06642067 0.09225092 0.051660515 0.05904059 0.04797048 0.003690037 0.036900368 0.022140222 0.055350553 0.0 0.04797048 0.05904059 0.073800735 0.08856089 0.04797048 0.04797048 0.04797048 0.051660515 0.3320158 0.33992094 0.33596838 0.3320158 0.33596838 0.3320158 0.36531365 0.3321033 0.33948338 0.3505535 0.34317344 0.33579335 0.330855 0.3505535 0.33579335 0.34317344 0.3505535 0.3505535 0.35424355 0.34317344 0.3505535 0.35424355 0.32713756 0.32713756 0.3345725 0.32713756 0.3345725 0.32713756 0.32713756 0.1764706 0.1764706 0.14901961 0.16470589 0.13333334 0.11764706 0.105882354 0.12156863 0.078431375 0.09411765 0.101960786 0.105882354 0.10980392 0.11372549 0.11764706 0.11764706 0.16862746 0.16078432 0.09803922 0.12156863 0.10980392 0.101960786 0.10980392 0.101960786 0.10980392 0.09803922 0.1254902 0.09411765 0.12156863 0.105882354 0.08627451 0.10980392 0.10980392 0.09019608 0.08627451 0.16470589 0.105882354 0.09803922 0.105882354 0.10980392 0.105882354 0.08235294 0.10980392 0.10980392 0.12156863 0.11764706 0.11372549 0.078431375 0.09411765 0.101960786 0.08627451 0.078431375 0.105882354 0.05882353 0.11372549 0.101960786 0.12156863 0.09803922 0.10980392
[11] 'UPI00038F962F_G1'   0.018450184 0.051660515 0.003690037 0.011070111 1.2490009E-16 0.044280443 0.018450184 0.033210333 0.007380074 0.04797048 0.0 0.011070111 0.025830258 0.040590405 1.2490009E-16 1.2490009E-16 1.2490009E-16 0.003690037 0.3320158 0.33992094 0.33596838 0.3320158 0.33596838 0.3320158 0.36531365 0.33579335 0.34317344 0.35424355 0.34317344 0.33948338 0.330855 0.3505535 0.33948338 0.3505535 0.3505535 0.35424355 0.35424355 0.34686348 0.3505535 0.35793358 0.32713756 0.32713756 0.34200743 0.32713756 0.3345725 0.32713756 0.32713756 0.14117648 0.14509805 0.11764706 0.13725491 0.14117648 0.1254902 0.12156863 0.13333334 0.11764706 0.11764706 0.101960786 0.11372549 0.1254902 0.12156863 0.13333334 0.09411765 0.13333334 0.12941177 0.1254902 0.12941177 0.11764706 0.10980392 0.11764706 0.1254902 0.1254902 0.12941177 0.13333334 0.1254902 0.1254902 0.11372549 0.1254902 0.13333334 0.13333334 0.12156863 0.11764706 0.13333334 0.12156863 0.12941177 0.11372549 0.1254902 0.12156863 0.12156863 0.1254902 0.1254902 0.09803922 0.1254902 0.12941177 0.11764706 0.1254902 0.10980392 0.11764706 0.11764706 0.12941177 0.09803922 0.12941177 0.11764706 0.13725491 0.12156863 0.1254902
[12] 'UPI0002A3734A_G1'   0.029520296 0.05904059 0.007380074 -9.7144515E-17 0.011070111 0.055350553 0.022140222 0.036900368 0.018450184 0.05904059 0.011070111 0.0 0.025830258 0.040590405 0.011070111 0.011070111 0.011070111 0.014760148 0.33596838 0.34387353 0.33992094 0.33596838 0.33992094 0.33596838 0.36900368 0.34317344 0.3505535 0.35793358 0.3505535 0.34686348 0.3345725 0.35793358 0.34686348 0.35424355 0.35424355 0.35793358 0.36162362 0.35424355 0.35793358 0.36162362 0.330855 0.330855 0.3494424 0.330855 0.33828998 0.330855 0.330855 0.14901961 0.14509805 0.1254902 0.14509805 0.14901961 0.12941177 0.12941177 0.14117648 0.1254902 0.1254902 0.10980392 0.12156863 0.13333334 0.1254902 0.14117648 0.101960786 0.13725491 0.13725491 0.13333334 0.13725491 0.12156863 0.11372549 0.1254902 0.13333334 0.13333334 0.13725491 0.14117648 0.13333334 0.13333334 0.11764706 0.13333334 0.14117648 0.14117648 0.12941177 0.1254902 0.14117648 0.12941177 0.13725491 0.11764706 0.13333334 0.12941177 0.12941177 0.13333334 0.13333334 0.09803922 0.13333334 0.13725491 0.1254902 0.13333334 0.11372549 0.1254902 0.1254902 0.13725491 0.105882354 0.13725491 0.1254902 0.13725491 0.12941177 0.13333334
[13] 'UPI00092D9759_G1'   0.044280443 0.033210333 0.022140222 0.025830258 0.025830258 0.0701107 0.036900368 0.051660515 0.025830258 0.073800735 0.025830258 0.025830258 0.0 0.014760148 0.025830258 0.025830258 0.025830258 0.029520296 0.3241107 0.32806325 0.3241107 0.3201581 0.3201581 0.3241107 0.36531365 0.3505535 0.35793358 0.36900368 0.35793358 0.35424355 0.32713756 0.36531365 0.35424355 0.36531365 0.3505535 0.36900368 0.36900368 0.36162362 0.36531365 0.37269372 0.32342008 0.32342008 0.35315984 0.32342008 0.330855 0.32342008 0.31598514 0.13725491 0.12941177 0.101960786 0.14117648 0.12941177 0.105882354 0.11372549 0.1254902 0.105882354 0.10980392 0.09803922 0.09803922 0.10980392 0.101960786 0.1254902 0.08627451 0.12941177 0.1254902 0.11764706 0.12156863 0.09803922 0.101960786 0.10980392 0.11372549 0.12156863 0.12156863 0.11764706 0.11764706 0.11764706 0.105882354 0.12156863 0.12941177 0.12941177 0.11372549 0.10980392 0.1254902 0.11372549 0.11372549 0.09411765 0.12156863 0.11372549 0.10980392 0.11764706 0.10980392 0.08627451 0.11372549 0.12156863 0.105882354 0.10980392 0.09019608 0.101960786 0.105882354 0.12156863 0.09411765 0.12156863 0.101960786 0.12941177 0.11372549 0.10980392
[14] 'UPI00092D7EA0_G1'   0.05904059 0.018450184 0.036900368 0.040590405 0.040590405 0.084870845 0.051660515 0.06642067 0.040590405 0.08856089 0.040590405 0.040590405 0.014760148 0.0 0.040590405 0.040590405 0.040590405 0.044280443 0.3320158 0.33596838 0.3320158 0.32806325 0.32806325 0.3320158 0.37269372 0.34686348 0.35424355 0.37638375 0.36531365 0.3505535 0.3345725 0.36162362 0.3505535 0.37269372 0.34686348 0.37638375 0.36531365 0.36900368 0.36162362 0.38007382 0.330855 0.330855 0.3605948 0.330855 0.33828998 0.330855 0.32342008 0.12156863 0.11372549 0.08627451 0.1254902 0.13725491 0.09019608 0.09803922 0.10980392 0.09019608 0.09411765 0.08235294 0.08235294 0.09411765 0.08627451 0.10980392 0.07058824 0.11372549 0.11372549 0.101960786 0.105882354 0.08235294 0.08627451 0.09411765 0.09803922 0.105882354 0.105882354 0.101960786 0.101960786 0.101960786 0.09019608 0.105882354 0.11372549 0.11372549 0.09803922 0.09411765 0.14117648 0.09803922 0.09803922 0.078431375 0.105882354 0.09803922 0.09411765 0.101960786 0.09411765 0.07058824 0.09803922 0.105882354 0.09019608 0.09411765 0.07450981 0.08627451 0.09019608 0.105882354 0.10980392 0.105882354 0.10980392 0.11372549 0.12156863 0.11764706
[15] 'UPI00000B27C8_G1'   0.018450184 0.051660515 0.003690037 0.011070111 1.2490009E-16 0.044280443 0.018450184 0.033210333 0.007380074 0.04797048 1.2490009E-16 0.011070111 0.025830258 0.040590405 0.0 1.2490009E-16 1.2490009E-16 0.003690037 0.3320158 0.33992094 0.33596838 0.3320158 0.33596838 0.3320158 0.36531365 0.33579335 0.34317344 0.35424355 0.34317344 0.33948338 0.330855 0.3505535 0.33948338 0.3505535 0.3505535 0.35424355 0.35424355 0.34686348 0.3505535 0.35793358 0.32713756 0.32713756 0.34200743 0.32713756 0.3345725 0.32713756 0.32713756 0.14117648 0.14509805 0.11764706 0.13725491 0.14117648 0.1254902 0.12156863 0.13333334 0.11764706 0.11764706 0.101960786 0.11372549 0.1254902 0.12156863 0.13333334 0.09411765 0.13333334 0.12941177 0.1254902 0.12941177 0.11764706 0.10980392 0.11764706 0.1254902 0.1254902 0.12941177 0.13333334 0.1254902 0.1254902 0.11372549 0.1254902 0.13333334 0.13333334 0.12156863 0.11764706 0.13333334 0.12156863 0.12941177 0.11372549 0.1254902 0.12156863 0.12156863 0.1254902 0.1254902 0.09803922 0.1254902 0.12941177 0.11764706 0.1254902 0.10980392 0.11764706 0.11764706 0.12941177 0.09803922 0.12941177 0.11764706 0.13725491 0.12156863 0.1254902
[16] 'UPI0005FC7343_G1'   0.018450184 0.051660515 0.003690037 0.011070111 1.2490009E-16 0.044280443 0.018450184 0.033210333 0.007380074 0.04797048 1.2490009E-16 0.011070111 0.025830258 0.040590405 1.2490009E-16 0.0 1.2490009E-16 0.003690037 0.3320158 0.33992094 0.33596838 0.3320158 0.33596838 0.3320158 0.36531365 0.33579335 0.34317344 0.35424355 0.34317344 0.33948338 0.330855 0.3505535 0.33948338 0.3505535 0.3505535 0.35424355 0.35424355 0.34686348 0.3505535 0.35793358 0.32713756 0.32713756 0.34200743 0.32713756 0.3345725 0.32713756 0.32713756 0.14117648 0.14509805 0.11764706 0.13725491 0.14117648 0.1254902 0.12156863 0.13333334 0.11764706 0.11764706 0.101960786 0.11372549 0.1254902 0.12156863 0.13333334 0.09411765 0.13333334 0.12941177 0.1254902 0.12941177 0.11764706 0.10980392 0.11764706 0.1254902 0.1254902 0.12941177 0.13333334 0.1254902 0.1254902 0.11372549 0.1254902 0.13333334 0.13333334 0.12156863 0.11764706 0.13333334 0.12156863 0.12941177 0.11372549 0.1254902 0.12156863 0.12156863 0.1254902 0.1254902 0.09803922 0.1254902 0.12941177 0.11764706 0.1254902 0.10980392 0.11764706 0.11764706 0.12941177 0.09803922 0.12941177 0.11764706 0.13725491 0.12156863 0.1254902
[17] 'UPI00092A793C_G1'   0.018450184 0.051660515 0.003690037 0.011070111 1.2490009E-16 0.044280443 0.018450184 0.033210333 0.007380074 0.04797048 1.2490009E-16 0.011070111 0.025830258 0.040590405 1.2490009E-16 1.2490009E-16 0.0 0.003690037 0.3320158 0.33992094 0.33596838 0.3320158 0.33596838 0.3320158 0.36531365 0.33579335 0.34317344 0.35424355 0.34317344 0.33948338 0.330855 0.3505535 0.33948338 0.3505535 0.3505535 0.35424355 0.35424355 0.34686348 0.3505535 0.35793358 0.32713756 0.32713756 0.34200743 0.32713756 0.3345725 0.32713756 0.32713756 0.14117648 0.14509805 0.11764706 0.13725491 0.14117648 0.1254902 0.12156863 0.13333334 0.11764706 0.11764706 0.101960786 0.11372549 0.1254902 0.12156863 0.13333334 0.09411765 0.13333334 0.12941177 0.1254902 0.12941177 0.11764706 0.10980392 0.11764706 0.1254902 0.1254902 0.12941177 0.13333334 0.1254902 0.1254902 0.11372549 0.1254902 0.13333334 0.13333334 0.12156863 0.11764706 0.13333334 0.12156863 0.12941177 0.11372549 0.1254902 0.12156863 0.12156863 0.1254902 0.1254902 0.09803922 0.1254902 0.12941177 0.11764706 0.1254902 0.10980392 0.11764706 0.11764706 0.12941177 0.09803922 0.12941177 0.11764706 0.13725491 0.12156863 0.1254902
[18] 'UPI000578D381_G1'   0.022140222 0.055350553 0.007380074 0.014760148 0.003690037 0.04797048 0.022140222 0.036900368 0.011070111 0.051660515 0.003690037 0.014760148 0.029520296 0.044280443 0.003690037 0.003690037 0.003690037 0.0 0.3320158 0.33992094 0.33596838 0.3320158 0.33596838 0.3320158 0.36900368 0.33948338 0.34686348 0.35793358 0.34686348 0.34317344 0.3345725 0.35424355 0.34317344 0.35424355 0.35424355 0.35793358 0.35793358 0.3505535 0.35424355 0.36162362 0.330855 0.330855 0.3457249 0.330855 0.33828998 0.330855 0.330855 0.14117648 0.14509805 0.11764706 0.13725491 0.14117648 0.1254902 0.12156863 0.13333334 0.11764706 0.11764706 0.101960786 0.11372549 0.1254902 0.12156863 0.13333334 0.09411765 0.13333334 0.12941177 0.1254902 0.12941177 0.11764706 0.10980392 0.11764706 0.1254902 0.1254902 0.12941177 0.13333334 0.1254902 0.1254902 0.11372549 0.1254902 0.13333334 0.13333334 0.12156863 0.11764706 0.13333334 0.12156863 0.12941177 0.11372549 0.1254902 0.12156863 0.12156863 0.1254902 0.1254902 0.09803922 0.1254902 0.12941177 0.11764706 0.1254902 0.10980392 0.11764706 0.11764706 0.12941177 0.09803922 0.12941177 0.11764706 0.13725491 0.12156863 0.1254902
[19] 'UPI00000D07E5_G2'   0.33992094 0.3320158 0.3320158 0.33596838 0.3320158 0.32806325 0.3320158 0.32806325 0.3241107 0.3320158 0.3320158 0.33596838 0.3241107 0.3320158 0.3320158 0.3320158 0.3320158 0.3320158 0.0 0.03515625 0.0234375 0.01953125 0.02734375 0.00390625 0.28458497 0.25984251 0.26771653 0.22440945 0.27272728 0.26377952 0.03515625 0.3083004 0.27165353 0.22047244 0.33596838 0.22440945 0.3043478 0.20866142 0.3083004 0.22440945 0.0390625 0.0390625 0.10546875 0.0390625 0.046875 0.0390625 0.0234375 0.3574297 0.36546186 0.33734939 0.35341364 0.3172691 0.30522087 0.30120483 0.3172691 0.3172691 0.30522087 0.33333334 0.30522087 0.30923694 0.30120483 0.30923694 0.3172691 0.3574297 0.3493976 0.30522087 0.31325302 0.30522087 0.30120483 0.2931727 0.30923694 0.30522087 0.30522087 0.32128513 0.30120483 0.30120483 0.28915662 0.30120483 0.30522087 0.30522087 0.30522087 0.3172691 0.34538153 0.30923694 0.3172691 0.30923694 0.29718876 0.30522087 0.32128513 0.32931727 0.30923694 0.33333334 0.30923694 0.30522087 0.3172691 0.31325302 0.30522087 0.30522087 0.3172691 0.29718876 0.28915662 0.30120483 0.30120483 0.3172691 0.30120483 0.30120483
[20] 'UPI0001F68B55_G2'   0.3478261 0.33596838 0.33992094 0.34387353 0.33992094 0.33596838 0.33992094 0.33596838 0.33992094 0.33992094 0.33992094 0.34387353 0.32806325 0.33596838 0.33992094 0.33992094 0.33992094 0.33992094 0.03515625 0.0 0.01953125 0.015625 0.0234375 0.0390625 0.2806324 0.26377952 0.27165353 0.22440945 0.27272728 0.26771653 0.03515625 0.3043478 0.27559054 0.22047244 0.33992094 0.22440945 0.30039525 0.20866142 0.3043478 0.22440945 0.0390625 0.0390625 0.12109375 0.0390625 0.046875 0.0390625 0.02734375 0.36546186 0.3694779 0.34136546 0.36144578 0.32128513 0.30923694 0.31325302 0.32128513 0.32128513 0.30923694 0.33734939 0.30923694 0.31325302 0.30522087 0.32128513 0.32128513 0.36144578 0.35341364 0.30923694 0.3172691 0.30923694 0.30522087 0.30522087 0.31325302 0.3253012 0.3172691 0.3253012 0.31325302 0.31325302 0.30923694 0.32128513 0.3253012 0.3253012 0.3172691 0.32128513 0.3493976 0.31325302 0.32128513 0.31325302 0.3172691 0.3172691 0.3253012 0.33333334 0.31325302 0.33734939 0.31325302 0.3172691 0.32128513 0.3172691 0.30923694 0.30923694 0.32128513 0.30923694 0.30923694 0.31325302 0.30522087 0.32128513 0.30522087 0.30522087
[21] 'UPI00005F0EEA_G2'   0.34387353 0.3320158 0.33596838 0.33992094 0.33596838 0.3320158 0.33596838 0.3320158 0.33596838 0.33596838 0.33596838 0.33992094 0.3241107 0.3320158 0.33596838 0.33596838 0.33596838 0.33596838 0.0234375 0.01953125 0.0 0.00390625 0.01171875 0.02734375 0.27667984 0.25984251 0.26771653 0.22047244 0.26877472 0.26377952 0.015625 0.30039525 0.27165353 0.21653543 0.33596838 0.22047244 0.2964427 0.20472442 0.30039525 0.22047244 0.01953125 0.01953125 0.10546875 0.01953125 0.02734375 0.01953125 0.015625 0.36144578 0.36546186 0.33734939 0.3574297 0.3172691 0.30522087 0.30120483 0.30923694 0.3172691 0.29718876 0.33333334 0.30522087 0.30923694 0.30120483 0.30923694 0.30923694 0.3574297 0.3493976 0.30522087 0.30522087 0.29718876 0.30120483 0.2931727 0.30923694 0.31325302 0.31325302 0.31325302 0.30923694 0.30120483 0.30522087 0.30923694 0.31325302 0.31325302 0.31325302 0.3172691 0.34538153 0.30120483 0.3172691 0.30923694 0.30522087 0.30522087 0.32128513 0.32931727 0.30120483 0.33333334 0.30923694 0.31325302 0.3172691 0.31325302 0.30522087 0.30522087 0.3172691 0.30522087 0.29718876 0.30923694 0.30120483 0.3172691 0.2931727 0.30120483
[22] 'UPI000209C9FC_G2'   0.33992094 0.32806325 0.3320158 0.33596838 0.3320158 0.32806325 0.3320158 0.32806325 0.3320158 0.3320158 0.3320158 0.33596838 0.3201581 0.32806325 0.3320158 0.3320158 0.3320158 0.3320158 0.01953125 0.015625 0.00390625 0.0 0.0078125 0.0234375 0.27667984 0.25984251 0.26771653 0.22047244 0.26877472 0.26377952 0.01953125 0.30039525 0.27165353 0.21653543 0.33596838 0.22047244 0.2964427 0.20472442 0.30039525 0.22047244 0.0234375 0.0234375 0.10546875 0.0234375 0.03125 0.0234375 0.01171875 0.3574297 0.36144578 0.33333334 0.35341364 0.31325302 0.30120483 0.30522087 0.31325302 0.31325302 0.30120483 0.32931727 0.30120483 0.30522087 0.29718876 0.31325302 0.31325302 0.35341364 0.34538153 0.30120483 0.30923694 0.30120483 0.29718876 0.29718876 0.30522087 0.3172691 0.30923694 0.3172691 0.30522087 0.30522087 0.30120483 0.31325302 0.3172691 0.3172691 0.30923694 0.31325302 0.34136546 0.30522087 0.31325302 0.30522087 0.30923694 0.30923694 0.3172691 0.3253012 0.30522087 0.32931727 0.30522087 0.30923694 0.31325302 0.30923694 0.30120483 0.30120483 0.31325302 0.30120483 0.30120483 0.30522087 0.29718876 0.31325302 0.29718876 0.29718876
[23] 'UPI000B7CCF26_G2'   0.34387353 0.32806325 0.33596838 0.33992094 0.33596838 0.3320158 0.33596838 0.3320158 0.33992094 0.33596838 0.33596838 0.33992094 0.3201581 0.32806325 0.33596838 0.33596838 0.33596838 0.33596838 0.02734375 0.0234375 0.01171875 0.0078125 0.0 0.03125 0.2806324 0.26377952 0.27165353 0.22440945 0.27272728 0.26771653 0.01953125 0.3043478 0.27559054 0.22047244 0.33992094 0.22440945 0.30039525 0.20866142 0.3043478 0.22440945 0.0234375 0.0234375 0.11328125 0.0234375 0.03125 0.0234375 0.01953125 0.3493976 0.35341364 0.33333334 0.3574297 0.30522087 0.30120483 0.31325302 0.32128513 0.30923694 0.30923694 0.3253012 0.30120483 0.30522087 0.29718876 0.32128513 0.32128513 0.36144578 0.35341364 0.30923694 0.3172691 0.30120483 0.29718876 0.30522087 0.29718876 0.3253012 0.3172691 0.3172691 0.31325302 0.31325302 0.30923694 0.32128513 0.3253012 0.3253012 0.3172691 0.30522087 0.33734939 0.31325302 0.31325302 0.30522087 0.3172691 0.3172691 0.3172691 0.3172691 0.30522087 0.3253012 0.29718876 0.3172691 0.30923694 0.30923694 0.30120483 0.30120483 0.30923694 0.30923694 0.30923694 0.31325302 0.29718876 0.3172691 0.30522087 0.29718876
[24] 'UPI0005CFB5F3_G2'   0.33992094 0.3320158 0.3320158 0.33596838 0.3320158 0.32806325 0.3320158 0.32806325 0.3241107 0.3320158 0.3320158 0.33596838 0.3241107 0.3320158 0.3320158 0.3320158 0.3320158 0.3320158 0.00390625 0.0390625 0.02734375 0.0234375 0.03125 0.0 0.28853756 0.25984251 0.26771653 0.22834645 0.27667984 0.26377952 0.0390625 0.3083004 0.27165353 0.22440945 0.33596838 0.22834645 0.3043478 0.21259843 0.3083004 0.22834645 0.04296875 0.04296875 0.109375 0.04296875 0.05078125 0.04296875 0.02734375 0.3574297 0.36546186 0.33734939 0.35341364 0.31325302 0.30522087 0.30120483 0.3172691 0.3172691 0.30522087 0.33333334 0.30522087 0.30923694 0.30120483 0.30923694 0.3172691 0.3574297 0.3493976 0.30522087 0.31325302 0.30522087 0.30120483 0.2931727 0.30923694 0.30522087 0.30522087 0.32128513 0.30120483 0.30120483 0.28915662 0.30120483 0.30522087 0.30522087 0.30522087 0.3172691 0.34136546 0.30923694 0.3172691 0.30923694 0.29718876 0.30522087 0.32128513 0.32931727 0.30923694 0.33333334 0.30923694 0.30522087 0.3172691 0.31325302 0.30522087 0.30522087 0.3172691 0.29718876 0.28915662 0.30120483 0.30120483 0.3172691 0.30120483 0.29718876
[25] 'UPI00000E49D2_G3'   0.38007382 0.37269372 0.36531365 0.36900368 0.36531365 0.36162362 0.36162362 0.36162362 0.36900368 0.36531365 0.36531365 0.36900368 0.36531365 0.37269372 0.36531365 0.36531365 0.36531365 0.36900368 0.28458497 0.2806324 0.27667984 0.27667984 0.2806324 0.28853756 0.0 0.21033211 0.21033211 0.14760147 0.09225092 0.20664206 0.2639405 0.12546125 0.21402214 0.15498155 0.073800735 0.14760147 0.12915128 0.14760147 0.12546125 0.15129152 0.267658 0.267658 0.24907063 0.267658 0.27137548 0.267658 0.27137548 0.4 0.4117647 0.39607844 0.40392157 0.36862746 0.38039216 0.37254903 0.3764706 0.36862746 0.36862746 0.38039216 0.37254903 0.3764706 0.3764706 0.37254903 0.37254903 0.4 0.40784314 0.37254903 0.36862746 0.36862746 0.3647059 0.37254903 0.38039216 0.37254903 0.3647059 0.37254903 0.3764706 0.37254903 0.36862746 0.36862746 0.3647059 0.3647059 0.37254903 0.38039216 0.3882353 0.37254903 0.3764706 0.36862746 0.37254903 0.37254903 0.37254903 0.3882353 0.37254903 0.3882353 0.38039216 0.37254903 0.36862746 0.37254903 0.3647059 0.37254903 0.36862746 0.3647059 0.35686275 0.37254903 0.36862746 0.37254903 0.35686275 0.3647059
[26] 'UPI00000E4A66_G3'   0.3505535 0.33948338 0.33579335 0.34317344 0.33579335 0.32841328 0.3321033 0.32841328 0.33948338 0.3321033 0.33579335 0.34317344 0.3505535 0.34686348 0.33579335 0.33579335 0.33579335 0.33948338 0.25984251 0.26377952 0.25984251 0.25984251 0.26377952 0.25984251 0.21033211 0.0 0.007352941 0.08455882 0.16236162 0.0036764706 0.25185186 0.13284133 0.018382354 0.0882353 0.13653137 0.08455882 0.13653137 0.066176474 0.13284133 0.0882353 0.25555557 0.25555557 0.23333333 0.25555557 0.26296297 0.25555557 0.25185186 0.34509805 0.35686275 0.34901962 0.34509805 0.3372549 0.34117648 0.3254902 0.32941177 0.31764707 0.32156864 0.3372549 0.33333334 0.32941177 0.3372549 0.33333334 0.32941177 0.34901962 0.3529412 0.3254902 0.32941177 0.32941177 0.3254902 0.33333334 0.3254902 0.33333334 0.3254902 0.3372549 0.32941177 0.3254902 0.32941177 0.32156864 0.31764707 0.31764707 0.3254902 0.33333334 0.35686275 0.3254902 0.32941177 0.32941177 0.3254902 0.3254902 0.32156864 0.34117648 0.3254902 0.34509805 0.34117648 0.33333334 0.31764707 0.3254902 0.3254902 0.3254902 0.31764707 0.3137255 0.3372549 0.32941177 0.3372549 0.3254902 0.32156864 0.33333334
[27] 'UPI000037640F_G3'   0.35793358 0.34686348 0.34317344 0.3505535 0.34317344 0.33579335 0.33948338 0.33579335 0.34686348 0.33948338 0.34317344 0.3505535 0.35793358 0.35424355 0.34317344 0.34317344 0.34317344 0.34686348 0.26771653 0.27165353 0.26771653 0.26771653 0.27165353 0.26771653 0.21033211 0.007352941 0.0 0.08455882 0.16236162 0.0036764706 0.25925925 0.13284133 0.018382354 0.09558824 0.13653137 0.08455882 0.13653137 0.066176474 0.13284133 0.0882353 0.26296297 0.26296297 0.23333333 0.26296297 0.27037036 0.26296297 0.25925925 0.3529412 0.3647059 0.35686275 0.3529412 0.34509805 0.34901962 0.33333334 0.3372549 0.3254902 0.32941177 0.34509805 0.34117648 0.3372549 0.34509805 0.34117648 0.3372549 0.35686275 0.36078432 0.33333334 0.3372549 0.3372549 0.33333334 0.34117648 0.33333334 0.34117648 0.33333334 0.34509805 0.3372549 0.33333334 0.3372549 0.32941177 0.3254902 0.3254902 0.33333334 0.34117648 0.3647059 0.33333334 0.3372549 0.3372549 0.33333334 0.33333334 0.32941177 0.34901962 0.33333334 0.3529412 0.34901962 0.34117648 0.3254902 0.33333334 0.33333334 0.33333334 0.3254902 0.32156864 0.34509805 0.3372549 0.34509805 0.33333334 0.32941177 0.34117648
[28] 'UPI000000CD3C_G3'   0.36900368 0.37638375 0.35424355 0.35793358 0.35424355 0.34686348 0.3505535 0.34686348 0.35793358 0.3505535 0.35424355 0.35793358 0.36900368 0.37638375 0.35424355 0.35424355 0.35424355 0.35793358 0.22440945 0.22440945 0.22047244 0.22047244 0.22440945 0.22834645 0.14760147 0.08455882 0.08455882 0.0 0.11439114 0.080882356 0.21481481 0.15129152 0.09191176 0.011029412 0.20664206 1.3877788E-16 0.15498155 0.018382354 0.15129152 0.0036764706 0.21851853 0.21851853 0.19259259 0.21851853 0.22222222 0.21851853 0.21851853 0.3882353 0.4 0.3882353 0.3882353 0.36862746 0.38039216 0.37254903 0.37254903 0.3647059 0.36862746 0.38039216 0.36862746 0.3764706 0.3764706 0.36862746 0.3764706 0.39607844 0.39607844 0.37254903 0.3647059 0.36862746 0.3647059 0.37254903 0.37254903 0.36862746 0.3647059 0.37254903 0.3764706 0.36862746 0.36862746 0.36862746 0.3647059 0.3647059 0.37254903 0.38039216 0.38039216 0.37254903 0.3764706 0.36862746 0.37254903 0.37254903 0.36862746 0.3882353 0.37254903 0.39215687 0.38039216 0.36862746 0.3647059 0.37254903 0.3647059 0.37254903 0.3647059 0.3647059 0.35686275 0.37254903 0.36862746 0.3647059 0.35686275 0.3647059
[29] 'UPI0001888EFC_G3'   0.35793358 0.36531365 0.34317344 0.3505535 0.34317344 0.33948338 0.33948338 0.33948338 0.34686348 0.34317344 0.34317344 0.3505535 0.35793358 0.36531365 0.34317344 0.34317344 0.34317344 0.34686348 0.27272728 0.27272728 0.26877472 0.26877472 0.27272728 0.27667984 0.09225092 0.16236162 0.16236162 0.11439114 0.0 0.15867159 0.26022306 0.036900368 0.16236162 0.12177122 0.1402214 0.11439114 0.040590405 0.09594096 0.036900368 0.11808118 0.2639405 0.2639405 0.21561338 0.2639405 0.267658 0.26022306 0.2639405 0.38431373 0.39607844 0.38039216 0.38431373 0.35686275 0.36862746 0.36078432 0.3647059 0.3529412 0.35686275 0.36862746 0.36078432 0.3647059 0.3647059 0.36078432 0.36078432 0.3882353 0.39215687 0.36078432 0.35686275 0.35686275 0.3529412 0.36078432 0.36862746 0.36078432 0.3529412 0.3647059 0.3647059 0.36078432 0.35686275 0.35686275 0.3529412 0.3529412 0.36078432 0.36862746 0.37254903 0.36078432 0.3647059 0.35686275 0.36078432 0.36078432 0.35686275 0.3764706 0.36078432 0.3764706 0.36862746 0.36078432 0.3529412 0.36078432 0.3529412 0.36078432 0.3529412 0.34901962 0.34509805 0.35686275 0.35686275 0.36078432 0.34901962 0.3529412
[30] 'UPI0001EB6ED2_G3'   0.35424355 0.34317344 0.33948338 0.34686348 0.33948338 0.3321033 0.33579335 0.3321033 0.34317344 0.33579335 0.33948338 0.34686348 0.35424355 0.3505535 0.33948338 0.33948338 0.33948338 0.34317344 0.26377952 0.26771653 0.26377952 0.26377952 0.26771653 0.26377952 0.20664206 0.0036764706 0.0036764706 0.080882356 0.15867159 0.0 0.25555557 0.12915128 0.014705882 0.09191176 0.13284133 0.080882356 0.13284133 0.0625 0.12915128 0.08455882 0.25925925 0.25925925 0.22962964 0.25925925 0.26666668 0.25925925 0.25555557 0.34901962 0.36078432 0.3529412 0.34901962 0.34117648 0.34509805 0.32941177 0.33333334 0.32156864 0.3254902 0.34117648 0.3372549 0.33333334 0.34117648 0.3372549 0.33333334 0.3529412 0.35686275 0.32941177 0.33333334 0.33333334 0.32941177 0.3372549 0.32941177 0.3372549 0.32941177 0.34117648 0.33333334 0.32941177 0.33333334 0.3254902 0.32156864 0.32156864 0.32941177 0.3372549 0.36078432 0.32941177 0.33333334 0.33333334 0.32941177 0.32941177 0.3254902 0.34509805 0.32941177 0.34901962 0.34509805 0.3372549 0.32156864 0.32941177 0.32941177 0.32941177 0.32156864 0.31764707 0.34117648 0.33333334 0.34117648 0.32941177 0.3254902 0.3372549
[31] 'UPI000391710D_G3'   0.34200743 0.3345725 0.330855 0.3345725 0.330855 0.32713756 0.330855 0.32713756 0.3345725 0.330855 0.330855 0.3345725 0.32713756 0.3345725 0.330855 0.330855 0.330855 0.3345725 0.03515625 0.03515625 0.015625 0.01953125 0.01953125 0.0390625 0.2639405 0.25185186 0.25925925 0.21481481 0.26022306 0.25555557 0.0 0.28996283 0.26296297 0.21111111 0.3197026 0.21481481 0.28624535 0.2 0.28996283 0.21851853 0.0036764706 0.0036764706 0.10294118 0.0036764706 0.011029412 0.0036764706 0.022058824 0.35573122 0.36758894 0.3478261 0.35573122 0.3241107 0.31620553 0.31225297 0.31225297 0.3241107 0.3083004 0.33992094 0.31620553 0.3201581 0.31225297 0.3201581 0.3201581 0.36758894 0.35968378 0.31620553 0.31620553 0.3083004 0.3043478 0.3043478 0.31225297 0.3201581 0.3241107 0.3241107 0.3201581 0.31225297 0.31225297 0.31620553 0.3201581 0.3201581 0.3241107 0.3201581 0.35573122 0.31225297 0.32806325 0.3201581 0.31225297 0.31620553 0.3320158 0.3320158 0.31225297 0.33992094 0.31620553 0.3241107 0.3241107 0.3241107 0.31620553 0.31620553 0.3241107 0.31620553 0.3043478 0.3241107 0.31225297 0.3241107 0.3043478 0.31620553
[32] 'UPI0001C327EF_G3'   0.36531365 0.35424355 0.3505535 0.35793358 0.3505535 0.34686348 0.34686348 0.34686348 0.35424355 0.3505535 0.3505535 0.35793358 0.36531365 0.36162362 0.3505535 0.3505535 0.3505535 0.35424355 0.3083004 0.3043478 0.30039525 0.30039525 0.3043478 0.3083004 0.12546125 0.13284133 0.13284133 0.15129152 0.036900368 0.12915128 0.28996283 0.0 0.13284133 0.15867159 0.11070111 0.15129152 0.003690037 0.13284133 -9.7144515E-17 0.15498155 0.2936803 0.2936803 0.24907063 0.2936803 0.29739776 0.28996283 0.28996283 0.3647059 0.3764706 0.36862746 0.3647059 0.3529412 0.35686275 0.34117648 0.34509805 0.33333334 0.3372549 0.34901962 0.34901962 0.34509805 0.3529412 0.34901962 0.34117648 0.36862746 0.37254903 0.34117648 0.34509805 0.34509805 0.34117648 0.34901962 0.34901962 0.34901962 0.34117648 0.3529412 0.34509805 0.34117648 0.34509805 0.3372549 0.33333334 0.33333334 0.34117648 0.34901962 0.3764706 0.34117648 0.34509805 0.34509805 0.34117648 0.34117648 0.3372549 0.35686275 0.34117648 0.35686275 0.35686275 0.34901962 0.33333334 0.34117648 0.34117648 0.34117648 0.33333334 0.32941177 0.3529412 0.34509805 0.3529412 0.34117648 0.34509805 0.34901962
[33] 'UPI0002242A36_G3'   0.35424355 0.34317344 0.33948338 0.34686348 0.33948338 0.3321033 0.33579335 0.3321033 0.34317344 0.33579335 0.33948338 0.34686348 0.35424355 0.3505535 0.33948338 0.33948338 0.33948338 0.34317344 0.27165353 0.27559054 0.27165353 0.27165353 0.27559054 0.27165353 0.21402214 0.018382354 0.018382354 0.09191176 0.16236162 0.014705882 0.26296297 0.13284133 0.0 0.0992647 0.14391144 0.09191176 0.13653137 0.073529415 0.13284133 0.09558824 0.26666668 0.26666668 0.23703703 0.26666668 0.27407408 0.26666668 0.26296297 0.34901962 0.36078432 0.3529412 0.34901962 0.34117648 0.34509805 0.32941177 0.33333334 0.32156864 0.3254902 0.34117648 0.3372549 0.33333334 0.34117648 0.3372549 0.33333334 0.3529412 0.35686275 0.32941177 0.33333334 0.33333334 0.32941177 0.3372549 0.32941177 0.3372549 0.32941177 0.34117648 0.33333334 0.32941177 0.33333334 0.3254902 0.32156864 0.32156864 0.32941177 0.3372549 0.36078432 0.32941177 0.33333334 0.33333334 0.32941177 0.32941177 0.3254902 0.34509805 0.32941177 0.34901962 0.34509805 0.3372549 0.32156864 0.32941177 0.32941177 0.32941177 0.32156864 0.31764707 0.34117648 0.33333334 0.34117648 0.32941177 0.3254902 0.3372549
[34] 'UPI0001887A37_G3'   0.36531365 0.37269372 0.3505535 0.35424355 0.3505535 0.33948338 0.34686348 0.33948338 0.35424355 0.34317344 0.3505535 0.35424355 0.36531365 0.37269372 0.3505535 0.3505535 0.3505535 0.35424355 0.22047244 0.22047244 0.21653543 0.21653543 0.22047244 0.22440945 0.15498155 0.0882353 0.09558824 0.011029412 0.12177122 0.09191176 0.21111111 0.15867159 0.0992647 0.0 0.21402214 0.011029412 0.16236162 0.029411765 0.15867159 0.014705882 0.21481481 0.21481481 0.19629629 0.21481481 0.21851853 0.21481481 0.21481481 0.38431373 0.39607844 0.38431373 0.38431373 0.3647059 0.3764706 0.36862746 0.36862746 0.36078432 0.3647059 0.3764706 0.3647059 0.37254903 0.37254903 0.3647059 0.37254903 0.39215687 0.39215687 0.36862746 0.36078432 0.3647059 0.36078432 0.36862746 0.36862746 0.3647059 0.36078432 0.36862746 0.37254903 0.3647059 0.3647059 0.3647059 0.36078432 0.36078432 0.36862746 0.3764706 0.3764706 0.36862746 0.37254903 0.3647059 0.36862746 0.36862746 0.3647059 0.38431373 0.36862746 0.3882353 0.3764706 0.3647059 0.36078432 0.36862746 0.36078432 0.36862746 0.36078432 0.36078432 0.3529412 0.36862746 0.3647059 0.36078432 0.3529412 0.36078432
[35] 'UPI00038F52B5_G3'   0.36531365 0.33948338 0.3505535 0.35424355 0.3505535 0.34686348 0.34686348 0.34686348 0.35424355 0.3505535 0.3505535 0.35424355 0.3505535 0.34686348 0.3505535 0.3505535 0.3505535 0.35424355 0.33596838 0.33992094 0.33596838 0.33596838 0.33992094 0.33596838 0.073800735 0.13653137 0.13653137 0.20664206 0.1402214 0.13284133 0.3197026 0.11070111 0.14391144 0.21402214 0.0 0.20664206 0.11439114 0.19557196 0.11070111 0.21033211 0.32342008 0.32342008 0.30111524 0.32342008 0.330855 0.32342008 0.32342008 0.35686275 0.36862746 0.36078432 0.36078432 0.34117648 0.34509805 0.32941177 0.33333334 0.3254902 0.3254902 0.3372549 0.3372549 0.33333334 0.34117648 0.3372549 0.32941177 0.35686275 0.3647059 0.32941177 0.33333334 0.33333334 0.32941177 0.3372549 0.3372549 0.3372549 0.32941177 0.3372549 0.33333334 0.32941177 0.33333334 0.3254902 0.32156864 0.32156864 0.32941177 0.3372549 0.36862746 0.32941177 0.33333334 0.33333334 0.32941177 0.32941177 0.32941177 0.34509805 0.32941177 0.34509805 0.34509805 0.3372549 0.3254902 0.32941177 0.32941177 0.32941177 0.3254902 0.31764707 0.34117648 0.33333334 0.34117648 0.32941177 0.3254902 0.3372549
[36] 'UPI00074F860D_G3'   0.36900368 0.37638375 0.35424355 0.35793358 0.35424355 0.34686348 0.3505535 0.34686348 0.35793358 0.3505535 0.35424355 0.35793358 0.36900368 0.37638375 0.35424355 0.35424355 0.35424355 0.35793358 0.22440945 0.22440945 0.22047244 0.22047244 0.22440945 0.22834645 0.14760147 0.08455882 0.08455882 1.3877788E-16 0.11439114 0.080882356 0.21481481 0.15129152 0.09191176 0.011029412 0.20664206 0.0 0.15498155 0.018382354 0.15129152 0.0036764706 0.21851853 0.21851853 0.19259259 0.21851853 0.22222222 0.21851853 0.21851853 0.3882353 0.4 0.3882353 0.3882353 0.36862746 0.38039216 0.37254903 0.37254903 0.3647059 0.36862746 0.38039216 0.36862746 0.3764706 0.3764706 0.36862746 0.3764706 0.39607844 0.39607844 0.37254903 0.3647059 0.36862746 0.3647059 0.37254903 0.37254903 0.36862746 0.3647059 0.37254903 0.3764706 0.36862746 0.36862746 0.36862746 0.3647059 0.3647059 0.37254903 0.38039216 0.38039216 0.37254903 0.3764706 0.36862746 0.37254903 0.37254903 0.36862746 0.3882353 0.37254903 0.39215687 0.38039216 0.36862746 0.3647059 0.37254903 0.3647059 0.37254903 0.3647059 0.3647059 0.35686275 0.37254903 0.36862746 0.3647059 0.35686275 0.3647059
[37] 'UPI00076F270D_G3'   0.36531365 0.35793358 0.35424355 0.36162362 0.35424355 0.3505535 0.3505535 0.3505535 0.35793358 0.35424355 0.35424355 0.36162362 0.36900368 0.36531365 0.35424355 0.35424355 0.35424355 0.35793358 0.3043478 0.30039525 0.2964427 0.2964427 0.30039525 0.3043478 0.12915128 0.13653137 0.13653137 0.15498155 0.040590405 0.13284133 0.28624535 0.003690037 0.13653137 0.16236162 0.11439114 0.15498155 0.0 0.13653137 0.003690037 0.15867159 0.28996283 0.28996283 0.24535316 0.28996283 0.2936803 0.28624535 0.28624535 0.36862746 0.38039216 0.37254903 0.36862746 0.35686275 0.36078432 0.34509805 0.34901962 0.3372549 0.34117648 0.3529412 0.3529412 0.34901962 0.35686275 0.3529412 0.34509805 0.37254903 0.3764706 0.34509805 0.34901962 0.34901962 0.34509805 0.3529412 0.3529412 0.3529412 0.34509805 0.35686275 0.34901962 0.34509805 0.34901962 0.34117648 0.3372549 0.3372549 0.34509805 0.3529412 0.38039216 0.34509805 0.34901962 0.34901962 0.34509805 0.34509805 0.34117648 0.36078432 0.34509805 0.36078432 0.36078432 0.3529412 0.3372549 0.34509805 0.34509805 0.34509805 0.3372549 0.33333334 0.35686275 0.34901962 0.35686275 0.34509805 0.34901962 0.3529412
[38] 'UPI000810C0CE_G3'   0.36162362 0.36900368 0.34686348 0.35424355 0.34686348 0.33948338 0.34317344 0.33948338 0.3505535 0.34317344 0.34686348 0.35424355 0.36162362 0.36900368 0.34686348 0.34686348 0.34686348 0.3505535 0.20866142 0.20866142 0.20472442 0.20472442 0.20866142 0.21259843 0.14760147 0.066176474 0.066176474 0.018382354 0.09594096 0.0625 0.2 0.13284133 0.073529415 0.029411765 0.19557196 0.018382354 0.13653137 0.0 0.13284133 0.022058824 0.2037037 0.2037037 0.17777778 0.2037037 0.21111111 0.2037037 0.2037037 0.38431373 0.39607844 0.38039216 0.38431373 0.36078432 0.37254903 0.3647059 0.36862746 0.35686275 0.36078432 0.3764706 0.3647059 0.36862746 0.36862746 0.3647059 0.36862746 0.3882353 0.39215687 0.3647059 0.36078432 0.36078432 0.35686275 0.3647059 0.3647059 0.3647059 0.35686275 0.36862746 0.36862746 0.3647059 0.36078432 0.36078432 0.35686275 0.35686275 0.3647059 0.37254903 0.37254903 0.3647059 0.36862746 0.36078432 0.3647059 0.3647059 0.36078432 0.38039216 0.3647059 0.38431373 0.37254903 0.3647059 0.35686275 0.3647059 0.35686275 0.3647059 0.35686275 0.3529412 0.34901962 0.36078432 0.36078432 0.3647059 0.34901962 0.35686275
[39] 'UPI0002B8E8C3_G3'   0.36531365 0.35424355 0.3505535 0.35793358 0.3505535 0.34686348 0.34686348 0.34686348 0.35424355 0.3505535 0.3505535 0.35793358 0.36531365 0.36162362 0.3505535 0.3505535 0.3505535 0.35424355 0.3083004 0.3043478 0.30039525 0.30039525 0.3043478 0.3083004 0.12546125 0.13284133 0.13284133 0.15129152 0.036900368 0.12915128 0.28996283 -9.7144515E-17 0.13284133 0.15867159 0.11070111 0.15129152 0.003690037 0.13284133 0.0 0.15498155 0.2936803 0.2936803 0.24907063 0.2936803 0.29739776 0.28996283 0.28996283 0.3647059 0.3764706 0.36862746 0.3647059 0.3529412 0.35686275 0.34117648 0.34509805 0.33333334 0.3372549 0.34901962 0.34901962 0.34509805 0.3529412 0.34901962 0.34117648 0.36862746 0.37254903 0.34117648 0.34509805 0.34509805 0.34117648 0.34901962 0.34901962 0.34901962 0.34117648 0.3529412 0.34509805 0.34117648 0.34509805 0.3372549 0.33333334 0.33333334 0.34117648 0.34901962 0.3764706 0.34117648 0.34509805 0.34509805 0.34117648 0.34117648 0.3372549 0.35686275 0.34117648 0.35686275 0.35686275 0.34901962 0.33333334 0.34117648 0.34117648 0.34117648 0.33333334 0.32941177 0.3529412 0.34509805 0.3529412 0.34117648 0.34509805 0.34901962
[40] 'UPI00092DA986_G3'   0.37269372 0.38007382 0.35793358 0.36162362 0.35793358 0.3505535 0.35424355 0.3505535 0.36162362 0.35424355 0.35793358 0.36162362 0.37269372 0.38007382 0.35793358 0.35793358 0.35793358 0.36162362 0.22440945 0.22440945 0.22047244 0.22047244 0.22440945 0.22834645 0.15129152 0.0882353 0.0882353 0.0036764706 0.11808118 0.08455882 0.21851853 0.15498155 0.09558824 0.014705882 0.21033211 0.0036764706 0.15867159 0.022058824 0.15498155 0.0 0.22222222 0.22222222 0.19629629 0.22222222 0.22592592 0.22222222 0.22222222 0.3882353 0.4 0.3882353 0.3882353 0.36862746 0.38039216 0.37254903 0.37254903 0.3647059 0.36862746 0.38039216 0.36862746 0.3764706 0.3764706 0.36862746 0.3764706 0.39607844 0.39607844 0.37254903 0.3647059 0.36862746 0.3647059 0.37254903 0.37254903 0.36862746 0.3647059 0.37254903 0.3764706 0.36862746 0.36862746 0.36862746 0.3647059 0.3647059 0.37254903 0.38039216 0.38039216 0.37254903 0.3764706 0.36862746 0.37254903 0.37254903 0.36862746 0.3882353 0.37254903 0.39215687 0.38039216 0.36862746 0.3647059 0.37254903 0.3647059 0.37254903 0.3647059 0.3647059 0.35686275 0.37254903 0.36862746 0.3647059 0.35686275 0.3647059
[41] 'UPI0001E1728E_G3'   0.33828998 0.330855 0.32713756 0.330855 0.32713756 0.32342008 0.32713756 0.32342008 0.330855 0.32713756 0.32713756 0.330855 0.32342008 0.330855 0.32713756 0.32713756 0.32713756 0.330855 0.0390625 0.0390625 0.01953125 0.0234375 0.0234375 0.04296875 0.267658 0.25555557 0.26296297 0.21851853 0.2639405 0.25925925 0.0036764706 0.2936803 0.26666668 0.21481481 0.32342008 0.21851853 0.28996283 0.2037037 0.2936803 0.22222222 0.0 -5.551115E-17 0.106617644 -5.551115E-17 0.014705882 0.007352941 0.025735294 0.35177866 0.36363637 0.34387353 0.35177866 0.3201581 0.31225297 0.3083004 0.3083004 0.3201581 0.3043478 0.33596838 0.31225297 0.31620553 0.3083004 0.31620553 0.31620553 0.36363637 0.35573122 0.31225297 0.31225297 0.3043478 0.30039525 0.30039525 0.3083004 0.31620553 0.3201581 0.3201581 0.31620553 0.3083004 0.3083004 0.31225297 0.31620553 0.31620553 0.3201581 0.31620553 0.35968378 0.3083004 0.3241107 0.31620553 0.3083004 0.31225297 0.32806325 0.32806325 0.3083004 0.33596838 0.31225297 0.3201581 0.3201581 0.3201581 0.31225297 0.31225297 0.3201581 0.31225297 0.30039525 0.3201581 0.3083004 0.3201581 0.30039525 0.31225297
[42] 'UPI0002A1A3EA_G3'   0.33828998 0.330855 0.32713756 0.330855 0.32713756 0.32342008 0.32713756 0.32342008 0.330855 0.32713756 0.32713756 0.330855 0.32342008 0.330855 0.32713756 0.32713756 0.32713756 0.330855 0.0390625 0.0390625 0.01953125 0.0234375 0.0234375 0.04296875 0.267658 0.25555557 0.26296297 0.21851853 0.2639405 0.25925925 0.0036764706 0.2936803 0.26666668 0.21481481 0.32342008 0.21851853 0.28996283 0.2037037 0.2936803 0.22222222 -5.551115E-17 0.0 0.106617644 -5.551115E-17 0.014705882 0.007352941 0.025735294 0.35177866 0.36363637 0.34387353 0.35177866 0.3201581 0.31225297 0.3083004 0.3083004 0.3201581 0.3043478 0.33596838 0.31225297 0.31620553 0.3083004 0.31620553 0.31620553 0.36363637 0.35573122 0.31225297 0.31225297 0.3043478 0.30039525 0.30039525 0.3083004 0.31620553 0.3201581 0.3201581 0.31620553 0.3083004 0.3083004 0.31225297 0.31620553 0.31620553 0.3201581 0.31620553 0.35968378 0.3083004 0.3241107 0.31620553 0.3083004 0.31225297 0.32806325 0.32806325 0.3083004 0.33596838 0.31225297 0.3201581 0.3201581 0.3201581 0.31225297 0.31225297 0.3201581 0.31225297 0.30039525 0.3201581 0.3083004 0.3201581 0.30039525 0.31225297
[43] 'UPI0005FC7C94_G3'   0.35315984 0.3605948 0.34200743 0.3494424 0.34200743 0.330855 0.34200743 0.330855 0.34200743 0.3345725 0.34200743 0.3494424 0.35315984 0.3605948 0.34200743 0.34200743 0.34200743 0.3457249 0.10546875 0.12109375 0.10546875 0.10546875 0.11328125 0.109375 0.24907063 0.23333333 0.23333333 0.19259259 0.21561338 0.22962964 0.10294118 0.24907063 0.23703703 0.19629629 0.30111524 0.19259259 0.24535316 0.17777778 0.24907063 0.19629629 0.106617644 0.106617644 0.0 0.106617644 0.113970585 0.106617644 0.10294118 0.38735178 0.3992095 0.3715415 0.38339922 0.3715415 0.35573122 0.35573122 0.36363637 0.35968378 0.35177866 0.37549406 0.35573122 0.35968378 0.35177866 0.36363637 0.36363637 0.38339922 0.38339922 0.35573122 0.35968378 0.35177866 0.35177866 0.3478261 0.35968378 0.36363637 0.36363637 0.36758894 0.35968378 0.35573122 0.34387353 0.35968378 0.36363637 0.36363637 0.35573122 0.36758894 0.38735178 0.35573122 0.35968378 0.35177866 0.35573122 0.35573122 0.35968378 0.37944663 0.35573122 0.38339922 0.36363637 0.36363637 0.35968378 0.35573122 0.3478261 0.35573122 0.35968378 0.35573122 0.3478261 0.36363637 0.35177866 0.36758894 0.33992094 0.35573122
[44] 'UPI000807301C_G3'   0.33828998 0.330855 0.32713756 0.330855 0.32713756 0.32342008 0.32713756 0.32342008 0.330855 0.32713756 0.32713756 0.330855 0.32342008 0.330855 0.32713756 0.32713756 0.32713756 0.330855 0.0390625 0.0390625 0.01953125 0.0234375 0.0234375 0.04296875 0.267658 0.25555557 0.26296297 0.21851853 0.2639405 0.25925925 0.0036764706 0.2936803 0.26666668 0.21481481 0.32342008 0.21851853 0.28996283 0.2037037 0.2936803 0.22222222 -5.551115E-17 -5.551115E-17 0.106617644 0.0 0.014705882 0.007352941 0.025735294 0.35177866 0.36363637 0.34387353 0.35177866 0.3201581 0.31225297 0.3083004 0.3083004 0.3201581 0.3043478 0.33596838 0.31225297 0.31620553 0.3083004 0.31620553 0.31620553 0.36363637 0.35573122 0.31225297 0.31225297 0.3043478 0.30039525 0.30039525 0.3083004 0.31620553 0.3201581 0.3201581 0.31620553 0.3083004 0.3083004 0.31225297 0.31620553 0.31620553 0.3201581 0.31620553 0.35968378 0.3083004 0.3241107 0.31620553 0.3083004 0.31225297 0.32806325 0.32806325 0.3083004 0.33596838 0.31225297 0.3201581 0.3201581 0.3201581 0.31225297 0.31225297 0.3201581 0.31225297 0.30039525 0.3201581 0.3083004 0.3201581 0.30039525 0.31225297
[45] 'UPI00090A5531_G3'   0.3457249 0.33828998 0.3345725 0.33828998 0.3345725 0.330855 0.3345725 0.330855 0.33828998 0.3345725 0.3345725 0.33828998 0.330855 0.33828998 0.3345725 0.3345725 0.3345725 0.33828998 0.046875 0.046875 0.02734375 0.03125 0.03125 0.05078125 0.27137548 0.26296297 0.27037036 0.22222222 0.267658 0.26666668 0.011029412 0.29739776 0.27407408 0.21851853 0.330855 0.22222222 0.2936803 0.21111111 0.29739776 0.22592592 0.014705882 0.014705882 0.113970585 0.014705882 0.0 0.007352941 0.033088237 0.35968378 0.3715415 0.35177866 0.35968378 0.3320158 0.3241107 0.3201581 0.3201581 0.32806325 0.31620553 0.34387353 0.3241107 0.32806325 0.3201581 0.32806325 0.3241107 0.3715415 0.36363637 0.3241107 0.3241107 0.31620553 0.3083004 0.31225297 0.3201581 0.32806325 0.32806325 0.3320158 0.32806325 0.3201581 0.3201581 0.3201581 0.32806325 0.32806325 0.32806325 0.3241107 0.35968378 0.3201581 0.33596838 0.32806325 0.3201581 0.3201581 0.33596838 0.33596838 0.3201581 0.34387353 0.3241107 0.3320158 0.32806325 0.3320158 0.3241107 0.3201581 0.32806325 0.3201581 0.3083004 0.32806325 0.31620553 0.3320158 0.31620553 0.3201581
[46] 'UPI00092DC4B0_G3'   0.33828998 0.330855 0.32713756 0.330855 0.32713756 0.32342008 0.32713756 0.32342008 0.330855 0.32713756 0.32713756 0.330855 0.32342008 0.330855 0.32713756 0.32713756 0.32713756 0.330855 0.0390625 0.0390625 0.01953125 0.0234375 0.0234375 0.04296875 0.267658 0.25555557 0.26296297 0.21851853 0.26022306 0.25925925 0.0036764706 0.28996283 0.26666668 0.21481481 0.32342008 0.21851853 0.28624535 0.2037037 0.28996283 0.22222222 0.007352941 0.007352941 0.106617644 0.007352941 0.007352941 0.0 0.025735294 0.35177866 0.36363637 0.34387353 0.35177866 0.3241107 0.31620553 0.31225297 0.31225297 0.3201581 0.3083004 0.33596838 0.31620553 0.3201581 0.31225297 0.3201581 0.31620553 0.36363637 0.35573122 0.31620553 0.31620553 0.3083004 0.30039525 0.3043478 0.31225297 0.3201581 0.3201581 0.3241107 0.3201581 0.31225297 0.31225297 0.31225297 0.3201581 0.3201581 0.3201581 0.31620553 0.35177866 0.31225297 0.32806325 0.3201581 0.31225297 0.31225297 0.32806325 0.32806325 0.31225297 0.33596838 0.31620553 0.3241107 0.3201581 0.3241107 0.31620553 0.31225297 0.3201581 0.31225297 0.30039525 0.3201581 0.3083004 0.3241107 0.3083004 0.31225297
[47] 'UPI00092DB748_G3'   0.33828998 0.32342008 0.32713756 0.330855 0.32713756 0.32342008 0.32713756 0.32342008 0.3197026 0.32713756 0.32713756 0.330855 0.31598514 0.32342008 0.32713756 0.32713756 0.32713756 0.330855 0.0234375 0.02734375 0.015625 0.01171875 0.01953125 0.02734375 0.27137548 0.25185186 0.25925925 0.21851853 0.2639405 0.25555557 0.022058824 0.28996283 0.26296297 0.21481481 0.32342008 0.21851853 0.28624535 0.2037037 0.28996283 0.22222222 0.025735294 0.025735294 0.10294118 0.025735294 0.033088237 0.025735294 0.0 0.35968378 0.36363637 0.33596838 0.35573122 0.3201581 0.3043478 0.30039525 0.31620553 0.31620553 0.3043478 0.3320158 0.3043478 0.3083004 0.30039525 0.3083004 0.31620553 0.35573122 0.3478261 0.3043478 0.31225297 0.3043478 0.30039525 0.29249012 0.3083004 0.31225297 0.3043478 0.3201581 0.30039525 0.30039525 0.2964427 0.3083004 0.31225297 0.31225297 0.3043478 0.31620553 0.3478261 0.3083004 0.31620553 0.3083004 0.3043478 0.3043478 0.3201581 0.32806325 0.3083004 0.3320158 0.31225297 0.3043478 0.31620553 0.31225297 0.3043478 0.3043478 0.31620553 0.2964427 0.2964427 0.3043478 0.30039525 0.31620553 0.30039525 0.3043478
[48] 'UPI0001E6D993_G4'   0.15686275 0.11372549 0.14509805 0.14901961 0.14117648 0.1764706 0.15294118 0.16862746 0.14509805 0.1764706 0.14117648 0.14901961 0.13725491 0.12156863 0.14117648 0.14117648 0.14117648 0.14117648 0.3574297 0.36546186 0.36144578 0.3574297 0.3493976 0.3574297 0.4 0.34509805 0.3529412 0.3882353 0.38431373 0.34901962 0.35573122 0.3647059 0.34901962 0.38431373 0.35686275 0.3882353 0.36862746 0.38431373 0.3647059 0.3882353 0.35177866 0.35177866 0.38735178 0.35177866 0.35968378 0.35177866 0.35968378 0.0 0.043137256 0.050980393 0.023529412 0.17716536 0.15748031 0.15354331 0.16535433 0.1456693 0.1496063 0.122047246 0.1456693 0.1496063 0.15354331 0.15748031 0.12598425 0.05490196 0.05882353 0.15748031 0.15354331 0.1496063 0.1456693 0.15748031 0.14173229 0.16535433 0.15354331 0.1496063 0.15748031 0.12992126 0.15354331 0.15748031 0.1496063 0.1496063 0.15354331 0.13779527 0.08627451 0.15354331 0.15354331 0.1456693 0.15748031 0.15354331 0.1496063 0.14173229 0.1496063 0.12598425 0.1456693 0.15354331 0.1456693 0.1496063 0.14173229 0.14173229 0.1456693 0.1496063 0.18503937 0.15354331 0.17322835 0.14173229 0.18503937 0.18110237
[49] 'UPI00092D946C_G4'   0.16078432 0.101960786 0.14117648 0.14509805 0.14509805 0.1764706 0.14901961 0.16470589 0.14901961 0.1764706 0.14509805 0.14509805 0.12941177 0.11372549 0.14509805 0.14509805 0.14509805 0.14509805 0.36546186 0.3694779 0.36546186 0.36144578 0.35341364 0.36546186 0.4117647 0.35686275 0.3647059 0.4 0.39607844 0.36078432 0.36758894 0.3764706 0.36078432 0.39607844 0.36862746 0.4 0.38039216 0.39607844 0.3764706 0.4 0.36363637 0.36363637 0.3992095 0.36363637 0.3715415 0.36363637 0.36363637 0.043137256 0.0 0.039215688 0.06666667 0.16141732 0.14173229 0.14173229 0.1456693 0.14173229 0.1456693 0.11023622 0.12598425 0.13779527 0.13779527 0.13779527 0.114173226 0.043137256 0.039215688 0.15354331 0.13385826 0.13385826 0.12992126 0.1456693 0.12992126 0.1496063 0.1496063 0.12992126 0.15354331 0.15748031 0.14173229 0.15748031 0.14173229 0.14173229 0.1496063 0.12598425 0.07450981 0.14173229 0.1496063 0.12992126 0.1496063 0.14173229 0.1456693 0.122047246 0.13779527 0.106299214 0.12598425 0.13385826 0.14173229 0.1456693 0.12598425 0.13779527 0.14173229 0.15748031 0.18503937 0.16141732 0.16141732 0.12992126 0.18110237 0.16929133
[50] 'UPI00092DE8CA_G4'   0.13333334 0.06666667 0.12156863 0.1254902 0.11764706 0.14901961 0.12941177 0.14509805 0.11764706 0.14901961 0.11764706 0.1254902 0.101960786 0.08627451 0.11764706 0.11764706 0.11764706 0.11764706 0.33734939 0.34136546 0.33734939 0.33333334 0.33333334 0.33734939 0.39607844 0.34901962 0.35686275 0.3882353 0.38039216 0.3529412 0.3478261 0.36862746 0.3529412 0.38431373 0.36078432 0.3882353 0.37254903 0.38039216 0.36862746 0.3882353 0.34387353 0.34387353 0.3715415 0.34387353 0.35177866 0.34387353 0.33596838 0.050980393 0.039215688 0.0 0.05490196 0.1496063 0.106299214 0.11023622 0.122047246 0.114173226 0.114173226 0.098425195 0.09448819 0.106299214 0.10236221 0.122047246 0.08267716 0.039215688 0.03137255 0.122047246 0.11811024 0.098425195 0.10236221 0.106299214 0.114173226 0.11811024 0.12598425 0.114173226 0.122047246 0.12598425 0.106299214 0.12598425 0.12598425 0.12598425 0.11811024 0.11811024 0.06666667 0.11023622 0.11811024 0.09448819 0.11811024 0.11023622 0.114173226 0.11811024 0.106299214 0.09448819 0.106299214 0.11811024 0.114173226 0.114173226 0.09055118 0.106299214 0.114173226 0.12598425 0.1456693 0.122047246 0.122047246 0.13385826 0.14173229 0.12992126
[51] 'UPI0002BC3A2E_G4'   0.15294118 0.11764706 0.14117648 0.14509805 0.13725491 0.16470589 0.14901961 0.15686275 0.14117648 0.16470589 0.13725491 0.14509805 0.14117648 0.1254902 0.13725491 0.13725491 0.13725491 0.13725491 0.35341364 0.36144578 0.3574297 0.35341364 0.3574297 0.35341364 0.40392157 0.34509805 0.3529412 0.3882353 0.38431373 0.34901962 0.35573122 0.3647059 0.34901962 0.38431373 0.36078432 0.3882353 0.36862746 0.38431373 0.3647059 0.3882353 0.35177866 0.35177866 0.38339922 0.35177866 0.35968378 0.35177866 0.35573122 0.023529412 0.06666667 0.05490196 0.0 0.19291338 0.15354331 0.14173229 0.15354331 0.13779527 0.13779527 0.11811024 0.14173229 0.1456693 0.1496063 0.16141732 0.122047246 0.05882353 0.05490196 0.1456693 0.15748031 0.1456693 0.13779527 0.1456693 0.14173229 0.15354331 0.15748031 0.16141732 0.1456693 0.11811024 0.14173229 0.1456693 0.15354331 0.15354331 0.14173229 0.13779527 0.101960786 0.14173229 0.1496063 0.14173229 0.1456693 0.14173229 0.1456693 0.1456693 0.1456693 0.12992126 0.1496063 0.15748031 0.13779527 0.1456693 0.13779527 0.13779527 0.13779527 0.13779527 0.17322835 0.14173229 0.16929133 0.1456693 0.17322835 0.17716536
[52] 'UPI0006A04D8E_G4'   0.15294118 0.11764706 0.14509805 0.14901961 0.14117648 0.13333334 0.13725491 0.12941177 0.14509805 0.13333334 0.14117648 0.14901961 0.12941177 0.13725491 0.14117648 0.14117648 0.14117648 0.14117648 0.3172691 0.32128513 0.3172691 0.31325302 0.30522087 0.31325302 0.36862746 0.3372549 0.34509805 0.36862746 0.35686275 0.34117648 0.3241107 0.3529412 0.34117648 0.3647059 0.34117648 0.36862746 0.35686275 0.36078432 0.3529412 0.36862746 0.3201581 0.3201581 0.3715415 0.3201581 0.3320158 0.3241107 0.3201581 0.17716536 0.16141732 0.1496063 0.19291338 0.0 0.07450981 0.078431375 0.09019608 0.09411765 0.08235294 0.101960786 0.0627451 0.07058824 0.0627451 0.07450981 0.09803922 0.18110237 0.17716536 0.078431375 0.06666667 0.06666667 0.07058824 0.07450981 0.07450981 0.08627451 0.08235294 0.06666667 0.09019608 0.09411765 0.08235294 0.101960786 0.078431375 0.078431375 0.09019608 0.08235294 0.1496063 0.078431375 0.08235294 0.07058824 0.08235294 0.09019608 0.09411765 0.078431375 0.07058824 0.105882354 0.0627451 0.07058824 0.09411765 0.08627451 0.06666667 0.08235294 0.09411765 0.09803922 0.09803922 0.09803922 0.039215688 0.08235294 0.07450981 0.03529412
[53] 'UPI0002245125_G4'   0.14117648 0.07450981 0.1254902 0.12941177 0.1254902 0.11764706 0.11764706 0.10980392 0.1254902 0.11764706 0.1254902 0.12941177 0.105882354 0.09019608 0.1254902 0.1254902 0.1254902 0.1254902 0.30522087 0.30923694 0.30522087 0.30120483 0.30120483 0.30522087 0.38039216 0.34117648 0.34901962 0.38039216 0.36862746 0.34509805 0.31620553 0.35686275 0.34509805 0.3764706 0.34509805 0.38039216 0.36078432 0.37254903 0.35686275 0.38039216 0.31225297 0.31225297 0.35573122 0.31225297 0.3241107 0.31620553 0.3043478 0.15748031 0.14173229 0.106299214 0.15354331 0.07450981 0.0 0.03529412 0.050980393 0.05490196 0.039215688 0.0627451 0.019607844 0.03137255 0.011764706 0.047058824 0.05490196 0.13779527 0.13779527 0.047058824 0.043137256 0.015686275 0.02745098 0.023529412 0.043137256 0.043137256 0.05882353 0.039215688 0.047058824 0.050980393 0.023529412 0.05882353 0.050980393 0.050980393 0.05882353 0.050980393 0.17322835 0.03529412 0.050980393 0.019607844 0.043137256 0.047058824 0.05490196 0.050980393 0.03137255 0.0627451 0.03529412 0.043137256 0.05490196 0.047058824 0.015686275 0.039215688 0.05490196 0.05882353 0.078431375 0.05882353 0.05490196 0.05490196 0.078431375 0.0627451
[54] 'UPI00005F1A8B_G4'   0.13725491 0.078431375 0.1254902 0.12941177 0.12156863 0.105882354 0.11764706 0.10980392 0.11372549 0.105882354 0.12156863 0.12941177 0.11372549 0.09803922 0.12156863 0.12156863 0.12156863 0.12156863 0.30120483 0.31325302 0.30120483 0.30522087 0.31325302 0.30120483 0.37254903 0.3254902 0.33333334 0.37254903 0.36078432 0.32941177 0.31225297 0.34117648 0.32941177 0.36862746 0.32941177 0.37254903 0.34509805 0.3647059 0.34117648 0.37254903 0.3083004 0.3083004 0.35573122 0.3083004 0.3201581 0.31225297 0.30039525 0.15354331 0.14173229 0.11023622 0.14173229 0.078431375 0.03529412 0.0 0.023529412 0.043137256 0.019607844 0.050980393 0.023529412 0.019607844 0.03137255 0.019607844 0.02745098 0.13385826 0.12598425 0.02745098 0.03137255 0.019607844 0.03137255 0.011764706 0.039215688 0.023529412 0.047058824 0.03529412 0.019607844 0.023529412 0.02745098 0.023529412 0.015686275 0.015686275 0.03137255 0.039215688 0.17716536 0.007843138 0.039215688 0.03137255 0.007843138 0.011764706 0.043137256 0.039215688 0.011764706 0.05490196 0.039215688 0.023529412 0.043137256 0.03529412 0.02745098 0.02745098 0.043137256 0.03137255 0.050980393 0.047058824 0.050980393 0.039215688 0.06666667 0.05882353
[55] 'UPI000067362A_G4'   0.14509805 0.09019608 0.13725491 0.14117648 0.13333334 0.12156863 0.13333334 0.1254902 0.13333334 0.12156863 0.13333334 0.14117648 0.1254902 0.10980392 0.13333334 0.13333334 0.13333334 0.13333334 0.3172691 0.32128513 0.30923694 0.31325302 0.32128513 0.3172691 0.3764706 0.32941177 0.3372549 0.37254903 0.3647059 0.33333334 0.31225297 0.34509805 0.33333334 0.36862746 0.33333334 0.37254903 0.34901962 0.36862746 0.34509805 0.37254903 0.3083004 0.3083004 0.36363637 0.3083004 0.3201581 0.31225297 0.31620553 0.16535433 0.1456693 0.122047246 0.15354331 0.09019608 0.050980393 0.023529412 0.0 0.05882353 0.03529412 0.05490196 0.03137255 0.019607844 0.047058824 0.03529412 0.039215688 0.1456693 0.12992126 0.03529412 0.039215688 0.03529412 0.047058824 0.03529412 0.05490196 0.039215688 0.07058824 0.043137256 0.043137256 0.047058824 0.050980393 0.047058824 0.039215688 0.039215688 0.047058824 0.05490196 0.18503937 0.023529412 0.05490196 0.047058824 0.023529412 0.03529412 0.05882353 0.05490196 0.019607844 0.06666667 0.05490196 0.039215688 0.05882353 0.050980393 0.043137256 0.043137256 0.05882353 0.047058824 0.07450981 0.07058824 0.05882353 0.047058824 0.08235294 0.07058824
[56] 'UPI0001B5B454_G4'   0.13333334 0.078431375 0.12156863 0.1254902 0.11764706 0.078431375 0.105882354 0.09803922 0.12156863 0.078431375 0.11764706 0.1254902 0.105882354 0.09019608 0.11764706 0.11764706 0.11764706 0.11764706 0.3172691 0.32128513 0.3172691 0.31325302 0.30923694 0.3172691 0.36862746 0.31764707 0.3254902 0.3647059 0.3529412 0.32156864 0.3241107 0.33333334 0.32156864 0.36078432 0.3254902 0.3647059 0.3372549 0.35686275 0.33333334 0.3647059 0.3201581 0.3201581 0.35968378 0.3201581 0.32806325 0.3201581 0.31620553 0.1456693 0.14173229 0.114173226 0.13779527 0.09411765 0.05490196 0.043137256 0.05882353 0.0 0.03137255 0.043137256 0.043137256 0.039215688 0.050980393 0.0627451 0.05490196 0.1456693 0.13779527 0.03529412 0.06666667 0.047058824 0.047058824 0.05490196 0.03137255 0.05882353 0.043137256 0.0627451 0.03137255 0.05882353 0.05490196 0.02745098 0.050980393 0.050980393 0.02745098 0.023529412 0.17322835 0.043137256 0.02745098 0.043137256 0.050980393 0.043137256 0.015686275 0.047058824 0.039215688 0.0627451 0.05490196 0.05882353 8.326673E-17 0.023529412 0.039215688 0.015686275 8.326673E-17 0.043137256 0.05490196 0.05882353 0.0627451 0.0627451 0.06666667 0.07058824
[57] 'UPI0000D50823_G4'   0.13333334 0.08235294 0.12156863 0.1254902 0.11764706 0.09411765 0.11372549 0.105882354 0.11764706 0.09411765 0.11764706 0.1254902 0.10980392 0.09411765 0.11764706 0.11764706 0.11764706 0.11764706 0.30522087 0.30923694 0.29718876 0.30120483 0.30923694 0.30522087 0.36862746 0.32156864 0.32941177 0.36862746 0.35686275 0.3254902 0.3083004 0.3372549 0.3254902 0.3647059 0.3254902 0.36862746 0.34117648 0.36078432 0.3372549 0.36862746 0.3043478 0.3043478 0.35177866 0.3043478 0.31620553 0.3083004 0.3043478 0.1496063 0.1456693 0.114173226 0.13779527 0.08235294 0.039215688 0.019607844 0.03529412 0.03137255 0.0 0.05490196 0.02745098 0.03137255 0.03529412 0.039215688 0.039215688 0.13779527 0.12992126 0.019607844 0.03529412 0.023529412 0.03529412 0.023529412 0.019607844 0.03529412 0.03529412 0.039215688 0.015686275 0.02745098 0.039215688 0.019607844 0.03529412 0.03529412 0.02745098 0.02745098 0.18110237 0.019607844 0.02745098 0.03529412 0.02745098 0.03137255 0.03137255 0.050980393 0.023529412 0.06666667 0.043137256 0.043137256 0.03137255 0.023529412 0.03137255 0.015686275 0.03137255 0.043137256 0.047058824 0.050980393 0.0627451 0.050980393 0.047058824 0.07058824
[58] 'UPI0001C0981E_G4'   0.11764706 0.07058824 0.105882354 0.10980392 0.101960786 0.101960786 0.11372549 0.105882354 0.10980392 0.101960786 0.101960786 0.10980392 0.09803922 0.08235294 0.101960786 0.101960786 0.101960786 0.101960786 0.33333334 0.33734939 0.33333334 0.32931727 0.3253012 0.33333334 0.38039216 0.3372549 0.34509805 0.38039216 0.36862746 0.34117648 0.33992094 0.34901962 0.34117648 0.3764706 0.3372549 0.38039216 0.3529412 0.3764706 0.34901962 0.38039216 0.33596838 0.33596838 0.37549406 0.33596838 0.34387353 0.33596838 0.3320158 0.122047246 0.11023622 0.098425195 0.11811024 0.101960786 0.0627451 0.050980393 0.05490196 0.043137256 0.05490196 0.0 0.043137256 0.047058824 0.05882353 0.0627451 0.047058824 0.122047246 0.106299214 0.05490196 0.06666667 0.05490196 0.05490196 0.0627451 0.05490196 0.06666667 0.07450981 0.0627451 0.05490196 0.06666667 0.0627451 0.05882353 0.06666667 0.06666667 0.050980393 0.039215688 0.15354331 0.050980393 0.050980393 0.050980393 0.05882353 0.050980393 0.047058824 0.047058824 0.047058824 0.043137256 0.0627451 0.05882353 0.043137256 0.047058824 0.047058824 0.039215688 0.043137256 0.05882353 0.08627451 0.07450981 0.07058824 0.05882353 0.09019608 0.078431375
[59] 'UPI00005F1BE0_G4'   0.12941177 0.0627451 0.11764706 0.12156863 0.11372549 0.105882354 0.10980392 0.101960786 0.11372549 0.105882354 0.11372549 0.12156863 0.09803922 0.08235294 0.11372549 0.11372549 0.11372549 0.11372549 0.30522087 0.30923694 0.30522087 0.30120483 0.30120483 0.30522087 0.37254903 0.33333334 0.34117648 0.36862746 0.36078432 0.3372549 0.31620553 0.34901962 0.3372549 0.3647059 0.3372549 0.36862746 0.3529412 0.3647059 0.34901962 0.36862746 0.31225297 0.31225297 0.35573122 0.31225297 0.3241107 0.31620553 0.3043478 0.1456693 0.12598425 0.09448819 0.14173229 0.0627451 0.019607844 0.023529412 0.03137255 0.043137256 0.02745098 0.043137256 0.0 0.019607844 0.015686275 0.02745098 0.043137256 0.13385826 0.11811024 0.03529412 0.023529412 0.011764706 0.023529412 0.019607844 0.03137255 0.023529412 0.047058824 0.019607844 0.03529412 0.039215688 0.02745098 0.047058824 0.039215688 0.039215688 0.047058824 0.039215688 0.16141732 0.023529412 0.039215688 0.015686275 0.03137255 0.03529412 0.043137256 0.039215688 0.019607844 0.05490196 0.023529412 0.023529412 0.043137256 0.03529412 0.011764706 0.02745098 0.043137256 0.047058824 0.06666667 0.047058824 0.043137256 0.039215688 0.06666667 0.050980393
[60] 'UPI0001E6D971_G4'   0.13725491 0.07450981 0.12941177 0.13333334 0.1254902 0.10980392 0.12156863 0.11372549 0.1254902 0.10980392 0.1254902 0.13333334 0.10980392 0.09411765 0.1254902 0.1254902 0.1254902 0.1254902 0.30923694 0.31325302 0.30923694 0.30522087 0.30522087 0.30923694 0.3764706 0.32941177 0.3372549 0.3764706 0.3647059 0.33333334 0.3201581 0.34509805 0.33333334 0.37254903 0.33333334 0.3764706 0.34901962 0.36862746 0.34509805 0.3764706 0.31620553 0.31620553 0.35968378 0.31620553 0.32806325 0.3201581 0.3083004 0.1496063 0.13779527 0.106299214 0.1456693 0.07058824 0.03137255 0.019607844 0.019607844 0.039215688 0.03137255 0.047058824 0.019607844 0.0 0.02745098 0.039215688 0.039215688 0.13779527 0.12992126 0.023529412 0.043137256 0.023529412 0.03529412 0.03137255 0.03529412 0.043137256 0.05882353 0.039215688 0.03137255 0.043137256 0.039215688 0.043137256 0.03529412 0.03529412 0.03529412 0.03529412 0.16929133 0.019607844 0.03529412 0.02745098 0.019607844 0.03137255 0.039215688 0.03529412 0.007843138 0.050980393 0.03529412 0.03529412 0.039215688 0.03137255 0.023529412 0.023529412 0.039215688 0.03529412 0.07058824 0.05882353 0.039215688 0.043137256 0.078431375 0.050980393
[61] 'UPI00005F0DBD_G4'   0.13725491 0.07058824 0.12156863 0.1254902 0.12156863 0.11372549 0.11372549 0.105882354 0.12156863 0.11372549 0.12156863 0.1254902 0.101960786 0.08627451 0.12156863 0.12156863 0.12156863 0.12156863 0.30120483 0.30522087 0.30120483 0.29718876 0.29718876 0.30120483 0.3764706 0.3372549 0.34509805 0.3764706 0.3647059 0.34117648 0.31225297 0.3529412 0.34117648 0.37254903 0.34117648 0.3764706 0.35686275 0.36862746 0.3529412 0.3764706 0.3083004 0.3083004 0.35177866 0.3083004 0.3201581 0.31225297 0.30039525 0.15354331 0.13779527 0.10236221 0.1496063 0.0627451 0.011764706 0.03137255 0.047058824 0.050980393 0.03529412 0.05882353 0.015686275 0.02745098 0.0 0.043137256 0.050980393 0.13385826 0.13385826 0.03529412 0.039215688 0.011764706 0.023529412 0.019607844 0.039215688 0.039215688 0.05490196 0.03529412 0.043137256 0.047058824 0.019607844 0.05490196 0.047058824 0.047058824 0.047058824 0.047058824 0.16929133 0.03137255 0.039215688 0.015686275 0.039215688 0.043137256 0.047058824 0.047058824 0.02745098 0.05882353 0.03137255 0.039215688 0.050980393 0.043137256 0.011764706 0.03529412 0.050980393 0.05490196 0.07450981 0.05490196 0.043137256 0.050980393 0.07450981 0.05882353
[62] 'UPI00005EF79B_G4'   0.14901961 0.09019608 0.13725491 0.14117648 0.13333334 0.11764706 0.12941177 0.12156863 0.1254902 0.11764706 0.13333334 0.14117648 0.1254902 0.10980392 0.13333334 0.13333334 0.13333334 0.13333334 0.30923694 0.32128513 0.30923694 0.31325302 0.32128513 0.30923694 0.37254903 0.33333334 0.34117648 0.36862746 0.36078432 0.3372549 0.3201581 0.34901962 0.3372549 0.3647059 0.3372549 0.36862746 0.3529412 0.3647059 0.34901962 0.36862746 0.31620553 0.31620553 0.36363637 0.31620553 0.32806325 0.3201581 0.3083004 0.15748031 0.13779527 0.122047246 0.16141732 0.07450981 0.047058824 0.019607844 0.03529412 0.0627451 0.039215688 0.0627451 0.02745098 0.039215688 0.043137256 0.0 0.047058824 0.1456693 0.13779527 0.047058824 0.011764706 0.03137255 0.043137256 0.023529412 0.05882353 0.02745098 0.03529412 0.015686275 0.039215688 0.043137256 0.039215688 0.043137256 0.019607844 0.019607844 0.050980393 0.05882353 0.16535433 0.02745098 0.050980393 0.043137256 0.02745098 0.03137255 0.0627451 0.05490196 0.03137255 0.07450981 0.039215688 0.003921569 0.0627451 0.047058824 0.039215688 0.047058824 0.0627451 0.050980393 0.0627451 0.050980393 0.0627451 0.03529412 0.078431375 0.07058824
[63] 'UPI0001E17E72_G4'   0.10980392 0.050980393 0.09803922 0.101960786 0.09411765 0.11764706 0.105882354 0.12156863 0.09411765 0.11764706 0.09411765 0.101960786 0.08627451 0.07058824 0.09411765 0.09411765 0.09411765 0.09411765 0.3172691 0.32128513 0.30923694 0.31325302 0.32128513 0.3172691 0.37254903 0.32941177 0.3372549 0.3764706 0.36078432 0.33333334 0.3201581 0.34117648 0.33333334 0.37254903 0.32941177 0.3764706 0.34509805 0.36862746 0.34117648 0.3764706 0.31620553 0.31620553 0.36363637 0.31620553 0.3241107 0.31620553 0.31620553 0.12598425 0.114173226 0.08267716 0.122047246 0.09803922 0.05490196 0.02745098 0.039215688 0.05490196 0.039215688 0.047058824 0.043137256 0.039215688 0.050980393 0.047058824 0.0 0.106299214 0.098425195 0.047058824 0.050980393 0.039215688 0.043137256 0.039215688 0.05882353 0.050980393 0.06666667 0.05490196 0.047058824 0.050980393 0.05490196 0.043137256 0.043137256 0.043137256 0.050980393 0.050980393 0.1496063 0.02745098 0.05882353 0.050980393 0.03529412 0.03137255 0.05490196 0.050980393 0.03137255 0.02745098 0.05882353 0.050980393 0.05490196 0.05490196 0.047058824 0.039215688 0.05490196 0.050980393 0.07058824 0.06666667 0.0627451 0.05882353 0.08235294 0.07058824
[64] 'UPI00016A0A8C_G4'   0.14901961 0.101960786 0.13333334 0.13725491 0.13333334 0.16862746 0.14117648 0.15686275 0.13333334 0.16862746 0.13333334 0.13725491 0.12941177 0.11372549 0.13333334 0.13333334 0.13333334 0.13333334 0.3574297 0.36144578 0.3574297 0.35341364 0.36144578 0.3574297 0.4 0.34901962 0.35686275 0.39607844 0.3882353 0.3529412 0.36758894 0.36862746 0.3529412 0.39215687 0.35686275 0.39607844 0.37254903 0.3882353 0.36862746 0.39607844 0.36363637 0.36363637 0.38339922 0.36363637 0.3715415 0.36363637 0.35573122 0.05490196 0.043137256 0.039215688 0.05882353 0.18110237 0.13779527 0.13385826 0.1456693 0.1456693 0.13779527 0.122047246 0.13385826 0.13779527 0.13385826 0.1456693 0.106299214 0.0 0.039215688 0.1456693 0.14173229 0.12992126 0.12598425 0.13779527 0.1456693 0.1496063 0.1496063 0.1456693 0.1456693 0.1456693 0.12992126 0.1496063 0.14173229 0.14173229 0.14173229 0.14173229 0.08627451 0.13385826 0.1496063 0.12598425 0.14173229 0.13385826 0.1456693 0.13779527 0.13779527 0.114173226 0.1456693 0.14173229 0.1456693 0.1456693 0.122047246 0.13779527 0.1456693 0.1496063 0.17716536 0.15354331 0.16141732 0.1456693 0.17322835 0.16929133
[65] 'UPI0001AF8ADC_G4'   0.14509805 0.09411765 0.13333334 0.13725491 0.12941177 0.16078432 0.14117648 0.15686275 0.12941177 0.16078432 0.12941177 0.13725491 0.1254902 0.11372549 0.12941177 0.12941177 0.12941177 0.12941177 0.3493976 0.35341364 0.3493976 0.34538153 0.35341364 0.3493976 0.40784314 0.3529412 0.36078432 0.39607844 0.39215687 0.35686275 0.35968378 0.37254903 0.35686275 0.39215687 0.3647059 0.39607844 0.3764706 0.39215687 0.37254903 0.39607844 0.35573122 0.35573122 0.38339922 0.35573122 0.36363637 0.35573122 0.3478261 0.05882353 0.039215688 0.03137255 0.05490196 0.17716536 0.13779527 0.12598425 0.12992126 0.13779527 0.12992126 0.106299214 0.11811024 0.12992126 0.13385826 0.13779527 0.098425195 0.039215688 0.0 0.13779527 0.13385826 0.12992126 0.12598425 0.12992126 0.13779527 0.13385826 0.1496063 0.13779527 0.13779527 0.14173229 0.12992126 0.14173229 0.14173229 0.14173229 0.13385826 0.13385826 0.08235294 0.12598425 0.14173229 0.12598425 0.13385826 0.12598425 0.13779527 0.13385826 0.12992126 0.11023622 0.13779527 0.13385826 0.13779527 0.13779527 0.122047246 0.12992126 0.13779527 0.14173229 0.16535433 0.1456693 0.1496063 0.14173229 0.16141732 0.15748031
[66] 'UPI0001B5AF68_G4'   0.13725491 0.09019608 0.12941177 0.13333334 0.1254902 0.09803922 0.12156863 0.11372549 0.1254902 0.09803922 0.1254902 0.13333334 0.11764706 0.101960786 0.1254902 0.1254902 0.1254902 0.1254902 0.30522087 0.30923694 0.30522087 0.30120483 0.30923694 0.30522087 0.37254903 0.3254902 0.33333334 0.37254903 0.36078432 0.32941177 0.31620553 0.34117648 0.32941177 0.36862746 0.32941177 0.37254903 0.34509805 0.3647059 0.34117648 0.37254903 0.31225297 0.31225297 0.35573122 0.31225297 0.3241107 0.31620553 0.3043478 0.15748031 0.15354331 0.122047246 0.1456693 0.078431375 0.047058824 0.02745098 0.03529412 0.03529412 0.019607844 0.05490196 0.03529412 0.023529412 0.03529412 0.047058824 0.047058824 0.1456693 0.13779527 0.0 0.050980393 0.039215688 0.043137256 0.039215688 0.03137255 0.050980393 0.047058824 0.05490196 0.019607844 0.043137256 0.047058824 0.03137255 0.043137256 0.043137256 0.015686275 0.03137255 0.18503937 0.02745098 0.023529412 0.043137256 0.02745098 0.039215688 0.03137255 0.050980393 0.023529412 0.06666667 0.050980393 0.043137256 0.03529412 0.02745098 0.039215688 0.019607844 0.03529412 0.03529412 0.05882353 0.05882353 0.047058824 0.050980393 0.06666667 0.06666667
[67] 'UPI000214CB6B_G4'   0.14509805 0.08627451 0.13333334 0.13725491 0.12941177 0.12156863 0.1254902 0.11764706 0.12941177 0.12156863 0.12941177 0.13725491 0.12156863 0.105882354 0.12941177 0.12941177 0.12941177 0.12941177 0.31325302 0.3172691 0.30522087 0.30923694 0.3172691 0.31325302 0.36862746 0.32941177 0.3372549 0.3647059 0.35686275 0.33333334 0.31620553 0.34509805 0.33333334 0.36078432 0.33333334 0.3647059 0.34901962 0.36078432 0.34509805 0.3647059 0.31225297 0.31225297 0.35968378 0.31225297 0.3241107 0.31620553 0.31225297 0.15354331 0.13385826 0.11811024 0.15748031 0.06666667 0.043137256 0.03137255 0.039215688 0.06666667 0.03529412 0.06666667 0.023529412 0.043137256 0.039215688 0.011764706 0.050980393 0.14173229 0.13385826 0.050980393 0.0 0.02745098 0.039215688 0.02745098 0.05490196 0.03137255 0.03137255 0.011764706 0.050980393 0.047058824 0.043137256 0.05490196 0.03137255 0.03137255 0.0627451 0.0627451 0.15748031 0.03137255 0.047058824 0.039215688 0.039215688 0.043137256 0.06666667 0.05882353 0.03529412 0.078431375 0.03529412 0.015686275 0.06666667 0.043137256 0.03529412 0.050980393 0.06666667 0.0627451 0.07450981 0.05490196 0.06666667 0.039215688 0.07450981 0.07058824
[68] 'UPI00021ADB8E_G4'   0.13333334 0.06666667 0.11764706 0.12156863 0.11764706 0.10980392 0.10980392 0.101960786 0.11764706 0.10980392 0.11764706 0.12156863 0.09803922 0.08235294 0.11764706 0.11764706 0.11764706 0.11764706 0.30522087 0.30923694 0.29718876 0.30120483 0.30120483 0.30522087 0.36862746 0.32941177 0.3372549 0.36862746 0.35686275 0.33333334 0.3083004 0.34509805 0.33333334 0.3647059 0.33333334 0.36862746 0.34901962 0.36078432 0.34509805 0.36862746 0.3043478 0.3043478 0.35177866 0.3043478 0.31620553 0.3083004 0.3043478 0.1496063 0.13385826 0.098425195 0.1456693 0.06666667 0.015686275 0.019607844 0.03529412 0.047058824 0.023529412 0.05490196 0.011764706 0.023529412 0.011764706 0.03137255 0.039215688 0.12992126 0.12992126 0.039215688 0.02745098 0.0 0.019607844 0.015686275 0.03529412 0.02745098 0.050980393 0.023529412 0.039215688 0.03529412 0.023529412 0.043137256 0.03529412 0.03529412 0.050980393 0.043137256 0.16535433 0.019607844 0.043137256 0.011764706 0.02745098 0.03137255 0.047058824 0.043137256 0.015686275 0.05490196 0.02745098 0.03529412 0.047058824 0.039215688 0.007843138 0.03137255 0.047058824 0.050980393 0.0627451 0.050980393 0.047058824 0.047058824 0.0627451 0.05490196
[69] 'UPI00019AF91D_G4'   0.1254902 0.07058824 0.10980392 0.11372549 0.10980392 0.101960786 0.101960786 0.09411765 0.11372549 0.101960786 0.10980392 0.11372549 0.101960786 0.08627451 0.10980392 0.10980392 0.10980392 0.10980392 0.30120483 0.30522087 0.30120483 0.29718876 0.29718876 0.30120483 0.3647059 0.3254902 0.33333334 0.3647059 0.3529412 0.32941177 0.3043478 0.34117648 0.32941177 0.36078432 0.32941177 0.3647059 0.34509805 0.35686275 0.34117648 0.3647059 0.30039525 0.30039525 0.35177866 0.30039525 0.3083004 0.30039525 0.30039525 0.1456693 0.12992126 0.10236221 0.13779527 0.07058824 0.02745098 0.03137255 0.047058824 0.047058824 0.03529412 0.05490196 0.023529412 0.03529412 0.023529412 0.043137256 0.043137256 0.12598425 0.12598425 0.043137256 0.039215688 0.019607844 0.0 0.02745098 0.039215688 0.039215688 0.047058824 0.043137256 0.043137256 0.047058824 0.02745098 0.047058824 0.047058824 0.047058824 0.047058824 0.039215688 0.16535433 0.03137255 0.05490196 0.023529412 0.039215688 0.03529412 0.050980393 0.039215688 0.03529412 0.05490196 0.03137255 0.039215688 0.047058824 0.050980393 0.019607844 0.03529412 0.047058824 0.047058824 0.06666667 0.047058824 0.050980393 0.047058824 0.06666667 0.05882353
[70] 'UPI0003917CDC_G4'   0.13333334 0.07450981 0.12156863 0.1254902 0.11764706 0.10980392 0.11372549 0.105882354 0.10980392 0.10980392 0.11764706 0.1254902 0.10980392 0.09411765 0.11764706 0.11764706 0.11764706 0.11764706 0.2931727 0.30522087 0.2931727 0.29718876 0.30522087 0.2931727 0.37254903 0.33333334 0.34117648 0.37254903 0.36078432 0.3372549 0.3043478 0.34901962 0.3372549 0.36862746 0.3372549 0.37254903 0.3529412 0.3647059 0.34901962 0.37254903 0.30039525 0.30039525 0.3478261 0.30039525 0.31225297 0.3043478 0.29249012 0.15748031 0.1456693 0.106299214 0.1456693 0.07450981 0.023529412 0.011764706 0.03529412 0.05490196 0.023529412 0.0627451 0.019607844 0.03137255 0.019607844 0.023529412 0.039215688 0.13779527 0.12992126 0.039215688 0.02745098 0.015686275 0.02745098 0.0 0.043137256 0.019607844 0.043137256 0.03137255 0.03137255 0.02745098 0.015686275 0.03529412 0.02745098 0.02745098 0.043137256 0.050980393 0.17322835 0.019607844 0.050980393 0.02745098 0.019607844 0.023529412 0.05490196 0.050980393 0.023529412 0.06666667 0.03529412 0.02745098 0.05490196 0.047058824 0.023529412 0.039215688 0.05490196 0.043137256 0.05490196 0.043137256 0.05490196 0.050980393 0.0627451 0.0627451
[71] 'UPI000390012D_G4'   0.14117648 0.08627451 0.12941177 0.13333334 0.1254902 0.101960786 0.12156863 0.11372549 0.12941177 0.101960786 0.1254902 0.13333334 0.11372549 0.09803922 0.1254902 0.1254902 0.1254902 0.1254902 0.30923694 0.31325302 0.30923694 0.30522087 0.29718876 0.30923694 0.38039216 0.3254902 0.33333334 0.37254903 0.36862746 0.32941177 0.31225297 0.34901962 0.32941177 0.36862746 0.3372549 0.37254903 0.3529412 0.3647059 0.34901962 0.37254903 0.3083004 0.3083004 0.35968378 0.3083004 0.3201581 0.31225297 0.3083004 0.14173229 0.12992126 0.114173226 0.14173229 0.07450981 0.043137256 0.039215688 0.05490196 0.03137255 0.019607844 0.05490196 0.03137255 0.03529412 0.039215688 0.05882353 0.05882353 0.1456693 0.13779527 0.03137255 0.05490196 0.03529412 0.039215688 0.043137256 0.0 0.05490196 0.047058824 0.050980393 0.02745098 0.047058824 0.050980393 0.039215688 0.05490196 0.05490196 0.039215688 0.015686275 0.17716536 0.039215688 0.03137255 0.039215688 0.047058824 0.050980393 0.03529412 0.039215688 0.03529412 0.06666667 0.03137255 0.05490196 0.03137255 0.02745098 0.03529412 0.019607844 0.03137255 0.05490196 0.06666667 0.0627451 0.06666667 0.05882353 0.06666667 0.07450981
[72] 'UPI0003BEDAD2_G4'   0.14117648 0.08627451 0.12941177 0.13333334 0.1254902 0.10980392 0.11372549 0.105882354 0.11764706 0.10980392 0.1254902 0.13333334 0.12156863 0.105882354 0.1254902 0.1254902 0.1254902 0.1254902 0.30522087 0.3253012 0.31325302 0.3172691 0.3253012 0.30522087 0.37254903 0.33333334 0.34117648 0.36862746 0.36078432 0.3372549 0.3201581 0.34901962 0.3372549 0.3647059 0.3372549 0.36862746 0.3529412 0.3647059 0.34901962 0.36862746 0.31620553 0.31620553 0.36363637 0.31620553 0.32806325 0.3201581 0.31225297 0.16535433 0.1496063 0.11811024 0.15354331 0.08627451 0.043137256 0.023529412 0.039215688 0.05882353 0.03529412 0.06666667 0.023529412 0.043137256 0.039215688 0.02745098 0.050980393 0.1496063 0.13385826 0.050980393 0.03137255 0.02745098 0.039215688 0.019607844 0.05490196 0.0 0.047058824 0.03529412 0.043137256 0.039215688 0.02745098 0.03137255 0.023529412 0.023529412 0.05490196 0.0627451 0.18503937 0.03137255 0.0627451 0.039215688 0.023529412 0.03529412 0.05882353 0.0627451 0.03529412 0.078431375 0.047058824 0.03137255 0.05882353 0.05882353 0.03529412 0.050980393 0.05882353 0.047058824 0.050980393 0.047058824 0.06666667 0.05490196 0.07450981 0.07058824
[73] 'UPI000530AE1A_G4'   0.14509805 0.09411765 0.13333334 0.13725491 0.12941177 0.09803922 0.11764706 0.10980392 0.12156863 0.09803922 0.12941177 0.13725491 0.12156863 0.105882354 0.12941177 0.12941177 0.12941177 0.12941177 0.30522087 0.3172691 0.31325302 0.30923694 0.3172691 0.30522087 0.3647059 0.3254902 0.33333334 0.3647059 0.3529412 0.32941177 0.3241107 0.34117648 0.32941177 0.36078432 0.32941177 0.3647059 0.34509805 0.35686275 0.34117648 0.3647059 0.3201581 0.3201581 0.36363637 0.3201581 0.32806325 0.3201581 0.3043478 0.15354331 0.1496063 0.12598425 0.15748031 0.08235294 0.05882353 0.047058824 0.07058824 0.043137256 0.03529412 0.07450981 0.047058824 0.05882353 0.05490196 0.03529412 0.06666667 0.1496063 0.1496063 0.047058824 0.03137255 0.050980393 0.047058824 0.043137256 0.047058824 0.047058824 0.0 0.043137256 0.03529412 0.05490196 0.050980393 0.03137255 0.039215688 0.039215688 0.039215688 0.047058824 0.16535433 0.05490196 0.039215688 0.05490196 0.05490196 0.050980393 0.043137256 0.06666667 0.05882353 0.08627451 0.050980393 0.03137255 0.043137256 0.03529412 0.050980393 0.03529412 0.043137256 0.047058824 0.050980393 0.039215688 0.07450981 0.0627451 0.07058824 0.078431375
[74] 'UPI000535EBAA_G4'   0.14901961 0.08235294 0.13725491 0.14117648 0.13333334 0.1254902 0.12941177 0.12156863 0.13333334 0.1254902 0.13333334 0.14117648 0.11764706 0.101960786 0.13333334 0.13333334 0.13333334 0.13333334 0.32128513 0.3253012 0.31325302 0.3172691 0.3172691 0.32128513 0.37254903 0.3372549 0.34509805 0.37254903 0.3647059 0.34117648 0.3241107 0.3529412 0.34117648 0.36862746 0.3372549 0.37254903 0.35686275 0.36862746 0.3529412 0.37254903 0.3201581 0.3201581 0.36758894 0.3201581 0.3320158 0.3241107 0.3201581 0.1496063 0.12992126 0.114173226 0.16141732 0.06666667 0.039215688 0.03529412 0.043137256 0.0627451 0.039215688 0.0627451 0.019607844 0.039215688 0.03529412 0.015686275 0.05490196 0.1456693 0.13779527 0.05490196 0.011764706 0.023529412 0.043137256 0.03137255 0.050980393 0.03529412 0.043137256 0.0 0.05490196 0.050980393 0.047058824 0.05882353 0.03529412 0.03529412 0.06666667 0.05882353 0.15748031 0.03529412 0.050980393 0.03529412 0.043137256 0.047058824 0.0627451 0.05490196 0.03137255 0.07450981 0.03137255 0.019607844 0.0627451 0.047058824 0.03137255 0.047058824 0.0627451 0.06666667 0.078431375 0.05882353 0.0627451 0.043137256 0.078431375 0.07058824
[75] 'UPI00058C62E6_G4'   0.13725491 0.09019608 0.12941177 0.13333334 0.1254902 0.09411765 0.12156863 0.11372549 0.11764706 0.09411765 0.1254902 0.13333334 0.11764706 0.101960786 0.1254902 0.1254902 0.1254902 0.1254902 0.30120483 0.31325302 0.30923694 0.30522087 0.31325302 0.30120483 0.3764706 0.32941177 0.3372549 0.3764706 0.3647059 0.33333334 0.3201581 0.34509805 0.33333334 0.37254903 0.33333334 0.3764706 0.34901962 0.36862746 0.34509805 0.3764706 0.31620553 0.31620553 0.35968378 0.31620553 0.32806325 0.3201581 0.30039525 0.15748031 0.15354331 0.122047246 0.1456693 0.09019608 0.047058824 0.019607844 0.043137256 0.03137255 0.015686275 0.05490196 0.03529412 0.03137255 0.043137256 0.039215688 0.047058824 0.1456693 0.13779527 0.019607844 0.050980393 0.039215688 0.043137256 0.03137255 0.02745098 0.043137256 0.03529412 0.05490196 0.0 0.03529412 0.039215688 0.019607844 0.03529412 0.03529412 0.019607844 0.02745098 0.18897638 0.02745098 0.02745098 0.043137256 0.02745098 0.03137255 0.03137255 0.050980393 0.03137255 0.06666667 0.050980393 0.03529412 0.03137255 0.023529412 0.039215688 0.015686275 0.03137255 0.03529412 0.047058824 0.050980393 0.0627451 0.050980393 0.0627451 0.07058824
[76] 'UPI00058CA78B_G4'   0.14117648 0.09411765 0.12941177 0.13333334 0.1254902 0.12156863 0.12156863 0.11372549 0.11764706 0.12156863 0.1254902 0.13333334 0.11764706 0.101960786 0.1254902 0.1254902 0.1254902 0.1254902 0.30120483 0.31325302 0.30120483 0.30522087 0.31325302 0.30120483 0.37254903 0.3254902 0.33333334 0.36862746 0.36078432 0.32941177 0.31225297 0.34117648 0.32941177 0.3647059 0.32941177 0.36862746 0.34509805 0.3647059 0.34117648 0.36862746 0.3083004 0.3083004 0.35573122 0.3083004 0.3201581 0.31225297 0.30039525 0.12992126 0.15748031 0.12598425 0.11811024 0.09411765 0.050980393 0.023529412 0.047058824 0.05882353 0.02745098 0.06666667 0.039215688 0.043137256 0.047058824 0.043137256 0.050980393 0.1456693 0.14173229 0.043137256 0.047058824 0.03529412 0.047058824 0.02745098 0.047058824 0.039215688 0.05490196 0.050980393 0.03529412 0.0 0.043137256 0.039215688 0.039215688 0.039215688 0.047058824 0.05490196 0.19291338 0.03137255 0.05490196 0.047058824 0.03137255 0.03529412 0.05882353 0.0627451 0.03529412 0.078431375 0.05490196 0.047058824 0.05882353 0.050980393 0.043137256 0.043137256 0.05882353 0.03529412 0.06666667 0.043137256 0.07450981 0.047058824 0.07450981 0.08235294
[77] 'UPI0005CB0D29_G4'   0.12941177 0.07450981 0.11372549 0.11764706 0.11372549 0.105882354 0.105882354 0.09803922 0.105882354 0.105882354 0.11372549 0.11764706 0.105882354 0.09019608 0.11372549 0.11372549 0.11372549 0.11372549 0.28915662 0.30923694 0.30522087 0.30120483 0.30923694 0.28915662 0.36862746 0.32941177 0.3372549 0.36862746 0.35686275 0.33333334 0.31225297 0.34509805 0.33333334 0.3647059 0.33333334 0.36862746 0.34901962 0.36078432 0.34509805 0.36862746 0.3083004 0.3083004 0.34387353 0.3083004 0.3201581 0.31225297 0.2964427 0.15354331 0.14173229 0.106299214 0.14173229 0.08235294 0.023529412 0.02745098 0.050980393 0.05490196 0.039215688 0.0627451 0.02745098 0.039215688 0.019607844 0.039215688 0.05490196 0.12992126 0.12992126 0.047058824 0.043137256 0.023529412 0.02745098 0.015686275 0.050980393 0.02745098 0.050980393 0.047058824 0.039215688 0.043137256 0.0 0.043137256 0.03529412 0.03529412 0.043137256 0.05882353 0.17322835 0.03529412 0.050980393 0.019607844 0.02745098 0.03529412 0.05490196 0.05882353 0.039215688 0.07058824 0.043137256 0.03529412 0.05490196 0.047058824 0.015686275 0.047058824 0.05490196 0.050980393 0.0627451 0.050980393 0.0627451 0.05490196 0.07058824 0.07058824
[78] 'UPI00071659E5_G4'   0.14117648 0.09411765 0.12941177 0.13333334 0.1254902 0.08627451 0.11372549 0.105882354 0.11764706 0.08627451 0.1254902 0.13333334 0.12156863 0.105882354 0.1254902 0.1254902 0.1254902 0.1254902 0.30120483 0.32128513 0.30923694 0.31325302 0.32128513 0.30120483 0.36862746 0.32156864 0.32941177 0.36862746 0.35686275 0.3254902 0.31620553 0.3372549 0.3254902 0.3647059 0.3254902 0.36862746 0.34117648 0.36078432 0.3372549 0.36862746 0.31225297 0.31225297 0.35968378 0.31225297 0.3201581 0.31225297 0.3083004 0.15748031 0.15748031 0.12598425 0.1456693 0.101960786 0.05882353 0.023529412 0.047058824 0.02745098 0.019607844 0.05882353 0.047058824 0.043137256 0.05490196 0.043137256 0.043137256 0.1496063 0.14173229 0.03137255 0.05490196 0.043137256 0.047058824 0.03529412 0.039215688 0.03137255 0.03137255 0.05882353 0.019607844 0.039215688 0.043137256 0.0 0.023529412 0.023529412 0.023529412 0.03137255 0.19291338 0.03137255 0.039215688 0.05490196 0.023529412 0.02745098 0.02745098 0.05490196 0.03529412 0.07058824 0.0627451 0.047058824 0.02745098 0.03529412 0.050980393 0.019607844 0.02745098 0.03137255 0.02745098 0.047058824 0.06666667 0.0627451 0.0627451 0.07450981
[79] 'UPI000750B459_G4'   0.14901961 0.09411765 0.13725491 0.14117648 0.13333334 0.10980392 0.12156863 0.11372549 0.1254902 0.10980392 0.13333334 0.14117648 0.12941177 0.11372549 0.13333334 0.13333334 0.13333334 0.13333334 0.30522087 0.3253012 0.31325302 0.3172691 0.3253012 0.30522087 0.3647059 0.31764707 0.3254902 0.3647059 0.3529412 0.32156864 0.3201581 0.33333334 0.32156864 0.36078432 0.32156864 0.3647059 0.3372549 0.35686275 0.33333334 0.3647059 0.31620553 0.31620553 0.36363637 0.31620553 0.32806325 0.3201581 0.31225297 0.1496063 0.14173229 0.12598425 0.15354331 0.078431375 0.050980393 0.015686275 0.039215688 0.050980393 0.03529412 0.06666667 0.039215688 0.03529412 0.047058824 0.019607844 0.043137256 0.14173229 0.14173229 0.043137256 0.03137255 0.03529412 0.047058824 0.02745098 0.05490196 0.023529412 0.039215688 0.03529412 0.03529412 0.039215688 0.03529412 0.023529412 0.0 1.8041124E-16 0.047058824 0.05490196 0.17716536 0.023529412 0.05490196 0.047058824 0.015686275 0.02745098 0.050980393 0.050980393 0.02745098 0.07058824 0.050980393 0.023529412 0.050980393 0.050980393 0.043137256 0.043137256 0.050980393 0.039215688 0.050980393 0.05490196 0.06666667 0.039215688 0.08235294 0.07450981
[80] 'UPI00076F1E58_G4'   0.14901961 0.09411765 0.13725491 0.14117648 0.13333334 0.10980392 0.12156863 0.11372549 0.1254902 0.10980392 0.13333334 0.14117648 0.12941177 0.11372549 0.13333334 0.13333334 0.13333334 0.13333334 0.30522087 0.3253012 0.31325302 0.3172691 0.3253012 0.30522087 0.3647059 0.31764707 0.3254902 0.3647059 0.3529412 0.32156864 0.3201581 0.33333334 0.32156864 0.36078432 0.32156864 0.3647059 0.3372549 0.35686275 0.33333334 0.3647059 0.31620553 0.31620553 0.36363637 0.31620553 0.32806325 0.3201581 0.31225297 0.1496063 0.14173229 0.12598425 0.15354331 0.078431375 0.050980393 0.015686275 0.039215688 0.050980393 0.03529412 0.06666667 0.039215688 0.03529412 0.047058824 0.019607844 0.043137256 0.14173229 0.14173229 0.043137256 0.03137255 0.03529412 0.047058824 0.02745098 0.05490196 0.023529412 0.039215688 0.03529412 0.03529412 0.039215688 0.03529412 0.023529412 1.8041124E-16 0.0 0.047058824 0.05490196 0.17716536 0.023529412 0.05490196 0.047058824 0.015686275 0.02745098 0.050980393 0.050980393 0.02745098 0.07058824 0.050980393 0.023529412 0.050980393 0.050980393 0.043137256 0.043137256 0.050980393 0.039215688 0.050980393 0.05490196 0.06666667 0.039215688 0.08235294 0.07450981
[81] 'UPI000771E52C_G4'   0.13333334 0.08627451 0.1254902 0.12941177 0.12156863 0.09019608 0.11764706 0.10980392 0.11372549 0.09019608 0.12156863 0.12941177 0.11372549 0.09803922 0.12156863 0.12156863 0.12156863 0.12156863 0.30522087 0.3172691 0.31325302 0.30923694 0.3172691 0.30522087 0.37254903 0.3254902 0.33333334 0.37254903 0.36078432 0.32941177 0.3241107 0.34117648 0.32941177 0.36862746 0.32941177 0.37254903 0.34509805 0.3647059 0.34117648 0.37254903 0.3201581 0.3201581 0.35573122 0.3201581 0.32806325 0.3201581 0.3043478 0.15354331 0.1496063 0.11811024 0.14173229 0.09019608 0.05882353 0.03137255 0.047058824 0.02745098 0.02745098 0.050980393 0.047058824 0.03529412 0.047058824 0.050980393 0.050980393 0.14173229 0.13385826 0.015686275 0.0627451 0.050980393 0.047058824 0.043137256 0.039215688 0.05490196 0.039215688 0.06666667 0.019607844 0.047058824 0.043137256 0.023529412 0.047058824 0.047058824 0.0 0.03137255 0.18110237 0.039215688 0.023529412 0.047058824 0.03137255 0.03137255 0.023529412 0.05490196 0.03529412 0.07058824 0.0627451 0.047058824 0.02745098 0.02745098 0.043137256 0.019607844 0.02745098 0.03137255 0.050980393 0.05490196 0.050980393 0.0627451 0.0627451 0.07058824
[82] 'UPI0007A75752_G4'   0.13333334 0.08235294 0.12156863 0.1254902 0.11764706 0.08627451 0.11372549 0.105882354 0.12156863 0.08627451 0.11764706 0.1254902 0.10980392 0.09411765 0.11764706 0.11764706 0.11764706 0.11764706 0.3172691 0.32128513 0.3172691 0.31325302 0.30522087 0.3172691 0.38039216 0.33333334 0.34117648 0.38039216 0.36862746 0.3372549 0.3201581 0.34901962 0.3372549 0.3764706 0.3372549 0.38039216 0.3529412 0.37254903 0.34901962 0.38039216 0.31620553 0.31620553 0.36758894 0.31620553 0.3241107 0.31620553 0.31620553 0.13779527 0.12598425 0.11811024 0.13779527 0.08235294 0.050980393 0.039215688 0.05490196 0.023529412 0.02745098 0.039215688 0.039215688 0.03529412 0.047058824 0.05882353 0.050980393 0.14173229 0.13385826 0.03137255 0.0627451 0.043137256 0.039215688 0.050980393 0.015686275 0.0627451 0.047058824 0.05882353 0.02745098 0.05490196 0.05882353 0.03137255 0.05490196 0.05490196 0.03137255 0.0 0.17322835 0.039215688 0.03137255 0.047058824 0.047058824 0.043137256 0.02745098 0.023529412 0.03529412 0.050980393 0.039215688 0.05490196 0.023529412 0.02745098 0.043137256 0.011764706 0.023529412 0.047058824 0.05882353 0.0627451 0.05882353 0.05882353 0.07058824 0.06666667
[83] 'UPI0007FB464B_G4'   0.14509805 0.12941177 0.13725491 0.14117648 0.13333334 0.16470589 0.14509805 0.16078432 0.13725491 0.16470589 0.13333334 0.14117648 0.1254902 0.14117648 0.13333334 0.13333334 0.13333334 0.13333334 0.34538153 0.3493976 0.34538153 0.34136546 0.33734939 0.34136546 0.3882353 0.35686275 0.3647059 0.38039216 0.37254903 0.36078432 0.35573122 0.3764706 0.36078432 0.3764706 0.36862746 0.38039216 0.38039216 0.37254903 0.3764706 0.38039216 0.35968378 0.35968378 0.38735178 0.35968378 0.35968378 0.35177866 0.3478261 0.08627451 0.07450981 0.06666667 0.101960786 0.1496063 0.17322835 0.17716536 0.18503937 0.17322835 0.18110237 0.15354331 0.16141732 0.16929133 0.16929133 0.16535433 0.1496063 0.08627451 0.08235294 0.18503937 0.15748031 0.16535433 0.16535433 0.17322835 0.17716536 0.18503937 0.16535433 0.15748031 0.18897638 0.19291338 0.17322835 0.19291338 0.17716536 0.17716536 0.18110237 0.17322835 0.0 0.17716536 0.17322835 0.16141732 0.18110237 0.17716536 0.18110237 0.16929133 0.16929133 0.1456693 0.15748031 0.16141732 0.17322835 0.16929133 0.15748031 0.17322835 0.17322835 0.18897638 0.17322835 0.18110237 0.16141732 0.18110237 0.18503937 0.1496063
[84] 'UPI0007FB4FA8_G4'   0.13725491 0.078431375 0.1254902 0.12941177 0.12156863 0.105882354 0.11764706 0.10980392 0.12156863 0.105882354 0.12156863 0.12941177 0.11372549 0.09803922 0.12156863 0.12156863 0.12156863 0.12156863 0.30923694 0.31325302 0.30120483 0.30522087 0.31325302 0.30923694 0.37254903 0.3254902 0.33333334 0.37254903 0.36078432 0.32941177 0.31225297 0.34117648 0.32941177 0.36862746 0.32941177 0.37254903 0.34509805 0.3647059 0.34117648 0.37254903 0.3083004 0.3083004 0.35573122 0.3083004 0.3201581 0.31225297 0.3083004 0.15354331 0.14173229 0.11023622 0.14173229 0.078431375 0.03529412 0.007843138 0.023529412 0.043137256 0.019607844 0.050980393 0.023529412 0.019607844 0.03137255 0.02745098 0.02745098 0.13385826 0.12598425 0.02745098 0.03137255 0.019607844 0.03137255 0.019607844 0.039215688 0.03137255 0.05490196 0.03529412 0.02745098 0.03137255 0.03529412 0.03137255 0.023529412 0.023529412 0.039215688 0.039215688 0.17716536 0.0 0.039215688 0.03137255 0.015686275 0.019607844 0.043137256 0.039215688 0.011764706 0.05490196 0.039215688 0.03137255 0.043137256 0.03529412 0.02745098 0.02745098 0.043137256 0.039215688 0.05882353 0.05490196 0.050980393 0.039215688 0.06666667 0.05882353
[85] 'UPI00080C150C_G4'   0.14509805 0.08627451 0.13333334 0.13725491 0.12941177 0.09803922 0.1254902 0.11764706 0.12941177 0.09803922 0.12941177 0.13725491 0.11372549 0.09803922 0.12941177 0.12941177 0.12941177 0.12941177 0.3172691 0.32128513 0.3172691 0.31325302 0.31325302 0.3172691 0.3764706 0.32941177 0.3372549 0.3764706 0.3647059 0.33333334 0.32806325 0.34509805 0.33333334 0.37254903 0.33333334 0.3764706 0.34901962 0.36862746 0.34509805 0.3764706 0.3241107 0.3241107 0.35968378 0.3241107 0.33596838 0.32806325 0.31620553 0.15354331 0.1496063 0.11811024 0.1496063 0.08235294 0.050980393 0.039215688 0.05490196 0.02745098 0.02745098 0.050980393 0.039215688 0.03529412 0.039215688 0.050980393 0.05882353 0.1496063 0.14173229 0.023529412 0.047058824 0.043137256 0.05490196 0.050980393 0.03137255 0.0627451 0.039215688 0.050980393 0.02745098 0.05490196 0.050980393 0.039215688 0.05490196 0.05490196 0.023529412 0.03137255 0.17322835 0.039215688 0.0 0.039215688 0.047058824 0.047058824 0.023529412 0.05490196 0.03529412 0.07058824 0.047058824 0.047058824 0.02745098 0.003921569 0.03529412 0.019607844 0.02745098 0.05490196 0.06666667 0.0627451 0.05882353 0.0627451 0.06666667 0.07058824
[86] 'UPI00080C08D5_G4'   0.12941177 0.0627451 0.11372549 0.11764706 0.11372549 0.105882354 0.105882354 0.09803922 0.11372549 0.105882354 0.11372549 0.11764706 0.09411765 0.078431375 0.11372549 0.11372549 0.11372549 0.11372549 0.30923694 0.31325302 0.30923694 0.30522087 0.30522087 0.30923694 0.36862746 0.32941177 0.3372549 0.36862746 0.35686275 0.33333334 0.3201581 0.34509805 0.33333334 0.3647059 0.33333334 0.36862746 0.34901962 0.36078432 0.34509805 0.36862746 0.31620553 0.31620553 0.35177866 0.31620553 0.32806325 0.3201581 0.3083004 0.1456693 0.12992126 0.09448819 0.14173229 0.07058824 0.019607844 0.03137255 0.047058824 0.043137256 0.03529412 0.050980393 0.015686275 0.02745098 0.015686275 0.043137256 0.050980393 0.12598425 0.12598425 0.043137256 0.039215688 0.011764706 0.023529412 0.02745098 0.039215688 0.039215688 0.05490196 0.03529412 0.043137256 0.047058824 0.019607844 0.05490196 0.047058824 0.047058824 0.047058824 0.047058824 0.16141732 0.03137255 0.039215688 0.0 0.039215688 0.039215688 0.043137256 0.047058824 0.02745098 0.05882353 0.03137255 0.039215688 0.043137256 0.03529412 0.003921569 0.03529412 0.043137256 0.05490196 0.07450981 0.05490196 0.050980393 0.050980393 0.06666667 0.05882353
[87] 'UPI00090967BB_G4'   0.13725491 0.08627451 0.12941177 0.13333334 0.1254902 0.10980392 0.12156863 0.11372549 0.11764706 0.10980392 0.1254902 0.13333334 0.12156863 0.105882354 0.1254902 0.1254902 0.1254902 0.1254902 0.29718876 0.3172691 0.30522087 0.30923694 0.3172691 0.29718876 0.37254903 0.3254902 0.33333334 0.37254903 0.36078432 0.32941177 0.31225297 0.34117648 0.32941177 0.36862746 0.32941177 0.37254903 0.34509805 0.3647059 0.34117648 0.37254903 0.3083004 0.3083004 0.35573122 0.3083004 0.3201581 0.31225297 0.3043478 0.15748031 0.1496063 0.11811024 0.1456693 0.08235294 0.043137256 0.007843138 0.023529412 0.050980393 0.02745098 0.05882353 0.03137255 0.019607844 0.039215688 0.02745098 0.03529412 0.14173229 0.13385826 0.02745098 0.039215688 0.02745098 0.039215688 0.019607844 0.047058824 0.023529412 0.05490196 0.043137256 0.02745098 0.03137255 0.02745098 0.023529412 0.015686275 0.015686275 0.03137255 0.047058824 0.18110237 0.015686275 0.047058824 0.039215688 0.0 0.019607844 0.050980393 0.047058824 0.011764706 0.0627451 0.047058824 0.03137255 0.050980393 0.043137256 0.03529412 0.03529412 0.050980393 0.03137255 0.050980393 0.05490196 0.050980393 0.047058824 0.07450981 0.0627451
[88] 'UPI0009291067_G4'   0.13725491 0.078431375 0.1254902 0.12941177 0.12156863 0.105882354 0.11764706 0.10980392 0.11372549 0.105882354 0.12156863 0.12941177 0.11372549 0.09803922 0.12156863 0.12156863 0.12156863 0.12156863 0.30522087 0.3172691 0.30522087 0.30923694 0.3172691 0.30522087 0.37254903 0.3254902 0.33333334 0.37254903 0.36078432 0.32941177 0.31620553 0.34117648 0.32941177 0.36862746 0.32941177 0.37254903 0.34509805 0.3647059 0.34117648 0.37254903 0.31225297 0.31225297 0.35573122 0.31225297 0.3201581 0.31225297 0.3043478 0.15354331 0.14173229 0.11023622 0.14173229 0.09019608 0.047058824 0.011764706 0.03529412 0.043137256 0.03137255 0.050980393 0.03529412 0.03137255 0.043137256 0.03137255 0.03137255 0.13385826 0.12598425 0.039215688 0.043137256 0.03137255 0.03529412 0.023529412 0.050980393 0.03529412 0.050980393 0.047058824 0.03137255 0.03529412 0.03529412 0.02745098 0.02745098 0.02745098 0.03137255 0.043137256 0.17716536 0.019607844 0.047058824 0.039215688 0.019607844 0.0 0.043137256 0.043137256 0.023529412 0.05882353 0.050980393 0.03529412 0.043137256 0.043137256 0.03529412 0.03137255 0.043137256 0.03529412 0.05490196 0.050980393 0.05490196 0.050980393 0.07058824 0.0627451
[89] 'UPI00092D9226_G4'   0.13725491 0.08235294 0.1254902 0.12941177 0.12156863 0.08235294 0.10980392 0.101960786 0.12156863 0.08235294 0.12156863 0.12941177 0.10980392 0.09411765 0.12156863 0.12156863 0.12156863 0.12156863 0.32128513 0.3253012 0.32128513 0.3172691 0.3172691 0.32128513 0.37254903 0.32156864 0.32941177 0.36862746 0.35686275 0.3254902 0.3320158 0.3372549 0.3254902 0.3647059 0.32941177 0.36862746 0.34117648 0.36078432 0.3372549 0.36862746 0.32806325 0.32806325 0.35968378 0.32806325 0.33596838 0.32806325 0.3201581 0.1496063 0.1456693 0.114173226 0.1456693 0.09411765 0.05490196 0.043137256 0.05882353 0.015686275 0.03137255 0.047058824 0.043137256 0.039215688 0.047058824 0.0627451 0.05490196 0.1456693 0.13779527 0.03137255 0.06666667 0.047058824 0.050980393 0.05490196 0.03529412 0.05882353 0.043137256 0.0627451 0.03137255 0.05882353 0.05490196 0.02745098 0.050980393 0.050980393 0.023529412 0.02745098 0.18110237 0.043137256 0.023529412 0.043137256 0.050980393 0.043137256 0.0 0.050980393 0.039215688 0.06666667 0.05882353 0.05882353 0.015686275 0.023529412 0.039215688 0.015686275 0.015686275 0.043137256 0.05490196 0.05882353 0.05882353 0.06666667 0.06666667 0.07058824
[90] 'UPI00092DE0C0_G4'   0.14117648 0.08235294 0.12941177 0.13333334 0.1254902 0.10980392 0.12156863 0.11372549 0.12941177 0.10980392 0.1254902 0.13333334 0.11764706 0.101960786 0.1254902 0.1254902 0.1254902 0.1254902 0.32931727 0.33333334 0.32931727 0.3253012 0.3172691 0.32931727 0.3882353 0.34117648 0.34901962 0.3882353 0.3764706 0.34509805 0.3320158 0.35686275 0.34509805 0.38431373 0.34509805 0.3882353 0.36078432 0.38039216 0.35686275 0.3882353 0.32806325 0.32806325 0.37944663 0.32806325 0.33596838 0.32806325 0.32806325 0.14173229 0.122047246 0.11811024 0.1456693 0.078431375 0.050980393 0.039215688 0.05490196 0.047058824 0.050980393 0.047058824 0.039215688 0.03529412 0.047058824 0.05490196 0.050980393 0.13779527 0.13385826 0.050980393 0.05882353 0.043137256 0.039215688 0.050980393 0.039215688 0.0627451 0.06666667 0.05490196 0.050980393 0.0627451 0.05882353 0.05490196 0.050980393 0.050980393 0.05490196 0.023529412 0.16929133 0.039215688 0.05490196 0.047058824 0.047058824 0.043137256 0.050980393 0.0 0.03529412 0.050980393 0.039215688 0.050980393 0.047058824 0.050980393 0.043137256 0.03529412 0.047058824 0.05490196 0.08235294 0.07058824 0.05882353 0.05490196 0.09411765 0.06666667
[91] 'UPI00005F1287_G4'   0.13725491 0.07450981 0.12941177 0.13333334 0.1254902 0.10980392 0.12156863 0.11372549 0.1254902 0.10980392 0.1254902 0.13333334 0.10980392 0.09411765 0.1254902 0.1254902 0.1254902 0.1254902 0.30923694 0.31325302 0.30120483 0.30522087 0.30522087 0.30923694 0.37254903 0.3254902 0.33333334 0.37254903 0.36078432 0.32941177 0.31225297 0.34117648 0.32941177 0.36862746 0.32941177 0.37254903 0.34509805 0.3647059 0.34117648 0.37254903 0.3083004 0.3083004 0.35573122 0.3083004 0.3201581 0.31225297 0.3083004 0.1496063 0.13779527 0.106299214 0.1456693 0.07058824 0.03137255 0.011764706 0.019607844 0.039215688 0.023529412 0.047058824 0.019607844 0.007843138 0.02745098 0.03137255 0.03137255 0.13779527 0.12992126 0.023529412 0.03529412 0.015686275 0.03529412 0.023529412 0.03529412 0.03529412 0.05882353 0.03137255 0.03137255 0.03529412 0.039215688 0.03529412 0.02745098 0.02745098 0.03529412 0.03529412 0.16929133 0.011764706 0.03529412 0.02745098 0.011764706 0.023529412 0.039215688 0.03529412 0.0 0.050980393 0.03529412 0.03529412 0.039215688 0.03137255 0.023529412 0.023529412 0.039215688 0.03529412 0.0627451 0.05882353 0.039215688 0.043137256 0.07058824 0.050980393
[92] 'UPI00092DB897_G4'   0.11372549 0.05882353 0.09411765 0.09803922 0.09803922 0.12156863 0.101960786 0.11764706 0.105882354 0.12156863 0.09803922 0.09803922 0.08627451 0.07058824 0.09803922 0.09803922 0.09803922 0.09803922 0.33333334 0.33734939 0.33333334 0.32931727 0.3253012 0.33333334 0.3882353 0.34509805 0.3529412 0.39215687 0.3764706 0.34901962 0.33992094 0.35686275 0.34901962 0.3882353 0.34509805 0.39215687 0.36078432 0.38431373 0.35686275 0.39215687 0.33596838 0.33596838 0.38339922 0.33596838 0.34387353 0.33596838 0.3320158 0.12598425 0.106299214 0.09448819 0.12992126 0.105882354 0.0627451 0.05490196 0.06666667 0.0627451 0.06666667 0.043137256 0.05490196 0.050980393 0.05882353 0.07450981 0.02745098 0.114173226 0.11023622 0.06666667 0.078431375 0.05490196 0.05490196 0.06666667 0.06666667 0.078431375 0.08627451 0.07450981 0.06666667 0.078431375 0.07058824 0.07058824 0.07058824 0.07058824 0.07058824 0.050980393 0.1456693 0.05490196 0.07058824 0.05882353 0.0627451 0.05882353 0.06666667 0.050980393 0.050980393 0.0 0.06666667 0.07058824 0.0627451 0.06666667 0.05490196 0.050980393 0.0627451 0.07058824 0.09803922 0.08627451 0.07450981 0.0627451 0.10980392 0.08235294
[93] 'UPI00092D8B81_G4'   0.14117648 0.078431375 0.12941177 0.13333334 0.1254902 0.11764706 0.12156863 0.11372549 0.12941177 0.11764706 0.1254902 0.13333334 0.11372549 0.09803922 0.1254902 0.1254902 0.1254902 0.1254902 0.30923694 0.31325302 0.30923694 0.30522087 0.29718876 0.30923694 0.38039216 0.34117648 0.34901962 0.38039216 0.36862746 0.34509805 0.31620553 0.35686275 0.34509805 0.3764706 0.34509805 0.38039216 0.36078432 0.37254903 0.35686275 0.38039216 0.31225297 0.31225297 0.36363637 0.31225297 0.3241107 0.31620553 0.31225297 0.1456693 0.12598425 0.106299214 0.1496063 0.0627451 0.03529412 0.039215688 0.05490196 0.05490196 0.043137256 0.0627451 0.023529412 0.03529412 0.03137255 0.039215688 0.05882353 0.1456693 0.13779527 0.050980393 0.03529412 0.02745098 0.03137255 0.03529412 0.03137255 0.047058824 0.050980393 0.03137255 0.050980393 0.05490196 0.043137256 0.0627451 0.050980393 0.050980393 0.0627451 0.039215688 0.15748031 0.039215688 0.047058824 0.03137255 0.047058824 0.050980393 0.05882353 0.039215688 0.03529412 0.06666667 0.0 0.03529412 0.05490196 0.043137256 0.02745098 0.043137256 0.05490196 0.0627451 0.08235294 0.047058824 0.05882353 0.05490196 0.08235294 0.06666667
[94] 'UPI00020BF782_G4'   0.14509805 0.08627451 0.13333334 0.13725491 0.12941177 0.11372549 0.1254902 0.11764706 0.12156863 0.11372549 0.12941177 0.13725491 0.12156863 0.105882354 0.12941177 0.12941177 0.12941177 0.12941177 0.30522087 0.3172691 0.31325302 0.30923694 0.3172691 0.30522087 0.37254903 0.33333334 0.34117648 0.36862746 0.36078432 0.3372549 0.3241107 0.34901962 0.3372549 0.3647059 0.3372549 0.36862746 0.3529412 0.3647059 0.34901962 0.36862746 0.3201581 0.3201581 0.36363637 0.3201581 0.3320158 0.3241107 0.3043478 0.15354331 0.13385826 0.11811024 0.15748031 0.07058824 0.043137256 0.023529412 0.039215688 0.05882353 0.043137256 0.05882353 0.023529412 0.03529412 0.039215688 0.003921569 0.050980393 0.14173229 0.13385826 0.043137256 0.015686275 0.03529412 0.039215688 0.02745098 0.05490196 0.03137255 0.03137255 0.019607844 0.03529412 0.047058824 0.03529412 0.047058824 0.023529412 0.023529412 0.047058824 0.05490196 0.16141732 0.03137255 0.047058824 0.039215688 0.03137255 0.03529412 0.05882353 0.050980393 0.03529412 0.07058824 0.03529412 0.0 0.05882353 0.043137256 0.03529412 0.043137256 0.05882353 0.047058824 0.06666667 0.047058824 0.05882353 0.03137255 0.08235294 0.06666667
[95] 'UPI0001CB9117_G4'   0.13333334 0.078431375 0.12156863 0.1254902 0.11764706 0.078431375 0.105882354 0.09803922 0.12156863 0.078431375 0.11764706 0.1254902 0.105882354 0.09019608 0.11764706 0.11764706 0.11764706 0.11764706 0.3172691 0.32128513 0.3172691 0.31325302 0.30923694 0.3172691 0.36862746 0.31764707 0.3254902 0.3647059 0.3529412 0.32156864 0.3241107 0.33333334 0.32156864 0.36078432 0.3254902 0.3647059 0.3372549 0.35686275 0.33333334 0.3647059 0.3201581 0.3201581 0.35968378 0.3201581 0.32806325 0.3201581 0.31620553 0.1456693 0.14173229 0.114173226 0.13779527 0.09411765 0.05490196 0.043137256 0.05882353 8.326673E-17 0.03137255 0.043137256 0.043137256 0.039215688 0.050980393 0.0627451 0.05490196 0.1456693 0.13779527 0.03529412 0.06666667 0.047058824 0.047058824 0.05490196 0.03137255 0.05882353 0.043137256 0.0627451 0.03137255 0.05882353 0.05490196 0.02745098 0.050980393 0.050980393 0.02745098 0.023529412 0.17322835 0.043137256 0.02745098 0.043137256 0.050980393 0.043137256 0.015686275 0.047058824 0.039215688 0.0627451 0.05490196 0.05882353 0.0 0.023529412 0.039215688 0.015686275 8.326673E-17 0.043137256 0.05490196 0.05882353 0.0627451 0.0627451 0.06666667 0.07058824
[96] 'UPI00080C0F70_G4'   0.14117648 0.08235294 0.12941177 0.13333334 0.1254902 0.09411765 0.12156863 0.11372549 0.1254902 0.09411765 0.1254902 0.13333334 0.10980392 0.09411765 0.1254902 0.1254902 0.1254902 0.1254902 0.31325302 0.3172691 0.31325302 0.30923694 0.30923694 0.31325302 0.37254903 0.3254902 0.33333334 0.37254903 0.36078432 0.32941177 0.3241107 0.34117648 0.32941177 0.36862746 0.32941177 0.37254903 0.34509805 0.3647059 0.34117648 0.37254903 0.3201581 0.3201581 0.35573122 0.3201581 0.3320158 0.3241107 0.31225297 0.1496063 0.1456693 0.114173226 0.1456693 0.08627451 0.047058824 0.03529412 0.050980393 0.023529412 0.023529412 0.047058824 0.03529412 0.03137255 0.043137256 0.047058824 0.05490196 0.1456693 0.13779527 0.02745098 0.043137256 0.039215688 0.050980393 0.047058824 0.02745098 0.05882353 0.03529412 0.047058824 0.023529412 0.050980393 0.047058824 0.03529412 0.050980393 0.050980393 0.02745098 0.02745098 0.16929133 0.03529412 0.003921569 0.03529412 0.043137256 0.043137256 0.023529412 0.050980393 0.03137255 0.06666667 0.043137256 0.043137256 0.023529412 0.0 0.03137255 0.015686275 0.023529412 0.050980393 0.0627451 0.05882353 0.0627451 0.05882353 0.0627451 0.06666667
[97] 'UPI00080C09BF_G4'   0.1254902 0.05882353 0.10980392 0.11372549 0.10980392 0.101960786 0.101960786 0.09411765 0.10980392 0.101960786 0.10980392 0.11372549 0.09019608 0.07450981 0.10980392 0.10980392 0.10980392 0.10980392 0.30522087 0.30923694 0.30522087 0.30120483 0.30120483 0.30522087 0.3647059 0.3254902 0.33333334 0.3647059 0.3529412 0.32941177 0.31620553 0.34117648 0.32941177 0.36078432 0.32941177 0.3647059 0.34509805 0.35686275 0.34117648 0.3647059 0.31225297 0.31225297 0.3478261 0.31225297 0.3241107 0.31620553 0.3043478 0.14173229 0.12598425 0.09055118 0.13779527 0.06666667 0.015686275 0.02745098 0.043137256 0.039215688 0.03137255 0.047058824 0.011764706 0.023529412 0.011764706 0.039215688 0.047058824 0.122047246 0.122047246 0.039215688 0.03529412 0.007843138 0.019607844 0.023529412 0.03529412 0.03529412 0.050980393 0.03137255 0.039215688 0.043137256 0.015686275 0.050980393 0.043137256 0.043137256 0.043137256 0.043137256 0.15748031 0.02745098 0.03529412 0.003921569 0.03529412 0.03529412 0.039215688 0.043137256 0.023529412 0.05490196 0.02745098 0.03529412 0.039215688 0.03137255 0.0 0.03137255 0.039215688 0.050980393 0.07058824 0.050980393 0.047058824 0.047058824 0.0627451 0.05490196
[98] 'UPI00092DC035_G4'   0.13333334 0.07450981 0.12156863 0.1254902 0.11764706 0.08627451 0.11372549 0.105882354 0.11764706 0.08627451 0.11764706 0.1254902 0.101960786 0.08627451 0.11764706 0.11764706 0.11764706 0.11764706 0.30522087 0.30923694 0.30522087 0.30120483 0.30120483 0.30522087 0.37254903 0.3254902 0.33333334 0.37254903 0.36078432 0.32941177 0.31620553 0.34117648 0.32941177 0.36862746 0.32941177 0.37254903 0.34509805 0.3647059 0.34117648 0.37254903 0.31225297 0.31225297 0.35573122 0.31225297 0.3201581 0.31225297 0.3043478 0.14173229 0.13779527 0.106299214 0.13779527 0.08235294 0.039215688 0.02745098 0.043137256 0.015686275 0.015686275 0.039215688 0.02745098 0.023529412 0.03529412 0.047058824 0.039215688 0.13779527 0.12992126 0.019607844 0.050980393 0.03137255 0.03529412 0.039215688 0.019607844 0.050980393 0.03529412 0.047058824 0.015686275 0.043137256 0.047058824 0.019607844 0.043137256 0.043137256 0.019607844 0.011764706 0.17322835 0.02745098 0.019607844 0.03529412 0.03529412 0.03137255 0.015686275 0.03529412 0.023529412 0.050980393 0.043137256 0.043137256 0.015686275 0.015686275 0.03137255 0.0 0.015686275 0.03529412 0.047058824 0.050980393 0.047058824 0.050980393 0.05882353 0.05490196
[99] 'UPI00005F0037_G4'   0.13333334 0.078431375 0.12156863 0.1254902 0.11764706 0.078431375 0.105882354 0.09803922 0.12156863 0.078431375 0.11764706 0.1254902 0.105882354 0.09019608 0.11764706 0.11764706 0.11764706 0.11764706 0.3172691 0.32128513 0.3172691 0.31325302 0.30923694 0.3172691 0.36862746 0.31764707 0.3254902 0.3647059 0.3529412 0.32156864 0.3241107 0.33333334 0.32156864 0.36078432 0.3254902 0.3647059 0.3372549 0.35686275 0.33333334 0.3647059 0.3201581 0.3201581 0.35968378 0.3201581 0.32806325 0.3201581 0.31620553 0.1456693 0.14173229 0.114173226 0.13779527 0.09411765 0.05490196 0.043137256 0.05882353 8.326673E-17 0.03137255 0.043137256 0.043137256 0.039215688 0.050980393 0.0627451 0.05490196 0.1456693 0.13779527 0.03529412 0.06666667 0.047058824 0.047058824 0.05490196 0.03137255 0.05882353 0.043137256 0.0627451 0.03137255 0.05882353 0.05490196 0.02745098 0.050980393 0.050980393 0.02745098 0.023529412 0.17322835 0.043137256 0.02745098 0.043137256 0.050980393 0.043137256 0.015686275 0.047058824 0.039215688 0.0627451 0.05490196 0.05882353 8.326673E-17 0.023529412 0.039215688 0.015686275 0.0 0.043137256 0.05490196 0.05882353 0.0627451 0.0627451 0.06666667 0.07058824
[100] 'UPI00092DACBA_G4'   0.14117648 0.09411765 0.13333334 0.13725491 0.12941177 0.105882354 0.11764706 0.10980392 0.12156863 0.105882354 0.12941177 0.13725491 0.12156863 0.105882354 0.12941177 0.12941177 0.12941177 0.12941177 0.29718876 0.30923694 0.30522087 0.30120483 0.30923694 0.29718876 0.3647059 0.3137255 0.32156864 0.3647059 0.34901962 0.31764707 0.31620553 0.32941177 0.31764707 0.36078432 0.31764707 0.3647059 0.33333334 0.3529412 0.32941177 0.3647059 0.31225297 0.31225297 0.35573122 0.31225297 0.3201581 0.31225297 0.2964427 0.1496063 0.15748031 0.12598425 0.13779527 0.09803922 0.05882353 0.03137255 0.047058824 0.043137256 0.043137256 0.05882353 0.047058824 0.03529412 0.05490196 0.050980393 0.050980393 0.1496063 0.14173229 0.03529412 0.0627451 0.050980393 0.047058824 0.043137256 0.05490196 0.047058824 0.047058824 0.06666667 0.03529412 0.03529412 0.050980393 0.03137255 0.039215688 0.039215688 0.03137255 0.047058824 0.18897638 0.039215688 0.05490196 0.05490196 0.03137255 0.03529412 0.043137256 0.05490196 0.03529412 0.07058824 0.0627451 0.047058824 0.043137256 0.050980393 0.050980393 0.03529412 0.043137256 0.0 0.05882353 0.023529412 0.05882353 0.05882353 0.08627451 0.07058824
[101] 'UPI00092D9DF3_G4'   0.11372549 0.11372549 0.101960786 0.105882354 0.09803922 0.05882353 0.08627451 0.078431375 0.09019608 0.05882353 0.09803922 0.105882354 0.09411765 0.10980392 0.09803922 0.09803922 0.09803922 0.09803922 0.28915662 0.30923694 0.29718876 0.30120483 0.30923694 0.28915662 0.35686275 0.3372549 0.34509805 0.35686275 0.34509805 0.34117648 0.3043478 0.3529412 0.34117648 0.3529412 0.34117648 0.35686275 0.35686275 0.34901962 0.3529412 0.35686275 0.30039525 0.30039525 0.3478261 0.30039525 0.3083004 0.30039525 0.2964427 0.18503937 0.18503937 0.1456693 0.17322835 0.09803922 0.078431375 0.050980393 0.07450981 0.05490196 0.047058824 0.08627451 0.06666667 0.07058824 0.07450981 0.0627451 0.07058824 0.17716536 0.16535433 0.05882353 0.07450981 0.0627451 0.06666667 0.05490196 0.06666667 0.050980393 0.050980393 0.078431375 0.047058824 0.06666667 0.0627451 0.02745098 0.050980393 0.050980393 0.050980393 0.05882353 0.17322835 0.05882353 0.06666667 0.07450981 0.050980393 0.05490196 0.05490196 0.08235294 0.0627451 0.09803922 0.08235294 0.06666667 0.05490196 0.0627451 0.07058824 0.047058824 0.05490196 0.05882353 0.0 0.06666667 0.0627451 0.09019608 0.05882353 0.07058824
[102] 'UPI00092D90D1_G4'   0.14509805 0.09411765 0.13333334 0.13725491 0.12941177 0.11372549 0.11764706 0.10980392 0.12156863 0.11372549 0.12941177 0.13725491 0.12156863 0.105882354 0.12941177 0.12941177 0.12941177 0.12941177 0.30120483 0.31325302 0.30923694 0.30522087 0.31325302 0.30120483 0.37254903 0.32941177 0.3372549 0.37254903 0.35686275 0.33333334 0.3241107 0.34509805 0.33333334 0.36862746 0.33333334 0.37254903 0.34901962 0.36078432 0.34509805 0.37254903 0.3201581 0.3201581 0.36363637 0.3201581 0.32806325 0.3201581 0.3043478 0.15354331 0.16141732 0.122047246 0.14173229 0.09803922 0.05882353 0.047058824 0.07058824 0.05882353 0.050980393 0.07450981 0.047058824 0.05882353 0.05490196 0.050980393 0.06666667 0.15354331 0.1456693 0.05882353 0.05490196 0.050980393 0.047058824 0.043137256 0.0627451 0.047058824 0.039215688 0.05882353 0.050980393 0.043137256 0.050980393 0.047058824 0.05490196 0.05490196 0.05490196 0.0627451 0.18110237 0.05490196 0.0627451 0.05490196 0.05490196 0.050980393 0.05882353 0.07058824 0.05882353 0.08627451 0.047058824 0.047058824 0.05882353 0.05882353 0.050980393 0.050980393 0.05882353 0.023529412 0.06666667 0.0 0.07450981 0.07450981 0.08627451 0.08235294
[103] 'UPI0002ABFF97_G4'   0.12941177 0.09019608 0.12156863 0.1254902 0.11764706 0.101960786 0.11372549 0.105882354 0.11764706 0.101960786 0.11764706 0.1254902 0.101960786 0.10980392 0.11764706 0.11764706 0.11764706 0.11764706 0.30120483 0.30522087 0.30120483 0.29718876 0.29718876 0.30120483 0.36862746 0.3372549 0.34509805 0.36862746 0.35686275 0.34117648 0.31225297 0.3529412 0.34117648 0.3647059 0.34117648 0.36862746 0.35686275 0.36078432 0.3529412 0.36862746 0.3083004 0.3083004 0.35177866 0.3083004 0.31620553 0.3083004 0.30039525 0.17322835 0.16141732 0.122047246 0.16929133 0.039215688 0.05490196 0.050980393 0.05882353 0.0627451 0.0627451 0.07058824 0.043137256 0.039215688 0.043137256 0.0627451 0.0627451 0.16141732 0.1496063 0.047058824 0.06666667 0.047058824 0.050980393 0.05490196 0.06666667 0.06666667 0.07450981 0.0627451 0.0627451 0.07450981 0.0627451 0.06666667 0.06666667 0.06666667 0.050980393 0.05882353 0.16141732 0.050980393 0.05882353 0.050980393 0.050980393 0.05490196 0.05882353 0.05882353 0.039215688 0.07450981 0.05882353 0.05882353 0.0627451 0.0627451 0.047058824 0.047058824 0.0627451 0.05882353 0.0627451 0.07450981 0.0 0.07450981 0.050980393 0.019607844
[104] 'UPI000390E43C_G4'   0.15294118 0.101960786 0.13333334 0.13725491 0.13725491 0.12156863 0.1254902 0.11764706 0.14509805 0.12156863 0.13725491 0.13725491 0.12941177 0.11372549 0.13725491 0.13725491 0.13725491 0.13725491 0.3172691 0.32128513 0.3172691 0.31325302 0.3172691 0.3172691 0.37254903 0.3254902 0.33333334 0.3647059 0.36078432 0.32941177 0.3241107 0.34117648 0.32941177 0.36078432 0.32941177 0.3647059 0.34509805 0.3647059 0.34117648 0.3647059 0.3201581 0.3201581 0.36758894 0.3201581 0.3320158 0.3241107 0.31620553 0.14173229 0.12992126 0.13385826 0.1456693 0.08235294 0.05490196 0.039215688 0.047058824 0.0627451 0.050980393 0.05882353 0.039215688 0.043137256 0.050980393 0.03529412 0.05882353 0.1456693 0.14173229 0.050980393 0.039215688 0.047058824 0.047058824 0.050980393 0.05882353 0.05490196 0.0627451 0.043137256 0.050980393 0.047058824 0.05490196 0.0627451 0.039215688 0.039215688 0.0627451 0.05882353 0.18110237 0.039215688 0.0627451 0.050980393 0.047058824 0.050980393 0.06666667 0.05490196 0.043137256 0.0627451 0.05490196 0.03137255 0.0627451 0.05882353 0.047058824 0.050980393 0.0627451 0.05882353 0.09019608 0.07450981 0.07450981 0.0 0.09803922 0.08235294
[105] 'UPI0002F46D0B_G4'   0.13725491 0.10980392 0.1254902 0.12941177 0.12156863 0.09803922 0.11764706 0.10980392 0.12156863 0.09803922 0.12156863 0.12941177 0.11372549 0.12156863 0.12156863 0.12156863 0.12156863 0.12156863 0.30120483 0.30522087 0.2931727 0.29718876 0.30522087 0.30120483 0.35686275 0.32156864 0.32941177 0.35686275 0.34901962 0.3254902 0.3043478 0.34509805 0.3254902 0.3529412 0.3254902 0.35686275 0.34901962 0.34901962 0.34509805 0.35686275 0.30039525 0.30039525 0.33992094 0.30039525 0.31620553 0.3083004 0.30039525 0.18503937 0.18110237 0.14173229 0.17322835 0.07450981 0.078431375 0.06666667 0.08235294 0.06666667 0.047058824 0.09019608 0.06666667 0.078431375 0.07450981 0.078431375 0.08235294 0.17322835 0.16141732 0.06666667 0.07450981 0.0627451 0.06666667 0.0627451 0.06666667 0.07450981 0.07058824 0.078431375 0.0627451 0.07450981 0.07058824 0.0627451 0.08235294 0.08235294 0.0627451 0.07058824 0.18503937 0.06666667 0.06666667 0.06666667 0.07450981 0.07058824 0.06666667 0.09411765 0.07058824 0.10980392 0.08235294 0.08235294 0.06666667 0.0627451 0.0627451 0.05882353 0.06666667 0.08627451 0.05882353 0.08627451 0.050980393 0.09803922 0.0 0.05882353
[106] 'UPI0004658CB0_G4'   0.13725491 0.09803922 0.12941177 0.13333334 0.1254902 0.10980392 0.12156863 0.11372549 0.1254902 0.10980392 0.1254902 0.13333334 0.10980392 0.11764706 0.1254902 0.1254902 0.1254902 0.1254902 0.30120483 0.30522087 0.30120483 0.29718876 0.29718876 0.29718876 0.3647059 0.33333334 0.34117648 0.3647059 0.3529412 0.3372549 0.31620553 0.34901962 0.3372549 0.36078432 0.3372549 0.3647059 0.3529412 0.35686275 0.34901962 0.3647059 0.31225297 0.31225297 0.35573122 0.31225297 0.3201581 0.31225297 0.3043478 0.18110237 0.16929133 0.12992126 0.17716536 0.03529412 0.0627451 0.05882353 0.07058824 0.07058824 0.07058824 0.078431375 0.050980393 0.050980393 0.05882353 0.07058824 0.07058824 0.16929133 0.15748031 0.06666667 0.07058824 0.05490196 0.05882353 0.0627451 0.07450981 0.07058824 0.078431375 0.07058824 0.07058824 0.08235294 0.07058824 0.07450981 0.07450981 0.07450981 0.07058824 0.06666667 0.1496063 0.05882353 0.07058824 0.05882353 0.0627451 0.0627451 0.07058824 0.06666667 0.050980393 0.08235294 0.06666667 0.06666667 0.07058824 0.06666667 0.05490196 0.05490196 0.07058824 0.07058824 0.07058824 0.08235294 0.019607844 0.08235294 0.05882353 0.0
;
END; [Distances]

BEGIN Splits;
DIMENSIONS ntax=106 nsplits=303;
FORMAT labels=no weights=yes confidences=no intervals=no;
PROPERTIES fit=99.79 leastsquares cyclic;
CYCLE 1 18 11 5 15 16 17 3 4 12 9 13 14 2 50 83 65 49 64 48 51 35 25 29 39 32 37 34 36 28 40 38 26 27 30 33 43 42 41 44 31 45 46 47 23 21 22 20 19 24 105 103 106 52 57 75 66 81 96 85 89 99 56 95 98 78 101 73 102 100 76 70 72 80 79 104 94 62 67 74 87 54 88 84 55 60 91 59 68 97 86 53 61 77 69 93 71 82 90 63 92 58 10 6 8 7;
MATRIX
[1, size=2] 	 8.952579E-4 	  1 2 3 4 5 6 9 10 11 12 13 14 15 16 17 18 19 20 21 22 23 24 25 26 27 28 29 30 31 32 33 34 35 36 37 38 39 40 41 42 43 44 45 46 47 48 49 50 51 52 53 54 55 56 57 58 59 60 61 62 63 64 65 66 67 68 69 70 71 72 73 74 75 76 77 78 79 80 81 82 83 84 85 86 87 88 89 90 91 92 93 94 95 96 97 98 99 100 101 102 103 104 105 106,
[2, size=4] 	 0.0073112394 	  1 2 3 4 5 9 11 12 13 14 15 16 17 18 19 20 21 22 23 24 25 26 27 28 29 30 31 32 33 34 35 36 37 38 39 40 41 42 43 44 45 46 47 48 49 50 51 52 53 54 55 56 57 58 59 60 61 62 63 64 65 66 67 68 69 70 71 72 73 74 75 76 77 78 79 80 81 82 83 84 85 86 87 88 89 90 91 92 93 94 95 96 97 98 99 100 101 102 103 104 105 106,
[3, size=50] 	 0.0018492372 	  1 2 3 4 5 9 11 12 13 14 15 16 17 18 19 20 21 22 23 24 25 26 27 28 29 30 31 32 33 34 35 36 37 38 39 40 41 42 43 44 45 46 47 48 49 50 51 64 65 83,
[4, size=21] 	 0.001988856 	  1 2 3 4 5 9 11 12 13 14 15 16 17 18 48 49 50 51 64 65 83,
[5, size=16] 	 4.266732E-4 	  1 2 3 4 5 9 11 12 13 14 15 16 17 18 50 83,
[6, size=14] 	 0.003774676 	  1 2 3 4 5 9 11 12 13 14 15 16 17 18,
[7, size=7] 	 7.3728047E-4 	  1 5 11 15 16 17 18,
[8, size=1] 	 0.018623734 	  1,
[9, size=3] 	 4.4112297E-4 	  1 2 3 4 5 7 9 11 12 13 14 15 16 17 18 19 20 21 22 23 24 25 26 27 28 29 30 31 32 33 34 35 36 37 38 39 40 41 42 43 44 45 46 47 48 49 50 51 52 53 54 55 56 57 58 59 60 61 62 63 64 65 66 67 68 69 70 71 72 73 74 75 76 77 78 79 80 81 82 83 84 85 86 87 88 89 90 91 92 93 94 95 96 97 98 99 100 101 102 103 104 105 106,
[10, size=4] 	 0.0011523154 	  1 2 3 4 5 7 9 11 12 13 14 15 16 17 18 19 20 21 22 23 24 25 26 27 28 29 30 31 32 33 34 35 36 37 38 39 40 41 42 43 44 45 46 47 48 49 50 51 52 53 54 55 56 57 59 60 61 62 63 64 65 66 67 68 69 70 71 72 73 74 75 76 77 78 79 80 81 82 83 84 85 86 87 88 89 90 91 92 93 94 95 96 97 98 99 100 101 102 103 104 105 106,
[11, size=51] 	 0.0024136088 	  1 2 3 4 5 7 9 11 12 13 14 15 16 17 18 19 20 21 22 23 24 25 26 27 28 29 30 31 32 33 34 35 36 37 38 39 40 41 42 43 44 45 46 47 48 49 50 51 64 65 83,
[12, size=17] 	 0.0023177527 	  1 2 3 4 5 7 9 11 12 13 14 15 16 17 18 50 83,
[13, size=14] 	 0.0022451999 	  1 3 4 5 7 9 11 12 13 14 15 16 17 18,
[14, size=13] 	 6.8549125E-4 	  1 3 4 5 7 9 11 12 13 15 16 17 18,
[15, size=2] 	 0.005416183 	  1 2 3 4 5 7 8 9 11 12 13 14 15 16 17 18 19 20 21 22 23 24 25 26 27 28 29 30 31 32 33 34 35 36 37 38 39 40 41 42 43 44 45 46 47 48 49 50 51 52 53 54 55 56 57 58 59 60 61 62 63 64 65 66 67 68 69 70 71 72 73 74 75 76 77 78 79 80 81 82 83 84 85 86 87 88 89 90 91 92 93 94 95 96 97 98 99 100 101 102 103 104 105 106,
[16, size=50] 	 0.0011183163 	  1 2 3 4 5 7 8 9 11 12 13 14 15 16 17 18 19 20 21 22 23 24 25 26 27 28 29 30 31 32 33 34 35 36 37 38 39 40 41 42 43 44 45 46 47 48 49 50 51 52 64 65 83 103 105 106,
[17, size=52] 	 0.0014569494 	  1 2 3 4 5 7 8 9 11 12 13 14 15 16 17 18 19 20 21 22 23 24 25 26 27 28 29 30 31 32 33 34 35 36 37 38 39 40 41 42 43 44 45 46 47 48 49 50 51 64 65 83,
[18, size=15] 	 0.0068876944 	  1 3 4 5 7 8 9 11 12 13 14 15 16 17 18,
[19, size=1] 	 0.0026207466 	  1 2 3 4 5 6 7 8 9 11 12 13 14 15 16 17 18 19 20 21 22 23 24 25 26 27 28 29 30 31 32 33 34 35 36 37 38 39 40 41 42 43 44 45 46 47 48 49 50 51 52 53 54 55 56 57 58 59 60 61 62 63 64 65 66 67 68 69 70 71 72 73 74 75 76 77 78 79 80 81 82 83 84 85 86 87 88 89 90 91 92 93 94 95 96 97 98 99 100 101 102 103 104 105 106,
[20, size=53] 	 0.0024204154 	  1 2 3 4 5 6 7 8 9 11 12 13 14 15 16 17 18 19 20 21 22 23 24 25 26 27 28 29 30 31 32 33 34 35 36 37 38 39 40 41 42 43 44 45 46 47 48 49 50 51 64 65 83,
[21, size=16] 	 3.1669604E-4 	  1 3 4 5 6 7 8 9 11 12 13 14 15 16 17 18,
[22, size=1] 	 0.012402524 	  1 2 3 4 5 6 7 8 9 10 11 12 13 14 15 16 17 18 19 20 21 22 23 24 25 26 27 28 29 30 31 32 33 34 35 36 37 38 39 40 41 42 43 44 45 46 47 48 49 50 51 52 53 54 55 56 57 59 60 61 62 63 64 65 66 67 68 69 70 71 72 73 74 75 76 77 78 79 80 81 82 83 84 85 86 87 88 89 90 91 92 93 94 95 96 97 98 99 100 101 102 103 104 105 106,
[23, size=2] 	 0.0033406026 	  1 2 3 4 5 6 7 8 9 10 11 12 13 14 15 16 17 18 19 20 21 22 23 24 25 26 27 28 29 30 31 32 33 34 35 36 37 38 39 40 41 42 43 44 45 46 47 48 49 50 51 52 53 54 55 56 57 59 60 61 62 63 64 65 66 67 68 69 70 71 72 73 74 75 76 77 78 79 80 81 82 83 84 85 86 87 88 89 90 91 93 94 95 96 97 98 99 100 101 102 103 104 105 106,
[24, size=4] 	 0.0029924682 	  1 2 3 4 5 6 7 8 9 10 11 12 13 14 15 16 17 18 19 20 21 22 23 24 25 26 27 28 29 30 31 32 33 34 35 36 37 38 39 40 41 42 43 44 45 46 47 48 49 50 51 52 53 54 55 56 57 59 60 61 62 64 65 66 67 68 69 70 71 72 73 74 75 76 77 78 79 80 81 82 83 84 85 86 87 88 89 91 93 94 95 96 97 98 99 100 101 102 103 104 105 106,
[25, size=23] 	 8.474347E-4 	  1 2 3 4 5 6 7 8 9 10 11 12 13 14 15 16 17 18 19 20 21 22 23 24 25 26 27 28 29 30 31 32 33 34 35 36 37 38 39 40 41 42 43 44 45 46 47 48 49 50 51 52 56 57 62 64 65 66 67 70 72 73 75 76 78 79 80 81 83 85 89 94 95 96 98 99 100 101 102 103 104 105 106,
[26, size=33] 	 1.3998289E-4 	  1 2 3 4 5 6 7 8 9 10 11 12 13 14 15 16 17 18 19 20 21 22 23 24 25 26 27 28 29 30 31 32 33 34 35 36 37 38 39 40 41 42 43 44 45 46 47 48 49 50 51 52 56 57 64 65 66 73 75 78 81 83 85 89 95 96 98 99 101 102 103 105 106,
[27, size=48] 	 0.004128813 	  1 2 3 4 5 6 7 8 9 10 11 12 13 14 15 16 17 18 19 20 21 22 23 24 25 26 27 28 29 30 31 32 33 34 35 36 37 38 39 40 41 42 43 44 45 46 47 48 49 50 51 52 64 65 83 103 105 106,
[28, size=51] 	 0.0035483828 	  1 2 3 4 5 6 7 8 9 10 11 12 13 14 15 16 17 18 19 20 21 22 23 24 25 26 27 28 29 30 31 32 33 34 35 36 37 38 39 40 41 42 43 44 45 46 47 48 49 50 51 64 65 83 105,
[29, size=52] 	 0.006973096 	  1 2 3 4 5 6 7 8 9 10 11 12 13 14 15 16 17 18 19 20 21 22 23 24 25 26 27 28 29 30 31 32 33 34 35 36 37 38 39 40 41 42 43 44 45 46 47 48 49 50 51 64 65 83,
[30, size=53] 	 5.890565E-4 	  1 2 3 4 5 6 7 8 9 10 11 12 13 14 15 16 17 18 19 20 21 22 23 25 26 27 28 29 30 31 32 33 34 35 36 37 38 39 40 41 42 43 44 45 46 47 48 49 50 51 64 65 83,
[31, size=48] 	 0.002111575 	  1 2 3 4 5 6 7 8 9 10 11 12 13 14 15 16 17 18 25 26 27 28 29 30 31 32 33 34 35 36 37 38 39 40 41 42 43 44 45 46 47 48 49 50 51 64 65 83,
[32, size=47] 	 0.001638308 	  1 2 3 4 5 6 7 8 9 10 11 12 13 14 15 16 17 18 25 26 27 28 29 30 31 32 33 34 35 36 37 38 39 40 41 42 43 44 45 46 48 49 50 51 64 65 83,
[33, size=18] 	 0.0019216132 	  1 2 3 4 5 6 7 8 9 10 11 12 13 14 15 16 17 18,
[34, size=17] 	 0.0017131384 	  1 3 4 5 6 7 8 9 10 11 12 13 14 15 16 17 18,
[35, size=16] 	 0.011500396 	  1 3 4 5 6 7 8 9 10 11 12 13 15 16 17 18,
[36, size=15] 	 0.009868792 	  1 3 4 5 6 7 8 9 10 11 12 15 16 17 18,
[37, size=12] 	 0.001875773 	  1 3 5 6 7 8 10 11 15 16 17 18,
[38, size=9] 	 2.8830065E-4 	  1 5 6 7 8 10 11 15 18,
[39, size=8] 	 1.6753355E-4 	  1 5 6 7 8 10 11 18,
[40, size=1] 	 0.012725609 	  1 2 3 4 5 6 7 8 9 10 11 12 13 14 15 16 17 18 19 20 21 22 23 24 25 26 27 28 29 30 31 32 33 34 35 36 37 38 39 40 41 42 43 44 45 46 47 48 49 50 51 52 53 54 55 56 57 58 59 60 61 62 63 64 65 66 67 68 69 70 71 72 73 74 75 76 77 78 79 80 81 82 83 84 85 86 87 88 89 90 91 93 94 95 96 97 98 99 100 101 102 103 104 105 106,
[41, size=2] 	 0.0052286135 	  1 2 3 4 5 6 7 8 9 10 11 12 13 14 15 16 17 18 19 20 21 22 23 24 25 26 27 28 29 30 31 32 33 34 35 36 37 38 39 40 41 42 43 44 45 46 47 48 49 50 51 52 53 54 55 56 57 58 59 60 61 62 64 65 66 67 68 69 70 71 72 73 74 75 76 77 78 79 80 81 82 83 84 85 86 87 88 89 90 91 93 94 95 96 97 98 99 100 101 102 103 104 105 106,
[42, size=3] 	 4.6298688E-4 	  1 2 3 4 5 6 7 8 9 10 11 12 13 14 15 16 17 18 19 20 21 22 23 24 25 26 27 28 29 30 31 32 33 34 35 36 37 38 39 40 41 42 43 44 45 46 47 48 49 50 51 52 53 54 55 56 57 58 59 60 61 62 64 65 66 67 68 69 70 71 72 73 74 75 76 77 78 79 80 81 82 83 84 85 86 87 88 89 91 93 94 95 96 97 98 99 100 101 102 103 104 105 106,
[43, size=30] 	 6.775633E-4 	  1 2 3 4 5 6 7 8 9 10 11 12 13 14 15 16 17 18 19 20 21 22 23 24 25 26 27 28 29 30 31 32 33 34 35 36 37 38 39 40 41 42 43 44 45 46 47 48 49 50 51 52 56 57 58 64 65 66 73 75 76 78 81 83 85 89 95 96 98 99 100 101 102 103 105 106,
[44, size=1] 	 0.006159295 	  1 2 3 4 5 6 7 8 9 10 11 12 13 14 15 16 17 18 19 20 21 22 23 24 25 26 27 28 29 30 31 32 33 34 35 36 37 38 39 40 41 42 43 44 45 46 47 48 49 50 51 52 53 54 55 56 57 58 59 60 61 62 64 65 66 67 68 69 70 71 72 73 74 75 76 77 78 79 80 81 82 83 84 85 86 87 88 89 90 91 92 93 94 95 96 97 98 99 100 101 102 103 104 105 106,
[45, size=43] 	 0.0015000943 	  1 2 3 4 5 6 7 8 9 10 11 12 13 14 15 16 17 18 25 26 27 28 29 30 32 33 34 35 36 37 38 39 40 43 48 49 50 51 58 64 65 83 92,
[46, size=19] 	 0.0025523389 	  1 3 4 5 6 7 8 9 10 11 12 13 14 15 16 17 18 58 92,
[47, size=16] 	 0.0013557428 	  1 3 4 5 6 7 8 10 11 12 15 16 17 18 58 92,
[48, size=1] 	 0.013072628 	  1 2 3 4 5 6 7 8 9 10 11 12 13 14 15 16 17 18 19 20 21 22 23 24 25 26 27 28 29 30 31 32 33 34 35 36 37 38 39 40 41 42 43 44 45 46 47 48 49 50 51 52 53 54 55 56 57 58 59 60 61 62 63 64 65 66 67 68 69 70 71 72 73 74 75 76 77 78 79 80 81 82 83 84 85 86 87 88 89 91 92 93 94 95 96 97 98 99 100 101 102 103 104 105 106,
[49, size=2] 	 0.0034716448 	  1 2 3 4 5 6 7 8 9 10 11 12 13 14 15 16 17 18 19 20 21 22 23 24 25 26 27 28 29 30 31 32 33 34 35 36 37 38 39 40 41 42 43 44 45 46 47 48 49 50 51 52 53 54 55 56 57 58 59 60 61 62 63 64 65 66 67 68 69 70 71 72 73 74 75 76 77 78 79 80 81 83 84 85 86 87 88 89 91 92 93 94 95 96 97 98 99 100 101 102 103 104 105 106,
[50, size=4] 	 0.005495405 	  1 2 3 4 5 6 7 8 9 10 11 12 13 14 15 16 17 18 19 20 21 22 23 24 25 26 27 28 29 30 31 32 33 34 35 36 37 38 39 40 41 42 43 44 45 46 47 48 49 50 51 52 53 54 55 56 57 58 59 60 61 62 63 64 65 66 67 68 69 70 72 73 74 75 76 77 78 79 80 81 83 84 85 86 87 88 89 91 92 94 95 96 97 98 99 100 101 102 103 104 105 106,
[51, size=5] 	 2.325196E-4 	  1 2 3 4 5 6 7 8 9 10 11 12 13 14 15 16 17 18 19 20 21 22 23 24 25 26 27 28 29 30 31 32 33 34 35 36 37 38 39 40 41 42 43 44 45 46 47 48 49 50 51 52 53 54 55 56 57 58 59 60 61 62 63 64 65 66 67 68 70 72 73 74 75 76 77 78 79 80 81 83 84 85 86 87 88 89 91 92 94 95 96 97 98 99 100 101 102 103 104 105 106,
[52, size=45] 	 3.3173145E-4 	  1 2 3 4 5 6 7 8 9 10 11 12 13 14 15 16 17 18 25 26 27 28 29 30 32 33 34 35 36 37 38 39 40 42 43 48 49 50 51 58 63 64 65 83 92,
[53, size=44] 	 0.0049030464 	  1 2 3 4 5 6 7 8 9 10 11 12 13 14 15 16 17 18 25 26 27 28 29 30 32 33 34 35 36 37 38 39 40 43 48 49 50 51 58 63 64 65 83 92,
[54, size=28] 	 3.4439718E-4 	  1 2 3 4 5 6 7 8 9 10 11 12 13 14 15 16 17 18 48 49 50 51 58 63 64 65 83 92,
[55, size=27] 	 3.032704E-4 	  1 2 3 4 5 6 7 8 9 10 11 12 13 14 15 16 17 18 48 49 50 58 63 64 65 83 92,
[56, size=26] 	 3.1317613E-4 	  1 2 3 4 5 6 7 8 9 10 11 12 13 14 15 16 17 18 49 50 58 63 64 65 83 92,
[57, size=2] 	 0.008925695 	  1 2 3 4 5 6 7 8 9 10 11 12 13 14 15 16 17 18 19 20 21 22 23 24 25 26 27 28 29 30 31 32 33 34 35 36 37 38 39 40 41 42 43 44 45 46 47 48 49 50 51 52 53 54 55 56 57 58 59 60 61 62 63 64 65 66 67 68 69 70 72 73 74 75 76 77 78 79 80 81 83 84 85 86 87 88 89 90 91 92 93 94 95 96 97 98 99 100 101 102 103 104 105 106,
[58, size=45] 	 1.4314488E-4 	  1 2 3 4 5 6 7 8 9 10 11 12 13 14 15 16 17 18 25 26 27 28 29 30 32 33 34 35 36 37 38 39 40 43 48 49 50 51 58 63 64 65 83 90 92,
[59, size=29] 	 3.0655542E-4 	  1 2 3 4 5 6 7 8 9 10 11 12 13 14 15 16 17 18 48 49 50 51 58 63 64 65 83 90 92,
[60, size=28] 	 2.5083235E-4 	  1 2 3 4 5 6 7 8 9 10 11 12 13 14 15 16 17 18 48 49 50 58 63 64 65 83 90 92,
[61, size=1] 	 0.0026977612 	  1 2 3 4 5 6 7 8 9 10 11 12 13 14 15 16 17 18 19 20 21 22 23 24 25 26 27 28 29 30 31 32 33 34 35 36 37 38 39 40 41 42 43 44 45 46 47 48 49 50 51 52 53 54 55 56 57 58 59 60 61 62 63 64 65 66 67 68 69 70 72 73 74 75 76 77 78 79 80 81 82 83 84 85 86 87 88 89 90 91 92 93 94 95 96 97 98 99 100 101 102 103 104 105 106,
[62, size=2] 	 0.0025388098 	  1 2 3 4 5 6 7 8 9 10 11 12 13 14 15 16 17 18 19 20 21 22 23 24 25 26 27 28 29 30 31 32 33 34 35 36 37 38 39 40 41 42 43 44 45 46 47 48 49 50 51 52 53 54 55 56 57 58 59 60 61 62 63 64 65 66 67 68 69 70 72 73 74 75 76 77 78 79 80 81 82 83 84 85 86 87 88 89 90 91 92 94 95 96 97 98 99 100 101 102 103 104 105 106,
[63, size=23] 	 0.0028153562 	  1 2 3 4 5 6 7 8 9 10 11 12 13 14 15 16 17 18 58 63 82 90 92,
[64, size=1] 	 0.011773281 	  1 2 3 4 5 6 7 8 9 10 11 12 13 14 15 16 17 18 19 20 21 22 23 24 25 26 27 28 29 30 31 32 33 34 35 36 37 38 39 40 41 42 43 44 45 46 47 48 49 50 51 52 53 54 55 56 57 58 59 60 61 62 63 64 65 66 67 68 69 70 71 72 73 74 75 76 77 78 79 80 81 82 83 84 85 86 87 88 89 90 91 92 94 95 96 97 98 99 100 101 102 103 104 105 106,
[65, size=5] 	 6.2960415E-4 	  1 2 3 4 5 6 7 8 9 10 11 12 13 14 15 16 17 18 19 20 21 22 23 24 25 26 27 28 29 30 31 32 33 34 35 36 37 38 39 40 41 42 43 44 45 46 47 48 49 50 51 52 54 55 56 57 58 59 60 62 63 64 65 66 67 68 70 71 72 73 74 75 76 78 79 80 81 82 83 84 85 86 87 88 89 90 91 92 94 95 96 97 98 99 100 101 102 103 104 105 106,
[66, size=6] 	 4.662421E-5 	  1 2 3 4 5 6 7 8 9 10 11 12 13 14 15 16 17 18 19 20 21 22 23 24 25 26 27 28 29 30 31 32 33 34 35 36 37 38 39 40 41 42 43 44 45 46 47 48 49 50 51 52 54 55 56 57 58 59 60 62 63 64 65 66 67 68 70 71 72 73 74 75 76 78 79 80 81 82 83 84 85 87 88 89 90 91 92 94 95 96 97 98 99 100 101 102 103 104 105 106,
[67, size=9] 	 9.6986315E-4 	  1 2 3 4 5 6 7 8 9 10 11 12 13 14 15 16 17 18 19 20 21 22 23 24 25 26 27 28 29 30 31 32 33 34 35 36 37 38 39 40 41 42 43 44 45 46 47 48 49 50 51 52 54 55 56 57 58 60 62 63 64 65 66 67 70 71 72 73 74 75 76 78 79 80 81 82 83 84 85 87 88 89 90 91 92 94 95 96 98 99 100 101 102 103 104 105 106,
[68, size=25] 	 0.0022147174 	  1 2 3 4 5 6 7 8 9 10 11 12 13 14 15 16 17 18 19 20 21 22 23 24 25 26 27 28 29 30 31 32 33 34 35 36 37 38 39 40 41 42 43 44 45 46 47 48 49 50 51 52 56 57 58 63 64 65 66 71 73 75 76 78 81 82 83 85 89 90 92 95 96 98 99 100 101 102 103 105 106,
[69, size=1] 	 0.007430154 	  1 2 3 4 5 6 7 8 9 10 11 12 13 14 15 16 17 18 19 20 21 22 23 24 25 26 27 28 29 30 31 32 33 34 35 36 37 38 39 40 41 42 43 44 45 46 47 48 49 50 51 52 53 54 55 56 57 58 59 60 61 62 63 64 65 66 67 68 70 71 72 73 74 75 76 77 78 79 80 81 82 83 84 85 86 87 88 89 90 91 92 93 94 95 96 97 98 99 100 101 102 103 104 105 106,
[70, size=2] 	 5.993848E-4 	  1 2 3 4 5 6 7 8 9 10 11 12 13 14 15 16 17 18 19 20 21 22 23 24 25 26 27 28 29 30 31 32 33 34 35 36 37 38 39 40 41 42 43 44 45 46 47 48 49 50 51 52 53 54 55 56 57 58 59 60 61 62 63 64 65 66 67 68 70 71 72 73 74 75 76 78 79 80 81 82 83 84 85 86 87 88 89 90 91 92 93 94 95 96 97 98 99 100 101 102 103 104 105 106,
[71, size=4] 	 9.5384894E-5 	  1 2 3 4 5 6 7 8 9 10 11 12 13 14 15 16 17 18 19 20 21 22 23 24 25 26 27 28 29 30 31 32 33 34 35 36 37 38 39 40 41 42 43 44 45 46 47 48 49 50 51 52 54 55 56 57 58 59 60 62 63 64 65 66 67 68 70 71 72 73 74 75 76 78 79 80 81 82 83 84 85 86 87 88 89 90 91 92 93 94 95 96 97 98 99 100 101 102 103 104 105 106,
[72, size=7] 	 0.0020315403 	  1 2 3 4 5 6 7 8 9 10 11 12 13 14 15 16 17 18 19 20 21 22 23 24 25 26 27 28 29 30 31 32 33 34 35 36 37 38 39 40 41 42 43 44 45 46 47 48 49 50 51 52 54 55 56 57 58 59 60 62 63 64 65 66 67 70 71 72 73 74 75 76 78 79 80 81 82 83 84 85 87 88 89 90 91 92 93 94 95 96 98 99 100 101 102 103 104 105 106,
[73, size=1] 	 0.009625299 	  1 2 3 4 5 6 7 8 9 10 11 12 13 14 15 16 17 18 19 20 21 22 23 24 25 26 27 28 29 30 31 32 33 34 35 36 37 38 39 40 41 42 43 44 45 46 47 48 49 50 51 52 53 54 55 56 57 58 59 60 61 62 63 64 65 66 67 68 69 70 71 72 73 74 75 76 78 79 80 81 82 83 84 85 86 87 88 89 90 91 92 93 94 95 96 97 98 99 100 101 102 103 104 105 106,
[74, size=3] 	 1.13968206E-4 	  1 2 3 4 5 6 7 8 9 10 11 12 13 14 15 16 17 18 19 20 21 22 23 24 25 26 27 28 29 30 31 32 33 34 35 36 37 38 39 40 41 42 43 44 45 46 47 48 49 50 51 52 54 55 56 57 58 59 60 62 63 64 65 66 67 68 69 70 71 72 73 74 75 76 78 79 80 81 82 83 84 85 86 87 88 89 90 91 92 93 94 95 96 97 98 99 100 101 102 103 104 105 106,
[75, size=5] 	 4.752879E-4 	  1 2 3 4 5 6 7 8 9 10 11 12 13 14 15 16 17 18 19 20 21 22 23 24 25 26 27 28 29 30 31 32 33 34 35 36 37 38 39 40 41 42 43 44 45 46 47 48 49 50 51 52 54 55 56 57 58 59 60 62 63 64 65 66 67 68 69 70 71 72 73 74 75 76 78 79 80 81 82 83 84 85 87 88 89 90 91 92 93 94 95 96 98 99 100 101 102 103 104 105 106,
[76, size=24] 	 0.0014933362 	  1 2 3 4 5 6 7 8 9 10 11 12 13 14 15 16 17 18 19 20 21 22 23 24 25 26 27 28 29 30 31 32 33 34 35 36 37 38 39 40 41 42 43 44 45 46 47 48 49 50 51 52 56 57 58 63 64 65 66 69 71 73 75 78 81 82 83 85 89 90 92 93 95 96 98 99 100 101 102 103 105 106,
[77, size=1] 	 0.0045589907 	  1 2 3 4 5 6 7 8 9 10 11 12 13 14 15 16 17 18 19 20 21 22 23 24 25 26 27 28 29 30 31 32 33 34 35 36 37 38 39 40 41 42 43 44 45 46 47 48 49 50 51 52 53 54 55 56 57 58 59 60 62 63 64 65 66 67 68 69 70 71 72 73 74 75 76 77 78 79 80 81 82 83 84 85 86 87 88 89 90 91 92 93 94 95 96 97 98 99 100 101 102 103 104 105 106,
[78, size=2] 	 0.0043507866 	  1 2 3 4 5 6 7 8 9 10 11 12 13 14 15 16 17 18 19 20 21 22 23 24 25 26 27 28 29 30 31 32 33 34 35 36 37 38 39 40 41 42 43 44 45 46 47 48 49 50 51 52 54 55 56 57 58 59 60 62 63 64 65 66 67 68 69 70 71 72 73 74 75 76 77 78 79 80 81 82 83 84 85 86 87 88 89 90 91 92 93 94 95 96 97 98 99 100 101 102 103 104 105 106,
[79, size=7] 	 2.5430712E-4 	  1 2 3 4 5 6 7 8 9 10 11 12 13 14 15 16 17 18 19 20 21 22 23 24 25 26 27 28 29 30 31 32 33 34 35 36 37 38 39 40 41 42 43 44 45 46 47 48 49 50 51 52 54 55 56 57 58 60 62 63 64 65 66 67 69 70 71 72 73 74 75 76 77 78 79 80 81 82 83 84 85 87 88 89 90 92 93 94 95 96 98 99 100 101 102 103 104 105 106,
[80, size=8] 	 0.001588715 	  1 2 3 4 5 6 7 8 9 10 11 12 13 14 15 16 17 18 19 20 21 22 23 24 25 26 27 28 29 30 31 32 33 34 35 36 37 38 39 40 41 42 43 44 45 46 47 48 49 50 51 52 54 55 56 57 58 62 63 64 65 66 67 69 70 71 72 73 74 75 76 77 78 79 80 81 82 83 84 85 87 88 89 90 92 93 94 95 96 98 99 100 101 102 103 104 105 106,
[81, size=10] 	 7.348273E-4 	  1 2 3 4 5 6 7 8 9 10 11 12 13 14 15 16 17 18 19 20 21 22 23 24 25 26 27 28 29 30 31 32 33 34 35 36 37 38 39 40 41 42 43 44 45 46 47 48 49 50 51 52 54 56 57 58 62 63 64 65 66 67 69 70 71 72 73 74 75 76 77 78 79 80 81 82 83 85 87 88 89 90 92 93 94 95 96 98 99 100 101 102 103 104 105 106,
[82, size=1] 	 0.007908784 	  1 2 3 4 5 6 7 8 9 10 11 12 13 14 15 16 17 18 19 20 21 22 23 24 25 26 27 28 29 30 31 32 33 34 35 36 37 38 39 40 41 42 43 44 45 46 47 48 49 50 51 52 54 55 56 57 58 59 60 61 62 63 64 65 66 67 68 69 70 71 72 73 74 75 76 77 78 79 80 81 82 83 84 85 86 87 88 89 90 91 92 93 94 95 96 97 98 99 100 101 102 103 104 105 106,
[83, size=4] 	 9.398353E-5 	  1 2 3 4 5 6 7 8 9 10 11 12 13 14 15 16 17 18 19 20 21 22 23 24 25 26 27 28 29 30 31 32 33 34 35 36 37 38 39 40 41 42 43 44 45 46 47 48 49 50 51 52 54 55 56 57 58 59 60 61 62 63 64 65 66 67 69 70 71 72 73 74 75 76 77 78 79 80 81 82 83 84 85 87 88 89 90 91 92 93 94 95 96 98 99 100 101 102 103 104 105 106,
[84, size=6] 	 6.2638224E-4 	  1 2 3 4 5 6 7 8 9 10 11 12 13 14 15 16 17 18 19 20 21 22 23 24 25 26 27 28 29 30 31 32 33 34 35 36 37 38 39 40 41 42 43 44 45 46 47 48 49 50 51 52 54 55 56 57 58 60 61 62 63 64 65 66 67 69 70 71 72 73 74 75 76 77 78 79 80 81 82 83 84 85 87 88 89 90 92 93 94 95 96 98 99 100 101 102 103 104 105 106,
[85, size=1] 	 0.0036825798 	  1 2 3 4 5 6 7 8 9 10 11 12 13 14 15 16 17 18 19 20 21 22 23 24 25 26 27 28 29 30 31 32 33 34 35 36 37 38 39 40 41 42 43 44 45 46 47 48 49 50 51 52 53 54 55 56 57 58 59 60 61 62 63 64 65 66 67 68 69 70 71 72 73 74 75 76 77 78 79 80 81 82 83 84 85 87 88 89 90 91 92 93 94 95 96 97 98 99 100 101 102 103 104 105 106,
[86, size=2] 	 0.0026639863 	  1 2 3 4 5 6 7 8 9 10 11 12 13 14 15 16 17 18 19 20 21 22 23 24 25 26 27 28 29 30 31 32 33 34 35 36 37 38 39 40 41 42 43 44 45 46 47 48 49 50 51 52 53 54 55 56 57 58 59 60 61 62 63 64 65 66 67 68 69 70 71 72 73 74 75 76 77 78 79 80 81 82 83 84 85 87 88 89 90 91 92 93 94 95 96 98 99 100 101 102 103 104 105 106,
[87, size=3] 	 1.473369E-4 	  1 2 3 4 5 6 7 8 9 10 11 12 13 14 15 16 17 18 19 20 21 22 23 24 25 26 27 28 29 30 31 32 33 34 35 36 37 38 39 40 41 42 43 44 45 46 47 48 49 50 51 52 53 54 55 56 57 58 59 60 61 62 63 64 65 66 67 69 70 71 72 73 74 75 76 77 78 79 80 81 82 83 84 85 87 88 89 90 91 92 93 94 95 96 98 99 100 101 102 103 104 105 106,
[88, size=1] 	 0.003001677 	  1 2 3 4 5 6 7 8 9 10 11 12 13 14 15 16 17 18 19 20 21 22 23 24 25 26 27 28 29 30 31 32 33 34 35 36 37 38 39 40 41 42 43 44 45 46 47 48 49 50 51 52 53 54 55 56 57 58 59 60 61 62 63 64 65 66 67 69 70 71 72 73 74 75 76 77 78 79 80 81 82 83 84 85 86 87 88 89 90 91 92 93 94 95 96 97 98 99 100 101 102 103 104 105 106,
[89, size=19] 	 0.0020887258 	  1 2 3 4 5 6 7 8 9 10 11 12 13 14 15 16 17 18 19 20 21 22 23 24 25 26 27 28 29 30 31 32 33 34 35 36 37 38 39 40 41 42 43 44 45 46 47 48 49 50 51 52 53 56 57 58 61 63 64 65 66 69 71 73 75 77 78 81 82 83 85 86 89 90 92 93 95 96 97 98 99 100 101 102 103 105 106,
[90, size=20] 	 4.1397804E-4 	  1 2 3 4 5 6 7 8 9 10 11 12 13 14 15 16 17 18 19 20 21 22 23 24 25 26 27 28 29 30 31 32 33 34 35 36 37 38 39 40 41 42 43 44 45 46 47 48 49 50 51 52 53 56 57 58 61 63 64 65 66 69 71 73 75 77 78 81 82 83 85 86 89 90 92 93 95 96 97 98 99 101 102 103 105 106,
[91, size=38] 	 9.9023775E-5 	  1 2 3 4 5 6 7 8 9 10 11 12 13 14 15 16 17 18 48 49 50 51 53 58 61 63 64 65 69 71 77 82 83 86 90 92 93 97,
[92, size=1] 	 0.0038601772 	  1 2 3 4 5 6 7 8 9 10 11 12 13 14 15 16 17 18 19 20 21 22 23 24 25 26 27 28 29 30 31 32 33 34 35 36 37 38 39 40 41 42 43 44 45 46 47 48 49 50 51 52 53 54 55 56 57 58 60 61 62 63 64 65 66 67 68 69 70 71 72 73 74 75 76 77 78 79 80 81 82 83 84 85 86 87 88 89 90 91 92 93 94 95 96 97 98 99 100 101 102 103 104 105 106,
[93, size=4] 	 9.5553254E-4 	  1 2 3 4 5 6 7 8 9 10 11 12 13 14 15 16 17 18 19 20 21 22 23 24 25 26 27 28 29 30 31 32 33 34 35 36 37 38 39 40 41 42 43 44 45 46 47 48 49 50 51 52 53 54 56 57 58 61 62 63 64 65 66 67 68 69 70 71 72 73 74 75 76 77 78 79 80 81 82 83 84 85 86 87 88 89 90 92 93 94 95 96 97 98 99 100 101 102 103 104 105 106,
[94, size=1] 	 0.0031729434 	  1 2 3 4 5 6 7 8 9 10 11 12 13 14 15 16 17 18 19 20 21 22 23 24 25 26 27 28 29 30 31 32 33 34 35 36 37 38 39 40 41 42 43 44 45 46 47 48 49 50 51 52 53 54 55 56 57 58 59 60 61 62 63 64 65 66 67 68 69 70 71 72 73 74 75 76 77 78 79 80 81 82 83 84 85 86 87 88 89 90 92 93 94 95 96 97 98 99 100 101 102 103 104 105 106,
[95, size=7] 	 0.003816563 	  1 2 3 4 5 6 7 8 9 10 11 12 13 14 15 16 17 18 19 20 21 22 23 24 25 26 27 28 29 30 31 32 33 34 35 36 37 38 39 40 41 42 43 44 45 46 47 48 49 50 51 52 53 56 57 58 59 61 62 63 64 65 66 67 68 69 70 71 72 73 74 75 76 77 78 79 80 81 82 83 85 86 89 90 92 93 94 95 96 97 98 99 100 101 102 103 104 105 106,
[96, size=40] 	 0.0021929175 	  1 2 3 4 5 6 7 8 9 10 11 12 13 14 15 16 17 18 48 49 50 51 53 58 59 61 63 64 65 68 69 71 77 82 83 86 90 92 93 97,
[97, size=1] 	 0.0029899087 	  1 2 3 4 5 6 7 8 9 10 11 12 13 14 15 16 17 18 19 20 21 22 23 24 25 26 27 28 29 30 31 32 33 34 35 36 37 38 39 40 41 42 43 44 45 46 47 48 49 50 51 52 53 54 55 56 57 58 59 61 62 63 64 65 66 67 68 69 70 71 72 73 74 75 76 77 78 79 80 81 82 83 84 85 86 87 88 89 90 91 92 93 94 95 96 97 98 99 100 101 102 103 104 105 106,
[98, size=2] 	 0.003577864 	  1 2 3 4 5 6 7 8 9 10 11 12 13 14 15 16 17 18 19 20 21 22 23 24 25 26 27 28 29 30 31 32 33 34 35 36 37 38 39 40 41 42 43 44 45 46 47 48 49 50 51 52 53 54 56 57 58 59 61 62 63 64 65 66 67 68 69 70 71 72 73 74 75 76 77 78 79 80 81 82 83 84 85 86 87 88 89 90 91 92 93 94 95 96 97 98 99 100 101 102 103 104 105 106,
[99, size=1] 	 0.011774572 	  1 2 3 4 5 6 7 8 9 10 11 12 13 14 15 16 17 18 19 20 21 22 23 24 25 26 27 28 29 30 31 32 33 34 35 36 37 38 39 40 41 42 43 44 45 46 47 48 49 50 51 52 53 54 56 57 58 59 60 61 62 63 64 65 66 67 68 69 70 71 72 73 74 75 76 77 78 79 80 81 82 83 84 85 86 87 88 89 90 91 92 93 94 95 96 97 98 99 100 101 102 103 104 105 106,
[100, size=2] 	 2.3105115E-4 	  1 2 3 4 5 6 7 8 9 10 11 12 13 14 15 16 17 18 19 20 21 22 23 24 25 26 27 28 29 30 31 32 33 34 35 36 37 38 39 40 41 42 43 44 45 46 47 48 49 50 51 52 53 54 56 57 58 59 60 61 62 63 64 65 66 67 68 69 70 71 72 73 74 75 76 77 78 79 80 81 82 83 85 86 87 88 89 90 91 92 93 94 95 96 97 98 99 100 101 102 103 104 105 106,
[101, size=13] 	 4.487049E-4 	  1 2 3 4 5 6 7 8 9 10 11 12 13 14 15 16 17 18 19 20 21 22 23 24 25 26 27 28 29 30 31 32 33 34 35 36 37 38 39 40 41 42 43 44 45 46 47 48 49 50 51 52 53 56 57 58 59 60 61 63 64 65 66 68 69 70 71 73 75 76 77 78 81 82 83 85 86 89 90 91 92 93 95 96 97 98 99 100 101 102 103 105 106,
[102, size=42] 	 7.6762366E-4 	  1 2 3 4 5 6 7 8 9 10 11 12 13 14 15 16 17 18 48 49 50 51 53 58 59 60 61 63 64 65 68 69 71 77 82 83 86 90 91 92 93 97,
[103, size=1] 	 0.004502637 	  1 2 3 4 5 6 7 8 9 10 11 12 13 14 15 16 17 18 19 20 21 22 23 24 25 26 27 28 29 30 31 32 33 34 35 36 37 38 39 40 41 42 43 44 45 46 47 48 49 50 51 52 53 54 55 56 57 58 59 60 61 62 63 64 65 66 67 68 69 70 71 72 73 74 75 76 77 78 79 80 81 82 83 85 86 87 88 89 90 91 92 93 94 95 96 97 98 99 100 101 102 103 104 105 106,
[104, size=3] 	 0.0018007604 	  1 2 3 4 5 6 7 8 9 10 11 12 13 14 15 16 17 18 19 20 21 22 23 24 25 26 27 28 29 30 31 32 33 34 35 36 37 38 39 40 41 42 43 44 45 46 47 48 49 50 51 52 53 55 56 57 58 59 60 61 62 63 64 65 66 67 68 69 70 71 72 73 74 75 76 77 78 79 80 81 82 83 85 86 87 89 90 91 92 93 94 95 96 97 98 99 100 101 102 103 104 105 106,
[105, size=1] 	 0.008061997 	  1 2 3 4 5 6 7 8 9 10 11 12 13 14 15 16 17 18 19 20 21 22 23 24 25 26 27 28 29 30 31 32 33 34 35 36 37 38 39 40 41 42 43 44 45 46 47 48 49 50 51 52 53 54 55 56 57 58 59 60 61 62 63 64 65 66 67 68 69 70 71 72 73 74 75 76 77 78 79 80 81 82 83 84 85 86 87 89 90 91 92 93 94 95 96 97 98 99 100 101 102 103 104 105 106,
[106, size=1] 	 0.0017587504 	  1 2 3 4 5 6 7 8 9 10 11 12 13 14 15 16 17 18 19 20 21 22 23 24 25 26 27 28 29 30 31 32 33 34 35 36 37 38 39 40 41 42 43 44 45 46 47 48 49 50 51 52 53 55 56 57 58 59 60 61 62 63 64 65 66 67 68 69 70 71 72 73 74 75 76 77 78 79 80 81 82 83 84 85 86 87 88 89 90 91 92 93 94 95 96 97 98 99 100 101 102 103 104 105 106,
[107, size=2] 	 5.38589E-4 	  1 2 3 4 5 6 7 8 9 10 11 12 13 14 15 16 17 18 19 20 21 22 23 24 25 26 27 28 29 30 31 32 33 34 35 36 37 38 39 40 41 42 43 44 45 46 47 48 49 50 51 52 53 55 56 57 58 59 60 61 62 63 64 65 66 67 68 69 70 71 72 73 74 75 76 77 78 79 80 81 82 83 84 85 86 88 89 90 91 92 93 94 95 96 97 98 99 100 101 102 103 104 105 106,
[108, size=9] 	 7.9676823E-4 	  1 2 3 4 5 6 7 8 9 10 11 12 13 14 15 16 17 18 19 20 21 22 23 24 25 26 27 28 29 30 31 32 33 34 35 36 37 38 39 40 41 42 43 44 45 46 47 48 49 50 51 52 53 55 56 57 58 59 60 61 63 64 65 66 68 69 70 71 72 73 75 76 77 78 81 82 83 84 85 86 88 89 90 91 92 93 95 96 97 98 99 100 101 102 103 105 106,
[109, size=10] 	 8.074751E-4 	  1 2 3 4 5 6 7 8 9 10 11 12 13 14 15 16 17 18 19 20 21 22 23 24 25 26 27 28 29 30 31 32 33 34 35 36 37 38 39 40 41 42 43 44 45 46 47 48 49 50 51 52 53 55 56 57 58 59 60 61 63 64 65 66 68 69 70 71 73 75 76 77 78 81 82 83 84 85 86 88 89 90 91 92 93 95 96 97 98 99 100 101 102 103 105 106,
[110, size=12] 	 3.491982E-5 	  1 2 3 4 5 6 7 8 9 10 11 12 13 14 15 16 17 18 19 20 21 22 23 24 25 26 27 28 29 30 31 32 33 34 35 36 37 38 39 40 41 42 43 44 45 46 47 48 49 50 51 52 53 55 56 57 58 59 60 61 63 64 65 66 68 69 71 73 75 77 78 81 82 83 84 85 86 88 89 90 91 92 93 95 96 97 98 99 100 101 102 103 105 106,
[111, size=18] 	 5.8210444E-5 	  1 2 3 4 5 6 7 8 9 10 11 12 13 14 15 16 17 18 19 20 21 22 23 24 25 26 27 28 29 30 31 32 33 34 35 36 37 38 39 40 41 42 43 44 45 46 47 48 49 50 51 52 53 55 56 57 58 59 60 61 63 64 65 66 68 69 71 75 77 81 82 83 84 85 86 88 89 90 91 92 93 95 96 97 99 103 105 106,
[112, size=1] 	 0.0066179275 	  1 2 3 4 5 6 7 8 9 10 11 12 13 14 15 16 17 18 19 20 21 22 23 24 25 26 27 28 29 30 31 32 33 34 35 36 37 38 39 40 41 42 43 44 45 46 47 48 49 50 51 52 53 54 55 56 57 58 59 60 61 62 63 64 65 66 67 68 69 70 71 72 73 74 75 76 77 78 79 80 81 82 83 84 85 86 88 89 90 91 92 93 94 95 96 97 98 99 100 101 102 103 104 105 106,
[113, size=9] 	 8.924476E-4 	  1 2 3 4 5 6 7 8 9 10 11 12 13 14 15 16 17 18 19 20 21 22 23 24 25 26 27 28 29 30 31 32 33 34 35 36 37 38 39 40 41 42 43 44 45 46 47 48 49 50 51 52 53 54 55 56 57 58 59 60 61 63 64 65 66 68 69 70 71 73 75 76 77 78 81 82 83 84 85 86 88 89 90 91 92 93 95 96 97 98 99 100 101 102 103 105 106,
[114, size=1] 	 0.006905612 	  1 2 3 4 5 6 7 8 9 10 11 12 13 14 15 16 17 18 19 20 21 22 23 24 25 26 27 28 29 30 31 32 33 34 35 36 37 38 39 40 41 42 43 44 45 46 47 48 49 50 51 52 53 54 55 56 57 58 59 60 61 62 63 64 65 66 67 68 69 70 71 72 73 75 76 77 78 79 80 81 82 83 84 85 86 87 88 89 90 91 92 93 94 95 96 97 98 99 100 101 102 103 104 105 106,
[115, size=2] 	 0.005352494 	  1 2 3 4 5 6 7 8 9 10 11 12 13 14 15 16 17 18 19 20 21 22 23 24 25 26 27 28 29 30 31 32 33 34 35 36 37 38 39 40 41 42 43 44 45 46 47 48 49 50 51 52 53 54 55 56 57 58 59 60 61 62 63 64 65 66 68 69 70 71 72 73 75 76 77 78 79 80 81 82 83 84 85 86 87 88 89 90 91 92 93 94 95 96 97 98 99 100 101 102 103 104 105 106,
[116, size=3] 	 5.6837406E-4 	  1 2 3 4 5 6 7 8 9 10 11 12 13 14 15 16 17 18 19 20 21 22 23 24 25 26 27 28 29 30 31 32 33 34 35 36 37 38 39 40 41 42 43 44 45 46 47 48 49 50 51 52 53 54 55 56 57 58 59 60 61 63 64 65 66 68 69 70 71 72 73 75 76 77 78 79 80 81 82 83 84 85 86 87 88 89 90 91 92 93 94 95 96 97 98 99 100 101 102 103 104 105 106,
[117, size=4] 	 0.0044045397 	  1 2 3 4 5 6 7 8 9 10 11 12 13 14 15 16 17 18 19 20 21 22 23 24 25 26 27 28 29 30 31 32 33 34 35 36 37 38 39 40 41 42 43 44 45 46 47 48 49 50 51 52 53 54 55 56 57 58 59 60 61 63 64 65 66 68 69 70 71 72 73 75 76 77 78 79 80 81 82 83 84 85 86 87 88 89 90 91 92 93 95 96 97 98 99 100 101 102 103 104 105 106,
[118, size=5] 	 0.001541707 	  1 2 3 4 5 6 7 8 9 10 11 12 13 14 15 16 17 18 19 20 21 22 23 24 25 26 27 28 29 30 31 32 33 34 35 36 37 38 39 40 41 42 43 44 45 46 47 48 49 50 51 52 53 54 55 56 57 58 59 60 61 63 64 65 66 68 69 70 71 72 73 75 76 77 78 79 80 81 82 83 84 85 86 87 88 89 90 91 92 93 95 96 97 98 99 100 101 102 103 105 106,
[119, size=13] 	 1.9651343E-4 	  1 2 3 4 5 6 7 8 9 10 11 12 13 14 15 16 17 18 19 20 21 22 23 24 25 26 27 28 29 30 31 32 33 34 35 36 37 38 39 40 41 42 43 44 45 46 47 48 49 50 51 52 53 54 55 56 57 58 59 60 61 63 64 65 66 68 69 71 75 77 78 81 82 83 84 85 86 87 88 89 90 91 92 93 95 96 97 98 99 101 103 105 106,
[120, size=1] 	 0.0028414961 	  1 2 3 4 5 6 7 8 9 10 11 12 13 14 15 16 17 18 19 20 21 22 23 24 25 26 27 28 29 30 31 32 33 34 35 36 37 38 39 40 41 42 43 44 45 46 47 48 49 50 51 52 53 54 55 56 57 58 59 60 61 62 63 64 65 66 68 69 70 71 72 73 74 75 76 77 78 79 80 81 82 83 84 85 86 87 88 89 90 91 92 93 94 95 96 97 98 99 100 101 102 103 104 105 106,
[121, size=2] 	 9.890372E-4 	  1 2 3 4 5 6 7 8 9 10 11 12 13 14 15 16 17 18 19 20 21 22 23 24 25 26 27 28 29 30 31 32 33 34 35 36 37 38 39 40 41 42 43 44 45 46 47 48 49 50 51 52 53 54 55 56 57 58 59 60 61 63 64 65 66 68 69 70 71 72 73 74 75 76 77 78 79 80 81 82 83 84 85 86 87 88 89 90 91 92 93 94 95 96 97 98 99 100 101 102 103 104 105 106,
[122, size=3] 	 0.0012278073 	  1 2 3 4 5 6 7 8 9 10 11 12 13 14 15 16 17 18 19 20 21 22 23 24 25 26 27 28 29 30 31 32 33 34 35 36 37 38 39 40 41 42 43 44 45 46 47 48 49 50 51 52 53 54 55 56 57 58 59 60 61 63 64 65 66 68 69 70 71 72 73 74 75 76 77 78 79 80 81 82 83 84 85 86 87 88 89 90 91 92 93 95 96 97 98 99 100 101 102 103 104 105 106,
[123, size=1] 	 7.078061E-4 	  1 2 3 4 5 6 7 8 9 10 11 12 13 14 15 16 17 18 19 20 21 22 23 24 25 26 27 28 29 30 31 32 33 34 35 36 37 38 39 40 41 42 43 44 45 46 47 48 49 50 51 52 53 54 55 56 57 58 59 60 61 63 64 65 66 67 68 69 70 71 72 73 74 75 76 77 78 79 80 81 82 83 84 85 86 87 88 89 90 91 92 93 94 95 96 97 98 99 100 101 102 103 104 105 106,
[124, size=2] 	 0.004532247 	  1 2 3 4 5 6 7 8 9 10 11 12 13 14 15 16 17 18 19 20 21 22 23 24 25 26 27 28 29 30 31 32 33 34 35 36 37 38 39 40 41 42 43 44 45 46 47 48 49 50 51 52 53 54 55 56 57 58 59 60 61 63 64 65 66 67 68 69 70 71 72 73 74 75 76 77 78 79 80 81 82 83 84 85 86 87 88 89 90 91 92 93 95 96 97 98 99 100 101 102 103 104 105 106,
[125, size=5] 	 0.003142222 	  1 2 3 4 5 6 7 8 9 10 11 12 13 14 15 16 17 18 19 20 21 22 23 24 25 26 27 28 29 30 31 32 33 34 35 36 37 38 39 40 41 42 43 44 45 46 47 48 49 50 51 52 53 54 55 56 57 58 59 60 61 63 64 65 66 67 68 69 70 71 72 73 74 75 76 77 78 81 82 83 84 85 86 87 88 89 90 91 92 93 95 96 97 98 99 100 101 102 103 105 106,
[126, size=1] 	 8.9881796E-4 	  1 2 3 4 5 6 7 8 9 10 11 12 13 14 15 16 17 18 19 20 21 22 23 24 25 26 27 28 29 30 31 32 33 34 35 36 37 38 39 40 41 42 43 44 45 46 47 48 49 50 51 52 53 54 55 56 57 58 59 60 61 62 63 64 65 66 67 68 69 70 71 72 73 74 75 76 77 78 79 80 81 82 83 84 85 86 87 88 89 90 91 92 93 95 96 97 98 99 100 101 102 103 104 105 106,
[127, size=1] 	 0.018139098 	  1 2 3 4 5 6 7 8 9 10 11 12 13 14 15 16 17 18 19 20 21 22 23 24 25 26 27 28 29 30 31 32 33 34 35 36 37 38 39 40 41 42 43 44 45 46 47 48 49 50 51 52 53 54 55 56 57 58 59 60 61 62 63 64 65 66 67 68 69 70 71 72 73 74 75 76 77 78 79 80 81 82 83 84 85 86 87 88 89 90 91 92 93 94 95 96 97 98 99 100 101 102 103 105 106,
[128, size=1] 	 0.0014629161 	  1 2 3 4 5 6 7 8 9 10 11 12 13 14 15 16 17 18 19 20 21 22 23 24 25 26 27 28 29 30 31 32 33 34 35 36 37 38 39 40 41 42 43 44 45 46 47 48 49 50 51 52 53 54 55 56 57 58 59 60 61 62 63 64 65 66 67 68 69 70 71 72 73 74 75 76 77 78 80 81 82 83 84 85 86 87 88 89 90 91 92 93 94 95 96 97 98 99 100 101 102 103 104 105 106,
[129, size=2] 	 0.004968043 	  1 2 3 4 5 6 7 8 9 10 11 12 13 14 15 16 17 18 19 20 21 22 23 24 25 26 27 28 29 30 31 32 33 34 35 36 37 38 39 40 41 42 43 44 45 46 47 48 49 50 51 52 53 54 55 56 57 58 59 60 61 62 63 64 65 66 67 68 69 70 71 72 73 74 75 76 77 78 81 82 83 84 85 86 87 88 89 90 91 92 93 94 95 96 97 98 99 100 101 102 103 104 105 106,
[130, size=3] 	 0.0027127222 	  1 2 3 4 5 6 7 8 9 10 11 12 13 14 15 16 17 18 19 20 21 22 23 24 25 26 27 28 29 30 31 32 33 34 35 36 37 38 39 40 41 42 43 44 45 46 47 48 49 50 51 52 53 54 55 56 57 58 59 60 61 62 63 64 65 66 67 68 69 70 71 73 74 75 76 77 78 81 82 83 84 85 86 87 88 89 90 91 92 93 94 95 96 97 98 99 100 101 102 103 104 105 106,
[131, size=4] 	 5.363538E-4 	  1 2 3 4 5 6 7 8 9 10 11 12 13 14 15 16 17 18 19 20 21 22 23 24 25 26 27 28 29 30 31 32 33 34 35 36 37 38 39 40 41 42 43 44 45 46 47 48 49 50 51 52 53 54 55 56 57 58 59 60 61 62 63 64 65 66 67 68 69 71 73 74 75 76 77 78 81 82 83 84 85 86 87 88 89 90 91 92 93 94 95 96 97 98 99 100 101 102 103 104 105 106,
[132, size=10] 	 0.002386339 	  1 2 3 4 5 6 7 8 9 10 11 12 13 14 15 16 17 18 19 20 21 22 23 24 25 26 27 28 29 30 31 32 33 34 35 36 37 38 39 40 41 42 43 44 45 46 47 48 49 50 51 52 53 54 55 56 57 58 59 60 61 62 63 64 65 66 67 68 69 71 74 75 77 81 82 83 84 85 86 87 88 89 90 91 92 93 94 95 96 97 98 99 103 104 105 106,
[133, size=1] 	 8.414816E-4 	  1 2 3 4 5 6 7 8 9 10 11 12 13 14 15 16 17 18 19 20 21 22 23 24 25 26 27 28 29 30 31 32 33 34 35 36 37 38 39 40 41 42 43 44 45 46 47 48 49 50 51 52 53 54 55 56 57 58 59 60 61 62 63 64 65 66 67 68 69 70 71 72 73 74 75 76 77 78 79 81 82 83 84 85 86 87 88 89 90 91 92 93 94 95 96 97 98 99 100 101 102 103 104 105 106,
[134, size=2] 	 6.1571354E-4 	  1 2 3 4 5 6 7 8 9 10 11 12 13 14 15 16 17 18 19 20 21 22 23 24 25 26 27 28 29 30 31 32 33 34 35 36 37 38 39 40 41 42 43 44 45 46 47 48 49 50 51 52 53 54 55 56 57 58 59 60 61 62 63 64 65 66 67 68 69 70 71 73 74 75 76 77 78 79 81 82 83 84 85 86 87 88 89 90 91 92 93 94 95 96 97 98 99 100 101 102 103 104 105 106,
[135, size=1] 	 0.007972039 	  1 2 3 4 5 6 7 8 9 10 11 12 13 14 15 16 17 18 19 20 21 22 23 24 25 26 27 28 29 30 31 32 33 34 35 36 37 38 39 40 41 42 43 44 45 46 47 48 49 50 51 52 53 54 55 56 57 58 59 60 61 62 63 64 65 66 67 68 69 70 71 73 74 75 76 77 78 79 80 81 82 83 84 85 86 87 88 89 90 91 92 93 94 95 96 97 98 99 100 101 102 103 104 105 106,
[136, size=2] 	 0.002114604 	  1 2 3 4 5 6 7 8 9 10 11 12 13 14 15 16 17 18 19 20 21 22 23 24 25 26 27 28 29 30 31 32 33 34 35 36 37 38 39 40 41 42 43 44 45 46 47 48 49 50 51 52 53 54 55 56 57 58 59 60 61 62 63 64 65 66 67 68 69 71 73 74 75 76 77 78 79 80 81 82 83 84 85 86 87 88 89 90 91 92 93 94 95 96 97 98 99 100 101 102 103 104 105 106,
[137, size=3] 	 4.2970717E-4 	  1 2 3 4 5 6 7 8 9 10 11 12 13 14 15 16 17 18 19 20 21 22 23 24 25 26 27 28 29 30 31 32 33 34 35 36 37 38 39 40 41 42 43 44 45 46 47 48 49 50 51 52 53 54 55 56 57 58 59 60 61 62 63 64 65 66 67 68 69 71 73 74 75 77 78 79 80 81 82 83 84 85 86 87 88 89 90 91 92 93 94 95 96 97 98 99 100 101 102 103 104 105 106,
[138, size=5] 	 9.84398E-4 	  1 2 3 4 5 6 7 8 9 10 11 12 13 14 15 16 17 18 19 20 21 22 23 24 25 26 27 28 29 30 31 32 33 34 35 36 37 38 39 40 41 42 43 44 45 46 47 48 49 50 51 52 53 54 55 56 57 58 59 60 61 62 63 64 65 66 67 68 69 71 73 74 75 77 78 79 80 81 82 83 84 85 86 87 88 89 90 91 92 93 94 95 96 97 98 99 101 103 104 105 106,
[139, size=1] 	 0.0029147954 	  1 2 3 4 5 6 7 8 9 10 11 12 13 14 15 16 17 18 19 20 21 22 23 24 25 26 27 28 29 30 31 32 33 34 35 36 37 38 39 40 41 42 43 44 45 46 47 48 49 50 51 52 53 54 55 56 57 58 59 60 61 62 63 64 65 66 67 68 69 71 72 73 74 75 76 77 78 79 80 81 82 83 84 85 86 87 88 89 90 91 92 93 94 95 96 97 98 99 100 101 102 103 104 105 106,
[140, size=2] 	 0.002117615 	  1 2 3 4 5 6 7 8 9 10 11 12 13 14 15 16 17 18 19 20 21 22 23 24 25 26 27 28 29 30 31 32 33 34 35 36 37 38 39 40 41 42 43 44 45 46 47 48 49 50 51 52 53 54 55 56 57 58 59 60 61 62 63 64 65 66 67 68 69 71 72 73 74 75 77 78 79 80 81 82 83 84 85 86 87 88 89 90 91 92 93 94 95 96 97 98 99 100 101 102 103 104 105 106,
[141, size=1] 	 0.009508025 	  1 2 3 4 5 6 7 8 9 10 11 12 13 14 15 16 17 18 19 20 21 22 23 24 25 26 27 28 29 30 31 32 33 34 35 36 37 38 39 40 41 42 43 44 45 46 47 48 49 50 51 52 53 54 55 56 57 58 59 60 61 62 63 64 65 66 67 68 69 70 71 72 73 74 75 77 78 79 80 81 82 83 84 85 86 87 88 89 90 91 92 93 94 95 96 97 98 99 100 101 102 103 104 105 106,
[142, size=2] 	 0.001695173 	  1 2 3 4 5 6 7 8 9 10 11 12 13 14 15 16 17 18 19 20 21 22 23 24 25 26 27 28 29 30 31 32 33 34 35 36 37 38 39 40 41 42 43 44 45 46 47 48 49 50 51 52 53 54 55 56 57 58 59 60 61 62 63 64 65 66 67 68 69 70 71 72 73 74 75 77 78 79 80 81 82 83 84 85 86 87 88 89 90 91 92 93 94 95 96 97 98 99 101 102 103 104 105 106,
[143, size=3] 	 0.0038912515 	  1 2 3 4 5 6 7 8 9 10 11 12 13 14 15 16 17 18 19 20 21 22 23 24 25 26 27 28 29 30 31 32 33 34 35 36 37 38 39 40 41 42 43 44 45 46 47 48 49 50 51 52 53 54 55 56 57 58 59 60 61 62 63 64 65 66 67 68 69 70 71 72 73 74 75 77 78 79 80 81 82 83 84 85 86 87 88 89 90 91 92 93 94 95 96 97 98 99 101 103 104 105 106,
[144, size=1] 	 0.006780435 	  1 2 3 4 5 6 7 8 9 10 11 12 13 14 15 16 17 18 19 20 21 22 23 24 25 26 27 28 29 30 31 32 33 34 35 36 37 38 39 40 41 42 43 44 45 46 47 48 49 50 51 52 53 54 55 56 57 58 59 60 61 62 63 64 65 66 67 68 69 70 71 72 73 74 75 76 77 78 79 80 81 82 83 84 85 86 87 88 89 90 91 92 93 94 95 96 97 98 99 101 102 103 104 105 106,
[145, size=2] 	 0.005446029 	  1 2 3 4 5 6 7 8 9 10 11 12 13 14 15 16 17 18 19 20 21 22 23 24 25 26 27 28 29 30 31 32 33 34 35 36 37 38 39 40 41 42 43 44 45 46 47 48 49 50 51 52 53 54 55 56 57 58 59 60 61 62 63 64 65 66 67 68 69 70 71 72 73 74 75 76 77 78 79 80 81 82 83 84 85 86 87 88 89 90 91 92 93 94 95 96 97 98 99 101 103 104 105 106,
[146, size=10] 	 5.911888E-4 	  1 2 3 4 5 6 7 8 9 10 11 12 13 14 15 16 17 18 19 20 21 22 23 24 25 26 27 28 29 30 31 32 33 34 35 36 37 38 39 40 41 42 43 44 45 46 47 48 49 50 51 52 53 54 55 57 58 59 60 61 62 63 64 65 66 67 68 69 70 71 72 74 75 76 77 79 80 81 82 83 84 85 86 87 88 90 91 92 93 94 96 97 103 104 105 106,
[147, size=1] 	 0.008506621 	  1 2 3 4 5 6 7 8 9 10 11 12 13 14 15 16 17 18 19 20 21 22 23 24 25 26 27 28 29 30 31 32 33 34 35 36 37 38 39 40 41 42 43 44 45 46 47 48 49 50 51 52 53 54 55 56 57 58 59 60 61 62 63 64 65 66 67 68 69 70 71 72 73 74 75 76 77 78 79 80 81 82 83 84 85 86 87 88 89 90 91 92 93 94 95 96 97 98 99 100 101 103 104 105 106,
[148, size=2] 	 0.008065975 	  1 2 3 4 5 6 7 8 9 10 11 12 13 14 15 16 17 18 19 20 21 22 23 24 25 26 27 28 29 30 31 32 33 34 35 36 37 38 39 40 41 42 43 44 45 46 47 48 49 50 51 52 53 54 55 56 57 58 59 60 61 62 63 64 65 66 67 68 69 70 71 72 74 75 76 77 78 79 80 81 82 83 84 85 86 87 88 89 90 91 92 93 94 95 96 97 98 99 100 101 103 104 105 106,
[149, size=1] 	 0.013279032 	  1 2 3 4 5 6 7 8 9 10 11 12 13 14 15 16 17 18 19 20 21 22 23 24 25 26 27 28 29 30 31 32 33 34 35 36 37 38 39 40 41 42 43 44 45 46 47 48 49 50 51 52 53 54 55 56 57 58 59 60 61 62 63 64 65 66 67 68 69 70 71 72 74 75 76 77 78 79 80 81 82 83 84 85 86 87 88 89 90 91 92 93 94 95 96 97 98 99 100 101 102 103 104 105 106,
[150, size=11] 	 7.4297294E-4 	  1 2 3 4 5 6 7 8 9 10 11 12 13 14 15 16 17 18 19 20 21 22 23 24 25 26 27 28 29 30 31 32 33 34 35 36 37 38 39 40 41 42 43 44 45 46 47 48 49 50 51 52 53 54 55 57 58 59 60 61 62 63 64 65 66 67 68 69 70 71 72 74 75 76 77 79 80 82 83 84 86 87 88 90 91 92 93 94 97 100 102 103 104 105 106,
[151, size=1] 	 0.018747492 	  1 2 3 4 5 6 7 8 9 10 11 12 13 14 15 16 17 18 19 20 21 22 23 24 25 26 27 28 29 30 31 32 33 34 35 36 37 38 39 40 41 42 43 44 45 46 47 48 49 50 51 52 53 54 55 56 57 58 59 60 61 62 63 64 65 66 67 68 69 70 71 72 73 74 75 76 77 78 79 80 81 82 83 84 85 86 87 88 89 90 91 92 93 94 95 96 97 98 99 100 102 103 104 105 106,
[152, size=2] 	 0.0047545275 	  1 2 3 4 5 6 7 8 9 10 11 12 13 14 15 16 17 18 19 20 21 22 23 24 25 26 27 28 29 30 31 32 33 34 35 36 37 38 39 40 41 42 43 44 45 46 47 48 49 50 51 52 53 54 55 56 57 58 59 60 61 62 63 64 65 66 67 68 69 70 71 72 73 74 75 76 77 79 80 81 82 83 84 85 86 87 88 89 90 91 92 93 94 95 96 97 98 99 100 102 103 104 105 106,
[153, size=1] 	 0.0025536106 	  1 2 3 4 5 6 7 8 9 10 11 12 13 14 15 16 17 18 19 20 21 22 23 24 25 26 27 28 29 30 31 32 33 34 35 36 37 38 39 40 41 42 43 44 45 46 47 48 49 50 51 52 53 54 55 56 57 58 59 60 61 62 63 64 65 66 67 68 69 70 71 72 73 74 75 76 77 79 80 81 82 83 84 85 86 87 88 89 90 91 92 93 94 95 96 97 98 99 100 101 102 103 104 105 106,
[154, size=2] 	 0.0010399702 	  1 2 3 4 5 6 7 8 9 10 11 12 13 14 15 16 17 18 19 20 21 22 23 24 25 26 27 28 29 30 31 32 33 34 35 36 37 38 39 40 41 42 43 44 45 46 47 48 49 50 51 52 53 54 55 56 57 58 59 60 61 62 63 64 65 66 67 68 69 70 71 72 73 74 75 76 77 79 80 81 82 83 84 85 86 87 88 89 90 91 92 93 94 95 96 97 99 100 101 102 103 104 105 106,
[155, size=3] 	 8.979964E-4 	  1 2 3 4 5 6 7 8 9 10 11 12 13 14 15 16 17 18 19 20 21 22 23 24 25 26 27 28 29 30 31 32 33 34 35 36 37 38 39 40 41 42 43 44 45 46 47 48 49 50 51 52 53 54 55 56 57 58 59 60 61 62 63 64 65 66 67 68 69 70 71 72 73 74 75 76 77 79 80 81 82 83 84 85 86 87 88 89 90 91 92 93 94 96 97 99 100 101 102 103 104 105 106,
[156, size=4] 	 6.407228E-4 	  1 2 3 4 5 6 7 8 9 10 11 12 13 14 15 16 17 18 19 20 21 22 23 24 25 26 27 28 29 30 31 32 33 34 35 36 37 38 39 40 41 42 43 44 45 46 47 48 49 50 51 52 53 54 55 57 58 59 60 61 62 63 64 65 66 67 68 69 70 71 72 73 74 75 76 77 79 80 81 82 83 84 85 86 87 88 89 90 91 92 93 94 96 97 99 100 101 102 103 104 105 106,
[157, size=5] 	 4.7831866E-4 	  1 2 3 4 5 6 7 8 9 10 11 12 13 14 15 16 17 18 19 20 21 22 23 24 25 26 27 28 29 30 31 32 33 34 35 36 37 38 39 40 41 42 43 44 45 46 47 48 49 50 51 52 53 54 55 57 58 59 60 61 62 63 64 65 66 67 68 69 70 71 72 73 74 75 76 77 79 80 81 82 83 84 85 86 87 88 89 90 91 92 93 94 96 97 100 101 102 103 104 105 106,
[158, size=7] 	 3.7988223E-4 	  1 2 3 4 5 6 7 8 9 10 11 12 13 14 15 16 17 18 19 20 21 22 23 24 25 26 27 28 29 30 31 32 33 34 35 36 37 38 39 40 41 42 43 44 45 46 47 48 49 50 51 52 53 54 55 57 58 59 60 61 62 63 64 65 66 67 68 69 70 71 72 73 74 75 76 77 79 80 81 82 83 84 86 87 88 90 91 92 93 94 96 97 100 101 102 103 104 105 106,
[159, size=12] 	 0.006890993 	  1 2 3 4 5 6 7 8 9 10 11 12 13 14 15 16 17 18 19 20 21 22 23 24 25 26 27 28 29 30 31 32 33 34 35 36 37 38 39 40 41 42 43 44 45 46 47 48 49 50 51 52 53 54 55 58 59 60 61 62 63 64 65 67 68 69 70 71 72 73 74 76 77 79 80 82 83 84 86 87 88 90 91 92 93 94 97 100 101 102 103 104 105 106,
[160, size=1] 	 0.0022775247 	  1 2 3 4 5 6 7 8 9 10 11 12 13 14 15 16 17 18 19 20 21 22 23 24 25 26 27 28 29 30 31 32 33 34 35 36 37 38 39 40 41 42 43 44 45 46 47 48 49 50 51 52 53 54 55 56 57 58 59 60 61 62 63 64 65 66 67 68 69 70 71 72 73 74 75 76 77 78 79 80 81 82 83 84 85 86 87 88 89 90 91 92 93 94 95 96 97 99 100 101 102 103 104 105 106,
[161, size=7] 	 0.0018844481 	  1 2 3 4 5 6 7 8 9 10 11 12 13 14 15 16 17 18 19 20 21 22 23 24 25 26 27 28 29 30 31 32 33 34 35 36 37 38 39 40 41 42 43 44 45 46 47 48 49 50 51 52 53 54 55 57 58 59 60 61 62 63 64 65 66 67 68 69 70 71 72 73 74 75 76 77 78 79 80 81 82 83 84 86 87 88 90 91 92 93 94 97 100 101 102 103 104 105 106,
[162, size=3] 	 0.006820116 	  1 2 3 4 5 6 7 8 9 10 11 12 13 14 15 16 17 18 19 20 21 22 23 24 25 26 27 28 29 30 31 32 33 34 35 36 37 38 39 40 41 42 43 44 45 46 47 48 49 50 51 52 53 54 55 57 58 59 60 61 62 63 64 65 66 67 68 69 70 71 72 73 74 75 76 77 78 79 80 81 82 83 84 85 86 87 88 89 90 91 92 93 94 96 97 98 100 101 102 103 104 105 106,
[163, size=4] 	 0.0017154773 	  1 2 3 4 5 6 7 8 9 10 11 12 13 14 15 16 17 18 19 20 21 22 23 24 25 26 27 28 29 30 31 32 33 34 35 36 37 38 39 40 41 42 43 44 45 46 47 48 49 50 51 52 53 54 55 57 58 59 60 61 62 63 64 65 66 67 68 69 70 71 72 73 74 75 76 77 78 79 80 81 82 83 84 85 86 87 88 90 91 92 93 94 96 97 98 100 101 102 103 104 105 106,
[164, size=7] 	 0.0012574436 	  1 2 3 4 5 6 7 8 9 10 11 12 13 14 15 16 17 18 19 20 21 22 23 24 25 26 27 28 29 30 31 32 33 34 35 36 37 38 39 40 41 42 43 44 45 46 47 48 49 50 51 52 53 54 55 57 58 59 60 61 62 63 64 65 66 67 68 69 70 71 72 73 74 75 76 77 78 79 80 82 83 84 86 87 88 90 91 92 93 94 97 98 100 101 102 103 104 105 106,
[165, size=4] 	 3.8219377E-4 	  1 2 3 4 5 6 7 8 9 10 11 12 13 14 15 16 17 18 19 20 21 22 23 24 25 26 27 28 29 30 31 32 33 34 35 36 37 38 39 40 41 42 43 44 45 46 47 48 49 50 51 52 53 54 55 57 58 59 60 61 62 63 64 65 66 67 68 69 70 71 72 73 74 75 76 77 78 79 80 81 82 83 84 86 87 88 90 91 92 93 94 95 96 97 98 100 101 102 103 104 105 106,
[166, size=7] 	 1.9406129E-5 	  1 2 3 4 5 6 7 8 9 10 11 12 13 14 15 16 17 18 19 20 21 22 23 24 25 26 27 28 29 30 31 32 33 34 35 36 37 38 39 40 41 42 43 44 45 46 47 48 49 50 51 52 53 54 55 57 58 59 60 61 62 63 64 65 67 68 69 70 71 72 73 74 75 76 77 78 79 80 82 83 84 86 87 88 90 91 92 93 94 95 97 98 100 101 102 103 104 105 106,
[167, size=1] 	 1.16732306E-4 	  1 2 3 4 5 6 7 8 9 10 11 12 13 14 15 16 17 18 19 20 21 22 23 24 25 26 27 28 29 30 31 32 33 34 35 36 37 38 39 40 41 42 43 44 45 46 47 48 49 50 51 52 53 54 55 56 57 58 59 60 61 62 63 64 65 66 67 68 69 70 71 72 73 74 75 76 77 78 79 80 81 82 83 84 85 86 87 88 89 90 91 92 93 94 95 96 97 98 100 101 102 103 104 105 106,
[168, size=3] 	 3.9047978E-4 	  1 2 3 4 5 6 7 8 9 10 11 12 13 14 15 16 17 18 19 20 21 22 23 24 25 26 27 28 29 30 31 32 33 34 35 36 37 38 39 40 41 42 43 44 45 46 47 48 49 50 51 52 53 54 55 56 57 58 59 60 61 62 63 64 65 66 67 68 69 70 71 72 73 74 75 76 77 78 79 80 81 82 83 84 86 87 88 90 91 92 93 94 95 96 97 98 100 101 102 103 104 105 106,
[169, size=6] 	 2.7659666E-4 	  1 2 3 4 5 6 7 8 9 10 11 12 13 14 15 16 17 18 19 20 21 22 23 24 25 26 27 28 29 30 31 32 33 34 35 36 37 38 39 40 41 42 43 44 45 46 47 48 49 50 51 52 53 54 55 56 57 58 59 60 61 62 63 64 65 67 68 69 70 71 72 73 74 75 76 77 78 79 80 82 83 84 86 87 88 90 91 92 93 94 95 97 98 100 101 102 103 104 105 106,
[170, size=1] 	 0.0055728895 	  1 2 3 4 5 6 7 8 9 10 11 12 13 14 15 16 17 18 19 20 21 22 23 24 25 26 27 28 29 30 31 32 33 34 35 36 37 38 39 40 41 42 43 44 45 46 47 48 49 50 51 52 53 54 55 56 57 58 59 60 61 62 63 64 65 66 67 68 69 70 71 72 73 74 75 76 77 78 79 80 81 82 83 84 85 86 87 88 90 91 92 93 94 95 96 97 98 99 100 101 102 103 104 105 106,
[171, size=2] 	 0.0020135012 	  1 2 3 4 5 6 7 8 9 10 11 12 13 14 15 16 17 18 19 20 21 22 23 24 25 26 27 28 29 30 31 32 33 34 35 36 37 38 39 40 41 42 43 44 45 46 47 48 49 50 51 52 53 54 55 56 57 58 59 60 61 62 63 64 65 66 67 68 69 70 71 72 73 74 75 76 77 78 79 80 81 82 83 84 86 87 88 90 91 92 93 94 95 96 97 98 99 100 101 102 103 104 105 106,
[172, size=5] 	 0.0016503568 	  1 2 3 4 5 6 7 8 9 10 11 12 13 14 15 16 17 18 19 20 21 22 23 24 25 26 27 28 29 30 31 32 33 34 35 36 37 38 39 40 41 42 43 44 45 46 47 48 49 50 51 52 53 54 55 56 57 58 59 60 61 62 63 64 65 67 68 69 70 71 72 73 74 75 76 77 78 79 80 82 83 84 86 87 88 90 91 92 93 94 95 97 98 99 100 101 102 103 104 105 106,
[173, size=11] 	 5.475074E-4 	  1 2 3 4 5 6 7 8 9 10 11 12 13 14 15 16 17 18 19 20 21 22 23 24 25 26 27 28 29 30 31 32 33 34 35 36 37 38 39 40 41 42 43 44 45 46 47 48 49 50 51 53 54 55 56 58 59 60 61 62 63 64 65 67 68 69 70 71 72 73 74 76 77 78 79 80 82 83 84 86 87 88 90 91 92 93 94 95 97 98 99 100 101 102 104,
[174, size=1] 	 0.002006198 	  1 2 3 4 5 6 7 8 9 10 11 12 13 14 15 16 17 18 19 20 21 22 23 24 25 26 27 28 29 30 31 32 33 34 35 36 37 38 39 40 41 42 43 44 45 46 47 48 49 50 51 52 53 54 55 56 57 58 59 60 61 62 63 64 65 66 67 68 69 70 71 72 73 74 75 76 77 78 79 80 81 82 83 84 86 87 88 89 90 91 92 93 94 95 96 97 98 99 100 101 102 103 104 105 106,
[175, size=2] 	 0.007581302 	  1 2 3 4 5 6 7 8 9 10 11 12 13 14 15 16 17 18 19 20 21 22 23 24 25 26 27 28 29 30 31 32 33 34 35 36 37 38 39 40 41 42 43 44 45 46 47 48 49 50 51 52 53 54 55 56 57 58 59 60 61 62 63 64 65 66 67 68 69 70 71 72 73 74 75 76 77 78 79 80 81 82 83 84 86 87 88 89 90 91 92 93 94 95 97 98 99 100 101 102 103 104 105 106,
[176, size=1] 	 0.0017361306 	  1 2 3 4 5 6 7 8 9 10 11 12 13 14 15 16 17 18 19 20 21 22 23 24 25 26 27 28 29 30 31 32 33 34 35 36 37 38 39 40 41 42 43 44 45 46 47 48 49 50 51 52 53 54 55 56 57 58 59 60 61 62 63 64 65 66 67 68 69 70 71 72 73 74 75 76 77 78 79 80 81 82 83 84 85 86 87 88 89 90 91 92 93 94 95 97 98 99 100 101 102 103 104 105 106,
[177, size=1] 	 0.0069033415 	  1 2 3 4 5 6 7 8 9 10 11 12 13 14 15 16 17 18 19 20 21 22 23 24 25 26 27 28 29 30 31 32 33 34 35 36 37 38 39 40 41 42 43 44 45 46 47 48 49 50 51 52 53 54 55 56 57 58 59 60 61 62 63 64 65 66 67 68 69 70 71 72 73 74 75 76 77 78 79 80 82 83 84 85 86 87 88 89 90 91 92 93 94 95 96 97 98 99 100 101 102 103 104 105 106,
[178, size=2] 	 0.002275438 	  1 2 3 4 5 6 7 8 9 10 11 12 13 14 15 16 17 18 19 20 21 22 23 24 25 26 27 28 29 30 31 32 33 34 35 36 37 38 39 40 41 42 43 44 45 46 47 48 49 50 51 52 53 54 55 56 57 58 59 60 61 62 63 64 65 67 68 69 70 71 72 73 74 75 76 77 78 79 80 82 83 84 85 86 87 88 89 90 91 92 93 94 95 96 97 98 99 100 101 102 103 104 105 106,
[179, size=3] 	 0.0019204519 	  1 2 3 4 5 6 7 8 9 10 11 12 13 14 15 16 17 18 19 20 21 22 23 24 25 26 27 28 29 30 31 32 33 34 35 36 37 38 39 40 41 42 43 44 45 46 47 48 49 50 51 52 53 54 55 56 57 58 59 60 61 62 63 64 65 67 68 69 70 71 72 73 74 76 77 78 79 80 82 83 84 85 86 87 88 89 90 91 92 93 94 95 96 97 98 99 100 101 102 103 104 105 106,
[180, size=1] 	 0.006540579 	  1 2 3 4 5 6 7 8 9 10 11 12 13 14 15 16 17 18 19 20 21 22 23 24 25 26 27 28 29 30 31 32 33 34 35 36 37 38 39 40 41 42 43 44 45 46 47 48 49 50 51 52 53 54 55 56 57 58 59 60 61 62 63 64 65 67 68 69 70 71 72 73 74 75 76 77 78 79 80 81 82 83 84 85 86 87 88 89 90 91 92 93 94 95 96 97 98 99 100 101 102 103 104 105 106,
[181, size=20] 	 9.780584E-4 	  1 2 3 4 5 6 7 8 9 10 11 12 13 14 15 16 17 18 25 26 27 28 29 30 32 33 34 35 36 37 38 39 40 43 48 49 50 51 53 54 55 56 58 59 60 61 62 63 64 65 67 68 69 70 71 72 73 74 76 77 78 79 80 81 82 83 84 85 86 87 88 89 90 91 92 93 94 95 96 97 98 99 100 101 102 104,
[182, size=1] 	 0.0064751133 	  1 2 3 4 5 6 7 8 9 10 11 12 13 14 15 16 17 18 19 20 21 22 23 24 25 26 27 28 29 30 31 32 33 34 35 36 37 38 39 40 41 42 43 44 45 46 47 48 49 50 51 52 53 54 55 56 57 58 59 60 61 62 63 64 65 66 67 68 69 70 71 72 73 74 76 77 78 79 80 81 82 83 84 85 86 87 88 89 90 91 92 93 94 95 96 97 98 99 100 101 102 103 104 105 106,
[183, size=2] 	 0.0044153742 	  1 2 3 4 5 6 7 8 9 10 11 12 13 14 15 16 17 18 19 20 21 22 23 24 25 26 27 28 29 30 31 32 33 34 35 36 37 38 39 40 41 42 43 44 45 46 47 48 49 50 51 52 53 54 55 56 58 59 60 61 62 63 64 65 66 67 68 69 70 71 72 73 74 76 77 78 79 80 81 82 83 84 85 86 87 88 89 90 91 92 93 94 95 96 97 98 99 100 101 102 103 104 105 106,
[184, size=1] 	 0.0026395726 	  1 2 3 4 5 6 7 8 9 10 11 12 13 14 15 16 17 18 19 20 21 22 23 24 25 26 27 28 29 30 31 32 33 34 35 36 37 38 39 40 41 42 43 44 45 46 47 48 49 50 51 52 53 54 55 56 58 59 60 61 62 63 64 65 66 67 68 69 70 71 72 73 74 75 76 77 78 79 80 81 82 83 84 85 86 87 88 89 90 91 92 93 94 95 96 97 98 99 100 101 102 103 104 105 106,
[185, size=2] 	 4.7863177E-5 	  1 2 3 4 5 6 7 8 9 10 11 12 13 14 15 16 17 18 19 20 21 22 23 24 25 26 27 28 29 30 31 32 33 34 35 36 37 38 39 40 41 42 43 44 45 46 47 48 49 50 51 53 54 55 56 58 59 60 61 62 63 64 65 66 67 68 69 70 71 72 73 74 75 76 77 78 79 80 81 82 83 84 85 86 87 88 89 90 91 92 93 94 95 96 97 98 99 100 101 102 103 104 105 106,
[186, size=1] 	 0.022065787 	  1 2 3 4 5 6 7 8 9 10 11 12 13 14 15 16 17 18 19 20 21 22 23 24 25 26 27 28 29 30 31 32 33 34 35 36 37 38 39 40 41 42 43 44 45 46 47 48 49 50 51 53 54 55 56 57 58 59 60 61 62 63 64 65 66 67 68 69 70 71 72 73 74 75 76 77 78 79 80 81 82 83 84 85 86 87 88 89 90 91 92 93 94 95 96 97 98 99 100 101 102 103 104 105 106,
[187, size=2] 	 0.0040062494 	  1 2 3 4 5 6 7 8 9 10 11 12 13 14 15 16 17 18 19 20 21 22 23 24 25 26 27 28 29 30 31 32 33 34 35 36 37 38 39 40 41 42 43 44 45 46 47 48 49 50 51 53 54 55 56 57 58 59 60 61 62 63 64 65 66 67 68 69 70 71 72 73 74 75 76 77 78 79 80 81 82 83 84 85 86 87 88 89 90 91 92 93 94 95 96 97 98 99 100 101 102 103 104 105,
[188, size=3] 	 0.01651003 	  1 2 3 4 5 6 7 8 9 10 11 12 13 14 15 16 17 18 19 20 21 22 23 24 25 26 27 28 29 30 31 32 33 34 35 36 37 38 39 40 41 42 43 44 45 46 47 48 49 50 51 53 54 55 56 57 58 59 60 61 62 63 64 65 66 67 68 69 70 71 72 73 74 75 76 77 78 79 80 81 82 83 84 85 86 87 88 89 90 91 92 93 94 95 96 97 98 99 100 101 102 104 105,
[189, size=10] 	 8.184257E-4 	  1 2 3 4 5 6 7 8 9 10 11 12 13 14 15 16 17 18 25 26 27 28 29 30 31 32 33 34 35 36 37 38 39 40 41 42 43 44 45 46 47 48 49 50 51 53 54 55 56 57 58 59 60 61 62 63 64 65 66 67 68 69 70 71 72 73 74 75 76 77 78 79 80 81 82 83 84 85 86 87 88 89 90 91 92 93 94 95 96 97 98 99 100 101 102 104,
[190, size=33] 	 0.004625867 	  1 2 3 4 5 6 7 8 9 10 11 12 13 14 15 16 17 18 48 49 50 51 53 54 55 56 57 58 59 60 61 62 63 64 65 66 67 68 69 70 71 72 73 74 75 76 77 78 79 80 81 82 83 84 85 86 87 88 89 90 91 92 93 94 95 96 97 98 99 100 101 102 104,
[191, size=1] 	 0.008889481 	  1 2 3 4 5 6 7 8 9 10 11 12 13 14 15 16 17 18 19 20 21 22 23 24 25 26 27 28 29 30 31 32 33 34 35 36 37 38 39 40 41 42 43 44 45 46 47 48 49 50 51 52 53 54 55 56 57 58 59 60 61 62 63 64 65 66 67 68 69 70 71 72 73 74 75 76 77 78 79 80 81 82 83 84 85 86 87 88 89 90 91 92 93 94 95 96 97 98 99 100 101 102 103 104 105,
[192, size=8] 	 3.35366E-4 	  1 2 3 4 5 6 7 8 9 10 11 12 13 14 15 16 17 18 23 25 26 27 28 29 30 31 32 33 34 35 36 37 38 39 40 41 42 43 44 45 46 47 48 49 50 51 52 53 54 55 56 57 58 59 60 61 62 63 64 65 66 67 68 69 70 71 72 73 74 75 76 77 78 79 80 81 82 83 84 85 86 87 88 89 90 91 92 93 94 95 96 97 98 99 100 101 102 104,
[193, size=1] 	 0.004023657 	  1 2 3 4 5 6 7 8 9 10 11 12 13 14 15 16 17 18 19 20 21 22 23 24 25 26 27 28 29 30 31 32 33 34 35 36 37 38 39 40 41 42 43 44 45 46 47 48 49 50 51 52 53 54 55 56 57 58 59 60 61 62 63 64 65 66 67 68 69 70 71 72 73 74 75 76 77 78 79 80 81 82 83 84 85 86 87 88 89 90 91 92 93 94 95 96 97 98 99 100 101 102 104 105 106,
[194, size=2] 	 0.0034619158 	  1 2 3 4 5 6 7 8 9 10 11 12 13 14 15 16 17 18 19 20 21 22 23 24 25 26 27 28 29 30 31 32 33 34 35 36 37 38 39 40 41 42 43 44 45 46 47 48 49 50 51 52 53 54 55 56 57 58 59 60 61 62 63 64 65 66 67 68 69 70 71 72 73 74 75 76 77 78 79 80 81 82 83 84 85 86 87 88 89 90 91 92 93 94 95 96 97 98 99 100 101 102 104 106,
[195, size=1] 	 0.02401262 	  1 2 3 4 5 6 7 8 9 10 11 12 13 14 15 16 17 18 19 20 21 22 23 24 25 26 27 28 29 30 31 32 33 34 35 36 37 38 39 40 41 42 43 44 45 46 47 48 49 50 51 52 53 54 55 56 57 58 59 60 61 62 63 64 65 66 67 68 69 70 71 72 73 74 75 76 77 78 79 80 81 82 83 84 85 86 87 88 89 90 91 92 93 94 95 96 97 98 99 100 101 102 103 104 106,
[196, size=30] 	 0.0068343272 	  1 2 3 4 5 6 7 8 9 10 11 12 13 14 15 16 17 18 48 49 50 51 52 53 54 55 56 57 58 59 60 61 62 63 64 65 66 67 68 69 70 71 72 73 74 75 76 77 78 79 80 81 82 83 84 85 86 87 88 89 90 91 92 93 94 95 96 97 98 99 100 101 102 103 104 106,
[197, size=1] 	 0.0020848257 	  1 2 3 4 5 6 7 8 9 10 11 12 13 14 15 16 17 18 19 20 21 22 23 25 26 27 28 29 30 31 32 33 34 35 36 37 38 39 40 41 42 43 44 45 46 47 48 49 50 51 52 53 54 55 56 57 58 59 60 61 62 63 64 65 66 67 68 69 70 71 72 73 74 75 76 77 78 79 80 81 82 83 84 85 86 87 88 89 90 91 92 93 94 95 96 97 98 99 100 101 102 103 104 105 106,
[198, size=2] 	 0.013531585 	  1 2 3 4 5 6 7 8 9 10 11 12 13 14 15 16 17 18 20 21 22 23 25 26 27 28 29 30 31 32 33 34 35 36 37 38 39 40 41 42 43 44 45 46 47 48 49 50 51 52 53 54 55 56 57 58 59 60 61 62 63 64 65 66 67 68 69 70 71 72 73 74 75 76 77 78 79 80 81 82 83 84 85 86 87 88 89 90 91 92 93 94 95 96 97 98 99 100 101 102 103 104 105 106,
[199, size=7] 	 6.686271E-4 	  1 2 3 4 5 6 7 8 9 10 11 12 13 14 15 16 17 18 25 26 27 28 29 30 31 32 33 34 35 36 37 38 39 40 41 42 43 44 45 46 48 49 50 51 52 53 54 55 56 57 58 59 60 61 62 63 64 65 66 67 68 69 70 71 72 73 74 75 76 77 78 79 80 81 82 83 84 85 86 87 88 89 90 91 92 93 94 95 96 97 98 99 100 101 102 103 104 105 106,
[200, size=10] 	 0.003384576 	  1 2 3 4 5 6 7 8 9 10 11 12 13 14 15 16 17 18 25 26 27 28 29 30 32 33 34 35 36 37 38 39 40 41 42 43 44 48 49 50 51 52 53 54 55 56 57 58 59 60 61 62 63 64 65 66 67 68 69 70 71 72 73 74 75 76 77 78 79 80 81 82 83 84 85 86 87 88 89 90 91 92 93 94 95 96 97 98 99 100 101 102 103 104 105 106,
[201, size=13] 	 0.009263783 	  1 2 3 4 5 6 7 8 9 10 11 12 13 14 15 16 17 18 25 26 27 28 29 30 32 33 34 35 36 37 38 39 40 43 48 49 50 51 52 53 54 55 56 57 58 59 60 61 62 63 64 65 66 67 68 69 70 71 72 73 74 75 76 77 78 79 80 81 82 83 84 85 86 87 88 89 90 91 92 93 94 95 96 97 98 99 100 101 102 103 104 105 106,
[202, size=14] 	 0.07012427 	  1 2 3 4 5 6 7 8 9 10 11 12 13 14 15 16 17 18 25 26 27 28 29 30 32 33 34 35 36 37 38 39 40 48 49 50 51 52 53 54 55 56 57 58 59 60 61 62 63 64 65 66 67 68 69 70 71 72 73 74 75 76 77 78 79 80 81 82 83 84 85 86 87 88 89 90 91 92 93 94 95 96 97 98 99 100 101 102 103 104 105 106,
[203, size=23] 	 0.025666066 	  1 2 3 4 5 6 7 8 9 10 11 12 13 14 15 16 17 18 25 29 32 35 37 39 48 49 50 51 52 53 54 55 56 57 58 59 60 61 62 63 64 65 66 67 68 69 70 71 72 73 74 75 76 77 78 79 80 81 82 83 84 85 86 87 88 89 90 91 92 93 94 95 96 97 98 99 100 101 102 103 104 105 106,
[204, size=28] 	 0.025424685 	  1 2 3 4 5 6 7 8 9 10 11 12 13 14 15 16 17 18 35 48 49 50 51 52 53 54 55 56 57 58 59 60 61 62 63 64 65 66 67 68 69 70 71 72 73 74 75 76 77 78 79 80 81 82 83 84 85 86 87 88 89 90 91 92 93 94 95 96 97 98 99 100 101 102 103 104 105 106,
[205, size=29] 	 0.08871316 	  1 2 3 4 5 6 7 8 9 10 11 12 13 14 15 16 17 18 48 49 50 51 52 53 54 55 56 57 58 59 60 61 62 63 64 65 66 67 68 69 70 71 72 73 74 75 76 77 78 79 80 81 82 83 84 85 86 87 88 89 90 91 92 93 94 95 96 97 98 99 100 101 102 103 104 105 106,
[206, size=31] 	 0.0025674324 	  1 2 3 4 5 6 7 8 9 10 11 12 13 14 15 16 17 18 49 50 52 53 54 55 56 57 58 59 60 61 62 63 64 65 66 67 68 69 70 71 72 73 74 75 76 77 78 79 80 81 82 83 84 85 86 87 88 89 90 91 92 93 94 95 96 97 98 99 100 101 102 103 104 105 106,
[207, size=35] 	 0.0027855453 	  1 2 3 4 5 6 7 8 9 10 11 12 13 14 15 16 17 18 50 52 53 54 55 56 57 58 59 60 61 62 63 66 67 68 69 70 71 72 73 74 75 76 77 78 79 80 81 82 84 85 86 87 88 89 90 91 92 93 94 95 96 97 98 99 100 101 102 103 104 105 106,
[208, size=4] 	 1.0108077E-4 	  1 2 3 4 5 6 7 8 9 10 11 12 13 14 15 16 17 18 23 24 25 26 27 28 29 30 31 32 33 34 35 36 37 38 39 40 41 42 43 44 45 46 47 48 49 50 51 52 53 54 55 56 57 58 59 60 61 62 63 64 65 66 67 68 69 70 71 72 73 74 75 76 77 78 79 80 81 82 83 84 85 86 87 88 89 90 91 92 93 94 95 96 97 98 99 100 101 102 103 104 105 106,
[209, size=9] 	 4.7468937E-5 	  1 2 3 4 5 6 7 8 9 10 11 12 13 14 15 16 17 18 24 25 26 27 28 29 30 32 33 34 35 36 37 38 39 40 41 42 43 44 48 49 50 51 52 53 54 55 56 57 58 59 60 61 62 63 64 65 66 67 68 69 70 71 72 73 74 75 76 77 78 79 80 81 82 83 84 85 86 87 88 89 90 91 92 93 94 95 96 97 98 99 100 101 102 103 104 105 106,
[210, size=28] 	 0.0037588265 	  1 2 3 4 5 6 7 8 9 10 11 12 13 14 15 16 17 18 24 48 49 50 51 52 53 54 55 56 57 58 59 60 61 62 63 64 65 66 67 68 69 70 71 72 73 74 75 76 77 78 79 80 81 82 83 84 85 86 87 88 89 90 91 92 93 94 95 96 97 98 99 100 101 102 103 104 105 106,
[211, size=1] 	 0.013771281 	  1 2 3 4 5 6 7 8 9 10 11 12 13 14 15 16 17 18 19 21 22 23 24 25 26 27 28 29 30 31 32 33 34 35 36 37 38 39 40 41 42 43 44 45 46 47 48 49 50 51 52 53 54 55 56 57 58 59 60 61 62 63 64 65 66 67 68 69 70 71 72 73 74 75 76 77 78 79 80 81 82 83 84 85 86 87 88 89 90 91 92 93 94 95 96 97 98 99 100 101 102 103 104 105 106,
[212, size=4] 	 0.0015677534 	  1 2 3 4 5 6 7 8 9 10 11 12 13 14 15 16 17 18 19 24 25 26 27 28 29 30 31 32 33 34 35 36 37 38 39 40 41 42 43 44 45 46 47 48 49 50 51 52 53 54 55 56 57 58 59 60 61 62 63 64 65 66 67 68 69 70 71 72 73 74 75 76 77 78 79 80 81 82 83 84 85 86 87 88 89 90 91 92 93 94 95 96 97 98 99 100 101 102 103 104 105 106,
[213, size=11] 	 0.0023350625 	  1 2 3 4 5 6 7 8 9 10 11 12 13 14 15 16 17 18 19 24 25 26 27 28 29 30 32 33 34 35 36 37 38 39 40 43 48 49 50 51 52 53 54 55 56 57 58 59 60 61 62 63 64 65 66 67 68 69 70 71 72 73 74 75 76 77 78 79 80 81 82 83 84 85 86 87 88 89 90 91 92 93 94 95 96 97 98 99 100 101 102 103 104 105 106,
[214, size=27] 	 0.0033824616 	  1 2 3 4 5 6 7 8 9 10 11 12 13 14 15 16 17 18 19 24 48 49 50 51 52 53 54 55 56 57 58 59 60 61 62 63 64 65 66 67 68 69 70 71 72 73 74 75 76 77 78 79 80 81 82 83 84 85 86 87 88 89 90 91 92 93 94 95 96 97 98 99 100 101 102 103 104 105 106,
[215, size=1] 	 0.0032363492 	  1 2 3 4 5 6 7 8 9 10 11 12 13 14 15 16 17 18 19 20 22 23 24 25 26 27 28 29 30 31 32 33 34 35 36 37 38 39 40 41 42 43 44 45 46 47 48 49 50 51 52 53 54 55 56 57 58 59 60 61 62 63 64 65 66 67 68 69 70 71 72 73 74 75 76 77 78 79 80 81 82 83 84 85 86 87 88 89 90 91 92 93 94 95 96 97 98 99 100 101 102 103 104 105 106,
[216, size=2] 	 0.001028455 	  1 2 3 4 5 6 7 8 9 10 11 12 13 14 15 16 17 18 19 20 23 24 25 26 27 28 29 30 31 32 33 34 35 36 37 38 39 40 41 42 43 44 45 46 47 48 49 50 51 52 53 54 55 56 57 58 59 60 61 62 63 64 65 66 67 68 69 70 71 72 73 74 75 76 77 78 79 80 81 82 83 84 85 86 87 88 89 90 91 92 93 94 95 96 97 98 99 100 101 102 103 104 105 106,
[217, size=9] 	 3.4261984E-4 	  1 2 3 4 5 6 7 8 9 10 11 12 13 14 15 16 17 18 19 20 24 25 26 27 28 29 30 32 33 34 35 36 37 38 39 40 42 43 48 49 50 51 52 53 54 55 56 57 58 59 60 61 62 63 64 65 66 67 68 69 70 71 72 73 74 75 76 77 78 79 80 81 82 83 84 85 86 87 88 89 90 91 92 93 94 95 96 97 98 99 100 101 102 103 104 105 106,
[218, size=10] 	 0.002895065 	  1 2 3 4 5 6 7 8 9 10 11 12 13 14 15 16 17 18 19 20 24 25 26 27 28 29 30 32 33 34 35 36 37 38 39 40 43 48 49 50 51 52 53 54 55 56 57 58 59 60 61 62 63 64 65 66 67 68 69 70 71 72 73 74 75 76 77 78 79 80 81 82 83 84 85 86 87 88 89 90 91 92 93 94 95 96 97 98 99 100 101 102 103 104 105 106,
[219, size=1] 	 0.0019202546 	  1 2 3 4 5 6 7 8 9 10 11 12 13 14 15 16 17 18 19 20 21 23 24 25 26 27 28 29 30 31 32 33 34 35 36 37 38 39 40 41 42 43 44 45 46 47 48 49 50 51 52 53 54 55 56 57 58 59 60 61 62 63 64 65 66 67 68 69 70 71 72 73 74 75 76 77 78 79 80 81 82 83 84 85 86 87 88 89 90 91 92 93 94 95 96 97 98 99 100 101 102 103 104 105 106,
[220, size=1] 	 0.0066558705 	  1 2 3 4 5 6 7 8 9 10 11 12 13 14 15 16 17 18 19 20 21 22 24 25 26 27 28 29 30 31 32 33 34 35 36 37 38 39 40 41 42 43 44 45 46 47 48 49 50 51 52 53 54 55 56 57 58 59 60 61 62 63 64 65 66 67 68 69 70 71 72 73 74 75 76 77 78 79 80 81 82 83 84 85 86 87 88 89 90 91 92 93 94 95 96 97 98 99 100 101 102 103 104 105 106,
[221, size=1] 	 0.0048180637 	  1 2 3 4 5 6 7 8 9 10 11 12 13 14 15 16 17 18 19 20 21 22 23 24 25 26 27 28 29 30 31 32 33 34 35 36 37 38 39 40 41 42 43 44 45 46 48 49 50 51 52 53 54 55 56 57 58 59 60 61 62 63 64 65 66 67 68 69 70 71 72 73 74 75 76 77 78 79 80 81 82 83 84 85 86 87 88 89 90 91 92 93 94 95 96 97 98 99 100 101 102 103 104 105 106,
[222, size=23] 	 1.1666175E-4 	  1 2 3 4 5 6 7 8 9 10 11 12 13 14 15 16 17 18 19 20 21 22 23 24 48 49 50 51 52 53 54 55 56 57 58 59 60 61 62 63 64 65 66 67 68 69 70 71 72 73 74 75 76 77 78 79 80 81 82 83 84 85 86 87 88 89 90 91 92 93 94 95 96 97 98 99 100 101 102 103 104 105 106,
[223, size=2] 	 0.002175134 	  1 2 3 4 5 6 7 8 9 10 11 12 13 14 15 16 17 18 19 20 21 22 23 24 25 26 27 28 29 30 31 32 33 34 35 36 37 38 39 40 41 42 43 44 47 48 49 50 51 52 53 54 55 56 57 58 59 60 61 62 63 64 65 66 67 68 69 70 71 72 73 74 75 76 77 78 79 80 81 82 83 84 85 86 87 88 89 90 91 92 93 94 95 96 97 98 99 100 101 102 103 104 105 106,
[224, size=6] 	 0.0075940895 	  1 2 3 4 5 6 7 8 9 10 11 12 13 14 15 16 17 18 19 20 21 22 23 24 25 26 27 28 29 30 32 33 34 35 36 37 38 39 40 43 47 48 49 50 51 52 53 54 55 56 57 58 59 60 61 62 63 64 65 66 67 68 69 70 71 72 73 74 75 76 77 78 79 80 81 82 83 84 85 86 87 88 89 90 91 92 93 94 95 96 97 98 99 100 101 102 103 104 105 106,
[225, size=24] 	 2.7289163E-4 	  1 2 3 4 5 6 7 8 9 10 11 12 13 14 15 16 17 18 19 20 21 22 23 24 47 49 50 52 53 54 55 56 57 58 59 60 61 62 63 64 65 66 67 68 69 70 71 72 73 74 75 76 77 78 79 80 81 82 83 84 85 86 87 88 89 90 91 92 93 94 95 96 97 98 99 100 101 102 103 104 105 106,
[226, size=1] 	 0.006675274 	  1 2 3 4 5 6 7 8 9 10 11 12 13 14 15 16 17 18 19 20 21 22 23 24 25 26 27 28 29 30 31 32 33 34 35 36 37 38 39 40 41 42 43 44 46 47 48 49 50 51 52 53 54 55 56 57 58 59 60 61 62 63 64 65 66 67 68 69 70 71 72 73 74 75 76 77 78 79 80 81 82 83 84 85 86 87 88 89 90 91 92 93 94 95 96 97 98 99 100 101 102 103 104 105 106,
[227, size=2] 	 4.828451E-4 	  1 2 3 4 5 6 7 8 9 10 11 12 13 14 15 16 17 18 19 20 21 22 23 24 25 26 27 28 29 30 32 33 34 35 36 37 38 39 40 41 42 43 44 46 47 48 49 50 51 52 53 54 55 56 57 58 59 60 61 62 63 64 65 66 67 68 69 70 71 72 73 74 75 76 77 78 79 80 81 82 83 84 85 86 87 88 89 90 91 92 93 94 95 96 97 98 99 100 101 102 103 104 105 106,
[228, size=21] 	 6.6043023E-4 	  1 2 3 4 5 6 7 8 9 10 11 12 13 14 15 16 17 18 19 20 21 22 23 24 46 47 48 49 50 51 52 53 54 55 56 57 58 59 60 61 62 63 64 65 66 67 68 69 70 71 72 73 74 75 76 77 78 79 80 81 82 83 84 85 86 87 88 89 90 91 92 93 94 95 96 97 98 99 100 101 102 103 104 105 106,
[229, size=1] 	 0.0010728083 	  1 2 3 4 5 6 7 8 9 10 11 12 13 14 15 16 17 18 19 20 21 22 23 24 25 26 27 28 29 30 32 33 34 35 36 37 38 39 40 41 42 43 44 45 46 47 48 49 50 51 52 53 54 55 56 57 58 59 60 61 62 63 64 65 66 67 68 69 70 71 72 73 74 75 76 77 78 79 80 81 82 83 84 85 86 87 88 89 90 91 92 93 94 95 96 97 98 99 100 101 102 103 104 105 106,
[230, size=2] 	 1.1822803E-4 	  1 2 3 4 5 6 7 8 9 10 11 12 13 14 15 16 17 18 19 20 21 22 23 24 25 26 27 28 29 30 32 33 34 35 36 37 38 39 40 41 42 43 45 46 47 48 49 50 51 52 53 54 55 56 57 58 59 60 61 62 63 64 65 66 67 68 69 70 71 72 73 74 75 76 77 78 79 80 81 82 83 84 85 86 87 88 89 90 91 92 93 94 95 96 97 98 99 100 101 102 103 104 105 106,
[231, size=20] 	 0.0012475634 	  1 2 3 4 5 6 7 8 9 10 11 12 13 14 15 16 17 18 19 20 21 22 23 24 45 46 47 48 49 50 51 52 53 54 55 56 57 58 59 60 61 62 63 64 65 66 67 68 69 70 71 72 73 74 75 76 77 78 79 80 81 82 83 84 85 86 87 88 89 90 91 92 93 94 95 96 97 98 99 100 101 102 103 104 105 106,
[232, size=3] 	 0.0027439606 	  1 2 3 4 5 6 7 8 9 10 11 12 13 14 15 16 17 18 19 20 21 22 23 24 25 26 27 28 29 30 31 32 33 34 35 36 37 38 39 40 43 45 46 47 48 49 50 51 52 53 54 55 56 57 58 59 60 61 62 63 64 65 66 67 68 69 70 71 72 73 74 75 76 77 78 79 80 81 82 83 84 85 86 87 88 89 90 91 92 93 94 95 96 97 98 99 100 101 102 103 104 105 106,
[233, size=17] 	 7.989461E-4 	  1 2 3 4 5 6 7 8 9 10 11 12 13 14 15 16 17 18 19 20 21 22 23 24 31 41 44 45 46 47 48 49 50 51 52 53 54 55 56 57 58 59 60 61 62 63 64 65 66 67 68 69 70 71 72 73 74 75 76 77 78 79 80 81 82 83 84 85 86 87 88 89 90 91 92 93 94 95 96 97 98 99 100 101 102 103 104 105 106,
[234, size=1] 	 0.034358874 	  1 2 3 4 5 6 7 8 9 10 11 12 13 14 15 16 17 18 19 20 21 22 23 24 25 26 27 28 29 30 31 32 33 34 35 36 37 38 39 40 41 42 44 45 46 47 48 49 50 51 52 53 54 55 56 57 58 59 60 61 62 63 64 65 66 67 68 69 70 71 72 73 74 75 76 77 78 79 80 81 82 83 84 85 86 87 88 89 90 91 92 93 94 95 96 97 98 99 100 101 102 103 104 105 106,
[235, size=14] 	 0.0036223023 	  1 2 3 4 5 6 7 8 9 10 11 12 13 14 15 16 17 18 19 20 21 22 23 24 25 31 35 41 42 44 45 46 47 48 49 50 51 52 53 54 55 56 57 58 59 60 61 62 63 64 65 66 67 68 69 70 71 72 73 74 75 76 77 78 79 80 81 82 83 84 85 86 87 88 89 90 91 92 93 94 95 96 97 98 99 100 101 102 103 104 105 106,
[236, size=16] 	 0.023009434 	  1 2 3 4 5 6 7 8 9 10 11 12 13 14 15 16 17 18 19 20 21 22 23 24 31 41 42 44 45 46 47 48 49 50 51 52 53 54 55 56 57 58 59 60 61 62 63 64 65 66 67 68 69 70 71 72 73 74 75 76 77 78 79 80 81 82 83 84 85 86 87 88 89 90 91 92 93 94 95 96 97 98 99 100 101 102 103 104 105 106,
[237, size=19] 	 5.662907E-4 	  1 2 3 4 5 6 7 8 9 10 11 12 13 14 15 16 17 18 19 20 21 22 23 24 31 41 42 44 45 46 47 49 50 52 53 54 55 56 57 58 59 60 61 62 63 65 66 67 68 69 70 71 72 73 74 75 76 77 78 79 80 81 82 83 84 85 86 87 88 89 90 91 92 93 94 95 96 97 98 99 100 101 102 103 104 105 106,
[238, size=1] 	 0.011531152 	  1 2 3 4 5 6 7 8 9 10 11 12 13 14 15 16 17 18 19 20 21 22 23 24 25 26 27 28 29 30 31 32 34 35 36 37 38 39 40 41 42 43 44 45 46 47 48 49 50 51 52 53 54 55 56 57 58 59 60 61 62 63 64 65 66 67 68 69 70 71 72 73 74 75 76 77 78 79 80 81 82 83 84 85 86 87 88 89 90 91 92 93 94 95 96 97 98 99 100 101 102 103 104 105 106,
[239, size=4] 	 0.02881539 	  1 2 3 4 5 6 7 8 9 10 11 12 13 14 15 16 17 18 19 20 21 22 23 24 25 28 29 31 32 34 35 36 37 38 39 40 41 42 43 44 45 46 47 48 49 50 51 52 53 54 55 56 57 58 59 60 61 62 63 64 65 66 67 68 69 70 71 72 73 74 75 76 77 78 79 80 81 82 83 84 85 86 87 88 89 90 91 92 93 94 95 96 97 98 99 100 101 102 103 104 105 106,
[240, size=5] 	 0.0017353081 	  1 2 3 4 5 6 7 8 9 10 11 12 13 14 15 16 17 18 19 20 21 22 23 24 25 28 29 31 32 34 35 36 37 39 40 41 42 43 44 45 46 47 48 49 50 51 52 53 54 55 56 57 58 59 60 61 62 63 64 65 66 67 68 69 70 71 72 73 74 75 76 77 78 79 80 81 82 83 84 85 86 87 88 89 90 91 92 93 94 95 96 97 98 99 100 101 102 103 104 105 106,
[241, size=15] 	 0.046152674 	  1 2 3 4 5 6 7 8 9 10 11 12 13 14 15 16 17 18 19 20 21 22 23 24 31 41 42 43 44 45 46 47 48 49 50 51 52 53 54 55 56 57 58 59 60 61 62 63 64 65 66 67 68 69 70 71 72 73 74 75 76 77 78 79 80 81 82 83 84 85 86 87 88 89 90 91 92 93 94 95 96 97 98 99 100 101 102 103 104 105 106,
[242, size=21] 	 0.001581201 	  1 2 3 4 5 6 7 8 9 10 11 12 13 14 15 16 17 18 19 20 21 22 23 24 31 41 42 43 44 45 46 47 50 52 53 54 55 56 57 58 59 60 61 62 63 66 67 68 69 70 71 72 73 74 75 76 77 78 79 80 81 82 84 85 86 87 88 89 90 91 92 93 94 95 96 97 98 99 100 101 102 103 104 105 106,
[243, size=1] 	 0.0012764088 	  1 2 3 4 5 6 7 8 9 10 11 12 13 14 15 16 17 18 19 20 21 22 23 24 25 26 27 28 29 31 32 33 34 35 36 37 38 39 40 41 42 43 44 45 46 47 48 49 50 51 52 53 54 55 56 57 58 59 60 61 62 63 64 65 66 67 68 69 70 71 72 73 74 75 76 77 78 79 80 81 82 83 84 85 86 87 88 89 90 91 92 93 94 95 96 97 98 99 100 101 102 103 104 105 106,
[244, size=2] 	 0.0018613153 	  1 2 3 4 5 6 7 8 9 10 11 12 13 14 15 16 17 18 19 20 21 22 23 24 25 26 28 29 31 32 33 34 35 36 37 38 39 40 41 42 43 44 45 46 47 48 49 50 51 52 53 54 55 56 57 58 59 60 61 62 63 64 65 66 67 68 69 70 71 72 73 74 75 76 77 78 79 80 81 82 83 84 85 86 87 88 89 90 91 92 93 94 95 96 97 98 99 100 101 102 103 104 105 106,
[245, size=4] 	 9.7273313E-4 	  1 2 3 4 5 6 7 8 9 10 11 12 13 14 15 16 17 18 19 20 21 22 23 24 25 28 29 31 32 33 34 35 36 37 39 40 41 42 43 44 45 46 47 48 49 50 51 52 53 54 55 56 57 58 59 60 61 62 63 64 65 66 67 68 69 70 71 72 73 74 75 76 77 78 79 80 81 82 83 84 85 86 87 88 89 90 91 92 93 94 95 96 97 98 99 100 101 102 103 104 105 106,
[246, size=5] 	 6.5431884E-4 	  1 2 3 4 5 6 7 8 9 10 11 12 13 14 15 16 17 18 19 20 21 22 23 24 25 28 29 31 32 33 34 35 36 37 39 41 42 43 44 45 46 47 48 49 50 51 52 53 54 55 56 57 58 59 60 61 62 63 64 65 66 67 68 69 70 71 72 73 74 75 76 77 78 79 80 81 82 83 84 85 86 87 88 89 90 91 92 93 94 95 96 97 98 99 100 101 102 103 104 105 106,
[247, size=6] 	 0.0012947496 	  1 2 3 4 5 6 7 8 9 10 11 12 13 14 15 16 17 18 19 20 21 22 23 24 25 29 31 32 33 34 35 36 37 39 41 42 43 44 45 46 47 48 49 50 51 52 53 54 55 56 57 58 59 60 61 62 63 64 65 66 67 68 69 70 71 72 73 74 75 76 77 78 79 80 81 82 83 84 85 86 87 88 89 90 91 92 93 94 95 96 97 98 99 100 101 102 103 104 105 106,
[248, size=7] 	 0.0033849485 	  1 2 3 4 5 6 7 8 9 10 11 12 13 14 15 16 17 18 19 20 21 22 23 24 25 29 31 32 33 34 35 37 39 41 42 43 44 45 46 47 48 49 50 51 52 53 54 55 56 57 58 59 60 61 62 63 64 65 66 67 68 69 70 71 72 73 74 75 76 77 78 79 80 81 82 83 84 85 86 87 88 89 90 91 92 93 94 95 96 97 98 99 100 101 102 103 104 105 106,
[249, size=1] 	 0.0043618516 	  1 2 3 4 5 6 7 8 9 10 11 12 13 14 15 16 17 18 19 20 21 22 23 24 25 26 28 29 30 31 32 33 34 35 36 37 38 39 40 41 42 43 44 45 46 47 48 49 50 51 52 53 54 55 56 57 58 59 60 61 62 63 64 65 66 67 68 69 70 71 72 73 74 75 76 77 78 79 80 81 82 83 84 85 86 87 88 89 90 91 92 93 94 95 96 97 98 99 100 101 102 103 104 105 106,
[250, size=4] 	 0.007584511 	  1 2 3 4 5 6 7 8 9 10 11 12 13 14 15 16 17 18 19 20 21 22 23 24 25 26 27 29 30 31 32 33 34 35 37 39 41 42 43 44 45 46 47 48 49 50 51 52 53 54 55 56 57 58 59 60 61 62 63 64 65 66 67 68 69 70 71 72 73 74 75 76 77 78 79 80 81 82 83 84 85 86 87 88 89 90 91 92 93 94 95 96 97 98 99 100 101 102 103 104 105 106,
[251, size=5] 	 0.02661236 	  1 2 3 4 5 6 7 8 9 10 11 12 13 14 15 16 17 18 19 20 21 22 23 24 25 26 27 29 30 31 32 33 35 37 39 41 42 43 44 45 46 47 48 49 50 51 52 53 54 55 56 57 58 59 60 61 62 63 64 65 66 67 68 69 70 71 72 73 74 75 76 77 78 79 80 81 82 83 84 85 86 87 88 89 90 91 92 93 94 95 96 97 98 99 100 101 102 103 104 105 106,
[252, size=10] 	 0.01040444 	  1 2 3 4 5 6 7 8 9 10 11 12 13 14 15 16 17 18 19 20 21 22 23 24 26 27 30 31 33 35 41 42 43 44 45 46 47 48 49 50 51 52 53 54 55 56 57 58 59 60 61 62 63 64 65 66 67 68 69 70 71 72 73 74 75 76 77 78 79 80 81 82 83 84 85 86 87 88 89 90 91 92 93 94 95 96 97 98 99 100 101 102 103 104 105 106,
[253, size=1] 	 0.0014606054 	  1 2 3 4 5 6 7 8 9 10 11 12 13 14 15 16 17 18 19 20 21 22 23 24 25 26 27 28 29 30 31 32 33 34 35 36 37 38 39 41 42 43 44 45 46 47 48 49 50 51 52 53 54 55 56 57 58 59 60 61 62 63 64 65 66 67 68 69 70 71 72 73 74 75 76 77 78 79 80 81 82 83 84 85 86 87 88 89 90 91 92 93 94 95 96 97 98 99 100 101 102 103 104 105 106,
[254, size=4] 	 0.012333636 	  1 2 3 4 5 6 7 8 9 10 11 12 13 14 15 16 17 18 19 20 21 22 23 24 25 26 27 29 30 31 32 33 35 37 38 39 41 42 43 44 45 46 47 48 49 50 51 52 53 54 55 56 57 58 59 60 61 62 63 64 65 66 67 68 69 70 71 72 73 74 75 76 77 78 79 80 81 82 83 84 85 86 87 88 89 90 91 92 93 94 95 96 97 98 99 100 101 102 103 104 105 106,
[255, size=1] 	 1.1776049E-4 	  1 2 3 4 5 6 7 8 9 10 11 12 13 14 15 16 17 18 19 20 21 22 23 24 25 26 27 29 30 31 32 33 34 35 36 37 38 39 40 41 42 43 44 45 46 47 48 49 50 51 52 53 54 55 56 57 58 59 60 61 62 63 64 65 66 67 68 69 70 71 72 73 74 75 76 77 78 79 80 81 82 83 84 85 86 87 88 89 90 91 92 93 94 95 96 97 98 99 100 101 102 103 104 105 106,
[256, size=1] 	 0.00862143 	  1 2 3 4 5 6 7 8 9 10 11 12 13 14 15 16 17 18 19 20 21 22 23 24 25 26 27 28 29 30 31 32 33 35 36 37 38 39 40 41 42 43 44 45 46 47 48 49 50 51 52 53 54 55 56 57 58 59 60 61 62 63 64 65 66 67 68 69 70 71 72 73 74 75 76 77 78 79 80 81 82 83 84 85 86 87 88 89 90 91 92 93 94 95 96 97 98 99 100 101 102 103 104 105 106,
[257, size=1] 	 0.0030651854 	  1 2 3 4 5 6 7 8 9 10 11 12 13 14 15 16 17 18 19 20 21 22 23 24 25 26 27 28 29 30 31 32 33 34 35 36 38 39 40 41 42 43 44 45 46 47 48 49 50 51 52 53 54 55 56 57 58 59 60 61 62 63 64 65 66 67 68 69 70 71 72 73 74 75 76 77 78 79 80 81 82 83 84 85 86 87 88 89 90 91 92 93 94 95 96 97 98 99 100 101 102 103 104 105 106,
[258, size=3] 	 0.0201576 	  1 2 3 4 5 6 7 8 9 10 11 12 13 14 15 16 17 18 19 20 21 22 23 24 25 26 27 28 29 30 31 33 34 35 36 38 40 41 42 43 44 45 46 47 48 49 50 51 52 53 54 55 56 57 58 59 60 61 62 63 64 65 66 67 68 69 70 71 72 73 74 75 76 77 78 79 80 81 82 83 84 85 86 87 88 89 90 91 92 93 94 95 96 97 98 99 100 101 102 103 104 105 106,
[259, size=4] 	 0.016715841 	  1 2 3 4 5 6 7 8 9 10 11 12 13 14 15 16 17 18 19 20 21 22 23 24 25 26 27 28 30 31 33 34 35 36 38 40 41 42 43 44 45 46 47 48 49 50 51 52 53 54 55 56 57 58 59 60 61 62 63 64 65 66 67 68 69 70 71 72 73 74 75 76 77 78 79 80 81 82 83 84 85 86 87 88 89 90 91 92 93 94 95 96 97 98 99 100 101 102 103 104 105 106,
[260, size=6] 	 0.026709981 	  1 2 3 4 5 6 7 8 9 10 11 12 13 14 15 16 17 18 19 20 21 22 23 24 26 27 28 30 31 33 34 36 38 40 41 42 43 44 45 46 47 48 49 50 51 52 53 54 55 56 57 58 59 60 61 62 63 64 65 66 67 68 69 70 71 72 73 74 75 76 77 78 79 80 81 82 83 84 85 86 87 88 89 90 91 92 93 94 95 96 97 98 99 100 101 102 103 104 105 106,
[261, size=1] 	 1.3246572E-4 	  1 2 3 4 5 6 7 8 9 10 11 12 13 14 15 16 17 18 19 20 21 22 23 24 25 26 27 28 29 30 31 33 34 35 36 37 38 39 40 41 42 43 44 45 46 47 48 49 50 51 52 53 54 55 56 57 58 59 60 61 62 63 64 65 66 67 68 69 70 71 72 73 74 75 76 77 78 79 80 81 82 83 84 85 86 87 88 89 90 91 92 93 94 95 96 97 98 99 100 101 102 103 104 105 106,
[262, size=1] 	 0.006345854 	  1 2 3 4 5 6 7 8 9 10 11 12 13 14 15 16 17 18 19 20 21 22 23 24 25 26 27 28 30 31 32 33 34 35 36 37 38 39 40 41 42 43 44 45 46 47 48 49 50 51 52 53 54 55 56 57 58 59 60 61 62 63 64 65 66 67 68 69 70 71 72 73 74 75 76 77 78 79 80 81 82 83 84 85 86 87 88 89 90 91 92 93 94 95 96 97 98 99 100 101 102 103 104 105 106,
[263, size=2] 	 0.017112307 	  1 2 3 4 5 6 7 8 9 10 11 12 13 14 15 16 17 18 19 20 21 22 23 24 26 27 28 30 31 32 33 34 35 36 37 38 39 40 41 42 43 44 45 46 47 48 49 50 51 52 53 54 55 56 57 58 59 60 61 62 63 64 65 66 67 68 69 70 71 72 73 74 75 76 77 78 79 80 81 82 83 84 85 86 87 88 89 90 91 92 93 94 95 96 97 98 99 100 101 102 103 104 105 106,
[264, size=1] 	 0.0013891464 	  1 2 3 4 5 6 7 8 9 10 11 12 13 14 15 16 17 18 19 20 21 22 23 24 26 27 28 29 30 31 32 33 34 35 36 37 38 39 40 41 42 43 44 45 46 47 48 49 50 51 52 53 54 55 56 57 58 59 60 61 62 63 64 65 66 67 68 69 70 71 72 73 74 75 76 77 78 79 80 81 82 83 84 85 86 87 88 89 90 91 92 93 94 95 96 97 98 99 100 101 102 103 104 105 106,
[265, size=2] 	 0.04125266 	  1 2 3 4 5 6 7 8 9 10 11 12 13 14 15 16 17 18 19 20 21 22 23 24 26 27 28 29 30 31 32 33 34 36 37 38 39 40 41 42 43 44 45 46 47 48 49 50 51 52 53 54 55 56 57 58 59 60 61 62 63 64 65 66 67 68 69 70 71 72 73 74 75 76 77 78 79 80 81 82 83 84 85 86 87 88 89 90 91 92 93 94 95 96 97 98 99 100 101 102 103 104 105 106,
[266, size=1] 	 0.02011182 	  1 2 3 4 5 6 7 8 9 10 11 12 13 14 15 16 17 18 19 20 21 22 23 24 25 26 27 28 29 30 31 32 33 34 36 37 38 39 40 41 42 43 44 45 46 47 48 49 50 51 52 53 54 55 56 57 58 59 60 61 62 63 64 65 66 67 68 69 70 71 72 73 74 75 76 77 78 79 80 81 82 83 84 85 86 87 88 89 90 91 92 93 94 95 96 97 98 99 100 101 102 103 104 105 106,
[267, size=2] 	 0.0011825602 	  1 2 3 4 5 6 7 8 9 10 11 12 13 14 15 16 17 18 19 20 21 22 23 24 25 26 27 28 29 30 31 32 33 34 36 37 38 39 40 41 42 43 44 45 46 47 48 49 50 52 53 54 55 56 57 58 59 60 61 62 63 64 65 66 67 68 69 70 71 72 73 74 75 76 77 78 79 80 81 82 83 84 85 86 87 88 89 90 91 92 93 94 95 96 97 98 99 100 101 102 103 104 105 106,
[268, size=3] 	 3.4641102E-4 	  1 2 3 4 5 6 7 8 9 10 11 12 13 14 15 16 17 18 19 20 21 22 23 24 25 26 27 28 29 30 31 32 33 34 36 37 38 39 40 41 42 43 44 45 46 47 49 50 52 53 54 55 56 57 58 59 60 61 62 63 64 65 66 67 68 69 70 71 72 73 74 75 76 77 78 79 80 81 82 83 84 85 86 87 88 89 90 91 92 93 94 95 96 97 98 99 100 101 102 103 104 105 106,
[269, size=9] 	 2.3868204E-4 	  1 3 4 5 6 7 8 9 10 11 12 13 14 15 16 17 18 19 20 21 22 23 24 25 26 27 28 29 30 31 32 33 34 36 37 38 39 40 41 42 43 44 45 46 47 52 53 54 55 56 57 58 59 60 61 62 63 66 67 68 69 70 71 72 73 74 75 76 77 78 79 80 81 82 84 85 86 87 88 89 90 91 92 93 94 95 96 97 98 99 100 101 102 103 104 105 106,
[270, size=1] 	 0.0120016495 	  1 2 3 4 5 6 7 8 9 10 11 12 13 14 15 16 17 18 19 20 21 22 23 24 25 26 27 28 29 30 31 32 33 34 35 36 37 38 39 40 41 42 43 44 45 46 47 48 49 50 52 53 54 55 56 57 58 59 60 61 62 63 64 65 66 67 68 69 70 71 72 73 74 75 76 77 78 79 80 81 82 83 84 85 86 87 88 89 90 91 92 93 94 95 96 97 98 99 100 101 102 103 104 105 106,
[271, size=2] 	 0.0151119 	  1 2 3 4 5 6 7 8 9 10 11 12 13 14 15 16 17 18 19 20 21 22 23 24 25 26 27 28 29 30 31 32 33 34 35 36 37 38 39 40 41 42 43 44 45 46 47 49 50 52 53 54 55 56 57 58 59 60 61 62 63 64 65 66 67 68 69 70 71 72 73 74 75 76 77 78 79 80 81 82 83 84 85 86 87 88 89 90 91 92 93 94 95 96 97 98 99 100 101 102 103 104 105 106,
[272, size=5] 	 0.008231587 	  1 2 3 4 5 6 7 8 9 10 11 12 13 14 15 16 17 18 19 20 21 22 23 24 25 26 27 28 29 30 31 32 33 34 35 36 37 38 39 40 41 42 43 44 45 46 47 50 52 53 54 55 56 57 58 59 60 61 62 63 66 67 68 69 70 71 72 73 74 75 76 77 78 79 80 81 82 83 84 85 86 87 88 89 90 91 92 93 94 95 96 97 98 99 100 101 102 103 104 105 106,
[273, size=7] 	 0.037363183 	  1 2 3 4 5 6 7 8 9 10 11 12 13 14 15 16 17 18 19 20 21 22 23 24 25 26 27 28 29 30 31 32 33 34 35 36 37 38 39 40 41 42 43 44 45 46 47 52 53 54 55 56 57 58 59 60 61 62 63 66 67 68 69 70 71 72 73 74 75 76 77 78 79 80 81 82 84 85 86 87 88 89 90 91 92 93 94 95 96 97 98 99 100 101 102 103 104 105 106,
[274, size=9] 	 0.0014676607 	  1 3 4 5 6 7 8 9 10 11 12 13 15 16 17 18 19 20 21 22 23 24 25 26 27 28 29 30 31 32 33 34 35 36 37 38 39 40 41 42 43 44 45 46 47 52 53 54 55 56 57 58 59 60 61 62 63 66 67 68 69 70 71 72 73 74 75 76 77 78 79 80 81 82 84 85 86 87 88 89 90 91 92 93 94 95 96 97 98 99 100 101 102 103 104 105 106,
[275, size=11] 	 2.520136E-4 	  1 3 4 5 6 7 8 10 11 12 15 16 17 18 19 20 21 22 23 24 25 26 27 28 29 30 31 32 33 34 35 36 37 38 39 40 41 42 43 44 45 46 47 52 53 54 55 56 57 58 59 60 61 62 63 66 67 68 69 70 71 72 73 74 75 76 77 78 79 80 81 82 84 85 86 87 88 89 90 91 92 93 94 95 96 97 98 99 100 101 102 103 104 105 106,
[276, size=12] 	 4.5846068E-4 	  1 3 4 5 6 7 8 10 11 15 16 17 18 19 20 21 22 23 24 25 26 27 28 29 30 31 32 33 34 35 36 37 38 39 40 41 42 43 44 45 46 47 52 53 54 55 56 57 58 59 60 61 62 63 66 67 68 69 70 71 72 73 74 75 76 77 78 79 80 81 82 84 85 86 87 88 89 90 91 92 93 94 95 96 97 98 99 100 101 102 103 104 105 106,
[277, size=20] 	 0.00140213 	  1 6 7 8 10 19 20 21 22 23 24 25 26 27 28 29 30 31 32 33 34 35 36 37 38 39 40 41 42 43 44 45 46 47 52 53 54 55 56 57 58 59 60 61 62 63 66 67 68 69 70 71 72 73 74 75 76 77 78 79 80 81 82 84 85 86 87 88 89 90 91 92 93 94 95 96 97 98 99 100 101 102 103 104 105 106,
[278, size=1] 	 0.007930146 	  1 2 3 4 5 6 7 8 9 10 11 12 13 14 15 16 17 18 19 20 21 22 23 24 25 26 27 28 29 30 31 32 33 34 35 36 37 38 39 40 41 42 43 44 45 46 47 49 50 51 52 53 54 55 56 57 58 59 60 61 62 63 64 65 66 67 68 69 70 71 72 73 74 75 76 77 78 79 80 81 82 83 84 85 86 87 88 89 90 91 92 93 94 95 96 97 98 99 100 101 102 103 104 105 106,
[279, size=3] 	 0.004426686 	  1 2 3 4 5 6 7 8 9 10 11 12 13 14 15 16 17 18 19 20 21 22 23 24 25 26 27 28 29 30 31 32 33 34 35 36 37 38 39 40 41 42 43 44 45 46 47 50 51 52 53 54 55 56 57 58 59 60 61 62 63 65 66 67 68 69 70 71 72 73 74 75 76 77 78 79 80 81 82 83 84 85 86 87 88 89 90 91 92 93 94 95 96 97 98 99 100 101 102 103 104 105 106,
[280, size=7] 	 0.0015546895 	  1 3 4 5 6 7 8 9 10 11 12 13 14 15 16 17 18 19 20 21 22 23 24 25 26 27 28 29 30 31 32 33 34 35 36 37 38 39 40 41 42 43 44 45 46 47 51 52 53 54 55 56 57 58 59 60 61 62 63 66 67 68 69 70 71 72 73 74 75 76 77 78 79 80 81 82 84 85 86 87 88 89 90 91 92 93 94 95 96 97 98 99 100 101 102 103 104 105 106,
[281, size=9] 	 0.0023255183 	  1 3 4 5 6 7 8 9 10 11 12 15 16 17 18 19 20 21 22 23 24 25 26 27 28 29 30 31 32 33 34 35 36 37 38 39 40 41 42 43 44 45 46 47 51 52 53 54 55 56 57 58 59 60 61 62 63 66 67 68 69 70 71 72 73 74 75 76 77 78 79 80 81 82 84 85 86 87 88 89 90 91 92 93 94 95 96 97 98 99 100 101 102 103 104 105 106,
[282, size=14] 	 3.6815505E-5 	  1 5 6 7 8 10 11 15 16 18 19 20 21 22 23 24 25 26 27 28 29 30 31 32 33 34 35 36 37 38 39 40 41 42 43 44 45 46 47 51 52 53 54 55 56 57 58 59 60 61 62 63 66 67 68 69 70 71 72 73 74 75 76 77 78 79 80 81 82 84 85 86 87 88 89 90 91 92 93 94 95 96 97 98 99 100 101 102 103 104 105 106,
[283, size=1] 	 0.019044742 	  1 2 3 4 5 6 7 8 9 10 11 12 13 14 15 16 17 18 19 20 21 22 23 24 25 26 27 28 29 30 31 32 33 34 35 36 37 38 39 40 41 42 43 44 45 46 47 48 49 50 51 52 53 54 55 56 57 58 59 60 61 62 63 65 66 67 68 69 70 71 72 73 74 75 76 77 78 79 80 81 82 83 84 85 86 87 88 89 90 91 92 93 94 95 96 97 98 99 100 101 102 103 104 105 106,
[284, size=6] 	 3.3348214E-4 	  1 3 4 5 6 7 8 9 10 11 12 13 14 15 16 17 18 19 20 21 22 23 24 25 26 27 28 29 30 31 32 33 34 35 36 37 38 39 40 41 42 43 44 45 46 47 48 51 52 53 54 55 56 57 58 59 60 61 62 63 66 67 68 69 70 71 72 73 74 75 76 77 78 79 80 81 82 84 85 86 87 88 89 90 91 92 93 94 95 96 97 98 99 100 101 102 103 104 105 106,
[285, size=1] 	 0.02161222 	  1 2 3 4 5 6 7 8 9 10 11 12 13 14 15 16 17 18 19 20 21 22 23 24 25 26 27 28 29 30 31 32 33 34 35 36 37 38 39 40 41 42 43 44 45 46 47 48 50 51 52 53 54 55 56 57 58 59 60 61 62 63 64 65 66 67 68 69 70 71 72 73 74 75 76 77 78 79 80 81 82 83 84 85 86 87 88 89 90 91 92 93 94 95 96 97 98 99 100 101 102 103 104 105 106,
[286, size=7] 	 8.212419E-4 	  1 3 4 5 6 7 8 9 10 11 12 15 16 17 18 19 20 21 22 23 24 25 26 27 28 29 30 31 32 33 34 35 36 37 38 39 40 41 42 43 44 45 46 47 48 51 52 53 54 55 56 57 58 59 60 61 62 63 64 66 67 68 69 70 71 72 73 74 75 76 77 78 79 80 81 82 84 85 86 87 88 89 90 91 92 93 94 95 96 97 98 99 100 101 102 103 104 105 106,
[287, size=1] 	 0.018196344 	  1 2 3 4 5 6 7 8 9 10 11 12 13 14 15 16 17 18 19 20 21 22 23 24 25 26 27 28 29 30 31 32 33 34 35 36 37 38 39 40 41 42 43 44 45 46 47 48 49 50 51 52 53 54 55 56 57 58 59 60 61 62 63 64 66 67 68 69 70 71 72 73 74 75 76 77 78 79 80 81 82 83 84 85 86 87 88 89 90 91 92 93 94 95 96 97 98 99 100 101 102 103 104 105 106,
[288, size=1] 	 0.0435937 	  1 2 3 4 5 6 7 8 9 10 11 12 13 14 15 16 17 18 19 20 21 22 23 24 25 26 27 28 29 30 31 32 33 34 35 36 37 38 39 40 41 42 43 44 45 46 47 48 49 50 51 52 53 54 55 56 57 58 59 60 61 62 63 64 65 66 67 68 69 70 71 72 73 74 75 76 77 78 79 80 81 82 84 85 86 87 88 89 90 91 92 93 94 95 96 97 98 99 100 101 102 103 104 105 106,
[289, size=1] 	 0.0037685588 	  1 2 3 4 5 6 7 8 9 10 11 12 13 14 15 16 17 18 19 20 21 22 23 24 25 26 27 28 29 30 31 32 33 34 35 36 37 38 39 40 41 42 43 44 45 46 47 48 49 51 52 53 54 55 56 57 58 59 60 61 62 63 64 65 66 67 68 69 70 71 72 73 74 75 76 77 78 79 80 81 82 83 84 85 86 87 88 89 90 91 92 93 94 95 96 97 98 99 100 101 102 103 104 105 106,
[290, size=2] 	 0.0035315137 	  1 3 4 5 6 7 8 9 10 11 12 13 14 15 16 17 18 19 20 21 22 23 24 25 26 27 28 29 30 31 32 33 34 35 36 37 38 39 40 41 42 43 44 45 46 47 48 49 51 52 53 54 55 56 57 58 59 60 61 62 63 64 65 66 67 68 69 70 71 72 73 74 75 76 77 78 79 80 81 82 83 84 85 86 87 88 89 90 91 92 93 94 95 96 97 98 99 100 101 102 103 104 105 106,
[291, size=3] 	 0.003984074 	  1 3 4 5 6 7 8 9 10 11 12 13 15 16 17 18 19 20 21 22 23 24 25 26 27 28 29 30 31 32 33 34 35 36 37 38 39 40 41 42 43 44 45 46 47 48 49 51 52 53 54 55 56 57 58 59 60 61 62 63 64 65 66 67 68 69 70 71 72 73 74 75 76 77 78 79 80 81 82 83 84 85 86 87 88 89 90 91 92 93 94 95 96 97 98 99 100 101 102 103 104 105 106,
[292, size=6] 	 3.3150255E-4 	  1 3 5 6 7 8 10 11 15 16 17 18 19 20 21 22 23 24 25 26 27 28 29 30 31 32 33 34 35 36 37 38 39 40 41 42 43 44 45 46 47 48 49 50 51 52 53 54 55 56 57 58 59 60 61 62 63 64 65 66 67 68 69 70 71 72 73 74 75 76 77 78 79 80 81 82 83 84 85 86 87 88 89 90 91 92 93 94 95 96 97 98 99 100 101 102 103 104 105 106,
[293, size=8] 	 3.6688294E-4 	  1 5 6 7 8 10 11 15 16 18 19 20 21 22 23 24 25 26 27 28 29 30 31 32 33 34 35 36 37 38 39 40 41 42 43 44 45 46 47 48 49 50 51 52 53 54 55 56 57 58 59 60 61 62 63 64 65 66 67 68 69 70 71 72 73 74 75 76 77 78 79 80 81 82 83 84 85 86 87 88 89 90 91 92 93 94 95 96 97 98 99 100 101 102 103 104 105 106,
[294, size=9] 	 3.4236614E-4 	  1 5 6 7 8 10 11 15 18 19 20 21 22 23 24 25 26 27 28 29 30 31 32 33 34 35 36 37 38 39 40 41 42 43 44 45 46 47 48 49 50 51 52 53 54 55 56 57 58 59 60 61 62 63 64 65 66 67 68 69 70 71 72 73 74 75 76 77 78 79 80 81 82 83 84 85 86 87 88 89 90 91 92 93 94 95 96 97 98 99 100 101 102 103 104 105 106,
[295, size=10] 	 4.4737983E-4 	  1 5 6 7 8 10 11 18 19 20 21 22 23 24 25 26 27 28 29 30 31 32 33 34 35 36 37 38 39 40 41 42 43 44 45 46 47 48 49 50 51 52 53 54 55 56 57 58 59 60 61 62 63 64 65 66 67 68 69 70 71 72 73 74 75 76 77 78 79 80 81 82 83 84 85 86 87 88 89 90 91 92 93 94 95 96 97 98 99 100 101 102 103 104 105 106,
[296, size=11] 	 4.2557722E-4 	  1 6 7 8 10 11 18 19 20 21 22 23 24 25 26 27 28 29 30 31 32 33 34 35 36 37 38 39 40 41 42 43 44 45 46 47 48 49 50 51 52 53 54 55 56 57 58 59 60 61 62 63 64 65 66 67 68 69 70 71 72 73 74 75 76 77 78 79 80 81 82 83 84 85 86 87 88 89 90 91 92 93 94 95 96 97 98 99 100 101 102 103 104 105 106,
[297, size=12] 	 0.0025411488 	  1 6 7 8 10 18 19 20 21 22 23 24 25 26 27 28 29 30 31 32 33 34 35 36 37 38 39 40 41 42 43 44 45 46 47 48 49 50 51 52 53 54 55 56 57 58 59 60 61 62 63 64 65 66 67 68 69 70 71 72 73 74 75 76 77 78 79 80 81 82 83 84 85 86 87 88 89 90 91 92 93 94 95 96 97 98 99 100 101 102 103 104 105 106,
[298, size=2] 	 0.0036539733 	  1 2 3 4 5 6 7 8 9 10 11 12 15 16 17 18 19 20 21 22 23 24 25 26 27 28 29 30 31 32 33 34 35 36 37 38 39 40 41 42 43 44 45 46 47 48 49 50 51 52 53 54 55 56 57 58 59 60 61 62 63 64 65 66 67 68 69 70 71 72 73 74 75 76 77 78 79 80 81 82 83 84 85 86 87 88 89 90 91 92 93 94 95 96 97 98 99 100 101 102 103 104 105 106,
[299, size=1] 	 0.0026987125 	  1 2 3 4 5 6 7 8 10 11 12 13 14 15 16 17 18 19 20 21 22 23 24 25 26 27 28 29 30 31 32 33 34 35 36 37 38 39 40 41 42 43 44 45 46 47 48 49 50 51 52 53 54 55 56 57 58 59 60 61 62 63 64 65 66 67 68 69 70 71 72 73 74 75 76 77 78 79 80 81 82 83 84 85 86 87 88 89 90 91 92 93 94 95 96 97 98 99 100 101 102 103 104 105 106,
[300, size=2] 	 0.0057663564 	  1 2 3 5 6 7 8 9 10 11 13 14 15 16 17 18 19 20 21 22 23 24 25 26 27 28 29 30 31 32 33 34 35 36 37 38 39 40 41 42 43 44 45 46 47 48 49 50 51 52 53 54 55 56 57 58 59 60 61 62 63 64 65 66 67 68 69 70 71 72 73 74 75 76 77 78 79 80 81 82 83 84 85 86 87 88 89 90 91 92 93 94 95 96 97 98 99 100 101 102 103 104 105 106,
[301, size=3] 	 0.0017059904 	  1 2 5 6 7 8 9 10 11 13 14 15 16 17 18 19 20 21 22 23 24 25 26 27 28 29 30 31 32 33 34 35 36 37 38 39 40 41 42 43 44 45 46 47 48 49 50 51 52 53 54 55 56 57 58 59 60 61 62 63 64 65 66 67 68 69 70 71 72 73 74 75 76 77 78 79 80 81 82 83 84 85 86 87 88 89 90 91 92 93 94 95 96 97 98 99 100 101 102 103 104 105 106,
[302, size=1] 	 3.155292E-6 	  1 2 3 4 5 6 7 8 9 10 12 13 14 15 16 17 18 19 20 21 22 23 24 25 26 27 28 29 30 31 32 33 34 35 36 37 38 39 40 41 42 43 44 45 46 47 48 49 50 51 52 53 54 55 56 57 58 59 60 61 62 63 64 65 66 67 68 69 70 71 72 73 74 75 76 77 78 79 80 81 82 83 84 85 86 87 88 89 90 91 92 93 94 95 96 97 98 99 100 101 102 103 104 105 106,
[303, size=1] 	 0.0034630003 	  1 2 3 4 5 6 7 8 9 10 11 12 13 14 15 16 17 19 20 21 22 23 24 25 26 27 28 29 30 31 32 33 34 35 36 37 38 39 40 41 42 43 44 45 46 47 48 49 50 51 52 53 54 55 56 57 58 59 60 61 62 63 64 65 66 67 68 69 70 71 72 73 74 75 76 77 78 79 80 81 82 83 84 85 86 87 88 89 90 91 92 93 94 95 96 97 98 99 100 101 102 103 104 105 106,
;
END; [Splits]

BEGIN Network;
DIMENSIONS ntax=106 nvertices=2058 nedges=3811;
DRAW to_scale rotateAbout=4.2191586;
TRANSLATE
2 'UPI00003B25EE_G1',
3 'UPI000578D381_G1',
4 'UPI00038F962F_G1',
5 'UPI0007A74949_G1',
6 'UPI00092DE8CA_G4',
7 'UPI0007FB464B_G4',
8 'UPI0001AF8ADC_G4',
9 'UPI00092D946C_G4',
10 'UPI00016A0A8C_G4',
11 'UPI0001E6D993_G4',
12 'UPI0002BC3A2E_G4',
13 'UPI00038F52B5_G3',
14 'UPI00000E49D2_G3',
15 'UPI0001888EFC_G3',
16 'UPI0001C327EF_G3',
17 'UPI00076F270D_G3',
18 'UPI0001887A37_G3',
19 'UPI000000CD3C_G3',
20 'UPI00092DA986_G3',
21 'UPI000037640F_G3',
22 'UPI0001EB6ED2_G3',
23 'UPI0002242A36_G3',
24 'UPI0005FC7C94_G3',
25 'UPI000391710D_G3',
26 'UPI00090A5531_G3',
27 'UPI00092DB748_G3',
28 'UPI000B7CCF26_G2',
29 'UPI00005F0EEA_G2',
30 'UPI000209C9FC_G2',
31 'UPI0001F68B55_G2',
32 'UPI0005CFB5F3_G2',
33 'UPI0002F46D0B_G4',
34 'UPI0002ABFF97_G4',
35 'UPI0004658CB0_G4',
36 'UPI0006A04D8E_G4',
37 'UPI0000D50823_G4',
38 'UPI00058C62E6_G4',
39 'UPI0001B5AF68_G4',
40 'UPI000771E52C_G4',
41 'UPI00080C0F70_G4',
42 'UPI00080C150C_G4',
43 'UPI00092D9226_G4',
44 'UPI00005F0037_G4',
45 'UPI00092DC035_G4',
46 'UPI00071659E5_G4',
47 'UPI00092D9DF3_G4',
48 'UPI000530AE1A_G4',
49 'UPI00092D90D1_G4',
50 'UPI00092DACBA_G4',
51 'UPI00058CA78B_G4',
52 'UPI0003917CDC_G4',
53 'UPI0003BEDAD2_G4',
54 'UPI00076F1E58_G4',
55 'UPI000750B459_G4',
56 'UPI000390E43C_G4',
57 'UPI00020BF782_G4',
58 'UPI00005EF79B_G4',
59 'UPI000214CB6B_G4',
60 'UPI000535EBAA_G4',
61 'UPI00090967BB_G4',
62 'UPI00005F1A8B_G4',
63 'UPI0009291067_G4',
64 'UPI0007FB4FA8_G4',
65 'UPI000067362A_G4',
66 'UPI0001E6D971_G4',
67 'UPI00005F1287_G4',
68 'UPI00005F1BE0_G4',
69 'UPI00021ADB8E_G4',
70 'UPI00080C08D5_G4',
71 'UPI0002245125_G4',
72 'UPI00005F0DBD_G4',
73 'UPI0005CB0D29_G4',
74 'UPI00019AF91D_G4',
75 'UPI00092D8B81_G4',
76 'UPI000390012D_G4',
77 'UPI00092DE0C0_G4',
78 'UPI0001E17E72_G4',
79 'UPI00092DB897_G4',
80 'UPI0001C0981E_G4',
81 'UPI00092D7F6D_G1',
983 'UPI0001C3282B_G1',
1078 'UPI00000B27C8_G1',
1216 'UPI0005FC7343_G1',
1264 'UPI00092A793C_G1',
1676 'UPI00000E4A66_G3',
1681 'UPI000810C0CE_G3',
1684 'UPI00074F860D_G3',
1757 'UPI0001B5B454_G4',
1760 'UPI0001CB9117_G4',
1777 'UPI0002A1A3EA_G3',
1780 'UPI0001E1728E_G3',
1781 'UPI0002B8E8C3_G3',
1839 'UPI0001F8D949_G1',
1843 'UPI0005980B39_G1',
1849 'UPI00074FA569_G1',
1852 'UPI0005797E37_G1',
1870 'UPI0007A75752_G4',
1885 'UPI00080C09BF_G4',
1981 'UPI00000D07E5_G2',
1988 'UPI00092DC4B0_G3',
1992 'UPI000807301C_G3',
2041 'UPI000224229A_G1',
2052 'UPI00092D9759_G1',
2056 'UPI00092D7EA0_G1',
2057 'UPI00000BAB90_G1',
2058 'UPI0002A3734A_G1',
;
VERTICES
1 -0.020553349 0.0028274723 w=2 h=2 s=n,
2 -0.0019296152 0.0028274723 w=2 h=2 s=n,
3 -0.015957218 0.0038500356 w=2 h=2 s=n,
4 -0.01711686 0.004738118 w=2 h=2 s=n,
5 -0.018123899 0.007992937 w=2 h=2 s=n,
6 -0.03437707 0.03857745 w=2 h=2 s=n,
7 -0.015523125 0.06855321 w=2 h=2 s=n,
8 -0.030915026 0.0555768 w=2 h=2 s=n,
9 -0.027848843 0.062944315 w=2 h=2 s=n,
10 -0.030762404 0.061307363 w=2 h=2 s=n,
11 -0.031991724 0.0681569 w=2 h=2 s=n,
12 -0.03553776 0.06607156 w=2 h=2 s=n,
13 -0.11422793 0.24846032 w=2 h=2 s=n,
14 -0.12988214 0.27804625 w=2 h=2 s=n,
15 -0.13965303 0.26362562 w=2 h=2 s=n,
16 -0.14315553 0.26098827 w=2 h=2 s=n,
17 -0.14309883 0.2639241 w=2 h=2 s=n,
18 -0.17017303 0.2644317 w=2 h=2 s=n,
19 -0.17587057 0.26847798 w=2 h=2 s=n,
20 -0.1763636 0.27041066 w=2 h=2 s=n,
21 -0.18432984 0.24717994 w=2 h=2 s=n,
22 -0.18345457 0.24416244 w=2 h=2 s=n,
23 -0.18861951 0.24319363 w=2 h=2 s=n,
24 -0.23921208 0.22981028 w=2 h=2 s=n,
25 -0.2442944 0.18500176 w=2 h=2 s=n,
26 -0.24989492 0.18868528 w=2 h=2 s=n,
27 -0.24257776 0.17776202 w=2 h=2 s=n,
28 -0.24678467 0.17808598 w=2 h=2 s=n,
29 -0.24582525 0.17596397 w=2 h=2 s=n,
30 -0.24479245 0.17501234 w=2 h=2 s=n,
31 -0.25240657 0.17680699 w=2 h=2 s=n,
32 -0.24815491 0.166949 w=2 h=2 s=n,
33 -0.12148439 -0.019645127 w=2 h=2 s=n,
34 -0.11558231 -0.031795718 w=2 h=2 s=n,
35 -0.12104128 -0.03213741 w=2 h=2 s=n,
36 -0.13395752 -0.032753844 w=2 h=2 s=n,
37 -0.10188531 -0.045765895 w=2 h=2 s=n,
38 -0.107530266 -0.047127012 w=2 h=2 s=n,
39 -0.10722537 -0.04817211 w=2 h=2 s=n,
40 -0.10838226 -0.049888954 w=2 h=2 s=n,
41 -0.10807416 -0.05125466 w=2 h=2 s=n,
42 -0.111189745 -0.052717865 w=2 h=2 s=n,
43 -0.10918851 -0.053038523 w=2 h=2 s=n,
44 -0.10648353 -0.05323473 w=2 h=2 s=n,
45 -0.100737296 -0.05101242 w=2 h=2 s=n,
46 -0.10402604 -0.055625446 w=2 h=2 s=n,
47 -0.10639157 -0.062393054 w=2 h=2 s=n,
48 -0.10373469 -0.062215127 w=2 h=2 s=n,
49 -0.10559042 -0.06696798 w=2 h=2 s=n,
50 -0.099844396 -0.06171318 w=2 h=2 s=n,
51 -0.098381236 -0.06534709 w=2 h=2 s=n,
52 -0.09198704 -0.060466655 w=2 h=2 s=n,
53 -0.09456565 -0.06848015 w=2 h=2 s=n,
54 -0.09250882 -0.06741261 w=2 h=2 s=n,
55 -0.09185025 -0.06756867 w=2 h=2 s=n,
56 -0.0925763 -0.07548718 w=2 h=2 s=n,
57 -0.089797005 -0.068786554 w=2 h=2 s=n,
58 -0.0893431 -0.07028352 w=2 h=2 s=n,
59 -0.088405885 -0.07026803 w=2 h=2 s=n,
60 -0.08756591 -0.07283242 w=2 h=2 s=n,
61 -0.08515715 -0.064827465 w=2 h=2 s=n,
62 -0.08474739 -0.06087196 w=2 h=2 s=n,
63 -0.083453 -0.06488616 w=2 h=2 s=n,
64 -0.083326064 -0.06219694 w=2 h=2 s=n,
65 -0.0800381 -0.07168561 w=2 h=2 s=n,
66 -0.08062338 -0.063879035 w=2 h=2 s=n,
67 -0.08097912 -0.061319463 w=2 h=2 s=n,
68 -0.078494556 -0.058817506 w=2 h=2 s=n,
69 -0.07762701 -0.05884556 w=2 h=2 s=n,
70 -0.0749241 -0.059311137 w=2 h=2 s=n,
71 -0.07021922 -0.06401318 w=2 h=2 s=n,
72 -0.07249624 -0.060618304 w=2 h=2 s=n,
73 -0.07234451 -0.05883111 w=2 h=2 s=n,
74 -0.07398248 -0.055171046 w=2 h=2 s=n,
75 -0.06533195 -0.059827603 w=2 h=2 s=n,
76 -0.06645643 -0.055563062 w=2 h=2 s=n,
77 -0.057019856 -0.056142192 w=2 h=2 s=n,
78 -0.061738085 -0.045574263 w=2 h=2 s=n,
79 -0.047473192 -0.04685555 w=2 h=2 s=n,
80 -0.051917966 -0.04349721 w=2 h=2 s=n,
81 -0.023365492 -0.016233135 w=2 h=2 s=n,
82 -0.021279003 0.0026970545 w=2 h=2 s=n,
83 -0.020720808 0.002832437 w=2 h=2 s=n,
84 -0.021446463 0.0027020192 w=2 h=2 s=n,
85 -0.02100911 0.002832437 w=2 h=2 s=n,
86 -0.021734763 0.0027020192 w=2 h=2 s=n,
87 -0.023603126 0.0025354582 w=2 h=2 s=n,
88 -0.024258731 0.002335256 w=2 h=2 s=n,
89 -0.022390367 0.002501817 w=2 h=2 s=n,
90 -0.022102067 0.002501817 w=2 h=2 s=n,
91 -0.021934608 0.0024968523 w=2 h=2 s=n,
92 -0.027756684 9.1662863E-4 w=2 h=2 s=n,
93 -0.02588832 0.0010831895 w=2 h=2 s=n,
94 -0.02560002 0.0010831895 w=2 h=2 s=n,
95 -0.02543256 0.001078225 w=2 h=2 s=n,
96 -0.024776956 0.0012784273 w=2 h=2 s=n,
97 -0.026385669 0.0016161861 w=2 h=2 s=n,
98 -0.029883621 1.9755875E-4 w=2 h=2 s=n,
99 -0.028015258 3.6411974E-4 w=2 h=2 s=n,
100 -0.027726958 3.6411974E-4 w=2 h=2 s=n,
101 -0.027559496 3.591551E-4 w=2 h=2 s=n,
102 -0.032973066 -3.9541177E-4 w=2 h=2 s=n,
103 -0.03647102 -0.0018140391 w=2 h=2 s=n,
104 -0.034602657 -0.0016474781 w=2 h=2 s=n,
105 -0.034314353 -0.0016474781 w=2 h=2 s=n,
106 -0.034146894 -0.0016524425 w=2 h=2 s=n,
107 -0.033316292 7.897649E-4 w=2 h=2 s=n,
108 -0.0339719 5.8956246E-4 w=2 h=2 s=n,
109 -0.036098834 -1.295073E-4 w=2 h=2 s=n,
110 -0.04268623 -0.0021411052 w=2 h=2 s=n,
111 -0.046184186 -0.0035597326 w=2 h=2 s=n,
112 -0.046569385 -0.0037432297 w=2 h=2 s=n,
113 -0.03685622 -0.0019975363 w=2 h=2 s=n,
114 -0.034987856 -0.0018309752 w=2 h=2 s=n,
115 -0.034699555 -0.0018309752 w=2 h=2 s=n,
116 -0.034532096 -0.00183594 w=2 h=2 s=n,
117 -0.027944697 1.7565777E-4 w=2 h=2 s=n,
118 -0.02581776 8.9472765E-4 w=2 h=2 s=n,
119 -0.025162155 0.00109493 w=2 h=2 s=n,
120 -0.042991728 -0.002224582 w=2 h=2 s=n,
121 -0.046489682 -0.0036432093 w=2 h=2 s=n,
122 -0.04687488 -0.003826707 w=2 h=2 s=n,
123 -0.037161715 -0.0020810135 w=2 h=2 s=n,
124 -0.03529335 -0.0019144524 w=2 h=2 s=n,
125 -0.03500505 -0.0019144524 w=2 h=2 s=n,
126 -0.034837592 -0.0019194168 w=2 h=2 s=n,
127 -0.045225684 -0.0017792733 w=2 h=2 s=n,
128 -0.047352623 -0.002498343 w=2 h=2 s=n,
129 -0.05394002 -0.0045099407 w=2 h=2 s=n,
130 -0.054245517 -0.0045934175 w=2 h=2 s=n,
131 -0.057743467 -0.0060120453 w=2 h=2 s=n,
132 -0.05812867 -0.006195542 w=2 h=2 s=n,
133 -0.024953514 0.0024150738 w=2 h=2 s=n,
134 -0.03466668 6.6938053E-4 w=2 h=2 s=n,
135 -0.035322286 4.6917805E-4 w=2 h=2 s=n,
136 -0.04657607 -0.0018996574 w=2 h=2 s=n,
137 -0.04870301 -0.0026187275 w=2 h=2 s=n,
138 -0.05529041 -0.004630325 w=2 h=2 s=n,
139 -0.055595905 -0.004713802 w=2 h=2 s=n,
140 -0.059093855 -0.006132429 w=2 h=2 s=n,
141 -0.059479058 -0.0063159266 w=2 h=2 s=n,
142 -0.061600138 -0.0072502666 w=2 h=2 s=n,
143 -0.06024975 -0.007129883 w=2 h=2 s=n,
144 -0.048995964 -0.004761047 w=2 h=2 s=n,
145 -0.039282795 -0.003015354 w=2 h=2 s=n,
146 -0.03741443 -0.002848793 w=2 h=2 s=n,
147 -0.03712613 -0.002848793 w=2 h=2 s=n,
148 -0.036958672 -0.0028537575 w=2 h=2 s=n,
149 -0.036653176 -0.0027702807 w=2 h=2 s=n,
150 -0.030065779 -7.586825E-4 w=2 h=2 s=n,
151 -0.057261113 -0.005116194 w=2 h=2 s=n,
152 -0.060759068 -0.006534822 w=2 h=2 s=n,
153 -0.061144266 -0.0067183194 w=2 h=2 s=n,
154 -0.063265346 -0.0076526594 w=2 h=2 s=n,
155 -0.061914958 -0.007532275 w=2 h=2 s=n,
156 -0.06261273 -0.0070413346 w=2 h=2 s=n,
157 -0.06299792 -0.0072248313 w=2 h=2 s=n,
158 -0.065119006 -0.008159173 w=2 h=2 s=n,
159 -0.06376862 -0.008038788 w=2 h=2 s=n,
160 -0.059773203 -0.005567678 w=2 h=2 s=n,
161 -0.06327116 -0.0069863056 w=2 h=2 s=n,
162 -0.06512482 -0.0074928184 w=2 h=2 s=n,
163 -0.06551002 -0.007676315 w=2 h=2 s=n,
164 -0.067631096 -0.0086106565 w=2 h=2 s=n,
165 -0.06928067 -0.009721724 w=2 h=2 s=n,
166 -0.06676858 -0.009270241 w=2 h=2 s=n,
167 -0.06541819 -0.009149856 w=2 h=2 s=n,
168 -0.06356453 -0.008643343 w=2 h=2 s=n,
169 -0.06189932 -0.008240951 w=2 h=2 s=n,
170 -0.05064553 -0.005872115 w=2 h=2 s=n,
171 -0.040932365 -0.0041264216 w=2 h=2 s=n,
172 -0.039064 -0.0039598607 w=2 h=2 s=n,
173 -0.0387757 -0.0039598607 w=2 h=2 s=n,
174 -0.03860824 -0.003964825 w=2 h=2 s=n,
175 -0.038302746 -0.0038813485 w=2 h=2 s=n,
176 -0.03171535 -0.0018697503 w=2 h=2 s=n,
177 -0.029594265 -9.3541003E-4 w=2 h=2 s=n,
178 -0.027467329 -2.1634033E-4 w=2 h=2 s=n,
179 -0.026811725 -1.6137867E-5 w=2 h=2 s=n,
180 -0.06792041 -0.007825799 w=2 h=2 s=n,
181 -0.06830561 -0.008009297 w=2 h=2 s=n,
182 -0.070426695 -0.008943638 w=2 h=2 s=n,
183 -0.07207626 -0.010054706 w=2 h=2 s=n,
184 -0.07072337 -0.0090439385 w=2 h=2 s=n,
185 -0.07237294 -0.010155006 w=2 h=2 s=n,
186 -0.069577344 -0.009822025 w=2 h=2 s=n,
187 -0.07100766 -0.009149537 w=2 h=2 s=n,
188 -0.072657235 -0.010260605 w=2 h=2 s=n,
189 -0.069861636 -0.009927625 w=2 h=2 s=n,
190 -0.07297638 -0.0103900395 w=2 h=2 s=n,
191 -0.07018079 -0.010057058 w=2 h=2 s=n,
192 -0.07124528 -0.009229871 w=2 h=2 s=n,
193 -0.07289486 -0.010340939 w=2 h=2 s=n,
194 -0.073214 -0.010470374 w=2 h=2 s=n,
195 -0.07041841 -0.010137392 w=2 h=2 s=n,
196 -0.07350137 -0.010577116 w=2 h=2 s=n,
197 -0.07070578 -0.010244136 w=2 h=2 s=n,
198 -0.07360001 -0.01058591 w=2 h=2 s=n,
199 -0.07579196 -0.010650893 w=2 h=2 s=n,
200 -0.076559246 -0.010628146 w=2 h=2 s=n,
201 -0.07750444 -0.011793004 w=2 h=2 s=n,
202 -0.07673715 -0.011815752 w=2 h=2 s=n,
203 -0.0745452 -0.011750769 w=2 h=2 s=n,
204 -0.07444657 -0.011741975 w=2 h=2 s=n,
205 -0.07165097 -0.011408995 w=2 h=2 s=n,
206 -0.0713636 -0.011302251 w=2 h=2 s=n,
207 -0.07112598 -0.011221917 w=2 h=2 s=n,
208 -0.07080683 -0.011092483 w=2 h=2 s=n,
209 -0.07052254 -0.010986884 w=2 h=2 s=n,
210 -0.07022586 -0.0108865835 w=2 h=2 s=n,
211 -0.080705255 -0.015507118 w=2 h=2 s=n,
212 -0.07993797 -0.0155298645 w=2 h=2 s=n,
213 -0.07774601 -0.0154648805 w=2 h=2 s=n,
214 -0.07764738 -0.015456089 w=2 h=2 s=n,
215 -0.07485179 -0.0151231075 w=2 h=2 s=n,
216 -0.07456441 -0.015016365 w=2 h=2 s=n,
217 -0.0743268 -0.014936031 w=2 h=2 s=n,
218 -0.080914274 -0.015764713 w=2 h=2 s=n,
219 -0.08014699 -0.015787462 w=2 h=2 s=n,
220 -0.07795504 -0.015722478 w=2 h=2 s=n,
221 -0.0778564 -0.015713684 w=2 h=2 s=n,
222 -0.07506081 -0.015380704 w=2 h=2 s=n,
223 -0.07477344 -0.015273961 w=2 h=2 s=n,
224 -0.07453582 -0.015193627 w=2 h=2 s=n,
225 -0.080801874 -0.015612735 w=2 h=2 s=n,
226 -0.08101089 -0.01587033 w=2 h=2 s=n,
227 -0.08024361 -0.015893077 w=2 h=2 s=n,
228 -0.07805166 -0.015828095 w=2 h=2 s=n,
229 -0.077953026 -0.015819302 w=2 h=2 s=n,
230 -0.07515743 -0.015486321 w=2 h=2 s=n,
231 -0.08171547 -0.017349392 w=2 h=2 s=n,
232 -0.08094819 -0.017372139 w=2 h=2 s=n,
233 -0.078756236 -0.017307157 w=2 h=2 s=n,
234 -0.078657605 -0.017298363 w=2 h=2 s=n,
235 -0.075862005 -0.016965382 w=2 h=2 s=n,
236 -0.075765386 -0.016859764 w=2 h=2 s=n,
237 -0.07547802 -0.016753022 w=2 h=2 s=n,
238 -0.075240396 -0.016672688 w=2 h=2 s=n,
239 -0.07503138 -0.01641509 w=2 h=2 s=n,
240 -0.071830556 -0.012700979 w=2 h=2 s=n,
241 -0.07151141 -0.012571544 w=2 h=2 s=n,
242 -0.07122712 -0.012465945 w=2 h=2 s=n,
243 -0.070930436 -0.012365644 w=2 h=2 s=n,
244 -0.06998525 -0.011200786 w=2 h=2 s=n,
245 -0.06747316 -0.010749301 w=2 h=2 s=n,
246 -0.06612277 -0.010628917 w=2 h=2 s=n,
247 -0.0825667 -0.019281792 w=2 h=2 s=n,
248 -0.08179941 -0.019304538 w=2 h=2 s=n,
249 -0.07960746 -0.019239554 w=2 h=2 s=n,
250 -0.079508826 -0.01923076 w=2 h=2 s=n,
251 -0.076713234 -0.018897781 w=2 h=2 s=n,
252 -0.07661661 -0.018792164 w=2 h=2 s=n,
253 -0.07632924 -0.018685421 w=2 h=2 s=n,
254 -0.07609162 -0.018605087 w=2 h=2 s=n,
255 -0.0758826 -0.018347489 w=2 h=2 s=n,
256 -0.072681785 -0.014633377 w=2 h=2 s=n,
257 -0.07236263 -0.014503944 w=2 h=2 s=n,
258 -0.07207834 -0.014398343 w=2 h=2 s=n,
259 -0.071781665 -0.014298043 w=2 h=2 s=n,
260 -0.07083647 -0.013133184 w=2 h=2 s=n,
261 -0.06832438 -0.0126817 w=2 h=2 s=n,
262 -0.06697399 -0.012561316 w=2 h=2 s=n,
263 -0.08278541 -0.021118049 w=2 h=2 s=n,
264 -0.08201813 -0.021140795 w=2 h=2 s=n,
265 -0.079826176 -0.021075811 w=2 h=2 s=n,
266 -0.079727545 -0.02106702 w=2 h=2 s=n,
267 -0.076931946 -0.020734038 w=2 h=2 s=n,
268 -0.07683533 -0.02062842 w=2 h=2 s=n,
269 -0.07654796 -0.020521678 w=2 h=2 s=n,
270 -0.07631034 -0.020441344 w=2 h=2 s=n,
271 -0.07610132 -0.020183746 w=2 h=2 s=n,
272 -0.0729005 -0.016469633 w=2 h=2 s=n,
273 -0.07258135 -0.0163402 w=2 h=2 s=n,
274 -0.07229706 -0.0162346 w=2 h=2 s=n,
275 -0.07200038 -0.0161343 w=2 h=2 s=n,
276 -0.07105519 -0.014969441 w=2 h=2 s=n,
277 -0.0685431 -0.014517958 w=2 h=2 s=n,
278 -0.06719271 -0.014397574 w=2 h=2 s=n,
279 -0.06634148 -0.012465174 w=2 h=2 s=n,
280 -0.0656369 -0.010986114 w=2 h=2 s=n,
281 -0.06378324 -0.010479601 w=2 h=2 s=n,
282 -0.062118035 -0.010077208 w=2 h=2 s=n,
283 -0.050864246 -0.007708373 w=2 h=2 s=n,
284 -0.04115108 -0.0059626796 w=2 h=2 s=n,
285 -0.039282717 -0.005796118 w=2 h=2 s=n,
286 -0.038994417 -0.005796118 w=2 h=2 s=n,
287 -0.038826954 -0.005801083 w=2 h=2 s=n,
288 -0.038521457 -0.005717606 w=2 h=2 s=n,
289 -0.031934064 -0.0037060084 w=2 h=2 s=n,
290 -0.02981298 -0.002771668 w=2 h=2 s=n,
291 -0.027686043 -0.002052598 w=2 h=2 s=n,
292 -0.027030438 -0.0018523956 w=2 h=2 s=n,
293 -0.083141774 -0.023505205 w=2 h=2 s=n,
294 -0.08237449 -0.023527952 w=2 h=2 s=n,
295 -0.08018254 -0.023462968 w=2 h=2 s=n,
296 -0.08008391 -0.023454174 w=2 h=2 s=n,
297 -0.07728831 -0.023121195 w=2 h=2 s=n,
298 -0.07719169 -0.023015577 w=2 h=2 s=n,
299 -0.07690432 -0.022908835 w=2 h=2 s=n,
300 -0.0766667 -0.0228285 w=2 h=2 s=n,
301 -0.07645768 -0.022570902 w=2 h=2 s=n,
302 -0.07325686 -0.01885679 w=2 h=2 s=n,
303 -0.07293771 -0.018727357 w=2 h=2 s=n,
304 -0.07265342 -0.018621756 w=2 h=2 s=n,
305 -0.07235674 -0.018521456 w=2 h=2 s=n,
306 -0.07141155 -0.017356597 w=2 h=2 s=n,
307 -0.06889946 -0.016905112 w=2 h=2 s=n,
308 -0.06754907 -0.016784728 w=2 h=2 s=n,
309 -0.06669784 -0.014852331 w=2 h=2 s=n,
310 -0.065993264 -0.01337327 w=2 h=2 s=n,
311 -0.064139605 -0.012866757 w=2 h=2 s=n,
312 -0.062474396 -0.012464365 w=2 h=2 s=n,
313 -0.051220607 -0.010095529 w=2 h=2 s=n,
314 -0.04150744 -0.008349836 w=2 h=2 s=n,
315 -0.039639078 -0.008183274 w=2 h=2 s=n,
316 -0.039350778 -0.008183274 w=2 h=2 s=n,
317 -0.039183315 -0.008188239 w=2 h=2 s=n,
318 -0.03887782 -0.008104762 w=2 h=2 s=n,
319 -0.032290425 -0.0060931644 w=2 h=2 s=n,
320 -0.0833995 -0.02493918 w=2 h=2 s=n,
321 -0.082632214 -0.024961926 w=2 h=2 s=n,
322 -0.08044025 -0.024896942 w=2 h=2 s=n,
323 -0.08034162 -0.02488815 w=2 h=2 s=n,
324 -0.07754603 -0.024555169 w=2 h=2 s=n,
325 -0.0774494 -0.024449551 w=2 h=2 s=n,
326 -0.077162035 -0.024342809 w=2 h=2 s=n,
327 -0.07692441 -0.024262475 w=2 h=2 s=n,
328 -0.076715395 -0.024004877 w=2 h=2 s=n,
329 -0.07351458 -0.020290764 w=2 h=2 s=n,
330 -0.07319543 -0.02016133 w=2 h=2 s=n,
331 -0.072911136 -0.02005573 w=2 h=2 s=n,
332 -0.07261446 -0.01995543 w=2 h=2 s=n,
333 -0.071669266 -0.018790571 w=2 h=2 s=n,
334 -0.069157176 -0.018339086 w=2 h=2 s=n,
335 -0.06780679 -0.018218702 w=2 h=2 s=n,
336 -0.06695557 -0.016286304 w=2 h=2 s=n,
337 -0.06625099 -0.014807244 w=2 h=2 s=n,
338 -0.06439733 -0.014300731 w=2 h=2 s=n,
339 -0.062732115 -0.013898338 w=2 h=2 s=n,
340 -0.051478326 -0.011529503 w=2 h=2 s=n,
341 -0.04176516 -0.00978381 w=2 h=2 s=n,
342 -0.039896797 -0.009617249 w=2 h=2 s=n,
343 -0.039608497 -0.009617249 w=2 h=2 s=n,
344 -0.039441038 -0.009622213 w=2 h=2 s=n,
345 -0.03913554 -0.009538736 w=2 h=2 s=n,
346 -0.08389805 -0.027307691 w=2 h=2 s=n,
347 -0.08313076 -0.02733044 w=2 h=2 s=n,
348 -0.08093881 -0.027265456 w=2 h=2 s=n,
349 -0.08084018 -0.027256662 w=2 h=2 s=n,
350 -0.07804458 -0.02692368 w=2 h=2 s=n,
351 -0.07794796 -0.026818065 w=2 h=2 s=n,
352 -0.07766059 -0.02671132 w=2 h=2 s=n,
353 -0.07742297 -0.026630986 w=2 h=2 s=n,
354 -0.07721395 -0.02637339 w=2 h=2 s=n,
355 -0.07401314 -0.022659278 w=2 h=2 s=n,
356 -0.07369398 -0.022529842 w=2 h=2 s=n,
357 -0.07340969 -0.022424243 w=2 h=2 s=n,
358 -0.07311301 -0.022323944 w=2 h=2 s=n,
359 -0.07216782 -0.021159085 w=2 h=2 s=n,
360 -0.06965573 -0.0207076 w=2 h=2 s=n,
361 -0.06830534 -0.020587215 w=2 h=2 s=n,
362 -0.067454115 -0.018654818 w=2 h=2 s=n,
363 -0.066749536 -0.017175756 w=2 h=2 s=n,
364 -0.06489588 -0.016669244 w=2 h=2 s=n,
365 -0.06323067 -0.01626685 w=2 h=2 s=n,
366 -0.051976882 -0.013898016 w=2 h=2 s=n,
367 -0.042263713 -0.0121523235 w=2 h=2 s=n,
368 -0.04039535 -0.011985762 w=2 h=2 s=n,
369 -0.04010705 -0.011985762 w=2 h=2 s=n,
370 -0.03993959 -0.011990727 w=2 h=2 s=n,
371 -0.08272197 -0.019850016 w=2 h=2 s=n,
372 -0.08294068 -0.021686273 w=2 h=2 s=n,
373 -0.083297044 -0.02407343 w=2 h=2 s=n,
374 -0.08355477 -0.025507404 w=2 h=2 s=n,
375 -0.084053315 -0.027875917 w=2 h=2 s=n,
376 -0.08328603 -0.027898664 w=2 h=2 s=n,
377 -0.08109408 -0.02783368 w=2 h=2 s=n,
378 -0.08099545 -0.027824888 w=2 h=2 s=n,
379 -0.07819985 -0.027491907 w=2 h=2 s=n,
380 -0.07810323 -0.02738629 w=2 h=2 s=n,
381 -0.07781586 -0.027279546 w=2 h=2 s=n,
382 -0.07757824 -0.027199212 w=2 h=2 s=n,
383 -0.07736922 -0.026941614 w=2 h=2 s=n,
384 -0.0741684 -0.023227502 w=2 h=2 s=n,
385 -0.07384925 -0.023098068 w=2 h=2 s=n,
386 -0.07356496 -0.02299247 w=2 h=2 s=n,
387 -0.07326828 -0.022892168 w=2 h=2 s=n,
388 -0.07232309 -0.021727309 w=2 h=2 s=n,
389 -0.069811 -0.021275826 w=2 h=2 s=n,
390 -0.06846061 -0.021155441 w=2 h=2 s=n,
391 -0.0856912 -0.034653924 w=2 h=2 s=n,
392 -0.084923916 -0.034676675 w=2 h=2 s=n,
393 -0.08273196 -0.03461169 w=2 h=2 s=n,
394 -0.082633324 -0.034602895 w=2 h=2 s=n,
395 -0.07983773 -0.034269914 w=2 h=2 s=n,
396 -0.07974111 -0.0341643 w=2 h=2 s=n,
397 -0.079453744 -0.034057554 w=2 h=2 s=n,
398 -0.07921612 -0.03397722 w=2 h=2 s=n,
399 -0.079007104 -0.033719625 w=2 h=2 s=n,
400 -0.07580628 -0.03000551 w=2 h=2 s=n,
401 -0.07548714 -0.029876076 w=2 h=2 s=n,
402 -0.075202845 -0.029770479 w=2 h=2 s=n,
403 -0.07490616 -0.029670179 w=2 h=2 s=n,
404 -0.073960975 -0.028505318 w=2 h=2 s=n,
405 -0.071448885 -0.028053835 w=2 h=2 s=n,
406 -0.0700985 -0.02793345 w=2 h=2 s=n,
407 -0.08642209 -0.03812622 w=2 h=2 s=n,
408 -0.0856548 -0.038148966 w=2 h=2 s=n,
409 -0.08346285 -0.03808398 w=2 h=2 s=n,
410 -0.08336422 -0.03807519 w=2 h=2 s=n,
411 -0.08056863 -0.03774221 w=2 h=2 s=n,
412 -0.080472 -0.037636593 w=2 h=2 s=n,
413 -0.08018463 -0.03752985 w=2 h=2 s=n,
414 -0.07994701 -0.037449516 w=2 h=2 s=n,
415 -0.07973799 -0.037191916 w=2 h=2 s=n,
416 -0.07653718 -0.033477806 w=2 h=2 s=n,
417 -0.076218024 -0.03334837 w=2 h=2 s=n,
418 -0.07593373 -0.03324277 w=2 h=2 s=n,
419 -0.07563705 -0.03314247 w=2 h=2 s=n,
420 -0.07469186 -0.031977613 w=2 h=2 s=n,
421 -0.07217977 -0.031526126 w=2 h=2 s=n,
422 -0.070829384 -0.031405743 w=2 h=2 s=n,
423 -0.086488344 -0.03924257 w=2 h=2 s=n,
424 -0.08572105 -0.03926532 w=2 h=2 s=n,
425 -0.0835291 -0.039200336 w=2 h=2 s=n,
426 -0.08343047 -0.03919154 w=2 h=2 s=n,
427 -0.08063487 -0.038858563 w=2 h=2 s=n,
428 -0.08053825 -0.038752943 w=2 h=2 s=n,
429 -0.08025088 -0.038646203 w=2 h=2 s=n,
430 -0.08001326 -0.038565867 w=2 h=2 s=n,
431 -0.07980424 -0.03830827 w=2 h=2 s=n,
432 -0.07660343 -0.034594156 w=2 h=2 s=n,
433 -0.076284274 -0.034464724 w=2 h=2 s=n,
434 -0.07599998 -0.034359124 w=2 h=2 s=n,
435 -0.0757033 -0.034258824 w=2 h=2 s=n,
436 -0.07475811 -0.033093963 w=2 h=2 s=n,
437 -0.07224602 -0.03264248 w=2 h=2 s=n,
438 -0.070895635 -0.032522094 w=2 h=2 s=n,
439 -0.07016474 -0.029049803 w=2 h=2 s=n,
440 -0.068526864 -0.022271793 w=2 h=2 s=n,
441 -0.068371594 -0.021703567 w=2 h=2 s=n,
442 -0.067520365 -0.01977117 w=2 h=2 s=n,
443 -0.066815786 -0.018292109 w=2 h=2 s=n,
444 -0.064962134 -0.017785596 w=2 h=2 s=n,
445 -0.06329692 -0.017383203 w=2 h=2 s=n,
446 -0.052043132 -0.015014368 w=2 h=2 s=n,
447 -0.042329963 -0.013268675 w=2 h=2 s=n,
448 -0.0404616 -0.013102115 w=2 h=2 s=n,
449 -0.0401733 -0.013102115 w=2 h=2 s=n,
450 -0.04000584 -0.013107079 w=2 h=2 s=n,
451 -0.039507285 -0.010738566 w=2 h=2 s=n,
452 -0.03920179 -0.010655088 w=2 h=2 s=n,
453 -0.08697667 -0.043342404 w=2 h=2 s=n,
454 -0.08620939 -0.04336515 w=2 h=2 s=n,
455 -0.084017426 -0.043300167 w=2 h=2 s=n,
456 -0.083918795 -0.043291375 w=2 h=2 s=n,
457 -0.0811232 -0.042958394 w=2 h=2 s=n,
458 -0.081026584 -0.042852778 w=2 h=2 s=n,
459 -0.08073921 -0.042746034 w=2 h=2 s=n,
460 -0.080501586 -0.0426657 w=2 h=2 s=n,
461 -0.08029257 -0.0424081 w=2 h=2 s=n,
462 -0.07709175 -0.03869399 w=2 h=2 s=n,
463 -0.0767726 -0.038564555 w=2 h=2 s=n,
464 -0.07648831 -0.03845896 w=2 h=2 s=n,
465 -0.076191634 -0.038358655 w=2 h=2 s=n,
466 -0.07524644 -0.037193798 w=2 h=2 s=n,
467 -0.07273435 -0.03674231 w=2 h=2 s=n,
468 -0.07138396 -0.03662193 w=2 h=2 s=n,
469 -0.06881254 -0.005186979 w=2 h=2 s=n,
470 -0.06919774 -0.005370476 w=2 h=2 s=n,
471 -0.07131882 -0.006304817 w=2 h=2 s=n,
472 -0.0716155 -0.0064051175 w=2 h=2 s=n,
473 -0.071899794 -0.0065107164 w=2 h=2 s=n,
474 -0.07213741 -0.0065910504 w=2 h=2 s=n,
475 -0.07378698 -0.0077021183 w=2 h=2 s=n,
476 -0.07410613 -0.007831553 w=2 h=2 s=n,
477 -0.074393496 -0.0079382965 w=2 h=2 s=n,
478 -0.074492134 -0.007947089 w=2 h=2 s=n,
479 -0.07668409 -0.008012072 w=2 h=2 s=n,
480 -0.07745137 -0.007989326 w=2 h=2 s=n,
481 -0.078396566 -0.009154184 w=2 h=2 s=n,
482 -0.08159738 -0.012868297 w=2 h=2 s=n,
483 -0.081694 -0.012973915 w=2 h=2 s=n,
484 -0.081903026 -0.013231511 w=2 h=2 s=n,
485 -0.082607605 -0.014710573 w=2 h=2 s=n,
486 -0.083458826 -0.016642971 w=2 h=2 s=n,
487 -0.083614096 -0.017211195 w=2 h=2 s=n,
488 -0.08693184 -0.043475013 w=2 h=2 s=n,
489 -0.08616455 -0.04349776 w=2 h=2 s=n,
490 -0.083972596 -0.043432776 w=2 h=2 s=n,
491 -0.083873965 -0.043423984 w=2 h=2 s=n,
492 -0.081078365 -0.043091003 w=2 h=2 s=n,
493 -0.08098175 -0.042985387 w=2 h=2 s=n,
494 -0.08069438 -0.042878643 w=2 h=2 s=n,
495 -0.080456756 -0.04279831 w=2 h=2 s=n,
496 -0.08024774 -0.04254071 w=2 h=2 s=n,
497 -0.07704692 -0.0388266 w=2 h=2 s=n,
498 -0.07672777 -0.038697165 w=2 h=2 s=n,
499 -0.07644348 -0.038591567 w=2 h=2 s=n,
500 -0.0761468 -0.038491264 w=2 h=2 s=n,
501 -0.07520161 -0.037326407 w=2 h=2 s=n,
502 -0.07268952 -0.036874924 w=2 h=2 s=n,
503 -0.07133913 -0.036754537 w=2 h=2 s=n,
504 -0.08014816 -0.0042308685 w=2 h=2 s=n,
505 -0.08109335 -0.0053957277 w=2 h=2 s=n,
506 -0.08429417 -0.009109841 w=2 h=2 s=n,
507 -0.08439079 -0.009215457 w=2 h=2 s=n,
508 -0.08459981 -0.009473055 w=2 h=2 s=n,
509 -0.08530439 -0.010952116 w=2 h=2 s=n,
510 -0.086155616 -0.012884515 w=2 h=2 s=n,
511 -0.08631088 -0.013452739 w=2 h=2 s=n,
512 -0.08541875 -0.01609156 w=2 h=2 s=n,
513 -0.08563747 -0.017927816 w=2 h=2 s=n,
514 -0.08599383 -0.020314973 w=2 h=2 s=n,
515 -0.08625155 -0.021748947 w=2 h=2 s=n,
516 -0.086750105 -0.02411746 w=2 h=2 s=n,
517 -0.08838799 -0.030895468 w=2 h=2 s=n,
518 -0.089118876 -0.034367763 w=2 h=2 s=n,
519 -0.07271966 -0.004087245 w=2 h=2 s=n,
520 -0.073003955 -0.0041928445 w=2 h=2 s=n,
521 -0.07324158 -0.0042731785 w=2 h=2 s=n,
522 -0.07489114 -0.0053842464 w=2 h=2 s=n,
523 -0.07521029 -0.0055136806 w=2 h=2 s=n,
524 -0.075497665 -0.0056204232 w=2 h=2 s=n,
525 -0.075596295 -0.005629216 w=2 h=2 s=n,
526 -0.07778825 -0.0056942 w=2 h=2 s=n,
527 -0.07855554 -0.0056714523 w=2 h=2 s=n,
528 -0.08125232 -0.0019129963 w=2 h=2 s=n,
529 -0.08219751 -0.003077855 w=2 h=2 s=n,
530 -0.08539833 -0.0067919674 w=2 h=2 s=n,
531 -0.08549495 -0.006897585 w=2 h=2 s=n,
532 -0.08570397 -0.0071551823 w=2 h=2 s=n,
533 -0.08640855 -0.008634244 w=2 h=2 s=n,
534 -0.08725978 -0.0105666425 w=2 h=2 s=n,
535 -0.08741504 -0.011134868 w=2 h=2 s=n,
536 -0.08669591 -0.044110175 w=2 h=2 s=n,
537 -0.08592862 -0.04413292 w=2 h=2 s=n,
538 -0.083736666 -0.044067938 w=2 h=2 s=n,
539 -0.083638035 -0.044059146 w=2 h=2 s=n,
540 -0.08084244 -0.043726165 w=2 h=2 s=n,
541 -0.080745816 -0.04362055 w=2 h=2 s=n,
542 -0.08045845 -0.043513805 w=2 h=2 s=n,
543 -0.080220826 -0.04343347 w=2 h=2 s=n,
544 -0.08001181 -0.043175872 w=2 h=2 s=n,
545 -0.07681099 -0.03946176 w=2 h=2 s=n,
546 -0.07649184 -0.039332327 w=2 h=2 s=n,
547 -0.07620755 -0.039226726 w=2 h=2 s=n,
548 -0.07591087 -0.039126426 w=2 h=2 s=n,
549 -0.07496568 -0.03796157 w=2 h=2 s=n,
550 -0.07245359 -0.037510082 w=2 h=2 s=n,
551 -0.0711032 -0.0373897 w=2 h=2 s=n,
552 -0.084727794 0.0039716577 w=2 h=2 s=n,
553 -0.08567298 0.0028067986 w=2 h=2 s=n,
554 -0.088873796 -9.073141E-4 w=2 h=2 s=n,
555 -0.088970415 -0.0010129312 w=2 h=2 s=n,
556 -0.08917944 -0.0012705285 w=2 h=2 s=n,
557 -0.08988402 -0.0027495895 w=2 h=2 s=n,
558 -0.09073524 -0.004681988 w=2 h=2 s=n,
559 -0.09089051 -0.005250213 w=2 h=2 s=n,
560 -0.08978635 -0.007568085 w=2 h=2 s=n,
561 -0.08889422 -0.010206906 w=2 h=2 s=n,
562 -0.08911294 -0.012043164 w=2 h=2 s=n,
563 -0.0894693 -0.014430321 w=2 h=2 s=n,
564 -0.08972702 -0.015864294 w=2 h=2 s=n,
565 -0.09022557 -0.018232806 w=2 h=2 s=n,
566 -0.09186345 -0.025010815 w=2 h=2 s=n,
567 -0.1275578 0.081660874 w=2 h=2 s=n,
568 -0.128503 0.08049601 w=2 h=2 s=n,
569 -0.13170381 0.0767819 w=2 h=2 s=n,
570 -0.13180043 0.07667629 w=2 h=2 s=n,
571 -0.13200946 0.07641869 w=2 h=2 s=n,
572 -0.13271403 0.07493962 w=2 h=2 s=n,
573 -0.13356526 0.073007226 w=2 h=2 s=n,
574 -0.13372053 0.072439 w=2 h=2 s=n,
575 -0.14048705 0.10355264 w=2 h=2 s=n,
576 -0.14143224 0.10238778 w=2 h=2 s=n,
577 -0.14463305 0.098673664 w=2 h=2 s=n,
578 -0.14472967 0.098568045 w=2 h=2 s=n,
579 -0.14493869 0.09831045 w=2 h=2 s=n,
580 -0.14564328 0.09683139 w=2 h=2 s=n,
581 -0.14649451 0.09489899 w=2 h=2 s=n,
582 -0.14664976 0.094330765 w=2 h=2 s=n,
583 -0.12927419 0.08500494 w=2 h=2 s=n,
584 -0.14220344 0.106896706 w=2 h=2 s=n,
585 -0.14314863 0.105731845 w=2 h=2 s=n,
586 -0.14634944 0.10201773 w=2 h=2 s=n,
587 -0.14644606 0.10191211 w=2 h=2 s=n,
588 -0.14665508 0.101654515 w=2 h=2 s=n,
589 -0.14735967 0.100175455 w=2 h=2 s=n,
590 -0.1482109 0.09824306 w=2 h=2 s=n,
591 -0.13072887 0.08805862 w=2 h=2 s=n,
592 -0.14365812 0.109950386 w=2 h=2 s=n,
593 -0.14460331 0.108785525 w=2 h=2 s=n,
594 -0.14780413 0.10507141 w=2 h=2 s=n,
595 -0.14790075 0.10496579 w=2 h=2 s=n,
596 -0.14810976 0.104708195 w=2 h=2 s=n,
597 -0.14881435 0.103229135 w=2 h=2 s=n,
598 -0.14966556 0.10129674 w=2 h=2 s=n,
599 -0.086239725 -0.0462774 w=2 h=2 s=n,
600 -0.085472435 -0.046300147 w=2 h=2 s=n,
601 -0.08328048 -0.046235166 w=2 h=2 s=n,
602 -0.08318185 -0.04622637 w=2 h=2 s=n,
603 -0.086755216 -0.04495787 w=2 h=2 s=n,
604 -0.086519286 -0.04559303 w=2 h=2 s=n,
605 -0.0860631 -0.047760256 w=2 h=2 s=n,
606 -0.08529582 -0.047783002 w=2 h=2 s=n,
607 -0.083103865 -0.04771802 w=2 h=2 s=n,
608 -0.08300523 -0.047709227 w=2 h=2 s=n,
609 -0.07278376 -0.0038219884 w=2 h=2 s=n,
610 -0.07306805 -0.0039275875 w=2 h=2 s=n,
611 -0.073305674 -0.0040079216 w=2 h=2 s=n,
612 -0.07495524 -0.005118989 w=2 h=2 s=n,
613 -0.07527439 -0.005248423 w=2 h=2 s=n,
614 -0.07556176 -0.0053551667 w=2 h=2 s=n,
615 -0.07566039 -0.0053639594 w=2 h=2 s=n,
616 -0.077852346 -0.0054289424 w=2 h=2 s=n,
617 -0.07861964 -0.0054061958 w=2 h=2 s=n,
618 -0.08131642 -0.0016477393 w=2 h=2 s=n,
619 -0.08479189 0.0042369147 w=2 h=2 s=n,
620 -0.1276219 0.08192613 w=2 h=2 s=n,
621 -0.1293383 0.085270196 w=2 h=2 s=n,
622 -0.13079298 0.088323876 w=2 h=2 s=n,
623 -0.14372222 0.11021564 w=2 h=2 s=n,
624 -0.1446674 0.10905078 w=2 h=2 s=n,
625 -0.14786823 0.105336666 w=2 h=2 s=n,
626 -0.14796485 0.10523105 w=2 h=2 s=n,
627 -0.14817387 0.10497345 w=2 h=2 s=n,
628 -0.08556907 -0.048448786 w=2 h=2 s=n,
629 -0.08480178 -0.048471533 w=2 h=2 s=n,
630 -0.082609825 -0.04840655 w=2 h=2 s=n,
631 -0.082511194 -0.048397757 w=2 h=2 s=n,
632 -0.08268782 -0.0469149 w=2 h=2 s=n,
633 -0.083144 -0.044747677 w=2 h=2 s=n,
634 -0.0803484 -0.044414695 w=2 h=2 s=n,
635 -0.08025178 -0.044309076 w=2 h=2 s=n,
636 -0.079964414 -0.044202335 w=2 h=2 s=n,
637 -0.07972679 -0.044122 w=2 h=2 s=n,
638 -0.079517774 -0.043864403 w=2 h=2 s=n,
639 -0.07631695 -0.04015029 w=2 h=2 s=n,
640 -0.07599781 -0.040020857 w=2 h=2 s=n,
641 -0.075713515 -0.039915256 w=2 h=2 s=n,
642 -0.07541683 -0.039814956 w=2 h=2 s=n,
643 -0.074471645 -0.038650095 w=2 h=2 s=n,
644 -0.071959555 -0.038198613 w=2 h=2 s=n,
645 -0.07060917 -0.03807823 w=2 h=2 s=n,
646 -0.07084509 -0.037443068 w=2 h=2 s=n,
647 -0.1598941 0.13014594 w=2 h=2 s=n,
648 -0.16083929 0.12898108 w=2 h=2 s=n,
649 -0.1640401 0.12526697 w=2 h=2 s=n,
650 -0.16413672 0.12516136 w=2 h=2 s=n,
651 -0.16434574 0.12490377 w=2 h=2 s=n,
652 -0.16428164 0.124638505 w=2 h=2 s=n,
653 -0.16498622 0.123159446 w=2 h=2 s=n,
654 -0.16583745 0.12122705 w=2 h=2 s=n,
655 -0.16438277 0.11817337 w=2 h=2 s=n,
656 -0.16266638 0.1148293 w=2 h=2 s=n,
657 -0.16282165 0.114261076 w=2 h=2 s=n,
658 -0.13083033 0.08843439 w=2 h=2 s=n,
659 -0.14375958 0.110326156 w=2 h=2 s=n,
660 -0.15993145 0.13025646 w=2 h=2 s=n,
661 -0.16087665 0.1290916 w=2 h=2 s=n,
662 -0.16407746 0.12537749 w=2 h=2 s=n,
663 -0.16417408 0.12527187 w=2 h=2 s=n,
664 -0.1643831 0.12501428 w=2 h=2 s=n,
665 -0.16431901 0.12474903 w=2 h=2 s=n,
666 -0.16502358 0.12326997 w=2 h=2 s=n,
667 -0.13100442 0.08907147 w=2 h=2 s=n,
668 -0.14393365 0.11096323 w=2 h=2 s=n,
669 -0.16010554 0.13089353 w=2 h=2 s=n,
670 -0.16105072 0.12972867 w=2 h=2 s=n,
671 -0.16425155 0.12601456 w=2 h=2 s=n,
672 -0.16434817 0.12590896 w=2 h=2 s=n,
673 -0.16455719 0.12565136 w=2 h=2 s=n,
674 -0.068672135 -0.003612024 w=2 h=2 s=n,
675 -0.06905733 -0.0037955216 w=2 h=2 s=n,
676 -0.071178414 -0.0047298614 w=2 h=2 s=n,
677 -0.071475096 -0.0048301625 w=2 h=2 s=n,
678 -0.07257926 -0.0025122904 w=2 h=2 s=n,
679 -0.072643355 -0.0022470334 w=2 h=2 s=n,
680 -0.07292765 -0.0023526328 w=2 h=2 s=n,
681 -0.07316527 -0.0024329668 w=2 h=2 s=n,
682 -0.07481483 -0.0035440347 w=2 h=2 s=n,
683 -0.07513399 -0.0036734685 w=2 h=2 s=n,
684 -0.075421356 -0.0037802116 w=2 h=2 s=n,
685 -0.07551999 -0.0037890046 w=2 h=2 s=n,
686 -0.07771195 -0.0038539881 w=2 h=2 s=n,
687 -0.07847923 -0.0038312406 w=2 h=2 s=n,
688 -0.08117601 -7.27844E-5 w=2 h=2 s=n,
689 -0.084651485 0.0058118696 w=2 h=2 s=n,
690 -0.1274815 0.083501086 w=2 h=2 s=n,
691 -0.1291979 0.08684515 w=2 h=2 s=n,
692 -0.13065256 0.08989883 w=2 h=2 s=n,
693 -0.13068993 0.09000935 w=2 h=2 s=n,
694 -0.13086401 0.09064642 w=2 h=2 s=n,
695 -0.14379326 0.11253819 w=2 h=2 s=n,
696 -0.15996513 0.13246849 w=2 h=2 s=n,
697 -0.08695636 -0.043888263 w=2 h=2 s=n,
698 -0.08677974 -0.04537112 w=2 h=2 s=n,
699 -0.08654381 -0.04600628 w=2 h=2 s=n,
700 -0.08608763 -0.048173506 w=2 h=2 s=n,
701 -0.08559359 -0.048862036 w=2 h=2 s=n,
702 -0.084826306 -0.048884783 w=2 h=2 s=n,
703 -0.08263435 -0.0488198 w=2 h=2 s=n,
704 -0.16525452 0.12627654 w=2 h=2 s=n,
705 -0.16546354 0.12601894 w=2 h=2 s=n,
706 -0.16528946 0.12538186 w=2 h=2 s=n,
707 -0.16522536 0.1251166 w=2 h=2 s=n,
708 -0.16592994 0.12363754 w=2 h=2 s=n,
709 -0.16589259 0.12352703 w=2 h=2 s=n,
710 -0.1667438 0.12159463 w=2 h=2 s=n,
711 -0.16528912 0.11854095 w=2 h=2 s=n,
712 -0.16357273 0.11519688 w=2 h=2 s=n,
713 -0.163728 0.11462866 w=2 h=2 s=n,
714 -0.14755613 0.09469835 w=2 h=2 s=n,
715 -0.13462688 0.07280658 w=2 h=2 s=n,
716 -0.09179687 -0.004882632 w=2 h=2 s=n,
717 -0.09069271 -0.007200504 w=2 h=2 s=n,
718 -0.08980058 -0.009839325 w=2 h=2 s=n,
719 -0.09001929 -0.011675582 w=2 h=2 s=n,
720 -0.090375654 -0.014062739 w=2 h=2 s=n,
721 -0.09063338 -0.015496713 w=2 h=2 s=n,
722 -0.091131926 -0.017865226 w=2 h=2 s=n,
723 -0.09276981 -0.024643235 w=2 h=2 s=n,
724 -0.089294344 -0.03052789 w=2 h=2 s=n,
725 -0.09002523 -0.03400018 w=2 h=2 s=n,
726 -0.08732845 -0.037758637 w=2 h=2 s=n,
727 -0.0873947 -0.03887499 w=2 h=2 s=n,
728 -0.087883025 -0.042974822 w=2 h=2 s=n,
729 -0.13115706 0.09185908 w=2 h=2 s=n,
730 -0.14408629 0.113750845 w=2 h=2 s=n,
731 -0.16025817 0.13368115 w=2 h=2 s=n,
732 -0.16039857 0.1321062 w=2 h=2 s=n,
733 -0.16134377 0.13094133 w=2 h=2 s=n,
734 -0.16454458 0.12722723 w=2 h=2 s=n,
735 -0.1646412 0.12712161 w=2 h=2 s=n,
736 -0.16554756 0.1274892 w=2 h=2 s=n,
737 -0.16575658 0.1272316 w=2 h=2 s=n,
738 -0.019414136 0.0036448855 w=2 h=2 s=n,
739 -0.019581595 0.00364985 w=2 h=2 s=n,
740 -0.019869898 0.00364985 w=2 h=2 s=n,
741 -0.02059555 0.0035194322 w=2 h=2 s=n,
742 -0.022463914 0.0033528714 w=2 h=2 s=n,
743 -0.023814302 0.003232487 w=2 h=2 s=n,
744 -0.033527467 0.0014867935 w=2 h=2 s=n,
745 -0.034183074 0.0012865912 w=2 h=2 s=n,
746 -0.04543686 -0.0010822444 w=2 h=2 s=n,
747 -0.0475638 -0.0018013144 w=2 h=2 s=n,
748 -0.054151196 -0.0038129122 w=2 h=2 s=n,
749 -0.054456692 -0.0038963894 w=2 h=2 s=n,
750 -0.0561219 -0.0042987815 w=2 h=2 s=n,
751 -0.05863399 -0.0047502653 w=2 h=2 s=n,
752 -0.062131945 -0.006168892 w=2 h=2 s=n,
753 -0.0639856 -0.006675405 w=2 h=2 s=n,
754 -0.0667812 -0.0070083863 w=2 h=2 s=n,
755 -0.067673326 -0.0043695658 w=2 h=2 s=n,
756 -0.06753292 -0.002794611 w=2 h=2 s=n,
757 -0.06791812 -0.0029781081 w=2 h=2 s=n,
758 -0.070039205 -0.0039124484 w=2 h=2 s=n,
759 -0.07033588 -0.0040127495 w=2 h=2 s=n,
760 -0.07144005 -0.0016948773 w=2 h=2 s=n,
761 -0.071504146 -0.0014296203 w=2 h=2 s=n,
762 -0.07178844 -0.0015352193 w=2 h=2 s=n,
763 -0.07202606 -0.0016155537 w=2 h=2 s=n,
764 -0.086841635 -0.047458928 w=2 h=2 s=n,
765 -0.086605705 -0.04809409 w=2 h=2 s=n,
766 -0.08614952 -0.050261315 w=2 h=2 s=n,
767 -0.08565549 -0.050949845 w=2 h=2 s=n,
768 -0.0848882 -0.050972592 w=2 h=2 s=n,
769 -0.082696244 -0.050907608 w=2 h=2 s=n,
770 -0.070055984 -0.0033464066 w=2 h=2 s=n,
771 -0.070352666 -0.0034467077 w=2 h=2 s=n,
772 -0.07145683 -0.0011288353 w=2 h=2 s=n,
773 -0.071520925 -8.635783E-4 w=2 h=2 s=n,
774 -0.07180522 -9.6917746E-4 w=2 h=2 s=n,
775 -0.07204284 -0.0010495115 w=2 h=2 s=n,
776 -0.07318205 -0.0018669247 w=2 h=2 s=n,
777 -0.07483162 -0.0029779926 w=2 h=2 s=n,
778 -0.075150765 -0.0031074265 w=2 h=2 s=n,
779 -0.07543814 -0.0032141695 w=2 h=2 s=n,
780 -0.07553677 -0.0032229626 w=2 h=2 s=n,
781 -0.077728726 -0.003287946 w=2 h=2 s=n,
782 -0.07849601 -0.0032651986 w=2 h=2 s=n,
783 -0.0811928 4.9325766E-4 w=2 h=2 s=n,
784 -0.084668264 0.0063779117 w=2 h=2 s=n,
785 -0.12749828 0.08406713 w=2 h=2 s=n,
786 -0.12921467 0.087411195 w=2 h=2 s=n,
787 -0.13066936 0.090464875 w=2 h=2 s=n,
788 -0.13070671 0.09057539 w=2 h=2 s=n,
789 -0.13088079 0.09121247 w=2 h=2 s=n,
790 -0.13117383 0.09242512 w=2 h=2 s=n,
791 -0.14410308 0.11431689 w=2 h=2 s=n,
792 -0.16027495 0.1342472 w=2 h=2 s=n,
793 -0.16041535 0.13267224 w=2 h=2 s=n,
794 -0.08700014 -0.043395676 w=2 h=2 s=n,
795 -0.0869553 -0.043528285 w=2 h=2 s=n,
796 -0.08697983 -0.043941535 w=2 h=2 s=n,
797 -0.086803205 -0.04542439 w=2 h=2 s=n,
798 -0.086865105 -0.0475122 w=2 h=2 s=n,
799 -0.086629175 -0.04814736 w=2 h=2 s=n,
800 -0.08617299 -0.050314587 w=2 h=2 s=n,
801 -0.08567895 -0.051003117 w=2 h=2 s=n,
802 -0.13129179 0.09321532 w=2 h=2 s=n,
803 -0.14422104 0.115107074 w=2 h=2 s=n,
804 -0.16039291 0.13503738 w=2 h=2 s=n,
805 -0.16053331 0.13346243 w=2 h=2 s=n,
806 -0.16051653 0.13289638 w=2 h=2 s=n,
807 -0.16146173 0.13173153 w=2 h=2 s=n,
808 -0.16466254 0.12801741 w=2 h=2 s=n,
809 -0.16475916 0.12791179 w=2 h=2 s=n,
810 -0.16566552 0.12827937 w=2 h=2 s=n,
811 -0.13401319 0.116063245 w=2 h=2 s=n,
812 -0.14694244 0.13795501 w=2 h=2 s=n,
813 -0.16311431 0.15788531 w=2 h=2 s=n,
814 -0.16325471 0.15631036 w=2 h=2 s=n,
815 -0.13811135 0.1620336 w=2 h=2 s=n,
816 -0.1510406 0.18392536 w=2 h=2 s=n,
817 -0.16721247 0.20385568 w=2 h=2 s=n,
818 -0.22022976 0.19719137 w=2 h=2 s=n,
819 -0.21750836 0.17434344 w=2 h=2 s=n,
820 -0.21749158 0.1737774 w=2 h=2 s=n,
821 -0.21843678 0.17261253 w=2 h=2 s=n,
822 -0.22163759 0.16889842 w=2 h=2 s=n,
823 -0.22173421 0.1687928 w=2 h=2 s=n,
824 -0.22264057 0.16916038 w=2 h=2 s=n,
825 -0.2225226 0.1683702 w=2 h=2 s=n,
826 -0.22273162 0.1681126 w=2 h=2 s=n,
827 -0.22243859 0.16689993 w=2 h=2 s=n,
828 -0.22226451 0.16626287 w=2 h=2 s=n,
829 -0.22220041 0.16599761 w=2 h=2 s=n,
830 -0.222905 0.16451855 w=2 h=2 s=n,
831 -0.22286762 0.16440803 w=2 h=2 s=n,
832 -0.22371885 0.16247563 w=2 h=2 s=n,
833 -0.22226417 0.15942195 w=2 h=2 s=n,
834 -0.22054778 0.15607789 w=2 h=2 s=n,
835 -0.22070305 0.15550967 w=2 h=2 s=n,
836 -0.15168135 0.18749055 w=2 h=2 s=n,
837 -0.16785322 0.20742086 w=2 h=2 s=n,
838 -0.16375506 0.16145049 w=2 h=2 s=n,
839 -0.16389546 0.15987554 w=2 h=2 s=n,
840 -0.22087051 0.20075655 w=2 h=2 s=n,
841 -0.019842733 0.0036746997 w=2 h=2 s=n,
842 -0.020568388 0.0035442822 w=2 h=2 s=n,
843 -0.022436751 0.0033777212 w=2 h=2 s=n,
844 -0.023787137 0.0032573368 w=2 h=2 s=n,
845 -0.033500306 0.0015116434 w=2 h=2 s=n,
846 -0.03415591 0.0013114411 w=2 h=2 s=n,
847 -0.045409698 -0.0010573947 w=2 h=2 s=n,
848 -0.047536634 -0.0017764644 w=2 h=2 s=n,
849 -0.05412403 -0.0037880621 w=2 h=2 s=n,
850 -0.054429527 -0.0038715394 w=2 h=2 s=n,
851 -0.056094736 -0.0042739315 w=2 h=2 s=n,
852 -0.058606826 -0.0047254153 w=2 h=2 s=n,
853 -0.06210478 -0.0061440426 w=2 h=2 s=n,
854 -0.063958436 -0.0066505554 w=2 h=2 s=n,
855 -0.066754036 -0.0069835368 w=2 h=2 s=n,
856 -0.06764616 -0.0043447157 w=2 h=2 s=n,
857 -0.067505755 -0.002769761 w=2 h=2 s=n,
858 -0.06789096 -0.0029532586 w=2 h=2 s=n,
859 -0.07001204 -0.003887599 w=2 h=2 s=n,
860 -0.07002882 -0.003321557 w=2 h=2 s=n,
861 -0.0703255 -0.0034218577 w=2 h=2 s=n,
862 -0.07142966 -0.0011039852 w=2 h=2 s=n,
863 -0.07149376 -8.387283E-4 w=2 h=2 s=n,
864 -0.08621283 -0.050761517 w=2 h=2 s=n,
865 -0.085718796 -0.051450048 w=2 h=2 s=n,
866 -0.08569533 -0.051396776 w=2 h=2 s=n,
867 -0.08707399 -0.043577783 w=2 h=2 s=n,
868 -0.08702916 -0.043710392 w=2 h=2 s=n,
869 -0.08705369 -0.044123642 w=2 h=2 s=n,
870 -0.08687706 -0.045606498 w=2 h=2 s=n,
871 -0.086938955 -0.047694307 w=2 h=2 s=n,
872 -0.08670303 -0.04832947 w=2 h=2 s=n,
873 -0.08624684 -0.050496694 w=2 h=2 s=n,
874 -0.08628669 -0.050943624 w=2 h=2 s=n,
875 -0.08579265 -0.051632155 w=2 h=2 s=n,
876 -0.230324 0.17433557 w=2 h=2 s=n,
877 -0.23020604 0.17354538 w=2 h=2 s=n,
878 -0.23041506 0.17328778 w=2 h=2 s=n,
879 -0.23012203 0.17207512 w=2 h=2 s=n,
880 -0.22994794 0.17143805 w=2 h=2 s=n,
881 -0.22988385 0.1711728 w=2 h=2 s=n,
882 -0.23058842 0.16969372 w=2 h=2 s=n,
883 -0.23055106 0.16958322 w=2 h=2 s=n,
884 -0.2314023 0.16765082 w=2 h=2 s=n,
885 -0.22994761 0.16459714 w=2 h=2 s=n,
886 -0.22823122 0.16125306 w=2 h=2 s=n,
887 -0.22838649 0.16068484 w=2 h=2 s=n,
888 -0.08694716 -0.047728248 w=2 h=2 s=n,
889 -0.08671123 -0.04836341 w=2 h=2 s=n,
890 -0.086255044 -0.050530635 w=2 h=2 s=n,
891 -0.08629489 -0.05097757 w=2 h=2 s=n,
892 -0.08580085 -0.0516661 w=2 h=2 s=n,
893 -0.085727 -0.051483992 w=2 h=2 s=n,
894 -0.094268836 -0.045564648 w=2 h=2 s=n,
895 -0.09336248 -0.04593223 w=2 h=2 s=n,
896 -0.09338595 -0.0459855 w=2 h=2 s=n,
897 -0.022137458 0.0037250102 w=2 h=2 s=n,
898 -0.023487845 0.0036046258 w=2 h=2 s=n,
899 -0.033201013 0.0018589324 w=2 h=2 s=n,
900 -0.033856615 0.0016587301 w=2 h=2 s=n,
901 -0.045110404 -7.101054E-4 w=2 h=2 s=n,
902 -0.04723734 -0.0014291751 w=2 h=2 s=n,
903 -0.053824738 -0.0034407733 w=2 h=2 s=n,
904 -0.054130234 -0.0035242501 w=2 h=2 s=n,
905 -0.055795442 -0.0039266422 w=2 h=2 s=n,
906 -0.058307532 -0.0043781265 w=2 h=2 s=n,
907 -0.061805487 -0.0057967533 w=2 h=2 s=n,
908 -0.06365915 -0.006303266 w=2 h=2 s=n,
909 -0.066454746 -0.0066362475 w=2 h=2 s=n,
910 -0.06734687 -0.003997427 w=2 h=2 s=n,
911 -0.067206465 -0.0024224722 w=2 h=2 s=n,
912 -0.06759167 -0.0026059693 w=2 h=2 s=n,
913 -0.06971274 -0.0035403098 w=2 h=2 s=n,
914 -0.06972953 -0.0029742678 w=2 h=2 s=n,
915 -0.070026204 -0.0030745685 w=2 h=2 s=n,
916 -0.07113037 -7.566962E-4 w=2 h=2 s=n,
917 -0.07119447 -4.9143925E-4 w=2 h=2 s=n,
918 -0.071221635 -5.1628903E-4 w=2 h=2 s=n,
919 -0.07150593 -6.2188844E-4 w=2 h=2 s=n,
920 -0.07174354 -7.0222246E-4 w=2 h=2 s=n,
921 -0.017119993 0.004737745 w=2 h=2 s=n,
922 -0.017287454 0.0047427095 w=2 h=2 s=n,
923 -0.017575754 0.0047427095 w=2 h=2 s=n,
924 -0.01754859 0.0047675595 w=2 h=2 s=n,
925 -0.018274244 0.0046371417 w=2 h=2 s=n,
926 -0.020142607 0.0044705807 w=2 h=2 s=n,
927 -0.019843314 0.00481787 w=2 h=2 s=n,
928 -0.021193702 0.0046974854 w=2 h=2 s=n,
929 -0.03090687 0.0029517922 w=2 h=2 s=n,
930 -0.031562474 0.0027515898 w=2 h=2 s=n,
931 -0.04281626 3.827541E-4 w=2 h=2 s=n,
932 -0.0449432 -3.3631563E-4 w=2 h=2 s=n,
933 -0.051530596 -0.0023479133 w=2 h=2 s=n,
934 -0.051836092 -0.0024313906 w=2 h=2 s=n,
935 -0.0535013 -0.002833783 w=2 h=2 s=n,
936 -0.05601339 -0.0032852667 w=2 h=2 s=n,
937 -0.09400222 -0.046310056 w=2 h=2 s=n,
938 -0.09402568 -0.046363324 w=2 h=2 s=n,
939 -0.08763987 -0.0437735 w=2 h=2 s=n,
940 -0.087713726 -0.043955605 w=2 h=2 s=n,
941 -0.09331348 -0.02470799 w=2 h=2 s=n,
942 -0.089838006 -0.030592643 w=2 h=2 s=n,
943 -0.0905689 -0.034064937 w=2 h=2 s=n,
944 -0.08787211 -0.037823394 w=2 h=2 s=n,
945 -0.08793836 -0.038939744 w=2 h=2 s=n,
946 -0.088426694 -0.04303958 w=2 h=2 s=n,
947 -0.094812505 -0.045629404 w=2 h=2 s=n,
948 -0.09390615 -0.045996986 w=2 h=2 s=n,
949 -0.09454588 -0.04637481 w=2 h=2 s=n,
950 -0.23218003 0.17575249 w=2 h=2 s=n,
951 -0.23206207 0.1749623 w=2 h=2 s=n,
952 -0.23227109 0.1747047 w=2 h=2 s=n,
953 -0.23197806 0.17349204 w=2 h=2 s=n,
954 -0.23180398 0.17285496 w=2 h=2 s=n,
955 -0.23173988 0.1725897 w=2 h=2 s=n,
956 -0.23244447 0.17111064 w=2 h=2 s=n,
957 -0.2324071 0.17100012 w=2 h=2 s=n,
958 -0.23325832 0.16906773 w=2 h=2 s=n,
959 -0.021034911 0.00489318 w=2 h=2 s=n,
960 -0.030748077 0.0031474868 w=2 h=2 s=n,
961 -0.031403683 0.0029472844 w=2 h=2 s=n,
962 -0.04265747 5.7844876E-4 w=2 h=2 s=n,
963 -0.044784404 -1.4062124E-4 w=2 h=2 s=n,
964 -0.051371805 -0.0021522192 w=2 h=2 s=n,
965 -0.0516773 -0.002235696 w=2 h=2 s=n,
966 -0.05334251 -0.0026380883 w=2 h=2 s=n,
967 -0.0558546 -0.003089572 w=2 h=2 s=n,
968 -0.05814874 -0.004182432 w=2 h=2 s=n,
969 -0.061646696 -0.005601059 w=2 h=2 s=n,
970 -0.06350035 -0.006107572 w=2 h=2 s=n,
971 -0.06629595 -0.0064405524 w=2 h=2 s=n,
972 -0.06718808 -0.0038017326 w=2 h=2 s=n,
973 -0.06704767 -0.0022267776 w=2 h=2 s=n,
974 -0.06743287 -0.0024102747 w=2 h=2 s=n,
975 -0.06955396 -0.0033446152 w=2 h=2 s=n,
976 -0.069570735 -0.0027785732 w=2 h=2 s=n,
977 -0.06986742 -0.0028788743 w=2 h=2 s=n,
978 -0.07097158 -5.610016E-4 w=2 h=2 s=n,
979 -0.071035676 -2.9574466E-4 w=2 h=2 s=n,
980 -0.07106284 -3.2059467E-4 w=2 h=2 s=n,
981 -0.07134713 -4.2619384E-4 w=2 h=2 s=n,
982 -0.07158475 -5.0652784E-4 w=2 h=2 s=n,
983 -0.017125059 0.0051632924 w=2 h=2 s=n,
984 -0.01729252 0.005168257 w=2 h=2 s=n,
985 -0.01758082 0.005168257 w=2 h=2 s=n,
986 -0.017553657 0.005193107 w=2 h=2 s=n,
987 -0.01827931 0.005062689 w=2 h=2 s=n,
988 -0.020147674 0.004896128 w=2 h=2 s=n,
989 -0.01984838 0.0052434173 w=2 h=2 s=n,
990 -0.021198768 0.0051230327 w=2 h=2 s=n,
991 -0.021039978 0.0053187273 w=2 h=2 s=n,
992 -0.030753145 0.003573034 w=2 h=2 s=n,
993 -0.03140875 0.0033728315 w=2 h=2 s=n,
994 -0.04266254 0.0010039959 w=2 h=2 s=n,
995 -0.044789474 2.8492615E-4 w=2 h=2 s=n,
996 -0.05137687 -0.0017266717 w=2 h=2 s=n,
997 -0.051682368 -0.0018101485 w=2 h=2 s=n,
998 -0.053347576 -0.0022125407 w=2 h=2 s=n,
999 -0.05585967 -0.002664025 w=2 h=2 s=n,
1000 -0.08535978 -0.05205052 w=2 h=2 s=n,
1001 -0.085319944 -0.05160359 w=2 h=2 s=n,
1002 -0.08455265 -0.051626336 w=2 h=2 s=n,
1003 -0.0823607 -0.051561352 w=2 h=2 s=n,
1004 -0.08229881 -0.049473543 w=2 h=2 s=n,
1005 -0.08227428 -0.049060293 w=2 h=2 s=n,
1006 -0.08217565 -0.0490515 w=2 h=2 s=n,
1007 -0.086437725 -0.05177231 w=2 h=2 s=n,
1008 -0.085943684 -0.052460838 w=2 h=2 s=n,
1009 -0.085869834 -0.05227873 w=2 h=2 s=n,
1010 -0.095358804 -0.048342567 w=2 h=2 s=n,
1011 -0.088972986 -0.045752745 w=2 h=2 s=n,
1012 -0.08904684 -0.04593485 w=2 h=2 s=n,
1013 -0.088407114 -0.045557026 w=2 h=2 s=n,
1014 -0.08836228 -0.045689635 w=2 h=2 s=n,
1015 -0.088386804 -0.046102885 w=2 h=2 s=n,
1016 -0.08821018 -0.04758574 w=2 h=2 s=n,
1017 -0.08827208 -0.04967355 w=2 h=2 s=n,
1018 -0.08828028 -0.04970749 w=2 h=2 s=n,
1019 -0.08804435 -0.050342653 w=2 h=2 s=n,
1020 -0.08758817 -0.052509878 w=2 h=2 s=n,
1021 -0.08762801 -0.052956812 w=2 h=2 s=n,
1022 -0.08777084 -0.053751554 w=2 h=2 s=n,
1023 -0.09500495 -0.046747312 w=2 h=2 s=n,
1024 -0.094461285 -0.046682555 w=2 h=2 s=n,
1025 -0.094484754 -0.046735827 w=2 h=2 s=n,
1026 -0.09581787 -0.04871507 w=2 h=2 s=n,
1027 -0.08943206 -0.046125244 w=2 h=2 s=n,
1028 -0.08950592 -0.04630735 w=2 h=2 s=n,
1029 -0.08886618 -0.045929525 w=2 h=2 s=n,
1030 -0.08882135 -0.046062134 w=2 h=2 s=n,
1031 -0.08884588 -0.046475388 w=2 h=2 s=n,
1032 -0.2340478 0.16928346 w=2 h=2 s=n,
1033 -0.23219177 0.16786654 w=2 h=2 s=n,
1034 -0.23073709 0.16481286 w=2 h=2 s=n,
1035 -0.2290207 0.16146879 w=2 h=2 s=n,
1036 -0.22917597 0.16090056 w=2 h=2 s=n,
1037 -0.22149253 0.15572539 w=2 h=2 s=n,
1038 -0.16451749 0.11484439 w=2 h=2 s=n,
1039 -0.1483456 0.09491407 w=2 h=2 s=n,
1040 -0.13541636 0.07302231 w=2 h=2 s=n,
1041 -0.09258635 -0.0046669054 w=2 h=2 s=n,
1042 -0.091482185 -0.0069847773 w=2 h=2 s=n,
1043 -0.09059006 -0.009623598 w=2 h=2 s=n,
1044 -0.09080878 -0.011459856 w=2 h=2 s=n,
1045 -0.09116514 -0.013847013 w=2 h=2 s=n,
1046 -0.091422856 -0.015280987 w=2 h=2 s=n,
1047 -0.09192141 -0.017649498 w=2 h=2 s=n,
1048 -0.093559295 -0.024427507 w=2 h=2 s=n,
1049 -0.09410296 -0.024492264 w=2 h=2 s=n,
1050 -0.09062749 -0.030376919 w=2 h=2 s=n,
1051 -0.09135838 -0.03384921 w=2 h=2 s=n,
1052 -0.23523508 0.17633875 w=2 h=2 s=n,
1053 -0.23494205 0.17512609 w=2 h=2 s=n,
1054 -0.23476797 0.174489 w=2 h=2 s=n,
1055 -0.23470387 0.17422375 w=2 h=2 s=n,
1056 -0.23540846 0.17274469 w=2 h=2 s=n,
1057 -0.23537108 0.17263417 w=2 h=2 s=n,
1058 -0.23622231 0.17070177 w=2 h=2 s=n,
1059 -0.23701179 0.17091751 w=2 h=2 s=n,
1060 -0.23515576 0.16950059 w=2 h=2 s=n,
1061 -0.23370108 0.16644691 w=2 h=2 s=n,
1062 -0.23198469 0.16310284 w=2 h=2 s=n,
1063 -0.23213996 0.16253462 w=2 h=2 s=n,
1064 -0.23442812 0.17757663 w=2 h=2 s=n,
1065 -0.23431017 0.17678644 w=2 h=2 s=n,
1066 -0.23451918 0.17652884 w=2 h=2 s=n,
1067 -0.23748317 0.17816289 w=2 h=2 s=n,
1068 -0.23719014 0.17695023 w=2 h=2 s=n,
1069 -0.23701605 0.17631316 w=2 h=2 s=n,
1070 -0.23695196 0.1760479 w=2 h=2 s=n,
1071 -0.23765653 0.17456883 w=2 h=2 s=n,
1072 -0.23761918 0.17445832 w=2 h=2 s=n,
1073 -0.2384704 0.17252593 w=2 h=2 s=n,
1074 -0.23925988 0.17274165 w=2 h=2 s=n,
1075 -0.1510406 0.19432981 w=2 h=2 s=n,
1076 -0.15168135 0.19789499 w=2 h=2 s=n,
1077 -0.16785322 0.2178253 w=2 h=2 s=n,
1078 -0.0172825 0.0056155245 w=2 h=2 s=n,
1079 -0.017570801 0.0056155245 w=2 h=2 s=n,
1080 -0.017543638 0.005640374 w=2 h=2 s=n,
1081 -0.018269291 0.0055099563 w=2 h=2 s=n,
1082 -0.020137655 0.0053433958 w=2 h=2 s=n,
1083 -0.019838361 0.0056906845 w=2 h=2 s=n,
1084 -0.021188749 0.0055703004 w=2 h=2 s=n,
1085 -0.021029959 0.005765995 w=2 h=2 s=n,
1086 -0.030743126 0.0040203016 w=2 h=2 s=n,
1087 -0.03139873 0.0038200992 w=2 h=2 s=n,
1088 -0.042652514 0.0014512634 w=2 h=2 s=n,
1089 -0.044779453 7.321936E-4 w=2 h=2 s=n,
1090 -0.05136685 -0.0012794043 w=2 h=2 s=n,
1091 -0.051672347 -0.001362881 w=2 h=2 s=n,
1092 -0.053337555 -0.0017652734 w=2 h=2 s=n,
1093 -0.055849645 -0.0022167575 w=2 h=2 s=n,
1094 -0.0817496 -0.052314475 w=2 h=2 s=n,
1095 -0.081687704 -0.050226666 w=2 h=2 s=n,
1096 -0.081663184 -0.049813416 w=2 h=2 s=n,
1097 -0.08156455 -0.04980462 w=2 h=2 s=n,
1098 -0.08190009 -0.049150877 w=2 h=2 s=n,
1099 -0.08207671 -0.047668025 w=2 h=2 s=n,
1100 -0.08788849 -0.054539587 w=2 h=2 s=n,
1101 -0.08655536 -0.052560344 w=2 h=2 s=n,
1102 -0.08606133 -0.053248875 w=2 h=2 s=n,
1103 -0.08598747 -0.053066768 w=2 h=2 s=n,
1104 -0.08795467 -0.054624863 w=2 h=2 s=n,
1105 -0.08807231 -0.0554129 w=2 h=2 s=n,
1106 -0.08673919 -0.053433657 w=2 h=2 s=n,
1107 -0.08624515 -0.054122187 w=2 h=2 s=n,
1108 -0.0861713 -0.05394008 w=2 h=2 s=n,
1109 -0.23752405 0.17818703 w=2 h=2 s=n,
1110 -0.23723102 0.17697437 w=2 h=2 s=n,
1111 -0.23705693 0.1763373 w=2 h=2 s=n,
1112 -0.23699284 0.17607203 w=2 h=2 s=n,
1113 -0.23769741 0.17459297 w=2 h=2 s=n,
1114 -0.23766005 0.17448246 w=2 h=2 s=n,
1115 -0.23851128 0.17255007 w=2 h=2 s=n,
1116 -0.23930076 0.17276579 w=2 h=2 s=n,
1117 -0.23705266 0.17094165 w=2 h=2 s=n,
1118 -0.23519664 0.16952473 w=2 h=2 s=n,
1119 -0.23374195 0.16647105 w=2 h=2 s=n,
1120 -0.23479152 0.17673674 w=2 h=2 s=n,
1121 -0.2377555 0.17837079 w=2 h=2 s=n,
1122 -0.23779638 0.17839493 w=2 h=2 s=n,
1123 -0.23750335 0.17718227 w=2 h=2 s=n,
1124 -0.23732926 0.1765452 w=2 h=2 s=n,
1125 -0.23726517 0.17627995 w=2 h=2 s=n,
1126 -0.23796974 0.17480087 w=2 h=2 s=n,
1127 -0.23793238 0.17469037 w=2 h=2 s=n,
1128 -0.2387836 0.17275797 w=2 h=2 s=n,
1129 -0.23957309 0.17297369 w=2 h=2 s=n,
1130 -0.055722233 -0.0020149287 w=2 h=2 s=n,
1131 -0.055732254 -0.0024621962 w=2 h=2 s=n,
1132 -0.055727188 -0.0028877438 w=2 h=2 s=n,
1133 -0.05802133 -0.003980603 w=2 h=2 s=n,
1134 -0.061519284 -0.0053992304 w=2 h=2 s=n,
1135 -0.06337294 -0.005905743 w=2 h=2 s=n,
1136 -0.06616854 -0.0062387246 w=2 h=2 s=n,
1137 -0.067060664 -0.0035999038 w=2 h=2 s=n,
1138 -0.06692026 -0.0020249488 w=2 h=2 s=n,
1139 -0.06730546 -0.0022084464 w=2 h=2 s=n,
1140 -0.069426544 -0.0031427864 w=2 h=2 s=n,
1141 -0.06944332 -0.0025767444 w=2 h=2 s=n,
1142 -0.069740005 -0.0026770455 w=2 h=2 s=n,
1143 -0.070844166 -3.5917308E-4 w=2 h=2 s=n,
1144 -0.07090826 -9.391611E-5 w=2 h=2 s=n,
1145 -0.07093543 -1.1876589E-4 w=2 h=2 s=n,
1146 -0.07121972 -2.243653E-4 w=2 h=2 s=n,
1147 -0.07145734 -3.0469932E-4 w=2 h=2 s=n,
1148 -0.07161613 -5.003939E-4 w=2 h=2 s=n,
1149 -0.071915425 -8.4768294E-4 w=2 h=2 s=n,
1150 -0.073054634 -0.0016650959 w=2 h=2 s=n,
1151 -0.07470421 -0.0027761639 w=2 h=2 s=n,
1152 -0.07502335 -0.0029055981 w=2 h=2 s=n,
1153 -0.07531072 -0.0030123412 w=2 h=2 s=n,
1154 -0.07540936 -0.0030211338 w=2 h=2 s=n,
1155 -0.07760131 -0.0030861173 w=2 h=2 s=n,
1156 -0.0783686 -0.0030633702 w=2 h=2 s=n,
1157 -0.08106539 6.950862E-4 w=2 h=2 s=n,
1158 -0.08454085 0.00657974 w=2 h=2 s=n,
1159 -0.12737086 0.08426896 w=2 h=2 s=n,
1160 -0.12908725 0.087613024 w=2 h=2 s=n,
1161 -0.13054194 0.090666704 w=2 h=2 s=n,
1162 -0.1305793 0.09077722 w=2 h=2 s=n,
1163 -0.13075338 0.091414295 w=2 h=2 s=n,
1164 -0.13104641 0.09262695 w=2 h=2 s=n,
1165 -0.13116437 0.093417145 w=2 h=2 s=n,
1166 -0.13388577 0.11626507 w=2 h=2 s=n,
1167 -0.13798395 0.16223544 w=2 h=2 s=n,
1168 -0.0417969 0.0026437186 w=2 h=2 s=n,
1169 -0.043923836 0.0019246486 w=2 h=2 s=n,
1170 -0.050511234 -8.694908E-5 w=2 h=2 s=n,
1171 -0.05081673 -1.7042608E-4 w=2 h=2 s=n,
1172 -0.052481942 -5.7281845E-4 w=2 h=2 s=n,
1173 -0.05499403 -0.0010243024 w=2 h=2 s=n,
1174 -0.054866616 -8.2247367E-4 w=2 h=2 s=n,
1175 -0.054876637 -0.0012697411 w=2 h=2 s=n,
1176 -0.05487157 -0.0016952885 w=2 h=2 s=n,
1177 -0.057165712 -0.0027881481 w=2 h=2 s=n,
1178 -0.060663667 -0.004206775 w=2 h=2 s=n,
1179 -0.06251732 -0.004713288 w=2 h=2 s=n,
1180 -0.06531292 -0.0050462694 w=2 h=2 s=n,
1181 -0.06620505 -0.002407449 w=2 h=2 s=n,
1182 -0.06606464 -8.3249377E-4 w=2 h=2 s=n,
1183 -0.06644984 -0.0010159911 w=2 h=2 s=n,
1184 -0.06857093 -0.0019503316 w=2 h=2 s=n,
1185 -0.068587705 -0.0013842896 w=2 h=2 s=n,
1186 -0.06888439 -0.0014845902 w=2 h=2 s=n,
1187 -0.06998855 8.332819E-4 w=2 h=2 s=n,
1188 -0.070052646 0.0010985389 w=2 h=2 s=n,
1189 -0.07007981 0.0010736891 w=2 h=2 s=n,
1190 -0.0703641 9.680898E-4 w=2 h=2 s=n,
1191 -0.070601724 8.8775577E-4 w=2 h=2 s=n,
1192 -0.029277844 0.005826122 w=2 h=2 s=n,
1193 -0.029933449 0.0056259194 w=2 h=2 s=n,
1194 -0.041187234 0.003257084 w=2 h=2 s=n,
1195 -0.040331617 0.004449539 w=2 h=2 s=n,
1196 -0.042458557 0.0037304692 w=2 h=2 s=n,
1197 -0.049045954 0.0017188713 w=2 h=2 s=n,
1198 -0.04935145 0.0016353943 w=2 h=2 s=n,
1199 -0.05101666 0.001233002 w=2 h=2 s=n,
1200 -0.05352875 7.8151806E-4 w=2 h=2 s=n,
1201 -0.053401336 9.833466E-4 w=2 h=2 s=n,
1202 -0.053411357 5.3607917E-4 w=2 h=2 s=n,
1203 -0.05340629 1.1053178E-4 w=2 h=2 s=n,
1204 -0.055700433 -9.823277E-4 w=2 h=2 s=n,
1205 -0.059198387 -0.0024009554 w=2 h=2 s=n,
1206 -0.061052043 -0.0029074678 w=2 h=2 s=n,
1207 -0.06384764 -0.0032404491 w=2 h=2 s=n,
1208 -0.064739764 -6.016282E-4 w=2 h=2 s=n,
1209 -0.064599365 9.733266E-4 w=2 h=2 s=n,
1210 -0.06498456 7.898294E-4 w=2 h=2 s=n,
1211 -0.06710564 -1.4451114E-4 w=2 h=2 s=n,
1212 -0.06712242 4.215309E-4 w=2 h=2 s=n,
1213 -0.067419104 3.2123E-4 w=2 h=2 s=n,
1214 -0.068523265 0.0026391025 w=2 h=2 s=n,
1215 -0.06858737 0.0029043593 w=2 h=2 s=n,
1216 -0.01727601 0.0057896283 w=2 h=2 s=n,
1217 -0.017248845 0.0058144783 w=2 h=2 s=n,
1218 -0.0179745 0.0056840605 w=2 h=2 s=n,
1219 -0.019842863 0.0055174995 w=2 h=2 s=n,
1220 -0.01954357 0.0058647883 w=2 h=2 s=n,
1221 -0.020893957 0.005744404 w=2 h=2 s=n,
1222 -0.020735167 0.005940099 w=2 h=2 s=n,
1223 -0.030448334 0.0041944054 w=2 h=2 s=n,
1224 -0.028983053 0.006000226 w=2 h=2 s=n,
1225 -0.029638657 0.005800023 w=2 h=2 s=n,
1226 -0.04089244 0.0034311877 w=2 h=2 s=n,
1227 -0.040036827 0.0046236427 w=2 h=2 s=n,
1228 -0.042163763 0.003904573 w=2 h=2 s=n,
1229 -0.04875116 0.0018929752 w=2 h=2 s=n,
1230 -0.049056657 0.0018094982 w=2 h=2 s=n,
1231 -0.05072187 0.0014071058 w=2 h=2 s=n,
1232 -0.05323396 9.556218E-4 w=2 h=2 s=n,
1233 -0.053106543 0.0011574504 w=2 h=2 s=n,
1234 -0.08374474 -0.05299429 w=2 h=2 s=n,
1235 -0.08155279 -0.052929305 w=2 h=2 s=n,
1236 -0.08094169 -0.053682428 w=2 h=2 s=n,
1237 -0.08087979 -0.05159462 w=2 h=2 s=n,
1238 -0.08085527 -0.05118137 w=2 h=2 s=n,
1239 -0.08075664 -0.051172577 w=2 h=2 s=n,
1240 -0.2398966 0.17306209 w=2 h=2 s=n,
1241 -0.23962426 0.17285419 w=2 h=2 s=n,
1242 -0.23737617 0.17103004 w=2 h=2 s=n,
1243 -0.23552014 0.16961312 w=2 h=2 s=n,
1244 -0.23406546 0.16655944 w=2 h=2 s=n,
1245 -0.23402458 0.1665353 w=2 h=2 s=n,
1246 -0.2323082 0.16319124 w=2 h=2 s=n,
1247 -0.23246346 0.16262302 w=2 h=2 s=n,
1248 -0.22949947 0.16098897 w=2 h=2 s=n,
1249 -0.22181603 0.15581378 w=2 h=2 s=n,
1250 -0.164841 0.11493278 w=2 h=2 s=n,
1251 -0.14866911 0.09500247 w=2 h=2 s=n,
1252 -0.13573988 0.07311071 w=2 h=2 s=n,
1253 -0.09290986 -0.004578507 w=2 h=2 s=n,
1254 -0.0918057 -0.006896379 w=2 h=2 s=n,
1255 -0.090913564 -0.0095352 w=2 h=2 s=n,
1256 -0.09113228 -0.011371458 w=2 h=2 s=n,
1257 -0.091488644 -0.013758614 w=2 h=2 s=n,
1258 -0.09174636 -0.015192588 w=2 h=2 s=n,
1259 -0.092244916 -0.0175611 w=2 h=2 s=n,
1260 -0.0938828 -0.02433911 w=2 h=2 s=n,
1261 -0.09442647 -0.024403865 w=2 h=2 s=n,
1262 -0.090950996 -0.030288517 w=2 h=2 s=n,
1263 -0.09168189 -0.033760812 w=2 h=2 s=n,
1264 -0.017145246 0.0061664307 w=2 h=2 s=n,
1265 -0.017870901 0.006036013 w=2 h=2 s=n,
1266 -0.019739265 0.005869452 w=2 h=2 s=n,
1267 -0.019439971 0.006216741 w=2 h=2 s=n,
1268 -0.020790359 0.0060963565 w=2 h=2 s=n,
1269 -0.020631569 0.006292051 w=2 h=2 s=n,
1270 -0.030344736 0.004546358 w=2 h=2 s=n,
1271 -0.028879454 0.0063521783 w=2 h=2 s=n,
1272 -0.029535059 0.006151976 w=2 h=2 s=n,
1273 -0.040788844 0.00378314 w=2 h=2 s=n,
1274 -0.03993323 0.004975595 w=2 h=2 s=n,
1275 -0.042060167 0.0042565255 w=2 h=2 s=n,
1276 -0.048647564 0.0022449275 w=2 h=2 s=n,
1277 -0.04895306 0.0021614505 w=2 h=2 s=n,
1278 -0.050618272 0.0017590583 w=2 h=2 s=n,
1279 -0.053130362 0.0013075745 w=2 h=2 s=n,
1280 -0.053002946 0.001509403 w=2 h=2 s=n,
1281 -0.079661645 -0.055259965 w=2 h=2 s=n,
1282 -0.079599746 -0.05317216 w=2 h=2 s=n,
1283 -0.079575226 -0.052758906 w=2 h=2 s=n,
1284 -0.07947659 -0.052750114 w=2 h=2 s=n,
1285 -0.0802845 -0.05138216 w=2 h=2 s=n,
1286 -0.08062004 -0.050728418 w=2 h=2 s=n,
1287 -0.08079667 -0.049245562 w=2 h=2 s=n,
1288 -0.08360899 -0.05320933 w=2 h=2 s=n,
1289 -0.08141703 -0.053144347 w=2 h=2 s=n,
1290 -0.080805935 -0.05389747 w=2 h=2 s=n,
1291 -0.07952589 -0.055475008 w=2 h=2 s=n,
1292 -0.07946399 -0.0533872 w=2 h=2 s=n,
1293 -0.07943947 -0.05297395 w=2 h=2 s=n,
1294 -0.07934084 -0.052965157 w=2 h=2 s=n,
1295 -0.085385166 -0.057674803 w=2 h=2 s=n,
1296 -0.08520134 -0.05680149 w=2 h=2 s=n,
1297 -0.0850837 -0.056013454 w=2 h=2 s=n,
1298 -0.084940866 -0.055218715 w=2 h=2 s=n,
1299 -0.08493266 -0.05518477 w=2 h=2 s=n,
1300 -0.0849092 -0.0551315 w=2 h=2 s=n,
1301 -0.08457366 -0.055785242 w=2 h=2 s=n,
1302 -0.08453381 -0.055338312 w=2 h=2 s=n,
1303 -0.08376653 -0.05536106 w=2 h=2 s=n,
1304 -0.08295862 -0.05672901 w=2 h=2 s=n,
1305 -0.08282286 -0.056944054 w=2 h=2 s=n,
1306 -0.094872974 -0.04656799 w=2 h=2 s=n,
1307 -0.09533205 -0.046940494 w=2 h=2 s=n,
1308 -0.09478838 -0.046875738 w=2 h=2 s=n,
1309 -0.09481185 -0.04692901 w=2 h=2 s=n,
1310 -0.09614497 -0.048908252 w=2 h=2 s=n,
1311 -0.09622239 -0.047235303 w=2 h=2 s=n,
1312 -0.09654949 -0.047428485 w=2 h=2 s=n,
1313 -0.097008556 -0.047800988 w=2 h=2 s=n,
1314 -0.096464895 -0.04773623 w=2 h=2 s=n,
1315 -0.09648836 -0.047789503 w=2 h=2 s=n,
1316 -0.09569662 -0.046881713 w=2 h=2 s=n,
1317 -0.097373135 -0.04774221 w=2 h=2 s=n,
1318 -0.09770023 -0.04793539 w=2 h=2 s=n,
1319 -0.098159306 -0.048307892 w=2 h=2 s=n,
1320 -0.09761564 -0.048243135 w=2 h=2 s=n,
1321 -0.09483069 -0.045636162 w=2 h=2 s=n,
1322 -0.093924336 -0.046003744 w=2 h=2 s=n,
1323 -0.09456407 -0.046381567 w=2 h=2 s=n,
1324 -0.095714815 -0.04688847 w=2 h=2 s=n,
1325 -0.09739133 -0.047748964 w=2 h=2 s=n,
1326 -0.097718425 -0.047942147 w=2 h=2 s=n,
1327 -0.09817749 -0.04831465 w=2 h=2 s=n,
1328 -0.09763383 -0.048249893 w=2 h=2 s=n,
1329 -0.23858163 0.17507042 w=2 h=2 s=n,
1330 -0.23854427 0.1749599 w=2 h=2 s=n,
1331 -0.2393955 0.1730275 w=2 h=2 s=n,
1332 -0.24018498 0.17324322 w=2 h=2 s=n,
1333 -0.24050848 0.17333163 w=2 h=2 s=n,
1334 -0.24023615 0.17312373 w=2 h=2 s=n,
1335 -0.23798807 0.17129958 w=2 h=2 s=n,
1336 -0.23613203 0.16988267 w=2 h=2 s=n,
1337 -0.23467734 0.16682899 w=2 h=2 s=n,
1338 -0.23463649 0.16680485 w=2 h=2 s=n,
1339 -0.2329201 0.16346078 w=2 h=2 s=n,
1340 -0.23307535 0.16289255 w=2 h=2 s=n,
1341 -0.16874546 0.22109054 w=2 h=2 s=n,
1342 -0.16874546 0.2106861 w=2 h=2 s=n,
1343 -0.043902297 0.02835371 w=2 h=2 s=n,
1344 -0.04479442 0.03099253 w=2 h=2 s=n,
1345 -0.04465402 0.032567486 w=2 h=2 s=n,
1346 -0.045039218 0.032383986 w=2 h=2 s=n,
1347 -0.0471603 0.031449646 w=2 h=2 s=n,
1348 -0.04717708 0.03201569 w=2 h=2 s=n,
1349 -0.047473762 0.03191539 w=2 h=2 s=n,
1350 -0.048577923 0.03423326 w=2 h=2 s=n,
1351 -0.048642024 0.034498516 w=2 h=2 s=n,
1352 -0.050107304 0.032692697 w=2 h=2 s=n,
1353 -0.05013447 0.032667845 w=2 h=2 s=n,
1354 -0.05041876 0.03256225 w=2 h=2 s=n,
1355 -0.05065638 0.032481913 w=2 h=2 s=n,
1356 -0.052096594 0.0027725678 w=2 h=2 s=n,
1357 -0.05220019 0.0024206154 w=2 h=2 s=n,
1358 -0.052494984 0.0022465114 w=2 h=2 s=n,
1359 -0.052505005 0.001799244 w=2 h=2 s=n,
1360 -0.052499935 0.0013736967 w=2 h=2 s=n,
1361 -0.05479408 2.8083692E-4 w=2 h=2 s=n,
1362 -0.058292035 -0.0011377904 w=2 h=2 s=n,
1363 -0.06014569 -0.0016443027 w=2 h=2 s=n,
1364 -0.06294129 -0.0019772842 w=2 h=2 s=n,
1365 -0.042995945 0.029616874 w=2 h=2 s=n,
1366 -0.04388807 0.032255694 w=2 h=2 s=n,
1367 -0.043747667 0.03383065 w=2 h=2 s=n,
1368 -0.044132866 0.033647154 w=2 h=2 s=n,
1369 -0.04625395 0.03271281 w=2 h=2 s=n,
1370 -0.046270728 0.033278853 w=2 h=2 s=n,
1371 -0.04656741 0.033178553 w=2 h=2 s=n,
1372 -0.04767157 0.035496425 w=2 h=2 s=n,
1373 -0.047735672 0.035761684 w=2 h=2 s=n,
1374 -0.02832513 0.0069581177 w=2 h=2 s=n,
1375 -0.028980734 0.0067579155 w=2 h=2 s=n,
1376 -0.04023452 0.0043890798 w=2 h=2 s=n,
1377 -0.039378904 0.005581535 w=2 h=2 s=n,
1378 -0.041505843 0.004862465 w=2 h=2 s=n,
1379 -0.04809324 0.002850867 w=2 h=2 s=n,
1380 -0.048398737 0.00276739 w=2 h=2 s=n,
1381 -0.050063945 0.0023649978 w=2 h=2 s=n,
1382 -0.052576035 0.001913514 w=2 h=2 s=n,
1383 -0.052448623 0.0021153425 w=2 h=2 s=n,
1384 -0.05154227 0.0033785072 w=2 h=2 s=n,
1385 -0.051645868 0.0030265548 w=2 h=2 s=n,
1386 -0.051940657 0.002852451 w=2 h=2 s=n,
1387 -0.051950682 0.0024051836 w=2 h=2 s=n,
1388 -0.05194561 0.0019796363 w=2 h=2 s=n,
1389 -0.054239757 8.867766E-4 w=2 h=2 s=n,
1390 -0.057737708 -5.3185073E-4 w=2 h=2 s=n,
1391 -0.059591364 -0.0010383633 w=2 h=2 s=n,
1392 -0.06238696 -0.0013713442 w=2 h=2 s=n,
1393 -0.04244162 0.030222815 w=2 h=2 s=n,
1394 -0.043333746 0.032861635 w=2 h=2 s=n,
1395 -0.043193344 0.03443659 w=2 h=2 s=n,
1396 -0.043578543 0.03425309 w=2 h=2 s=n,
1397 -0.045699622 0.03331875 w=2 h=2 s=n,
1398 -0.07930836 -0.05299861 w=2 h=2 s=n,
1399 -0.07944411 -0.052783567 w=2 h=2 s=n,
1400 -0.08025202 -0.051415615 w=2 h=2 s=n,
1401 -0.080587566 -0.05076187 w=2 h=2 s=n,
1402 -0.08076419 -0.049279016 w=2 h=2 s=n,
1403 -0.08204424 -0.047701478 w=2 h=2 s=n,
1404 -0.082504325 -0.057483394 w=2 h=2 s=n,
1405 -0.08329046 -0.05374867 w=2 h=2 s=n,
1406 -0.0810985 -0.05368369 w=2 h=2 s=n,
1407 -0.0804874 -0.05443681 w=2 h=2 s=n,
1408 -0.07920735 -0.05601435 w=2 h=2 s=n,
1409 -0.079145454 -0.053926542 w=2 h=2 s=n,
1410 -0.079120934 -0.053513292 w=2 h=2 s=n,
1411 -0.0790223 -0.053504497 w=2 h=2 s=n,
1412 -0.078989826 -0.05353795 w=2 h=2 s=n,
1413 -0.09509272 -0.045724746 w=2 h=2 s=n,
1414 -0.094186366 -0.046092328 w=2 h=2 s=n,
1415 -0.094826095 -0.046470154 w=2 h=2 s=n,
1416 -0.095976844 -0.046977058 w=2 h=2 s=n,
1417 -0.09765335 -0.04783755 w=2 h=2 s=n,
1418 -0.09798045 -0.048030734 w=2 h=2 s=n,
1419 -0.09843952 -0.048403233 w=2 h=2 s=n,
1420 -0.09789585 -0.04833848 w=2 h=2 s=n,
1421 -0.2397178 0.18302545 w=2 h=2 s=n,
1422 -0.23959984 0.18223526 w=2 h=2 s=n,
1423 -0.23980886 0.18197766 w=2 h=2 s=n,
1424 -0.24008119 0.18218556 w=2 h=2 s=n,
1425 -0.24304518 0.1838196 w=2 h=2 s=n,
1426 -0.24308605 0.18384375 w=2 h=2 s=n,
1427 -0.24279301 0.18263109 w=2 h=2 s=n,
1428 -0.24261893 0.181994 w=2 h=2 s=n,
1429 -0.16912359 0.22232884 w=2 h=2 s=n,
1430 -0.16912359 0.2119244 w=2 h=2 s=n,
1431 -0.1332592 0.18852422 w=2 h=2 s=n,
1432 -0.13338663 0.18832238 w=2 h=2 s=n,
1433 -0.14631587 0.21021415 w=2 h=2 s=n,
1434 -0.14631587 0.22061859 w=2 h=2 s=n,
1435 -0.14695662 0.22418377 w=2 h=2 s=n,
1436 -0.051339913 0.003643577 w=2 h=2 s=n,
1437 -0.05144351 0.0032916246 w=2 h=2 s=n,
1438 -0.051738303 0.0031175208 w=2 h=2 s=n,
1439 -0.051748324 0.0026702534 w=2 h=2 s=n,
1440 -0.051743254 0.002244706 w=2 h=2 s=n,
1441 -0.0540374 0.0011518464 w=2 h=2 s=n,
1442 -0.05753535 -2.66781E-4 w=2 h=2 s=n,
1443 -0.05938901 -7.7329355E-4 w=2 h=2 s=n,
1444 -0.062184606 -0.0011062744 w=2 h=2 s=n,
1445 -0.042239264 0.030487884 w=2 h=2 s=n,
1446 -0.04313139 0.033126704 w=2 h=2 s=n,
1447 -0.042990986 0.03470166 w=2 h=2 s=n,
1448 -0.043376185 0.034518164 w=2 h=2 s=n,
1449 -0.04549727 0.03358382 w=2 h=2 s=n,
1450 -0.04605159 0.032977883 w=2 h=2 s=n,
1451 -0.04606837 0.033543922 w=2 h=2 s=n,
1452 -0.019469922 0.006062711 w=2 h=2 s=n,
1453 -0.01917063 0.0064100004 w=2 h=2 s=n,
1454 -0.020521017 0.0062896158 w=2 h=2 s=n,
1455 -0.020362226 0.0064853104 w=2 h=2 s=n,
1456 -0.030075394 0.004739617 w=2 h=2 s=n,
1457 -0.028610112 0.0065454375 w=2 h=2 s=n,
1458 -0.028055789 0.007151377 w=2 h=2 s=n,
1459 -0.028711393 0.0069511747 w=2 h=2 s=n,
1460 -0.03996518 0.004582339 w=2 h=2 s=n,
1461 -0.039109565 0.005774794 w=2 h=2 s=n,
1462 -0.0412365 0.005055724 w=2 h=2 s=n,
1463 -0.0478239 0.0030441263 w=2 h=2 s=n,
1464 -0.048129395 0.0029606493 w=2 h=2 s=n,
1465 -0.049794603 0.002558257 w=2 h=2 s=n,
1466 -0.052306693 0.002106773 w=2 h=2 s=n,
1467 -0.05217928 0.0023086017 w=2 h=2 s=n,
1468 -0.05127293 0.0035717664 w=2 h=2 s=n,
1469 -0.05107057 0.0038368362 w=2 h=2 s=n,
1470 -0.08057134 -0.049408913 w=2 h=2 s=n,
1471 -0.081851386 -0.04783137 w=2 h=2 s=n,
1472 -0.08188386 -0.04779792 w=2 h=2 s=n,
1473 -0.08249496 -0.0470448 w=2 h=2 s=n,
1474 -0.08295114 -0.04487757 w=2 h=2 s=n,
1475 -0.08015555 -0.04454459 w=2 h=2 s=n,
1476 -0.08005893 -0.044438973 w=2 h=2 s=n,
1477 -0.079771556 -0.04433223 w=2 h=2 s=n,
1478 -0.079533935 -0.044251896 w=2 h=2 s=n,
1479 -0.078538075 -0.053976502 w=2 h=2 s=n,
1480 -0.07885661 -0.053437162 w=2 h=2 s=n,
1481 -0.07899237 -0.05322212 w=2 h=2 s=n,
1482 -0.07980028 -0.051854167 w=2 h=2 s=n,
1483 -0.08013582 -0.051200423 w=2 h=2 s=n,
1484 -0.080312446 -0.049717568 w=2 h=2 s=n,
1485 -0.080119595 -0.049847465 w=2 h=2 s=n,
1486 -0.08139964 -0.048269924 w=2 h=2 s=n,
1487 -0.07872283 -0.05387357 w=2 h=2 s=n,
1488 -0.07869035 -0.053907026 w=2 h=2 s=n,
1489 -0.07823861 -0.054345574 w=2 h=2 s=n,
1490 -0.07855714 -0.053806234 w=2 h=2 s=n,
1491 -0.0786929 -0.05359119 w=2 h=2 s=n,
1492 -0.07950081 -0.05222324 w=2 h=2 s=n,
1493 -0.079836346 -0.051569495 w=2 h=2 s=n,
1494 -0.08696682 -0.054958466 w=2 h=2 s=n,
1495 -0.08647278 -0.055646997 w=2 h=2 s=n,
1496 -0.08890056 -0.058443997 w=2 h=2 s=n,
1497 -0.08756744 -0.056464754 w=2 h=2 s=n,
1498 -0.087795064 -0.057989568 w=2 h=2 s=n,
1499 -0.08939168 -0.04676193 w=2 h=2 s=n,
1500 -0.08934685 -0.04689454 w=2 h=2 s=n,
1501 -0.08937137 -0.04730779 w=2 h=2 s=n,
1502 -0.0889123 -0.04693529 w=2 h=2 s=n,
1503 -0.08873568 -0.048418142 w=2 h=2 s=n,
1504 -0.08879757 -0.05050595 w=2 h=2 s=n,
1505 -0.08880577 -0.050539896 w=2 h=2 s=n,
1506 -0.08856985 -0.051175054 w=2 h=2 s=n,
1507 -0.08811366 -0.053342283 w=2 h=2 s=n,
1508 -0.088153504 -0.053789213 w=2 h=2 s=n,
1509 -0.08829634 -0.054583956 w=2 h=2 s=n,
1510 -0.08848017 -0.055457268 w=2 h=2 s=n,
1511 -0.098292574 -0.04860569 w=2 h=2 s=n,
1512 -0.09803055 -0.048517104 w=2 h=2 s=n,
1513 -0.09801236 -0.048510347 w=2 h=2 s=n,
1514 -0.096861616 -0.048003443 w=2 h=2 s=n,
1515 -0.09688508 -0.048056714 w=2 h=2 s=n,
1516 -0.09520857 -0.04719622 w=2 h=2 s=n,
1517 -0.09654169 -0.049175464 w=2 h=2 s=n,
1518 -0.09667113 -0.046206743 w=2 h=2 s=n,
1519 -0.09576477 -0.046574324 w=2 h=2 s=n,
1520 -0.0964045 -0.04695215 w=2 h=2 s=n,
1521 -0.09755524 -0.047459055 w=2 h=2 s=n,
1522 -0.09923176 -0.04831955 w=2 h=2 s=n,
1523 -0.09955885 -0.04851273 w=2 h=2 s=n,
1524 -0.10001793 -0.048885234 w=2 h=2 s=n,
1525 -0.16977577 0.22393693 w=2 h=2 s=n,
1526 -0.16977577 0.21353249 w=2 h=2 s=n,
1527 -0.16939764 0.21229419 w=2 h=2 s=n,
1528 -0.1685054 0.20902894 w=2 h=2 s=n,
1529 -0.16933316 0.2229487 w=2 h=2 s=n,
1530 -0.16998534 0.22455679 w=2 h=2 s=n,
1531 -0.16998534 0.21415235 w=2 h=2 s=n,
1532 -0.17178245 0.24414599 w=2 h=2 s=n,
1533 -0.17267469 0.24741124 w=2 h=2 s=n,
1534 -0.17305282 0.24864954 w=2 h=2 s=n,
1535 -0.17326237 0.24926938 w=2 h=2 s=n,
1536 -0.17391455 0.2508775 w=2 h=2 s=n,
1537 -0.04152312 0.04079251 w=2 h=2 s=n,
1538 -0.042077444 0.04018657 w=2 h=2 s=n,
1539 -0.042094227 0.040752612 w=2 h=2 s=n,
1540 -0.042296585 0.040487543 w=2 h=2 s=n,
1541 -0.042593263 0.040387243 w=2 h=2 s=n,
1542 -0.043697428 0.042705115 w=2 h=2 s=n,
1543 -0.043761525 0.04297037 w=2 h=2 s=n,
1544 -0.044667877 0.041707207 w=2 h=2 s=n,
1545 -0.046133157 0.039901387 w=2 h=2 s=n,
1546 -0.04616032 0.039876536 w=2 h=2 s=n,
1547 -0.046444613 0.039770935 w=2 h=2 s=n,
1548 -0.046682235 0.039690603 w=2 h=2 s=n,
1549 -0.03277473 -0.014186558 w=2 h=2 s=n,
1550 -0.03227618 -0.011818045 w=2 h=2 s=n,
1551 -0.03197068 -0.0117345685 w=2 h=2 s=n,
1552 -0.031904433 -0.010618216 w=2 h=2 s=n,
1553 -0.03164671 -0.009184242 w=2 h=2 s=n,
1554 -0.025059313 -0.0071726437 w=2 h=2 s=n,
1555 -0.024702951 -0.0047854874 w=2 h=2 s=n,
1556 -0.022581872 -0.0038511471 w=2 h=2 s=n,
1557 -0.020454934 -0.0031320772 w=2 h=2 s=n,
1558 -0.01979933 -0.002931875 w=2 h=2 s=n,
1559 -0.06971749 -0.03768042 w=2 h=2 s=n,
1560 -0.07021152 -0.03699189 w=2 h=2 s=n,
1561 -0.07025636 -0.03685928 w=2 h=2 s=n,
1562 -0.06976803 -0.032759447 w=2 h=2 s=n,
1563 -0.06903714 -0.029287156 w=2 h=2 s=n,
1564 -0.067399256 -0.022509145 w=2 h=2 s=n,
1565 -0.067243986 -0.02194092 w=2 h=2 s=n,
1566 -0.066392764 -0.020008521 w=2 h=2 s=n,
1567 -0.065688185 -0.01852946 w=2 h=2 s=n,
1568 -0.063834526 -0.018022949 w=2 h=2 s=n,
1569 -0.062169313 -0.017620556 w=2 h=2 s=n,
1570 -0.050915524 -0.015251721 w=2 h=2 s=n,
1571 -0.04120236 -0.013506028 w=2 h=2 s=n,
1572 -0.039333995 -0.013339466 w=2 h=2 s=n,
1573 -0.039045695 -0.013339466 w=2 h=2 s=n,
1574 -0.038878236 -0.013344432 w=2 h=2 s=n,
1575 -0.031647127 -0.014423911 w=2 h=2 s=n,
1576 -0.031148572 -0.012055398 w=2 h=2 s=n,
1577 -0.030843075 -0.011971921 w=2 h=2 s=n,
1578 -0.030776825 -0.010855569 w=2 h=2 s=n,
1579 -0.030519105 -0.009421594 w=2 h=2 s=n,
1580 -0.023931708 -0.007409996 w=2 h=2 s=n,
1581 -0.07676085 -0.045376547 w=2 h=2 s=n,
1582 -0.0769537 -0.045246653 w=2 h=2 s=n,
1583 -0.07674468 -0.044989053 w=2 h=2 s=n,
1584 -0.07354386 -0.041274942 w=2 h=2 s=n,
1585 -0.073224716 -0.041145507 w=2 h=2 s=n,
1586 -0.072940424 -0.04103991 w=2 h=2 s=n,
1587 -0.07264374 -0.040939607 w=2 h=2 s=n,
1588 -0.071698554 -0.03977475 w=2 h=2 s=n,
1589 -0.069186464 -0.039323267 w=2 h=2 s=n,
1590 -0.067836076 -0.03920288 w=2 h=2 s=n,
1591 -0.068072006 -0.038567718 w=2 h=2 s=n,
1592 -0.0669444 -0.03880507 w=2 h=2 s=n,
1593 -0.076752745 -0.0512035 w=2 h=2 s=n,
1594 -0.077204496 -0.050764948 w=2 h=2 s=n,
1595 -0.07723697 -0.050731495 w=2 h=2 s=n,
1596 -0.07784807 -0.04997837 w=2 h=2 s=n,
1597 -0.07830425 -0.047811147 w=2 h=2 s=n,
1598 -0.075508654 -0.047478165 w=2 h=2 s=n,
1599 -0.075412035 -0.04737255 w=2 h=2 s=n,
1600 -0.075124666 -0.047265805 w=2 h=2 s=n,
1601 -0.074887045 -0.047185473 w=2 h=2 s=n,
1602 -0.07211395 -0.048310123 w=2 h=2 s=n,
1603 -0.07817216 -0.054414015 w=2 h=2 s=n,
1604 -0.0784907 -0.05387467 w=2 h=2 s=n,
1605 -0.078626454 -0.053659633 w=2 h=2 s=n,
1606 -0.079434365 -0.052291676 w=2 h=2 s=n,
1607 -0.07976991 -0.051637933 w=2 h=2 s=n,
1608 -0.080069385 -0.05126886 w=2 h=2 s=n,
1609 -0.080246 -0.049786005 w=2 h=2 s=n,
1610 -0.08005315 -0.049915902 w=2 h=2 s=n,
1611 -0.07915485 -0.0560923 w=2 h=2 s=n,
1612 -0.07909295 -0.054004494 w=2 h=2 s=n,
1613 -0.07906843 -0.05359124 w=2 h=2 s=n,
1614 -0.0789698 -0.05358245 w=2 h=2 s=n,
1615 -0.07867032 -0.05395152 w=2 h=2 s=n,
1616 -0.078637846 -0.053984974 w=2 h=2 s=n,
1617 -0.0781861 -0.054423526 w=2 h=2 s=n,
1618 -0.07811966 -0.054491963 w=2 h=2 s=n,
1619 -0.084240936 -0.056680977 w=2 h=2 s=n,
1620 -0.0842011 -0.056234047 w=2 h=2 s=n,
1621 -0.08343381 -0.056256793 w=2 h=2 s=n,
1622 -0.082625896 -0.057624746 w=2 h=2 s=n,
1623 -0.08249014 -0.05783979 w=2 h=2 s=n,
1624 -0.082171604 -0.05837913 w=2 h=2 s=n,
1625 -0.08295774 -0.054644406 w=2 h=2 s=n,
1626 -0.080765784 -0.054579426 w=2 h=2 s=n,
1627 -0.08015469 -0.055332545 w=2 h=2 s=n,
1628 -0.08831601 -0.062363192 w=2 h=2 s=n,
1629 -0.08748776 -0.05933209 w=2 h=2 s=n,
1630 -0.08699372 -0.06002062 w=2 h=2 s=n,
1631 -0.08832988 -0.053833123 w=2 h=2 s=n,
1632 -0.08836972 -0.054280058 w=2 h=2 s=n,
1633 -0.088512555 -0.0550748 w=2 h=2 s=n,
1634 -0.08869638 -0.05594811 w=2 h=2 s=n,
1635 -0.088170886 -0.055115707 w=2 h=2 s=n,
1636 -0.08828852 -0.05590374 w=2 h=2 s=n,
1637 -0.089116774 -0.05893484 w=2 h=2 s=n,
1638 -0.09855113 -0.04889063 w=2 h=2 s=n,
1639 -0.09853294 -0.048883874 w=2 h=2 s=n,
1640 -0.097382195 -0.04837697 w=2 h=2 s=n,
1641 -0.09740566 -0.04843024 w=2 h=2 s=n,
1642 -0.09572914 -0.047569748 w=2 h=2 s=n,
1643 -0.09706227 -0.04954899 w=2 h=2 s=n,
1644 -0.101520225 -0.04971345 w=2 h=2 s=n,
1645 -0.09994183 -0.049231455 w=2 h=2 s=n,
1646 -0.09939816 -0.049166698 w=2 h=2 s=n,
1647 -0.09979488 -0.04943391 w=2 h=2 s=n,
1648 -0.09953285 -0.049345322 w=2 h=2 s=n,
1649 -0.10005343 -0.049718853 w=2 h=2 s=n,
1650 -0.10003524 -0.049712095 w=2 h=2 s=n,
1651 -0.0999039 -0.048677098 w=2 h=2 s=n,
1652 -0.100362964 -0.0490496 w=2 h=2 s=n,
1653 -0.10186527 -0.04987782 w=2 h=2 s=n,
1654 -0.10028687 -0.049395822 w=2 h=2 s=n,
1655 -0.0997432 -0.049331065 w=2 h=2 s=n,
1656 -0.10013992 -0.049598277 w=2 h=2 s=n,
1657 -0.099877894 -0.049509693 w=2 h=2 s=n,
1658 -0.10039847 -0.04988322 w=2 h=2 s=n,
1659 -0.24060215 0.17336962 w=2 h=2 s=n,
1660 -0.24032982 0.17316172 w=2 h=2 s=n,
1661 -0.23808174 0.17133757 w=2 h=2 s=n,
1662 -0.2362257 0.16992065 w=2 h=2 s=n,
1663 -0.23477103 0.16686697 w=2 h=2 s=n,
1664 -0.24160035 0.17391747 w=2 h=2 s=n,
1665 -0.24192385 0.17400587 w=2 h=2 s=n,
1666 -0.24201752 0.17404385 w=2 h=2 s=n,
1667 -0.24174519 0.17383595 w=2 h=2 s=n,
1668 -0.2394971 0.17201181 w=2 h=2 s=n,
1669 -0.1816015 0.24052262 w=2 h=2 s=n,
1670 -0.18139194 0.23990276 w=2 h=2 s=n,
1671 -0.1810138 0.23866448 w=2 h=2 s=n,
1672 -0.18012156 0.23539923 w=2 h=2 s=n,
1673 -0.17425327 0.25178936 w=2 h=2 s=n,
1674 -0.17032404 0.22546865 w=2 h=2 s=n,
1675 -0.17032404 0.21506421 w=2 h=2 s=n,
1676 -0.1819402 0.24143448 w=2 h=2 s=n,
1677 -0.17401631 0.25487614 w=2 h=2 s=n,
1678 -0.17439444 0.25611445 w=2 h=2 s=n,
1679 -0.174604 0.25673428 w=2 h=2 s=n,
1680 -0.17525618 0.2583424 w=2 h=2 s=n,
1681 -0.1755949 0.25925425 w=2 h=2 s=n,
1682 -0.17324118 0.25639307 w=2 h=2 s=n,
1683 -0.17413342 0.2596583 w=2 h=2 s=n,
1684 -0.17547505 0.26712322 w=2 h=2 s=n,
1685 -0.17585318 0.2683615 w=2 h=2 s=n,
1686 -0.17606275 0.26898137 w=2 h=2 s=n,
1687 -0.14497958 0.24078228 w=2 h=2 s=n,
1688 -0.031212958 -0.014501941 w=2 h=2 s=n,
1689 -0.030714404 -0.012133428 w=2 h=2 s=n,
1690 -0.030408908 -0.012049951 w=2 h=2 s=n,
1691 -0.030342659 -0.0109335985 w=2 h=2 s=n,
1692 -0.030084938 -0.009499624 w=2 h=2 s=n,
1693 -0.02349754 -0.007488026 w=2 h=2 s=n,
1694 -0.071690254 -0.048496764 w=2 h=2 s=n,
1695 -0.07633715 -0.04556319 w=2 h=2 s=n,
1696 -0.07653 -0.045433294 w=2 h=2 s=n,
1697 -0.07632098 -0.045175694 w=2 h=2 s=n,
1698 -0.07312016 -0.041461583 w=2 h=2 s=n,
1699 -0.072801016 -0.041332148 w=2 h=2 s=n,
1700 -0.072516724 -0.04122655 w=2 h=2 s=n,
1701 -0.07222004 -0.041126247 w=2 h=2 s=n,
1702 -0.071274854 -0.03996139 w=2 h=2 s=n,
1703 -0.068762764 -0.039509907 w=2 h=2 s=n,
1704 -0.06741238 -0.03938952 w=2 h=2 s=n,
1705 -0.07804273 -0.054576054 w=2 h=2 s=n,
1706 -0.078095235 -0.054498103 w=2 h=2 s=n,
1707 -0.07841377 -0.053958762 w=2 h=2 s=n,
1708 -0.07854953 -0.05374372 w=2 h=2 s=n,
1709 -0.07935744 -0.052375767 w=2 h=2 s=n,
1710 -0.07969298 -0.051722024 w=2 h=2 s=n,
1711 -0.0790762 -0.056216888 w=2 h=2 s=n,
1712 -0.0790143 -0.05412908 w=2 h=2 s=n,
1713 -0.078989774 -0.05371583 w=2 h=2 s=n,
1714 -0.07889114 -0.053707037 w=2 h=2 s=n,
1715 -0.078591675 -0.05407611 w=2 h=2 s=n,
1716 -0.0785592 -0.054109562 w=2 h=2 s=n,
1717 -0.084935464 -0.058582515 w=2 h=2 s=n,
1718 -0.08481783 -0.057794478 w=2 h=2 s=n,
1719 -0.08467499 -0.05699974 w=2 h=2 s=n,
1720 -0.08466679 -0.056965794 w=2 h=2 s=n,
1721 -0.08464332 -0.056912523 w=2 h=2 s=n,
1722 -0.08430778 -0.057566267 w=2 h=2 s=n,
1723 -0.08836647 -0.06292932 w=2 h=2 s=n,
1724 -0.08753823 -0.05989822 w=2 h=2 s=n,
1725 -0.08704419 -0.06058675 w=2 h=2 s=n,
1726 -0.08849729 -0.06357754 w=2 h=2 s=n,
1727 -0.08854776 -0.06414367 w=2 h=2 s=n,
1728 -0.08771951 -0.061112568 w=2 h=2 s=n,
1729 -0.0897159 -0.05846196 w=2 h=2 s=n,
1730 -0.0891904 -0.057629555 w=2 h=2 s=n,
1731 -0.089308046 -0.058417592 w=2 h=2 s=n,
1732 -0.09013629 -0.061448693 w=2 h=2 s=n,
1733 -0.089013234 -0.050916206 w=2 h=2 s=n,
1734 -0.0887773 -0.051551364 w=2 h=2 s=n,
1735 -0.08832112 -0.053718593 w=2 h=2 s=n,
1736 -0.088537335 -0.054209433 w=2 h=2 s=n,
1737 -0.08857718 -0.054656368 w=2 h=2 s=n,
1738 -0.088720016 -0.055451106 w=2 h=2 s=n,
1739 -0.08890384 -0.05632442 w=2 h=2 s=n,
1740 -0.08992336 -0.05883827 w=2 h=2 s=n,
1741 -0.0916602 -0.04992352 w=2 h=2 s=n,
1742 -0.091615364 -0.05005613 w=2 h=2 s=n,
1743 -0.09163989 -0.05046938 w=2 h=2 s=n,
1744 -0.09118082 -0.05009688 w=2 h=2 s=n,
1745 -0.09100419 -0.051579732 w=2 h=2 s=n,
1746 -0.09106609 -0.05366754 w=2 h=2 s=n,
1747 -0.091074295 -0.053701486 w=2 h=2 s=n,
1748 -0.09128176 -0.054077797 w=2 h=2 s=n,
1749 -0.100749016 -0.050256997 w=2 h=2 s=n,
1750 -0.09924671 -0.04942878 w=2 h=2 s=n,
1751 -0.09809597 -0.048921876 w=2 h=2 s=n,
1752 -0.09811944 -0.048975147 w=2 h=2 s=n,
1753 -0.09644292 -0.048114654 w=2 h=2 s=n,
1754 -0.09777604 -0.050093897 w=2 h=2 s=n,
1755 -0.10600994 -0.053066272 w=2 h=2 s=n,
1756 -0.10574791 -0.05297769 w=2 h=2 s=n,
1757 -0.10626849 -0.053351216 w=2 h=2 s=n,
1758 -0.105923444 -0.05318685 w=2 h=2 s=n,
1759 -0.10590525 -0.05318009 w=2 h=2 s=n,
1760 -0.10661903 -0.053724993 w=2 h=2 s=n,
1761 -0.10026124 -0.04883451 w=2 h=2 s=n,
1762 -0.100720316 -0.049207013 w=2 h=2 s=n,
1763 -0.102222614 -0.05003523 w=2 h=2 s=n,
1764 -0.100644216 -0.049553234 w=2 h=2 s=n,
1765 -0.10010055 -0.049488477 w=2 h=2 s=n,
1766 -0.10049727 -0.04975569 w=2 h=2 s=n,
1767 -0.10636728 -0.053223684 w=2 h=2 s=n,
1768 -0.09670267 -0.045969114 w=2 h=2 s=n,
1769 -0.09672086 -0.04597587 w=2 h=2 s=n,
1770 -0.09698289 -0.046064455 w=2 h=2 s=n,
1771 -0.098561294 -0.04654645 w=2 h=2 s=n,
1772 -0.09765494 -0.046914034 w=2 h=2 s=n,
1773 -0.09829467 -0.04729186 w=2 h=2 s=n,
1774 -0.09944541 -0.047798764 w=2 h=2 s=n,
1775 -0.108162925 -0.03278275 w=2 h=2 s=n,
1776 -0.10783941 -0.032871146 w=2 h=2 s=n,
1777 -0.24144673 0.1851562 w=2 h=2 s=n,
1778 -0.24132876 0.184366 w=2 h=2 s=n,
1779 -0.2415378 0.1841084 w=2 h=2 s=n,
1780 -0.24181013 0.1843163 w=2 h=2 s=n,
1781 -0.14318967 0.26086026 w=2 h=2 s=n,
1782 -0.043631334 0.043291386 w=2 h=2 s=n,
1783 -0.044537686 0.042028222 w=2 h=2 s=n,
1784 -0.046002965 0.040222403 w=2 h=2 s=n,
1785 -0.04603013 0.04019755 w=2 h=2 s=n,
1786 -0.046314422 0.04009195 w=2 h=2 s=n,
1787 -0.046552043 0.04001162 w=2 h=2 s=n,
1788 -0.050526187 0.03280293 w=2 h=2 s=n,
1789 -0.07047153 0.0012087713 w=2 h=2 s=n,
1790 -0.07132715 1.6316164E-5 w=2 h=2 s=n,
1791 -0.07148594 -1.7937846E-4 w=2 h=2 s=n,
1792 -0.071785234 -5.2666746E-4 w=2 h=2 s=n,
1793 -0.07292444 -0.0013440807 w=2 h=2 s=n,
1794 -0.074574016 -0.0024551486 w=2 h=2 s=n,
1795 -0.07489316 -0.0025845824 w=2 h=2 s=n,
1796 -0.07518053 -0.0026913255 w=2 h=2 s=n,
1797 -0.07527917 -0.0027001186 w=2 h=2 s=n,
1798 -0.07747112 -0.002765102 w=2 h=2 s=n,
1799 -0.078238405 -0.0027423545 w=2 h=2 s=n,
1800 -0.080935195 0.0010161018 w=2 h=2 s=n,
1801 -0.08441066 0.0069007557 w=2 h=2 s=n,
1802 -0.12724067 0.08458997 w=2 h=2 s=n,
1803 -0.12895706 0.08793404 w=2 h=2 s=n,
1804 -0.13041174 0.09098772 w=2 h=2 s=n,
1805 -0.1304491 0.091098234 w=2 h=2 s=n,
1806 -0.13062319 0.09173531 w=2 h=2 s=n,
1807 -0.13091622 0.09294797 w=2 h=2 s=n,
1808 -0.13103418 0.09373816 w=2 h=2 s=n,
1809 -0.13375558 0.11658609 w=2 h=2 s=n,
1810 -0.13785376 0.16255645 w=2 h=2 s=n,
1811 -0.13312902 0.18884523 w=2 h=2 s=n,
1812 -0.039385952 0.044669114 w=2 h=2 s=n,
1813 -0.039940275 0.044063173 w=2 h=2 s=n,
1814 -0.039957058 0.044629216 w=2 h=2 s=n,
1815 -0.04015941 0.044364147 w=2 h=2 s=n,
1816 -0.040456094 0.044263847 w=2 h=2 s=n,
1817 -0.04156026 0.04658172 w=2 h=2 s=n,
1818 -0.041624356 0.046846975 w=2 h=2 s=n,
1819 -0.041494165 0.04716799 w=2 h=2 s=n,
1820 -0.03625096 0.008549905 w=2 h=2 s=n,
1821 -0.0383779 0.007830835 w=2 h=2 s=n,
1822 -0.044965297 0.0058192373 w=2 h=2 s=n,
1823 -0.045270793 0.00573576 w=2 h=2 s=n,
1824 -0.046936 0.0053333677 w=2 h=2 s=n,
1825 -0.04944809 0.004881884 w=2 h=2 s=n,
1826 -0.04932068 0.0050837127 w=2 h=2 s=n,
1827 -0.048414327 0.0063468777 w=2 h=2 s=n,
1828 -0.04821197 0.0066119474 w=2 h=2 s=n,
1829 -0.04848131 0.006418688 w=2 h=2 s=n,
1830 -0.04858491 0.0060667354 w=2 h=2 s=n,
1831 -0.048879698 0.0058926316 w=2 h=2 s=n,
1832 -0.048889723 0.0054453644 w=2 h=2 s=n,
1833 -0.048884653 0.005019817 w=2 h=2 s=n,
1834 -0.051178798 0.0039269575 w=2 h=2 s=n,
1835 -0.05467675 0.00250833 w=2 h=2 s=n,
1836 -0.056530405 0.0020018173 w=2 h=2 s=n,
1837 -0.059326 0.0016688362 w=2 h=2 s=n,
1838 -0.039380662 0.033262994 w=2 h=2 s=n,
1839 -0.016312022 0.0067282477 w=2 h=2 s=n,
1840 -0.018180385 0.006561687 w=2 h=2 s=n,
1841 -0.017911043 0.0067549464 w=2 h=2 s=n,
1842 -0.01761175 0.007102235 w=2 h=2 s=n,
1843 -0.02260582 -0.0075675217 w=2 h=2 s=n,
1844 -0.023039985 -0.007489491 w=2 h=2 s=n,
1845 -0.024167592 -0.0072521386 w=2 h=2 s=n,
1846 -0.02381123 -0.004864983 w=2 h=2 s=n,
1847 -0.021690149 -0.0039306423 w=2 h=2 s=n,
1848 -0.019563213 -0.0032115725 w=2 h=2 s=n,
1849 -0.018907608 -0.0030113703 w=2 h=2 s=n,
1850 -0.025912918 -0.01561756 w=2 h=2 s=n,
1851 -0.025414364 -0.013249046 w=2 h=2 s=n,
1852 -0.025108866 -0.013165568 w=2 h=2 s=n,
1853 -0.064247735 -0.040459417 w=2 h=2 s=n,
1854 -0.064671434 -0.040272776 w=2 h=2 s=n,
1855 -0.064907365 -0.039637614 w=2 h=2 s=n,
1856 -0.06377976 -0.039874967 w=2 h=2 s=n,
1857 -0.06737474 -0.043091305 w=2 h=2 s=n,
1858 -0.06642955 -0.041926447 w=2 h=2 s=n,
1859 -0.06391746 -0.041474964 w=2 h=2 s=n,
1860 -0.06256707 -0.041354578 w=2 h=2 s=n,
1861 -0.05940243 -0.042424474 w=2 h=2 s=n,
1862 -0.072468415 -0.049154248 w=2 h=2 s=n,
1863 -0.072371796 -0.049048632 w=2 h=2 s=n,
1864 -0.07208443 -0.048941888 w=2 h=2 s=n,
1865 -0.071846806 -0.048861556 w=2 h=2 s=n,
1866 -0.069073714 -0.049986206 w=2 h=2 s=n,
1867 -0.068650015 -0.050172847 w=2 h=2 s=n,
1868 -0.07075672 -0.052575894 w=2 h=2 s=n,
1869 -0.06796113 -0.052242912 w=2 h=2 s=n,
1870 -0.06492089 -0.053918995 w=2 h=2 s=n,
1871 -0.07469 -0.052683573 w=2 h=2 s=n,
1872 -0.07514174 -0.05224502 w=2 h=2 s=n,
1873 -0.07517422 -0.052211568 w=2 h=2 s=n,
1874 -0.07578532 -0.05145845 w=2 h=2 s=n,
1875 -0.0762415 -0.04929122 w=2 h=2 s=n,
1876 -0.06869397 -0.054055966 w=2 h=2 s=n,
1877 -0.07925074 -0.052126598 w=2 h=2 s=n,
1878 -0.079327665 -0.052042507 w=2 h=2 s=n,
1879 -0.079627134 -0.051673435 w=2 h=2 s=n,
1880 -0.07980376 -0.050190583 w=2 h=2 s=n,
1881 -0.07961091 -0.050320476 w=2 h=2 s=n,
1882 -0.07520244 -0.057871826 w=2 h=2 s=n,
1883 -0.07525495 -0.057793874 w=2 h=2 s=n,
1884 -0.07557348 -0.05725453 w=2 h=2 s=n,
1885 -0.07710344 -0.056285635 w=2 h=2 s=n,
1886 -0.07707097 -0.056319088 w=2 h=2 s=n,
1887 -0.083196 -0.06010285 w=2 h=2 s=n,
1888 -0.08315615 -0.05965592 w=2 h=2 s=n,
1889 -0.08238887 -0.059678666 w=2 h=2 s=n,
1890 -0.08158096 -0.061046623 w=2 h=2 s=n,
1891 -0.084253505 -0.057790857 w=2 h=2 s=n,
1892 -0.08451939 -0.05600983 w=2 h=2 s=n,
1893 -0.084186666 -0.056905568 w=2 h=2 s=n,
1894 -0.08314173 -0.06032744 w=2 h=2 s=n,
1895 -0.08535326 -0.058212444 w=2 h=2 s=n,
1896 -0.085169435 -0.057339136 w=2 h=2 s=n,
1897 -0.08490356 -0.05912016 w=2 h=2 s=n,
1898 -0.08803659 -0.06645566 w=2 h=2 s=n,
1899 -0.08785531 -0.065241314 w=2 h=2 s=n,
1900 -0.087361276 -0.065929845 w=2 h=2 s=n,
1901 -0.08866473 -0.06512576 w=2 h=2 s=n,
1902 -0.08783648 -0.062094666 w=2 h=2 s=n,
1903 -0.08815357 -0.06743776 w=2 h=2 s=n,
1904 -0.089299 -0.068038315 w=2 h=2 s=n,
1905 -0.08934946 -0.06860445 w=2 h=2 s=n,
1906 -0.089466445 -0.06958654 w=2 h=2 s=n,
1907 -0.09186617 -0.066105835 w=2 h=2 s=n,
1908 -0.09017157 -0.059401736 w=2 h=2 s=n,
1909 -0.08996411 -0.05902543 w=2 h=2 s=n,
1910 -0.08943861 -0.058193024 w=2 h=2 s=n,
1911 -0.089556254 -0.05898106 w=2 h=2 s=n,
1912 -0.0903845 -0.06201216 w=2 h=2 s=n,
1913 -0.09211438 -0.0666693 w=2 h=2 s=n,
1914 -0.08950293 -0.056090705 w=2 h=2 s=n,
1915 -0.08954277 -0.05653764 w=2 h=2 s=n,
1916 -0.089685604 -0.05733238 w=2 h=2 s=n,
1917 -0.08986943 -0.05820569 w=2 h=2 s=n,
1918 -0.09088895 -0.060719542 w=2 h=2 s=n,
1919 -0.091137156 -0.061283007 w=2 h=2 s=n,
1920 -0.09235863 -0.055901155 w=2 h=2 s=n,
1921 -0.0900901 -0.052739564 w=2 h=2 s=n,
1922 -0.08985418 -0.053374723 w=2 h=2 s=n,
1923 -0.089398 -0.05554195 w=2 h=2 s=n,
1924 -0.08961421 -0.05603279 w=2 h=2 s=n,
1925 -0.0905798 -0.057914063 w=2 h=2 s=n,
1926 -0.09258689 -0.051875368 w=2 h=2 s=n,
1927 -0.09212782 -0.051502865 w=2 h=2 s=n,
1928 -0.0919512 -0.05298572 w=2 h=2 s=n,
1929 -0.0920131 -0.05507353 w=2 h=2 s=n,
1930 -0.092021294 -0.05510747 w=2 h=2 s=n,
1931 -0.092228755 -0.05548378 w=2 h=2 s=n,
1932 -0.09330563 -0.05730714 w=2 h=2 s=n,
1933 -0.09496485 -0.05425232 w=2 h=2 s=n,
1934 -0.09492002 -0.05438493 w=2 h=2 s=n,
1935 -0.094944544 -0.054798182 w=2 h=2 s=n,
1936 -0.09589154 -0.056204166 w=2 h=2 s=n,
1937 -0.094771564 -0.05241742 w=2 h=2 s=n,
1938 -0.09413183 -0.052039593 w=2 h=2 s=n,
1939 -0.094657324 -0.052871995 w=2 h=2 s=n,
1940 -0.09692585 -0.056033585 w=2 h=2 s=n,
1941 -0.1002305 -0.060362384 w=2 h=2 s=n,
1942 -0.101284094 -0.05330312 w=2 h=2 s=n,
1943 -0.10057031 -0.052758217 w=2 h=2 s=n,
1944 -0.100049734 -0.05238469 w=2 h=2 s=n,
1945 -0.09965301 -0.052117478 w=2 h=2 s=n,
1946 -0.09932592 -0.051924296 w=2 h=2 s=n,
1947 -0.09294011 -0.04933447 w=2 h=2 s=n,
1948 -0.098927 -0.04963042 w=2 h=2 s=n,
1949 -0.097250484 -0.048769925 w=2 h=2 s=n,
1950 -0.0985836 -0.050749168 w=2 h=2 s=n,
1951 -0.102091655 -0.053958394 w=2 h=2 s=n,
1952 -0.102127135 -0.04959124 w=2 h=2 s=n,
1953 -0.1025862 -0.049963742 w=2 h=2 s=n,
1954 -0.10408851 -0.05079196 w=2 h=2 s=n,
1955 -0.10641372 -0.05074761 w=2 h=2 s=n,
1956 -0.10674082 -0.050940793 w=2 h=2 s=n,
1957 -0.10708586 -0.051105164 w=2 h=2 s=n,
1958 -0.107443206 -0.051262572 w=2 h=2 s=n,
1959 -0.1093091 -0.0520193 w=2 h=2 s=n,
1960 -0.10078794 -0.047015145 w=2 h=2 s=n,
1961 -0.09988158 -0.047382727 w=2 h=2 s=n,
1962 -0.10052131 -0.04776055 w=2 h=2 s=n,
1963 -0.10167205 -0.048267458 w=2 h=2 s=n,
1964 -0.09921043 -0.04602147 w=2 h=2 s=n,
1965 -0.1011006 -0.04636118 w=2 h=2 s=n,
1966 -0.10788726 -0.032872565 w=2 h=2 s=n,
1967 -0.091406226 -0.03385063 w=2 h=2 s=n,
1968 -0.09061674 -0.034066357 w=2 h=2 s=n,
1969 -0.08791996 -0.03782481 w=2 h=2 s=n,
1970 -0.08798621 -0.038941164 w=2 h=2 s=n,
1971 -0.088474534 -0.043041 w=2 h=2 s=n,
1972 -0.094860345 -0.045630824 w=2 h=2 s=n,
1973 -0.09925828 -0.04602289 w=2 h=2 s=n,
1974 -0.11216741 -0.03266403 w=2 h=2 s=n,
1975 -0.11184391 -0.03275243 w=2 h=2 s=n,
1976 -0.11189175 -0.032753844 w=2 h=2 s=n,
1977 -0.09785044 -0.023892725 w=2 h=2 s=n,
1978 -0.09437497 -0.029777378 w=2 h=2 s=n,
1979 -0.095105864 -0.033249673 w=2 h=2 s=n,
1980 -0.1115869 -0.03227161 w=2 h=2 s=n,
1981 -0.24782407 0.17043373 w=2 h=2 s=n,
1982 -0.2477304 0.17039573 w=2 h=2 s=n,
1983 -0.24768953 0.17037159 w=2 h=2 s=n,
1984 -0.24597314 0.16702753 w=2 h=2 s=n,
1985 -0.24612841 0.1664593 w=2 h=2 s=n,
1986 -0.24294601 0.17448616 w=2 h=2 s=n,
1987 -0.24448206 0.18400161 w=2 h=2 s=n,
1988 -0.24430798 0.18336454 w=2 h=2 s=n,
1989 -0.24344231 0.18416966 w=2 h=2 s=n,
1990 -0.24314927 0.182957 w=2 h=2 s=n,
1991 -0.24483831 0.18432753 w=2 h=2 s=n,
1992 -0.24189247 0.18440114 w=2 h=2 s=n,
1993 -0.24016353 0.1822704 w=2 h=2 s=n,
1994 -0.24312752 0.18390444 w=2 h=2 s=n,
1995 -0.2431684 0.18392858 w=2 h=2 s=n,
1996 -0.24352466 0.18425448 w=2 h=2 s=n,
1997 -0.18269053 0.24313785 w=2 h=2 s=n,
1998 -0.14229642 0.23725215 w=2 h=2 s=n,
1999 -0.14293717 0.24081732 w=2 h=2 s=n,
2000 -0.14096014 0.25741583 w=2 h=2 s=n,
2001 -0.121080905 0.22829932 w=2 h=2 s=n,
2002 -0.1212111 0.2279783 w=2 h=2 s=n,
2003 -0.12133851 0.22777647 w=2 h=2 s=n,
2004 -0.13426775 0.24966823 w=2 h=2 s=n,
2005 -0.13426775 0.26007268 w=2 h=2 s=n,
2006 -0.13024831 0.27670622 w=2 h=2 s=n,
2007 -0.046140272 0.04112017 w=2 h=2 s=n,
2008 -0.05011442 0.033911485 w=2 h=2 s=n,
2009 -0.07005976 0.0023173264 w=2 h=2 s=n,
2010 -0.07091538 0.0011248714 w=2 h=2 s=n,
2011 -0.07107417 9.291769E-4 w=2 h=2 s=n,
2012 -0.07137346 5.8188767E-4 w=2 h=2 s=n,
2013 -0.07251268 -2.3552534E-4 w=2 h=2 s=n,
2014 -0.074162245 -0.0013465934 w=2 h=2 s=n,
2015 -0.07448139 -0.0014760272 w=2 h=2 s=n,
2016 -0.07476877 -0.0015827703 w=2 h=2 s=n,
2017 -0.0748674 -0.0015915633 w=2 h=2 s=n,
2018 -0.07705935 -0.0016565464 w=2 h=2 s=n,
2019 -0.077826634 -0.0016337993 w=2 h=2 s=n,
2020 -0.080523424 0.002124657 w=2 h=2 s=n,
2021 -0.08399889 0.008009311 w=2 h=2 s=n,
2022 -0.12682891 0.08569853 w=2 h=2 s=n,
2023 -0.1285453 0.0890426 w=2 h=2 s=n,
2024 -0.12999998 0.09209627 w=2 h=2 s=n,
2025 -0.13003734 0.09220679 w=2 h=2 s=n,
2026 -0.13021141 0.09284386 w=2 h=2 s=n,
2027 -0.13050446 0.094056524 w=2 h=2 s=n,
2028 -0.13062242 0.09484671 w=2 h=2 s=n,
2029 -0.13334382 0.117694646 w=2 h=2 s=n,
2030 -0.13744198 0.163665 w=2 h=2 s=n,
2031 -0.13271725 0.18995379 w=2 h=2 s=n,
2032 -0.120669134 0.22940788 w=2 h=2 s=n,
2033 -0.035402205 0.06099758 w=2 h=2 s=n,
2034 -0.037539374 0.057120975 w=2 h=2 s=n,
2035 -0.038445726 0.05585781 w=2 h=2 s=n,
2036 -0.039911006 0.05405199 w=2 h=2 s=n,
2037 -0.03993817 0.05402714 w=2 h=2 s=n,
2038 -0.040222462 0.05392154 w=2 h=2 s=n,
2039 -0.04046008 0.053841207 w=2 h=2 s=n,
2040 -0.040048312 0.05494976 w=2 h=2 s=n,
2041 -0.04575209 0.0091458345 w=2 h=2 s=n,
2042 -0.04602143 0.008952575 w=2 h=2 s=n,
2043 -0.04612503 0.008600622 w=2 h=2 s=n,
2044 -0.04641982 0.008426518 w=2 h=2 s=n,
2045 -0.046429843 0.0079792505 w=2 h=2 s=n,
2046 -0.046424773 0.0075537036 w=2 h=2 s=n,
2047 -0.048718918 0.006460844 w=2 h=2 s=n,
2048 -0.05221687 0.0050422167 w=2 h=2 s=n,
2049 -0.05407053 0.004535704 w=2 h=2 s=n,
2050 -0.056866124 0.004202723 w=2 h=2 s=n,
2051 -0.036920782 0.03579688 w=2 h=2 s=n,
2052 -0.025218392 0.009453701 w=2 h=2 s=n,
2053 -0.025873996 0.009253499 w=2 h=2 s=n,
2054 -0.03712778 0.0068846634 w=2 h=2 s=n,
2055 -0.03627217 0.008077119 w=2 h=2 s=n,
2056 -0.033413563 0.010852229 w=2 h=2 s=n,
2057 -0.012752747 0.009337451 w=2 h=2 s=n,
2058 -0.012453454 0.009684741 w=2 h=2 s=n,
;
VLABELS
2 'UPI00003B25EE_G1' l=9 x=-7 y=-2 a=4.2254415 f='Arial-PLAIN-11',
3 'UPI000578D381_G1' l=9 x=-6 y=-1 a=4.2784343,
4 'UPI00038F962F_G1' l=9 x=-51 y=-81 a=1.0704414,
5 'UPI0007A74949_G1' l=9 x=6 y=-7 a=4.811912,
6 'UPI00092DE8CA_G4' l=9 x=7 y=-2 a=5.0552964,
7 'UPI0007FB464B_G4' l=9 x=8 y=-6 a=5.114572,
8 'UPI0001AF8ADC_G4' l=9 x=7 y=-4 a=5.173847,
9 'UPI00092D946C_G4' l=9 x=7 y=-4 a=5.2331223,
10 'UPI00016A0A8C_G4' l=9 x=7 y=0 a=5.292398,
11 'UPI0001E6D993_G4' l=9 x=6 y=-1 a=5.351673,
12 'UPI0002BC3A2E_G4' l=9 x=9 y=-3 a=5.4109483,
13 'UPI00038F52B5_G3' l=9 x=9 y=-3 a=5.476507,
14 'UPI00000E49D2_G3' l=9 x=9 y=-3 a=5.4855156,
15 'UPI0001888EFC_G3' x=12 y=-10 a=5.582491,
16 'UPI0001C327EF_G3' x=12 y=-11 a=5.5293164,
17 'UPI00076F270D_G3' l=9 x=8 y=-1 a=5.772882,
18 'UPI0001887A37_G3' l=9 x=8 y=-1 a=5.392336,
19 'UPI000000CD3C_G3' l=9 x=9 y=0 a=5.699408,
20 'UPI00092DA986_G3' l=9 x=8 y=4 a=6.009985,
21 'UPI000037640F_G3' l=9 x=7 y=3 a=6.1846695,
22 'UPI0001EB6ED2_G3' l=9 x=4 y=9 a=0.28261244,
23 'UPI0002242A36_G3' l=9 x=4 y=8 a=0.27136332,
24 'UPI0005FC7C94_G3' l=9 x=6 y=4 a=0.07931011,
25 'UPI000391710D_G3' l=9 x=2 y=6 a=0.31326264,
26 'UPI00090A5531_G3' l=9 x=4 y=6 a=0.37254733,
27 'UPI00092DB748_G3' l=9 x=5 y=8 a=0.4910962,
28 'UPI000B7CCF26_G2' l=9 x=4 y=8 a=0.42470813,
29 'UPI00005F0EEA_G2' l=9 x=5 y=9 a=0.6096465,
30 'UPI000209C9FC_G2' l=9 x=1 y=8 a=0.80623883,
31 'UPI0001F68B55_G2' l=9 x=4 y=11 a=0.72819775,
32 'UPI0005CFB5F3_G2' l=9 x=1 y=8 a=0.8467476,
33 'UPI0002F46D0B_G4' l=9 x=1 y=8 a=0.8997399,
34 'UPI0002ABFF97_G4' l=9 x=0 y=8 a=0.9590151,
35 'UPI0004658CB0_G4' l=9 x=0 y=7 a=1.0182902,
36 'UPI0006A04D8E_G4' l=9 x=-2 y=7 a=1.0775663,
37 'UPI0000D50823_G4' l=9 x=-1 y=7 a=1.0111772,
38 'UPI00058C62E6_G4' l=9 x=-1 y=4 a=1.196117,
39 'UPI0001B5AF68_G4' l=9 x=-2 y=6 a=1.2553917,
40 'UPI000771E52C_G4' l=9 x=-2 y=4 a=1.3146669,
41 'UPI00080C0F70_G4' l=9 x=-2 y=5 a=1.373943,
42 'UPI00080C150C_G4' l=9 x=-2 y=7 a=1.4332191,
43 'UPI00092D9226_G4' l=9 x=-3 y=5 a=1.4924933,
44 'UPI00005F0037_G4' l=9 a=1.4864489,
45 'UPI00092DC035_G4' l=9 x=2 y=4 a=1.7295948,
46 'UPI00071659E5_G4' l=9 x=1 y=7 a=1.7888705,
47 'UPI00092D9DF3_G4' l=9 x=2 y=5 a=1.8481451,
48 'UPI000530AE1A_G4' l=9 x=3 y=7 a=1.9074208,
49 'UPI00092D90D1_G4' l=9 x=2 y=9 a=1.9666964,
50 'UPI00092DACBA_G4' l=9 x=1 y=9 a=2.0259721,
51 'UPI00058CA78B_G4' l=9 x=3 y=9 a=2.0852468,
52 'UPI0003917CDC_G4' l=9 x=1 y=7 a=2.1445215,
53 'UPI0003BEDAD2_G4' l=9 x=0 y=8 a=2.203798,
54 'UPI00076F1E58_G4' l=9 x=1 y=5 a=2.2233217,
55 'UPI000750B459_G4' l=9 x=-1 y=4 a=2.3223474,
56 'UPI000390E43C_G4' l=9 x=-2 y=8 a=2.381623,
57 'UPI00020BF782_G4' l=9 x=2 y=7 a=2.4409053,
58 'UPI00005EF79B_G4' l=9 x=-3 y=6 a=2.5093544,
59 'UPI000214CB6B_G4' x=-13 y=9 a=2.559449,
60 'UPI000535EBAA_G4' x=-14 y=8 a=2.6187255,
61 'UPI00090967BB_G4' l=9 x=-2 y=7 a=2.6780002,
62 'UPI00005F1A8B_G4' l=9 x=-3 y=8 a=2.7372768,
63 'UPI0009291067_G4' l=9 x=-5 y=7 a=2.7965505,
64 'UPI0007FB4FA8_G4' l=9 x=-5 y=6 a=2.8558252,
65 'UPI000067362A_G4' l=9 x=-5 y=6 a=2.9151018,
66 'UPI0001E6D971_G4' l=9 x=-4 y=5 a=2.9743774,
67 'UPI00005F1287_G4' l=9 x=-3 y=4 a=3.033652,
68 'UPI00005F1BE0_G4' l=9 x=-7 y=4 a=3.0929277,
69 'UPI00021ADB8E_G4' l=9 x=-5 y=4 a=3.1522043,
70 'UPI00080C08D5_G4' l=9 x=-5 y=3 a=3.2707536,
71 'UPI0002245125_G4' l=9 x=-8 y=3 a=3.3300283,
72 'UPI00005F0DBD_G4' l=9 x=-12 y=0 a=3.389304,
73 'UPI0005CB0D29_G4' l=9 x=-7 y=2 a=3.4485795,
74 'UPI00019AF91D_G4' l=9 x=-7 y=2 a=3.5078552,
75 'UPI00092D8B81_G4' l=9 x=-10 y=2 a=3.5671299,
76 'UPI000390012D_G4' l=9 x=-9 y=-1 a=3.6264064,
77 'UPI00092DE0C0_G4' l=9 x=-6 y=1 a=3.7449558,
78 'UPI0001E17E72_G4' l=9 x=-7 y=0 a=3.8042314,
79 'UPI00092DB897_G4' l=9 x=-7 y=0 a=3.863507,
80 'UPI0001C0981E_G4' l=9 x=-8 y=0 a=3.9227817,
81 'UPI00092D7F6D_G1' l=9 x=-7 y=0 a=3.988341,
983 'UPI0001C3282B_G1' l=9 x=-47 y=-85 a=1.1309736,
1078 'UPI00000B27C8_G1' l=9 x=-53 y=-87 a=1.1309736,
1216 'UPI0005FC7343_G1' l=9 x=-46 y=-89 a=1.1309736,
1264 'UPI00092A793C_G1' l=9 x=-41 y=-90 a=1.1938055,
1676 'UPI00000E4A66_G3' l=9 x=4 y=-1 a=5.969026,
1681 'UPI000810C0CE_G3' l=9 x=7 y=5 a=5.969026,
1684 'UPI00074F860D_G3' l=9 x=7 y=-9 a=5.6548667,
1757 'UPI0001B5B454_G4' l=9 x=-3 y=13 a=1.5079648,
1760 'UPI0001CB9117_G4' l=9 x=2 y=6 a=1.6336286,
1777 'UPI0002A1A3EA_G3' l=9 x=6 y=5,
1780 'UPI0001E1728E_G3' l=9 x=0 y=11 a=0.25132746,
1781 'UPI0002B8E8C3_G3' l=9 x=17 y=2 a=6.031858,
1839 'UPI0001F8D949_G1' l=9 x=-33 y=-91 a=1.2566373,
1843 'UPI0005980B39_G1' l=9 x=-59 y=-73 a=0.942478,
1849 'UPI00074FA569_G1' l=9 x=-57 y=-82 a=1.0053098,
1852 'UPI0005797E37_G1' l=9 x=-63 y=-72 a=0.8796461,
1870 'UPI0007A75752_G4' l=9 x=-89 y=-45 a=0.50265485,
1885 'UPI00080C09BF_G4' l=9 x=-120 y=12,
1981 'UPI00000D07E5_G2' l=9 x=0 y=8 a=0.81681424,
1988 'UPI00092DC4B0_G3' l=9 x=6 y=10 a=0.50265485,
1992 'UPI000807301C_G3' l=9 x=6 y=3 a=0.12566388,
2041 'UPI000224229A_G1' l=9 x=6 y=2 a=5.08938,
2052 'UPI00092D9759_G1' l=9 x=5 y=-4 a=5.026548,
2056 'UPI00092D7EA0_G1' l=9 x=7 y=-5 a=5.026548,
2057 'UPI00000BAB90_G1' l=9 x=-13 y=-102 a=1.5079648,
2058 'UPI0002A3734A_G1' l=9 x=-8 y=-99 a=1.5079648,
;
EDGES
1 1 2 s=8 w=0.018623734,
2 82 1 s=7 w=7.3728047E-4,
3 83 1 s=39 w=1.6753355E-4,
4 84 82 s=39 w=1.6753355E-4,
5 84 83 s=7 w=7.3728047E-4,
6 85 83 s=38 w=2.8830065E-4,
7 86 84 s=38 w=2.8830065E-4,
8 86 85 s=7 w=7.3728047E-4,
9 87 86 s=37 w=0.001875773,
10 88 87 s=14 w=6.8549125E-4,
11 89 86 s=14 w=6.8549125E-4,
12 89 88 s=37 w=0.001875773,
13 90 84 s=14 w=6.8549125E-4,
14 90 89 s=38 w=2.8830065E-4,
15 91 82 s=14 w=6.8549125E-4,
16 91 90 s=39 w=1.6753355E-4,
17 92 88 s=6 w=0.003774676,
18 93 89 s=6 w=0.003774676,
19 93 92 s=37 w=0.001875773,
20 94 90 s=6 w=0.003774676,
21 94 93 s=38 w=2.8830065E-4,
22 95 91 s=6 w=0.003774676,
23 95 94 s=39 w=1.6753355E-4,
24 96 82 s=6 w=0.003774676,
25 96 95 s=14 w=6.8549125E-4,
26 97 88 s=13 w=0.0022451999,
27 98 92 s=13 w=0.0022451999,
28 98 97 s=6 w=0.003774676,
29 99 93 s=13 w=0.0022451999,
30 99 98 s=37 w=0.001875773,
31 100 94 s=13 w=0.0022451999,
32 100 99 s=38 w=2.8830065E-4,
33 101 95 s=13 w=0.0022451999,
34 101 100 s=39 w=1.6753355E-4,
35 102 97 s=18 w=0.0068876944,
36 103 98 s=18 w=0.0068876944,
37 103 102 s=6 w=0.003774676,
38 104 99 s=18 w=0.0068876944,
39 104 103 s=37 w=0.001875773,
40 105 100 s=18 w=0.0068876944,
41 105 104 s=38 w=2.8830065E-4,
42 106 101 s=18 w=0.0068876944,
43 106 105 s=39 w=1.6753355E-4,
44 107 87 s=36 w=0.009868792,
45 108 88 s=36 w=0.009868792,
46 108 107 s=14 w=6.8549125E-4,
47 109 97 s=36 w=0.009868792,
48 109 108 s=13 w=0.0022451999,
49 110 102 s=36 w=0.009868792,
50 110 109 s=18 w=0.0068876944,
51 111 103 s=36 w=0.009868792,
52 111 110 s=6 w=0.003774676,
53 112 111 s=5 w=4.266732E-4,
54 113 103 s=5 w=4.266732E-4,
55 113 112 s=36 w=0.009868792,
56 114 104 s=5 w=4.266732E-4,
57 114 113 s=37 w=0.001875773,
58 115 105 s=5 w=4.266732E-4,
59 115 114 s=38 w=2.8830065E-4,
60 116 106 s=5 w=4.266732E-4,
61 116 115 s=39 w=1.6753355E-4,
62 117 101 s=5 w=4.266732E-4,
63 117 116 s=18 w=0.0068876944,
64 118 95 s=5 w=4.266732E-4,
65 118 117 s=13 w=0.0022451999,
66 119 96 s=5 w=4.266732E-4,
67 119 118 s=14 w=6.8549125E-4,
68 120 110 s=21 w=3.1669604E-4,
69 121 111 s=21 w=3.1669604E-4,
70 121 120 s=6 w=0.003774676,
71 122 112 s=21 w=3.1669604E-4,
72 122 121 s=5 w=4.266732E-4,
73 123 113 s=21 w=3.1669604E-4,
74 123 122 s=36 w=0.009868792,
75 124 114 s=21 w=3.1669604E-4,
76 124 123 s=37 w=0.001875773,
77 125 115 s=21 w=3.1669604E-4,
78 125 124 s=38 w=2.8830065E-4,
79 126 116 s=21 w=3.1669604E-4,
80 126 125 s=39 w=1.6753355E-4,
81 127 108 s=35 w=0.011500396,
82 128 109 s=35 w=0.011500396,
83 128 127 s=13 w=0.0022451999,
84 129 110 s=35 w=0.011500396,
85 129 128 s=18 w=0.0068876944,
86 130 120 s=35 w=0.011500396,
87 130 129 s=21 w=3.1669604E-4,
88 131 121 s=35 w=0.011500396,
89 131 130 s=6 w=0.003774676,
90 132 122 s=35 w=0.011500396,
91 132 131 s=5 w=4.266732E-4,
92 133 87 s=47 w=0.0013557428,
93 134 107 s=47 w=0.0013557428,
94 134 133 s=36 w=0.009868792,
95 135 108 s=47 w=0.0013557428,
96 135 134 s=14 w=6.8549125E-4,
97 136 127 s=47 w=0.0013557428,
98 136 135 s=35 w=0.011500396,
99 137 128 s=47 w=0.0013557428,
100 137 136 s=13 w=0.0022451999,
101 138 129 s=47 w=0.0013557428,
102 138 137 s=18 w=0.0068876944,
103 139 130 s=47 w=0.0013557428,
104 139 138 s=21 w=3.1669604E-4,
105 140 131 s=47 w=0.0013557428,
106 140 139 s=6 w=0.003774676,
107 141 132 s=47 w=0.0013557428,
108 141 140 s=5 w=4.266732E-4,
109 142 141 s=12 w=0.0023177527,
110 143 132 s=12 w=0.0023177527,
111 143 142 s=47 w=0.0013557428,
112 144 122 s=12 w=0.0023177527,
113 144 143 s=35 w=0.011500396,
114 145 123 s=12 w=0.0023177527,
115 145 144 s=36 w=0.009868792,
116 146 124 s=12 w=0.0023177527,
117 146 145 s=37 w=0.001875773,
118 147 125 s=12 w=0.0023177527,
119 147 146 s=38 w=2.8830065E-4,
120 148 126 s=12 w=0.0023177527,
121 148 147 s=39 w=1.6753355E-4,
122 149 116 s=12 w=0.0023177527,
123 149 148 s=21 w=3.1669604E-4,
124 150 117 s=12 w=0.0023177527,
125 150 149 s=18 w=0.0068876944,
126 151 139 s=34 w=0.0017131384,
127 152 140 s=34 w=0.0017131384,
128 152 151 s=6 w=0.003774676,
129 153 141 s=34 w=0.0017131384,
130 153 152 s=5 w=4.266732E-4,
131 154 142 s=34 w=0.0017131384,
132 154 153 s=12 w=0.0023177527,
133 155 143 s=34 w=0.0017131384,
134 155 154 s=47 w=0.0013557428,
135 156 152 s=33 w=0.0019216132,
136 157 153 s=33 w=0.0019216132,
137 157 156 s=5 w=4.266732E-4,
138 158 154 s=33 w=0.0019216132,
139 158 157 s=12 w=0.0023177527,
140 159 155 s=33 w=0.0019216132,
141 159 158 s=47 w=0.0013557428,
142 160 151 s=46 w=0.0025523389,
143 161 152 s=46 w=0.0025523389,
144 161 160 s=6 w=0.003774676,
145 162 156 s=46 w=0.0025523389,
146 162 161 s=33 w=0.0019216132,
147 163 157 s=46 w=0.0025523389,
148 163 162 s=5 w=4.266732E-4,
149 164 158 s=46 w=0.0025523389,
150 164 163 s=12 w=0.0023177527,
151 165 164 s=4 w=0.001988856,
152 166 158 s=4 w=0.001988856,
153 166 165 s=46 w=0.0025523389,
154 167 159 s=4 w=0.001988856,
155 167 166 s=47 w=0.0013557428,
156 168 155 s=4 w=0.001988856,
157 168 167 s=33 w=0.0019216132,
158 169 143 s=4 w=0.001988856,
159 169 168 s=34 w=0.0017131384,
160 170 144 s=4 w=0.001988856,
161 170 169 s=35 w=0.011500396,
162 171 145 s=4 w=0.001988856,
163 171 170 s=36 w=0.009868792,
164 172 146 s=4 w=0.001988856,
165 172 171 s=37 w=0.001875773,
166 173 147 s=4 w=0.001988856,
167 173 172 s=38 w=2.8830065E-4,
168 174 148 s=4 w=0.001988856,
169 174 173 s=39 w=1.6753355E-4,
170 175 149 s=4 w=0.001988856,
171 175 174 s=21 w=3.1669604E-4,
172 176 150 s=4 w=0.001988856,
173 176 175 s=18 w=0.0068876944,
174 177 117 s=4 w=0.001988856,
175 177 176 s=12 w=0.0023177527,
176 178 118 s=4 w=0.001988856,
177 178 177 s=13 w=0.0022451999,
178 179 119 s=4 w=0.001988856,
179 179 178 s=14 w=6.8549125E-4,
180 180 162 s=63 w=0.0028153562,
181 181 163 s=63 w=0.0028153562,
182 181 180 s=5 w=4.266732E-4,
183 182 164 s=63 w=0.0028153562,
184 182 181 s=12 w=0.0023177527,
185 183 165 s=63 w=0.0028153562,
186 183 182 s=4 w=0.001988856,
187 184 182 s=56 w=3.1317613E-4,
188 185 183 s=56 w=3.1317613E-4,
189 185 184 s=4 w=0.001988856,
190 186 165 s=56 w=3.1317613E-4,
191 186 185 s=63 w=0.0028153562,
192 187 184 s=55 w=3.032704E-4,
193 188 185 s=55 w=3.032704E-4,
194 188 187 s=4 w=0.001988856,
195 189 186 s=55 w=3.032704E-4,
196 189 188 s=63 w=0.0028153562,
197 190 188 s=54 w=3.4439718E-4,
198 191 189 s=54 w=3.4439718E-4,
199 191 190 s=63 w=0.0028153562,
200 192 187 s=60 w=2.5083235E-4,
201 193 188 s=60 w=2.5083235E-4,
202 193 192 s=4 w=0.001988856,
203 194 190 s=60 w=2.5083235E-4,
204 194 193 s=54 w=3.4439718E-4,
205 195 191 s=60 w=2.5083235E-4,
206 195 194 s=63 w=0.0028153562,
207 196 194 s=59 w=3.0655542E-4,
208 197 195 s=59 w=3.0655542E-4,
209 197 196 s=63 w=0.0028153562,
210 198 196 s=91 w=9.9023775E-5,
211 199 198 s=96 w=0.0021929175,
212 200 199 s=102 w=7.6762366E-4,
213 201 200 s=45 w=0.0015000943,
214 202 199 s=45 w=0.0015000943,
215 202 201 s=102 w=7.6762366E-4,
216 203 198 s=45 w=0.0015000943,
217 203 202 s=96 w=0.0021929175,
218 204 196 s=45 w=0.0015000943,
219 204 203 s=91 w=9.9023775E-5,
220 205 197 s=45 w=0.0015000943,
221 205 204 s=63 w=0.0028153562,
222 206 195 s=45 w=0.0015000943,
223 206 205 s=59 w=3.0655542E-4,
224 207 191 s=45 w=0.0015000943,
225 207 206 s=60 w=2.5083235E-4,
226 208 189 s=45 w=0.0015000943,
227 208 207 s=54 w=3.4439718E-4,
228 209 186 s=45 w=0.0015000943,
229 209 208 s=55 w=3.032704E-4,
230 210 165 s=45 w=0.0015000943,
231 210 209 s=56 w=3.1317613E-4,
232 211 201 s=53 w=0.0049030464,
233 212 202 s=53 w=0.0049030464,
234 212 211 s=102 w=7.6762366E-4,
235 213 203 s=53 w=0.0049030464,
236 213 212 s=96 w=0.0021929175,
237 214 204 s=53 w=0.0049030464,
238 214 213 s=91 w=9.9023775E-5,
239 215 205 s=53 w=0.0049030464,
240 215 214 s=63 w=0.0028153562,
241 216 206 s=53 w=0.0049030464,
242 216 215 s=59 w=3.0655542E-4,
243 217 207 s=53 w=0.0049030464,
244 217 216 s=60 w=2.5083235E-4,
245 218 211 s=52 w=3.3173145E-4,
246 219 212 s=52 w=3.3173145E-4,
247 219 218 s=102 w=7.6762366E-4,
248 220 213 s=52 w=3.3173145E-4,
249 220 219 s=96 w=0.0021929175,
250 221 214 s=52 w=3.3173145E-4,
251 221 220 s=91 w=9.9023775E-5,
252 222 215 s=52 w=3.3173145E-4,
253 222 221 s=63 w=0.0028153562,
254 223 216 s=52 w=3.3173145E-4,
255 223 222 s=59 w=3.0655542E-4,
256 224 217 s=52 w=3.3173145E-4,
257 224 223 s=60 w=2.5083235E-4,
258 225 211 s=58 w=1.4314488E-4,
259 226 218 s=58 w=1.4314488E-4,
260 226 225 s=52 w=3.3173145E-4,
261 227 219 s=58 w=1.4314488E-4,
262 227 226 s=102 w=7.6762366E-4,
263 228 220 s=58 w=1.4314488E-4,
264 228 227 s=96 w=0.0021929175,
265 229 221 s=58 w=1.4314488E-4,
266 229 228 s=91 w=9.9023775E-5,
267 230 222 s=58 w=1.4314488E-4,
268 230 229 s=63 w=0.0028153562,
269 231 226 s=32 w=0.001638308,
270 232 227 s=32 w=0.001638308,
271 232 231 s=102 w=7.6762366E-4,
272 233 228 s=32 w=0.001638308,
273 233 232 s=96 w=0.0021929175,
274 234 229 s=32 w=0.001638308,
275 234 233 s=91 w=9.9023775E-5,
276 235 230 s=32 w=0.001638308,
277 235 234 s=63 w=0.0028153562,
278 236 222 s=32 w=0.001638308,
279 236 235 s=58 w=1.4314488E-4,
280 237 223 s=32 w=0.001638308,
281 237 236 s=59 w=3.0655542E-4,
282 238 224 s=32 w=0.001638308,
283 238 237 s=60 w=2.5083235E-4,
284 239 217 s=32 w=0.001638308,
285 239 238 s=52 w=3.3173145E-4,
286 240 207 s=32 w=0.001638308,
287 240 239 s=53 w=0.0049030464,
288 241 208 s=32 w=0.001638308,
289 241 240 s=54 w=3.4439718E-4,
290 242 209 s=32 w=0.001638308,
291 242 241 s=55 w=3.032704E-4,
292 243 210 s=32 w=0.001638308,
293 243 242 s=56 w=3.1317613E-4,
294 244 165 s=32 w=0.001638308,
295 244 243 s=45 w=0.0015000943,
296 245 166 s=32 w=0.001638308,
297 245 244 s=46 w=0.0025523389,
298 246 167 s=32 w=0.001638308,
299 246 245 s=47 w=0.0013557428,
300 247 231 s=31 w=0.002111575,
301 248 232 s=31 w=0.002111575,
302 248 247 s=102 w=7.6762366E-4,
303 249 233 s=31 w=0.002111575,
304 249 248 s=96 w=0.0021929175,
305 250 234 s=31 w=0.002111575,
306 250 249 s=91 w=9.9023775E-5,
307 251 235 s=31 w=0.002111575,
308 251 250 s=63 w=0.0028153562,
309 252 236 s=31 w=0.002111575,
310 252 251 s=58 w=1.4314488E-4,
311 253 237 s=31 w=0.002111575,
312 253 252 s=59 w=3.0655542E-4,
313 254 238 s=31 w=0.002111575,
314 254 253 s=60 w=2.5083235E-4,
315 255 239 s=31 w=0.002111575,
316 255 254 s=52 w=3.3173145E-4,
317 256 240 s=31 w=0.002111575,
318 256 255 s=53 w=0.0049030464,
319 257 241 s=31 w=0.002111575,
320 257 256 s=54 w=3.4439718E-4,
321 258 242 s=31 w=0.002111575,
322 258 257 s=55 w=3.032704E-4,
323 259 243 s=31 w=0.002111575,
324 259 258 s=56 w=3.1317613E-4,
325 260 244 s=31 w=0.002111575,
326 260 259 s=45 w=0.0015000943,
327 261 245 s=31 w=0.002111575,
328 261 260 s=46 w=0.0025523389,
329 262 246 s=31 w=0.002111575,
330 262 261 s=47 w=0.0013557428,
331 263 247 s=3 w=0.0018492372,
332 264 248 s=3 w=0.0018492372,
333 264 263 s=102 w=7.6762366E-4,
334 265 249 s=3 w=0.0018492372,
335 265 264 s=96 w=0.0021929175,
336 266 250 s=3 w=0.0018492372,
337 266 265 s=91 w=9.9023775E-5,
338 267 251 s=3 w=0.0018492372,
339 267 266 s=63 w=0.0028153562,
340 268 252 s=3 w=0.0018492372,
341 268 267 s=58 w=1.4314488E-4,
342 269 253 s=3 w=0.0018492372,
343 269 268 s=59 w=3.0655542E-4,
344 270 254 s=3 w=0.0018492372,
345 270 269 s=60 w=2.5083235E-4,
346 271 255 s=3 w=0.0018492372,
347 271 270 s=52 w=3.3173145E-4,
348 272 256 s=3 w=0.0018492372,
349 272 271 s=53 w=0.0049030464,
350 273 257 s=3 w=0.0018492372,
351 273 272 s=54 w=3.4439718E-4,
352 274 258 s=3 w=0.0018492372,
353 274 273 s=55 w=3.032704E-4,
354 275 259 s=3 w=0.0018492372,
355 275 274 s=56 w=3.1317613E-4,
356 276 260 s=3 w=0.0018492372,
357 276 275 s=45 w=0.0015000943,
358 277 261 s=3 w=0.0018492372,
359 277 276 s=46 w=0.0025523389,
360 278 262 s=3 w=0.0018492372,
361 278 277 s=47 w=0.0013557428,
362 279 246 s=3 w=0.0018492372,
363 279 278 s=31 w=0.002111575,
364 280 167 s=3 w=0.0018492372,
365 280 279 s=32 w=0.001638308,
366 281 168 s=3 w=0.0018492372,
367 281 280 s=33 w=0.0019216132,
368 282 169 s=3 w=0.0018492372,
369 282 281 s=34 w=0.0017131384,
370 283 170 s=3 w=0.0018492372,
371 283 282 s=35 w=0.011500396,
372 284 171 s=3 w=0.0018492372,
373 284 283 s=36 w=0.009868792,
374 285 172 s=3 w=0.0018492372,
375 285 284 s=37 w=0.001875773,
376 286 173 s=3 w=0.0018492372,
377 286 285 s=38 w=2.8830065E-4,
378 287 174 s=3 w=0.0018492372,
379 287 286 s=39 w=1.6753355E-4,
380 288 175 s=3 w=0.0018492372,
381 288 287 s=21 w=3.1669604E-4,
382 289 176 s=3 w=0.0018492372,
383 289 288 s=18 w=0.0068876944,
384 290 177 s=3 w=0.0018492372,
385 290 289 s=12 w=0.0023177527,
386 291 178 s=3 w=0.0018492372,
387 291 290 s=13 w=0.0022451999,
388 292 179 s=3 w=0.0018492372,
389 292 291 s=14 w=6.8549125E-4,
390 293 263 s=11 w=0.0024136088,
391 294 264 s=11 w=0.0024136088,
392 294 293 s=102 w=7.6762366E-4,
393 295 265 s=11 w=0.0024136088,
394 295 294 s=96 w=0.0021929175,
395 296 266 s=11 w=0.0024136088,
396 296 295 s=91 w=9.9023775E-5,
397 297 267 s=11 w=0.0024136088,
398 297 296 s=63 w=0.0028153562,
399 298 268 s=11 w=0.0024136088,
400 298 297 s=58 w=1.4314488E-4,
401 299 269 s=11 w=0.0024136088,
402 299 298 s=59 w=3.0655542E-4,
403 300 270 s=11 w=0.0024136088,
404 300 299 s=60 w=2.5083235E-4,
405 301 271 s=11 w=0.0024136088,
406 301 300 s=52 w=3.3173145E-4,
407 302 272 s=11 w=0.0024136088,
408 302 301 s=53 w=0.0049030464,
409 303 273 s=11 w=0.0024136088,
410 303 302 s=54 w=3.4439718E-4,
411 304 274 s=11 w=0.0024136088,
412 304 303 s=55 w=3.032704E-4,
413 305 275 s=11 w=0.0024136088,
414 305 304 s=56 w=3.1317613E-4,
415 306 276 s=11 w=0.0024136088,
416 306 305 s=45 w=0.0015000943,
417 307 277 s=11 w=0.0024136088,
418 307 306 s=46 w=0.0025523389,
419 308 278 s=11 w=0.0024136088,
420 308 307 s=47 w=0.0013557428,
421 309 279 s=11 w=0.0024136088,
422 309 308 s=31 w=0.002111575,
423 310 280 s=11 w=0.0024136088,
424 310 309 s=32 w=0.001638308,
425 311 281 s=11 w=0.0024136088,
426 311 310 s=33 w=0.0019216132,
427 312 282 s=11 w=0.0024136088,
428 312 311 s=34 w=0.0017131384,
429 313 283 s=11 w=0.0024136088,
430 313 312 s=35 w=0.011500396,
431 314 284 s=11 w=0.0024136088,
432 314 313 s=36 w=0.009868792,
433 315 285 s=11 w=0.0024136088,
434 315 314 s=37 w=0.001875773,
435 316 286 s=11 w=0.0024136088,
436 316 315 s=38 w=2.8830065E-4,
437 317 287 s=11 w=0.0024136088,
438 317 316 s=39 w=1.6753355E-4,
439 318 288 s=11 w=0.0024136088,
440 318 317 s=21 w=3.1669604E-4,
441 319 289 s=11 w=0.0024136088,
442 319 318 s=18 w=0.0068876944,
443 320 293 s=17 w=0.0014569494,
444 321 294 s=17 w=0.0014569494,
445 321 320 s=102 w=7.6762366E-4,
446 322 295 s=17 w=0.0014569494,
447 322 321 s=96 w=0.0021929175,
448 323 296 s=17 w=0.0014569494,
449 323 322 s=91 w=9.9023775E-5,
450 324 297 s=17 w=0.0014569494,
451 324 323 s=63 w=0.0028153562,
452 325 298 s=17 w=0.0014569494,
453 325 324 s=58 w=1.4314488E-4,
454 326 299 s=17 w=0.0014569494,
455 326 325 s=59 w=3.0655542E-4,
456 327 300 s=17 w=0.0014569494,
457 327 326 s=60 w=2.5083235E-4,
458 328 301 s=17 w=0.0014569494,
459 328 327 s=52 w=3.3173145E-4,
460 329 302 s=17 w=0.0014569494,
461 329 328 s=53 w=0.0049030464,
462 330 303 s=17 w=0.0014569494,
463 330 329 s=54 w=3.4439718E-4,
464 331 304 s=17 w=0.0014569494,
465 331 330 s=55 w=3.032704E-4,
466 332 305 s=17 w=0.0014569494,
467 332 331 s=56 w=3.1317613E-4,
468 333 306 s=17 w=0.0014569494,
469 333 332 s=45 w=0.0015000943,
470 334 307 s=17 w=0.0014569494,
471 334 333 s=46 w=0.0025523389,
472 335 308 s=17 w=0.0014569494,
473 335 334 s=47 w=0.0013557428,
474 336 309 s=17 w=0.0014569494,
475 336 335 s=31 w=0.002111575,
476 337 310 s=17 w=0.0014569494,
477 337 336 s=32 w=0.001638308,
478 338 311 s=17 w=0.0014569494,
479 338 337 s=33 w=0.0019216132,
480 339 312 s=17 w=0.0014569494,
481 339 338 s=34 w=0.0017131384,
482 340 313 s=17 w=0.0014569494,
483 340 339 s=35 w=0.011500396,
484 341 314 s=17 w=0.0014569494,
485 341 340 s=36 w=0.009868792,
486 342 315 s=17 w=0.0014569494,
487 342 341 s=37 w=0.001875773,
488 343 316 s=17 w=0.0014569494,
489 343 342 s=38 w=2.8830065E-4,
490 344 317 s=17 w=0.0014569494,
491 344 343 s=39 w=1.6753355E-4,
492 345 318 s=17 w=0.0014569494,
493 345 344 s=21 w=3.1669604E-4,
494 346 320 s=20 w=0.0024204154,
495 347 321 s=20 w=0.0024204154,
496 347 346 s=102 w=7.6762366E-4,
497 348 322 s=20 w=0.0024204154,
498 348 347 s=96 w=0.0021929175,
499 349 323 s=20 w=0.0024204154,
500 349 348 s=91 w=9.9023775E-5,
501 350 324 s=20 w=0.0024204154,
502 350 349 s=63 w=0.0028153562,
503 351 325 s=20 w=0.0024204154,
504 351 350 s=58 w=1.4314488E-4,
505 352 326 s=20 w=0.0024204154,
506 352 351 s=59 w=3.0655542E-4,
507 353 327 s=20 w=0.0024204154,
508 353 352 s=60 w=2.5083235E-4,
509 354 328 s=20 w=0.0024204154,
510 354 353 s=52 w=3.3173145E-4,
511 355 329 s=20 w=0.0024204154,
512 355 354 s=53 w=0.0049030464,
513 356 330 s=20 w=0.0024204154,
514 356 355 s=54 w=3.4439718E-4,
515 357 331 s=20 w=0.0024204154,
516 357 356 s=55 w=3.032704E-4,
517 358 332 s=20 w=0.0024204154,
518 358 357 s=56 w=3.1317613E-4,
519 359 333 s=20 w=0.0024204154,
520 359 358 s=45 w=0.0015000943,
521 360 334 s=20 w=0.0024204154,
522 360 359 s=46 w=0.0025523389,
523 361 335 s=20 w=0.0024204154,
524 361 360 s=47 w=0.0013557428,
525 362 336 s=20 w=0.0024204154,
526 362 361 s=31 w=0.002111575,
527 363 337 s=20 w=0.0024204154,
528 363 362 s=32 w=0.001638308,
529 364 338 s=20 w=0.0024204154,
530 364 363 s=33 w=0.0019216132,
531 365 339 s=20 w=0.0024204154,
532 365 364 s=34 w=0.0017131384,
533 366 340 s=20 w=0.0024204154,
534 366 365 s=35 w=0.011500396,
535 367 341 s=20 w=0.0024204154,
536 367 366 s=36 w=0.009868792,
537 368 342 s=20 w=0.0024204154,
538 368 367 s=37 w=0.001875773,
539 369 343 s=20 w=0.0024204154,
540 369 368 s=38 w=2.8830065E-4,
541 370 344 s=20 w=0.0024204154,
542 370 369 s=39 w=1.6753355E-4,
543 371 247 s=30 w=5.890565E-4,
544 372 263 s=30 w=5.890565E-4,
545 372 371 s=3 w=0.0018492372,
546 373 293 s=30 w=5.890565E-4,
547 373 372 s=11 w=0.0024136088,
548 374 320 s=30 w=5.890565E-4,
549 374 373 s=17 w=0.0014569494,
550 375 346 s=30 w=5.890565E-4,
551 375 374 s=20 w=0.0024204154,
552 376 347 s=30 w=5.890565E-4,
553 376 375 s=102 w=7.6762366E-4,
554 377 348 s=30 w=5.890565E-4,
555 377 376 s=96 w=0.0021929175,
556 378 349 s=30 w=5.890565E-4,
557 378 377 s=91 w=9.9023775E-5,
558 379 350 s=30 w=5.890565E-4,
559 379 378 s=63 w=0.0028153562,
560 380 351 s=30 w=5.890565E-4,
561 380 379 s=58 w=1.4314488E-4,
562 381 352 s=30 w=5.890565E-4,
563 381 380 s=59 w=3.0655542E-4,
564 382 353 s=30 w=5.890565E-4,
565 382 381 s=60 w=2.5083235E-4,
566 383 354 s=30 w=5.890565E-4,
567 383 382 s=52 w=3.3173145E-4,
568 384 355 s=30 w=5.890565E-4,
569 384 383 s=53 w=0.0049030464,
570 385 356 s=30 w=5.890565E-4,
571 385 384 s=54 w=3.4439718E-4,
572 386 357 s=30 w=5.890565E-4,
573 386 385 s=55 w=3.032704E-4,
574 387 358 s=30 w=5.890565E-4,
575 387 386 s=56 w=3.1317613E-4,
576 388 359 s=30 w=5.890565E-4,
577 388 387 s=45 w=0.0015000943,
578 389 360 s=30 w=5.890565E-4,
579 389 388 s=46 w=0.0025523389,
580 390 361 s=30 w=5.890565E-4,
581 390 389 s=47 w=0.0013557428,
582 391 375 s=29 w=0.006973096,
583 392 376 s=29 w=0.006973096,
584 392 391 s=102 w=7.6762366E-4,
585 393 377 s=29 w=0.006973096,
586 393 392 s=96 w=0.0021929175,
587 394 378 s=29 w=0.006973096,
588 394 393 s=91 w=9.9023775E-5,
589 395 379 s=29 w=0.006973096,
590 395 394 s=63 w=0.0028153562,
591 396 380 s=29 w=0.006973096,
592 396 395 s=58 w=1.4314488E-4,
593 397 381 s=29 w=0.006973096,
594 397 396 s=59 w=3.0655542E-4,
595 398 382 s=29 w=0.006973096,
596 398 397 s=60 w=2.5083235E-4,
597 399 383 s=29 w=0.006973096,
598 399 398 s=52 w=3.3173145E-4,
599 400 384 s=29 w=0.006973096,
600 400 399 s=53 w=0.0049030464,
601 401 385 s=29 w=0.006973096,
602 401 400 s=54 w=3.4439718E-4,
603 402 386 s=29 w=0.006973096,
604 402 401 s=55 w=3.032704E-4,
605 403 387 s=29 w=0.006973096,
606 403 402 s=56 w=3.1317613E-4,
607 404 388 s=29 w=0.006973096,
608 404 403 s=45 w=0.0015000943,
609 405 389 s=29 w=0.006973096,
610 405 404 s=46 w=0.0025523389,
611 406 390 s=29 w=0.006973096,
612 406 405 s=47 w=0.0013557428,
613 407 391 s=28 w=0.0035483828,
614 408 392 s=28 w=0.0035483828,
615 408 407 s=102 w=7.6762366E-4,
616 409 393 s=28 w=0.0035483828,
617 409 408 s=96 w=0.0021929175,
618 410 394 s=28 w=0.0035483828,
619 410 409 s=91 w=9.9023775E-5,
620 411 395 s=28 w=0.0035483828,
621 411 410 s=63 w=0.0028153562,
622 412 396 s=28 w=0.0035483828,
623 412 411 s=58 w=1.4314488E-4,
624 413 397 s=28 w=0.0035483828,
625 413 412 s=59 w=3.0655542E-4,
626 414 398 s=28 w=0.0035483828,
627 414 413 s=60 w=2.5083235E-4,
628 415 399 s=28 w=0.0035483828,
629 415 414 s=52 w=3.3173145E-4,
630 416 400 s=28 w=0.0035483828,
631 416 415 s=53 w=0.0049030464,
632 417 401 s=28 w=0.0035483828,
633 417 416 s=54 w=3.4439718E-4,
634 418 402 s=28 w=0.0035483828,
635 418 417 s=55 w=3.032704E-4,
636 419 403 s=28 w=0.0035483828,
637 419 418 s=56 w=3.1317613E-4,
638 420 404 s=28 w=0.0035483828,
639 420 419 s=45 w=0.0015000943,
640 421 405 s=28 w=0.0035483828,
641 421 420 s=46 w=0.0025523389,
642 422 406 s=28 w=0.0035483828,
643 422 421 s=47 w=0.0013557428,
644 423 407 s=16 w=0.0011183163,
645 424 408 s=16 w=0.0011183163,
646 424 423 s=102 w=7.6762366E-4,
647 425 409 s=16 w=0.0011183163,
648 425 424 s=96 w=0.0021929175,
649 426 410 s=16 w=0.0011183163,
650 426 425 s=91 w=9.9023775E-5,
651 427 411 s=16 w=0.0011183163,
652 427 426 s=63 w=0.0028153562,
653 428 412 s=16 w=0.0011183163,
654 428 427 s=58 w=1.4314488E-4,
655 429 413 s=16 w=0.0011183163,
656 429 428 s=59 w=3.0655542E-4,
657 430 414 s=16 w=0.0011183163,
658 430 429 s=60 w=2.5083235E-4,
659 431 415 s=16 w=0.0011183163,
660 431 430 s=52 w=3.3173145E-4,
661 432 416 s=16 w=0.0011183163,
662 432 431 s=53 w=0.0049030464,
663 433 417 s=16 w=0.0011183163,
664 433 432 s=54 w=3.4439718E-4,
665 434 418 s=16 w=0.0011183163,
666 434 433 s=55 w=3.032704E-4,
667 435 419 s=16 w=0.0011183163,
668 435 434 s=56 w=3.1317613E-4,
669 436 420 s=16 w=0.0011183163,
670 436 435 s=45 w=0.0015000943,
671 437 421 s=16 w=0.0011183163,
672 437 436 s=46 w=0.0025523389,
673 438 422 s=16 w=0.0011183163,
674 438 437 s=47 w=0.0013557428,
675 439 406 s=16 w=0.0011183163,
676 439 438 s=28 w=0.0035483828,
677 440 390 s=16 w=0.0011183163,
678 440 439 s=29 w=0.006973096,
679 441 361 s=16 w=0.0011183163,
680 441 440 s=30 w=5.890565E-4,
681 442 362 s=16 w=0.0011183163,
682 442 441 s=31 w=0.002111575,
683 443 363 s=16 w=0.0011183163,
684 443 442 s=32 w=0.001638308,
685 444 364 s=16 w=0.0011183163,
686 444 443 s=33 w=0.0019216132,
687 445 365 s=16 w=0.0011183163,
688 445 444 s=34 w=0.0017131384,
689 446 366 s=16 w=0.0011183163,
690 446 445 s=35 w=0.011500396,
691 447 367 s=16 w=0.0011183163,
692 447 446 s=36 w=0.009868792,
693 448 368 s=16 w=0.0011183163,
694 448 447 s=37 w=0.001875773,
695 449 369 s=16 w=0.0011183163,
696 449 448 s=38 w=2.8830065E-4,
697 450 370 s=16 w=0.0011183163,
698 450 449 s=39 w=1.6753355E-4,
699 451 344 s=16 w=0.0011183163,
700 451 450 s=20 w=0.0024204154,
701 452 345 s=16 w=0.0011183163,
702 452 451 s=21 w=3.1669604E-4,
703 453 423 s=27 w=0.004128813,
704 454 424 s=27 w=0.004128813,
705 454 453 s=102 w=7.6762366E-4,
706 455 425 s=27 w=0.004128813,
707 455 454 s=96 w=0.0021929175,
708 456 426 s=27 w=0.004128813,
709 456 455 s=91 w=9.9023775E-5,
710 457 427 s=27 w=0.004128813,
711 457 456 s=63 w=0.0028153562,
712 458 428 s=27 w=0.004128813,
713 458 457 s=58 w=1.4314488E-4,
714 459 429 s=27 w=0.004128813,
715 459 458 s=59 w=3.0655542E-4,
716 460 430 s=27 w=0.004128813,
717 460 459 s=60 w=2.5083235E-4,
718 461 431 s=27 w=0.004128813,
719 461 460 s=52 w=3.3173145E-4,
720 462 432 s=27 w=0.004128813,
721 462 461 s=53 w=0.0049030464,
722 463 433 s=27 w=0.004128813,
723 463 462 s=54 w=3.4439718E-4,
724 464 434 s=27 w=0.004128813,
725 464 463 s=55 w=3.032704E-4,
726 465 435 s=27 w=0.004128813,
727 465 464 s=56 w=3.1317613E-4,
728 466 436 s=27 w=0.004128813,
729 466 465 s=45 w=0.0015000943,
730 467 437 s=27 w=0.004128813,
731 467 466 s=46 w=0.0025523389,
732 468 438 s=27 w=0.004128813,
733 468 467 s=47 w=0.0013557428,
734 469 180 s=207 w=0.0027855453,
735 470 181 s=207 w=0.0027855453,
736 470 469 s=5 w=4.266732E-4,
737 471 182 s=207 w=0.0027855453,
738 471 470 s=12 w=0.0023177527,
739 472 184 s=207 w=0.0027855453,
740 472 471 s=56 w=3.1317613E-4,
741 473 187 s=207 w=0.0027855453,
742 473 472 s=55 w=3.032704E-4,
743 474 192 s=207 w=0.0027855453,
744 474 473 s=60 w=2.5083235E-4,
745 475 193 s=207 w=0.0027855453,
746 475 474 s=4 w=0.001988856,
747 476 194 s=207 w=0.0027855453,
748 476 475 s=54 w=3.4439718E-4,
749 477 196 s=207 w=0.0027855453,
750 477 476 s=59 w=3.0655542E-4,
751 478 198 s=207 w=0.0027855453,
752 478 477 s=91 w=9.9023775E-5,
753 479 199 s=207 w=0.0027855453,
754 479 478 s=96 w=0.0021929175,
755 480 200 s=207 w=0.0027855453,
756 480 479 s=102 w=7.6762366E-4,
757 481 201 s=207 w=0.0027855453,
758 481 480 s=45 w=0.0015000943,
759 482 211 s=207 w=0.0027855453,
760 482 481 s=53 w=0.0049030464,
761 483 225 s=207 w=0.0027855453,
762 483 482 s=58 w=1.4314488E-4,
763 484 226 s=207 w=0.0027855453,
764 484 483 s=52 w=3.3173145E-4,
765 485 231 s=207 w=0.0027855453,
766 485 484 s=32 w=0.001638308,
767 486 247 s=207 w=0.0027855453,
768 486 485 s=31 w=0.002111575,
769 487 371 s=207 w=0.0027855453,
770 487 486 s=30 w=5.890565E-4,
771 488 453 s=26 w=1.3998289E-4,
772 489 454 s=26 w=1.3998289E-4,
773 489 488 s=102 w=7.6762366E-4,
774 490 455 s=26 w=1.3998289E-4,
775 490 489 s=96 w=0.0021929175,
776 491 456 s=26 w=1.3998289E-4,
777 491 490 s=91 w=9.9023775E-5,
778 492 457 s=26 w=1.3998289E-4,
779 492 491 s=63 w=0.0028153562,
780 493 458 s=26 w=1.3998289E-4,
781 493 492 s=58 w=1.4314488E-4,
782 494 459 s=26 w=1.3998289E-4,
783 494 493 s=59 w=3.0655542E-4,
784 495 460 s=26 w=1.3998289E-4,
785 495 494 s=60 w=2.5083235E-4,
786 496 461 s=26 w=1.3998289E-4,
787 496 495 s=52 w=3.3173145E-4,
788 497 462 s=26 w=1.3998289E-4,
789 497 496 s=53 w=0.0049030464,
790 498 463 s=26 w=1.3998289E-4,
791 498 497 s=54 w=3.4439718E-4,
792 499 464 s=26 w=1.3998289E-4,
793 499 498 s=55 w=3.032704E-4,
794 500 465 s=26 w=1.3998289E-4,
795 500 499 s=56 w=3.1317613E-4,
796 501 466 s=26 w=1.3998289E-4,
797 501 500 s=45 w=0.0015000943,
798 502 467 s=26 w=1.3998289E-4,
799 502 501 s=46 w=0.0025523389,
800 503 468 s=26 w=1.3998289E-4,
801 503 502 s=47 w=0.0013557428,
802 504 480 s=190 w=0.004625867,
803 505 481 s=190 w=0.004625867,
804 505 504 s=45 w=0.0015000943,
805 506 482 s=190 w=0.004625867,
806 506 505 s=53 w=0.0049030464,
807 507 483 s=190 w=0.004625867,
808 507 506 s=58 w=1.4314488E-4,
809 508 484 s=190 w=0.004625867,
810 508 507 s=52 w=3.3173145E-4,
811 509 485 s=190 w=0.004625867,
812 509 508 s=32 w=0.001638308,
813 510 486 s=190 w=0.004625867,
814 510 509 s=31 w=0.002111575,
815 511 487 s=190 w=0.004625867,
816 511 510 s=30 w=5.890565E-4,
817 512 371 s=190 w=0.004625867,
818 512 511 s=207 w=0.0027855453,
819 513 372 s=190 w=0.004625867,
820 513 512 s=3 w=0.0018492372,
821 514 373 s=190 w=0.004625867,
822 514 513 s=11 w=0.0024136088,
823 515 374 s=190 w=0.004625867,
824 515 514 s=17 w=0.0014569494,
825 516 375 s=190 w=0.004625867,
826 516 515 s=20 w=0.0024204154,
827 517 391 s=190 w=0.004625867,
828 517 516 s=29 w=0.006973096,
829 518 407 s=190 w=0.004625867,
830 518 517 s=28 w=0.0035483828,
831 519 472 s=206 w=0.0025674324,
832 520 473 s=206 w=0.0025674324,
833 520 519 s=55 w=3.032704E-4,
834 521 474 s=206 w=0.0025674324,
835 521 520 s=60 w=2.5083235E-4,
836 522 475 s=206 w=0.0025674324,
837 522 521 s=4 w=0.001988856,
838 523 476 s=206 w=0.0025674324,
839 523 522 s=54 w=3.4439718E-4,
840 524 477 s=206 w=0.0025674324,
841 524 523 s=59 w=3.0655542E-4,
842 525 478 s=206 w=0.0025674324,
843 525 524 s=91 w=9.9023775E-5,
844 526 479 s=206 w=0.0025674324,
845 526 525 s=96 w=0.0021929175,
846 527 480 s=206 w=0.0025674324,
847 527 526 s=102 w=7.6762366E-4,
848 528 504 s=206 w=0.0025674324,
849 528 527 s=190 w=0.004625867,
850 529 505 s=206 w=0.0025674324,
851 529 528 s=45 w=0.0015000943,
852 530 506 s=206 w=0.0025674324,
853 530 529 s=53 w=0.0049030464,
854 531 507 s=206 w=0.0025674324,
855 531 530 s=58 w=1.4314488E-4,
856 532 508 s=206 w=0.0025674324,
857 532 531 s=52 w=3.3173145E-4,
858 533 509 s=206 w=0.0025674324,
859 533 532 s=32 w=0.001638308,
860 534 510 s=206 w=0.0025674324,
861 534 533 s=31 w=0.002111575,
862 535 511 s=206 w=0.0025674324,
863 535 534 s=30 w=5.890565E-4,
864 536 488 s=43 w=6.775633E-4,
865 537 489 s=43 w=6.775633E-4,
866 537 536 s=102 w=7.6762366E-4,
867 538 490 s=43 w=6.775633E-4,
868 538 537 s=96 w=0.0021929175,
869 539 491 s=43 w=6.775633E-4,
870 539 538 s=91 w=9.9023775E-5,
871 540 492 s=43 w=6.775633E-4,
872 540 539 s=63 w=0.0028153562,
873 541 493 s=43 w=6.775633E-4,
874 541 540 s=58 w=1.4314488E-4,
875 542 494 s=43 w=6.775633E-4,
876 542 541 s=59 w=3.0655542E-4,
877 543 495 s=43 w=6.775633E-4,
878 543 542 s=60 w=2.5083235E-4,
879 544 496 s=43 w=6.775633E-4,
880 544 543 s=52 w=3.3173145E-4,
881 545 497 s=43 w=6.775633E-4,
882 545 544 s=53 w=0.0049030464,
883 546 498 s=43 w=6.775633E-4,
884 546 545 s=54 w=3.4439718E-4,
885 547 499 s=43 w=6.775633E-4,
886 547 546 s=55 w=3.032704E-4,
887 548 500 s=43 w=6.775633E-4,
888 548 547 s=56 w=3.1317613E-4,
889 549 501 s=43 w=6.775633E-4,
890 549 548 s=45 w=0.0015000943,
891 550 502 s=43 w=6.775633E-4,
892 550 549 s=46 w=0.0025523389,
893 551 503 s=43 w=6.775633E-4,
894 551 550 s=47 w=0.0013557428,
895 552 528 s=196 w=0.0068343272,
896 553 529 s=196 w=0.0068343272,
897 553 552 s=45 w=0.0015000943,
898 554 530 s=196 w=0.0068343272,
899 554 553 s=53 w=0.0049030464,
900 555 531 s=196 w=0.0068343272,
901 555 554 s=58 w=1.4314488E-4,
902 556 532 s=196 w=0.0068343272,
903 556 555 s=52 w=3.3173145E-4,
904 557 533 s=196 w=0.0068343272,
905 557 556 s=32 w=0.001638308,
906 558 534 s=196 w=0.0068343272,
907 558 557 s=31 w=0.002111575,
908 559 535 s=196 w=0.0068343272,
909 559 558 s=30 w=5.890565E-4,
910 560 511 s=196 w=0.0068343272,
911 560 559 s=206 w=0.0025674324,
912 561 512 s=196 w=0.0068343272,
913 561 560 s=207 w=0.0027855453,
914 562 513 s=196 w=0.0068343272,
915 562 561 s=3 w=0.0018492372,
916 563 514 s=196 w=0.0068343272,
917 563 562 s=11 w=0.0024136088,
918 564 515 s=196 w=0.0068343272,
919 564 563 s=17 w=0.0014569494,
920 565 516 s=196 w=0.0068343272,
921 565 564 s=20 w=0.0024204154,
922 566 517 s=196 w=0.0068343272,
923 566 565 s=29 w=0.006973096,
924 567 552 s=205 w=0.08871316,
925 568 553 s=205 w=0.08871316,
926 568 567 s=45 w=0.0015000943,
927 569 554 s=205 w=0.08871316,
928 569 568 s=53 w=0.0049030464,
929 570 555 s=205 w=0.08871316,
930 570 569 s=58 w=1.4314488E-4,
931 571 556 s=205 w=0.08871316,
932 571 570 s=52 w=3.3173145E-4,
933 572 557 s=205 w=0.08871316,
934 572 571 s=32 w=0.001638308,
935 573 558 s=205 w=0.08871316,
936 573 572 s=31 w=0.002111575,
937 574 559 s=205 w=0.08871316,
938 574 573 s=30 w=5.890565E-4,
939 575 567 s=204 w=0.025424685,
940 576 568 s=204 w=0.025424685,
941 576 575 s=45 w=0.0015000943,
942 577 569 s=204 w=0.025424685,
943 577 576 s=53 w=0.0049030464,
944 578 570 s=204 w=0.025424685,
945 578 577 s=58 w=1.4314488E-4,
946 579 571 s=204 w=0.025424685,
947 579 578 s=52 w=3.3173145E-4,
948 580 572 s=204 w=0.025424685,
949 580 579 s=32 w=0.001638308,
950 581 573 s=204 w=0.025424685,
951 581 580 s=31 w=0.002111575,
952 582 574 s=204 w=0.025424685,
953 582 581 s=30 w=5.890565E-4,
954 583 567 s=210 w=0.0037588265,
955 584 575 s=210 w=0.0037588265,
956 584 583 s=204 w=0.025424685,
957 585 576 s=210 w=0.0037588265,
958 585 584 s=45 w=0.0015000943,
959 586 577 s=210 w=0.0037588265,
960 586 585 s=53 w=0.0049030464,
961 587 578 s=210 w=0.0037588265,
962 587 586 s=58 w=1.4314488E-4,
963 588 579 s=210 w=0.0037588265,
964 588 587 s=52 w=3.3173145E-4,
965 589 580 s=210 w=0.0037588265,
966 589 588 s=32 w=0.001638308,
967 590 581 s=210 w=0.0037588265,
968 590 589 s=31 w=0.002111575,
969 591 583 s=214 w=0.0033824616,
970 592 584 s=214 w=0.0033824616,
971 592 591 s=204 w=0.025424685,
972 593 585 s=214 w=0.0033824616,
973 593 592 s=45 w=0.0015000943,
974 594 586 s=214 w=0.0033824616,
975 594 593 s=53 w=0.0049030464,
976 595 587 s=214 w=0.0033824616,
977 595 594 s=58 w=1.4314488E-4,
978 596 588 s=214 w=0.0033824616,
979 596 595 s=52 w=3.3173145E-4,
980 597 589 s=214 w=0.0033824616,
981 597 596 s=32 w=0.001638308,
982 598 590 s=214 w=0.0033824616,
983 598 597 s=31 w=0.002111575,
984 599 536 s=68 w=0.0022147174,
985 600 537 s=68 w=0.0022147174,
986 600 599 s=102 w=7.6762366E-4,
987 601 538 s=68 w=0.0022147174,
988 601 600 s=96 w=0.0021929175,
989 602 539 s=68 w=0.0022147174,
990 602 601 s=91 w=9.9023775E-5,
991 603 488 s=76 w=0.0014933362,
992 604 536 s=76 w=0.0014933362,
993 604 603 s=43 w=6.775633E-4,
994 605 599 s=76 w=0.0014933362,
995 605 604 s=68 w=0.0022147174,
996 606 600 s=76 w=0.0014933362,
997 606 605 s=102 w=7.6762366E-4,
998 607 601 s=76 w=0.0014933362,
999 607 606 s=96 w=0.0021929175,
1000 608 602 s=76 w=0.0014933362,
1001 608 607 s=91 w=9.9023775E-5,
1002 609 519 s=225 w=2.7289163E-4,
1003 610 520 s=225 w=2.7289163E-4,
1004 610 609 s=55 w=3.032704E-4,
1005 611 521 s=225 w=2.7289163E-4,
1006 611 610 s=60 w=2.5083235E-4,
1007 612 522 s=225 w=2.7289163E-4,
1008 612 611 s=4 w=0.001988856,
1009 613 523 s=225 w=2.7289163E-4,
1010 613 612 s=54 w=3.4439718E-4,
1011 614 524 s=225 w=2.7289163E-4,
1012 614 613 s=59 w=3.0655542E-4,
1013 615 525 s=225 w=2.7289163E-4,
1014 615 614 s=91 w=9.9023775E-5,
1015 616 526 s=225 w=2.7289163E-4,
1016 616 615 s=96 w=0.0021929175,
1017 617 527 s=225 w=2.7289163E-4,
1018 617 616 s=102 w=7.6762366E-4,
1019 618 528 s=225 w=2.7289163E-4,
1020 618 617 s=190 w=0.004625867,
1021 619 552 s=225 w=2.7289163E-4,
1022 619 618 s=196 w=0.0068343272,
1023 620 567 s=225 w=2.7289163E-4,
1024 620 619 s=205 w=0.08871316,
1025 621 583 s=225 w=2.7289163E-4,
1026 621 620 s=210 w=0.0037588265,
1027 622 591 s=225 w=2.7289163E-4,
1028 622 621 s=214 w=0.0033824616,
1029 623 592 s=225 w=2.7289163E-4,
1030 623 622 s=204 w=0.025424685,
1031 624 593 s=225 w=2.7289163E-4,
1032 624 623 s=45 w=0.0015000943,
1033 625 594 s=225 w=2.7289163E-4,
1034 625 624 s=53 w=0.0049030464,
1035 626 595 s=225 w=2.7289163E-4,
1036 626 625 s=58 w=1.4314488E-4,
1037 627 596 s=225 w=2.7289163E-4,
1038 627 626 s=52 w=3.3173145E-4,
1039 628 605 s=25 w=8.474347E-4,
1040 629 606 s=25 w=8.474347E-4,
1041 629 628 s=102 w=7.6762366E-4,
1042 630 607 s=25 w=8.474347E-4,
1043 630 629 s=96 w=0.0021929175,
1044 631 608 s=25 w=8.474347E-4,
1045 631 630 s=91 w=9.9023775E-5,
1046 632 602 s=25 w=8.474347E-4,
1047 632 631 s=76 w=0.0014933362,
1048 633 539 s=25 w=8.474347E-4,
1049 633 632 s=68 w=0.0022147174,
1050 634 540 s=25 w=8.474347E-4,
1051 634 633 s=63 w=0.0028153562,
1052 635 541 s=25 w=8.474347E-4,
1053 635 634 s=58 w=1.4314488E-4,
1054 636 542 s=25 w=8.474347E-4,
1055 636 635 s=59 w=3.0655542E-4,
1056 637 543 s=25 w=8.474347E-4,
1057 637 636 s=60 w=2.5083235E-4,
1058 638 544 s=25 w=8.474347E-4,
1059 638 637 s=52 w=3.3173145E-4,
1060 639 545 s=25 w=8.474347E-4,
1061 639 638 s=53 w=0.0049030464,
1062 640 546 s=25 w=8.474347E-4,
1063 640 639 s=54 w=3.4439718E-4,
1064 641 547 s=25 w=8.474347E-4,
1065 641 640 s=55 w=3.032704E-4,
1066 642 548 s=25 w=8.474347E-4,
1067 642 641 s=56 w=3.1317613E-4,
1068 643 549 s=25 w=8.474347E-4,
1069 643 642 s=45 w=0.0015000943,
1070 644 550 s=25 w=8.474347E-4,
1071 644 643 s=46 w=0.0025523389,
1072 645 551 s=25 w=8.474347E-4,
1073 645 644 s=47 w=0.0013557428,
1074 646 503 s=25 w=8.474347E-4,
1075 646 645 s=43 w=6.775633E-4,
1076 647 623 s=203 w=0.025666066,
1077 648 624 s=203 w=0.025666066,
1078 648 647 s=45 w=0.0015000943,
1079 649 625 s=203 w=0.025666066,
1080 649 648 s=53 w=0.0049030464,
1081 650 626 s=203 w=0.025666066,
1082 650 649 s=58 w=1.4314488E-4,
1083 651 627 s=203 w=0.025666066,
1084 651 650 s=52 w=3.3173145E-4,
1085 652 596 s=203 w=0.025666066,
1086 652 651 s=225 w=2.7289163E-4,
1087 653 597 s=203 w=0.025666066,
1088 653 652 s=32 w=0.001638308,
1089 654 598 s=203 w=0.025666066,
1090 654 653 s=31 w=0.002111575,
1091 655 590 s=203 w=0.025666066,
1092 655 654 s=214 w=0.0033824616,
1093 656 581 s=203 w=0.025666066,
1094 656 655 s=210 w=0.0037588265,
1095 657 582 s=203 w=0.025666066,
1096 657 656 s=30 w=5.890565E-4,
1097 658 622 s=222 w=1.1666175E-4,
1098 659 623 s=222 w=1.1666175E-4,
1099 659 658 s=204 w=0.025424685,
1100 660 647 s=222 w=1.1666175E-4,
1101 660 659 s=203 w=0.025666066,
1102 661 648 s=222 w=1.1666175E-4,
1103 661 660 s=45 w=0.0015000943,
1104 662 649 s=222 w=1.1666175E-4,
1105 662 661 s=53 w=0.0049030464,
1106 663 650 s=222 w=1.1666175E-4,
1107 663 662 s=58 w=1.4314488E-4,
1108 664 651 s=222 w=1.1666175E-4,
1109 664 663 s=52 w=3.3173145E-4,
1110 665 652 s=222 w=1.1666175E-4,
1111 665 664 s=225 w=2.7289163E-4,
1112 666 653 s=222 w=1.1666175E-4,
1113 666 665 s=32 w=0.001638308,
1114 667 658 s=228 w=6.6043023E-4,
1115 668 659 s=228 w=6.6043023E-4,
1116 668 667 s=204 w=0.025424685,
1117 669 660 s=228 w=6.6043023E-4,
1118 669 668 s=203 w=0.025666066,
1119 670 661 s=228 w=6.6043023E-4,
1120 670 669 s=45 w=0.0015000943,
1121 671 662 s=228 w=6.6043023E-4,
1122 671 670 s=53 w=0.0049030464,
1123 672 663 s=228 w=6.6043023E-4,
1124 672 671 s=58 w=1.4314488E-4,
1125 673 664 s=228 w=6.6043023E-4,
1126 673 672 s=52 w=3.3173145E-4,
1127 674 469 s=242 w=0.001581201,
1128 675 470 s=242 w=0.001581201,
1129 675 674 s=5 w=4.266732E-4,
1130 676 471 s=242 w=0.001581201,
1131 676 675 s=12 w=0.0023177527,
1132 677 472 s=242 w=0.001581201,
1133 677 676 s=56 w=3.1317613E-4,
1134 678 519 s=242 w=0.001581201,
1135 678 677 s=206 w=0.0025674324,
1136 679 609 s=242 w=0.001581201,
1137 679 678 s=225 w=2.7289163E-4,
1138 680 610 s=242 w=0.001581201,
1139 680 679 s=55 w=3.032704E-4,
1140 681 611 s=242 w=0.001581201,
1141 681 680 s=60 w=2.5083235E-4,
1142 682 612 s=242 w=0.001581201,
1143 682 681 s=4 w=0.001988856,
1144 683 613 s=242 w=0.001581201,
1145 683 682 s=54 w=3.4439718E-4,
1146 684 614 s=242 w=0.001581201,
1147 684 683 s=59 w=3.0655542E-4,
1148 685 615 s=242 w=0.001581201,
1149 685 684 s=91 w=9.9023775E-5,
1150 686 616 s=242 w=0.001581201,
1151 686 685 s=96 w=0.0021929175,
1152 687 617 s=242 w=0.001581201,
1153 687 686 s=102 w=7.6762366E-4,
1154 688 618 s=242 w=0.001581201,
1155 688 687 s=190 w=0.004625867,
1156 689 619 s=242 w=0.001581201,
1157 689 688 s=196 w=0.0068343272,
1158 690 620 s=242 w=0.001581201,
1159 690 689 s=205 w=0.08871316,
1160 691 621 s=242 w=0.001581201,
1161 691 690 s=210 w=0.0037588265,
1162 692 622 s=242 w=0.001581201,
1163 692 691 s=214 w=0.0033824616,
1164 693 658 s=242 w=0.001581201,
1165 693 692 s=222 w=1.1666175E-4,
1166 694 667 s=242 w=0.001581201,
1167 694 693 s=228 w=6.6043023E-4,
1168 695 668 s=242 w=0.001581201,
1169 695 694 s=204 w=0.025424685,
1170 696 669 s=242 w=0.001581201,
1171 696 695 s=203 w=0.025666066,
1172 697 488 s=90 w=4.1397804E-4,
1173 698 603 s=90 w=4.1397804E-4,
1174 698 697 s=76 w=0.0014933362,
1175 699 604 s=90 w=4.1397804E-4,
1176 699 698 s=43 w=6.775633E-4,
1177 700 605 s=90 w=4.1397804E-4,
1178 700 699 s=68 w=0.0022147174,
1179 701 628 s=90 w=4.1397804E-4,
1180 701 700 s=25 w=8.474347E-4,
1181 702 629 s=90 w=4.1397804E-4,
1182 702 701 s=102 w=7.6762366E-4,
1183 703 630 s=90 w=4.1397804E-4,
1184 703 702 s=96 w=0.0021929175,
1185 704 672 s=181 w=9.780584E-4,
1186 705 673 s=181 w=9.780584E-4,
1187 705 704 s=52 w=3.3173145E-4,
1188 706 664 s=181 w=9.780584E-4,
1189 706 705 s=228 w=6.6043023E-4,
1190 707 665 s=181 w=9.780584E-4,
1191 707 706 s=225 w=2.7289163E-4,
1192 708 666 s=181 w=9.780584E-4,
1193 708 707 s=32 w=0.001638308,
1194 709 653 s=181 w=9.780584E-4,
1195 709 708 s=222 w=1.1666175E-4,
1196 710 654 s=181 w=9.780584E-4,
1197 710 709 s=31 w=0.002111575,
1198 711 655 s=181 w=9.780584E-4,
1199 711 710 s=214 w=0.0033824616,
1200 712 656 s=181 w=9.780584E-4,
1201 712 711 s=210 w=0.0037588265,
1202 713 657 s=181 w=9.780584E-4,
1203 713 712 s=30 w=5.890565E-4,
1204 714 582 s=181 w=9.780584E-4,
1205 714 713 s=203 w=0.025666066,
1206 715 574 s=181 w=9.780584E-4,
1207 715 714 s=204 w=0.025424685,
1208 716 559 s=181 w=9.780584E-4,
1209 716 715 s=205 w=0.08871316,
1210 717 560 s=181 w=9.780584E-4,
1211 717 716 s=206 w=0.0025674324,
1212 718 561 s=181 w=9.780584E-4,
1213 718 717 s=207 w=0.0027855453,
1214 719 562 s=181 w=9.780584E-4,
1215 719 718 s=3 w=0.0018492372,
1216 720 563 s=181 w=9.780584E-4,
1217 720 719 s=11 w=0.0024136088,
1218 721 564 s=181 w=9.780584E-4,
1219 721 720 s=17 w=0.0014569494,
1220 722 565 s=181 w=9.780584E-4,
1221 722 721 s=20 w=0.0024204154,
1222 723 566 s=181 w=9.780584E-4,
1223 723 722 s=29 w=0.006973096,
1224 724 517 s=181 w=9.780584E-4,
1225 724 723 s=196 w=0.0068343272,
1226 725 518 s=181 w=9.780584E-4,
1227 725 724 s=28 w=0.0035483828,
1228 726 407 s=181 w=9.780584E-4,
1229 726 725 s=190 w=0.004625867,
1230 727 423 s=181 w=9.780584E-4,
1231 727 726 s=16 w=0.0011183163,
1232 728 453 s=181 w=9.780584E-4,
1233 728 727 s=27 w=0.004128813,
1234 729 694 s=231 w=0.0012475634,
1235 730 695 s=231 w=0.0012475634,
1236 730 729 s=204 w=0.025424685,
1237 731 696 s=231 w=0.0012475634,
1238 731 730 s=203 w=0.025666066,
1239 732 669 s=231 w=0.0012475634,
1240 732 731 s=242 w=0.001581201,
1241 733 670 s=231 w=0.0012475634,
1242 733 732 s=45 w=0.0015000943,
1243 734 671 s=231 w=0.0012475634,
1244 734 733 s=53 w=0.0049030464,
1245 735 672 s=231 w=0.0012475634,
1246 735 734 s=58 w=1.4314488E-4,
1247 736 704 s=231 w=0.0012475634,
1248 736 735 s=181 w=9.780584E-4,
1249 737 705 s=231 w=0.0012475634,
1250 737 736 s=52 w=3.3173145E-4,
1251 738 1 s=277 w=0.00140213,
1252 738 3 s=303 w=0.0034630003,
1253 739 83 s=277 w=0.00140213,
1254 739 738 s=39 w=1.6753355E-4,
1255 740 85 s=277 w=0.00140213,
1256 740 739 s=38 w=2.8830065E-4,
1257 741 86 s=277 w=0.00140213,
1258 741 740 s=7 w=7.3728047E-4,
1259 742 87 s=277 w=0.00140213,
1260 742 741 s=37 w=0.001875773,
1261 743 133 s=277 w=0.00140213,
1262 743 742 s=47 w=0.0013557428,
1263 744 134 s=277 w=0.00140213,
1264 744 743 s=36 w=0.009868792,
1265 745 135 s=277 w=0.00140213,
1266 745 744 s=14 w=6.8549125E-4,
1267 746 136 s=277 w=0.00140213,
1268 746 745 s=35 w=0.011500396,
1269 747 137 s=277 w=0.00140213,
1270 747 746 s=13 w=0.0022451999,
1271 748 138 s=277 w=0.00140213,
1272 748 747 s=18 w=0.0068876944,
1273 749 139 s=277 w=0.00140213,
1274 749 748 s=21 w=3.1669604E-4,
1275 750 151 s=277 w=0.00140213,
1276 750 749 s=34 w=0.0017131384,
1277 751 160 s=277 w=0.00140213,
1278 751 750 s=46 w=0.0025523389,
1279 752 161 s=277 w=0.00140213,
1280 752 751 s=6 w=0.003774676,
1281 753 162 s=277 w=0.00140213,
1282 753 752 s=33 w=0.0019216132,
1283 754 180 s=277 w=0.00140213,
1284 754 753 s=63 w=0.0028153562,
1285 755 469 s=277 w=0.00140213,
1286 755 754 s=207 w=0.0027855453,
1287 756 674 s=277 w=0.00140213,
1288 756 755 s=242 w=0.001581201,
1289 757 675 s=277 w=0.00140213,
1290 757 756 s=5 w=4.266732E-4,
1291 758 676 s=277 w=0.00140213,
1292 758 757 s=12 w=0.0023177527,
1293 759 677 s=277 w=0.00140213,
1294 759 758 s=56 w=3.1317613E-4,
1295 760 678 s=277 w=0.00140213,
1296 760 759 s=206 w=0.0025674324,
1297 761 679 s=277 w=0.00140213,
1298 761 760 s=225 w=2.7289163E-4,
1299 762 680 s=277 w=0.00140213,
1300 762 761 s=55 w=3.032704E-4,
1301 763 681 s=277 w=0.00140213,
1302 763 762 s=60 w=2.5083235E-4,
1303 764 698 s=89 w=0.0020887258,
1304 765 699 s=89 w=0.0020887258,
1305 765 764 s=43 w=6.775633E-4,
1306 766 700 s=89 w=0.0020887258,
1307 766 765 s=68 w=0.0022147174,
1308 767 701 s=89 w=0.0020887258,
1309 767 766 s=25 w=8.474347E-4,
1310 768 702 s=89 w=0.0020887258,
1311 768 767 s=102 w=7.6762366E-4,
1312 769 703 s=89 w=0.0020887258,
1313 769 768 s=96 w=0.0021929175,
1314 770 758 s=237 w=5.662907E-4,
1315 771 759 s=237 w=5.662907E-4,
1316 771 770 s=56 w=3.1317613E-4,
1317 772 760 s=237 w=5.662907E-4,
1318 772 771 s=206 w=0.0025674324,
1319 773 761 s=237 w=5.662907E-4,
1320 773 772 s=225 w=2.7289163E-4,
1321 774 762 s=237 w=5.662907E-4,
1322 774 773 s=55 w=3.032704E-4,
1323 775 763 s=237 w=5.662907E-4,
1324 775 774 s=60 w=2.5083235E-4,
1325 776 681 s=237 w=5.662907E-4,
1326 776 775 s=277 w=0.00140213,
1327 777 682 s=237 w=5.662907E-4,
1328 777 776 s=4 w=0.001988856,
1329 778 683 s=237 w=5.662907E-4,
1330 778 777 s=54 w=3.4439718E-4,
1331 779 684 s=237 w=5.662907E-4,
1332 779 778 s=59 w=3.0655542E-4,
1333 780 685 s=237 w=5.662907E-4,
1334 780 779 s=91 w=9.9023775E-5,
1335 781 686 s=237 w=5.662907E-4,
1336 781 780 s=96 w=0.0021929175,
1337 782 687 s=237 w=5.662907E-4,
1338 782 781 s=102 w=7.6762366E-4,
1339 783 688 s=237 w=5.662907E-4,
1340 783 782 s=190 w=0.004625867,
1341 784 689 s=237 w=5.662907E-4,
1342 784 783 s=196 w=0.0068343272,
1343 785 690 s=237 w=5.662907E-4,
1344 785 784 s=205 w=0.08871316,
1345 786 691 s=237 w=5.662907E-4,
1346 786 785 s=210 w=0.0037588265,
1347 787 692 s=237 w=5.662907E-4,
1348 787 786 s=214 w=0.0033824616,
1349 788 693 s=237 w=5.662907E-4,
1350 788 787 s=222 w=1.1666175E-4,
1351 789 694 s=237 w=5.662907E-4,
1352 789 788 s=228 w=6.6043023E-4,
1353 790 729 s=237 w=5.662907E-4,
1354 790 789 s=231 w=0.0012475634,
1355 791 730 s=237 w=5.662907E-4,
1356 791 790 s=204 w=0.025424685,
1357 792 731 s=237 w=5.662907E-4,
1358 792 791 s=203 w=0.025666066,
1359 793 732 s=237 w=5.662907E-4,
1360 793 792 s=242 w=0.001581201,
1361 794 453 s=111 w=5.8210444E-5,
1362 795 488 s=111 w=5.8210444E-5,
1363 795 794 s=26 w=1.3998289E-4,
1364 796 697 s=111 w=5.8210444E-5,
1365 796 795 s=90 w=4.1397804E-4,
1366 797 698 s=111 w=5.8210444E-5,
1367 797 796 s=76 w=0.0014933362,
1368 798 764 s=111 w=5.8210444E-5,
1369 798 797 s=89 w=0.0020887258,
1370 799 765 s=111 w=5.8210444E-5,
1371 799 798 s=43 w=6.775633E-4,
1372 800 766 s=111 w=5.8210444E-5,
1373 800 799 s=68 w=0.0022147174,
1374 801 767 s=111 w=5.8210444E-5,
1375 801 800 s=25 w=8.474347E-4,
1376 802 790 s=233 w=7.989461E-4,
1377 803 791 s=233 w=7.989461E-4,
1378 803 802 s=204 w=0.025424685,
1379 804 792 s=233 w=7.989461E-4,
1380 804 803 s=203 w=0.025666066,
1381 805 793 s=233 w=7.989461E-4,
1382 805 804 s=242 w=0.001581201,
1383 806 732 s=233 w=7.989461E-4,
1384 806 805 s=237 w=5.662907E-4,
1385 807 733 s=233 w=7.989461E-4,
1386 807 806 s=45 w=0.0015000943,
1387 808 734 s=233 w=7.989461E-4,
1388 808 807 s=53 w=0.0049030464,
1389 809 735 s=233 w=7.989461E-4,
1390 809 808 s=58 w=1.4314488E-4,
1391 810 736 s=233 w=7.989461E-4,
1392 810 809 s=181 w=9.780584E-4,
1393 811 802 s=236 w=0.023009434,
1394 812 803 s=236 w=0.023009434,
1395 812 811 s=204 w=0.025424685,
1396 813 804 s=236 w=0.023009434,
1397 813 812 s=203 w=0.025666066,
1398 814 805 s=236 w=0.023009434,
1399 814 813 s=242 w=0.001581201,
1400 815 811 s=241 w=0.046152674,
1401 816 812 s=241 w=0.046152674,
1402 816 815 s=204 w=0.025424685,
[truncated: 86,464 more chars]
