# Supplementary material for: Differential homotypic and heterotypic interactions of antigen 43 (Ag43) variants in autotransporter-mediated bacterial autoaggregation
Source: Sci Rep. 2019 Jul 31;9:11100. doi: 10.1038/s41598-019-47608-4 (PMC6668479; doi:10.1038/s41598-019-47608-4)
Supplement: Supplementary file 3 — Figure S1 [file 41598_2019_47608_MOESM3_ESM.zip › Figure_S1/Figure_S1C.nex]

#nexus

BEGIN Taxa;
DIMENSIONS ntax=106;
TAXLABELS
[1] 'UPI00003B25EE_G1'
[2] 'UPI000224229A_G1'
[3] 'UPI0001F8D949_G1'
[4] 'UPI00000BAB90_G1'
[5] 'UPI0001C3282B_G1'
[6] 'UPI0005797E37_G1'
[7] 'UPI00074FA569_G1'
[8] 'UPI0005980B39_G1'
[9] 'UPI0007A74949_G1'
[10] 'UPI00092D7F6D_G1'
[11] 'UPI00038F962F_G1'
[12] 'UPI0002A3734A_G1'
[13] 'UPI00092D9759_G1'
[14] 'UPI00092D7EA0_G1'
[15] 'UPI00000B27C8_G1'
[16] 'UPI0005FC7343_G1'
[17] 'UPI00092A793C_G1'
[18] 'UPI000578D381_G1'
[19] 'UPI00000D07E5_G2'
[20] 'UPI0001F68B55_G2'
[21] 'UPI00005F0EEA_G2'
[22] 'UPI000209C9FC_G2'
[23] 'UPI000B7CCF26_G2'
[24] 'UPI0005CFB5F3_G2'
[25] 'UPI00000E49D2_G3'
[26] 'UPI00000E4A66_G3'
[27] 'UPI000037640F_G3'
[28] 'UPI000000CD3C_G3'
[29] 'UPI0001888EFC_G3'
[30] 'UPI0001EB6ED2_G3'
[31] 'UPI000391710D_G3'
[32] 'UPI0001C327EF_G3'
[33] 'UPI0002242A36_G3'
[34] 'UPI0001887A37_G3'
[35] 'UPI00038F52B5_G3'
[36] 'UPI00074F860D_G3'
[37] 'UPI00076F270D_G3'
[38] 'UPI000810C0CE_G3'
[39] 'UPI0002B8E8C3_G3'
[40] 'UPI00092DA986_G3'
[41] 'UPI0001E1728E_G3'
[42] 'UPI0002A1A3EA_G3'
[43] 'UPI0005FC7C94_G3'
[44] 'UPI000807301C_G3'
[45] 'UPI00090A5531_G3'
[46] 'UPI00092DC4B0_G3'
[47] 'UPI00092DB748_G3'
[48] 'UPI0001E6D993_G4'
[49] 'UPI00092D946C_G4'
[50] 'UPI00092DE8CA_G4'
[51] 'UPI0002BC3A2E_G4'
[52] 'UPI0006A04D8E_G4'
[53] 'UPI0002245125_G4'
[54] 'UPI00005F1A8B_G4'
[55] 'UPI000067362A_G4'
[56] 'UPI0001B5B454_G4'
[57] 'UPI0000D50823_G4'
[58] 'UPI0001C0981E_G4'
[59] 'UPI00005F1BE0_G4'
[60] 'UPI0001E6D971_G4'
[61] 'UPI00005F0DBD_G4'
[62] 'UPI00005EF79B_G4'
[63] 'UPI0001E17E72_G4'
[64] 'UPI00016A0A8C_G4'
[65] 'UPI0001AF8ADC_G4'
[66] 'UPI0001B5AF68_G4'
[67] 'UPI000214CB6B_G4'
[68] 'UPI00021ADB8E_G4'
[69] 'UPI00019AF91D_G4'
[70] 'UPI0003917CDC_G4'
[71] 'UPI000390012D_G4'
[72] 'UPI0003BEDAD2_G4'
[73] 'UPI000530AE1A_G4'
[74] 'UPI000535EBAA_G4'
[75] 'UPI00058C62E6_G4'
[76] 'UPI00058CA78B_G4'
[77] 'UPI0005CB0D29_G4'
[78] 'UPI00071659E5_G4'
[79] 'UPI000750B459_G4'
[80] 'UPI00076F1E58_G4'
[81] 'UPI000771E52C_G4'
[82] 'UPI0007A75752_G4'
[83] 'UPI0007FB464B_G4'
[84] 'UPI0007FB4FA8_G4'
[85] 'UPI00080C150C_G4'
[86] 'UPI00080C08D5_G4'
[87] 'UPI00090967BB_G4'
[88] 'UPI0009291067_G4'
[89] 'UPI00092D9226_G4'
[90] 'UPI00092DE0C0_G4'
[91] 'UPI00005F1287_G4'
[92] 'UPI00092DB897_G4'
[93] 'UPI00092D8B81_G4'
[94] 'UPI00020BF782_G4'
[95] 'UPI0001CB9117_G4'
[96] 'UPI00080C0F70_G4'
[97] 'UPI00080C09BF_G4'
[98] 'UPI00092DC035_G4'
[99] 'UPI00005F0037_G4'
[100] 'UPI00092DACBA_G4'
[101] 'UPI00092D9DF3_G4'
[102] 'UPI00092D90D1_G4'
[103] 'UPI0002ABFF97_G4'
[104] 'UPI000390E43C_G4'
[105] 'UPI0002F46D0B_G4'
[106] 'UPI0004658CB0_G4'
;
END; [Taxa]

BEGIN Characters;
DIMENSIONS nchar=101;
FORMAT
	datatype='protein' missing=? gap=- symbols="arndcqeghilkmfpstwyvz" labels=left transpose=no interleave=yes;
MATRIX
'UPI00003B25EE_G1' ----------------ginrlgafsvvegkadnvvlenggrldvltghtatntrvddggt
'UPI000224229A_G1' ----------------ginrlgafsvvegkadnvvlenggrldvltghtatntrvddggt
'UPI0001F8D949_G1' ----------------ginrlgafsvvegkadnvvlenggrldvltghtatntrvddggt
'UPI00000BAB90_G1' ----------------ginrlgafsvvegkadnvvlenggrldvltghtatntrvddggt
'UPI0001C3282B_G1' ----------------ginrlgafsvvegkadnvvlenggrldvltghtatntrvddggt
'UPI0005797E37_G1' ----------------ginrlgafsvvegkadnvvlenggrldvltghtatntrvddggt
'UPI00074FA569_G1' ----------------ginrlgafsvvegkadnvvlenggrldvltghtatntrvddggt
'UPI0005980B39_G1' ----------------ginrlgafsvvegkadnvvlenggrldvltghtatntrvddggt
'UPI0007A74949_G1' ----------------ginrlgafsvvegkadnvvlenggrldvltghtatntrvddggt
'UPI00092D7F6D_G1' ----------------ginrlgafsvvegkadnvvlenggrldvltghtatntrvddggt
'UPI00038F962F_G1' ----------------ginrlgafsvvegkadnvvlenggrldvltghtatntrvddggt
'UPI0002A3734A_G1' ----------------ginrlgafsvvegkadnvvlenggrldvltghtatntrvddggt
'UPI00092D9759_G1' ----------------ginrlgafsvvegkadnvvlenggrldvltghtatntrvddggt
'UPI00092D7EA0_G1' ----------------ginrlgafsvvegkadnvvlenggrldvltghtatntrvddggt
'UPI00000B27C8_G1' ----------------ginrlgafsvvegkadnvvlenggrldvltghtatntrvddggt
'UPI0005FC7343_G1' ----------------ginrlgafsvvegkadnvvlenggrldvltghtatntrvddggt
'UPI00092A793C_G1' ----------------ginrlgafsvvegkadnvvlenggrldvltghtatntrvddggt
'UPI000578D381_G1' ----------------ginrlgafsvvegkadnvvlenggrldvltghtatntrvddggt
'UPI00000D07E5_G2' qntggalvtstaatvigtnrlgnftvengkadgvvlesggrldvleshsaqntlvddggt
'UPI0001F68B55_G2' qntggalvtstaatvtgtnrlgnfsvgngmadnvvlenggrldvleghsaqktrvddggt
'UPI00005F0EEA_G2' qntggalvtstaatvtganrlghfsvgngmadnvvlenggrldvleghsaqntlvddggt
'UPI000209C9FC_G2' qntggalvtstaatvtgtnrlgnffvgngmadnvvlenggrldvleghsaqktrvddggt
'UPI000B7CCF26_G2' qntggalvtstaatvtgtnrlghfsvgngmadnvvlenggrldvleghsaqktrvddggt
'UPI0005CFB5F3_G2' qntggalvtstaatvigtnrlgnftvengkadgvvlesggrldvleshsaqntlvddggt
'UPI00000E49D2_G3' ----------------gtnrlgafsvvegkadnvvlenggrldvlsghtatrtlvddggt
'UPI00000E4A66_G3' ----------------gtnrlgafsvvagkadnvvlenggrldvlsghtatntrvddggt
'UPI000037640F_G3' ----------------gtnrlgafsvvagkadnvvlenggrldvlsghtatntrvddggt
'UPI000000CD3C_G3' ----------------gtnrlgafsvvegkadnvvlenggrldvlsghtatntrvddggt
'UPI0001888EFC_G3' ----------------gtnrlgafsvvagkadnvvlenggrldvlsghtatntrvddggt
'UPI0001EB6ED2_G3' ----------------gtnrlgafsvvegkadnvvlenggrldvltghtatntrvddggt
'UPI000391710D_G3' ----------------ginrlgafsvvegkadnvvlenggrldvltghtatntrvddggt
'UPI0001C327EF_G3' ----------------gtnrlgafsvlagkadnvvlenggrldvlsghtatntrvddggt
'UPI0002242A36_G3' ----------------gtnrlgafsvvagkadnvvlenggrldvlsghtatntrvddggt
'UPI0001887A37_G3' ----------------gtnrlgafsvvagkadnvvlenggrldvlsghtatntrvddggt
'UPI00038F52B5_G3' ----------------gtnrlgafsvvagkadnvvlenggrldvlsghtatntrvddggt
'UPI00074F860D_G3' ----------------gtnrlgafsvvagkadnvvlenggrldvlsghtatntrvddggt
'UPI00076F270D_G3' ----------------gtnrlgafsvvagkadnvvlenggrldvltghtatntrvddggt
'UPI000810C0CE_G3' ----------------gtnrlgafsvvagkadnvvlenggrldvlsghtatntrvddggt
'UPI0002B8E8C3_G3' ----------------gtnrlgafsvlagkadnvvlenggrldvlsghtatntrvddggt
'UPI00092DA986_G3' ----------------gtnrlgafsvvegkadnvvlenggrldvlsghtatntrvddggt
'UPI0001E1728E_G3' ----------------ginrlgafsvvegkadnvvlenggrldvltghtatntrvddggt
'UPI0002A1A3EA_G3' ----------------ginrlgafsvvegkadnvvlenggrldvltghtatntrvddggt
'UPI0005FC7C94_G3' ----------------gtnrlgafsvvegkadnvvlenggrldvlsghtatrtlvddggt
'UPI000807301C_G3' ----------------ginrlgafsvvegkadnvvlenggrldvltghtatntrvddggt
'UPI00090A5531_G3' ----------------ginrlgafsvvegkadnvvlenggrldvltghtatntrvddggt
'UPI00092DC4B0_G3' ----------------ginrlgafsvvegkadnvvlenggrldvltghtatntrvddggt
'UPI00092DB748_G3' ----------------ginrlgafsvvegkadnvvlenggrldvltghtatntrvddggt
'UPI0001E6D993_G4' lkqggalvtstaatvlgsnrlgnftvengkadgvvlesggrldvleghsawktlvddggi
'UPI00092D946C_G4' lkqggalvtstaatvtgtnrlgnfsvengmadnvvlenggrldvleghsarktrvddggt
'UPI00092DE8CA_G4' lkqggalvtstaatvtgsnrlgnftvengkadgvvlesggrldvleghsaqktrvddggt
'UPI0002BC3A2E_G4' ltqggalvtstaatvtgsnrlgnftvengkadgvvlesggrldvleghsawktlvddggt
'UPI0006A04D8E_G4' qnqggalvtstaatvlgsnrlgnfavengkadgvvlesggrldvleshsaqntlvddggt
'UPI0002245125_G4' lkqggalvtstaatvtgsnrlgnftvengnadgvvlesggrldvleghsarktlvddggt
'UPI00005F1A8B_G4' lkqggalvtstaatvtgsnrlgnftvengkadgvvlesggrldvleghsawktlvddggt
'UPI000067362A_G4' lkqggalvtstaatvlgsnrlgnftvengkadgvvlesggrldvleghsaqktrvddggt
'UPI0001B5B454_G4' lkqggalvtstaatvlgsnrlgnftvengkadgvvlesggrldvleghsawktlvddggt
'UPI0000D50823_G4' ltqggalvtstaatvtgsnrlgnftvengnadgvvlesggrldvleghsawktlvddggt
'UPI0001C0981E_G4' lkqggalvtstaatvtgsnrlgnftvengnadgvvlesggrldvleghsawktlvddggt
'UPI00005F1BE0_G4' lkqggalvtstaatvtgsnrlgnftvengnadgvvlesggrldvleghsawktlvddggt
'UPI0001E6D971_G4' lkqggalvtstaatvlgsnrlgnftvengkadgvvlesggrldvleghsaqktrvddggt
'UPI00005F0DBD_G4' lkqggalvtstaatvtgsnrlgnftvengnadgvvlesggrldvleghsawktrvddggt
'UPI00005EF79B_G4' lkqggalvtstaatvtgsnrlgnftvengnadgvvlesggrldvleghsawktlvddggt
'UPI0001E17E72_G4' lkqggalvtstaatvtgsnrlgnfavengkadgvvlesggrldvleshsswktlvddggt
'UPI00016A0A8C_G4' lkqggalvtstaatvtgsnrlgnfavengkadgvvlesggrldvleghsaqktrvddggt
'UPI0001AF8ADC_G4' lkqggvlvtstaatvtgsnrlgnfavengkadgvvlesggrldvleshsaqntlvddggt
'UPI0001B5AF68_G4' lkqggalvtstaatvlgsnrlgnftvengkadgvvlesggrldvleghsaqktrvddggt
'UPI000214CB6B_G4' lkqggalvtstaatvtgsnrlgnfavengkadgvvlesggrldvleghsawktlvddggt
'UPI00021ADB8E_G4' lkqggalvtstaatvlgsnrlgnftvengkadgvvlesggrldvleghsaqktrvddggt
'UPI00019AF91D_G4' lkqggalvtstaatvlgsnrlgnftvengkadgvvlesggrldvleghsaqktrvddggt
'UPI0003917CDC_G4' lkqggalvtstaatvtgsnrlgnftvengnadgvvlesggrldvleghsaqntlvddggi
'UPI000390012D_G4' lkqggalvtstaatvtgsnrlgnftvengkadgvvlesggrldvleghsaqktrvddggt
'UPI0003BEDAD2_G4' lkqggalvtstaatvtgsnrlgnftvengnadgvvlesggrldvleghsarktlvddggt
'UPI000530AE1A_G4' lkqggalvtstaatvtgsnrlgnfavengkadgvvlesggrldvleghsawktlvddggt
'UPI000535EBAA_G4' lkqggalvtstaatvtgsnrlgnfavengkadgvvlesggrldvleghsawktlvddggt
'UPI00058C62E6_G4' lkqggalvtstaatvtgsnrlgnftvengkadgvvlesggrldvleghsaqktlvddggt
'UPI00058CA78B_G4' ltqggalvtstaatvtgsnrlgnftvengkadgvvlesggrldvleghsawktlvddggt
'UPI0005CB0D29_G4' lkqggalvtstaatvtgsnrlgnftvengkadgvvlesggrldvleghsaqktrvddggt
'UPI00071659E5_G4' lkqggalvtstaatvlgsnrlgnftvengkadgvvlesggrldvleghsawktlvddggt
'UPI000750B459_G4' ltqggalvtstaatvtgsnrlgnftvengkadgvvlesggrldvleghsaqktrvddggt
'UPI00076F1E58_G4' ltqggalvtstaatvtgsnrlgnftvengkadgvvlesggrldvleghsarktlvddggt
'UPI000771E52C_G4' lkqggalvtstaatvlgsnrlgnftvengkadgvvlesggrldvleghsaqktrvddggt
'UPI0007A75752_G4' ltqggalvtstaatvtgsnrlgnftvengkadgvvlesggrldvleghsaqktlvddggt
'UPI0007FB464B_G4' qhqggalvtstaatvlgsnrqgnfavengkaegvvlesggrldvlenhsaqntlvddggt
'UPI0007FB4FA8_G4' ltqggalvtstaatvtgsnrlgnftvengnadgvvlesggrldvleghsaqktlvddgai
'UPI00080C150C_G4' lkqggalvtstaatvtgsnrlgnfavengkadgvvlesggrldvleghsawktlvddggt
'UPI00080C08D5_G4' lkqggalvtstaatvtgsnrlgnftvengkadgvvlesggrldvleshsaqntlvddggi
'UPI00090967BB_G4' lkqggalvtstaatvlgsnrlgnftvengkadgvvlesggrldvleghsaqktrvddggt
'UPI0009291067_G4' lkqggalvtstaatvtgsnrlsnftvengkadgvvlesggrldvleghsaqktrvddggt
'UPI00092D9226_G4' lkqggalvtstaatvtgsnrlgnfavengkadgivlesggrldvleghsarktrvddggt
'UPI00092DE0C0_G4' ltqggalvtstaatvtgsnrlgnftvengkadgvvlesggrldvleghsaqktlvddggt
'UPI00005F1287_G4' lkqggalvtstaatvlgsnrlgnftvengkadgvvlesggrldvleghsaqktrvddggt
'UPI00092DB897_G4' lkqggalvtstaatvlgsnrlgnftvengkadgvvlesggrldvleghsaqntlvddggt
'UPI00092D8B81_G4' lkqggalvtstaatvtgsnrlgnftvengnadgvvlesggrldvleghsawktrvddggt
'UPI00020BF782_G4' lkqggalvtstaatvtgsnrlgnftvengnadgvvlesggrldvleghsawktlvddggt
'UPI0001CB9117_G4' lkqggalvsstaatvlgsnrlgnftvengkadgvvlesggrldvleghsawktlvddggt
'UPI00080C0F70_G4' lkqggalvtstaatvtgsnrlgnfavengkadgvvlesggrldvleghsawktlvddggt
'UPI00080C09BF_G4' lkqggalvtstaatvtgsnrlgnftvengkadgvvlesggrldvleshsaqntlvddggi
'UPI00092DC035_G4' ltqggalvtstaatvtgsnrlgnftvengkadgvvlesggrldvleghsaqktlvddggt
'UPI00005F0037_G4' lkqggalvtstaatvlgsnrlgnftvengkadgvvlesggrldvleghsawktlvddggt
'UPI00092DACBA_G4' lkqggalvtstaatvlgsnrlgnftvengkadgvvlesggrldileshsaqntlvddggt
'UPI00092D9DF3_G4' lkqggalvtstaatvtgsnrlgnftvengnadgvvlesggrldvleghsawktlvddggt
'UPI00092D90D1_G4' lkqggalvtstaatvtgsnrlgnftvengnadgvvlesggrldvleghsawktrvddggt
'UPI0002ABFF97_G4' lkqggalvtstaatvlgsnrlgnftvengkadgvvlesggrldvleghsaqktrvddggt
'UPI000390E43C_G4' lkqgsalvtstaatvtgtnrlgsfsvgngmadnvvlenggrldvleshsaqntlvddggt
'UPI0002F46D0B_G4' lkqggalvtstaatvtgsnrlgnfavengkadgvvlesggrldvleshsaqnilvddggt
'UPI0004658CB0_G4' qhqggalvtstaatvlgsnrlgnfavengkadgvvlesggrldvleghsarktlvddggt

'UPI00003B25EE_G1' ldvrqggtattvsmgnggvlladsgaavsgtrsdgkafsig
'UPI000224229A_G1' ldvrnggtattvsmgnggvlladsgaavsgtrsdgkafsig
'UPI0001F8D949_G1' ldvrnggtattvsmgnggvlladsgaavsgtrsdgkafsig
'UPI00000BAB90_G1' ldvrnggtattvsmgnggvlladsgaavsgtrsdgkafsig
'UPI0001C3282B_G1' ldvrnggtattvsmgnggvlladsgaavsgtrsdgkafsig
'UPI0005797E37_G1' ldvrnggtattvsmgnggvlladsgaavsgtrsdgkafsig
'UPI00074FA569_G1' ldvrnggtattvsmgnggvlladsgaavsgtrsdgkafsig
'UPI0005980B39_G1' ldvrnggtattvsmgnggvlladsgaavsgtrsdgkafsig
'UPI0007A74949_G1' ldvrnggtattvsmgnggvlladsgaavsgtrsdgkafsig
'UPI00092D7F6D_G1' ldvrnggtattvsmgnggvlladsgaavsgtrsdgkafsig
'UPI00038F962F_G1' ldvrnggtattvsmgnggvlladsgaavsgtrsdgkafsig
'UPI0002A3734A_G1' ldvrnggtattvsmgnggvlladsgaavsgtrsdgkafsig
'UPI00092D9759_G1' ldvrnggtattvsmgnggvlladsgaavsgtrsdgkafsig
'UPI00092D7EA0_G1' ldvrnggtattvsmgnggvlltdsgaavsgtrsdgkafsig
'UPI00000B27C8_G1' ldvrnggtattvsmgnggvlladsgaavsgtrsdgkafsig
'UPI0005FC7343_G1' ldvrnggtattvsmgnggvlladsgaavsgtrsdgkafsig
'UPI00092A793C_G1' ldvrnggtattvsmgnggvlladsgaavsgtrsdgkafsig
'UPI000578D381_G1' ldvrnggtattvsmgnggvlladsgaavsgtrsdgkafsig
'UPI00000D07E5_G2' lavsaggkatsvtitsggaliadsg----------------
'UPI0001F68B55_G2' lavsaggkatgvtmtsggaliadsg----------------
'UPI00005F0EEA_G2' lavsaggkatdvtmtsggaliadsg----------------
'UPI000209C9FC_G2' lavsaggkatdvtmtsggaliadsg----------------
'UPI000B7CCF26_G2' lavsaggkatdvtmtsggaliadsg----------------
'UPI0005CFB5F3_G2' lavsaggkatsvtitsggaliadsg----------------
'UPI00000E49D2_G3' ldvrnggtatavsmgnggvlladsgaavsgtrsdgtafrig
'UPI00000E4A66_G3' ldirnggaattvsmgnggvlladsgaavsgtrsdgkafsig
'UPI000037640F_G3' ldirnggaattvsmgnggvlladsgaavsgtrsdgkafsig
'UPI000000CD3C_G3' ldvrnggtattvsmgnggvlladsgaavsgtrsdgtafrig
'UPI0001888EFC_G3' ldvrnggtattvsmgnggvlladsgaavsgtrsdgkafsig
'UPI0001EB6ED2_G3' ldvrnggtattvsmgnggvlladsgaavsgtrsdgkafsig
'UPI000391710D_G3' ldvrnggtattvsmgnggvlladsgaavsgtrsdgkafsig
'UPI0001C327EF_G3' ldvrnggaattvsmgnggvlladsgaavsgtrsdgtafrig
'UPI0002242A36_G3' ldvrnggaattvsmgnggvlladsgaavsgtrsdgkafrig
'UPI0001887A37_G3' ldvrnggaattvsmgnggvlladsgaavsgtrsdgtafrig
'UPI00038F52B5_G3' ldvrnggaattvsmgnggvlladsgaavsgtrsdgtafhig
'UPI00074F860D_G3' ldvrnggaattvsmgnggvlladsgaavsgtrsdgtafrig
'UPI00076F270D_G3' ldvrnggtattvsmgnggvlladsgaavsgtrsdgkafsig
'UPI000810C0CE_G3' ldvrnggaattvsmgnggvlladsgaavsgtrsdgtafrig
'UPI0002B8E8C3_G3' ldvrnggaattvsmgnggvlladsgaavsgtrsdgtafrig
'UPI00092DA986_G3' ldvrnggtattvsmgnggvlladsgaavsgtrsdgtafrig
'UPI0001E1728E_G3' ldvrnggtattvsmgnggvlladsgaavsgtrsdgkafsig
'UPI0002A1A3EA_G3' ldvrnggtattvsmgnggvlladsgaavsgtrsdgkafsig
'UPI0005FC7C94_G3' ldvrnggaattvsmgnggvlladsgaavsgtrsdgkafsig
'UPI000807301C_G3' ldvrnggtattvsmgnggvlladsgaavsgtrsdgkafsig
'UPI00090A5531_G3' ldvrnggtattvsmgnggvlladsgaavsgtrsdgkafsig
'UPI00092DC4B0_G3' ldvrnggtattvsmgnggvlladsgaavsgtrsdgkafsig
'UPI00092DB748_G3' ldvrnggtattvsmgnggvlladsgaavsgtrsdgkafsig
'UPI0001E6D993_G4' lavsaggkatdvtmtsggaliadsg----------------
'UPI00092D946C_G4' lavsaggkatdvtmtsggaliadsg----------------
'UPI00092DE8CA_G4' lavsaggkatgvtmtsggaliadsg----------------
'UPI0002BC3A2E_G4' lavsaggkatdvtmtsggaliadsg----------------
'UPI0006A04D8E_G4' lavsaggkatgvtmtsggaliadsg----------------
'UPI0002245125_G4' lavsaggkatsvtitsggaliadsg----------------
'UPI00005F1A8B_G4' lavsaggkatdvtmtsggaliadsg----------------
'UPI000067362A_G4' lavsaggkatgvtmtsggaliadsg----------------
'UPI0001B5B454_G4' lavsaggkatgvtmtsggaliadsg----------------
'UPI0000D50823_G4' lavsaggkatdvtmtsggaliadsg----------------
'UPI0001C0981E_G4' lavsaggkatdvtmtsggaliadsg----------------
'UPI00005F1BE0_G4' lavsaggkatdvtmtsgsaliadsg----------------
'UPI0001E6D971_G4' lavsaggkatgvtmtsggaliadsg----------------
'UPI00005F0DBD_G4' lavsaggkatgvtmtsggaliadsg----------------
'UPI00005EF79B_G4' lavsaggkatdvtmtsggaliadsg----------------
'UPI0001E17E72_G4' lavsaggkatdvtmtsggaliadsg----------------
'UPI00016A0A8C_G4' lavsaggkatgvtmtsggaliadsg----------------
'UPI0001AF8ADC_G4' lavsaggqatgvtmtsggaliadsg----------------
'UPI0001B5AF68_G4' lavsaggkatdvtmtsggaliadsg----------------
'UPI000214CB6B_G4' lavsaggkatgvtmtsggaliadsg----------------
'UPI00021ADB8E_G4' lavsaggkatdvtmtsgsaliadsg----------------
'UPI00019AF91D_G4' lavsaggkatgvtmtsggaliadsg----------------
'UPI0003917CDC_G4' lavsaggkatdvtmtsggaliadsg----------------
'UPI000390012D_G4' lavsaggkatgvtmtsggaliadsg----------------
'UPI0003BEDAD2_G4' lavsaggkatdvtmtsgsaliadsg----------------
'UPI000530AE1A_G4' lavsaggkatgvtmtsggaliadsg----------------
'UPI000535EBAA_G4' lavsaggkatgvtmtsggaliadsg----------------
'UPI00058C62E6_G4' lavsaggkatgvtmtsggaliadsg----------------
'UPI00058CA78B_G4' lavsaggkatdvtmtsggaliadsg----------------
'UPI0005CB0D29_G4' lavsaggkatdvtmtsgsaliadsg----------------
'UPI00071659E5_G4' lavsaggkatgvtmtsggaliadsg----------------
'UPI000750B459_G4' lavsaggkatgvtmtsggaliadsg----------------
'UPI00076F1E58_G4' lavsvggkatgvtmtsggaliadsg----------------
'UPI000771E52C_G4' lavsaggkatgvtmtsggaliadsg----------------
'UPI0007A75752_G4' lavsaggkatdvtmtsggaliadsg----------------
'UPI0007FB464B_G4' lavsaggkatgvtmtsggaliadsg----------------
'UPI0007FB4FA8_G4' lavsaggkatdvtmtsggaliadsg----------------
'UPI00080C150C_G4' lavsaggkatgvtmtsggaliadsg----------------
'UPI00080C08D5_G4' lavsaggkatdvtmtsggaliadsg----------------
'UPI00090967BB_G4' lavsaggkatgvtmtsggaliadsg----------------
'UPI0009291067_G4' lavsaggkatgvtmtsggaliadsg----------------
'UPI00092D9226_G4' lavsaggkatgvtmtsggaliadsg----------------
'UPI00092DE0C0_G4' lavsaggkatgvtmtsggaliadsg----------------
'UPI00005F1287_G4' lavsaggkatdvtmtsgsaliadsg----------------
'UPI00092DB897_G4' lavsaggkatdvtmtsggaliadsg----------------
'UPI00092D8B81_G4' lavsaggkatdvtmtsggaliadsg----------------
'UPI00020BF782_G4' lavsaggkatdvtmtsggaliadsg----------------
'UPI0001CB9117_G4' lavsaggkatgvtmtsggaliadsg----------------
'UPI00080C0F70_G4' lavsaggkatgvtmtsggaliadsg----------------
'UPI00080C09BF_G4' lavsaggkatdvtmtsggaliadsg----------------
'UPI00092DC035_G4' lavsaggkatdvtmtsggaliadsg----------------
'UPI00005F0037_G4' lavsaggkatgvtmtsggaliadsg----------------
'UPI00092DACBA_G4' lavsaggkatgvtmtsggaliadsg----------------
'UPI00092D9DF3_G4' lavsaggkatdvtmtsggaliadsg----------------
'UPI00092D90D1_G4' lavsaggkatdvtmtsggaliadsg----------------
'UPI0002ABFF97_G4' lavsaggkatgvtmtsggaliadsg----------------
'UPI000390E43C_G4' lavsaggkatdvtitsggaliadsg----------------
'UPI0002F46D0B_G4' lavsvggkatdvtmtsggaliadsg----------------
'UPI0004658CB0_G4' lavsaggkatsvtitsggaliadsg----------------
;
END; [Characters]

BEGIN Distances;
DIMENSIONS ntax=106;
FORMAT labels=left diagonal triangle=both;
MATRIX
[1] 'UPI00003B25EE_G1'   0.0 0.011764706 0.011764706 0.011764706 0.011764706 0.011764706 0.011764706 0.011764706 0.011764706 0.011764706 0.011764706 0.011764706 0.011764706 0.023529412 0.011764706 0.011764706 0.011764706 0.011764706 0.33333334 0.2753623 0.2753623 0.28985506 0.2753623 0.33333334 0.09411765 0.07058824 0.07058824 0.05882353 0.047058824 0.023529412 0.011764706 0.09411765 0.07058824 0.08235294 0.08235294 0.08235294 0.03529412 0.08235294 0.09411765 0.05882353 0.011764706 0.011764706 0.07058824 0.011764706 0.011764706 0.011764706 0.011764706 0.33333334 0.2753623 0.3043478 0.3188406 0.3188406 0.3478261 0.3188406 0.3043478 0.3188406 0.33333334 0.33333334 0.3478261 0.3043478 0.3188406 0.33333334 0.3478261 0.3043478 0.3188406 0.3043478 0.3188406 0.3188406 0.3043478 0.33333334 0.3043478 0.3478261 0.3188406 0.3188406 0.3188406 0.3188406 0.3188406 0.3188406 0.3043478 0.3188406 0.3043478 0.3188406 0.3478261 0.36231884 0.3188406 0.33333334 0.3043478 0.3188406 0.3188406 0.3188406 0.3188406 0.3043478 0.3188406 0.33333334 0.3188406 0.3188406 0.33333334 0.3188406 0.3188406 0.33333334 0.33333334 0.3188406 0.3043478 0.3043478 0.33333334 0.33333334
[2] 'UPI000224229A_G1'   0.011764706 0.0 -4.1633363E-17 -4.1633363E-17 -4.1633363E-17 -4.1633363E-17 -4.1633363E-17 -4.1633363E-17 -4.1633363E-17 -4.1633363E-17 -4.1633363E-17 -4.1633363E-17 -4.1633363E-17 0.011764706 -4.1633363E-17 -4.1633363E-17 -4.1633363E-17 -4.1633363E-17 0.33333334 0.2753623 0.2753623 0.28985506 0.2753623 0.33333334 0.08235294 0.05882353 0.05882353 0.047058824 0.03529412 0.011764706 -4.1633363E-17 0.08235294 0.05882353 0.07058824 0.07058824 0.07058824 0.023529412 0.07058824 0.08235294 0.047058824 -4.1633363E-17 -4.1633363E-17 0.05882353 -4.1633363E-17 -4.1633363E-17 -4.1633363E-17 -4.1633363E-17 0.33333334 0.2753623 0.3043478 0.3188406 0.3188406 0.3478261 0.3188406 0.3043478 0.3188406 0.33333334 0.33333334 0.3478261 0.3043478 0.3188406 0.33333334 0.3478261 0.3043478 0.3188406 0.3043478 0.3188406 0.3188406 0.3043478 0.33333334 0.3043478 0.3478261 0.3188406 0.3188406 0.3188406 0.3188406 0.3188406 0.3188406 0.3043478 0.3188406 0.3043478 0.3188406 0.3478261 0.36231884 0.3188406 0.33333334 0.3043478 0.3188406 0.3188406 0.3188406 0.3188406 0.3043478 0.3188406 0.33333334 0.3188406 0.3188406 0.33333334 0.3188406 0.3188406 0.33333334 0.33333334 0.3188406 0.3043478 0.3043478 0.33333334 0.33333334
[3] 'UPI0001F8D949_G1'   0.011764706 -4.1633363E-17 0.0 -4.1633363E-17 -4.1633363E-17 -4.1633363E-17 -4.1633363E-17 -4.1633363E-17 -4.1633363E-17 -4.1633363E-17 -4.1633363E-17 -4.1633363E-17 -4.1633363E-17 0.011764706 -4.1633363E-17 -4.1633363E-17 -4.1633363E-17 -4.1633363E-17 0.33333334 0.2753623 0.2753623 0.28985506 0.2753623 0.33333334 0.08235294 0.05882353 0.05882353 0.047058824 0.03529412 0.011764706 -4.1633363E-17 0.08235294 0.05882353 0.07058824 0.07058824 0.07058824 0.023529412 0.07058824 0.08235294 0.047058824 -4.1633363E-17 -4.1633363E-17 0.05882353 -4.1633363E-17 -4.1633363E-17 -4.1633363E-17 -4.1633363E-17 0.33333334 0.2753623 0.3043478 0.3188406 0.3188406 0.3478261 0.3188406 0.3043478 0.3188406 0.33333334 0.33333334 0.3478261 0.3043478 0.3188406 0.33333334 0.3478261 0.3043478 0.3188406 0.3043478 0.3188406 0.3188406 0.3043478 0.33333334 0.3043478 0.3478261 0.3188406 0.3188406 0.3188406 0.3188406 0.3188406 0.3188406 0.3043478 0.3188406 0.3043478 0.3188406 0.3478261 0.36231884 0.3188406 0.33333334 0.3043478 0.3188406 0.3188406 0.3188406 0.3188406 0.3043478 0.3188406 0.33333334 0.3188406 0.3188406 0.33333334 0.3188406 0.3188406 0.33333334 0.33333334 0.3188406 0.3043478 0.3043478 0.33333334 0.33333334
[4] 'UPI00000BAB90_G1'   0.011764706 -4.1633363E-17 -4.1633363E-17 0.0 -4.1633363E-17 -4.1633363E-17 -4.1633363E-17 -4.1633363E-17 -4.1633363E-17 -4.1633363E-17 -4.1633363E-17 -4.1633363E-17 -4.1633363E-17 0.011764706 -4.1633363E-17 -4.1633363E-17 -4.1633363E-17 -4.1633363E-17 0.33333334 0.2753623 0.2753623 0.28985506 0.2753623 0.33333334 0.08235294 0.05882353 0.05882353 0.047058824 0.03529412 0.011764706 -4.1633363E-17 0.08235294 0.05882353 0.07058824 0.07058824 0.07058824 0.023529412 0.07058824 0.08235294 0.047058824 -4.1633363E-17 -4.1633363E-17 0.05882353 -4.1633363E-17 -4.1633363E-17 -4.1633363E-17 -4.1633363E-17 0.33333334 0.2753623 0.3043478 0.3188406 0.3188406 0.3478261 0.3188406 0.3043478 0.3188406 0.33333334 0.33333334 0.3478261 0.3043478 0.3188406 0.33333334 0.3478261 0.3043478 0.3188406 0.3043478 0.3188406 0.3188406 0.3043478 0.33333334 0.3043478 0.3478261 0.3188406 0.3188406 0.3188406 0.3188406 0.3188406 0.3188406 0.3043478 0.3188406 0.3043478 0.3188406 0.3478261 0.36231884 0.3188406 0.33333334 0.3043478 0.3188406 0.3188406 0.3188406 0.3188406 0.3043478 0.3188406 0.33333334 0.3188406 0.3188406 0.33333334 0.3188406 0.3188406 0.33333334 0.33333334 0.3188406 0.3043478 0.3043478 0.33333334 0.33333334
[5] 'UPI0001C3282B_G1'   0.011764706 -4.1633363E-17 -4.1633363E-17 -4.1633363E-17 0.0 -4.1633363E-17 -4.1633363E-17 -4.1633363E-17 -4.1633363E-17 -4.1633363E-17 -4.1633363E-17 -4.1633363E-17 -4.1633363E-17 0.011764706 -4.1633363E-17 -4.1633363E-17 -4.1633363E-17 -4.1633363E-17 0.33333334 0.2753623 0.2753623 0.28985506 0.2753623 0.33333334 0.08235294 0.05882353 0.05882353 0.047058824 0.03529412 0.011764706 -4.1633363E-17 0.08235294 0.05882353 0.07058824 0.07058824 0.07058824 0.023529412 0.07058824 0.08235294 0.047058824 -4.1633363E-17 -4.1633363E-17 0.05882353 -4.1633363E-17 -4.1633363E-17 -4.1633363E-17 -4.1633363E-17 0.33333334 0.2753623 0.3043478 0.3188406 0.3188406 0.3478261 0.3188406 0.3043478 0.3188406 0.33333334 0.33333334 0.3478261 0.3043478 0.3188406 0.33333334 0.3478261 0.3043478 0.3188406 0.3043478 0.3188406 0.3188406 0.3043478 0.33333334 0.3043478 0.3478261 0.3188406 0.3188406 0.3188406 0.3188406 0.3188406 0.3188406 0.3043478 0.3188406 0.3043478 0.3188406 0.3478261 0.36231884 0.3188406 0.33333334 0.3043478 0.3188406 0.3188406 0.3188406 0.3188406 0.3043478 0.3188406 0.33333334 0.3188406 0.3188406 0.33333334 0.3188406 0.3188406 0.33333334 0.33333334 0.3188406 0.3043478 0.3043478 0.33333334 0.33333334
[6] 'UPI0005797E37_G1'   0.011764706 -4.1633363E-17 -4.1633363E-17 -4.1633363E-17 -4.1633363E-17 0.0 -4.1633363E-17 -4.1633363E-17 -4.1633363E-17 -4.1633363E-17 -4.1633363E-17 -4.1633363E-17 -4.1633363E-17 0.011764706 -4.1633363E-17 -4.1633363E-17 -4.1633363E-17 -4.1633363E-17 0.33333334 0.2753623 0.2753623 0.28985506 0.2753623 0.33333334 0.08235294 0.05882353 0.05882353 0.047058824 0.03529412 0.011764706 -4.1633363E-17 0.08235294 0.05882353 0.07058824 0.07058824 0.07058824 0.023529412 0.07058824 0.08235294 0.047058824 -4.1633363E-17 -4.1633363E-17 0.05882353 -4.1633363E-17 -4.1633363E-17 -4.1633363E-17 -4.1633363E-17 0.33333334 0.2753623 0.3043478 0.3188406 0.3188406 0.3478261 0.3188406 0.3043478 0.3188406 0.33333334 0.33333334 0.3478261 0.3043478 0.3188406 0.33333334 0.3478261 0.3043478 0.3188406 0.3043478 0.3188406 0.3188406 0.3043478 0.33333334 0.3043478 0.3478261 0.3188406 0.3188406 0.3188406 0.3188406 0.3188406 0.3188406 0.3043478 0.3188406 0.3043478 0.3188406 0.3478261 0.36231884 0.3188406 0.33333334 0.3043478 0.3188406 0.3188406 0.3188406 0.3188406 0.3043478 0.3188406 0.33333334 0.3188406 0.3188406 0.33333334 0.3188406 0.3188406 0.33333334 0.33333334 0.3188406 0.3043478 0.3043478 0.33333334 0.33333334
[7] 'UPI00074FA569_G1'   0.011764706 -4.1633363E-17 -4.1633363E-17 -4.1633363E-17 -4.1633363E-17 -4.1633363E-17 0.0 -4.1633363E-17 -4.1633363E-17 -4.1633363E-17 -4.1633363E-17 -4.1633363E-17 -4.1633363E-17 0.011764706 -4.1633363E-17 -4.1633363E-17 -4.1633363E-17 -4.1633363E-17 0.33333334 0.2753623 0.2753623 0.28985506 0.2753623 0.33333334 0.08235294 0.05882353 0.05882353 0.047058824 0.03529412 0.011764706 -4.1633363E-17 0.08235294 0.05882353 0.07058824 0.07058824 0.07058824 0.023529412 0.07058824 0.08235294 0.047058824 -4.1633363E-17 -4.1633363E-17 0.05882353 -4.1633363E-17 -4.1633363E-17 -4.1633363E-17 -4.1633363E-17 0.33333334 0.2753623 0.3043478 0.3188406 0.3188406 0.3478261 0.3188406 0.3043478 0.3188406 0.33333334 0.33333334 0.3478261 0.3043478 0.3188406 0.33333334 0.3478261 0.3043478 0.3188406 0.3043478 0.3188406 0.3188406 0.3043478 0.33333334 0.3043478 0.3478261 0.3188406 0.3188406 0.3188406 0.3188406 0.3188406 0.3188406 0.3043478 0.3188406 0.3043478 0.3188406 0.3478261 0.36231884 0.3188406 0.33333334 0.3043478 0.3188406 0.3188406 0.3188406 0.3188406 0.3043478 0.3188406 0.33333334 0.3188406 0.3188406 0.33333334 0.3188406 0.3188406 0.33333334 0.33333334 0.3188406 0.3043478 0.3043478 0.33333334 0.33333334
[8] 'UPI0005980B39_G1'   0.011764706 -4.1633363E-17 -4.1633363E-17 -4.1633363E-17 -4.1633363E-17 -4.1633363E-17 -4.1633363E-17 0.0 -4.1633363E-17 -4.1633363E-17 -4.1633363E-17 -4.1633363E-17 -4.1633363E-17 0.011764706 -4.1633363E-17 -4.1633363E-17 -4.1633363E-17 -4.1633363E-17 0.33333334 0.2753623 0.2753623 0.28985506 0.2753623 0.33333334 0.08235294 0.05882353 0.05882353 0.047058824 0.03529412 0.011764706 -4.1633363E-17 0.08235294 0.05882353 0.07058824 0.07058824 0.07058824 0.023529412 0.07058824 0.08235294 0.047058824 -4.1633363E-17 -4.1633363E-17 0.05882353 -4.1633363E-17 -4.1633363E-17 -4.1633363E-17 -4.1633363E-17 0.33333334 0.2753623 0.3043478 0.3188406 0.3188406 0.3478261 0.3188406 0.3043478 0.3188406 0.33333334 0.33333334 0.3478261 0.3043478 0.3188406 0.33333334 0.3478261 0.3043478 0.3188406 0.3043478 0.3188406 0.3188406 0.3043478 0.33333334 0.3043478 0.3478261 0.3188406 0.3188406 0.3188406 0.3188406 0.3188406 0.3188406 0.3043478 0.3188406 0.3043478 0.3188406 0.3478261 0.36231884 0.3188406 0.33333334 0.3043478 0.3188406 0.3188406 0.3188406 0.3188406 0.3043478 0.3188406 0.33333334 0.3188406 0.3188406 0.33333334 0.3188406 0.3188406 0.33333334 0.33333334 0.3188406 0.3043478 0.3043478 0.33333334 0.33333334
[9] 'UPI0007A74949_G1'   0.011764706 -4.1633363E-17 -4.1633363E-17 -4.1633363E-17 -4.1633363E-17 -4.1633363E-17 -4.1633363E-17 -4.1633363E-17 0.0 -4.1633363E-17 -4.1633363E-17 -4.1633363E-17 -4.1633363E-17 0.011764706 -4.1633363E-17 -4.1633363E-17 -4.1633363E-17 -4.1633363E-17 0.33333334 0.2753623 0.2753623 0.28985506 0.2753623 0.33333334 0.08235294 0.05882353 0.05882353 0.047058824 0.03529412 0.011764706 -4.1633363E-17 0.08235294 0.05882353 0.07058824 0.07058824 0.07058824 0.023529412 0.07058824 0.08235294 0.047058824 -4.1633363E-17 -4.1633363E-17 0.05882353 -4.1633363E-17 -4.1633363E-17 -4.1633363E-17 -4.1633363E-17 0.33333334 0.2753623 0.3043478 0.3188406 0.3188406 0.3478261 0.3188406 0.3043478 0.3188406 0.33333334 0.33333334 0.3478261 0.3043478 0.3188406 0.33333334 0.3478261 0.3043478 0.3188406 0.3043478 0.3188406 0.3188406 0.3043478 0.33333334 0.3043478 0.3478261 0.3188406 0.3188406 0.3188406 0.3188406 0.3188406 0.3188406 0.3043478 0.3188406 0.3043478 0.3188406 0.3478261 0.36231884 0.3188406 0.33333334 0.3043478 0.3188406 0.3188406 0.3188406 0.3188406 0.3043478 0.3188406 0.33333334 0.3188406 0.3188406 0.33333334 0.3188406 0.3188406 0.33333334 0.33333334 0.3188406 0.3043478 0.3043478 0.33333334 0.33333334
[10] 'UPI00092D7F6D_G1'   0.011764706 -4.1633363E-17 -4.1633363E-17 -4.1633363E-17 -4.1633363E-17 -4.1633363E-17 -4.1633363E-17 -4.1633363E-17 -4.1633363E-17 0.0 -4.1633363E-17 -4.1633363E-17 -4.1633363E-17 0.011764706 -4.1633363E-17 -4.1633363E-17 -4.1633363E-17 -4.1633363E-17 0.33333334 0.2753623 0.2753623 0.28985506 0.2753623 0.33333334 0.08235294 0.05882353 0.05882353 0.047058824 0.03529412 0.011764706 -4.1633363E-17 0.08235294 0.05882353 0.07058824 0.07058824 0.07058824 0.023529412 0.07058824 0.08235294 0.047058824 -4.1633363E-17 -4.1633363E-17 0.05882353 -4.1633363E-17 -4.1633363E-17 -4.1633363E-17 -4.1633363E-17 0.33333334 0.2753623 0.3043478 0.3188406 0.3188406 0.3478261 0.3188406 0.3043478 0.3188406 0.33333334 0.33333334 0.3478261 0.3043478 0.3188406 0.33333334 0.3478261 0.3043478 0.3188406 0.3043478 0.3188406 0.3188406 0.3043478 0.33333334 0.3043478 0.3478261 0.3188406 0.3188406 0.3188406 0.3188406 0.3188406 0.3188406 0.3043478 0.3188406 0.3043478 0.3188406 0.3478261 0.36231884 0.3188406 0.33333334 0.3043478 0.3188406 0.3188406 0.3188406 0.3188406 0.3043478 0.3188406 0.33333334 0.3188406 0.3188406 0.33333334 0.3188406 0.3188406 0.33333334 0.33333334 0.3188406 0.3043478 0.3043478 0.33333334 0.33333334
[11] 'UPI00038F962F_G1'   0.011764706 -4.1633363E-17 -4.1633363E-17 -4.1633363E-17 -4.1633363E-17 -4.1633363E-17 -4.1633363E-17 -4.1633363E-17 -4.1633363E-17 -4.1633363E-17 0.0 -4.1633363E-17 -4.1633363E-17 0.011764706 -4.1633363E-17 -4.1633363E-17 -4.1633363E-17 -4.1633363E-17 0.33333334 0.2753623 0.2753623 0.28985506 0.2753623 0.33333334 0.08235294 0.05882353 0.05882353 0.047058824 0.03529412 0.011764706 -4.1633363E-17 0.08235294 0.05882353 0.07058824 0.07058824 0.07058824 0.023529412 0.07058824 0.08235294 0.047058824 -4.1633363E-17 -4.1633363E-17 0.05882353 -4.1633363E-17 -4.1633363E-17 -4.1633363E-17 -4.1633363E-17 0.33333334 0.2753623 0.3043478 0.3188406 0.3188406 0.3478261 0.3188406 0.3043478 0.3188406 0.33333334 0.33333334 0.3478261 0.3043478 0.3188406 0.33333334 0.3478261 0.3043478 0.3188406 0.3043478 0.3188406 0.3188406 0.3043478 0.33333334 0.3043478 0.3478261 0.3188406 0.3188406 0.3188406 0.3188406 0.3188406 0.3188406 0.3043478 0.3188406 0.3043478 0.3188406 0.3478261 0.36231884 0.3188406 0.33333334 0.3043478 0.3188406 0.3188406 0.3188406 0.3188406 0.3043478 0.3188406 0.33333334 0.3188406 0.3188406 0.33333334 0.3188406 0.3188406 0.33333334 0.33333334 0.3188406 0.3043478 0.3043478 0.33333334 0.33333334
[12] 'UPI0002A3734A_G1'   0.011764706 -4.1633363E-17 -4.1633363E-17 -4.1633363E-17 -4.1633363E-17 -4.1633363E-17 -4.1633363E-17 -4.1633363E-17 -4.1633363E-17 -4.1633363E-17 -4.1633363E-17 0.0 -4.1633363E-17 0.011764706 -4.1633363E-17 -4.1633363E-17 -4.1633363E-17 -4.1633363E-17 0.33333334 0.2753623 0.2753623 0.28985506 0.2753623 0.33333334 0.08235294 0.05882353 0.05882353 0.047058824 0.03529412 0.011764706 -4.1633363E-17 0.08235294 0.05882353 0.07058824 0.07058824 0.07058824 0.023529412 0.07058824 0.08235294 0.047058824 -4.1633363E-17 -4.1633363E-17 0.05882353 -4.1633363E-17 -4.1633363E-17 -4.1633363E-17 -4.1633363E-17 0.33333334 0.2753623 0.3043478 0.3188406 0.3188406 0.3478261 0.3188406 0.3043478 0.3188406 0.33333334 0.33333334 0.3478261 0.3043478 0.3188406 0.33333334 0.3478261 0.3043478 0.3188406 0.3043478 0.3188406 0.3188406 0.3043478 0.33333334 0.3043478 0.3478261 0.3188406 0.3188406 0.3188406 0.3188406 0.3188406 0.3188406 0.3043478 0.3188406 0.3043478 0.3188406 0.3478261 0.36231884 0.3188406 0.33333334 0.3043478 0.3188406 0.3188406 0.3188406 0.3188406 0.3043478 0.3188406 0.33333334 0.3188406 0.3188406 0.33333334 0.3188406 0.3188406 0.33333334 0.33333334 0.3188406 0.3043478 0.3043478 0.33333334 0.33333334
[13] 'UPI00092D9759_G1'   0.011764706 -4.1633363E-17 -4.1633363E-17 -4.1633363E-17 -4.1633363E-17 -4.1633363E-17 -4.1633363E-17 -4.1633363E-17 -4.1633363E-17 -4.1633363E-17 -4.1633363E-17 -4.1633363E-17 0.0 0.011764706 -4.1633363E-17 -4.1633363E-17 -4.1633363E-17 -4.1633363E-17 0.33333334 0.2753623 0.2753623 0.28985506 0.2753623 0.33333334 0.08235294 0.05882353 0.05882353 0.047058824 0.03529412 0.011764706 -4.1633363E-17 0.08235294 0.05882353 0.07058824 0.07058824 0.07058824 0.023529412 0.07058824 0.08235294 0.047058824 -4.1633363E-17 -4.1633363E-17 0.05882353 -4.1633363E-17 -4.1633363E-17 -4.1633363E-17 -4.1633363E-17 0.33333334 0.2753623 0.3043478 0.3188406 0.3188406 0.3478261 0.3188406 0.3043478 0.3188406 0.33333334 0.33333334 0.3478261 0.3043478 0.3188406 0.33333334 0.3478261 0.3043478 0.3188406 0.3043478 0.3188406 0.3188406 0.3043478 0.33333334 0.3043478 0.3478261 0.3188406 0.3188406 0.3188406 0.3188406 0.3188406 0.3188406 0.3043478 0.3188406 0.3043478 0.3188406 0.3478261 0.36231884 0.3188406 0.33333334 0.3043478 0.3188406 0.3188406 0.3188406 0.3188406 0.3043478 0.3188406 0.33333334 0.3188406 0.3188406 0.33333334 0.3188406 0.3188406 0.33333334 0.33333334 0.3188406 0.3043478 0.3043478 0.33333334 0.33333334
[14] 'UPI00092D7EA0_G1'   0.023529412 0.011764706 0.011764706 0.011764706 0.011764706 0.011764706 0.011764706 0.011764706 0.011764706 0.011764706 0.011764706 0.011764706 0.011764706 0.0 0.011764706 0.011764706 0.011764706 0.011764706 0.3478261 0.28985506 0.28985506 0.3043478 0.28985506 0.3478261 0.09411765 0.07058824 0.07058824 0.05882353 0.047058824 0.023529412 0.011764706 0.09411765 0.07058824 0.08235294 0.08235294 0.08235294 0.03529412 0.08235294 0.09411765 0.05882353 0.011764706 0.011764706 0.07058824 0.011764706 0.011764706 0.011764706 0.011764706 0.3478261 0.28985506 0.3188406 0.33333334 0.33333334 0.36231884 0.33333334 0.3188406 0.33333334 0.3478261 0.3478261 0.36231884 0.3188406 0.33333334 0.3478261 0.36231884 0.3188406 0.33333334 0.3188406 0.33333334 0.33333334 0.3188406 0.3478261 0.3188406 0.36231884 0.33333334 0.33333334 0.33333334 0.33333334 0.33333334 0.33333334 0.3188406 0.33333334 0.3188406 0.33333334 0.36231884 0.3768116 0.33333334 0.3478261 0.3188406 0.33333334 0.33333334 0.33333334 0.33333334 0.3188406 0.33333334 0.3478261 0.33333334 0.33333334 0.3478261 0.33333334 0.33333334 0.3478261 0.3478261 0.33333334 0.3188406 0.3188406 0.3478261 0.3478261
[15] 'UPI00000B27C8_G1'   0.011764706 -4.1633363E-17 -4.1633363E-17 -4.1633363E-17 -4.1633363E-17 -4.1633363E-17 -4.1633363E-17 -4.1633363E-17 -4.1633363E-17 -4.1633363E-17 -4.1633363E-17 -4.1633363E-17 -4.1633363E-17 0.011764706 0.0 -4.1633363E-17 -4.1633363E-17 -4.1633363E-17 0.33333334 0.2753623 0.2753623 0.28985506 0.2753623 0.33333334 0.08235294 0.05882353 0.05882353 0.047058824 0.03529412 0.011764706 -4.1633363E-17 0.08235294 0.05882353 0.07058824 0.07058824 0.07058824 0.023529412 0.07058824 0.08235294 0.047058824 -4.1633363E-17 -4.1633363E-17 0.05882353 -4.1633363E-17 -4.1633363E-17 -4.1633363E-17 -4.1633363E-17 0.33333334 0.2753623 0.3043478 0.3188406 0.3188406 0.3478261 0.3188406 0.3043478 0.3188406 0.33333334 0.33333334 0.3478261 0.3043478 0.3188406 0.33333334 0.3478261 0.3043478 0.3188406 0.3043478 0.3188406 0.3188406 0.3043478 0.33333334 0.3043478 0.3478261 0.3188406 0.3188406 0.3188406 0.3188406 0.3188406 0.3188406 0.3043478 0.3188406 0.3043478 0.3188406 0.3478261 0.36231884 0.3188406 0.33333334 0.3043478 0.3188406 0.3188406 0.3188406 0.3188406 0.3043478 0.3188406 0.33333334 0.3188406 0.3188406 0.33333334 0.3188406 0.3188406 0.33333334 0.33333334 0.3188406 0.3043478 0.3043478 0.33333334 0.33333334
[16] 'UPI0005FC7343_G1'   0.011764706 -4.1633363E-17 -4.1633363E-17 -4.1633363E-17 -4.1633363E-17 -4.1633363E-17 -4.1633363E-17 -4.1633363E-17 -4.1633363E-17 -4.1633363E-17 -4.1633363E-17 -4.1633363E-17 -4.1633363E-17 0.011764706 -4.1633363E-17 0.0 -4.1633363E-17 -4.1633363E-17 0.33333334 0.2753623 0.2753623 0.28985506 0.2753623 0.33333334 0.08235294 0.05882353 0.05882353 0.047058824 0.03529412 0.011764706 -4.1633363E-17 0.08235294 0.05882353 0.07058824 0.07058824 0.07058824 0.023529412 0.07058824 0.08235294 0.047058824 -4.1633363E-17 -4.1633363E-17 0.05882353 -4.1633363E-17 -4.1633363E-17 -4.1633363E-17 -4.1633363E-17 0.33333334 0.2753623 0.3043478 0.3188406 0.3188406 0.3478261 0.3188406 0.3043478 0.3188406 0.33333334 0.33333334 0.3478261 0.3043478 0.3188406 0.33333334 0.3478261 0.3043478 0.3188406 0.3043478 0.3188406 0.3188406 0.3043478 0.33333334 0.3043478 0.3478261 0.3188406 0.3188406 0.3188406 0.3188406 0.3188406 0.3188406 0.3043478 0.3188406 0.3043478 0.3188406 0.3478261 0.36231884 0.3188406 0.33333334 0.3043478 0.3188406 0.3188406 0.3188406 0.3188406 0.3043478 0.3188406 0.33333334 0.3188406 0.3188406 0.33333334 0.3188406 0.3188406 0.33333334 0.33333334 0.3188406 0.3043478 0.3043478 0.33333334 0.33333334
[17] 'UPI00092A793C_G1'   0.011764706 -4.1633363E-17 -4.1633363E-17 -4.1633363E-17 -4.1633363E-17 -4.1633363E-17 -4.1633363E-17 -4.1633363E-17 -4.1633363E-17 -4.1633363E-17 -4.1633363E-17 -4.1633363E-17 -4.1633363E-17 0.011764706 -4.1633363E-17 -4.1633363E-17 0.0 -4.1633363E-17 0.33333334 0.2753623 0.2753623 0.28985506 0.2753623 0.33333334 0.08235294 0.05882353 0.05882353 0.047058824 0.03529412 0.011764706 -4.1633363E-17 0.08235294 0.05882353 0.07058824 0.07058824 0.07058824 0.023529412 0.07058824 0.08235294 0.047058824 -4.1633363E-17 -4.1633363E-17 0.05882353 -4.1633363E-17 -4.1633363E-17 -4.1633363E-17 -4.1633363E-17 0.33333334 0.2753623 0.3043478 0.3188406 0.3188406 0.3478261 0.3188406 0.3043478 0.3188406 0.33333334 0.33333334 0.3478261 0.3043478 0.3188406 0.33333334 0.3478261 0.3043478 0.3188406 0.3043478 0.3188406 0.3188406 0.3043478 0.33333334 0.3043478 0.3478261 0.3188406 0.3188406 0.3188406 0.3188406 0.3188406 0.3188406 0.3043478 0.3188406 0.3043478 0.3188406 0.3478261 0.36231884 0.3188406 0.33333334 0.3043478 0.3188406 0.3188406 0.3188406 0.3188406 0.3043478 0.3188406 0.33333334 0.3188406 0.3188406 0.33333334 0.3188406 0.3188406 0.33333334 0.33333334 0.3188406 0.3043478 0.3043478 0.33333334 0.33333334
[18] 'UPI000578D381_G1'   0.011764706 -4.1633363E-17 -4.1633363E-17 -4.1633363E-17 -4.1633363E-17 -4.1633363E-17 -4.1633363E-17 -4.1633363E-17 -4.1633363E-17 -4.1633363E-17 -4.1633363E-17 -4.1633363E-17 -4.1633363E-17 0.011764706 -4.1633363E-17 -4.1633363E-17 -4.1633363E-17 0.0 0.33333334 0.2753623 0.2753623 0.28985506 0.2753623 0.33333334 0.08235294 0.05882353 0.05882353 0.047058824 0.03529412 0.011764706 -4.1633363E-17 0.08235294 0.05882353 0.07058824 0.07058824 0.07058824 0.023529412 0.07058824 0.08235294 0.047058824 -4.1633363E-17 -4.1633363E-17 0.05882353 -4.1633363E-17 -4.1633363E-17 -4.1633363E-17 -4.1633363E-17 0.33333334 0.2753623 0.3043478 0.3188406 0.3188406 0.3478261 0.3188406 0.3043478 0.3188406 0.33333334 0.33333334 0.3478261 0.3043478 0.3188406 0.33333334 0.3478261 0.3043478 0.3188406 0.3043478 0.3188406 0.3188406 0.3043478 0.33333334 0.3043478 0.3478261 0.3188406 0.3188406 0.3188406 0.3188406 0.3188406 0.3188406 0.3043478 0.3188406 0.3043478 0.3188406 0.3478261 0.36231884 0.3188406 0.33333334 0.3043478 0.3188406 0.3188406 0.3188406 0.3188406 0.3043478 0.3188406 0.33333334 0.3188406 0.3188406 0.33333334 0.3188406 0.3188406 0.33333334 0.33333334 0.3188406 0.3043478 0.3043478 0.33333334 0.33333334
[19] 'UPI00000D07E5_G2'   0.33333334 0.33333334 0.33333334 0.33333334 0.33333334 0.33333334 0.33333334 0.33333334 0.33333334 0.33333334 0.33333334 0.33333334 0.33333334 0.3478261 0.33333334 0.33333334 0.33333334 0.33333334 0.0 0.12941177 0.12941177 0.12941177 0.14117648 -1.2490009E-16 0.3188406 0.33333334 0.33333334 0.3188406 0.3188406 0.3188406 0.33333334 0.3188406 0.3188406 0.3188406 0.3188406 0.3188406 0.3188406 0.3188406 0.3188406 0.3188406 0.33333334 0.33333334 0.3188406 0.33333334 0.33333334 0.33333334 0.33333334 0.12941177 0.16470589 0.11764706 0.11764706 0.07058824 0.105882354 0.11764706 0.11764706 0.11764706 0.12941177 0.12941177 0.14117648 0.11764706 0.14117648 0.12941177 0.12941177 0.12941177 0.11764706 0.11764706 0.12941177 0.12941177 0.11764706 0.11764706 0.11764706 0.14117648 0.12941177 0.12941177 0.105882354 0.11764706 0.12941177 0.11764706 0.11764706 0.12941177 0.11764706 0.105882354 0.11764706 0.14117648 0.12941177 0.09411765 0.11764706 0.12941177 0.15294118 0.105882354 0.12941177 0.09411765 0.14117648 0.12941177 0.12941177 0.12941177 0.09411765 0.105882354 0.11764706 0.09411765 0.12941177 0.14117648 0.11764706 0.14117648 0.11764706 0.09411765
[20] 'UPI0001F68B55_G2'   0.2753623 0.2753623 0.2753623 0.2753623 0.2753623 0.2753623 0.2753623 0.2753623 0.2753623 0.2753623 0.2753623 0.2753623 0.2753623 0.28985506 0.2753623 0.2753623 0.2753623 0.2753623 0.12941177 0.0 0.05882353 0.023529412 0.023529412 0.12941177 0.2753623 0.2753623 0.2753623 0.26086956 0.26086956 0.26086956 0.2753623 0.26086956 0.26086956 0.26086956 0.26086956 0.26086956 0.26086956 0.26086956 0.26086956 0.26086956 0.2753623 0.2753623 0.2753623 0.2753623 0.2753623 0.2753623 0.2753623 0.16470589 0.07058824 0.105882354 0.14117648 0.12941177 0.15294118 0.14117648 0.11764706 0.14117648 0.14117648 0.14117648 0.15294118 0.11764706 0.11764706 0.14117648 0.16470589 0.105882354 0.16470589 0.12941177 0.12941177 0.14117648 0.11764706 0.15294118 0.105882354 0.15294118 0.12941177 0.12941177 0.11764706 0.14117648 0.12941177 0.14117648 0.105882354 0.14117648 0.11764706 0.12941177 0.16470589 0.15294118 0.12941177 0.16470589 0.11764706 0.11764706 0.12941177 0.11764706 0.14117648 0.15294118 0.12941177 0.14117648 0.15294118 0.12941177 0.16470589 0.12941177 0.14117648 0.16470589 0.14117648 0.12941177 0.11764706 0.11764706 0.1764706 0.15294118
[21] 'UPI00005F0EEA_G2'   0.2753623 0.2753623 0.2753623 0.2753623 0.2753623 0.2753623 0.2753623 0.2753623 0.2753623 0.2753623 0.2753623 0.2753623 0.2753623 0.28985506 0.2753623 0.2753623 0.2753623 0.2753623 0.12941177 0.05882353 0.0 0.05882353 0.03529412 0.12941177 0.2753623 0.28985506 0.28985506 0.2753623 0.2753623 0.2753623 0.2753623 0.2753623 0.2753623 0.2753623 0.2753623 0.2753623 0.2753623 0.2753623 0.2753623 0.2753623 0.2753623 0.2753623 0.2753623 0.2753623 0.2753623 0.2753623 0.2753623 0.16470589 0.105882354 0.15294118 0.14117648 0.12941177 0.16470589 0.14117648 0.16470589 0.16470589 0.14117648 0.14117648 0.15294118 0.16470589 0.16470589 0.14117648 0.16470589 0.15294118 0.16470589 0.15294118 0.15294118 0.16470589 0.16470589 0.12941177 0.15294118 0.15294118 0.15294118 0.15294118 0.14117648 0.14117648 0.15294118 0.16470589 0.15294118 0.16470589 0.16470589 0.12941177 0.16470589 0.15294118 0.15294118 0.14117648 0.16470589 0.16470589 0.1764706 0.14117648 0.16470589 0.12941177 0.15294118 0.14117648 0.1764706 0.15294118 0.14117648 0.12941177 0.16470589 0.16470589 0.14117648 0.15294118 0.16470589 0.09411765 0.15294118 0.16470589
[22] 'UPI000209C9FC_G2'   0.28985506 0.28985506 0.28985506 0.28985506 0.28985506 0.28985506 0.28985506 0.28985506 0.28985506 0.28985506 0.28985506 0.28985506 0.28985506 0.3043478 0.28985506 0.28985506 0.28985506 0.28985506 0.12941177 0.023529412 0.05882353 0.0 0.023529412 0.12941177 0.28985506 0.28985506 0.28985506 0.2753623 0.2753623 0.2753623 0.28985506 0.2753623 0.2753623 0.2753623 0.2753623 0.2753623 0.2753623 0.2753623 0.2753623 0.2753623 0.28985506 0.28985506 0.28985506 0.28985506 0.28985506 0.28985506 0.28985506 0.15294118 0.07058824 0.11764706 0.12941177 0.14117648 0.15294118 0.12941177 0.12941177 0.15294118 0.12941177 0.12941177 0.14117648 0.12941177 0.12941177 0.12941177 0.15294118 0.11764706 0.1764706 0.11764706 0.14117648 0.12941177 0.12941177 0.14117648 0.11764706 0.14117648 0.14117648 0.14117648 0.12941177 0.12941177 0.11764706 0.15294118 0.11764706 0.15294118 0.12941177 0.11764706 0.1764706 0.14117648 0.14117648 0.15294118 0.12941177 0.12941177 0.14117648 0.12941177 0.12941177 0.14117648 0.11764706 0.12941177 0.16470589 0.14117648 0.15294118 0.11764706 0.15294118 0.1764706 0.12941177 0.11764706 0.12941177 0.11764706 0.16470589 0.15294118
[23] 'UPI000B7CCF26_G2'   0.2753623 0.2753623 0.2753623 0.2753623 0.2753623 0.2753623 0.2753623 0.2753623 0.2753623 0.2753623 0.2753623 0.2753623 0.2753623 0.28985506 0.2753623 0.2753623 0.2753623 0.2753623 0.14117648 0.023529412 0.03529412 0.023529412 0.0 0.14117648 0.2753623 0.2753623 0.2753623 0.26086956 0.26086956 0.26086956 0.2753623 0.26086956 0.26086956 0.26086956 0.26086956 0.26086956 0.26086956 0.26086956 0.26086956 0.26086956 0.2753623 0.2753623 0.2753623 0.2753623 0.2753623 0.2753623 0.2753623 0.16470589 0.07058824 0.12941177 0.14117648 0.15294118 0.16470589 0.14117648 0.14117648 0.16470589 0.14117648 0.14117648 0.15294118 0.14117648 0.14117648 0.14117648 0.16470589 0.12941177 0.1882353 0.12941177 0.15294118 0.14117648 0.14117648 0.15294118 0.12941177 0.15294118 0.15294118 0.15294118 0.14117648 0.14117648 0.12941177 0.16470589 0.12941177 0.16470589 0.14117648 0.12941177 0.1882353 0.15294118 0.15294118 0.16470589 0.14117648 0.14117648 0.15294118 0.14117648 0.14117648 0.15294118 0.12941177 0.14117648 0.1764706 0.15294118 0.16470589 0.12941177 0.16470589 0.1882353 0.14117648 0.12941177 0.14117648 0.105882354 0.1764706 0.16470589
[24] 'UPI0005CFB5F3_G2'   0.33333334 0.33333334 0.33333334 0.33333334 0.33333334 0.33333334 0.33333334 0.33333334 0.33333334 0.33333334 0.33333334 0.33333334 0.33333334 0.3478261 0.33333334 0.33333334 0.33333334 0.33333334 -1.2490009E-16 0.12941177 0.12941177 0.12941177 0.14117648 0.0 0.3188406 0.33333334 0.33333334 0.3188406 0.3188406 0.3188406 0.33333334 0.3188406 0.3188406 0.3188406 0.3188406 0.3188406 0.3188406 0.3188406 0.3188406 0.3188406 0.33333334 0.33333334 0.3188406 0.33333334 0.33333334 0.33333334 0.33333334 0.12941177 0.16470589 0.11764706 0.11764706 0.07058824 0.105882354 0.11764706 0.11764706 0.11764706 0.12941177 0.12941177 0.14117648 0.11764706 0.14117648 0.12941177 0.12941177 0.12941177 0.11764706 0.11764706 0.12941177 0.12941177 0.11764706 0.11764706 0.11764706 0.14117648 0.12941177 0.12941177 0.105882354 0.11764706 0.12941177 0.11764706 0.11764706 0.12941177 0.11764706 0.105882354 0.11764706 0.14117648 0.12941177 0.09411765 0.11764706 0.12941177 0.15294118 0.105882354 0.12941177 0.09411765 0.14117648 0.12941177 0.12941177 0.12941177 0.09411765 0.105882354 0.11764706 0.09411765 0.12941177 0.14117648 0.11764706 0.14117648 0.11764706 0.09411765
[25] 'UPI00000E49D2_G3'   0.09411765 0.08235294 0.08235294 0.08235294 0.08235294 0.08235294 0.08235294 0.08235294 0.08235294 0.08235294 0.08235294 0.08235294 0.08235294 0.09411765 0.08235294 0.08235294 0.08235294 0.08235294 0.3188406 0.2753623 0.2753623 0.28985506 0.2753623 0.3188406 0.0 0.09411765 0.09411765 0.03529412 0.07058824 0.07058824 0.08235294 0.07058824 0.07058824 0.05882353 0.07058824 0.05882353 0.08235294 0.05882353 0.07058824 0.03529412 0.08235294 0.08235294 0.047058824 0.08235294 0.08235294 0.08235294 0.08235294 0.3188406 0.2753623 0.3188406 0.3043478 0.3188406 0.33333334 0.3043478 0.3188406 0.3043478 0.3188406 0.3188406 0.33333334 0.3188406 0.33333334 0.3188406 0.33333334 0.3188406 0.3188406 0.3188406 0.3043478 0.33333334 0.3188406 0.33333334 0.3188406 0.33333334 0.3043478 0.3043478 0.3043478 0.3043478 0.33333334 0.3043478 0.3188406 0.3043478 0.3188406 0.3043478 0.3478261 0.3478261 0.3043478 0.33333334 0.3188406 0.33333334 0.33333334 0.3043478 0.33333334 0.3043478 0.33333334 0.3188406 0.3043478 0.3043478 0.33333334 0.3043478 0.3043478 0.33333334 0.3188406 0.33333334 0.3188406 0.28985506 0.33333334 0.3188406
[26] 'UPI00000E4A66_G3'   0.07058824 0.05882353 0.05882353 0.05882353 0.05882353 0.05882353 0.05882353 0.05882353 0.05882353 0.05882353 0.05882353 0.05882353 0.05882353 0.07058824 0.05882353 0.05882353 0.05882353 0.05882353 0.33333334 0.2753623 0.28985506 0.28985506 0.2753623 0.33333334 0.09411765 0.0 1.3877788E-17 0.05882353 0.023529412 0.047058824 0.05882353 0.047058824 0.023529412 0.03529412 0.03529412 0.03529412 0.03529412 0.03529412 0.047058824 0.05882353 0.05882353 0.05882353 0.047058824 0.05882353 0.05882353 0.05882353 0.05882353 0.3478261 0.2753623 0.3188406 0.33333334 0.33333334 0.36231884 0.33333334 0.3188406 0.33333334 0.3478261 0.3478261 0.36231884 0.3188406 0.33333334 0.3478261 0.36231884 0.3188406 0.33333334 0.3188406 0.33333334 0.33333334 0.3188406 0.3478261 0.3188406 0.36231884 0.33333334 0.33333334 0.33333334 0.33333334 0.33333334 0.33333334 0.3188406 0.33333334 0.3188406 0.33333334 0.36231884 0.3768116 0.33333334 0.3478261 0.3188406 0.33333334 0.33333334 0.33333334 0.33333334 0.3188406 0.33333334 0.3478261 0.33333334 0.33333334 0.3478261 0.33333334 0.33333334 0.3478261 0.3478261 0.33333334 0.3188406 0.3043478 0.3478261 0.3478261
[27] 'UPI000037640F_G3'   0.07058824 0.05882353 0.05882353 0.05882353 0.05882353 0.05882353 0.05882353 0.05882353 0.05882353 0.05882353 0.05882353 0.05882353 0.05882353 0.07058824 0.05882353 0.05882353 0.05882353 0.05882353 0.33333334 0.2753623 0.28985506 0.28985506 0.2753623 0.33333334 0.09411765 1.3877788E-17 0.0 0.05882353 0.023529412 0.047058824 0.05882353 0.047058824 0.023529412 0.03529412 0.03529412 0.03529412 0.03529412 0.03529412 0.047058824 0.05882353 0.05882353 0.05882353 0.047058824 0.05882353 0.05882353 0.05882353 0.05882353 0.3478261 0.2753623 0.3188406 0.33333334 0.33333334 0.36231884 0.33333334 0.3188406 0.33333334 0.3478261 0.3478261 0.36231884 0.3188406 0.33333334 0.3478261 0.36231884 0.3188406 0.33333334 0.3188406 0.33333334 0.33333334 0.3188406 0.3478261 0.3188406 0.36231884 0.33333334 0.33333334 0.33333334 0.33333334 0.33333334 0.33333334 0.3188406 0.33333334 0.3188406 0.33333334 0.36231884 0.3768116 0.33333334 0.3478261 0.3188406 0.33333334 0.33333334 0.33333334 0.33333334 0.3188406 0.33333334 0.3478261 0.33333334 0.33333334 0.3478261 0.33333334 0.33333334 0.3478261 0.3478261 0.33333334 0.3188406 0.3043478 0.3478261 0.3478261
[28] 'UPI000000CD3C_G3'   0.05882353 0.047058824 0.047058824 0.047058824 0.047058824 0.047058824 0.047058824 0.047058824 0.047058824 0.047058824 0.047058824 0.047058824 0.047058824 0.05882353 0.047058824 0.047058824 0.047058824 0.047058824 0.3188406 0.26086956 0.2753623 0.2753623 0.26086956 0.3188406 0.03529412 0.05882353 0.05882353 0.0 0.03529412 0.03529412 0.047058824 0.03529412 0.03529412 0.023529412 0.03529412 0.023529412 0.047058824 0.023529412 0.03529412 -8.326673E-17 0.047058824 0.047058824 0.05882353 0.047058824 0.047058824 0.047058824 0.047058824 0.33333334 0.26086956 0.3043478 0.3188406 0.3188406 0.3478261 0.3188406 0.3043478 0.3188406 0.33333334 0.33333334 0.3478261 0.3043478 0.3188406 0.33333334 0.3478261 0.3043478 0.3188406 0.3043478 0.3188406 0.3188406 0.3043478 0.33333334 0.3043478 0.3478261 0.3188406 0.3188406 0.3188406 0.3188406 0.3188406 0.3188406 0.3043478 0.3188406 0.3043478 0.3188406 0.3478261 0.36231884 0.3188406 0.33333334 0.3043478 0.3188406 0.3188406 0.3188406 0.3188406 0.3043478 0.3188406 0.33333334 0.3188406 0.3188406 0.33333334 0.3188406 0.3188406 0.33333334 0.33333334 0.3188406 0.3043478 0.28985506 0.33333334 0.33333334
[29] 'UPI0001888EFC_G3'   0.047058824 0.03529412 0.03529412 0.03529412 0.03529412 0.03529412 0.03529412 0.03529412 0.03529412 0.03529412 0.03529412 0.03529412 0.03529412 0.047058824 0.03529412 0.03529412 0.03529412 0.03529412 0.3188406 0.26086956 0.2753623 0.2753623 0.26086956 0.3188406 0.07058824 0.023529412 0.023529412 0.03529412 0.0 0.023529412 0.03529412 0.047058824 0.023529412 0.03529412 0.03529412 0.03529412 0.011764706 0.03529412 0.047058824 0.03529412 0.03529412 0.03529412 0.047058824 0.03529412 0.03529412 0.03529412 0.03529412 0.33333334 0.26086956 0.3043478 0.3188406 0.3188406 0.3478261 0.3188406 0.3043478 0.3188406 0.33333334 0.33333334 0.3478261 0.3043478 0.3188406 0.33333334 0.3478261 0.3043478 0.3188406 0.3043478 0.3188406 0.3188406 0.3043478 0.33333334 0.3043478 0.3478261 0.3188406 0.3188406 0.3188406 0.3188406 0.3188406 0.3188406 0.3043478 0.3188406 0.3043478 0.3188406 0.3478261 0.36231884 0.3188406 0.33333334 0.3043478 0.3188406 0.3188406 0.3188406 0.3188406 0.3043478 0.3188406 0.33333334 0.3188406 0.3188406 0.33333334 0.3188406 0.3188406 0.33333334 0.33333334 0.3188406 0.3043478 0.28985506 0.33333334 0.33333334
[30] 'UPI0001EB6ED2_G3'   0.023529412 0.011764706 0.011764706 0.011764706 0.011764706 0.011764706 0.011764706 0.011764706 0.011764706 0.011764706 0.011764706 0.011764706 0.011764706 0.023529412 0.011764706 0.011764706 0.011764706 0.011764706 0.3188406 0.26086956 0.2753623 0.2753623 0.26086956 0.3188406 0.07058824 0.047058824 0.047058824 0.03529412 0.023529412 0.0 0.011764706 0.07058824 0.047058824 0.05882353 0.05882353 0.05882353 0.011764706 0.05882353 0.07058824 0.03529412 0.011764706 0.011764706 0.047058824 0.011764706 0.011764706 0.011764706 0.011764706 0.33333334 0.26086956 0.3043478 0.3188406 0.3188406 0.3478261 0.3188406 0.3043478 0.3188406 0.33333334 0.33333334 0.3478261 0.3043478 0.3188406 0.33333334 0.3478261 0.3043478 0.3188406 0.3043478 0.3188406 0.3188406 0.3043478 0.33333334 0.3043478 0.3478261 0.3188406 0.3188406 0.3188406 0.3188406 0.3188406 0.3188406 0.3043478 0.3188406 0.3043478 0.3188406 0.3478261 0.36231884 0.3188406 0.33333334 0.3043478 0.3188406 0.3188406 0.3188406 0.3188406 0.3043478 0.3188406 0.33333334 0.3188406 0.3188406 0.33333334 0.3188406 0.3188406 0.33333334 0.33333334 0.3188406 0.3043478 0.28985506 0.33333334 0.33333334
[31] 'UPI000391710D_G3'   0.011764706 -4.1633363E-17 -4.1633363E-17 -4.1633363E-17 -4.1633363E-17 -4.1633363E-17 -4.1633363E-17 -4.1633363E-17 -4.1633363E-17 -4.1633363E-17 -4.1633363E-17 -4.1633363E-17 -4.1633363E-17 0.011764706 -4.1633363E-17 -4.1633363E-17 -4.1633363E-17 -4.1633363E-17 0.33333334 0.2753623 0.2753623 0.28985506 0.2753623 0.33333334 0.08235294 0.05882353 0.05882353 0.047058824 0.03529412 0.011764706 0.0 0.08235294 0.05882353 0.07058824 0.07058824 0.07058824 0.023529412 0.07058824 0.08235294 0.047058824 -4.1633363E-17 -4.1633363E-17 0.05882353 -4.1633363E-17 -4.1633363E-17 -4.1633363E-17 -4.1633363E-17 0.33333334 0.2753623 0.3043478 0.3188406 0.3188406 0.3478261 0.3188406 0.3043478 0.3188406 0.33333334 0.33333334 0.3478261 0.3043478 0.3188406 0.33333334 0.3478261 0.3043478 0.3188406 0.3043478 0.3188406 0.3188406 0.3043478 0.33333334 0.3043478 0.3478261 0.3188406 0.3188406 0.3188406 0.3188406 0.3188406 0.3188406 0.3043478 0.3188406 0.3043478 0.3188406 0.3478261 0.36231884 0.3188406 0.33333334 0.3043478 0.3188406 0.3188406 0.3188406 0.3188406 0.3043478 0.3188406 0.33333334 0.3188406 0.3188406 0.33333334 0.3188406 0.3188406 0.33333334 0.33333334 0.3188406 0.3043478 0.3043478 0.33333334 0.33333334
[32] 'UPI0001C327EF_G3'   0.09411765 0.08235294 0.08235294 0.08235294 0.08235294 0.08235294 0.08235294 0.08235294 0.08235294 0.08235294 0.08235294 0.08235294 0.08235294 0.09411765 0.08235294 0.08235294 0.08235294 0.08235294 0.3188406 0.26086956 0.2753623 0.2753623 0.26086956 0.3188406 0.07058824 0.047058824 0.047058824 0.03529412 0.047058824 0.07058824 0.08235294 0.0 0.023529412 0.011764706 0.023529412 0.011764706 0.05882353 0.011764706 0.0 0.03529412 0.08235294 0.08235294 0.07058824 0.08235294 0.08235294 0.08235294 0.08235294 0.33333334 0.26086956 0.3043478 0.3188406 0.3188406 0.3478261 0.3188406 0.3043478 0.3188406 0.33333334 0.33333334 0.3478261 0.3043478 0.3188406 0.33333334 0.3478261 0.3043478 0.3188406 0.3043478 0.3188406 0.3188406 0.3043478 0.33333334 0.3043478 0.3478261 0.3188406 0.3188406 0.3188406 0.3188406 0.3188406 0.3188406 0.3043478 0.3188406 0.3043478 0.3188406 0.3478261 0.36231884 0.3188406 0.33333334 0.3043478 0.3188406 0.3188406 0.3188406 0.3188406 0.3043478 0.3188406 0.33333334 0.3188406 0.3188406 0.33333334 0.3188406 0.3188406 0.33333334 0.33333334 0.3188406 0.3043478 0.28985506 0.33333334 0.33333334
[33] 'UPI0002242A36_G3'   0.07058824 0.05882353 0.05882353 0.05882353 0.05882353 0.05882353 0.05882353 0.05882353 0.05882353 0.05882353 0.05882353 0.05882353 0.05882353 0.07058824 0.05882353 0.05882353 0.05882353 0.05882353 0.3188406 0.26086956 0.2753623 0.2753623 0.26086956 0.3188406 0.07058824 0.023529412 0.023529412 0.03529412 0.023529412 0.047058824 0.05882353 0.023529412 0.0 0.011764706 0.023529412 0.011764706 0.03529412 0.011764706 0.023529412 0.03529412 0.05882353 0.05882353 0.047058824 0.05882353 0.05882353 0.05882353 0.05882353 0.33333334 0.26086956 0.3043478 0.3188406 0.3188406 0.3478261 0.3188406 0.3043478 0.3188406 0.33333334 0.33333334 0.3478261 0.3043478 0.3188406 0.33333334 0.3478261 0.3043478 0.3188406 0.3043478 0.3188406 0.3188406 0.3043478 0.33333334 0.3043478 0.3478261 0.3188406 0.3188406 0.3188406 0.3188406 0.3188406 0.3188406 0.3043478 0.3188406 0.3043478 0.3188406 0.3478261 0.36231884 0.3188406 0.33333334 0.3043478 0.3188406 0.3188406 0.3188406 0.3188406 0.3043478 0.3188406 0.33333334 0.3188406 0.3188406 0.33333334 0.3188406 0.3188406 0.33333334 0.33333334 0.3188406 0.3043478 0.28985506 0.33333334 0.33333334
[34] 'UPI0001887A37_G3'   0.08235294 0.07058824 0.07058824 0.07058824 0.07058824 0.07058824 0.07058824 0.07058824 0.07058824 0.07058824 0.07058824 0.07058824 0.07058824 0.08235294 0.07058824 0.07058824 0.07058824 0.07058824 0.3188406 0.26086956 0.2753623 0.2753623 0.26086956 0.3188406 0.05882353 0.03529412 0.03529412 0.023529412 0.03529412 0.05882353 0.07058824 0.011764706 0.011764706 0.0 0.011764706 -4.1633363E-17 0.047058824 -4.1633363E-17 0.011764706 0.023529412 0.07058824 0.07058824 0.05882353 0.07058824 0.07058824 0.07058824 0.07058824 0.33333334 0.26086956 0.3043478 0.3188406 0.3188406 0.3478261 0.3188406 0.3043478 0.3188406 0.33333334 0.33333334 0.3478261 0.3043478 0.3188406 0.33333334 0.3478261 0.3043478 0.3188406 0.3043478 0.3188406 0.3188406 0.3043478 0.33333334 0.3043478 0.3478261 0.3188406 0.3188406 0.3188406 0.3188406 0.3188406 0.3188406 0.3043478 0.3188406 0.3043478 0.3188406 0.3478261 0.36231884 0.3188406 0.33333334 0.3043478 0.3188406 0.3188406 0.3188406 0.3188406 0.3043478 0.3188406 0.33333334 0.3188406 0.3188406 0.33333334 0.3188406 0.3188406 0.33333334 0.33333334 0.3188406 0.3043478 0.28985506 0.33333334 0.33333334
[35] 'UPI00038F52B5_G3'   0.08235294 0.07058824 0.07058824 0.07058824 0.07058824 0.07058824 0.07058824 0.07058824 0.07058824 0.07058824 0.07058824 0.07058824 0.07058824 0.08235294 0.07058824 0.07058824 0.07058824 0.07058824 0.3188406 0.26086956 0.2753623 0.2753623 0.26086956 0.3188406 0.07058824 0.03529412 0.03529412 0.03529412 0.03529412 0.05882353 0.07058824 0.023529412 0.023529412 0.011764706 0.0 0.011764706 0.047058824 0.011764706 0.023529412 0.03529412 0.07058824 0.07058824 0.05882353 0.07058824 0.07058824 0.07058824 0.07058824 0.33333334 0.26086956 0.3043478 0.3188406 0.3188406 0.3478261 0.3188406 0.3043478 0.3188406 0.33333334 0.33333334 0.3478261 0.3043478 0.3188406 0.33333334 0.3478261 0.3043478 0.3188406 0.3043478 0.3188406 0.3188406 0.3043478 0.33333334 0.3043478 0.3478261 0.3188406 0.3188406 0.3188406 0.3188406 0.3188406 0.3188406 0.3043478 0.3188406 0.3043478 0.3188406 0.3478261 0.36231884 0.3188406 0.33333334 0.3043478 0.3188406 0.3188406 0.3188406 0.3188406 0.3043478 0.3188406 0.33333334 0.3188406 0.3188406 0.33333334 0.3188406 0.3188406 0.33333334 0.33333334 0.3188406 0.3043478 0.28985506 0.33333334 0.33333334
[36] 'UPI00074F860D_G3'   0.08235294 0.07058824 0.07058824 0.07058824 0.07058824 0.07058824 0.07058824 0.07058824 0.07058824 0.07058824 0.07058824 0.07058824 0.07058824 0.08235294 0.07058824 0.07058824 0.07058824 0.07058824 0.3188406 0.26086956 0.2753623 0.2753623 0.26086956 0.3188406 0.05882353 0.03529412 0.03529412 0.023529412 0.03529412 0.05882353 0.07058824 0.011764706 0.011764706 -4.1633363E-17 0.011764706 0.0 0.047058824 -4.1633363E-17 0.011764706 0.023529412 0.07058824 0.07058824 0.05882353 0.07058824 0.07058824 0.07058824 0.07058824 0.33333334 0.26086956 0.3043478 0.3188406 0.3188406 0.3478261 0.3188406 0.3043478 0.3188406 0.33333334 0.33333334 0.3478261 0.3043478 0.3188406 0.33333334 0.3478261 0.3043478 0.3188406 0.3043478 0.3188406 0.3188406 0.3043478 0.33333334 0.3043478 0.3478261 0.3188406 0.3188406 0.3188406 0.3188406 0.3188406 0.3188406 0.3043478 0.3188406 0.3043478 0.3188406 0.3478261 0.36231884 0.3188406 0.33333334 0.3043478 0.3188406 0.3188406 0.3188406 0.3188406 0.3043478 0.3188406 0.33333334 0.3188406 0.3188406 0.33333334 0.3188406 0.3188406 0.33333334 0.33333334 0.3188406 0.3043478 0.28985506 0.33333334 0.33333334
[37] 'UPI00076F270D_G3'   0.03529412 0.023529412 0.023529412 0.023529412 0.023529412 0.023529412 0.023529412 0.023529412 0.023529412 0.023529412 0.023529412 0.023529412 0.023529412 0.03529412 0.023529412 0.023529412 0.023529412 0.023529412 0.3188406 0.26086956 0.2753623 0.2753623 0.26086956 0.3188406 0.08235294 0.03529412 0.03529412 0.047058824 0.011764706 0.011764706 0.023529412 0.05882353 0.03529412 0.047058824 0.047058824 0.047058824 0.0 0.047058824 0.05882353 0.047058824 0.023529412 0.023529412 0.05882353 0.023529412 0.023529412 0.023529412 0.023529412 0.33333334 0.26086956 0.3043478 0.3188406 0.3188406 0.3478261 0.3188406 0.3043478 0.3188406 0.33333334 0.33333334 0.3478261 0.3043478 0.3188406 0.33333334 0.3478261 0.3043478 0.3188406 0.3043478 0.3188406 0.3188406 0.3043478 0.33333334 0.3043478 0.3478261 0.3188406 0.3188406 0.3188406 0.3188406 0.3188406 0.3188406 0.3043478 0.3188406 0.3043478 0.3188406 0.3478261 0.36231884 0.3188406 0.33333334 0.3043478 0.3188406 0.3188406 0.3188406 0.3188406 0.3043478 0.3188406 0.33333334 0.3188406 0.3188406 0.33333334 0.3188406 0.3188406 0.33333334 0.33333334 0.3188406 0.3043478 0.28985506 0.33333334 0.33333334
[38] 'UPI000810C0CE_G3'   0.08235294 0.07058824 0.07058824 0.07058824 0.07058824 0.07058824 0.07058824 0.07058824 0.07058824 0.07058824 0.07058824 0.07058824 0.07058824 0.08235294 0.07058824 0.07058824 0.07058824 0.07058824 0.3188406 0.26086956 0.2753623 0.2753623 0.26086956 0.3188406 0.05882353 0.03529412 0.03529412 0.023529412 0.03529412 0.05882353 0.07058824 0.011764706 0.011764706 -4.1633363E-17 0.011764706 -4.1633363E-17 0.047058824 0.0 0.011764706 0.023529412 0.07058824 0.07058824 0.05882353 0.07058824 0.07058824 0.07058824 0.07058824 0.33333334 0.26086956 0.3043478 0.3188406 0.3188406 0.3478261 0.3188406 0.3043478 0.3188406 0.33333334 0.33333334 0.3478261 0.3043478 0.3188406 0.33333334 0.3478261 0.3043478 0.3188406 0.3043478 0.3188406 0.3188406 0.3043478 0.33333334 0.3043478 0.3478261 0.3188406 0.3188406 0.3188406 0.3188406 0.3188406 0.3188406 0.3043478 0.3188406 0.3043478 0.3188406 0.3478261 0.36231884 0.3188406 0.33333334 0.3043478 0.3188406 0.3188406 0.3188406 0.3188406 0.3043478 0.3188406 0.33333334 0.3188406 0.3188406 0.33333334 0.3188406 0.3188406 0.33333334 0.33333334 0.3188406 0.3043478 0.28985506 0.33333334 0.33333334
[39] 'UPI0002B8E8C3_G3'   0.09411765 0.08235294 0.08235294 0.08235294 0.08235294 0.08235294 0.08235294 0.08235294 0.08235294 0.08235294 0.08235294 0.08235294 0.08235294 0.09411765 0.08235294 0.08235294 0.08235294 0.08235294 0.3188406 0.26086956 0.2753623 0.2753623 0.26086956 0.3188406 0.07058824 0.047058824 0.047058824 0.03529412 0.047058824 0.07058824 0.08235294 0.0 0.023529412 0.011764706 0.023529412 0.011764706 0.05882353 0.011764706 0.0 0.03529412 0.08235294 0.08235294 0.07058824 0.08235294 0.08235294 0.08235294 0.08235294 0.33333334 0.26086956 0.3043478 0.3188406 0.3188406 0.3478261 0.3188406 0.3043478 0.3188406 0.33333334 0.33333334 0.3478261 0.3043478 0.3188406 0.33333334 0.3478261 0.3043478 0.3188406 0.3043478 0.3188406 0.3188406 0.3043478 0.33333334 0.3043478 0.3478261 0.3188406 0.3188406 0.3188406 0.3188406 0.3188406 0.3188406 0.3043478 0.3188406 0.3043478 0.3188406 0.3478261 0.36231884 0.3188406 0.33333334 0.3043478 0.3188406 0.3188406 0.3188406 0.3188406 0.3043478 0.3188406 0.33333334 0.3188406 0.3188406 0.33333334 0.3188406 0.3188406 0.33333334 0.33333334 0.3188406 0.3043478 0.28985506 0.33333334 0.33333334
[40] 'UPI00092DA986_G3'   0.05882353 0.047058824 0.047058824 0.047058824 0.047058824 0.047058824 0.047058824 0.047058824 0.047058824 0.047058824 0.047058824 0.047058824 0.047058824 0.05882353 0.047058824 0.047058824 0.047058824 0.047058824 0.3188406 0.26086956 0.2753623 0.2753623 0.26086956 0.3188406 0.03529412 0.05882353 0.05882353 -8.326673E-17 0.03529412 0.03529412 0.047058824 0.03529412 0.03529412 0.023529412 0.03529412 0.023529412 0.047058824 0.023529412 0.03529412 0.0 0.047058824 0.047058824 0.05882353 0.047058824 0.047058824 0.047058824 0.047058824 0.33333334 0.26086956 0.3043478 0.3188406 0.3188406 0.3478261 0.3188406 0.3043478 0.3188406 0.33333334 0.33333334 0.3478261 0.3043478 0.3188406 0.33333334 0.3478261 0.3043478 0.3188406 0.3043478 0.3188406 0.3188406 0.3043478 0.33333334 0.3043478 0.3478261 0.3188406 0.3188406 0.3188406 0.3188406 0.3188406 0.3188406 0.3043478 0.3188406 0.3043478 0.3188406 0.3478261 0.36231884 0.3188406 0.33333334 0.3043478 0.3188406 0.3188406 0.3188406 0.3188406 0.3043478 0.3188406 0.33333334 0.3188406 0.3188406 0.33333334 0.3188406 0.3188406 0.33333334 0.33333334 0.3188406 0.3043478 0.28985506 0.33333334 0.33333334
[41] 'UPI0001E1728E_G3'   0.011764706 -4.1633363E-17 -4.1633363E-17 -4.1633363E-17 -4.1633363E-17 -4.1633363E-17 -4.1633363E-17 -4.1633363E-17 -4.1633363E-17 -4.1633363E-17 -4.1633363E-17 -4.1633363E-17 -4.1633363E-17 0.011764706 -4.1633363E-17 -4.1633363E-17 -4.1633363E-17 -4.1633363E-17 0.33333334 0.2753623 0.2753623 0.28985506 0.2753623 0.33333334 0.08235294 0.05882353 0.05882353 0.047058824 0.03529412 0.011764706 -4.1633363E-17 0.08235294 0.05882353 0.07058824 0.07058824 0.07058824 0.023529412 0.07058824 0.08235294 0.047058824 0.0 -4.1633363E-17 0.05882353 -4.1633363E-17 -4.1633363E-17 -4.1633363E-17 -4.1633363E-17 0.33333334 0.2753623 0.3043478 0.3188406 0.3188406 0.3478261 0.3188406 0.3043478 0.3188406 0.33333334 0.33333334 0.3478261 0.3043478 0.3188406 0.33333334 0.3478261 0.3043478 0.3188406 0.3043478 0.3188406 0.3188406 0.3043478 0.33333334 0.3043478 0.3478261 0.3188406 0.3188406 0.3188406 0.3188406 0.3188406 0.3188406 0.3043478 0.3188406 0.3043478 0.3188406 0.3478261 0.36231884 0.3188406 0.33333334 0.3043478 0.3188406 0.3188406 0.3188406 0.3188406 0.3043478 0.3188406 0.33333334 0.3188406 0.3188406 0.33333334 0.3188406 0.3188406 0.33333334 0.33333334 0.3188406 0.3043478 0.3043478 0.33333334 0.33333334
[42] 'UPI0002A1A3EA_G3'   0.011764706 -4.1633363E-17 -4.1633363E-17 -4.1633363E-17 -4.1633363E-17 -4.1633363E-17 -4.1633363E-17 -4.1633363E-17 -4.1633363E-17 -4.1633363E-17 -4.1633363E-17 -4.1633363E-17 -4.1633363E-17 0.011764706 -4.1633363E-17 -4.1633363E-17 -4.1633363E-17 -4.1633363E-17 0.33333334 0.2753623 0.2753623 0.28985506 0.2753623 0.33333334 0.08235294 0.05882353 0.05882353 0.047058824 0.03529412 0.011764706 -4.1633363E-17 0.08235294 0.05882353 0.07058824 0.07058824 0.07058824 0.023529412 0.07058824 0.08235294 0.047058824 -4.1633363E-17 0.0 0.05882353 -4.1633363E-17 -4.1633363E-17 -4.1633363E-17 -4.1633363E-17 0.33333334 0.2753623 0.3043478 0.3188406 0.3188406 0.3478261 0.3188406 0.3043478 0.3188406 0.33333334 0.33333334 0.3478261 0.3043478 0.3188406 0.33333334 0.3478261 0.3043478 0.3188406 0.3043478 0.3188406 0.3188406 0.3043478 0.33333334 0.3043478 0.3478261 0.3188406 0.3188406 0.3188406 0.3188406 0.3188406 0.3188406 0.3043478 0.3188406 0.3043478 0.3188406 0.3478261 0.36231884 0.3188406 0.33333334 0.3043478 0.3188406 0.3188406 0.3188406 0.3188406 0.3043478 0.3188406 0.33333334 0.3188406 0.3188406 0.33333334 0.3188406 0.3188406 0.33333334 0.33333334 0.3188406 0.3043478 0.3043478 0.33333334 0.33333334
[43] 'UPI0005FC7C94_G3'   0.07058824 0.05882353 0.05882353 0.05882353 0.05882353 0.05882353 0.05882353 0.05882353 0.05882353 0.05882353 0.05882353 0.05882353 0.05882353 0.07058824 0.05882353 0.05882353 0.05882353 0.05882353 0.3188406 0.2753623 0.2753623 0.28985506 0.2753623 0.3188406 0.047058824 0.047058824 0.047058824 0.05882353 0.047058824 0.047058824 0.05882353 0.07058824 0.047058824 0.05882353 0.05882353 0.05882353 0.05882353 0.05882353 0.07058824 0.05882353 0.05882353 0.05882353 0.0 0.05882353 0.05882353 0.05882353 0.05882353 0.3188406 0.2753623 0.3188406 0.3043478 0.3188406 0.33333334 0.3043478 0.3188406 0.3043478 0.3188406 0.3188406 0.33333334 0.3188406 0.33333334 0.3188406 0.33333334 0.3188406 0.3188406 0.3188406 0.3043478 0.33333334 0.3188406 0.33333334 0.3188406 0.33333334 0.3043478 0.3043478 0.3043478 0.3043478 0.33333334 0.3043478 0.3188406 0.3043478 0.3188406 0.3043478 0.3478261 0.3478261 0.3043478 0.33333334 0.3188406 0.33333334 0.33333334 0.3043478 0.33333334 0.3043478 0.33333334 0.3188406 0.3043478 0.3043478 0.33333334 0.3043478 0.3043478 0.33333334 0.3188406 0.33333334 0.3188406 0.28985506 0.33333334 0.3188406
[44] 'UPI000807301C_G3'   0.011764706 -4.1633363E-17 -4.1633363E-17 -4.1633363E-17 -4.1633363E-17 -4.1633363E-17 -4.1633363E-17 -4.1633363E-17 -4.1633363E-17 -4.1633363E-17 -4.1633363E-17 -4.1633363E-17 -4.1633363E-17 0.011764706 -4.1633363E-17 -4.1633363E-17 -4.1633363E-17 -4.1633363E-17 0.33333334 0.2753623 0.2753623 0.28985506 0.2753623 0.33333334 0.08235294 0.05882353 0.05882353 0.047058824 0.03529412 0.011764706 -4.1633363E-17 0.08235294 0.05882353 0.07058824 0.07058824 0.07058824 0.023529412 0.07058824 0.08235294 0.047058824 -4.1633363E-17 -4.1633363E-17 0.05882353 0.0 -4.1633363E-17 -4.1633363E-17 -4.1633363E-17 0.33333334 0.2753623 0.3043478 0.3188406 0.3188406 0.3478261 0.3188406 0.3043478 0.3188406 0.33333334 0.33333334 0.3478261 0.3043478 0.3188406 0.33333334 0.3478261 0.3043478 0.3188406 0.3043478 0.3188406 0.3188406 0.3043478 0.33333334 0.3043478 0.3478261 0.3188406 0.3188406 0.3188406 0.3188406 0.3188406 0.3188406 0.3043478 0.3188406 0.3043478 0.3188406 0.3478261 0.36231884 0.3188406 0.33333334 0.3043478 0.3188406 0.3188406 0.3188406 0.3188406 0.3043478 0.3188406 0.33333334 0.3188406 0.3188406 0.33333334 0.3188406 0.3188406 0.33333334 0.33333334 0.3188406 0.3043478 0.3043478 0.33333334 0.33333334
[45] 'UPI00090A5531_G3'   0.011764706 -4.1633363E-17 -4.1633363E-17 -4.1633363E-17 -4.1633363E-17 -4.1633363E-17 -4.1633363E-17 -4.1633363E-17 -4.1633363E-17 -4.1633363E-17 -4.1633363E-17 -4.1633363E-17 -4.1633363E-17 0.011764706 -4.1633363E-17 -4.1633363E-17 -4.1633363E-17 -4.1633363E-17 0.33333334 0.2753623 0.2753623 0.28985506 0.2753623 0.33333334 0.08235294 0.05882353 0.05882353 0.047058824 0.03529412 0.011764706 -4.1633363E-17 0.08235294 0.05882353 0.07058824 0.07058824 0.07058824 0.023529412 0.07058824 0.08235294 0.047058824 -4.1633363E-17 -4.1633363E-17 0.05882353 -4.1633363E-17 0.0 -4.1633363E-17 -4.1633363E-17 0.33333334 0.2753623 0.3043478 0.3188406 0.3188406 0.3478261 0.3188406 0.3043478 0.3188406 0.33333334 0.33333334 0.3478261 0.3043478 0.3188406 0.33333334 0.3478261 0.3043478 0.3188406 0.3043478 0.3188406 0.3188406 0.3043478 0.33333334 0.3043478 0.3478261 0.3188406 0.3188406 0.3188406 0.3188406 0.3188406 0.3188406 0.3043478 0.3188406 0.3043478 0.3188406 0.3478261 0.36231884 0.3188406 0.33333334 0.3043478 0.3188406 0.3188406 0.3188406 0.3188406 0.3043478 0.3188406 0.33333334 0.3188406 0.3188406 0.33333334 0.3188406 0.3188406 0.33333334 0.33333334 0.3188406 0.3043478 0.3043478 0.33333334 0.33333334
[46] 'UPI00092DC4B0_G3'   0.011764706 -4.1633363E-17 -4.1633363E-17 -4.1633363E-17 -4.1633363E-17 -4.1633363E-17 -4.1633363E-17 -4.1633363E-17 -4.1633363E-17 -4.1633363E-17 -4.1633363E-17 -4.1633363E-17 -4.1633363E-17 0.011764706 -4.1633363E-17 -4.1633363E-17 -4.1633363E-17 -4.1633363E-17 0.33333334 0.2753623 0.2753623 0.28985506 0.2753623 0.33333334 0.08235294 0.05882353 0.05882353 0.047058824 0.03529412 0.011764706 -4.1633363E-17 0.08235294 0.05882353 0.07058824 0.07058824 0.07058824 0.023529412 0.07058824 0.08235294 0.047058824 -4.1633363E-17 -4.1633363E-17 0.05882353 -4.1633363E-17 -4.1633363E-17 0.0 -4.1633363E-17 0.33333334 0.2753623 0.3043478 0.3188406 0.3188406 0.3478261 0.3188406 0.3043478 0.3188406 0.33333334 0.33333334 0.3478261 0.3043478 0.3188406 0.33333334 0.3478261 0.3043478 0.3188406 0.3043478 0.3188406 0.3188406 0.3043478 0.33333334 0.3043478 0.3478261 0.3188406 0.3188406 0.3188406 0.3188406 0.3188406 0.3188406 0.3043478 0.3188406 0.3043478 0.3188406 0.3478261 0.36231884 0.3188406 0.33333334 0.3043478 0.3188406 0.3188406 0.3188406 0.3188406 0.3043478 0.3188406 0.33333334 0.3188406 0.3188406 0.33333334 0.3188406 0.3188406 0.33333334 0.33333334 0.3188406 0.3043478 0.3043478 0.33333334 0.33333334
[47] 'UPI00092DB748_G3'   0.011764706 -4.1633363E-17 -4.1633363E-17 -4.1633363E-17 -4.1633363E-17 -4.1633363E-17 -4.1633363E-17 -4.1633363E-17 -4.1633363E-17 -4.1633363E-17 -4.1633363E-17 -4.1633363E-17 -4.1633363E-17 0.011764706 -4.1633363E-17 -4.1633363E-17 -4.1633363E-17 -4.1633363E-17 0.33333334 0.2753623 0.2753623 0.28985506 0.2753623 0.33333334 0.08235294 0.05882353 0.05882353 0.047058824 0.03529412 0.011764706 -4.1633363E-17 0.08235294 0.05882353 0.07058824 0.07058824 0.07058824 0.023529412 0.07058824 0.08235294 0.047058824 -4.1633363E-17 -4.1633363E-17 0.05882353 -4.1633363E-17 -4.1633363E-17 -4.1633363E-17 0.0 0.33333334 0.2753623 0.3043478 0.3188406 0.3188406 0.3478261 0.3188406 0.3043478 0.3188406 0.33333334 0.33333334 0.3478261 0.3043478 0.3188406 0.33333334 0.3478261 0.3043478 0.3188406 0.3043478 0.3188406 0.3188406 0.3043478 0.33333334 0.3043478 0.3478261 0.3188406 0.3188406 0.3188406 0.3188406 0.3188406 0.3188406 0.3043478 0.3188406 0.3043478 0.3188406 0.3478261 0.36231884 0.3188406 0.33333334 0.3043478 0.3188406 0.3188406 0.3188406 0.3188406 0.3043478 0.3188406 0.33333334 0.3188406 0.3188406 0.33333334 0.3188406 0.3188406 0.33333334 0.33333334 0.3188406 0.3043478 0.3043478 0.33333334 0.33333334
[48] 'UPI0001E6D993_G4'   0.33333334 0.33333334 0.33333334 0.33333334 0.33333334 0.33333334 0.33333334 0.33333334 0.33333334 0.33333334 0.33333334 0.33333334 0.33333334 0.3478261 0.33333334 0.33333334 0.33333334 0.33333334 0.12941177 0.16470589 0.16470589 0.15294118 0.16470589 0.12941177 0.3188406 0.3478261 0.3478261 0.33333334 0.33333334 0.33333334 0.33333334 0.33333334 0.33333334 0.33333334 0.33333334 0.33333334 0.33333334 0.33333334 0.33333334 0.33333334 0.33333334 0.33333334 0.3188406 0.33333334 0.33333334 0.33333334 0.33333334 0.0 0.105882354 0.05882353 0.03529412 0.09411765 0.07058824 0.023529412 0.047058824 0.023529412 0.047058824 0.03529412 0.047058824 0.047058824 0.05882353 0.03529412 0.05882353 0.07058824 0.105882354 0.03529412 0.047058824 0.047058824 0.047058824 0.047058824 0.05882353 0.05882353 0.047058824 0.047058824 0.047058824 0.03529412 0.05882353 0.023529412 0.07058824 0.07058824 0.047058824 0.047058824 0.11764706 0.05882353 0.047058824 0.047058824 0.047058824 0.07058824 0.08235294 0.05882353 0.047058824 0.03529412 0.047058824 0.03529412 0.03529412 0.047058824 0.047058824 0.047058824 0.023529412 0.07058824 0.03529412 0.047058824 0.047058824 0.16470589 0.09411765 0.08235294
[49] 'UPI00092D946C_G4'   0.2753623 0.2753623 0.2753623 0.2753623 0.2753623 0.2753623 0.2753623 0.2753623 0.2753623 0.2753623 0.2753623 0.2753623 0.2753623 0.28985506 0.2753623 0.2753623 0.2753623 0.2753623 0.16470589 0.07058824 0.105882354 0.07058824 0.07058824 0.16470589 0.2753623 0.2753623 0.2753623 0.26086956 0.26086956 0.26086956 0.2753623 0.26086956 0.26086956 0.26086956 0.26086956 0.26086956 0.26086956 0.26086956 0.26086956 0.26086956 0.2753623 0.2753623 0.2753623 0.2753623 0.2753623 0.2753623 0.2753623 0.105882354 0.0 0.08235294 0.09411765 0.15294118 0.09411765 0.08235294 0.09411765 0.105882354 0.09411765 0.08235294 0.09411765 0.09411765 0.08235294 0.08235294 0.105882354 0.08235294 0.14117648 0.08235294 0.09411765 0.09411765 0.09411765 0.105882354 0.08235294 0.08235294 0.09411765 0.09411765 0.09411765 0.09411765 0.08235294 0.105882354 0.09411765 0.105882354 0.09411765 0.09411765 0.1764706 0.11764706 0.09411765 0.11764706 0.09411765 0.09411765 0.08235294 0.105882354 0.09411765 0.105882354 0.07058824 0.08235294 0.11764706 0.09411765 0.11764706 0.09411765 0.105882354 0.14117648 0.08235294 0.07058824 0.09411765 0.09411765 0.12941177 0.12941177
[50] 'UPI00092DE8CA_G4'   0.3043478 0.3043478 0.3043478 0.3043478 0.3043478 0.3043478 0.3043478 0.3043478 0.3043478 0.3043478 0.3043478 0.3043478 0.3043478 0.3188406 0.3043478 0.3043478 0.3043478 0.3043478 0.11764706 0.105882354 0.15294118 0.11764706 0.12941177 0.11764706 0.3188406 0.3188406 0.3188406 0.3043478 0.3043478 0.3043478 0.3043478 0.3043478 0.3043478 0.3043478 0.3043478 0.3043478 0.3043478 0.3043478 0.3043478 0.3043478 0.3043478 0.3043478 0.3188406 0.3043478 0.3043478 0.3043478 0.3043478 0.05882353 0.08235294 0.0 0.047058824 0.08235294 0.05882353 0.03529412 0.011764706 0.03529412 0.05882353 0.047058824 0.05882353 0.011764706 0.023529412 0.047058824 0.07058824 0.011764706 0.07058824 0.023529412 0.03529412 0.03529412 0.011764706 0.05882353 -6.938894E-17 0.05882353 0.03529412 0.03529412 0.011764706 0.047058824 0.023529412 0.03529412 0.011764706 0.047058824 0.011764706 0.03529412 0.105882354 0.07058824 0.03529412 0.05882353 0.011764706 0.011764706 0.03529412 0.023529412 0.03529412 0.047058824 0.03529412 0.047058824 0.047058824 0.03529412 0.05882353 0.03529412 0.03529412 0.05882353 0.047058824 0.03529412 0.011764706 0.15294118 0.08235294 0.09411765
[51] 'UPI0002BC3A2E_G4'   0.3188406 0.3188406 0.3188406 0.3188406 0.3188406 0.3188406 0.3188406 0.3188406 0.3188406 0.3188406 0.3188406 0.3188406 0.3188406 0.33333334 0.3188406 0.3188406 0.3188406 0.3188406 0.11764706 0.14117648 0.14117648 0.12941177 0.14117648 0.11764706 0.3043478 0.33333334 0.33333334 0.3188406 0.3188406 0.3188406 0.3188406 0.3188406 0.3188406 0.3188406 0.3188406 0.3188406 0.3188406 0.3188406 0.3188406 0.3188406 0.3188406 0.3188406 0.3043478 0.3188406 0.3188406 0.3188406 0.3188406 0.03529412 0.09411765 0.047058824 0.0 0.09411765 0.05882353 0.011764706 0.05882353 0.03529412 0.011764706 0.023529412 0.03529412 0.05882353 0.047058824 0.023529412 0.047058824 0.05882353 0.09411765 0.047058824 0.03529412 0.05882353 0.05882353 0.05882353 0.047058824 0.047058824 0.03529412 0.03529412 0.03529412 5.551115E-17 0.047058824 0.03529412 0.03529412 0.03529412 0.05882353 0.011764706 0.11764706 0.047058824 0.03529412 0.05882353 0.05882353 0.05882353 0.07058824 0.023529412 0.05882353 0.047058824 0.03529412 0.023529412 0.047058824 0.03529412 0.05882353 0.011764706 0.03529412 0.08235294 0.023529412 0.03529412 0.05882353 0.15294118 0.08235294 0.08235294
[52] 'UPI0006A04D8E_G4'   0.3188406 0.3188406 0.3188406 0.3188406 0.3188406 0.3188406 0.3188406 0.3188406 0.3188406 0.3188406 0.3188406 0.3188406 0.3188406 0.33333334 0.3188406 0.3188406 0.3188406 0.3188406 0.07058824 0.12941177 0.12941177 0.14117648 0.15294118 0.07058824 0.3188406 0.33333334 0.33333334 0.3188406 0.3188406 0.3188406 0.3188406 0.3188406 0.3188406 0.3188406 0.3188406 0.3188406 0.3188406 0.3188406 0.3188406 0.3188406 0.3188406 0.3188406 0.3188406 0.3188406 0.3188406 0.3188406 0.3188406 0.09411765 0.15294118 0.08235294 0.09411765 0.0 0.11764706 0.09411765 0.07058824 0.07058824 0.105882354 0.105882354 0.11764706 0.07058824 0.105882354 0.105882354 0.08235294 0.07058824 0.05882353 0.08235294 0.07058824 0.09411765 0.07058824 0.09411765 0.08235294 0.11764706 0.07058824 0.07058824 0.07058824 0.09411765 0.105882354 0.07058824 0.08235294 0.09411765 0.07058824 0.08235294 0.047058824 0.11764706 0.07058824 0.07058824 0.07058824 0.09411765 0.09411765 0.07058824 0.09411765 0.05882353 0.11764706 0.105882354 0.08235294 0.07058824 0.07058824 0.08235294 0.07058824 0.047058824 0.105882354 0.11764706 0.07058824 0.15294118 0.07058824 0.07058824
[53] 'UPI0002245125_G4'   0.3478261 0.3478261 0.3478261 0.3478261 0.3478261 0.3478261 0.3478261 0.3478261 0.3478261 0.3478261 0.3478261 0.3478261 0.3478261 0.36231884 0.3478261 0.3478261 0.3478261 0.3478261 0.105882354 0.15294118 0.16470589 0.15294118 0.16470589 0.105882354 0.33333334 0.36231884 0.36231884 0.3478261 0.3478261 0.3478261 0.3478261 0.3478261 0.3478261 0.3478261 0.3478261 0.3478261 0.3478261 0.3478261 0.3478261 0.3478261 0.3478261 0.3478261 0.33333334 0.3478261 0.3478261 0.3478261 0.3478261 0.07058824 0.09411765 0.05882353 0.05882353 0.11764706 0.0 0.047058824 0.07058824 0.05882353 0.047058824 0.03529412 0.047058824 0.07058824 0.047058824 0.03529412 0.08235294 0.07058824 0.105882354 0.07058824 0.05882353 0.08235294 0.07058824 0.05882353 0.05882353 0.03529412 0.05882353 0.05882353 0.047058824 0.05882353 0.07058824 0.05882353 0.07058824 0.05882353 0.07058824 0.05882353 0.14117648 0.07058824 0.05882353 0.08235294 0.07058824 0.07058824 0.07058824 0.05882353 0.08235294 0.07058824 0.047058824 0.03529412 0.07058824 0.05882353 0.08235294 0.05882353 0.05882353 0.09411765 0.03529412 0.047058824 0.07058824 0.14117648 0.105882354 0.05882353
[54] 'UPI00005F1A8B_G4'   0.3188406 0.3188406 0.3188406 0.3188406 0.3188406 0.3188406 0.3188406 0.3188406 0.3188406 0.3188406 0.3188406 0.3188406 0.3188406 0.33333334 0.3188406 0.3188406 0.3188406 0.3188406 0.11764706 0.14117648 0.14117648 0.12941177 0.14117648 0.11764706 0.3043478 0.33333334 0.33333334 0.3188406 0.3188406 0.3188406 0.3188406 0.3188406 0.3188406 0.3188406 0.3188406 0.3188406 0.3188406 0.3188406 0.3188406 0.3188406 0.3188406 0.3188406 0.3043478 0.3188406 0.3188406 0.3188406 0.3188406 0.023529412 0.08235294 0.03529412 0.011764706 0.09411765 0.047058824 0.0 0.047058824 0.023529412 0.023529412 0.011764706 0.023529412 0.047058824 0.03529412 0.011764706 0.03529412 0.047058824 0.08235294 0.03529412 0.023529412 0.047058824 0.047058824 0.047058824 0.03529412 0.03529412 0.023529412 0.023529412 0.023529412 0.011764706 0.03529412 0.023529412 0.047058824 0.047058824 0.047058824 0.023529412 0.11764706 0.05882353 0.023529412 0.047058824 0.047058824 0.047058824 0.05882353 0.03529412 0.047058824 0.03529412 0.023529412 0.011764706 0.03529412 0.023529412 0.047058824 0.023529412 0.023529412 0.07058824 0.011764706 0.023529412 0.047058824 0.14117648 0.07058824 0.08235294
[55] 'UPI000067362A_G4'   0.3043478 0.3043478 0.3043478 0.3043478 0.3043478 0.3043478 0.3043478 0.3043478 0.3043478 0.3043478 0.3043478 0.3043478 0.3043478 0.3188406 0.3043478 0.3043478 0.3043478 0.3043478 0.11764706 0.11764706 0.16470589 0.12941177 0.14117648 0.11764706 0.3188406 0.3188406 0.3188406 0.3043478 0.3043478 0.3043478 0.3043478 0.3043478 0.3043478 0.3043478 0.3043478 0.3043478 0.3043478 0.3043478 0.3043478 0.3043478 0.3043478 0.3043478 0.3188406 0.3043478 0.3043478 0.3043478 0.3043478 0.047058824 0.09411765 0.011764706 0.05882353 0.07058824 0.07058824 0.047058824 0.0 0.023529412 0.07058824 0.05882353 0.07058824 -8.326673E-17 0.03529412 0.05882353 0.08235294 0.023529412 0.08235294 0.011764706 0.047058824 0.023529412 -8.326673E-17 0.07058824 0.011764706 0.07058824 0.047058824 0.047058824 0.023529412 0.05882353 0.03529412 0.023529412 0.023529412 0.05882353 -8.326673E-17 0.047058824 0.09411765 0.08235294 0.047058824 0.07058824 -8.326673E-17 0.023529412 0.047058824 0.03529412 0.023529412 0.03529412 0.047058824 0.05882353 0.03529412 0.047058824 0.07058824 0.047058824 0.023529412 0.047058824 0.05882353 0.047058824 -8.326673E-17 0.16470589 0.09411765 0.08235294
[56] 'UPI0001B5B454_G4'   0.3188406 0.3188406 0.3188406 0.3188406 0.3188406 0.3188406 0.3188406 0.3188406 0.3188406 0.3188406 0.3188406 0.3188406 0.3188406 0.33333334 0.3188406 0.3188406 0.3188406 0.3188406 0.11764706 0.14117648 0.16470589 0.15294118 0.16470589 0.11764706 0.3043478 0.33333334 0.33333334 0.3188406 0.3188406 0.3188406 0.3188406 0.3188406 0.3188406 0.3188406 0.3188406 0.3188406 0.3188406 0.3188406 0.3188406 0.3188406 0.3188406 0.3188406 0.3043478 0.3188406 0.3188406 0.3188406 0.3188406 0.023529412 0.105882354 0.03529412 0.03529412 0.07058824 0.05882353 0.023529412 0.023529412 0.0 0.047058824 0.03529412 0.047058824 0.023529412 0.03529412 0.03529412 0.05882353 0.047058824 0.08235294 0.03529412 0.023529412 0.047058824 0.023529412 0.07058824 0.03529412 0.05882353 0.023529412 0.023529412 0.023529412 0.03529412 0.05882353 -1.3877788E-17 0.047058824 0.047058824 0.023529412 0.047058824 0.09411765 0.08235294 0.023529412 0.07058824 0.023529412 0.047058824 0.05882353 0.03529412 0.047058824 0.03529412 0.047058824 0.03529412 0.011764706 0.023529412 0.07058824 0.047058824 -1.3877788E-17 0.047058824 0.03529412 0.047058824 0.023529412 0.16470589 0.09411765 0.07058824
[57] 'UPI0000D50823_G4'   0.33333334 0.33333334 0.33333334 0.33333334 0.33333334 0.33333334 0.33333334 0.33333334 0.33333334 0.33333334 0.33333334 0.33333334 0.33333334 0.3478261 0.33333334 0.33333334 0.33333334 0.33333334 0.12941177 0.14117648 0.14117648 0.12941177 0.14117648 0.12941177 0.3188406 0.3478261 0.3478261 0.33333334 0.33333334 0.33333334 0.33333334 0.33333334 0.33333334 0.33333334 0.33333334 0.33333334 0.33333334 0.33333334 0.33333334 0.33333334 0.33333334 0.33333334 0.3188406 0.33333334 0.33333334 0.33333334 0.33333334 0.047058824 0.09411765 0.05882353 0.011764706 0.105882354 0.047058824 0.023529412 0.07058824 0.047058824 0.0 0.011764706 0.023529412 0.07058824 0.03529412 0.011764706 0.05882353 0.07058824 0.105882354 0.05882353 0.047058824 0.07058824 0.07058824 0.047058824 0.05882353 0.03529412 0.047058824 0.047058824 0.047058824 0.011764706 0.05882353 0.047058824 0.047058824 0.047058824 0.07058824 0.023529412 0.12941177 0.03529412 0.047058824 0.07058824 0.07058824 0.07058824 0.08235294 0.03529412 0.07058824 0.05882353 0.023529412 0.011764706 0.05882353 0.047058824 0.07058824 0.023529412 0.047058824 0.09411765 0.011764706 0.023529412 0.07058824 0.15294118 0.09411765 0.09411765
[58] 'UPI0001C0981E_G4'   0.33333334 0.33333334 0.33333334 0.33333334 0.33333334 0.33333334 0.33333334 0.33333334 0.33333334 0.33333334 0.33333334 0.33333334 0.33333334 0.3478261 0.33333334 0.33333334 0.33333334 0.33333334 0.12941177 0.14117648 0.14117648 0.12941177 0.14117648 0.12941177 0.3188406 0.3478261 0.3478261 0.33333334 0.33333334 0.33333334 0.33333334 0.33333334 0.33333334 0.33333334 0.33333334 0.33333334 0.33333334 0.33333334 0.33333334 0.33333334 0.33333334 0.33333334 0.3188406 0.33333334 0.33333334 0.33333334 0.33333334 0.03529412 0.08235294 0.047058824 0.023529412 0.105882354 0.03529412 0.011764706 0.05882353 0.03529412 0.011764706 0.0 0.011764706 0.05882353 0.023529412 5.551115E-17 0.047058824 0.05882353 0.09411765 0.047058824 0.03529412 0.05882353 0.05882353 0.03529412 0.047058824 0.023529412 0.03529412 0.03529412 0.03529412 0.023529412 0.047058824 0.03529412 0.05882353 0.05882353 0.05882353 0.03529412 0.12941177 0.047058824 0.03529412 0.05882353 0.05882353 0.05882353 0.07058824 0.047058824 0.05882353 0.047058824 0.011764706 5.551115E-17 0.047058824 0.03529412 0.05882353 0.03529412 0.03529412 0.08235294 5.551115E-17 0.011764706 0.05882353 0.14117648 0.08235294 0.09411765
[59] 'UPI00005F1BE0_G4'   0.3478261 0.3478261 0.3478261 0.3478261 0.3478261 0.3478261 0.3478261 0.3478261 0.3478261 0.3478261 0.3478261 0.3478261 0.3478261 0.36231884 0.3478261 0.3478261 0.3478261 0.3478261 0.14117648 0.15294118 0.15294118 0.14117648 0.15294118 0.14117648 0.33333334 0.36231884 0.36231884 0.3478261 0.3478261 0.3478261 0.3478261 0.3478261 0.3478261 0.3478261 0.3478261 0.3478261 0.3478261 0.3478261 0.3478261 0.3478261 0.3478261 0.3478261 0.33333334 0.3478261 0.3478261 0.3478261 0.3478261 0.047058824 0.09411765 0.05882353 0.03529412 0.11764706 0.047058824 0.023529412 0.07058824 0.047058824 0.023529412 0.011764706 0.0 0.07058824 0.03529412 0.011764706 0.05882353 0.07058824 0.105882354 0.05882353 0.047058824 0.047058824 0.07058824 0.047058824 0.05882353 0.011764706 0.047058824 0.047058824 0.047058824 0.03529412 0.03529412 0.047058824 0.07058824 0.07058824 0.07058824 0.047058824 0.14117648 0.05882353 0.047058824 0.07058824 0.07058824 0.07058824 0.08235294 0.05882353 0.047058824 0.05882353 0.023529412 0.011764706 0.05882353 0.047058824 0.07058824 0.047058824 0.047058824 0.09411765 0.011764706 0.023529412 0.07058824 0.15294118 0.09411765 0.105882354
[60] 'UPI0001E6D971_G4'   0.3043478 0.3043478 0.3043478 0.3043478 0.3043478 0.3043478 0.3043478 0.3043478 0.3043478 0.3043478 0.3043478 0.3043478 0.3043478 0.3188406 0.3043478 0.3043478 0.3043478 0.3043478 0.11764706 0.11764706 0.16470589 0.12941177 0.14117648 0.11764706 0.3188406 0.3188406 0.3188406 0.3043478 0.3043478 0.3043478 0.3043478 0.3043478 0.3043478 0.3043478 0.3043478 0.3043478 0.3043478 0.3043478 0.3043478 0.3043478 0.3043478 0.3043478 0.3188406 0.3043478 0.3043478 0.3043478 0.3043478 0.047058824 0.09411765 0.011764706 0.05882353 0.07058824 0.07058824 0.047058824 -8.326673E-17 0.023529412 0.07058824 0.05882353 0.07058824 0.0 0.03529412 0.05882353 0.08235294 0.023529412 0.08235294 0.011764706 0.047058824 0.023529412 -8.326673E-17 0.07058824 0.011764706 0.07058824 0.047058824 0.047058824 0.023529412 0.05882353 0.03529412 0.023529412 0.023529412 0.05882353 -8.326673E-17 0.047058824 0.09411765 0.08235294 0.047058824 0.07058824 -8.326673E-17 0.023529412 0.047058824 0.03529412 0.023529412 0.03529412 0.047058824 0.05882353 0.03529412 0.047058824 0.07058824 0.047058824 0.023529412 0.047058824 0.05882353 0.047058824 -8.326673E-17 0.16470589 0.09411765 0.08235294
[61] 'UPI00005F0DBD_G4'   0.3188406 0.3188406 0.3188406 0.3188406 0.3188406 0.3188406 0.3188406 0.3188406 0.3188406 0.3188406 0.3188406 0.3188406 0.3188406 0.33333334 0.3188406 0.3188406 0.3188406 0.3188406 0.14117648 0.11764706 0.16470589 0.12941177 0.14117648 0.14117648 0.33333334 0.33333334 0.33333334 0.3188406 0.3188406 0.3188406 0.3188406 0.3188406 0.3188406 0.3188406 0.3188406 0.3188406 0.3188406 0.3188406 0.3188406 0.3188406 0.3188406 0.3188406 0.33333334 0.3188406 0.3188406 0.3188406 0.3188406 0.05882353 0.08235294 0.023529412 0.047058824 0.105882354 0.047058824 0.03529412 0.03529412 0.03529412 0.03529412 0.023529412 0.03529412 0.03529412 0.0 0.023529412 0.07058824 0.03529412 0.09411765 0.047058824 0.03529412 0.05882353 0.03529412 0.05882353 0.023529412 0.047058824 0.03529412 0.03529412 0.03529412 0.047058824 0.047058824 0.03529412 0.03529412 0.05882353 0.03529412 0.05882353 0.12941177 0.07058824 0.03529412 0.08235294 0.03529412 0.03529412 0.047058824 0.047058824 0.05882353 0.07058824 0.011764706 0.023529412 0.047058824 0.03529412 0.08235294 0.05882353 0.03529412 0.08235294 0.023529412 0.011764706 0.03529412 0.16470589 0.105882354 0.105882354
[62] 'UPI00005EF79B_G4'   0.33333334 0.33333334 0.33333334 0.33333334 0.33333334 0.33333334 0.33333334 0.33333334 0.33333334 0.33333334 0.33333334 0.33333334 0.33333334 0.3478261 0.33333334 0.33333334 0.33333334 0.33333334 0.12941177 0.14117648 0.14117648 0.12941177 0.14117648 0.12941177 0.3188406 0.3478261 0.3478261 0.33333334 0.33333334 0.33333334 0.33333334 0.33333334 0.33333334 0.33333334 0.33333334 0.33333334 0.33333334 0.33333334 0.33333334 0.33333334 0.33333334 0.33333334 0.3188406 0.33333334 0.33333334 0.33333334 0.33333334 0.03529412 0.08235294 0.047058824 0.023529412 0.105882354 0.03529412 0.011764706 0.05882353 0.03529412 0.011764706 5.551115E-17 0.011764706 0.05882353 0.023529412 0.0 0.047058824 0.05882353 0.09411765 0.047058824 0.03529412 0.05882353 0.05882353 0.03529412 0.047058824 0.023529412 0.03529412 0.03529412 0.03529412 0.023529412 0.047058824 0.03529412 0.05882353 0.05882353 0.05882353 0.03529412 0.12941177 0.047058824 0.03529412 0.05882353 0.05882353 0.05882353 0.07058824 0.047058824 0.05882353 0.047058824 0.011764706 5.551115E-17 0.047058824 0.03529412 0.05882353 0.03529412 0.03529412 0.08235294 5.551115E-17 0.011764706 0.05882353 0.14117648 0.08235294 0.09411765
[63] 'UPI0001E17E72_G4'   0.3478261 0.3478261 0.3478261 0.3478261 0.3478261 0.3478261 0.3478261 0.3478261 0.3478261 0.3478261 0.3478261 0.3478261 0.3478261 0.36231884 0.3478261 0.3478261 0.3478261 0.3478261 0.12941177 0.16470589 0.16470589 0.15294118 0.16470589 0.12941177 0.33333334 0.36231884 0.36231884 0.3478261 0.3478261 0.3478261 0.3478261 0.3478261 0.3478261 0.3478261 0.3478261 0.3478261 0.3478261 0.3478261 0.3478261 0.3478261 0.3478261 0.3478261 0.33333334 0.3478261 0.3478261 0.3478261 0.3478261 0.05882353 0.105882354 0.07058824 0.047058824 0.08235294 0.08235294 0.03529412 0.08235294 0.05882353 0.05882353 0.047058824 0.05882353 0.08235294 0.07058824 0.047058824 0.0 0.05882353 0.07058824 0.07058824 0.03529412 0.08235294 0.08235294 0.08235294 0.07058824 0.07058824 0.03529412 0.03529412 0.05882353 0.047058824 0.07058824 0.05882353 0.08235294 0.08235294 0.08235294 0.05882353 0.11764706 0.09411765 0.03529412 0.05882353 0.08235294 0.08235294 0.07058824 0.07058824 0.08235294 0.07058824 0.05882353 0.047058824 0.07058824 0.03529412 0.05882353 0.05882353 0.05882353 0.08235294 0.047058824 0.05882353 0.08235294 0.14117648 0.05882353 0.09411765
[64] 'UPI00016A0A8C_G4'   0.3043478 0.3043478 0.3043478 0.3043478 0.3043478 0.3043478 0.3043478 0.3043478 0.3043478 0.3043478 0.3043478 0.3043478 0.3043478 0.3188406 0.3043478 0.3043478 0.3043478 0.3043478 0.12941177 0.105882354 0.15294118 0.11764706 0.12941177 0.12941177 0.3188406 0.3188406 0.3188406 0.3043478 0.3043478 0.3043478 0.3043478 0.3043478 0.3043478 0.3043478 0.3043478 0.3043478 0.3043478 0.3043478 0.3043478 0.3043478 0.3043478 0.3043478 0.3188406 0.3043478 0.3043478 0.3043478 0.3043478 0.07058824 0.08235294 0.011764706 0.05882353 0.07058824 0.07058824 0.047058824 0.023529412 0.047058824 0.07058824 0.05882353 0.07058824 0.023529412 0.03529412 0.05882353 0.05882353 0.0 0.05882353 0.03529412 0.023529412 0.047058824 0.023529412 0.07058824 0.011764706 0.07058824 0.023529412 0.023529412 0.023529412 0.05882353 0.03529412 0.047058824 0.023529412 0.05882353 0.023529412 0.047058824 0.09411765 0.08235294 0.023529412 0.07058824 0.023529412 0.023529412 0.023529412 0.03529412 0.047058824 0.05882353 0.047058824 0.05882353 0.05882353 0.023529412 0.07058824 0.047058824 0.047058824 0.07058824 0.05882353 0.047058824 0.023529412 0.15294118 0.07058824 0.08235294
[65] 'UPI0001AF8ADC_G4'   0.3188406 0.3188406 0.3188406 0.3188406 0.3188406 0.3188406 0.3188406 0.3188406 0.3188406 0.3188406 0.3188406 0.3188406 0.3188406 0.33333334 0.3188406 0.3188406 0.3188406 0.3188406 0.11764706 0.16470589 0.16470589 0.1764706 0.1882353 0.11764706 0.3188406 0.33333334 0.33333334 0.3188406 0.3188406 0.3188406 0.3188406 0.3188406 0.3188406 0.3188406 0.3188406 0.3188406 0.3188406 0.3188406 0.3188406 0.3188406 0.3188406 0.3188406 0.3188406 0.3188406 0.3188406 0.3188406 0.3188406 0.105882354 0.14117648 0.07058824 0.09411765 0.05882353 0.105882354 0.08235294 0.08235294 0.08235294 0.105882354 0.09411765 0.105882354 0.08235294 0.09411765 0.09411765 0.07058824 0.05882353 0.0 0.09411765 0.05882353 0.105882354 0.08235294 0.08235294 0.07058824 0.105882354 0.05882353 0.05882353 0.05882353 0.09411765 0.09411765 0.08235294 0.08235294 0.09411765 0.08235294 0.08235294 0.09411765 0.11764706 0.05882353 0.05882353 0.08235294 0.08235294 0.08235294 0.07058824 0.105882354 0.07058824 0.105882354 0.09411765 0.09411765 0.05882353 0.05882353 0.08235294 0.08235294 0.05882353 0.09411765 0.105882354 0.08235294 0.14117648 0.05882353 0.11764706
[66] 'UPI0001B5AF68_G4'   0.3043478 0.3043478 0.3043478 0.3043478 0.3043478 0.3043478 0.3043478 0.3043478 0.3043478 0.3043478 0.3043478 0.3043478 0.3043478 0.3188406 0.3043478 0.3043478 0.3043478 0.3043478 0.11764706 0.12941177 0.15294118 0.11764706 0.12941177 0.11764706 0.3188406 0.3188406 0.3188406 0.3043478 0.3043478 0.3043478 0.3043478 0.3043478 0.3043478 0.3043478 0.3043478 0.3043478 0.3043478 0.3043478 0.3043478 0.3043478 0.3043478 0.3043478 0.3188406 0.3043478 0.3043478 0.3043478 0.3043478 0.03529412 0.08235294 0.023529412 0.047058824 0.08235294 0.07058824 0.03529412 0.011764706 0.03529412 0.05882353 0.047058824 0.05882353 0.011764706 0.047058824 0.047058824 0.07058824 0.03529412 0.09411765 0.0 0.05882353 0.011764706 0.011764706 0.05882353 0.023529412 0.05882353 0.05882353 0.05882353 0.03529412 0.047058824 0.023529412 0.03529412 0.03529412 0.07058824 0.011764706 0.03529412 0.105882354 0.07058824 0.05882353 0.05882353 0.011764706 0.03529412 0.05882353 0.047058824 0.011764706 0.023529412 0.03529412 0.047058824 0.047058824 0.05882353 0.05882353 0.03529412 0.03529412 0.05882353 0.047058824 0.03529412 0.011764706 0.15294118 0.08235294 0.08235294
[67] 'UPI000214CB6B_G4'   0.3188406 0.3188406 0.3188406 0.3188406 0.3188406 0.3188406 0.3188406 0.3188406 0.3188406 0.3188406 0.3188406 0.3188406 0.3188406 0.33333334 0.3188406 0.3188406 0.3188406 0.3188406 0.12941177 0.12941177 0.15294118 0.14117648 0.15294118 0.12941177 0.3043478 0.33333334 0.33333334 0.3188406 0.3188406 0.3188406 0.3188406 0.3188406 0.3188406 0.3188406 0.3188406 0.3188406 0.3188406 0.3188406 0.3188406 0.3188406 0.3188406 0.3188406 0.3043478 0.3188406 0.3188406 0.3188406 0.3188406 0.047058824 0.09411765 0.03529412 0.03529412 0.07058824 0.05882353 0.023529412 0.047058824 0.023529412 0.047058824 0.03529412 0.047058824 0.047058824 0.03529412 0.03529412 0.03529412 0.023529412 0.05882353 0.05882353 0.0 0.07058824 0.047058824 0.07058824 0.03529412 0.05882353 -6.938894E-17 -6.938894E-17 0.023529412 0.03529412 0.05882353 0.023529412 0.047058824 0.047058824 0.047058824 0.047058824 0.09411765 0.08235294 -6.938894E-17 0.07058824 0.047058824 0.047058824 0.03529412 0.03529412 0.07058824 0.05882353 0.047058824 0.03529412 0.03529412 -6.938894E-17 0.07058824 0.047058824 0.023529412 0.07058824 0.03529412 0.047058824 0.047058824 0.15294118 0.07058824 0.07058824
[68] 'UPI00021ADB8E_G4'   0.3188406 0.3188406 0.3188406 0.3188406 0.3188406 0.3188406 0.3188406 0.3188406 0.3188406 0.3188406 0.3188406 0.3188406 0.3188406 0.33333334 0.3188406 0.3188406 0.3188406 0.3188406 0.12941177 0.14117648 0.16470589 0.12941177 0.14117648 0.12941177 0.33333334 0.33333334 0.33333334 0.3188406 0.3188406 0.3188406 0.3188406 0.3188406 0.3188406 0.3188406 0.3188406 0.3188406 0.3188406 0.3188406 0.3188406 0.3188406 0.3188406 0.3188406 0.33333334 0.3188406 0.3188406 0.3188406 0.3188406 0.047058824 0.09411765 0.03529412 0.05882353 0.09411765 0.08235294 0.047058824 0.023529412 0.047058824 0.07058824 0.05882353 0.047058824 0.023529412 0.05882353 0.05882353 0.08235294 0.047058824 0.105882354 0.011764706 0.07058824 0.0 0.023529412 0.07058824 0.03529412 0.047058824 0.07058824 0.07058824 0.047058824 0.05882353 0.011764706 0.047058824 0.047058824 0.08235294 0.023529412 0.047058824 0.11764706 0.08235294 0.07058824 0.07058824 0.023529412 0.047058824 0.07058824 0.05882353 -8.326673E-17 0.03529412 0.047058824 0.05882353 0.05882353 0.07058824 0.07058824 0.047058824 0.047058824 0.07058824 0.05882353 0.047058824 0.023529412 0.16470589 0.09411765 0.09411765
[69] 'UPI00019AF91D_G4'   0.3043478 0.3043478 0.3043478 0.3043478 0.3043478 0.3043478 0.3043478 0.3043478 0.3043478 0.3043478 0.3043478 0.3043478 0.3043478 0.3188406 0.3043478 0.3043478 0.3043478 0.3043478 0.11764706 0.11764706 0.16470589 0.12941177 0.14117648 0.11764706 0.3188406 0.3188406 0.3188406 0.3043478 0.3043478 0.3043478 0.3043478 0.3043478 0.3043478 0.3043478 0.3043478 0.3043478 0.3043478 0.3043478 0.3043478 0.3043478 0.3043478 0.3043478 0.3188406 0.3043478 0.3043478 0.3043478 0.3043478 0.047058824 0.09411765 0.011764706 0.05882353 0.07058824 0.07058824 0.047058824 -8.326673E-17 0.023529412 0.07058824 0.05882353 0.07058824 -8.326673E-17 0.03529412 0.05882353 0.08235294 0.023529412 0.08235294 0.011764706 0.047058824 0.023529412 0.0 0.07058824 0.011764706 0.07058824 0.047058824 0.047058824 0.023529412 0.05882353 0.03529412 0.023529412 0.023529412 0.05882353 -8.326673E-17 0.047058824 0.09411765 0.08235294 0.047058824 0.07058824 -8.326673E-17 0.023529412 0.047058824 0.03529412 0.023529412 0.03529412 0.047058824 0.05882353 0.03529412 0.047058824 0.07058824 0.047058824 0.023529412 0.047058824 0.05882353 0.047058824 -8.326673E-17 0.16470589 0.09411765 0.08235294
[70] 'UPI0003917CDC_G4'   0.33333334 0.33333334 0.33333334 0.33333334 0.33333334 0.33333334 0.33333334 0.33333334 0.33333334 0.33333334 0.33333334 0.33333334 0.33333334 0.3478261 0.33333334 0.33333334 0.33333334 0.33333334 0.11764706 0.15294118 0.12941177 0.14117648 0.15294118 0.11764706 0.33333334 0.3478261 0.3478261 0.33333334 0.33333334 0.33333334 0.33333334 0.33333334 0.33333334 0.33333334 0.33333334 0.33333334 0.33333334 0.33333334 0.33333334 0.33333334 0.33333334 0.33333334 0.33333334 0.33333334 0.33333334 0.33333334 0.33333334 0.047058824 0.105882354 0.05882353 0.05882353 0.09411765 0.05882353 0.047058824 0.07058824 0.07058824 0.047058824 0.03529412 0.047058824 0.07058824 0.05882353 0.03529412 0.08235294 0.07058824 0.08235294 0.05882353 0.07058824 0.07058824 0.07058824 0.0 0.05882353 0.047058824 0.07058824 0.07058824 0.047058824 0.05882353 0.05882353 0.07058824 0.07058824 0.08235294 0.07058824 0.047058824 0.11764706 0.03529412 0.07058824 0.023529412 0.07058824 0.07058824 0.09411765 0.05882353 0.07058824 0.03529412 0.047058824 0.03529412 0.08235294 0.07058824 0.023529412 0.047058824 0.07058824 0.07058824 0.03529412 0.047058824 0.07058824 0.12941177 0.07058824 0.11764706
[71] 'UPI000390012D_G4'   0.3043478 0.3043478 0.3043478 0.3043478 0.3043478 0.3043478 0.3043478 0.3043478 0.3043478 0.3043478 0.3043478 0.3043478 0.3043478 0.3188406 0.3043478 0.3043478 0.3043478 0.3043478 0.11764706 0.105882354 0.15294118 0.11764706 0.12941177 0.11764706 0.3188406 0.3188406 0.3188406 0.3043478 0.3043478 0.3043478 0.3043478 0.3043478 0.3043478 0.3043478 0.3043478 0.3043478 0.3043478 0.3043478 0.3043478 0.3043478 0.3043478 0.3043478 0.3188406 0.3043478 0.3043478 0.3043478 0.3043478 0.05882353 0.08235294 -6.938894E-17 0.047058824 0.08235294 0.05882353 0.03529412 0.011764706 0.03529412 0.05882353 0.047058824 0.05882353 0.011764706 0.023529412 0.047058824 0.07058824 0.011764706 0.07058824 0.023529412 0.03529412 0.03529412 0.011764706 0.05882353 0.0 0.05882353 0.03529412 0.03529412 0.011764706 0.047058824 0.023529412 0.03529412 0.011764706 0.047058824 0.011764706 0.03529412 0.105882354 0.07058824 0.03529412 0.05882353 0.011764706 0.011764706 0.03529412 0.023529412 0.03529412 0.047058824 0.03529412 0.047058824 0.047058824 0.03529412 0.05882353 0.03529412 0.03529412 0.05882353 0.047058824 0.03529412 0.011764706 0.15294118 0.08235294 0.09411765
[72] 'UPI0003BEDAD2_G4'   0.3478261 0.3478261 0.3478261 0.3478261 0.3478261 0.3478261 0.3478261 0.3478261 0.3478261 0.3478261 0.3478261 0.3478261 0.3478261 0.36231884 0.3478261 0.3478261 0.3478261 0.3478261 0.14117648 0.15294118 0.15294118 0.14117648 0.15294118 0.14117648 0.33333334 0.36231884 0.36231884 0.3478261 0.3478261 0.3478261 0.3478261 0.3478261 0.3478261 0.3478261 0.3478261 0.3478261 0.3478261 0.3478261 0.3478261 0.3478261 0.3478261 0.3478261 0.33333334 0.3478261 0.3478261 0.3478261 0.3478261 0.05882353 0.08235294 0.05882353 0.047058824 0.11764706 0.03529412 0.03529412 0.07058824 0.05882353 0.03529412 0.023529412 0.011764706 0.07058824 0.047058824 0.023529412 0.07058824 0.07058824 0.105882354 0.05882353 0.05882353 0.047058824 0.07058824 0.047058824 0.05882353 0.0 0.05882353 0.05882353 0.047058824 0.047058824 0.03529412 0.05882353 0.07058824 0.05882353 0.07058824 0.047058824 0.14117648 0.05882353 0.05882353 0.07058824 0.07058824 0.07058824 0.07058824 0.05882353 0.047058824 0.05882353 0.03529412 0.023529412 0.07058824 0.05882353 0.07058824 0.047058824 0.05882353 0.09411765 0.023529412 0.03529412 0.07058824 0.15294118 0.09411765 0.09411765
[73] 'UPI000530AE1A_G4'   0.3188406 0.3188406 0.3188406 0.3188406 0.3188406 0.3188406 0.3188406 0.3188406 0.3188406 0.3188406 0.3188406 0.3188406 0.3188406 0.33333334 0.3188406 0.3188406 0.3188406 0.3188406 0.12941177 0.12941177 0.15294118 0.14117648 0.15294118 0.12941177 0.3043478 0.33333334 0.33333334 0.3188406 0.3188406 0.3188406 0.3188406 0.3188406 0.3188406 0.3188406 0.3188406 0.3188406 0.3188406 0.3188406 0.3188406 0.3188406 0.3188406 0.3188406 0.3043478 0.3188406 0.3188406 0.3188406 0.3188406 0.047058824 0.09411765 0.03529412 0.03529412 0.07058824 0.05882353 0.023529412 0.047058824 0.023529412 0.047058824 0.03529412 0.047058824 0.047058824 0.03529412 0.03529412 0.03529412 0.023529412 0.05882353 0.05882353 -6.938894E-17 0.07058824 0.047058824 0.07058824 0.03529412 0.05882353 0.0 -6.938894E-17 0.023529412 0.03529412 0.05882353 0.023529412 0.047058824 0.047058824 0.047058824 0.047058824 0.09411765 0.08235294 -6.938894E-17 0.07058824 0.047058824 0.047058824 0.03529412 0.03529412 0.07058824 0.05882353 0.047058824 0.03529412 0.03529412 -6.938894E-17 0.07058824 0.047058824 0.023529412 0.07058824 0.03529412 0.047058824 0.047058824 0.15294118 0.07058824 0.07058824
[74] 'UPI000535EBAA_G4'   0.3188406 0.3188406 0.3188406 0.3188406 0.3188406 0.3188406 0.3188406 0.3188406 0.3188406 0.3188406 0.3188406 0.3188406 0.3188406 0.33333334 0.3188406 0.3188406 0.3188406 0.3188406 0.12941177 0.12941177 0.15294118 0.14117648 0.15294118 0.12941177 0.3043478 0.33333334 0.33333334 0.3188406 0.3188406 0.3188406 0.3188406 0.3188406 0.3188406 0.3188406 0.3188406 0.3188406 0.3188406 0.3188406 0.3188406 0.3188406 0.3188406 0.3188406 0.3043478 0.3188406 0.3188406 0.3188406 0.3188406 0.047058824 0.09411765 0.03529412 0.03529412 0.07058824 0.05882353 0.023529412 0.047058824 0.023529412 0.047058824 0.03529412 0.047058824 0.047058824 0.03529412 0.03529412 0.03529412 0.023529412 0.05882353 0.05882353 -6.938894E-17 0.07058824 0.047058824 0.07058824 0.03529412 0.05882353 -6.938894E-17 0.0 0.023529412 0.03529412 0.05882353 0.023529412 0.047058824 0.047058824 0.047058824 0.047058824 0.09411765 0.08235294 -6.938894E-17 0.07058824 0.047058824 0.047058824 0.03529412 0.03529412 0.07058824 0.05882353 0.047058824 0.03529412 0.03529412 -6.938894E-17 0.07058824 0.047058824 0.023529412 0.07058824 0.03529412 0.047058824 0.047058824 0.15294118 0.07058824 0.07058824
[75] 'UPI00058C62E6_G4'   0.3188406 0.3188406 0.3188406 0.3188406 0.3188406 0.3188406 0.3188406 0.3188406 0.3188406 0.3188406 0.3188406 0.3188406 0.3188406 0.33333334 0.3188406 0.3188406 0.3188406 0.3188406 0.105882354 0.11764706 0.14117648 0.12941177 0.14117648 0.105882354 0.3043478 0.33333334 0.33333334 0.3188406 0.3188406 0.3188406 0.3188406 0.3188406 0.3188406 0.3188406 0.3188406 0.3188406 0.3188406 0.3188406 0.3188406 0.3188406 0.3188406 0.3188406 0.3043478 0.3188406 0.3188406 0.3188406 0.3188406 0.047058824 0.09411765 0.011764706 0.03529412 0.07058824 0.047058824 0.023529412 0.023529412 0.023529412 0.047058824 0.03529412 0.047058824 0.023529412 0.03529412 0.03529412 0.05882353 0.023529412 0.05882353 0.03529412 0.023529412 0.047058824 0.023529412 0.047058824 0.011764706 0.047058824 0.023529412 0.023529412 0.0 0.03529412 0.03529412 0.023529412 0.023529412 0.03529412 0.023529412 0.023529412 0.09411765 0.05882353 0.023529412 0.047058824 0.023529412 0.023529412 0.047058824 0.011764706 0.047058824 0.03529412 0.047058824 0.03529412 0.03529412 0.023529412 0.047058824 0.023529412 0.023529412 0.047058824 0.03529412 0.047058824 0.023529412 0.14117648 0.07058824 0.08235294
[76] 'UPI00058CA78B_G4'   0.3188406 0.3188406 0.3188406 0.3188406 0.3188406 0.3188406 0.3188406 0.3188406 0.3188406 0.3188406 0.3188406 0.3188406 0.3188406 0.33333334 0.3188406 0.3188406 0.3188406 0.3188406 0.11764706 0.14117648 0.14117648 0.12941177 0.14117648 0.11764706 0.3043478 0.33333334 0.33333334 0.3188406 0.3188406 0.3188406 0.3188406 0.3188406 0.3188406 0.3188406 0.3188406 0.3188406 0.3188406 0.3188406 0.3188406 0.3188406 0.3188406 0.3188406 0.3043478 0.3188406 0.3188406 0.3188406 0.3188406 0.03529412 0.09411765 0.047058824 5.551115E-17 0.09411765 0.05882353 0.011764706 0.05882353 0.03529412 0.011764706 0.023529412 0.03529412 0.05882353 0.047058824 0.023529412 0.047058824 0.05882353 0.09411765 0.047058824 0.03529412 0.05882353 0.05882353 0.05882353 0.047058824 0.047058824 0.03529412 0.03529412 0.03529412 0.0 0.047058824 0.03529412 0.03529412 0.03529412 0.05882353 0.011764706 0.11764706 0.047058824 0.03529412 0.05882353 0.05882353 0.05882353 0.07058824 0.023529412 0.05882353 0.047058824 0.03529412 0.023529412 0.047058824 0.03529412 0.05882353 0.011764706 0.03529412 0.08235294 0.023529412 0.03529412 0.05882353 0.15294118 0.08235294 0.08235294
[77] 'UPI0005CB0D29_G4'   0.3188406 0.3188406 0.3188406 0.3188406 0.3188406 0.3188406 0.3188406 0.3188406 0.3188406 0.3188406 0.3188406 0.3188406 0.3188406 0.33333334 0.3188406 0.3188406 0.3188406 0.3188406 0.12941177 0.12941177 0.15294118 0.11764706 0.12941177 0.12941177 0.33333334 0.33333334 0.33333334 0.3188406 0.3188406 0.3188406 0.3188406 0.3188406 0.3188406 0.3188406 0.3188406 0.3188406 0.3188406 0.3188406 0.3188406 0.3188406 0.3188406 0.3188406 0.33333334 0.3188406 0.3188406 0.3188406 0.3188406 0.05882353 0.08235294 0.023529412 0.047058824 0.105882354 0.07058824 0.03529412 0.03529412 0.05882353 0.05882353 0.047058824 0.03529412 0.03529412 0.047058824 0.047058824 0.07058824 0.03529412 0.09411765 0.023529412 0.05882353 0.011764706 0.03529412 0.05882353 0.023529412 0.03529412 0.05882353 0.05882353 0.03529412 0.047058824 0.0 0.05882353 0.03529412 0.07058824 0.03529412 0.03529412 0.12941177 0.07058824 0.05882353 0.05882353 0.03529412 0.03529412 0.05882353 0.047058824 0.011764706 0.047058824 0.03529412 0.047058824 0.07058824 0.05882353 0.05882353 0.03529412 0.05882353 0.08235294 0.047058824 0.03529412 0.03529412 0.15294118 0.08235294 0.105882354
[78] 'UPI00071659E5_G4'   0.3188406 0.3188406 0.3188406 0.3188406 0.3188406 0.3188406 0.3188406 0.3188406 0.3188406 0.3188406 0.3188406 0.3188406 0.3188406 0.33333334 0.3188406 0.3188406 0.3188406 0.3188406 0.11764706 0.14117648 0.16470589 0.15294118 0.16470589 0.11764706 0.3043478 0.33333334 0.33333334 0.3188406 0.3188406 0.3188406 0.3188406 0.3188406 0.3188406 0.3188406 0.3188406 0.3188406 0.3188406 0.3188406 0.3188406 0.3188406 0.3188406 0.3188406 0.3043478 0.3188406 0.3188406 0.3188406 0.3188406 0.023529412 0.105882354 0.03529412 0.03529412 0.07058824 0.05882353 0.023529412 0.023529412 -1.3877788E-17 0.047058824 0.03529412 0.047058824 0.023529412 0.03529412 0.03529412 0.05882353 0.047058824 0.08235294 0.03529412 0.023529412 0.047058824 0.023529412 0.07058824 0.03529412 0.05882353 0.023529412 0.023529412 0.023529412 0.03529412 0.05882353 0.0 0.047058824 0.047058824 0.023529412 0.047058824 0.09411765 0.08235294 0.023529412 0.07058824 0.023529412 0.047058824 0.05882353 0.03529412 0.047058824 0.03529412 0.047058824 0.03529412 0.011764706 0.023529412 0.07058824 0.047058824 -1.3877788E-17 0.047058824 0.03529412 0.047058824 0.023529412 0.16470589 0.09411765 0.07058824
[79] 'UPI000750B459_G4'   0.3043478 0.3043478 0.3043478 0.3043478 0.3043478 0.3043478 0.3043478 0.3043478 0.3043478 0.3043478 0.3043478 0.3043478 0.3043478 0.3188406 0.3043478 0.3043478 0.3043478 0.3043478 0.11764706 0.105882354 0.15294118 0.11764706 0.12941177 0.11764706 0.3188406 0.3188406 0.3188406 0.3043478 0.3043478 0.3043478 0.3043478 0.3043478 0.3043478 0.3043478 0.3043478 0.3043478 0.3043478 0.3043478 0.3043478 0.3043478 0.3043478 0.3043478 0.3188406 0.3043478 0.3043478 0.3043478 0.3043478 0.07058824 0.09411765 0.011764706 0.03529412 0.08235294 0.07058824 0.047058824 0.023529412 0.047058824 0.047058824 0.05882353 0.07058824 0.023529412 0.03529412 0.05882353 0.08235294 0.023529412 0.08235294 0.03529412 0.047058824 0.047058824 0.023529412 0.07058824 0.011764706 0.07058824 0.047058824 0.047058824 0.023529412 0.03529412 0.03529412 0.047058824 0.0 0.03529412 0.023529412 0.023529412 0.105882354 0.05882353 0.047058824 0.07058824 0.023529412 0.023529412 0.047058824 0.011764706 0.047058824 0.05882353 0.047058824 0.05882353 0.05882353 0.047058824 0.07058824 0.023529412 0.047058824 0.07058824 0.05882353 0.047058824 0.023529412 0.16470589 0.09411765 0.09411765
[80] 'UPI00076F1E58_G4'   0.3188406 0.3188406 0.3188406 0.3188406 0.3188406 0.3188406 0.3188406 0.3188406 0.3188406 0.3188406 0.3188406 0.3188406 0.3188406 0.33333334 0.3188406 0.3188406 0.3188406 0.3188406 0.12941177 0.14117648 0.16470589 0.15294118 0.16470589 0.12941177 0.3043478 0.33333334 0.33333334 0.3188406 0.3188406 0.3188406 0.3188406 0.3188406 0.3188406 0.3188406 0.3188406 0.3188406 0.3188406 0.3188406 0.3188406 0.3188406 0.3188406 0.3188406 0.3043478 0.3188406 0.3188406 0.3188406 0.3188406 0.07058824 0.105882354 0.047058824 0.03529412 0.09411765 0.05882353 0.047058824 0.05882353 0.047058824 0.047058824 0.05882353 0.07058824 0.05882353 0.05882353 0.05882353 0.08235294 0.05882353 0.09411765 0.07058824 0.047058824 0.08235294 0.05882353 0.08235294 0.047058824 0.05882353 0.047058824 0.047058824 0.03529412 0.03529412 0.07058824 0.047058824 0.03529412 0.0 0.05882353 0.03529412 0.11764706 0.07058824 0.047058824 0.08235294 0.05882353 0.05882353 0.05882353 0.023529412 0.08235294 0.07058824 0.07058824 0.05882353 0.05882353 0.047058824 0.08235294 0.03529412 0.047058824 0.08235294 0.05882353 0.07058824 0.05882353 0.1764706 0.08235294 0.08235294
[81] 'UPI000771E52C_G4'   0.3043478 0.3043478 0.3043478 0.3043478 0.3043478 0.3043478 0.3043478 0.3043478 0.3043478 0.3043478 0.3043478 0.3043478 0.3043478 0.3188406 0.3043478 0.3043478 0.3043478 0.3043478 0.11764706 0.11764706 0.16470589 0.12941177 0.14117648 0.11764706 0.3188406 0.3188406 0.3188406 0.3043478 0.3043478 0.3043478 0.3043478 0.3043478 0.3043478 0.3043478 0.3043478 0.3043478 0.3043478 0.3043478 0.3043478 0.3043478 0.3043478 0.3043478 0.3188406 0.3043478 0.3043478 0.3043478 0.3043478 0.047058824 0.09411765 0.011764706 0.05882353 0.07058824 0.07058824 0.047058824 -8.326673E-17 0.023529412 0.07058824 0.05882353 0.07058824 -8.326673E-17 0.03529412 0.05882353 0.08235294 0.023529412 0.08235294 0.011764706 0.047058824 0.023529412 -8.326673E-17 0.07058824 0.011764706 0.07058824 0.047058824 0.047058824 0.023529412 0.05882353 0.03529412 0.023529412 0.023529412 0.05882353 0.0 0.047058824 0.09411765 0.08235294 0.047058824 0.07058824 -8.326673E-17 0.023529412 0.047058824 0.03529412 0.023529412 0.03529412 0.047058824 0.05882353 0.03529412 0.047058824 0.07058824 0.047058824 0.023529412 0.047058824 0.05882353 0.047058824 -8.326673E-17 0.16470589 0.09411765 0.08235294
[82] 'UPI0007A75752_G4'   0.3188406 0.3188406 0.3188406 0.3188406 0.3188406 0.3188406 0.3188406 0.3188406 0.3188406 0.3188406 0.3188406 0.3188406 0.3188406 0.33333334 0.3188406 0.3188406 0.3188406 0.3188406 0.105882354 0.12941177 0.12941177 0.11764706 0.12941177 0.105882354 0.3043478 0.33333334 0.33333334 0.3188406 0.3188406 0.3188406 0.3188406 0.3188406 0.3188406 0.3188406 0.3188406 0.3188406 0.3188406 0.3188406 0.3188406 0.3188406 0.3188406 0.3188406 0.3043478 0.3188406 0.3188406 0.3188406 0.3188406 0.047058824 0.09411765 0.03529412 0.011764706 0.08235294 0.05882353 0.023529412 0.047058824 0.047058824 0.023529412 0.03529412 0.047058824 0.047058824 0.05882353 0.03529412 0.05882353 0.047058824 0.08235294 0.03529412 0.047058824 0.047058824 0.047058824 0.047058824 0.03529412 0.047058824 0.047058824 0.047058824 0.023529412 0.011764706 0.03529412 0.047058824 0.023529412 0.03529412 0.047058824 0.0 0.105882354 0.03529412 0.047058824 0.047058824 0.047058824 0.047058824 0.07058824 0.011764706 0.047058824 0.03529412 0.047058824 0.03529412 0.05882353 0.047058824 0.047058824 -6.938894E-17 0.047058824 0.07058824 0.03529412 0.047058824 0.047058824 0.14117648 0.07058824 0.08235294
[83] 'UPI0007FB464B_G4'   0.3478261 0.3478261 0.3478261 0.3478261 0.3478261 0.3478261 0.3478261 0.3478261 0.3478261 0.3478261 0.3478261 0.3478261 0.3478261 0.36231884 0.3478261 0.3478261 0.3478261 0.3478261 0.11764706 0.16470589 0.16470589 0.1764706 0.1882353 0.11764706 0.3478261 0.36231884 0.36231884 0.3478261 0.3478261 0.3478261 0.3478261 0.3478261 0.3478261 0.3478261 0.3478261 0.3478261 0.3478261 0.3478261 0.3478261 0.3478261 0.3478261 0.3478261 0.3478261 0.3478261 0.3478261 0.3478261 0.3478261 0.11764706 0.1764706 0.105882354 0.11764706 0.047058824 0.14117648 0.11764706 0.09411765 0.09411765 0.12941177 0.12941177 0.14117648 0.09411765 0.12941177 0.12941177 0.11764706 0.09411765 0.09411765 0.105882354 0.09411765 0.11764706 0.09411765 0.11764706 0.105882354 0.14117648 0.09411765 0.09411765 0.09411765 0.11764706 0.12941177 0.09411765 0.105882354 0.11764706 0.09411765 0.105882354 0.0 0.14117648 0.09411765 0.105882354 0.09411765 0.11764706 0.11764706 0.09411765 0.11764706 0.08235294 0.14117648 0.12941177 0.105882354 0.09411765 0.105882354 0.105882354 0.09411765 0.08235294 0.12941177 0.14117648 0.09411765 0.1882353 0.105882354 0.08235294
[84] 'UPI0007FB4FA8_G4'   0.36231884 0.36231884 0.36231884 0.36231884 0.36231884 0.36231884 0.36231884 0.36231884 0.36231884 0.36231884 0.36231884 0.36231884 0.36231884 0.3768116 0.36231884 0.36231884 0.36231884 0.36231884 0.14117648 0.15294118 0.15294118 0.14117648 0.15294118 0.14117648 0.3478261 0.3768116 0.3768116 0.36231884 0.36231884 0.36231884 0.36231884 0.36231884 0.36231884 0.36231884 0.36231884 0.36231884 0.36231884 0.36231884 0.36231884 0.36231884 0.36231884 0.36231884 0.3478261 0.36231884 0.36231884 0.36231884 0.36231884 0.05882353 0.11764706 0.07058824 0.047058824 0.11764706 0.07058824 0.05882353 0.08235294 0.08235294 0.03529412 0.047058824 0.05882353 0.08235294 0.07058824 0.047058824 0.09411765 0.08235294 0.11764706 0.07058824 0.08235294 0.08235294 0.08235294 0.03529412 0.07058824 0.05882353 0.08235294 0.08235294 0.05882353 0.047058824 0.07058824 0.08235294 0.05882353 0.07058824 0.08235294 0.03529412 0.14117648 0.0 0.08235294 0.05882353 0.08235294 0.08235294 0.105882354 0.047058824 0.08235294 0.07058824 0.05882353 0.047058824 0.09411765 0.08235294 0.05882353 0.03529412 0.08235294 0.105882354 0.047058824 0.05882353 0.08235294 0.16470589 0.105882354 0.11764706
[85] 'UPI00080C150C_G4'   0.3188406 0.3188406 0.3188406 0.3188406 0.3188406 0.3188406 0.3188406 0.3188406 0.3188406 0.3188406 0.3188406 0.3188406 0.3188406 0.33333334 0.3188406 0.3188406 0.3188406 0.3188406 0.12941177 0.12941177 0.15294118 0.14117648 0.15294118 0.12941177 0.3043478 0.33333334 0.33333334 0.3188406 0.3188406 0.3188406 0.3188406 0.3188406 0.3188406 0.3188406 0.3188406 0.3188406 0.3188406 0.3188406 0.3188406 0.3188406 0.3188406 0.3188406 0.3043478 0.3188406 0.3188406 0.3188406 0.3188406 0.047058824 0.09411765 0.03529412 0.03529412 0.07058824 0.05882353 0.023529412 0.047058824 0.023529412 0.047058824 0.03529412 0.047058824 0.047058824 0.03529412 0.03529412 0.03529412 0.023529412 0.05882353 0.05882353 -6.938894E-17 0.07058824 0.047058824 0.07058824 0.03529412 0.05882353 -6.938894E-17 -6.938894E-17 0.023529412 0.03529412 0.05882353 0.023529412 0.047058824 0.047058824 0.047058824 0.047058824 0.09411765 0.08235294 0.0 0.07058824 0.047058824 0.047058824 0.03529412 0.03529412 0.07058824 0.05882353 0.047058824 0.03529412 0.03529412 -6.938894E-17 0.07058824 0.047058824 0.023529412 0.07058824 0.03529412 0.047058824 0.047058824 0.15294118 0.07058824 0.07058824
[86] 'UPI00080C08D5_G4'   0.33333334 0.33333334 0.33333334 0.33333334 0.33333334 0.33333334 0.33333334 0.33333334 0.33333334 0.33333334 0.33333334 0.33333334 0.33333334 0.3478261 0.33333334 0.33333334 0.33333334 0.33333334 0.09411765 0.16470589 0.14117648 0.15294118 0.16470589 0.09411765 0.33333334 0.3478261 0.3478261 0.33333334 0.33333334 0.33333334 0.33333334 0.33333334 0.33333334 0.33333334 0.33333334 0.33333334 0.33333334 0.33333334 0.33333334 0.33333334 0.33333334 0.33333334 0.33333334 0.33333334 0.33333334 0.33333334 0.33333334 0.047058824 0.11764706 0.05882353 0.05882353 0.07058824 0.08235294 0.047058824 0.07058824 0.07058824 0.07058824 0.05882353 0.07058824 0.07058824 0.08235294 0.05882353 0.05882353 0.07058824 0.05882353 0.05882353 0.07058824 0.07058824 0.07058824 0.023529412 0.05882353 0.07058824 0.07058824 0.07058824 0.047058824 0.05882353 0.05882353 0.07058824 0.07058824 0.08235294 0.07058824 0.047058824 0.105882354 0.05882353 0.07058824 0.0 0.07058824 0.07058824 0.09411765 0.05882353 0.07058824 0.03529412 0.07058824 0.05882353 0.08235294 0.07058824 -2.7755576E-17 0.047058824 0.07058824 0.047058824 0.05882353 0.07058824 0.07058824 0.11764706 0.047058824 0.11764706
[87] 'UPI00090967BB_G4'   0.3043478 0.3043478 0.3043478 0.3043478 0.3043478 0.3043478 0.3043478 0.3043478 0.3043478 0.3043478 0.3043478 0.3043478 0.3043478 0.3188406 0.3043478 0.3043478 0.3043478 0.3043478 0.11764706 0.11764706 0.16470589 0.12941177 0.14117648 0.11764706 0.3188406 0.3188406 0.3188406 0.3043478 0.3043478 0.3043478 0.3043478 0.3043478 0.3043478 0.3043478 0.3043478 0.3043478 0.3043478 0.3043478 0.3043478 0.3043478 0.3043478 0.3043478 0.3188406 0.3043478 0.3043478 0.3043478 0.3043478 0.047058824 0.09411765 0.011764706 0.05882353 0.07058824 0.07058824 0.047058824 -8.326673E-17 0.023529412 0.07058824 0.05882353 0.07058824 -8.326673E-17 0.03529412 0.05882353 0.08235294 0.023529412 0.08235294 0.011764706 0.047058824 0.023529412 -8.326673E-17 0.07058824 0.011764706 0.07058824 0.047058824 0.047058824 0.023529412 0.05882353 0.03529412 0.023529412 0.023529412 0.05882353 -8.326673E-17 0.047058824 0.09411765 0.08235294 0.047058824 0.07058824 0.0 0.023529412 0.047058824 0.03529412 0.023529412 0.03529412 0.047058824 0.05882353 0.03529412 0.047058824 0.07058824 0.047058824 0.023529412 0.047058824 0.05882353 0.047058824 -8.326673E-17 0.16470589 0.09411765 0.08235294
[88] 'UPI0009291067_G4'   0.3188406 0.3188406 0.3188406 0.3188406 0.3188406 0.3188406 0.3188406 0.3188406 0.3188406 0.3188406 0.3188406 0.3188406 0.3188406 0.33333334 0.3188406 0.3188406 0.3188406 0.3188406 0.12941177 0.11764706 0.16470589 0.12941177 0.14117648 0.12941177 0.33333334 0.33333334 0.33333334 0.3188406 0.3188406 0.3188406 0.3188406 0.3188406 0.3188406 0.3188406 0.3188406 0.3188406 0.3188406 0.3188406 0.3188406 0.3188406 0.3188406 0.3188406 0.33333334 0.3188406 0.3188406 0.3188406 0.3188406 0.07058824 0.09411765 0.011764706 0.05882353 0.09411765 0.07058824 0.047058824 0.023529412 0.047058824 0.07058824 0.05882353 0.07058824 0.023529412 0.03529412 0.05882353 0.08235294 0.023529412 0.08235294 0.03529412 0.047058824 0.047058824 0.023529412 0.07058824 0.011764706 0.07058824 0.047058824 0.047058824 0.023529412 0.05882353 0.03529412 0.047058824 0.023529412 0.05882353 0.023529412 0.047058824 0.11764706 0.08235294 0.047058824 0.07058824 0.023529412 0.0 0.047058824 0.03529412 0.047058824 0.05882353 0.047058824 0.05882353 0.05882353 0.047058824 0.07058824 0.047058824 0.047058824 0.07058824 0.05882353 0.047058824 0.023529412 0.16470589 0.09411765 0.105882354
[89] 'UPI00092D9226_G4'   0.3188406 0.3188406 0.3188406 0.3188406 0.3188406 0.3188406 0.3188406 0.3188406 0.3188406 0.3188406 0.3188406 0.3188406 0.3188406 0.33333334 0.3188406 0.3188406 0.3188406 0.3188406 0.15294118 0.12941177 0.1764706 0.14117648 0.15294118 0.15294118 0.33333334 0.33333334 0.33333334 0.3188406 0.3188406 0.3188406 0.3188406 0.3188406 0.3188406 0.3188406 0.3188406 0.3188406 0.3188406 0.3188406 0.3188406 0.3188406 0.3188406 0.3188406 0.33333334 0.3188406 0.3188406 0.3188406 0.3188406 0.08235294 0.08235294 0.03529412 0.07058824 0.09411765 0.07058824 0.05882353 0.047058824 0.05882353 0.08235294 0.07058824 0.08235294 0.047058824 0.047058824 0.07058824 0.07058824 0.023529412 0.08235294 0.05882353 0.03529412 0.07058824 0.047058824 0.09411765 0.03529412 0.07058824 0.03529412 0.03529412 0.047058824 0.07058824 0.05882353 0.05882353 0.047058824 0.05882353 0.047058824 0.07058824 0.11764706 0.105882354 0.03529412 0.09411765 0.047058824 0.047058824 0.0 0.05882353 0.07058824 0.08235294 0.05882353 0.07058824 0.07058824 0.03529412 0.09411765 0.07058824 0.05882353 0.09411765 0.07058824 0.05882353 0.047058824 0.1764706 0.09411765 0.08235294
[90] 'UPI00092DE0C0_G4'   0.3188406 0.3188406 0.3188406 0.3188406 0.3188406 0.3188406 0.3188406 0.3188406 0.3188406 0.3188406 0.3188406 0.3188406 0.3188406 0.33333334 0.3188406 0.3188406 0.3188406 0.3188406 0.105882354 0.11764706 0.14117648 0.12941177 0.14117648 0.105882354 0.3043478 0.33333334 0.33333334 0.3188406 0.3188406 0.3188406 0.3188406 0.3188406 0.3188406 0.3188406 0.3188406 0.3188406 0.3188406 0.3188406 0.3188406 0.3188406 0.3188406 0.3188406 0.3043478 0.3188406 0.3188406 0.3188406 0.3188406 0.05882353 0.105882354 0.023529412 0.023529412 0.07058824 0.05882353 0.03529412 0.03529412 0.03529412 0.03529412 0.047058824 0.05882353 0.03529412 0.047058824 0.047058824 0.07058824 0.03529412 0.07058824 0.047058824 0.03529412 0.05882353 0.03529412 0.05882353 0.023529412 0.05882353 0.03529412 0.03529412 0.011764706 0.023529412 0.047058824 0.03529412 0.011764706 0.023529412 0.03529412 0.011764706 0.09411765 0.047058824 0.03529412 0.05882353 0.03529412 0.03529412 0.05882353 0.0 0.05882353 0.047058824 0.05882353 0.047058824 0.047058824 0.03529412 0.05882353 0.011764706 0.03529412 0.05882353 0.047058824 0.05882353 0.03529412 0.15294118 0.08235294 0.08235294
[91] 'UPI00005F1287_G4'   0.3188406 0.3188406 0.3188406 0.3188406 0.3188406 0.3188406 0.3188406 0.3188406 0.3188406 0.3188406 0.3188406 0.3188406 0.3188406 0.33333334 0.3188406 0.3188406 0.3188406 0.3188406 0.12941177 0.14117648 0.16470589 0.12941177 0.14117648 0.12941177 0.33333334 0.33333334 0.33333334 0.3188406 0.3188406 0.3188406 0.3188406 0.3188406 0.3188406 0.3188406 0.3188406 0.3188406 0.3188406 0.3188406 0.3188406 0.3188406 0.3188406 0.3188406 0.33333334 0.3188406 0.3188406 0.3188406 0.3188406 0.047058824 0.09411765 0.03529412 0.05882353 0.09411765 0.08235294 0.047058824 0.023529412 0.047058824 0.07058824 0.05882353 0.047058824 0.023529412 0.05882353 0.05882353 0.08235294 0.047058824 0.105882354 0.011764706 0.07058824 -8.326673E-17 0.023529412 0.07058824 0.03529412 0.047058824 0.07058824 0.07058824 0.047058824 0.05882353 0.011764706 0.047058824 0.047058824 0.08235294 0.023529412 0.047058824 0.11764706 0.08235294 0.07058824 0.07058824 0.023529412 0.047058824 0.07058824 0.05882353 0.0 0.03529412 0.047058824 0.05882353 0.05882353 0.07058824 0.07058824 0.047058824 0.047058824 0.07058824 0.05882353 0.047058824 0.023529412 0.16470589 0.09411765 0.09411765
[92] 'UPI00092DB897_G4'   0.3043478 0.3043478 0.3043478 0.3043478 0.3043478 0.3043478 0.3043478 0.3043478 0.3043478 0.3043478 0.3043478 0.3043478 0.3043478 0.3188406 0.3043478 0.3043478 0.3043478 0.3043478 0.09411765 0.15294118 0.12941177 0.14117648 0.15294118 0.09411765 0.3043478 0.3188406 0.3188406 0.3043478 0.3043478 0.3043478 0.3043478 0.3043478 0.3043478 0.3043478 0.3043478 0.3043478 0.3043478 0.3043478 0.3043478 0.3043478 0.3043478 0.3043478 0.3043478 0.3043478 0.3043478 0.3043478 0.3043478 0.03529412 0.105882354 0.047058824 0.047058824 0.05882353 0.07058824 0.03529412 0.03529412 0.03529412 0.05882353 0.047058824 0.05882353 0.03529412 0.07058824 0.047058824 0.07058824 0.05882353 0.07058824 0.023529412 0.05882353 0.03529412 0.03529412 0.03529412 0.047058824 0.05882353 0.05882353 0.05882353 0.03529412 0.047058824 0.047058824 0.03529412 0.05882353 0.07058824 0.03529412 0.03529412 0.08235294 0.07058824 0.05882353 0.03529412 0.03529412 0.05882353 0.08235294 0.047058824 0.03529412 0.0 0.05882353 0.047058824 0.047058824 0.05882353 0.03529412 0.03529412 0.03529412 0.03529412 0.047058824 0.05882353 0.03529412 0.12941177 0.05882353 0.08235294
[93] 'UPI00092D8B81_G4'   0.3188406 0.3188406 0.3188406 0.3188406 0.3188406 0.3188406 0.3188406 0.3188406 0.3188406 0.3188406 0.3188406 0.3188406 0.3188406 0.33333334 0.3188406 0.3188406 0.3188406 0.3188406 0.14117648 0.12941177 0.15294118 0.11764706 0.12941177 0.14117648 0.33333334 0.33333334 0.33333334 0.3188406 0.3188406 0.3188406 0.3188406 0.3188406 0.3188406 0.3188406 0.3188406 0.3188406 0.3188406 0.3188406 0.3188406 0.3188406 0.3188406 0.3188406 0.33333334 0.3188406 0.3188406 0.3188406 0.3188406 0.047058824 0.07058824 0.03529412 0.03529412 0.11764706 0.047058824 0.023529412 0.047058824 0.047058824 0.023529412 0.011764706 0.023529412 0.047058824 0.011764706 0.011764706 0.05882353 0.047058824 0.105882354 0.03529412 0.047058824 0.047058824 0.047058824 0.047058824 0.03529412 0.03529412 0.047058824 0.047058824 0.047058824 0.03529412 0.03529412 0.047058824 0.047058824 0.07058824 0.047058824 0.047058824 0.14117648 0.05882353 0.047058824 0.07058824 0.047058824 0.047058824 0.05882353 0.05882353 0.047058824 0.05882353 0.0 0.011764706 0.05882353 0.047058824 0.07058824 0.047058824 0.047058824 0.09411765 0.011764706 1.110223E-16 0.047058824 0.15294118 0.09411765 0.105882354
[94] 'UPI00020BF782_G4'   0.33333334 0.33333334 0.33333334 0.33333334 0.33333334 0.33333334 0.33333334 0.33333334 0.33333334 0.33333334 0.33333334 0.33333334 0.33333334 0.3478261 0.33333334 0.33333334 0.33333334 0.33333334 0.12941177 0.14117648 0.14117648 0.12941177 0.14117648 0.12941177 0.3188406 0.3478261 0.3478261 0.33333334 0.33333334 0.33333334 0.33333334 0.33333334 0.33333334 0.33333334 0.33333334 0.33333334 0.33333334 0.33333334 0.33333334 0.33333334 0.33333334 0.33333334 0.3188406 0.33333334 0.33333334 0.33333334 0.33333334 0.03529412 0.08235294 0.047058824 0.023529412 0.105882354 0.03529412 0.011764706 0.05882353 0.03529412 0.011764706 5.551115E-17 0.011764706 0.05882353 0.023529412 5.551115E-17 0.047058824 0.05882353 0.09411765 0.047058824 0.03529412 0.05882353 0.05882353 0.03529412 0.047058824 0.023529412 0.03529412 0.03529412 0.03529412 0.023529412 0.047058824 0.03529412 0.05882353 0.05882353 0.05882353 0.03529412 0.12941177 0.047058824 0.03529412 0.05882353 0.05882353 0.05882353 0.07058824 0.047058824 0.05882353 0.047058824 0.011764706 0.0 0.047058824 0.03529412 0.05882353 0.03529412 0.03529412 0.08235294 5.551115E-17 0.011764706 0.05882353 0.14117648 0.08235294 0.09411765
[95] 'UPI0001CB9117_G4'   0.3188406 0.3188406 0.3188406 0.3188406 0.3188406 0.3188406 0.3188406 0.3188406 0.3188406 0.3188406 0.3188406 0.3188406 0.3188406 0.33333334 0.3188406 0.3188406 0.3188406 0.3188406 0.12941177 0.15294118 0.1764706 0.16470589 0.1764706 0.12941177 0.3043478 0.33333334 0.33333334 0.3188406 0.3188406 0.3188406 0.3188406 0.3188406 0.3188406 0.3188406 0.3188406 0.3188406 0.3188406 0.3188406 0.3188406 0.3188406 0.3188406 0.3188406 0.3043478 0.3188406 0.3188406 0.3188406 0.3188406 0.03529412 0.11764706 0.047058824 0.047058824 0.08235294 0.07058824 0.03529412 0.03529412 0.011764706 0.05882353 0.047058824 0.05882353 0.03529412 0.047058824 0.047058824 0.07058824 0.05882353 0.09411765 0.047058824 0.03529412 0.05882353 0.03529412 0.08235294 0.047058824 0.07058824 0.03529412 0.03529412 0.03529412 0.047058824 0.07058824 0.011764706 0.05882353 0.05882353 0.03529412 0.05882353 0.105882354 0.09411765 0.03529412 0.08235294 0.03529412 0.05882353 0.07058824 0.047058824 0.05882353 0.047058824 0.05882353 0.047058824 0.0 0.03529412 0.08235294 0.05882353 0.011764706 0.05882353 0.047058824 0.05882353 0.03529412 0.1764706 0.105882354 0.08235294
[96] 'UPI00080C0F70_G4'   0.3188406 0.3188406 0.3188406 0.3188406 0.3188406 0.3188406 0.3188406 0.3188406 0.3188406 0.3188406 0.3188406 0.3188406 0.3188406 0.33333334 0.3188406 0.3188406 0.3188406 0.3188406 0.12941177 0.12941177 0.15294118 0.14117648 0.15294118 0.12941177 0.3043478 0.33333334 0.33333334 0.3188406 0.3188406 0.3188406 0.3188406 0.3188406 0.3188406 0.3188406 0.3188406 0.3188406 0.3188406 0.3188406 0.3188406 0.3188406 0.3188406 0.3188406 0.3043478 0.3188406 0.3188406 0.3188406 0.3188406 0.047058824 0.09411765 0.03529412 0.03529412 0.07058824 0.05882353 0.023529412 0.047058824 0.023529412 0.047058824 0.03529412 0.047058824 0.047058824 0.03529412 0.03529412 0.03529412 0.023529412 0.05882353 0.05882353 -6.938894E-17 0.07058824 0.047058824 0.07058824 0.03529412 0.05882353 -6.938894E-17 -6.938894E-17 0.023529412 0.03529412 0.05882353 0.023529412 0.047058824 0.047058824 0.047058824 0.047058824 0.09411765 0.08235294 -6.938894E-17 0.07058824 0.047058824 0.047058824 0.03529412 0.03529412 0.07058824 0.05882353 0.047058824 0.03529412 0.03529412 0.0 0.07058824 0.047058824 0.023529412 0.07058824 0.03529412 0.047058824 0.047058824 0.15294118 0.07058824 0.07058824
[97] 'UPI00080C09BF_G4'   0.33333334 0.33333334 0.33333334 0.33333334 0.33333334 0.33333334 0.33333334 0.33333334 0.33333334 0.33333334 0.33333334 0.33333334 0.33333334 0.3478261 0.33333334 0.33333334 0.33333334 0.33333334 0.09411765 0.16470589 0.14117648 0.15294118 0.16470589 0.09411765 0.33333334 0.3478261 0.3478261 0.33333334 0.33333334 0.33333334 0.33333334 0.33333334 0.33333334 0.33333334 0.33333334 0.33333334 0.33333334 0.33333334 0.33333334 0.33333334 0.33333334 0.33333334 0.33333334 0.33333334 0.33333334 0.33333334 0.33333334 0.047058824 0.11764706 0.05882353 0.05882353 0.07058824 0.08235294 0.047058824 0.07058824 0.07058824 0.07058824 0.05882353 0.07058824 0.07058824 0.08235294 0.05882353 0.05882353 0.07058824 0.05882353 0.05882353 0.07058824 0.07058824 0.07058824 0.023529412 0.05882353 0.07058824 0.07058824 0.07058824 0.047058824 0.05882353 0.05882353 0.07058824 0.07058824 0.08235294 0.07058824 0.047058824 0.105882354 0.05882353 0.07058824 -2.7755576E-17 0.07058824 0.07058824 0.09411765 0.05882353 0.07058824 0.03529412 0.07058824 0.05882353 0.08235294 0.07058824 0.0 0.047058824 0.07058824 0.047058824 0.05882353 0.07058824 0.07058824 0.11764706 0.047058824 0.11764706
[98] 'UPI00092DC035_G4'   0.3188406 0.3188406 0.3188406 0.3188406 0.3188406 0.3188406 0.3188406 0.3188406 0.3188406 0.3188406 0.3188406 0.3188406 0.3188406 0.33333334 0.3188406 0.3188406 0.3188406 0.3188406 0.105882354 0.12941177 0.12941177 0.11764706 0.12941177 0.105882354 0.3043478 0.33333334 0.33333334 0.3188406 0.3188406 0.3188406 0.3188406 0.3188406 0.3188406 0.3188406 0.3188406 0.3188406 0.3188406 0.3188406 0.3188406 0.3188406 0.3188406 0.3188406 0.3043478 0.3188406 0.3188406 0.3188406 0.3188406 0.047058824 0.09411765 0.03529412 0.011764706 0.08235294 0.05882353 0.023529412 0.047058824 0.047058824 0.023529412 0.03529412 0.047058824 0.047058824 0.05882353 0.03529412 0.05882353 0.047058824 0.08235294 0.03529412 0.047058824 0.047058824 0.047058824 0.047058824 0.03529412 0.047058824 0.047058824 0.047058824 0.023529412 0.011764706 0.03529412 0.047058824 0.023529412 0.03529412 0.047058824 -6.938894E-17 0.105882354 0.03529412 0.047058824 0.047058824 0.047058824 0.047058824 0.07058824 0.011764706 0.047058824 0.03529412 0.047058824 0.03529412 0.05882353 0.047058824 0.047058824 0.0 0.047058824 0.07058824 0.03529412 0.047058824 0.047058824 0.14117648 0.07058824 0.08235294
[99] 'UPI00005F0037_G4'   0.3188406 0.3188406 0.3188406 0.3188406 0.3188406 0.3188406 0.3188406 0.3188406 0.3188406 0.3188406 0.3188406 0.3188406 0.3188406 0.33333334 0.3188406 0.3188406 0.3188406 0.3188406 0.11764706 0.14117648 0.16470589 0.15294118 0.16470589 0.11764706 0.3043478 0.33333334 0.33333334 0.3188406 0.3188406 0.3188406 0.3188406 0.3188406 0.3188406 0.3188406 0.3188406 0.3188406 0.3188406 0.3188406 0.3188406 0.3188406 0.3188406 0.3188406 0.3043478 0.3188406 0.3188406 0.3188406 0.3188406 0.023529412 0.105882354 0.03529412 0.03529412 0.07058824 0.05882353 0.023529412 0.023529412 -1.3877788E-17 0.047058824 0.03529412 0.047058824 0.023529412 0.03529412 0.03529412 0.05882353 0.047058824 0.08235294 0.03529412 0.023529412 0.047058824 0.023529412 0.07058824 0.03529412 0.05882353 0.023529412 0.023529412 0.023529412 0.03529412 0.05882353 -1.3877788E-17 0.047058824 0.047058824 0.023529412 0.047058824 0.09411765 0.08235294 0.023529412 0.07058824 0.023529412 0.047058824 0.05882353 0.03529412 0.047058824 0.03529412 0.047058824 0.03529412 0.011764706 0.023529412 0.07058824 0.047058824 0.0 0.047058824 0.03529412 0.047058824 0.023529412 0.16470589 0.09411765 0.07058824
[100] 'UPI00092DACBA_G4'   0.33333334 0.33333334 0.33333334 0.33333334 0.33333334 0.33333334 0.33333334 0.33333334 0.33333334 0.33333334 0.33333334 0.33333334 0.33333334 0.3478261 0.33333334 0.33333334 0.33333334 0.33333334 0.09411765 0.16470589 0.16470589 0.1764706 0.1882353 0.09411765 0.33333334 0.3478261 0.3478261 0.33333334 0.33333334 0.33333334 0.33333334 0.33333334 0.33333334 0.33333334 0.33333334 0.33333334 0.33333334 0.33333334 0.33333334 0.33333334 0.33333334 0.33333334 0.33333334 0.33333334 0.33333334 0.33333334 0.33333334 0.07058824 0.14117648 0.05882353 0.08235294 0.047058824 0.09411765 0.07058824 0.047058824 0.047058824 0.09411765 0.08235294 0.09411765 0.047058824 0.08235294 0.08235294 0.08235294 0.07058824 0.05882353 0.05882353 0.07058824 0.07058824 0.047058824 0.07058824 0.05882353 0.09411765 0.07058824 0.07058824 0.047058824 0.08235294 0.08235294 0.047058824 0.07058824 0.08235294 0.047058824 0.07058824 0.08235294 0.105882354 0.07058824 0.047058824 0.047058824 0.07058824 0.09411765 0.05882353 0.07058824 0.03529412 0.09411765 0.08235294 0.05882353 0.07058824 0.047058824 0.07058824 0.047058824 0.0 0.08235294 0.09411765 0.047058824 0.14117648 0.07058824 0.105882354
[101] 'UPI00092D9DF3_G4'   0.33333334 0.33333334 0.33333334 0.33333334 0.33333334 0.33333334 0.33333334 0.33333334 0.33333334 0.33333334 0.33333334 0.33333334 0.33333334 0.3478261 0.33333334 0.33333334 0.33333334 0.33333334 0.12941177 0.14117648 0.14117648 0.12941177 0.14117648 0.12941177 0.3188406 0.3478261 0.3478261 0.33333334 0.33333334 0.33333334 0.33333334 0.33333334 0.33333334 0.33333334 0.33333334 0.33333334 0.33333334 0.33333334 0.33333334 0.33333334 0.33333334 0.33333334 0.3188406 0.33333334 0.33333334 0.33333334 0.33333334 0.03529412 0.08235294 0.047058824 0.023529412 0.105882354 0.03529412 0.011764706 0.05882353 0.03529412 0.011764706 5.551115E-17 0.011764706 0.05882353 0.023529412 5.551115E-17 0.047058824 0.05882353 0.09411765 0.047058824 0.03529412 0.05882353 0.05882353 0.03529412 0.047058824 0.023529412 0.03529412 0.03529412 0.03529412 0.023529412 0.047058824 0.03529412 0.05882353 0.05882353 0.05882353 0.03529412 0.12941177 0.047058824 0.03529412 0.05882353 0.05882353 0.05882353 0.07058824 0.047058824 0.05882353 0.047058824 0.011764706 5.551115E-17 0.047058824 0.03529412 0.05882353 0.03529412 0.03529412 0.08235294 0.0 0.011764706 0.05882353 0.14117648 0.08235294 0.09411765
[102] 'UPI00092D90D1_G4'   0.3188406 0.3188406 0.3188406 0.3188406 0.3188406 0.3188406 0.3188406 0.3188406 0.3188406 0.3188406 0.3188406 0.3188406 0.3188406 0.33333334 0.3188406 0.3188406 0.3188406 0.3188406 0.14117648 0.12941177 0.15294118 0.11764706 0.12941177 0.14117648 0.33333334 0.33333334 0.33333334 0.3188406 0.3188406 0.3188406 0.3188406 0.3188406 0.3188406 0.3188406 0.3188406 0.3188406 0.3188406 0.3188406 0.3188406 0.3188406 0.3188406 0.3188406 0.33333334 0.3188406 0.3188406 0.3188406 0.3188406 0.047058824 0.07058824 0.03529412 0.03529412 0.11764706 0.047058824 0.023529412 0.047058824 0.047058824 0.023529412 0.011764706 0.023529412 0.047058824 0.011764706 0.011764706 0.05882353 0.047058824 0.105882354 0.03529412 0.047058824 0.047058824 0.047058824 0.047058824 0.03529412 0.03529412 0.047058824 0.047058824 0.047058824 0.03529412 0.03529412 0.047058824 0.047058824 0.07058824 0.047058824 0.047058824 0.14117648 0.05882353 0.047058824 0.07058824 0.047058824 0.047058824 0.05882353 0.05882353 0.047058824 0.05882353 1.110223E-16 0.011764706 0.05882353 0.047058824 0.07058824 0.047058824 0.047058824 0.09411765 0.011764706 0.0 0.047058824 0.15294118 0.09411765 0.105882354
[103] 'UPI0002ABFF97_G4'   0.3043478 0.3043478 0.3043478 0.3043478 0.3043478 0.3043478 0.3043478 0.3043478 0.3043478 0.3043478 0.3043478 0.3043478 0.3043478 0.3188406 0.3043478 0.3043478 0.3043478 0.3043478 0.11764706 0.11764706 0.16470589 0.12941177 0.14117648 0.11764706 0.3188406 0.3188406 0.3188406 0.3043478 0.3043478 0.3043478 0.3043478 0.3043478 0.3043478 0.3043478 0.3043478 0.3043478 0.3043478 0.3043478 0.3043478 0.3043478 0.3043478 0.3043478 0.3188406 0.3043478 0.3043478 0.3043478 0.3043478 0.047058824 0.09411765 0.011764706 0.05882353 0.07058824 0.07058824 0.047058824 -8.326673E-17 0.023529412 0.07058824 0.05882353 0.07058824 -8.326673E-17 0.03529412 0.05882353 0.08235294 0.023529412 0.08235294 0.011764706 0.047058824 0.023529412 -8.326673E-17 0.07058824 0.011764706 0.07058824 0.047058824 0.047058824 0.023529412 0.05882353 0.03529412 0.023529412 0.023529412 0.05882353 -8.326673E-17 0.047058824 0.09411765 0.08235294 0.047058824 0.07058824 -8.326673E-17 0.023529412 0.047058824 0.03529412 0.023529412 0.03529412 0.047058824 0.05882353 0.03529412 0.047058824 0.07058824 0.047058824 0.023529412 0.047058824 0.05882353 0.047058824 0.0 0.16470589 0.09411765 0.08235294
[104] 'UPI000390E43C_G4'   0.3043478 0.3043478 0.3043478 0.3043478 0.3043478 0.3043478 0.3043478 0.3043478 0.3043478 0.3043478 0.3043478 0.3043478 0.3043478 0.3188406 0.3043478 0.3043478 0.3043478 0.3043478 0.14117648 0.11764706 0.09411765 0.11764706 0.105882354 0.14117648 0.28985506 0.3043478 0.3043478 0.28985506 0.28985506 0.28985506 0.3043478 0.28985506 0.28985506 0.28985506 0.28985506 0.28985506 0.28985506 0.28985506 0.28985506 0.28985506 0.3043478 0.3043478 0.28985506 0.3043478 0.3043478 0.3043478 0.3043478 0.16470589 0.09411765 0.15294118 0.15294118 0.15294118 0.14117648 0.14117648 0.16470589 0.16470589 0.15294118 0.14117648 0.15294118 0.16470589 0.16470589 0.14117648 0.14117648 0.15294118 0.14117648 0.15294118 0.15294118 0.16470589 0.16470589 0.12941177 0.15294118 0.15294118 0.15294118 0.15294118 0.14117648 0.15294118 0.15294118 0.16470589 0.16470589 0.1764706 0.16470589 0.14117648 0.1882353 0.16470589 0.15294118 0.11764706 0.16470589 0.16470589 0.1764706 0.15294118 0.16470589 0.12941177 0.15294118 0.14117648 0.1764706 0.15294118 0.11764706 0.14117648 0.16470589 0.14117648 0.14117648 0.15294118 0.16470589 0.0 0.12941177 0.1764706
[105] 'UPI0002F46D0B_G4'   0.33333334 0.33333334 0.33333334 0.33333334 0.33333334 0.33333334 0.33333334 0.33333334 0.33333334 0.33333334 0.33333334 0.33333334 0.33333334 0.3478261 0.33333334 0.33333334 0.33333334 0.33333334 0.11764706 0.1764706 0.15294118 0.16470589 0.1764706 0.11764706 0.33333334 0.3478261 0.3478261 0.33333334 0.33333334 0.33333334 0.33333334 0.33333334 0.33333334 0.33333334 0.33333334 0.33333334 0.33333334 0.33333334 0.33333334 0.33333334 0.33333334 0.33333334 0.33333334 0.33333334 0.33333334 0.33333334 0.33333334 0.09411765 0.12941177 0.08235294 0.08235294 0.07058824 0.105882354 0.07058824 0.09411765 0.09411765 0.09411765 0.08235294 0.09411765 0.09411765 0.105882354 0.08235294 0.05882353 0.07058824 0.05882353 0.08235294 0.07058824 0.09411765 0.09411765 0.07058824 0.08235294 0.09411765 0.07058824 0.07058824 0.07058824 0.08235294 0.08235294 0.09411765 0.09411765 0.08235294 0.09411765 0.07058824 0.105882354 0.105882354 0.07058824 0.047058824 0.09411765 0.09411765 0.09411765 0.08235294 0.09411765 0.05882353 0.09411765 0.08235294 0.105882354 0.07058824 0.047058824 0.07058824 0.09411765 0.07058824 0.08235294 0.09411765 0.09411765 0.12941177 0.0 0.11764706
[106] 'UPI0004658CB0_G4'   0.33333334 0.33333334 0.33333334 0.33333334 0.33333334 0.33333334 0.33333334 0.33333334 0.33333334 0.33333334 0.33333334 0.33333334 0.33333334 0.3478261 0.33333334 0.33333334 0.33333334 0.33333334 0.09411765 0.15294118 0.16470589 0.15294118 0.16470589 0.09411765 0.3188406 0.3478261 0.3478261 0.33333334 0.33333334 0.33333334 0.33333334 0.33333334 0.33333334 0.33333334 0.33333334 0.33333334 0.33333334 0.33333334 0.33333334 0.33333334 0.33333334 0.33333334 0.3188406 0.33333334 0.33333334 0.33333334 0.33333334 0.08235294 0.12941177 0.09411765 0.08235294 0.07058824 0.05882353 0.08235294 0.08235294 0.07058824 0.09411765 0.09411765 0.105882354 0.08235294 0.105882354 0.09411765 0.09411765 0.08235294 0.11764706 0.08235294 0.07058824 0.09411765 0.08235294 0.11764706 0.09411765 0.09411765 0.07058824 0.07058824 0.08235294 0.08235294 0.105882354 0.07058824 0.09411765 0.08235294 0.08235294 0.08235294 0.08235294 0.11764706 0.07058824 0.11764706 0.08235294 0.105882354 0.08235294 0.08235294 0.09411765 0.08235294 0.105882354 0.09411765 0.08235294 0.07058824 0.11764706 0.08235294 0.07058824 0.105882354 0.09411765 0.105882354 0.08235294 0.1764706 0.11764706 0.0
;
END; [Distances]

BEGIN Splits;
DIMENSIONS ntax=106 nsplits=255;
FORMAT labels=no weights=yes confidences=no intervals=no;
PROPERTIES fit=99.86 leastsquares cyclic;
CYCLE 1 104 83 52 24 19 106 100 65 105 97 86 70 92 77 68 91 66 81 87 103 60 55 69 79 71 88 50 64 89 75 95 99 56 78 48 54 63 67 74 85 96 73 61 93 102 62 58 94 101 59 72 53 76 51 57 84 82 98 90 80 49 20 22 23 21 25 28 40 35 36 34 38 32 39 33 26 27 43 29 37 30 47 45 42 31 17 15 12 10 8 6 4 3 14 2 5 7 9 11 13 16 18 41 44 46;
MATRIX
[1, size=1] 	 0.060049787 	  1 2 3 4 5 6 7 8 9 10 11 12 13 14 15 16 17 18 19 20 21 22 23 24 25 26 27 28 29 30 31 32 33 34 35 36 37 38 39 40 41 42 43 44 45 46 47 48 49 50 51 52 53 54 55 56 57 58 59 60 61 62 63 64 65 66 67 68 69 70 71 72 73 74 75 76 77 78 79 80 81 82 83 84 85 86 87 88 89 90 91 92 93 94 95 96 97 98 99 100 101 102 103 105 106,
[2, size=11] 	 0.0019093128 	  1 2 3 4 5 6 7 8 9 10 11 12 13 14 15 16 17 18 20 21 22 23 25 26 27 28 29 30 31 32 33 34 35 36 37 38 39 40 41 42 43 44 45 46 47 48 49 50 51 53 54 55 56 57 58 59 60 61 62 63 64 66 67 68 69 70 71 72 73 74 75 76 77 78 79 80 81 82 84 85 87 88 89 90 91 92 93 94 95 96 98 99 101 102 103,
[3, size=12] 	 0.0024362986 	  1 2 3 4 5 6 7 8 9 10 11 12 13 14 15 16 17 18 20 21 22 23 25 26 27 28 29 30 31 32 33 34 35 36 37 38 39 40 41 42 43 44 45 46 47 48 49 50 51 53 54 55 56 57 58 59 60 61 62 63 64 66 67 68 69 71 72 73 74 75 76 77 78 79 80 81 82 84 85 87 88 89 90 91 92 93 94 95 96 98 99 101 102 103,
[4, size=13] 	 0.002855854 	  1 2 3 4 5 6 7 8 9 10 11 12 13 14 15 16 17 18 20 21 22 23 25 26 27 28 29 30 31 32 33 34 35 36 37 38 39 40 41 42 43 44 45 46 47 48 49 50 51 53 54 55 56 57 58 59 60 61 62 63 64 66 67 68 69 71 72 73 74 75 76 77 78 79 80 81 82 84 85 87 88 89 90 91 93 94 95 96 98 99 101 102 103,
[5, size=47] 	 0.0025387055 	  1 2 3 4 5 6 7 8 9 10 11 12 13 14 15 16 17 18 20 21 22 23 25 26 27 28 29 30 31 32 33 34 35 36 37 38 39 40 41 42 43 44 45 46 47 49 80,
[6, size=41] 	 0.17652577 	  1 2 3 4 5 6 7 8 9 10 11 12 13 14 15 16 17 18 25 26 27 28 29 30 31 32 33 34 35 36 37 38 39 40 41 42 43 44 45 46 47,
[7, size=40] 	 0.008497664 	  1 2 3 4 5 6 7 8 9 10 11 12 13 14 15 16 17 18 26 27 28 29 30 31 32 33 34 35 36 37 38 39 40 41 42 43 44 45 46 47,
[8, size=32] 	 0.0060156593 	  1 2 3 4 5 6 7 8 9 10 11 12 13 14 15 16 17 18 26 27 29 30 31 33 37 41 42 43 44 45 46 47,
[9, size=31] 	 0.0037540114 	  1 2 3 4 5 6 7 8 9 10 11 12 13 14 15 16 17 18 26 27 29 30 31 37 41 42 43 44 45 46 47,
[10, size=28] 	 0.0072817397 	  1 2 3 4 5 6 7 8 9 10 11 12 13 14 15 16 17 18 29 30 31 37 41 42 44 45 46 47,
[11, size=27] 	 0.004200647 	  1 2 3 4 5 6 7 8 9 10 11 12 13 14 15 16 17 18 30 31 37 41 42 44 45 46 47,
[12, size=26] 	 0.0053432877 	  1 2 3 4 5 6 7 8 9 10 11 12 13 14 15 16 17 18 30 31 41 42 44 45 46 47,
[13, size=25] 	 0.0069209933 	  1 2 3 4 5 6 7 8 9 10 11 12 13 14 15 16 17 18 31 41 42 44 45 46 47,
[14, size=23] 	 1.2861179E-4 	  1 2 3 4 5 6 7 8 9 10 11 12 13 14 15 16 17 18 31 41 42 44 46,
[15, size=22] 	 1.1232706E-4 	  1 2 3 4 5 6 7 8 9 10 11 12 13 14 15 16 17 18 31 41 44 46,
[16, size=21] 	 1.26535E-4 	  1 2 3 4 5 6 7 8 9 10 11 12 13 14 15 16 17 18 41 44 46,
[17, size=20] 	 8.543868E-5 	  1 2 3 4 5 6 7 8 9 10 11 12 13 14 15 16 18 41 44 46,
[18, size=19] 	 1.2574645E-4 	  1 2 3 4 5 6 7 8 9 10 11 12 13 14 16 18 41 44 46,
[19, size=18] 	 5.2834614E-5 	  1 2 3 4 5 6 7 8 9 10 11 13 14 16 18 41 44 46,
[20, size=13] 	 3.981644E-4 	  1 2 5 7 9 11 13 14 16 18 41 44 46,
[21, size=1] 	 0.0061032316 	  1,
[22, size=1] 	 0.035521027 	  1 2 3 4 5 6 7 8 9 10 11 12 13 14 15 16 17 18 19 20 21 22 23 24 25 26 27 28 29 30 31 32 33 34 35 36 37 38 39 40 41 42 43 44 45 46 47 48 49 50 51 52 53 54 55 56 57 58 59 60 61 62 63 64 65 66 67 68 69 70 71 72 73 74 75 76 77 78 79 80 81 82 84 85 86 87 88 89 90 91 92 93 94 95 96 97 98 99 100 101 102 103 104 105 106,
[23, size=2] 	 0.026540283 	  1 2 3 4 5 6 7 8 9 10 11 12 13 14 15 16 17 18 19 20 21 22 23 24 25 26 27 28 29 30 31 32 33 34 35 36 37 38 39 40 41 42 43 44 45 46 47 48 49 50 51 53 54 55 56 57 58 59 60 61 62 63 64 65 66 67 68 69 70 71 72 73 74 75 76 77 78 79 80 81 82 84 85 86 87 88 89 90 91 92 93 94 95 96 97 98 99 100 101 102 103 104 105 106,
[24, size=47] 	 0.039796885 	  1 2 3 4 5 6 7 8 9 10 11 12 13 14 15 16 17 18 20 21 22 23 25 26 27 28 29 30 31 32 33 34 35 36 37 38 39 40 41 42 43 44 45 46 47 49 104,
[25, size=3] 	 0.007187675 	  1 2 3 4 5 6 7 8 9 10 11 12 13 14 15 16 17 18 20 21 22 23 25 26 27 28 29 30 31 32 33 34 35 36 37 38 39 40 41 42 43 44 45 46 47 48 49 50 51 53 54 55 56 57 58 59 60 61 62 63 64 65 66 67 68 69 70 71 72 73 74 75 76 77 78 79 80 81 82 83 84 85 86 87 88 89 90 91 92 93 94 95 96 97 98 99 100 101 102 103 104 105 106,
[26, size=9] 	 0.0014173752 	  1 2 3 4 5 6 7 8 9 10 11 12 13 14 15 16 17 18 20 21 22 23 25 26 27 28 29 30 31 32 33 34 35 36 37 38 39 40 41 42 43 44 45 46 47 48 49 50 51 53 54 55 56 57 58 59 60 61 62 63 64 66 67 68 69 70 71 72 73 74 75 76 77 78 79 80 81 82 83 84 85 87 88 89 90 91 92 93 94 95 96 98 99 101 102 103 104,
[27, size=2] 	 0.04535127 	  1 2 3 4 5 6 7 8 9 10 11 12 13 14 15 16 17 18 20 21 22 23 25 26 27 28 29 30 31 32 33 34 35 36 37 38 39 40 41 42 43 44 45 46 47 48 49 50 51 52 53 54 55 56 57 58 59 60 61 62 63 64 65 66 67 68 69 70 71 72 73 74 75 76 77 78 79 80 81 82 83 84 85 86 87 88 89 90 91 92 93 94 95 96 97 98 99 100 101 102 103 104 105 106,
[28, size=3] 	 0.0018802246 	  1 2 3 4 5 6 7 8 9 10 11 12 13 14 15 16 17 18 20 21 22 23 25 26 27 28 29 30 31 32 33 34 35 36 37 38 39 40 41 42 43 44 45 46 47 48 49 50 51 52 53 54 55 56 57 58 59 60 61 62 63 64 65 66 67 68 69 70 71 72 73 74 75 76 77 78 79 80 81 82 83 84 85 86 87 88 89 90 91 92 93 94 95 96 97 98 99 100 101 102 103 104 105,
[29, size=4] 	 0.0013343575 	  1 2 3 4 5 6 7 8 9 10 11 12 13 14 15 16 17 18 20 21 22 23 25 26 27 28 29 30 31 32 33 34 35 36 37 38 39 40 41 42 43 44 45 46 47 48 49 50 51 52 53 54 55 56 57 58 59 60 61 62 63 64 65 66 67 68 69 70 71 72 73 74 75 76 77 78 79 80 81 82 83 84 85 86 87 88 89 90 91 92 93 94 95 96 97 98 99 101 102 103 104 105,
[30, size=1] 	 0.039807525 	  1 2 3 4 5 6 7 8 9 10 11 12 13 14 15 16 17 18 19 20 21 22 23 24 25 26 27 28 29 30 31 32 33 34 35 36 37 38 39 40 41 42 43 44 45 46 47 48 49 50 51 52 53 54 55 56 57 58 59 60 61 62 63 64 65 66 67 68 69 70 71 72 73 74 75 76 77 78 79 80 81 82 83 84 85 86 87 88 89 90 91 92 93 94 95 96 97 98 99 100 101 102 103 104 105,
[31, size=50] 	 0.0144154895 	  1 2 3 4 5 6 7 8 9 10 11 12 13 14 15 16 17 18 19 20 21 22 23 24 25 26 27 28 29 30 31 32 33 34 35 36 37 38 39 40 41 42 43 44 45 46 47 52 83 104,
[32, size=1] 	 0.023844978 	  1 2 3 4 5 6 7 8 9 10 11 12 13 14 15 16 17 18 19 20 21 22 23 24 25 26 27 28 29 30 31 32 33 34 35 36 37 38 39 40 41 42 43 44 45 46 47 48 49 50 51 52 53 54 55 56 57 58 59 60 61 62 63 64 65 66 67 68 69 70 71 72 73 74 75 76 77 78 79 80 81 82 83 84 85 86 87 88 89 90 91 92 93 94 95 96 97 98 99 101 102 103 104 105 106,
[33, size=2] 	 6.452231E-4 	  1 2 3 4 5 6 7 8 9 10 11 12 13 14 15 16 17 18 19 20 21 22 23 24 25 26 27 28 29 30 31 32 33 34 35 36 37 38 39 40 41 42 43 44 45 46 47 48 49 50 51 52 53 54 55 56 57 58 59 60 61 62 63 64 66 67 68 69 70 71 72 73 74 75 76 77 78 79 80 81 82 83 84 85 86 87 88 89 90 91 92 93 94 95 96 97 98 99 101 102 103 104 105 106,
[34, size=5] 	 0.006659784 	  1 2 3 4 5 6 7 8 9 10 11 12 13 14 15 16 17 18 19 20 21 22 23 24 25 26 27 28 29 30 31 32 33 34 35 36 37 38 39 40 41 42 43 44 45 46 47 48 49 50 51 52 53 54 55 56 57 58 59 60 61 62 63 64 66 67 68 69 70 71 72 73 74 75 76 77 78 79 80 81 82 83 84 85 87 88 89 90 91 92 93 94 95 96 98 99 101 102 103 104 106,
[35, size=7] 	 8.591441E-4 	  1 2 3 4 5 6 7 8 9 10 11 12 13 14 15 16 17 18 19 20 21 22 23 24 25 26 27 28 29 30 31 32 33 34 35 36 37 38 39 40 41 42 43 44 45 46 47 48 49 50 51 52 53 54 55 56 57 58 59 60 61 62 63 64 66 67 68 69 71 72 73 74 75 76 77 78 79 80 81 82 83 84 85 87 88 89 90 91 93 94 95 96 98 99 101 102 103 104 106,
[36, size=45] 	 2.9168936E-4 	  1 2 3 4 5 6 7 8 9 10 11 12 13 14 15 16 17 18 19 20 21 22 23 24 25 26 27 28 29 30 31 32 33 34 35 36 37 38 39 40 41 42 43 44 45 46 47 49 51 52 53 57 76 80 82 83 84 90 98 104 106,
[37, size=1] 	 0.019862494 	  1 2 3 4 5 6 7 8 9 10 11 12 13 14 15 16 17 18 19 20 21 22 23 24 25 26 27 28 29 30 31 32 33 34 35 36 37 38 39 40 41 42 43 44 45 46 47 48 49 50 51 52 53 54 55 56 57 58 59 60 61 62 63 64 66 67 68 69 70 71 72 73 74 75 76 77 78 79 80 81 82 83 84 85 86 87 88 89 90 91 92 93 94 95 96 97 98 99 100 101 102 103 104 105 106,
[38, size=2] 	 0.004715594 	  1 2 3 4 5 6 7 8 9 10 11 12 13 14 15 16 17 18 19 20 21 22 23 24 25 26 27 28 29 30 31 32 33 34 35 36 37 38 39 40 41 42 43 44 45 46 47 48 49 50 51 52 53 54 55 56 57 58 59 60 61 62 63 64 66 67 68 69 70 71 72 73 74 75 76 77 78 79 80 81 82 83 84 85 86 87 88 89 90 91 92 93 94 95 96 97 98 99 100 101 102 103 104 106,
[39, size=5] 	 0.002929416 	  1 2 3 4 5 6 7 8 9 10 11 12 13 14 15 16 17 18 19 20 21 22 23 24 25 26 27 28 29 30 31 32 33 34 35 36 37 38 39 40 41 42 43 44 45 46 47 48 49 50 51 52 53 54 55 56 57 58 59 60 61 62 63 64 66 67 68 69 71 72 73 74 75 76 77 78 79 80 81 82 83 84 85 87 88 89 90 91 92 93 94 95 96 98 99 100 101 102 103 104 106,
[40, size=1] 	 0.021259017 	  1 2 3 4 5 6 7 8 9 10 11 12 13 14 15 16 17 18 19 20 21 22 23 24 25 26 27 28 29 30 31 32 33 34 35 36 37 38 39 40 41 42 43 44 45 46 47 48 49 50 51 52 53 54 55 56 57 58 59 60 61 62 63 64 65 66 67 68 69 70 71 72 73 74 75 76 77 78 79 80 81 82 83 84 85 86 87 88 89 90 91 92 93 94 95 96 97 98 99 100 101 102 103 104 106,
[41, size=2] 	 1.9782934E-4 	  1 2 3 4 5 6 7 8 9 10 11 12 13 14 15 16 17 18 19 20 21 22 23 24 25 26 27 28 29 30 31 32 33 34 35 36 37 38 39 40 41 42 43 44 45 46 47 48 49 50 51 52 53 54 55 56 57 58 59 60 61 62 63 64 65 66 67 68 69 70 71 72 73 74 75 76 77 78 79 80 81 82 83 84 85 86 87 88 89 90 91 92 93 94 95 96 98 99 100 101 102 103 104 106,
[42, size=9] 	 0.0043855105 	  1 2 3 4 5 6 7 8 9 10 11 12 13 14 15 16 17 18 19 20 21 22 23 24 25 26 27 28 29 30 31 32 33 34 35 36 37 38 39 40 41 42 43 44 45 46 47 48 49 50 51 52 53 54 55 56 57 58 59 60 61 62 63 64 65 67 69 71 72 73 74 75 76 78 79 80 81 82 83 84 85 87 88 89 90 93 94 95 96 98 99 100 101 102 103 104 106,
[43, size=1] 	 0.0015773869 	  1 2 3 4 5 6 7 8 9 10 11 12 13 14 15 16 17 18 19 20 21 22 23 24 25 26 27 28 29 30 31 32 33 34 35 36 37 38 39 40 41 42 43 44 45 46 47 48 49 50 51 52 53 54 55 56 57 58 59 60 61 62 63 64 65 66 67 68 69 70 71 72 73 74 75 76 77 78 79 80 81 82 83 84 85 86 87 88 89 90 91 92 93 94 95 96 98 99 100 101 102 103 104 105 106,
[44, size=3] 	 0.012624439 	  1 2 3 4 5 6 7 8 9 10 11 12 13 14 15 16 17 18 19 20 21 22 23 24 25 26 27 28 29 30 31 32 33 34 35 36 37 38 39 40 41 42 43 44 45 46 47 48 49 50 51 52 53 54 55 56 57 58 59 60 61 62 63 64 65 66 67 68 69 71 72 73 74 75 76 77 78 79 80 81 82 83 84 85 87 88 89 90 91 92 93 94 95 96 98 99 100 101 102 103 104 105 106,
[45, size=6] 	 7.6913874E-4 	  1 2 3 4 5 6 7 8 9 10 11 12 13 14 15 16 17 18 19 20 21 22 23 24 25 26 27 28 29 30 31 32 33 34 35 36 37 38 39 40 41 42 43 44 45 46 47 48 49 50 51 52 53 54 55 56 57 58 59 60 61 62 63 64 65 66 67 69 71 72 73 74 75 76 78 79 80 81 82 83 84 85 87 88 89 90 91 93 94 95 96 98 99 100 101 102 103 104 105 106,
[46, size=50] 	 0.0019029523 	  1 2 3 4 5 6 7 8 9 10 11 12 13 14 15 16 17 18 19 20 21 22 23 24 25 26 27 28 29 30 31 32 33 34 35 36 37 38 39 40 41 42 43 44 45 46 47 49 52 65 80 83 100 104 105 106,
[47, size=52] 	 0.0036190571 	  1 2 3 4 5 6 7 8 9 10 11 12 13 14 15 16 17 18 19 21 23 24 25 26 27 28 29 30 31 32 33 34 35 36 37 38 39 40 41 42 43 44 45 46 47 52 65 83 100 104 105 106,
[48, size=51] 	 0.0010469572 	  1 2 3 4 5 6 7 8 9 10 11 12 13 14 15 16 17 18 19 21 24 25 26 27 28 29 30 31 32 33 34 35 36 37 38 39 40 41 42 43 44 45 46 47 52 65 83 100 104 105 106,
[49, size=6] 	 2.2844905E-4 	  1 2 3 4 5 6 7 8 9 10 11 12 13 14 15 16 17 18 19 20 21 22 23 24 25 26 27 28 29 30 31 32 33 34 35 36 37 38 39 40 41 42 43 44 45 46 47 48 49 50 51 52 53 54 55 56 57 58 59 60 61 62 63 64 65 66 67 69 71 72 73 74 75 76 78 79 80 81 82 83 84 85 87 88 89 90 93 94 95 96 97 98 99 100 101 102 103 104 105 106,
[50, size=53] 	 0.0011284745 	  1 2 3 4 5 6 7 8 9 10 11 12 13 14 15 16 17 18 19 21 23 24 25 26 27 28 29 30 31 32 33 34 35 36 37 38 39 40 41 42 43 44 45 46 47 52 65 83 97 100 104 105 106,
[51, size=1] 	 0.00987658 	  1 2 3 4 5 6 7 8 9 10 11 12 13 14 15 16 17 18 19 20 21 22 23 24 25 26 27 28 29 30 31 32 33 34 35 36 37 38 39 40 41 42 43 44 45 46 47 48 49 50 51 52 53 54 55 56 57 58 59 60 61 62 63 64 65 66 67 68 69 71 72 73 74 75 76 77 78 79 80 81 82 83 84 85 86 87 88 89 90 91 92 93 94 95 96 97 98 99 100 101 102 103 104 105 106,
[52, size=1] 	 0.0051252055 	  1 2 3 4 5 6 7 8 9 10 11 12 13 14 15 16 17 18 19 20 21 22 23 24 25 26 27 28 29 30 31 32 33 34 35 36 37 38 39 40 41 42 43 44 45 46 47 48 49 50 51 52 53 54 55 56 57 58 59 60 61 62 63 64 65 66 67 68 69 70 71 72 73 74 75 76 77 78 79 80 81 82 83 84 85 86 87 88 89 90 91 93 94 95 96 97 98 99 100 101 102 103 104 105 106,
[53, size=11] 	 0.0026881776 	  1 2 3 4 5 6 7 8 9 10 11 12 13 14 15 16 17 18 19 20 21 22 23 24 25 26 27 28 29 30 31 32 33 34 35 36 37 38 39 40 41 42 43 44 45 46 47 48 49 50 51 52 53 54 56 57 58 59 61 62 63 64 65 67 70 71 72 73 74 75 76 78 79 80 82 83 84 85 86 88 89 90 93 94 95 96 97 98 99 100 101 102 104 105 106,
[54, size=1] 	 0.005957377 	  1 2 3 4 5 6 7 8 9 10 11 12 13 14 15 16 17 18 19 20 21 22 23 24 25 26 27 28 29 30 31 32 33 34 35 36 37 38 39 40 41 42 43 44 45 46 47 48 49 50 51 52 53 54 55 56 57 58 59 60 61 62 63 64 65 66 67 68 69 70 71 72 73 74 75 76 78 79 80 81 82 83 84 85 86 87 88 89 90 91 92 93 94 95 96 97 98 99 100 101 102 103 104 105 106,
[55, size=3] 	 0.010357434 	  1 2 3 4 5 6 7 8 9 10 11 12 13 14 15 16 17 18 19 20 21 22 23 24 25 26 27 28 29 30 31 32 33 34 35 36 37 38 39 40 41 42 43 44 45 46 47 48 49 50 51 52 53 54 55 56 57 58 59 60 61 62 63 64 65 66 67 69 70 71 72 73 74 75 76 78 79 80 81 82 83 84 85 86 87 88 89 90 92 93 94 95 96 97 98 99 100 101 102 103 104 105 106,
[56, size=17] 	 0.0012749037 	  1 2 3 4 5 6 7 8 9 10 11 12 13 14 15 16 17 18 19 20 21 22 23 24 25 26 27 28 29 30 31 32 33 34 35 36 37 38 39 40 41 42 43 44 45 46 47 48 49 51 52 53 54 56 57 58 59 61 62 63 65 67 70 72 73 74 76 78 80 82 83 84 85 86 90 92 93 94 95 96 97 98 99 100 101 102 104 105 106,
[57, size=51] 	 1.3718502E-4 	  1 2 3 4 5 6 7 8 9 10 11 12 13 14 15 16 17 18 19 21 24 25 26 27 28 29 30 31 32 33 34 35 36 37 38 39 40 41 42 43 44 45 46 47 52 65 70 83 86 92 97 100 104 105 106,
[58, size=14] 	 2.2499287E-5 	  1 19 24 52 65 70 83 86 92 97 100 104 105 106,
[59, size=2] 	 0.002515565 	  1 2 3 4 5 6 7 8 9 10 11 12 13 14 15 16 17 18 19 20 21 22 23 24 25 26 27 28 29 30 31 32 33 34 35 36 37 38 39 40 41 42 43 44 45 46 47 48 49 50 51 52 53 54 55 56 57 58 59 60 61 62 63 64 65 66 67 69 70 71 72 73 74 75 76 77 78 79 80 81 82 83 84 85 86 87 88 89 90 92 93 94 95 96 97 98 99 100 101 102 103 104 105 106,
[60, size=4] 	 4.5739932E-4 	  1 2 3 4 5 6 7 8 9 10 11 12 13 14 15 16 17 18 19 20 21 22 23 24 25 26 27 28 29 30 31 32 33 34 35 36 37 38 39 40 41 42 43 44 45 46 47 48 49 50 51 52 53 54 55 56 57 58 59 60 61 62 63 64 65 67 69 70 71 72 73 74 75 76 77 78 79 80 82 83 84 85 86 87 88 89 90 92 93 94 95 96 97 98 99 100 101 102 103 104 105 106,
[61, size=5] 	 1.6379466E-4 	  1 2 3 4 5 6 7 8 9 10 11 12 13 14 15 16 17 18 19 20 21 22 23 24 25 26 27 28 29 30 31 32 33 34 35 36 37 38 39 40 41 42 43 44 45 46 47 48 49 50 51 52 53 54 55 56 57 58 59 60 61 62 63 64 65 67 69 70 71 72 73 74 75 76 77 78 79 80 82 83 84 85 86 88 89 90 92 93 94 95 96 97 98 99 100 101 102 103 104 105 106,
[62, size=9] 	 0.005422488 	  1 2 3 4 5 6 7 8 9 10 11 12 13 14 15 16 17 18 19 20 21 22 23 24 25 26 27 28 29 30 31 32 33 34 35 36 37 38 39 40 41 42 43 44 45 46 47 48 49 50 51 52 53 54 56 57 58 59 61 62 63 64 65 67 70 71 72 73 74 75 76 77 78 79 80 82 83 84 85 86 88 89 90 92 93 94 95 96 97 98 99 100 101 102 104 105 106,
[63, size=21] 	 6.7470863E-4 	  1 2 3 4 5 6 7 8 9 10 11 12 13 14 15 16 17 18 19 20 21 22 23 24 25 26 27 28 29 30 31 32 33 34 35 36 37 38 39 40 41 42 43 44 45 46 47 49 51 52 53 54 57 58 59 61 62 63 65 67 70 72 73 74 76 77 80 82 83 84 85 86 90 92 93 94 96 97 98 100 101 102 104 105 106,
[64, size=11] 	 5.655685E-4 	  1 2 3 4 5 6 7 8 9 10 11 12 13 14 15 16 17 18 19 20 21 22 23 24 25 26 27 28 29 30 31 32 33 34 35 36 37 38 39 40 41 42 43 44 45 46 47 48 49 50 51 52 53 54 56 57 58 59 61 62 63 64 65 67 68 70 72 73 74 75 76 77 78 80 82 83 84 85 86 89 90 92 93 94 95 96 97 98 99 100 101 102 104 105 106,
[65, size=13] 	 2.9008999E-4 	  1 2 3 4 5 6 7 8 9 10 11 12 13 14 15 16 17 18 19 20 21 22 23 24 25 26 27 28 29 30 31 32 33 34 35 36 37 38 39 40 41 42 43 44 45 46 47 48 49 51 52 53 54 56 57 58 59 61 62 63 65 67 68 70 72 73 74 75 76 77 78 80 82 83 84 85 86 89 90 92 93 94 95 96 97 98 99 100 101 102 104 105 106,
[66, size=10] 	 2.864487E-4 	  1 2 3 4 5 6 7 8 9 10 11 12 13 14 15 16 17 18 19 20 21 22 23 24 25 26 27 28 29 30 31 32 33 34 35 36 37 38 39 40 41 42 43 44 45 46 47 48 49 50 51 52 53 54 56 57 58 59 61 62 63 64 65 67 68 70 72 73 74 75 76 77 78 80 82 83 84 85 86 89 90 91 92 93 94 95 96 97 98 99 100 101 102 104 105 106,
[67, size=11] 	 6.7009556E-4 	  1 2 3 4 5 6 7 8 9 10 11 12 13 14 15 16 17 18 19 20 21 22 23 24 25 26 27 28 29 30 31 32 33 34 35 36 37 38 39 40 41 42 43 44 45 46 47 48 49 51 52 53 54 56 57 58 59 61 62 63 64 65 67 68 70 72 73 74 75 76 77 78 80 82 83 84 85 86 89 90 91 92 93 94 95 96 97 98 99 100 101 102 104 105 106,
[68, size=2] 	 5.0344574E-4 	  1 2 3 4 5 6 7 8 9 10 11 12 13 14 15 16 17 18 19 20 21 22 23 24 25 26 27 28 29 30 31 32 33 34 35 36 37 38 39 40 41 42 43 44 45 46 47 48 49 50 51 52 53 54 55 56 57 58 59 60 61 62 63 64 65 66 67 68 69 70 71 72 73 74 75 76 77 78 79 80 82 83 84 85 86 88 89 90 91 92 93 94 95 96 97 98 99 100 101 102 103 104 105 106,
[69, size=3] 	 3.713094E-4 	  1 2 3 4 5 6 7 8 9 10 11 12 13 14 15 16 17 18 19 20 21 22 23 24 25 26 27 28 29 30 31 32 33 34 35 36 37 38 39 40 41 42 43 44 45 46 47 48 49 50 51 52 53 54 55 56 57 58 59 60 61 62 63 64 65 66 67 68 69 70 71 72 73 74 75 76 77 78 79 80 82 83 84 85 86 88 89 90 91 92 93 94 95 96 97 98 99 100 101 102 104 105 106,
[70, size=4] 	 2.7358282E-4 	  1 2 3 4 5 6 7 8 9 10 11 12 13 14 15 16 17 18 19 20 21 22 23 24 25 26 27 28 29 30 31 32 33 34 35 36 37 38 39 40 41 42 43 44 45 46 47 48 49 50 51 52 53 54 55 56 57 58 59 61 62 63 64 65 66 67 68 69 70 71 72 73 74 75 76 77 78 79 80 82 83 84 85 86 88 89 90 91 92 93 94 95 96 97 98 99 100 101 102 104 105 106,
[71, size=17] 	 0.002547101 	  1 2 3 4 5 6 7 8 9 10 11 12 13 14 15 16 17 18 19 20 21 22 23 24 25 26 27 28 29 30 31 32 33 34 35 36 37 38 39 40 41 42 43 44 45 46 47 48 49 51 52 53 54 57 58 59 61 62 63 65 66 67 68 70 72 73 74 76 77 80 82 83 84 85 86 90 91 92 93 94 96 97 98 100 101 102 104 105 106,
[72, size=26] 	 6.788282E-4 	  1 2 3 4 5 6 7 8 9 10 11 12 13 14 15 16 17 18 19 20 21 22 23 24 25 26 27 28 29 30 31 32 33 34 35 36 37 38 39 40 41 42 43 44 45 46 47 49 51 52 53 57 58 59 62 65 66 68 70 72 76 77 80 82 83 84 86 90 91 92 93 94 97 98 100 101 102 104 105 106,
[73, size=10] 	 7.054989E-4 	  1 2 3 4 5 6 7 8 9 10 11 12 13 14 15 16 17 18 19 20 21 22 23 24 25 26 27 28 29 30 31 32 33 34 35 36 37 38 39 40 41 42 43 44 45 46 47 48 49 51 52 53 54 56 57 58 59 61 62 63 65 66 67 68 70 72 73 74 75 76 77 78 80 81 82 83 84 85 86 89 90 91 92 93 94 95 96 97 98 99 100 101 102 104 105 106,
[74, size=2] 	 2.066065E-4 	  1 2 3 4 5 6 7 8 9 10 11 12 13 14 15 16 17 18 19 20 21 22 23 24 25 26 27 28 29 30 31 32 33 34 35 36 37 38 39 40 41 42 43 44 45 46 47 48 49 50 51 52 53 54 55 56 57 58 59 61 62 63 64 65 66 67 68 69 70 71 72 73 74 75 76 77 78 79 80 81 82 83 84 85 86 87 88 89 90 91 92 93 94 95 96 97 98 99 100 101 102 104 105 106,
[75, size=9] 	 5.301959E-4 	  1 2 3 4 5 6 7 8 9 10 11 12 13 14 15 16 17 18 19 20 21 22 23 24 25 26 27 28 29 30 31 32 33 34 35 36 37 38 39 40 41 42 43 44 45 46 47 48 49 51 52 53 54 56 57 58 59 61 62 63 65 66 67 68 70 72 73 74 75 76 77 78 80 81 82 83 84 85 86 87 89 90 91 92 93 94 95 96 97 98 99 100 101 102 104 105 106,
[76, size=8] 	 2.6244478E-4 	  1 2 3 4 5 6 7 8 9 10 11 12 13 14 15 16 17 18 19 20 21 22 23 24 25 26 27 28 29 30 31 32 33 34 35 36 37 38 39 40 41 42 43 44 45 46 47 48 49 51 52 53 54 56 57 58 59 61 62 63 65 66 67 68 70 72 73 74 75 76 77 78 80 81 82 83 84 85 86 87 89 90 91 92 93 94 95 96 97 98 99 100 101 102 103 104 105 106,
[77, size=2] 	 4.9529603E-4 	  1 2 3 4 5 6 7 8 9 10 11 12 13 14 15 16 17 18 19 20 21 22 23 24 25 26 27 28 29 30 31 32 33 34 35 36 37 38 39 40 41 42 43 44 45 46 47 48 49 50 51 52 53 54 56 57 58 59 60 61 62 63 64 65 66 67 68 70 71 72 73 74 75 76 77 78 79 80 81 82 83 84 85 86 87 88 89 90 91 92 93 94 95 96 97 98 99 100 101 102 103 104 105 106,
[78, size=1] 	 0.0076814247 	  1 2 3 4 5 6 7 8 9 10 11 12 13 14 15 16 17 18 19 20 21 22 23 24 25 26 27 28 29 30 31 32 33 34 35 36 37 38 39 40 41 42 43 44 45 46 47 48 49 50 51 52 53 54 55 56 57 58 59 60 61 62 63 64 65 66 67 68 69 70 71 72 73 74 75 76 77 78 80 81 82 83 84 85 86 87 88 89 90 91 92 93 94 95 96 97 98 99 100 101 102 103 104 105 106,
[79, size=7] 	 0.0015082466 	  1 2 3 4 5 6 7 8 9 10 11 12 13 14 15 16 17 18 19 20 21 22 23 24 25 26 27 28 29 30 31 32 33 34 35 36 37 38 39 40 41 42 43 44 45 46 47 48 49 51 52 53 54 55 56 57 58 59 60 61 62 63 65 66 67 68 69 70 72 73 74 76 77 78 80 81 82 83 84 85 86 87 90 91 92 93 94 95 96 97 98 99 100 101 102 103 104 105 106,
[80, size=3] 	 0.0016341456 	  1 2 3 4 5 6 7 8 9 10 11 12 13 14 15 16 17 18 19 20 21 22 23 24 25 26 27 28 29 30 31 32 33 34 35 36 37 38 39 40 41 42 43 44 45 46 47 48 49 51 52 53 54 55 56 57 58 59 60 61 62 63 64 65 66 67 68 69 70 72 73 74 75 76 77 78 79 80 81 82 83 84 85 86 87 89 90 91 92 93 94 95 96 97 98 99 100 101 102 103 104 105 106,
[81, size=4] 	 9.819824E-4 	  1 2 3 4 5 6 7 8 9 10 11 12 13 14 15 16 17 18 19 20 21 22 23 24 25 26 27 28 29 30 31 32 33 34 35 36 37 38 39 40 41 42 43 44 45 46 47 48 49 51 52 53 54 55 56 57 58 59 60 61 62 63 65 66 67 68 69 70 72 73 74 75 76 77 78 79 80 81 82 83 84 85 86 87 89 90 91 92 93 94 95 96 97 98 99 100 101 102 103 104 105 106,
[82, size=26] 	 3.180548E-4 	  1 2 3 4 5 6 7 8 9 10 11 12 13 14 15 16 17 18 19 20 21 22 23 24 25 26 27 28 29 30 31 32 33 34 35 36 37 38 39 40 41 42 43 44 45 46 47 49 51 52 53 55 57 60 65 66 68 69 70 72 76 77 79 80 81 82 83 84 86 87 90 91 92 97 98 100 103 104 105 106,
[83, size=37] 	 8.8215736E-4 	  1 2 3 4 5 6 7 8 9 10 11 12 13 14 15 16 17 18 19 20 21 22 23 24 25 26 27 28 29 30 31 32 33 34 35 36 37 38 39 40 41 42 43 44 45 46 47 52 55 60 65 66 68 69 70 77 79 81 83 86 87 91 92 97 100 103 104 105 106,
[84, size=1] 	 0.012058312 	  1 2 3 4 5 6 7 8 9 10 11 12 13 14 15 16 17 18 19 20 21 22 23 24 25 26 27 28 29 30 31 32 33 34 35 36 37 38 39 40 41 42 43 44 45 46 47 48 49 50 51 52 53 54 55 56 57 58 59 60 61 62 63 64 65 66 67 68 69 70 71 72 73 74 75 76 77 78 79 80 81 82 83 84 85 86 87 89 90 91 92 93 94 95 96 97 98 99 100 101 102 103 104 105 106,
[85, size=2] 	 6.4045726E-4 	  1 2 3 4 5 6 7 8 9 10 11 12 13 14 15 16 17 18 19 20 21 22 23 24 25 26 27 28 29 30 31 32 33 34 35 36 37 38 39 40 41 42 43 44 45 46 47 48 49 51 52 53 54 55 56 57 58 59 60 61 62 63 64 65 66 67 68 69 70 71 72 73 74 75 76 77 78 79 80 81 82 83 84 85 86 87 89 90 91 92 93 94 95 96 97 98 99 100 101 102 103 104 105 106,
[86, size=25] 	 1.7488122E-4 	  1 2 3 4 5 6 7 8 9 10 11 12 13 14 15 16 17 18 19 20 21 22 23 24 25 26 27 28 29 30 31 32 33 34 35 36 37 38 39 40 41 42 43 44 45 46 47 49 51 52 53 55 57 60 65 66 68 69 70 71 72 76 77 79 80 81 82 83 84 86 87 90 91 92 97 98 100 103 104 105 106,
[87, size=1] 	 5.1750225E-4 	  1 2 3 4 5 6 7 8 9 10 11 12 13 14 15 16 17 18 19 20 21 22 23 24 25 26 27 28 29 30 31 32 33 34 35 36 37 38 39 40 41 42 43 44 45 46 47 48 49 51 52 53 54 55 56 57 58 59 60 61 62 63 64 65 66 67 68 69 70 71 72 73 74 75 76 77 78 79 80 81 82 83 84 85 86 87 88 89 90 91 92 93 94 95 96 97 98 99 100 101 102 103 104 105 106,
[88, size=2] 	 0.005288644 	  1 2 3 4 5 6 7 8 9 10 11 12 13 14 15 16 17 18 19 20 21 22 23 24 25 26 27 28 29 30 31 32 33 34 35 36 37 38 39 40 41 42 43 44 45 46 47 48 49 50 51 52 53 54 55 56 57 58 59 60 61 62 63 65 66 67 68 69 70 71 72 73 74 75 76 77 78 79 80 81 82 83 84 85 86 87 88 90 91 92 93 94 95 96 97 98 99 100 101 102 103 104 105 106,
[89, size=15] 	 9.3772006E-4 	  1 2 3 4 5 6 7 8 9 10 11 12 13 14 15 16 17 18 19 20 21 22 23 24 25 26 27 28 29 30 31 32 33 34 35 36 37 38 39 40 41 42 43 44 45 46 47 49 50 51 52 53 55 57 58 59 60 61 62 65 66 68 69 70 71 72 76 77 79 80 81 82 83 84 86 87 88 90 91 92 93 94 97 98 100 101 102 103 104 105 106,
[90, size=1] 	 0.018650802 	  1 2 3 4 5 6 7 8 9 10 11 12 13 14 15 16 17 18 19 20 21 22 23 24 25 26 27 28 29 30 31 32 33 34 35 36 37 38 39 40 41 42 43 44 45 46 47 48 49 50 51 52 53 54 55 56 57 58 59 60 61 62 63 64 65 66 67 68 69 70 71 72 73 74 75 76 77 78 79 80 81 82 83 84 85 86 87 88 90 91 92 93 94 95 96 97 98 99 100 101 102 103 104 105 106,
[91, size=27] 	 0.0010287787 	  1 2 3 4 5 6 7 8 9 10 11 12 13 14 15 16 17 18 19 20 21 22 23 24 25 26 27 28 29 30 31 32 33 34 35 36 37 38 39 40 41 42 43 44 45 46 47 49 50 52 55 60 64 65 66 68 69 70 71 77 79 80 81 82 83 84 86 87 88 90 91 92 97 98 100 103 104 105 106,
[92, size=33] 	 0.0015799764 	  1 2 3 4 5 6 7 8 9 10 11 12 13 14 15 16 17 18 19 20 21 22 23 24 25 26 27 28 29 30 31 32 33 34 35 36 37 38 39 40 41 42 43 44 45 46 47 50 52 55 60 64 65 66 68 69 70 71 77 79 81 83 86 87 88 91 92 97 100 103 104 105 106,
[93, size=1] 	 0.003951235 	  1 2 3 4 5 6 7 8 9 10 11 12 13 14 15 16 17 18 19 20 21 22 23 24 25 26 27 28 29 30 31 32 33 34 35 36 37 38 39 40 41 42 43 44 45 46 47 48 49 50 51 52 53 54 55 56 57 58 59 60 61 62 63 64 65 66 67 68 69 70 71 72 73 74 76 77 78 79 80 81 82 83 84 85 86 87 88 89 90 91 92 93 94 95 96 97 98 99 100 101 102 103 104 105 106,
[94, size=7] 	 0.0017813537 	  1 2 3 4 5 6 7 8 9 10 11 12 13 14 15 16 17 18 19 20 21 22 23 24 25 26 27 28 29 30 31 32 33 34 35 36 37 38 39 40 41 42 43 44 45 46 47 49 50 51 52 53 55 57 58 59 60 61 62 63 64 65 66 67 68 69 70 71 72 73 74 76 77 79 80 81 82 83 84 85 86 87 88 89 90 91 92 93 94 96 97 98 100 101 102 103 104 105 106,
[95, size=31] 	 0.001566598 	  1 2 3 4 5 6 7 8 9 10 11 12 13 14 15 16 17 18 19 20 21 22 23 24 25 26 27 28 29 30 31 32 33 34 35 36 37 38 39 40 41 42 43 44 45 46 47 49 50 52 55 60 64 65 66 68 69 70 71 77 79 81 83 86 87 88 89 91 92 97 100 103 104 105 106,
[96, size=37] 	 5.236813E-4 	  1 2 3 4 5 6 7 8 9 10 11 12 13 14 15 16 17 18 19 24 26 27 28 29 30 31 32 33 34 35 36 37 38 39 40 41 42 43 44 45 46 47 50 52 55 60 64 65 66 68 69 70 71 77 79 81 83 86 87 88 89 91 92 97 100 103 104 105 106,
[97, size=1] 	 0.010618423 	  1 2 3 4 5 6 7 8 9 10 11 12 13 14 15 16 17 18 19 20 21 22 23 24 25 26 27 28 29 30 31 32 33 34 35 36 37 38 39 40 41 42 43 44 45 46 47 48 49 50 51 52 53 54 55 56 57 58 59 60 61 62 63 64 65 66 67 68 69 70 71 72 73 74 75 76 77 78 79 80 81 82 83 84 85 86 87 88 89 90 91 92 93 94 96 97 98 99 100 101 102 103 104 105 106,
[98, size=2] 	 3.2857974E-4 	  1 2 3 4 5 6 7 8 9 10 11 12 13 14 15 16 17 18 19 20 21 22 23 24 25 26 27 28 29 30 31 32 33 34 35 36 37 38 39 40 41 42 43 44 45 46 47 48 49 50 51 52 53 54 55 56 57 58 59 60 61 62 63 64 65 66 67 68 69 70 71 72 73 74 75 76 77 78 79 80 81 82 83 84 85 86 87 88 89 90 91 92 93 94 96 97 98 100 101 102 103 104 105 106,
[99, size=3] 	 4.8231054E-4 	  1 2 3 4 5 6 7 8 9 10 11 12 13 14 15 16 17 18 19 20 21 22 23 24 25 26 27 28 29 30 31 32 33 34 35 36 37 38 39 40 41 42 43 44 45 46 47 48 49 50 51 52 53 54 55 57 58 59 60 61 62 63 64 65 66 67 68 69 70 71 72 73 74 75 76 77 78 79 80 81 82 83 84 85 86 87 88 89 90 91 92 93 94 96 97 98 100 101 102 103 104 105 106,
[100, size=5] 	 0.006083741 	  1 2 3 4 5 6 7 8 9 10 11 12 13 14 15 16 17 18 19 20 21 22 23 24 25 26 27 28 29 30 31 32 33 34 35 36 37 38 39 40 41 42 43 44 45 46 47 49 50 51 52 53 54 55 57 58 59 60 61 62 63 64 65 66 67 68 69 70 71 72 73 74 75 76 77 79 80 81 82 83 84 85 86 87 88 89 90 91 92 93 94 96 97 98 100 101 102 103 104 105 106,
[101, size=20] 	 1.3450894E-4 	  1 2 3 4 5 6 7 8 9 10 11 12 13 14 15 16 17 18 19 20 21 22 23 24 25 26 27 28 29 30 31 32 33 34 35 36 37 38 39 40 41 42 43 44 45 46 47 49 50 51 52 53 55 57 60 64 65 66 68 69 70 71 72 75 76 77 79 80 81 82 83 84 86 87 88 89 90 91 92 97 98 100 103 104 105 106,
[102, size=25] 	 0.0021805807 	  1 2 3 4 5 6 7 8 9 10 11 12 13 14 15 16 17 18 19 20 21 22 23 24 25 26 27 28 29 30 31 32 33 34 35 36 37 38 39 40 41 42 43 44 45 46 47 49 50 52 55 60 64 65 66 68 69 70 71 75 77 79 80 81 82 83 84 86 87 88 89 90 91 92 97 98 100 103 104 105 106,
[103, size=3] 	 0.0010415029 	  1 2 3 4 5 6 7 8 9 10 11 12 13 14 15 16 17 18 19 20 21 22 23 24 25 26 27 28 29 30 31 32 33 34 35 36 37 38 39 40 41 42 43 44 45 46 47 48 49 50 51 52 53 54 55 57 58 59 60 61 62 63 64 65 66 67 68 69 70 71 72 73 74 75 76 77 79 80 81 82 83 84 85 86 87 88 89 90 91 92 93 94 95 96 97 98 100 101 102 103 104 105 106,
[104, size=19] 	 8.256553E-4 	  1 2 3 4 5 6 7 8 9 10 11 12 13 14 15 16 17 18 19 20 21 22 23 24 25 26 27 28 29 30 31 32 33 34 35 36 37 38 39 40 41 42 43 44 45 46 47 49 50 51 52 53 55 57 60 64 65 66 68 69 70 71 72 75 76 77 79 80 81 82 83 84 86 87 88 89 90 91 92 95 97 98 100 103 104 105 106,
[105, size=25] 	 0.0019866223 	  1 2 3 4 5 6 7 8 9 10 11 12 13 14 15 16 17 18 19 20 21 22 23 24 25 26 27 28 29 30 31 32 33 34 35 36 37 38 39 40 41 42 43 44 45 46 47 49 50 52 55 60 64 65 66 68 69 70 71 75 77 79 80 81 82 83 86 87 88 89 90 91 92 95 97 98 100 103 104 105 106,
[106, size=26] 	 1.60257E-4 	  1 2 3 4 5 6 7 8 9 10 11 12 13 14 15 16 17 18 19 20 21 22 23 24 25 26 27 28 29 30 31 32 33 34 35 36 37 38 39 40 41 42 43 44 45 46 47 49 50 52 55 60 64 65 66 68 69 70 71 75 77 79 80 81 83 86 87 88 89 90 91 92 95 97 98 100 103 104 105 106,
[107, size=30] 	 4.2141713E-5 	  1 2 3 4 5 6 7 8 9 10 11 12 13 14 15 16 17 18 19 20 21 22 23 24 25 26 27 28 29 30 31 32 33 34 35 36 37 38 39 40 41 42 43 44 45 46 47 50 52 55 60 64 65 66 68 69 70 71 75 77 79 81 83 86 87 88 89 91 92 95 97 100 103 104 105 106,
[108, size=1] 	 1.1520343E-4 	  1 2 3 4 5 6 7 8 9 10 11 12 13 14 15 16 17 18 19 20 21 22 23 24 25 26 27 28 29 30 31 32 33 34 35 36 37 38 39 40 41 42 43 44 45 46 47 48 49 50 51 52 53 54 55 57 58 59 60 61 62 63 64 65 66 67 68 69 70 71 72 73 74 75 76 77 78 79 80 81 82 83 84 85 86 87 88 89 90 91 92 93 94 95 96 97 98 99 100 101 102 103 104 105 106,
[109, size=24] 	 6.2600424E-4 	  1 2 3 4 5 6 7 8 9 10 11 12 13 14 15 16 17 18 19 20 21 22 23 24 25 26 27 28 29 30 31 32 33 34 35 36 37 38 39 40 41 42 43 44 45 46 47 49 50 52 55 60 64 65 66 68 69 70 71 75 77 79 80 81 82 83 86 87 88 89 90 91 92 95 97 98 99 100 103 104 105 106,
[110, size=1] 	 4.0238487E-4 	  1 2 3 4 5 6 7 8 9 10 11 12 13 14 15 16 17 18 19 20 21 22 23 24 25 26 27 28 29 30 31 32 33 34 35 36 37 38 39 40 41 42 43 44 45 46 47 48 49 50 51 52 53 54 55 56 57 58 59 60 61 62 63 64 65 66 67 68 69 70 71 72 73 74 75 76 77 79 80 81 82 83 84 85 86 87 88 89 90 91 92 93 94 95 96 97 98 99 100 101 102 103 104 105 106,
[111, size=33] 	 2.726819E-4 	  1 2 3 4 5 6 7 8 9 10 11 12 13 14 15 16 17 18 19 24 26 27 28 29 30 31 32 33 34 35 36 37 38 39 40 41 42 43 44 45 46 47 50 52 55 56 60 64 65 66 68 69 70 71 75 77 79 81 83 86 87 88 89 91 92 95 97 99 100 103 104 105 106,
[112, size=1] 	 0.0086782 	  1 2 3 4 5 6 7 8 9 10 11 12 13 14 15 16 17 18 19 20 21 22 23 24 25 26 27 28 29 30 31 32 33 34 35 36 37 38 39 40 41 42 43 44 45 46 47 49 50 51 52 53 54 55 56 57 58 59 60 61 62 63 64 65 66 67 68 69 70 71 72 73 74 75 76 77 78 79 80 81 82 83 84 85 86 87 88 89 90 91 92 93 94 95 96 97 98 99 100 101 102 103 104 105 106,
[113, size=3] 	 0.006267197 	  1 2 3 4 5 6 7 8 9 10 11 12 13 14 15 16 17 18 19 20 21 22 23 24 25 26 27 28 29 30 31 32 33 34 35 36 37 38 39 40 41 42 43 44 45 46 47 49 50 51 52 53 55 56 57 58 59 60 61 62 64 65 66 67 68 69 70 71 72 73 74 75 76 77 78 79 80 81 82 83 84 85 86 87 88 89 90 91 92 93 94 95 96 97 98 99 100 101 102 103 104 105 106,
[114, size=22] 	 1.6713064E-4 	  1 2 3 4 5 6 7 8 9 10 11 12 13 14 15 16 17 18 19 20 21 22 23 24 25 26 27 28 29 30 31 32 33 34 35 36 37 38 39 40 41 42 43 44 45 46 47 49 50 52 55 56 60 64 65 66 68 69 70 71 75 77 78 79 80 81 82 83 86 87 88 89 90 91 92 95 97 98 99 100 103 104 105 106,
[115, size=30] 	 2.4051704E-4 	  1 2 3 4 5 6 7 8 9 10 11 12 13 14 15 16 17 18 19 24 25 26 27 28 29 30 31 32 33 34 35 36 37 38 39 40 41 42 43 44 45 46 47 48 50 52 55 56 60 64 65 66 68 69 70 71 75 77 78 79 81 83 86 87 88 89 91 92 95 97 99 100 103 104 105 106,
[116, size=1] 	 0.022654258 	  1 2 3 4 5 6 7 8 9 10 11 12 13 14 15 16 17 18 19 20 21 22 23 24 25 26 27 28 29 30 31 32 33 34 35 36 37 38 39 40 41 42 43 44 45 46 47 48 49 50 51 52 53 54 55 56 57 58 59 60 61 62 64 65 66 67 68 69 70 71 72 73 74 75 76 77 78 79 80 81 82 83 84 85 86 87 88 89 90 91 92 93 94 95 96 97 98 99 100 101 102 103 104 105 106,
[117, size=6] 	 0.007698779 	  1 2 3 4 5 6 7 8 9 10 11 12 13 14 15 16 17 18 19 20 21 22 23 24 25 26 27 28 29 30 31 32 33 34 35 36 37 38 39 40 41 42 43 44 45 46 47 48 49 50 51 52 53 54 55 56 57 58 59 60 61 62 64 65 66 68 69 70 71 72 75 76 77 78 79 80 81 82 83 84 86 87 88 89 90 91 92 93 94 95 97 98 99 100 101 102 103 104 105 106,
[118, size=2] 	 4.4889672E-4 	  1 2 3 4 5 6 7 8 9 10 11 12 13 14 15 16 17 18 19 20 21 22 23 24 25 26 27 28 29 30 31 32 33 34 35 36 37 38 39 40 41 42 43 44 45 46 47 48 49 50 51 52 53 54 55 56 57 58 59 60 61 62 63 64 65 66 67 68 69 70 71 72 73 74 75 76 77 78 79 80 81 82 83 84 86 87 88 89 90 91 92 93 94 95 97 98 99 100 101 102 103 104 105 106,
[119, size=3] 	 1.3719773E-4 	  1 2 3 4 5 6 7 8 9 10 11 12 13 14 15 16 17 18 19 20 21 22 23 24 25 26 27 28 29 30 31 32 33 34 35 36 37 38 39 40 41 42 43 44 45 46 47 48 49 50 51 52 53 54 55 56 57 58 59 60 61 62 63 64 65 66 67 68 69 70 71 72 73 75 76 77 78 79 80 81 82 83 84 86 87 88 89 90 91 92 93 94 95 97 98 99 100 101 102 103 104 105 106,
[120, size=4] 	 5.3561095E-4 	  1 2 3 4 5 6 7 8 9 10 11 12 13 14 15 16 17 18 19 20 21 22 23 24 25 26 27 28 29 30 31 32 33 34 35 36 37 38 39 40 41 42 43 44 45 46 47 48 49 50 51 52 53 54 55 56 57 58 59 60 61 62 63 64 65 66 68 69 70 71 72 73 75 76 77 78 79 80 81 82 83 84 86 87 88 89 90 91 92 93 94 95 97 98 99 100 101 102 103 104 105 106,
[121, size=6] 	 0.0037091514 	  1 2 3 4 5 6 7 8 9 10 11 12 13 14 15 16 17 18 19 20 21 22 23 24 25 26 27 28 29 30 31 32 33 34 35 36 37 38 39 40 41 42 43 44 45 46 47 48 49 50 51 52 53 54 55 56 57 58 59 60 62 63 64 65 66 68 69 70 71 72 75 76 77 78 79 80 81 82 83 84 86 87 88 89 90 91 92 93 94 95 97 98 99 100 101 102 103 104 105 106,
[122, size=3] 	 2.6529105E-4 	  1 2 3 4 5 6 7 8 9 10 11 12 13 14 15 16 17 18 19 20 21 22 23 24 25 26 27 28 29 30 31 32 33 34 35 36 37 38 39 40 41 42 43 44 45 46 47 48 49 50 51 52 53 54 55 56 57 58 59 60 61 62 63 64 65 66 68 69 70 71 72 73 75 76 77 78 79 80 81 82 83 84 86 87 88 89 90 91 92 93 94 95 96 97 98 99 100 101 102 103 104 105 106,
[123, size=2] 	 4.8471868E-4 	  1 2 3 4 5 6 7 8 9 10 11 12 13 14 15 16 17 18 19 20 21 22 23 24 25 26 27 28 29 30 31 32 33 34 35 36 37 38 39 40 41 42 43 44 45 46 47 48 49 50 51 52 53 54 55 56 57 58 59 60 61 62 63 64 65 66 68 69 70 71 72 73 75 76 77 78 79 80 81 82 83 84 85 86 87 88 89 90 91 92 93 94 95 96 97 98 99 100 101 102 103 104 105 106,
[124, size=8] 	 1.2018601E-6 	  1 2 3 4 5 6 7 8 9 10 11 12 13 14 15 16 17 18 19 20 21 22 23 24 25 26 27 28 29 30 31 32 33 34 35 36 37 38 39 40 41 42 43 44 45 46 47 48 49 50 51 52 53 54 55 56 57 59 60 63 64 65 66 67 68 69 70 71 72 74 75 76 77 78 79 80 81 82 83 84 85 86 87 88 89 90 91 92 95 96 97 98 99 100 103 104 105 106,
[125, size=9] 	 7.27969E-4 	  1 2 3 4 5 6 7 8 9 10 11 12 13 14 15 16 17 18 19 20 21 22 23 24 25 26 27 28 29 30 31 32 33 34 35 36 37 38 39 40 41 42 43 44 45 46 47 48 49 50 51 52 53 54 55 56 57 60 63 64 65 66 67 68 69 70 71 72 74 75 76 77 78 79 80 81 82 83 84 85 86 87 88 89 90 91 92 95 96 97 98 99 100 103 104 105 106,
[126, size=3] 	 0.0074718907 	  1 2 3 4 5 6 7 8 9 10 11 12 13 14 15 16 17 18 19 20 21 22 23 24 25 26 27 28 29 30 31 32 33 34 35 36 37 38 39 40 41 42 43 44 45 46 47 48 49 50 51 52 53 54 55 56 57 58 59 60 62 63 64 65 66 67 68 69 70 71 72 73 74 75 76 77 78 79 80 81 82 83 84 85 86 87 88 89 90 91 92 94 95 96 97 98 99 100 101 103 104 105 106,
[127, size=10] 	 0.0022445458 	  1 2 3 4 5 6 7 8 9 10 11 12 13 14 15 16 17 18 19 20 21 22 23 24 25 26 27 28 29 30 31 32 33 34 35 36 37 38 39 40 41 42 43 44 45 46 47 48 49 50 51 52 54 55 56 57 60 63 64 65 66 67 68 69 70 71 73 74 75 76 77 78 79 80 81 82 83 84 85 86 87 88 89 90 91 92 95 96 97 98 99 100 103 104 105 106,
[128, size=14] 	 0.0026921805 	  1 2 3 4 5 6 7 8 9 10 11 12 13 14 15 16 17 18 19 20 21 22 23 24 25 26 27 28 29 30 31 32 33 34 35 36 37 38 39 40 41 42 43 44 45 46 47 48 49 50 52 54 55 56 60 63 64 65 66 67 68 69 70 71 73 74 75 77 78 79 80 81 82 83 85 86 87 88 89 90 91 92 95 96 97 98 99 100 103 104 105 106,
[129, size=1] 	 5.002828E-4 	  1 2 3 4 5 6 7 8 9 10 11 12 13 14 15 16 17 18 19 20 21 22 23 24 25 26 27 28 29 30 31 32 33 34 35 36 37 38 39 40 41 42 43 44 45 46 47 48 49 50 51 52 53 54 55 56 57 58 59 60 61 62 63 64 65 66 67 68 69 70 71 72 73 74 75 76 77 78 79 80 81 82 83 84 85 86 87 88 89 90 91 92 94 95 96 97 98 99 100 101 102 103 104 105 106,
[130, size=8] 	 0.0023064502 	  1 2 3 4 5 6 7 8 9 10 11 12 13 14 15 16 17 18 19 20 21 22 23 24 25 26 27 28 29 30 31 32 33 34 35 36 37 38 39 40 41 42 43 44 45 46 47 48 49 50 51 52 53 54 55 56 57 60 61 63 64 65 66 67 68 69 70 71 73 74 75 76 77 78 79 80 81 82 83 84 85 86 87 88 89 90 91 92 95 96 97 98 99 100 103 104 105 106,
[131, size=15] 	 0.0017421839 	  1 2 3 4 5 6 7 8 9 10 11 12 13 14 15 16 17 18 19 20 21 22 23 24 25 26 27 28 29 30 31 32 33 34 35 36 37 38 39 40 41 42 43 44 45 46 47 48 49 50 52 54 55 56 60 61 63 64 65 66 67 68 69 70 71 73 74 75 77 78 79 80 81 83 85 86 87 88 89 90 91 92 95 96 97 99 100 103 104 105 106,
[132, size=22] 	 0.0014327602 	  1 2 3 4 5 6 7 8 9 10 11 12 13 14 15 16 17 18 19 24 25 26 27 28 29 30 31 32 33 34 35 36 37 38 39 40 41 42 43 44 45 46 47 48 50 52 54 55 56 60 61 63 64 65 66 67 68 69 70 71 73 74 75 77 78 79 81 83 85 86 87 88 89 91 92 95 96 97 99 100 103 104 105 106,
[133, size=12] 	 2.3766301E-4 	  1 2 3 4 5 6 7 8 9 10 11 12 13 14 15 16 17 18 19 20 21 22 23 24 25 26 27 28 29 30 31 32 33 34 35 36 37 38 39 40 41 42 43 44 45 46 47 48 49 50 52 54 55 56 60 61 63 64 65 66 67 68 69 70 71 73 74 75 77 78 79 80 81 82 83 85 86 87 88 89 90 91 92 93 95 96 97 98 99 100 103 104 105 106,
[134, size=1] 	 0.0014175777 	  1 2 3 4 5 6 7 8 9 10 11 12 13 14 15 16 17 18 19 20 21 22 23 24 25 26 27 28 29 30 31 32 33 34 35 36 37 38 39 40 41 42 43 44 45 46 47 48 49 50 51 52 53 54 55 56 57 58 59 60 61 63 64 65 66 67 68 69 70 71 72 73 74 75 76 77 78 79 80 81 82 83 84 85 86 87 88 89 90 91 92 93 94 95 96 97 98 99 100 101 102 103 104 105 106,
[135, size=2] 	 9.839634E-4 	  1 2 3 4 5 6 7 8 9 10 11 12 13 14 15 16 17 18 19 20 21 22 23 24 25 26 27 28 29 30 31 32 33 34 35 36 37 38 39 40 41 42 43 44 45 46 47 48 49 50 51 52 53 54 55 56 57 59 60 61 63 64 65 66 67 68 69 70 71 72 73 74 75 76 77 78 79 80 81 82 83 84 85 86 87 88 89 90 91 92 93 94 95 96 97 98 99 100 101 102 103 104 105 106,
[136, size=3] 	 7.965154E-4 	  1 2 3 4 5 6 7 8 9 10 11 12 13 14 15 16 17 18 19 20 21 22 23 24 25 26 27 28 29 30 31 32 33 34 35 36 37 38 39 40 41 42 43 44 45 46 47 48 49 50 51 52 53 54 55 56 57 59 60 61 63 64 65 66 67 68 69 70 71 72 73 74 75 76 77 78 79 80 81 82 83 84 85 86 87 88 89 90 91 92 93 95 96 97 98 99 100 101 102 103 104 105 106,
[137, size=4] 	 8.2333485E-4 	  1 2 3 4 5 6 7 8 9 10 11 12 13 14 15 16 17 18 19 20 21 22 23 24 25 26 27 28 29 30 31 32 33 34 35 36 37 38 39 40 41 42 43 44 45 46 47 48 49 50 51 52 53 54 55 56 57 59 60 61 63 64 65 66 67 68 69 70 71 72 73 74 75 76 77 78 79 80 81 82 83 84 85 86 87 88 89 90 91 92 93 95 96 97 98 99 100 102 103 104 105 106,
[138, size=5] 	 0.0013338419 	  1 2 3 4 5 6 7 8 9 10 11 12 13 14 15 16 17 18 19 20 21 22 23 24 25 26 27 28 29 30 31 32 33 34 35 36 37 38 39 40 41 42 43 44 45 46 47 48 49 50 51 52 53 54 55 56 57 60 61 63 64 65 66 67 68 69 70 71 72 73 74 75 76 77 78 79 80 81 82 83 84 85 86 87 88 89 90 91 92 93 95 96 97 98 99 100 102 103 104 105 106,
[139, size=6] 	 0.0011823695 	  1 2 3 4 5 6 7 8 9 10 11 12 13 14 15 16 17 18 19 20 21 22 23 24 25 26 27 28 29 30 31 32 33 34 35 36 37 38 39 40 41 42 43 44 45 46 47 48 49 50 51 52 53 54 55 56 57 60 61 63 64 65 66 67 68 69 70 71 73 74 75 76 77 78 79 80 81 82 83 84 85 86 87 88 89 90 91 92 93 95 96 97 98 99 100 102 103 104 105 106,
[140, size=11] 	 2.6794305E-4 	  1 2 3 4 5 6 7 8 9 10 11 12 13 14 15 16 17 18 19 20 21 22 23 24 25 26 27 28 29 30 31 32 33 34 35 36 37 38 39 40 41 42 43 44 45 46 47 48 49 50 52 54 55 56 60 61 63 64 65 66 67 68 69 70 71 73 74 75 77 78 79 80 81 82 83 85 86 87 88 89 90 91 92 93 95 96 97 98 99 100 102 103 104 105 106,
[141, size=13] 	 8.317748E-4 	  1 2 3 4 5 6 7 8 9 10 11 12 13 14 15 16 17 18 19 20 21 22 23 24 25 26 27 28 29 30 31 32 33 34 35 36 37 38 39 40 41 42 43 44 45 46 47 48 49 50 52 54 55 56 60 61 63 64 65 66 67 68 69 70 71 73 74 75 77 78 79 80 81 83 85 86 87 88 89 90 91 92 93 95 96 97 99 100 102 103 104 105 106,
[142, size=15] 	 3.5942064E-4 	  1 2 3 4 5 6 7 8 9 10 11 12 13 14 15 16 17 18 19 20 21 22 23 24 25 26 27 28 29 30 31 32 33 34 35 36 37 38 39 40 41 42 43 44 45 46 47 48 49 50 52 54 55 56 60 61 63 64 65 66 67 68 69 70 71 73 74 75 77 78 79 81 83 85 86 87 88 89 91 92 93 95 96 97 99 100 102 103 104 105 106,
[143, size=21] 	 0.003743605 	  1 2 3 4 5 6 7 8 9 10 11 12 13 14 15 16 17 18 19 24 26 27 28 29 30 31 32 33 34 35 36 37 38 39 40 41 42 43 44 45 46 47 48 50 52 54 55 56 60 61 63 64 65 66 67 68 69 70 71 73 74 75 77 78 79 81 83 85 86 87 88 89 91 92 93 95 96 97 99 100 102 103 104 105 106,
[144, size=4] 	 2.7122092E-4 	  1 2 3 4 5 6 7 8 9 10 11 12 13 14 15 16 17 18 19 20 21 22 23 24 25 26 27 28 29 30 31 32 33 34 35 36 37 38 39 40 41 42 43 44 45 46 47 48 49 50 51 52 53 54 55 56 57 60 61 62 63 64 65 66 67 68 69 70 71 72 73 74 75 76 77 78 79 80 81 82 83 84 85 86 87 88 89 90 91 92 93 95 96 97 98 99 100 102 103 104 105 106,
[145, size=5] 	 3.7835413E-4 	  1 2 3 4 5 6 7 8 9 10 11 12 13 14 15 16 17 18 19 20 21 22 23 24 25 26 27 28 29 30 31 32 33 34 35 36 37 38 39 40 41 42 43 44 45 46 47 48 49 50 51 52 53 54 55 56 57 60 61 62 63 64 65 66 67 68 69 70 71 73 74 75 76 77 78 79 80 81 82 83 84 85 86 87 88 89 90 91 92 93 95 96 97 98 99 100 102 103 104 105 106,
[146, size=12] 	 0.0010684131 	  1 2 3 4 5 6 7 8 9 10 11 12 13 14 15 16 17 18 19 20 21 22 23 24 25 26 27 28 29 30 31 32 33 34 35 36 37 38 39 40 41 42 43 44 45 46 47 48 49 50 52 54 55 56 60 61 62 63 64 65 66 67 68 69 70 71 73 74 75 77 78 79 80 81 83 85 86 87 88 89 90 91 92 93 95 96 97 99 100 102 103 104 105 106,
[147, size=3] 	 5.329882E-4 	  1 2 3 4 5 6 7 8 9 10 11 12 13 14 15 16 17 18 19 20 21 22 23 24 25 26 27 28 29 30 31 32 33 34 35 36 37 38 39 40 41 42 43 44 45 46 47 48 49 50 51 52 53 54 55 56 57 58 60 61 62 63 64 65 66 67 68 69 70 71 72 73 74 75 76 77 78 79 80 81 82 83 84 85 86 87 88 89 90 91 92 93 95 96 97 98 99 100 102 103 104 105 106,
[148, size=1] 	 4.9023794E-5 	  1 2 3 4 5 6 7 8 9 10 11 12 13 14 15 16 17 18 19 20 21 22 23 24 25 26 27 28 29 30 31 32 33 34 35 36 37 38 39 40 41 42 43 44 45 46 47 48 49 50 51 52 53 54 55 56 57 58 59 60 61 62 63 64 65 66 67 68 69 70 71 72 73 74 75 76 77 78 79 80 81 82 83 84 85 86 87 88 89 90 91 92 93 94 95 96 97 98 99 100 102 103 104 105 106,
[149, size=2] 	 8.2521624E-4 	  1 2 3 4 5 6 7 8 9 10 11 12 13 14 15 16 17 18 19 20 21 22 23 24 25 26 27 28 29 30 31 32 33 34 35 36 37 38 39 40 41 42 43 44 45 46 47 48 49 50 51 52 53 54 55 56 57 58 60 61 62 63 64 65 66 67 68 69 70 71 72 73 74 75 76 77 78 79 80 81 82 83 84 85 86 87 88 89 90 91 92 93 94 95 96 97 98 99 100 102 103 104 105 106,
[150, size=1] 	 8.8964007E-4 	  1 2 3 4 5 6 7 8 9 10 11 12 13 14 15 16 17 18 19 20 21 22 23 24 25 26 27 28 29 30 31 32 33 34 35 36 37 38 39 40 41 42 43 44 45 46 47 48 49 50 51 52 53 54 55 56 57 58 60 61 62 63 64 65 66 67 68 69 70 71 72 73 74 75 76 77 78 79 80 81 82 83 84 85 86 87 88 89 90 91 92 93 94 95 96 97 98 99 100 101 102 103 104 105 106,
[151, size=2] 	 0.012521868 	  1 2 3 4 5 6 7 8 9 10 11 12 13 14 15 16 17 18 19 20 21 22 23 24 25 26 27 28 29 30 31 32 33 34 35 36 37 38 39 40 41 42 43 44 45 46 47 48 49 50 51 52 53 54 55 56 57 58 60 61 62 63 64 65 66 67 68 69 70 71 73 74 75 76 77 78 79 80 81 82 83 84 85 86 87 88 89 90 91 92 93 94 95 96 97 98 99 100 101 102 103 104 105 106,
[152, size=2] 	 0.0070708124 	  1 2 3 4 5 6 7 8 9 10 11 12 13 14 15 16 17 18 19 20 21 22 23 24 25 26 27 28 29 30 31 32 33 34 35 36 37 38 39 40 41 42 43 44 45 46 47 48 49 50 51 52 54 55 56 57 58 59 60 61 62 63 64 65 66 67 68 69 70 71 73 74 75 76 77 78 79 80 81 82 83 84 85 86 87 88 89 90 91 92 93 94 95 96 97 98 99 100 101 102 103 104 105 106,
[153, size=1] 	 0.01937351 	  1 2 3 4 5 6 7 8 9 10 11 12 13 14 15 16 17 18 19 20 21 22 23 24 25 26 27 28 29 30 31 32 33 34 35 36 37 38 39 40 41 42 43 44 45 46 47 48 49 50 51 52 54 55 56 57 58 59 60 61 62 63 64 65 66 67 68 69 70 71 72 73 74 75 76 77 78 79 80 81 82 83 84 85 86 87 88 89 90 91 92 93 94 95 96 97 98 99 100 101 102 103 104 105 106,
[154, size=2] 	 0.0023046911 	  1 2 3 4 5 6 7 8 9 10 11 12 13 14 15 16 17 18 19 20 21 22 23 24 25 26 27 28 29 30 31 32 33 34 35 36 37 38 39 40 41 42 43 44 45 46 47 48 49 50 52 53 54 55 56 57 58 59 60 61 62 63 64 65 66 67 68 69 70 71 72 73 74 75 77 78 79 80 81 82 83 84 85 86 87 88 89 90 91 92 93 94 95 96 97 98 99 100 101 102 103 104 105 106,
[155, size=8] 	 0.003643947 	  1 2 3 4 5 6 7 8 9 10 11 12 13 14 15 16 17 18 19 20 21 22 23 24 25 26 27 28 29 30 31 32 33 34 35 36 37 38 39 40 41 42 43 44 45 46 47 48 49 50 52 53 54 55 56 58 59 60 61 62 63 64 65 66 67 68 69 70 71 72 73 74 75 77 78 79 81 83 85 86 87 88 89 91 92 93 94 95 96 97 99 100 101 102 103 104 105 106,
[156, size=5] 	 4.795288E-4 	  1 2 3 4 5 6 7 8 9 10 11 12 13 14 15 16 17 18 19 20 21 22 23 24 25 26 27 28 29 30 31 32 33 34 35 36 37 38 39 40 41 42 43 44 45 46 47 48 49 50 52 53 54 55 56 58 59 60 61 62 63 64 65 66 67 68 69 70 71 72 73 74 75 76 77 78 79 80 81 83 85 86 87 88 89 90 91 92 93 94 95 96 97 99 100 101 102 103 104 105 106,
[157, size=2] 	 0.010517012 	  1 2 3 4 5 6 7 8 9 10 11 12 13 14 15 16 17 18 19 20 21 22 23 24 25 26 27 28 29 30 31 32 33 34 35 36 37 38 39 40 41 42 43 44 45 46 47 48 49 50 51 52 53 54 55 56 58 59 60 61 62 63 64 65 66 67 68 69 70 71 72 73 74 75 76 77 78 79 80 81 82 83 85 86 87 88 89 90 91 92 93 94 95 96 97 98 99 100 101 102 103 104 105 106,
[158, size=1] 	 0.022008447 	  1 2 3 4 5 6 7 8 9 10 11 12 13 14 15 16 17 18 19 20 21 22 23 24 25 26 27 28 29 30 31 32 33 34 35 36 37 38 39 40 41 42 43 44 45 46 47 48 49 50 51 52 53 54 55 56 57 58 59 60 61 62 63 64 65 66 67 68 69 70 71 72 73 74 75 76 77 78 79 80 81 82 83 85 86 87 88 89 90 91 92 93 94 95 96 97 98 99 100 101 102 103 104 105 106,
[159, size=3] 	 9.76803E-4 	  1 2 3 4 5 6 7 8 9 10 11 12 13 14 15 16 17 18 19 20 21 22 23 24 25 26 27 28 29 30 31 32 33 34 35 36 37 38 39 40 41 42 43 44 45 46 47 48 49 50 51 52 53 54 55 56 57 58 59 60 61 62 63 64 65 66 67 68 69 70 71 72 73 74 75 76 77 78 79 80 81 83 85 86 87 88 89 90 91 92 93 94 95 96 97 99 100 101 102 103 104 105 106,
[160, size=4] 	 0.0038348595 	  1 2 3 4 5 6 7 8 9 10 11 12 13 14 15 16 17 18 19 20 21 22 23 24 25 26 27 28 29 30 31 32 33 34 35 36 37 38 39 40 41 42 43 44 45 46 47 48 49 50 51 52 53 54 55 56 57 58 59 60 61 62 63 64 65 66 67 68 69 70 71 72 73 74 75 76 77 78 79 80 81 83 85 86 87 88 89 91 92 93 94 95 96 97 99 100 101 102 103 104 105 106,
[161, size=2] 	 6.936417E-4 	  1 2 3 4 5 6 7 8 9 10 11 12 13 14 15 16 17 18 19 20 21 22 23 24 25 26 27 28 29 30 31 32 33 34 35 36 37 38 39 40 41 42 43 44 45 46 47 48 49 50 51 52 53 54 55 56 57 58 59 60 61 62 63 64 65 66 67 68 69 70 71 72 73 74 75 76 77 78 79 80 81 83 84 85 86 87 88 89 90 91 92 93 94 95 96 97 99 100 101 102 103 104 105 106,
[162, size=4] 	 6.1637326E-4 	  1 2 3 4 5 6 7 8 9 10 11 12 13 14 15 16 17 18 19 20 21 22 23 24 25 26 27 28 29 30 31 32 33 34 35 36 37 38 39 40 41 42 43 44 45 46 47 48 49 50 51 52 53 54 55 56 57 58 59 60 61 62 63 64 65 66 67 68 69 70 71 72 73 74 75 76 77 78 79 81 83 84 85 86 87 88 89 91 92 93 94 95 96 97 99 100 101 102 103 104 105 106,
[163, size=2] 	 0.0061929026 	  1 2 3 4 5 6 7 8 9 10 11 12 13 14 15 16 17 18 19 20 21 22 23 24 25 26 27 28 29 30 31 32 33 34 35 36 37 38 39 40 41 42 43 44 45 46 47 48 49 50 51 52 53 54 55 56 57 58 59 60 61 62 63 64 65 66 67 68 69 70 71 72 73 74 75 76 77 78 79 81 82 83 84 85 86 87 88 89 91 92 93 94 95 96 97 98 99 100 101 102 103 104 105 106,
[164, size=1] 	 0.01164619 	  1 2 3 4 5 6 7 8 9 10 11 12 13 14 15 16 17 18 19 20 21 22 23 24 25 26 27 28 29 30 31 32 33 34 35 36 37 38 39 40 41 42 43 44 45 46 47 48 49 50 51 52 53 54 55 56 57 58 59 60 61 62 63 64 65 66 67 68 69 70 71 72 73 74 75 76 77 78 79 81 82 83 84 85 86 87 88 89 90 91 92 93 94 95 96 97 98 99 100 101 102 103 104 105 106,
[165, size=2] 	 9.992309E-4 	  1 2 3 4 5 6 7 8 9 10 11 12 13 14 15 16 17 18 19 20 21 22 23 24 25 26 27 28 29 30 31 32 33 34 35 36 37 38 39 40 41 42 43 44 45 46 47 48 50 51 52 53 54 55 56 57 58 59 60 61 62 63 64 65 66 67 68 69 70 71 72 73 74 75 76 77 78 79 81 82 83 84 85 86 87 88 89 90 91 92 93 94 95 96 97 98 99 100 101 102 103 104 105 106,
[166, size=40] 	 3.757553E-5 	  1 13 16 18 19 24 41 44 46 48 50 51 52 53 54 55 56 57 58 59 60 61 62 63 64 65 66 67 68 69 70 71 72 73 74 75 76 77 78 79 81 82 83 84 85 86 87 88 89 90 91 92 93 94 95 96 97 98 99 100 101 102 103 104 105 106,
[167, size=41] 	 5.151639E-5 	  1 16 18 19 24 41 44 46 48 50 51 52 53 54 55 56 57 58 59 60 61 62 63 64 65 66 67 68 69 70 71 72 73 74 75 76 77 78 79 81 82 83 84 85 86 87 88 89 90 91 92 93 94 95 96 97 98 99 100 101 102 103 104 105 106,
[168, size=44] 	 2.3074945E-5 	  1 19 24 44 46 48 50 51 52 53 54 55 56 57 58 59 60 61 62 63 64 65 66 67 68 69 70 71 72 73 74 75 76 77 78 79 81 82 83 84 85 86 87 88 89 90 91 92 93 94 95 96 97 98 99 100 101 102 103 104 105 106,
[169, size=46] 	 8.253954E-4 	  1 19 24 48 50 51 52 53 54 55 56 57 58 59 60 61 62 63 64 65 66 67 68 69 70 71 72 73 74 75 76 77 78 79 81 82 83 84 85 86 87 88 89 90 91 92 93 94 95 96 97 98 99 100 101 102 103 104 105 106,
[170, size=1] 	 0.007746505 	  1 2 3 4 5 6 7 8 9 10 11 12 13 14 15 16 17 18 19 20 21 22 23 24 25 26 27 28 29 30 31 32 33 34 35 36 37 38 39 40 41 42 43 44 45 46 47 48 50 51 52 53 54 55 56 57 58 59 60 61 62 63 64 65 66 67 68 69 70 71 72 73 74 75 76 77 78 79 80 81 82 83 84 85 86 87 88 89 90 91 92 93 94 95 96 97 98 99 100 101 102 103 104 105 106,
[171, size=4] 	 0.0069151456 	  1 2 3 4 5 6 7 8 9 10 11 12 13 14 15 16 17 18 19 21 24 25 26 27 28 29 30 31 32 33 34 35 36 37 38 39 40 41 42 43 44 45 46 47 48 50 51 52 53 54 55 56 57 58 59 60 61 62 63 64 65 66 67 68 69 70 71 72 73 74 75 76 77 78 79 80 81 82 83 84 85 86 87 88 89 90 91 92 93 94 95 96 97 98 99 100 101 102 103 104 105 106,
[172, size=17] 	 5.222985E-4 	  1 2 3 4 5 6 7 8 9 10 11 12 13 14 15 16 17 18 19 24 29 30 31 37 41 42 43 44 45 46 47 48 50 51 52 53 54 55 56 57 58 59 60 61 62 63 64 65 66 67 68 69 70 71 72 73 74 75 76 77 78 79 80 81 82 83 84 85 86 87 88 89 90 91 92 93 94 95 96 97 98 99 100 101 102 103 104 105 106,
[173, size=21] 	 0.0037384774 	  1 2 3 4 5 6 7 8 9 10 11 12 13 14 15 16 17 18 19 24 31 41 42 44 45 46 47 48 50 51 52 53 54 55 56 57 58 59 60 61 62 63 64 65 66 67 68 69 70 71 72 73 74 75 76 77 78 79 80 81 82 83 84 85 86 87 88 89 90 91 92 93 94 95 96 97 98 99 100 101 102 103 104 105 106,
[174, size=30] 	 1.0348627E-4 	  1 2 3 4 5 6 7 9 11 13 14 16 18 19 24 41 44 46 48 50 51 52 53 54 55 56 57 58 59 60 61 62 63 64 65 66 67 68 69 70 71 72 73 74 75 76 77 78 79 80 81 82 83 84 85 86 87 88 89 90 91 92 93 94 95 96 97 98 99 100 101 102 103 104 105 106,
[175, size=31] 	 5.0083036E-5 	  1 2 3 4 5 7 9 11 13 14 16 18 19 24 41 44 46 48 50 51 52 53 54 55 56 57 58 59 60 61 62 63 64 65 66 67 68 69 70 71 72 73 74 75 76 77 78 79 80 81 82 83 84 85 86 87 88 89 90 91 92 93 94 95 96 97 98 99 100 101 102 103 104 105 106,
[176, size=1] 	 0.0098660365 	  1 2 3 4 5 6 7 8 9 10 11 12 13 14 15 16 17 18 19 21 22 23 24 25 26 27 28 29 30 31 32 33 34 35 36 37 38 39 40 41 42 43 44 45 46 47 48 49 50 51 52 53 54 55 56 57 58 59 60 61 62 63 64 65 66 67 68 69 70 71 72 73 74 75 76 77 78 79 80 81 82 83 84 85 86 87 88 89 90 91 92 93 94 95 96 97 98 99 100 101 102 103 104 105 106,
[177, size=3] 	 0.0010261247 	  1 2 3 4 5 6 7 8 9 10 11 12 13 14 15 16 17 18 19 21 24 25 26 27 28 29 30 31 32 33 34 35 36 37 38 39 40 41 42 43 44 45 46 47 48 49 50 51 52 53 54 55 56 57 58 59 60 61 62 63 64 65 66 67 68 69 70 71 72 73 74 75 76 77 78 79 80 81 82 83 84 85 86 87 88 89 90 91 92 93 94 95 96 97 98 99 100 101 102 103 104 105 106,
[178, size=4] 	 0.0175034 	  1 2 3 4 5 6 7 8 9 10 11 12 13 14 15 16 17 18 19 24 25 26 27 28 29 30 31 32 33 34 35 36 37 38 39 40 41 42 43 44 45 46 47 48 49 50 51 52 53 54 55 56 57 58 59 60 61 62 63 64 65 66 67 68 69 70 71 72 73 74 75 76 77 78 79 80 81 82 83 84 85 86 87 88 89 90 91 92 93 94 95 96 97 98 99 100 101 102 103 104 105 106,
[179, size=14] 	 1.7247141E-4 	  1 2 3 4 5 6 7 8 9 10 11 12 13 14 15 16 17 18 19 24 26 27 29 30 31 37 41 42 43 44 45 46 47 48 49 50 51 52 53 54 55 56 57 58 59 60 61 62 63 64 65 66 67 68 69 70 71 72 73 74 75 76 77 78 79 80 81 82 83 84 85 86 87 88 89 90 91 92 93 94 95 96 97 98 99 100 101 102 103 104 105 106,
[180, size=23] 	 7.207905E-6 	  1 2 3 4 5 6 7 8 9 10 11 12 13 14 15 16 17 18 19 24 31 41 44 46 48 49 50 51 52 53 54 55 56 57 58 59 60 61 62 63 64 65 66 67 68 69 70 71 72 73 74 75 76 77 78 79 80 81 82 83 84 85 86 87 88 89 90 91 92 93 94 95 96 97 98 99 100 101 102 103 104 105 106,
[181, size=24] 	 8.143204E-5 	  1 2 3 4 5 6 7 8 9 10 11 12 13 14 15 16 17 18 19 24 41 44 46 48 49 50 51 52 53 54 55 56 57 58 59 60 61 62 63 64 65 66 67 68 69 70 71 72 73 74 75 76 77 78 79 80 81 82 83 84 85 86 87 88 89 90 91 92 93 94 95 96 97 98 99 100 101 102 103 104 105 106,
[182, size=25] 	 1.666216E-5 	  1 2 3 4 5 6 7 8 9 10 11 12 13 14 15 16 18 19 24 41 44 46 48 49 50 51 52 53 54 55 56 57 58 59 60 61 62 63 64 65 66 67 68 69 70 71 72 73 74 75 76 77 78 79 80 81 82 83 84 85 86 87 88 89 90 91 92 93 94 95 96 97 98 99 100 101 102 103 104 105 106,
[183, size=1] 	 0.008829496 	  1 2 3 4 5 6 7 8 9 10 11 12 13 14 15 16 17 18 19 20 21 23 24 25 26 27 28 29 30 31 32 33 34 35 36 37 38 39 40 41 42 43 44 45 46 47 48 49 50 51 52 53 54 55 56 57 58 59 60 61 62 63 64 65 66 67 68 69 70 71 72 73 74 75 76 77 78 79 80 81 82 83 84 85 86 87 88 89 90 91 92 93 94 95 96 97 98 99 100 101 102 103 104 105 106,
[184, size=2] 	 0.0027032245 	  1 2 3 4 5 6 7 8 9 10 11 12 13 14 15 16 17 18 19 20 21 24 25 26 27 28 29 30 31 32 33 34 35 36 37 38 39 40 41 42 43 44 45 46 47 48 49 50 51 52 53 54 55 56 57 58 59 60 61 62 63 64 65 66 67 68 69 70 71 72 73 74 75 76 77 78 79 80 81 82 83 84 85 86 87 88 89 90 91 92 93 94 95 96 97 98 99 100 101 102 103 104 105 106,
[185, size=3] 	 0.0048073675 	  1 2 3 4 5 6 7 8 9 10 11 12 13 14 15 16 17 18 19 20 24 25 26 27 28 29 30 31 32 33 34 35 36 37 38 39 40 41 42 43 44 45 46 47 48 49 50 51 52 53 54 55 56 57 58 59 60 61 62 63 64 65 66 67 68 69 70 71 72 73 74 75 76 77 78 79 80 81 82 83 84 85 86 87 88 89 90 91 92 93 94 95 96 97 98 99 100 101 102 103 104 105 106,
[186, size=2] 	 0.0064024907 	  1 2 3 4 5 6 7 8 9 10 11 12 13 14 15 16 17 18 19 20 22 24 25 26 27 28 29 30 31 32 33 34 35 36 37 38 39 40 41 42 43 44 45 46 47 48 49 50 51 52 53 54 55 56 57 58 59 60 61 62 63 64 65 66 67 68 69 70 71 72 73 74 75 76 77 78 79 80 81 82 83 84 85 86 87 88 89 90 91 92 93 94 95 96 97 98 99 100 101 102 103 104 105 106,
[187, size=9] 	 3.7059386E-4 	  1 2 3 4 5 6 7 8 9 10 11 12 13 14 15 16 17 18 19 20 22 24 26 27 29 30 31 32 33 37 39 41 42 43 44 45 46 47 48 49 50 51 52 53 54 55 56 57 58 59 60 61 62 63 64 65 66 67 68 69 70 71 72 73 74 75 76 77 78 79 80 81 82 83 84 85 86 87 88 89 90 91 92 93 94 95 96 97 98 99 100 101 102 103 104 105 106,
[188, size=10] 	 1.7650283E-4 	  1 2 3 4 5 6 7 8 9 10 11 12 13 14 15 16 17 18 19 20 22 24 26 27 29 30 31 33 37 39 41 42 43 44 45 46 47 48 49 50 51 52 53 54 55 56 57 58 59 60 61 62 63 64 65 66 67 68 69 70 71 72 73 74 75 76 77 78 79 80 81 82 83 84 85 86 87 88 89 90 91 92 93 94 95 96 97 98 99 100 101 102 103 104 105 106,
[189, size=11] 	 4.63881E-4 	  1 2 3 4 5 6 7 8 9 10 11 12 13 14 15 16 17 18 19 20 22 24 26 27 29 30 31 33 37 41 42 43 44 45 46 47 48 49 50 51 52 53 54 55 56 57 58 59 60 61 62 63 64 65 66 67 68 69 70 71 72 73 74 75 76 77 78 79 80 81 82 83 84 85 86 87 88 89 90 91 92 93 94 95 96 97 98 99 100 101 102 103 104 105 106,
[190, size=12] 	 1.7326651E-4 	  1 2 3 4 5 6 7 8 9 10 11 12 13 14 15 16 17 18 19 20 22 24 26 27 29 30 31 37 41 42 43 44 45 46 47 48 49 50 51 52 53 54 55 56 57 58 59 60 61 62 63 64 65 66 67 68 69 70 71 72 73 74 75 76 77 78 79 80 81 82 83 84 85 86 87 88 89 90 91 92 93 94 95 96 97 98 99 100 101 102 103 104 105 106,
[191, size=39] 	 9.7669836E-5 	  1 19 20 22 24 41 44 46 48 49 50 51 52 53 54 55 56 57 58 59 60 61 62 63 64 65 66 67 68 69 70 71 72 73 74 75 76 77 78 79 80 81 82 83 84 85 86 87 88 89 90 91 92 93 94 95 96 97 98 99 100 101 102 103 104 105 106,
[192, size=40] 	 4.254734E-4 	  1 19 20 22 24 44 46 48 49 50 51 52 53 54 55 56 57 58 59 60 61 62 63 64 65 66 67 68 69 70 71 72 73 74 75 76 77 78 79 80 81 82 83 84 85 86 87 88 89 90 91 92 93 94 95 96 97 98 99 100 101 102 103 104 105 106,
[193, size=41] 	 8.4101467E-4 	  1 19 20 22 24 46 48 49 50 51 52 53 54 55 56 57 58 59 60 61 62 63 64 65 66 67 68 69 70 71 72 73 74 75 76 77 78 79 80 81 82 83 84 85 86 87 88 89 90 91 92 93 94 95 96 97 98 99 100 101 102 103 104 105 106,
[194, size=42] 	 0.0022241762 	  1 19 20 22 24 48 49 50 51 52 53 54 55 56 57 58 59 60 61 62 63 64 65 66 67 68 69 70 71 72 73 74 75 76 77 78 79 80 81 82 83 84 85 86 87 88 89 90 91 92 93 94 95 96 97 98 99 100 101 102 103 104 105 106,
[195, size=1] 	 0.015682237 	  1 2 3 4 5 6 7 8 9 10 11 12 13 14 15 16 17 18 19 20 22 23 24 25 26 27 28 29 30 31 32 33 34 35 36 37 38 39 40 41 42 43 44 45 46 47 48 49 50 51 52 53 54 55 56 57 58 59 60 61 62 63 64 65 66 67 68 69 70 71 72 73 74 75 76 77 78 79 80 81 82 83 84 85 86 87 88 89 90 91 92 93 94 95 96 97 98 99 100 101 102 103 104 105 106,
[196, size=2] 	 2.9973948E-4 	  1 2 3 4 5 6 7 8 9 10 11 12 13 14 15 16 17 18 19 20 22 23 24 26 27 28 29 30 31 32 33 34 35 36 37 38 39 40 41 42 43 44 45 46 47 48 49 50 51 52 53 54 55 56 57 58 59 60 61 62 63 64 65 66 67 68 69 70 71 72 73 74 75 76 77 78 79 80 81 82 83 84 85 86 87 88 89 90 91 92 93 94 95 96 97 98 99 100 101 102 103 104 105 106,
[197, size=1] 	 0.013225885 	  1 2 3 4 5 6 7 8 9 10 11 12 13 14 15 16 17 18 19 20 21 22 23 24 26 27 28 29 30 31 32 33 34 35 36 37 38 39 40 41 42 43 44 45 46 47 48 49 50 51 52 53 54 55 56 57 58 59 60 61 62 63 64 65 66 67 68 69 70 71 72 73 74 75 76 77 78 79 80 81 82 83 84 85 86 87 88 89 90 91 92 93 94 95 96 97 98 99 100 101 102 103 104 105 106,
[198, size=3] 	 0.013474887 	  1 2 3 4 5 6 7 8 9 10 11 12 13 14 15 16 17 18 19 20 21 22 23 24 26 27 29 30 31 32 33 34 35 36 37 38 39 41 42 43 44 45 46 47 48 49 50 51 52 53 54 55 56 57 58 59 60 61 62 63 64 65 66 67 68 69 70 71 72 73 74 75 76 77 78 79 80 81 82 83 84 85 86 87 88 89 90 91 92 93 94 95 96 97 98 99 100 101 102 103 104 105 106,
[199, size=7] 	 0.0037990503 	  1 2 3 4 5 6 7 8 9 10 11 12 13 14 15 16 17 18 19 20 21 22 23 24 26 27 29 30 31 32 33 37 39 41 42 43 44 45 46 47 48 49 50 51 52 53 54 55 56 57 58 59 60 61 62 63 64 65 66 67 68 69 70 71 72 73 74 75 76 77 78 79 80 81 82 83 84 85 86 87 88 89 90 91 92 93 94 95 96 97 98 99 100 101 102 103 104 105 106,
[200, size=22] 	 3.610801E-5 	  1 2 3 4 5 6 7 8 9 10 11 12 13 14 16 18 19 20 21 22 23 24 41 44 46 48 49 50 51 52 53 54 55 56 57 58 59 60 61 62 63 64 65 66 67 68 69 70 71 72 73 74 75 76 77 78 79 80 81 82 83 84 85 86 87 88 89 90 91 92 93 94 95 96 97 98 99 100 101 102 103 104 105 106,
[201, size=29] 	 5.12208E-4 	  1 2 5 7 9 11 13 16 18 19 20 21 22 23 24 41 44 46 48 49 50 51 52 53 54 55 56 57 58 59 60 61 62 63 64 65 66 67 68 69 70 71 72 73 74 75 76 77 78 79 80 81 82 83 84 85 86 87 88 89 90 91 92 93 94 95 96 97 98 99 100 101 102 103 104 105 106,
[202, size=40] 	 0.003267789 	  1 19 20 21 22 23 24 48 49 50 51 52 53 54 55 56 57 58 59 60 61 62 63 64 65 66 67 68 69 70 71 72 73 74 75 76 77 78 79 80 81 82 83 84 85 86 87 88 89 90 91 92 93 94 95 96 97 98 99 100 101 102 103 104 105 106,
[203, size=11] 	 0.004269984 	  1 2 3 4 5 6 7 8 9 10 11 12 13 14 15 16 17 18 19 20 21 22 23 24 25 29 30 31 37 41 42 43 44 45 46 47 48 49 50 51 52 53 54 55 56 57 58 59 60 61 62 63 64 65 66 67 68 69 70 71 72 73 74 75 76 77 78 79 80 81 82 83 84 85 86 87 88 89 90 91 92 93 94 95 96 97 98 99 100 101 102 103 104 105 106,
[204, size=5] 	 3.1752657E-4 	  1 2 3 4 5 6 7 8 9 10 11 12 13 14 15 16 17 18 19 20 21 22 23 24 25 26 27 28 29 30 31 32 33 37 39 41 42 43 44 45 46 47 48 49 50 51 52 53 54 55 56 57 58 59 60 61 62 63 64 65 66 67 68 69 70 71 72 73 74 75 76 77 78 79 80 81 82 83 84 85 86 87 88 89 90 91 92 93 94 95 96 97 98 99 100 101 102 103 104 105 106,
[205, size=1] 	 0.008597944 	  1 2 3 4 5 6 7 8 9 10 11 12 13 14 15 16 17 18 19 20 21 22 23 24 25 26 27 28 29 30 31 32 33 34 36 37 38 39 40 41 42 43 44 45 46 47 48 49 50 51 52 53 54 55 56 57 58 59 60 61 62 63 64 65 66 67 68 69 70 71 72 73 74 75 76 77 78 79 80 81 82 83 84 85 86 87 88 89 90 91 92 93 94 95 96 97 98 99 100 101 102 103 104 105 106,
[206, size=9] 	 0.0063934843 	  1 2 3 4 5 6 7 8 9 10 11 12 13 14 15 16 17 18 19 20 21 22 23 24 25 28 29 30 31 37 40 41 42 43 44 45 46 47 48 49 50 51 52 53 54 55 56 57 58 59 60 61 62 63 64 65 66 67 68 69 70 71 72 73 74 75 76 77 78 79 80 81 82 83 84 85 86 87 88 89 90 91 92 93 94 95 96 97 98 99 100 101 102 103 104 105 106,
[207, size=12] 	 0.0046506943 	  1 2 3 4 5 6 7 8 9 10 11 12 13 14 15 16 17 18 19 20 21 22 23 24 25 28 30 31 40 41 42 44 45 46 47 48 49 50 51 52 53 54 55 56 57 58 59 60 61 62 63 64 65 66 67 68 69 70 71 72 73 74 75 76 77 78 79 80 81 82 83 84 85 86 87 88 89 90 91 92 93 94 95 96 97 98 99 100 101 102 103 104 105 106,
[208, size=1] 	 6.026036E-4 	  1 2 3 4 5 6 7 8 9 10 11 12 13 14 15 16 17 18 19 20 21 22 23 24 25 26 27 28 29 30 31 32 33 34 35 37 38 39 40 41 42 43 44 45 46 47 48 49 50 51 52 53 54 55 56 57 58 59 60 61 62 63 64 65 66 67 68 69 70 71 72 73 74 75 76 77 78 79 80 81 82 83 84 85 86 87 88 89 90 91 92 93 94 95 96 97 98 99 100 101 102 103 104 105 106,
[209, size=2] 	 5.3734594E-4 	  1 2 3 4 5 6 7 8 9 10 11 12 13 14 15 16 17 18 19 20 21 22 23 24 25 26 27 28 29 30 31 32 33 35 37 38 39 40 41 42 43 44 45 46 47 48 49 50 51 52 53 54 55 56 57 58 59 60 61 62 63 64 65 66 67 68 69 70 71 72 73 74 75 76 77 78 79 80 81 82 83 84 85 86 87 88 89 90 91 92 93 94 95 96 97 98 99 100 101 102 103 104 105 106,
[210, size=3] 	 0.0010239059 	  1 2 3 4 5 6 7 8 9 10 11 12 13 14 15 16 17 18 19 20 21 22 23 24 25 26 27 28 29 30 31 32 33 35 37 39 40 41 42 43 44 45 46 47 48 49 50 51 52 53 54 55 56 57 58 59 60 61 62 63 64 65 66 67 68 69 70 71 72 73 74 75 76 77 78 79 80 81 82 83 84 85 86 87 88 89 90 91 92 93 94 95 96 97 98 99 100 101 102 103 104 105 106,
[211, size=4] 	 1.3256315E-4 	  1 2 3 4 5 6 7 8 9 10 11 12 13 14 15 16 17 18 19 20 21 22 23 24 25 26 27 28 29 30 31 33 35 37 39 40 41 42 43 44 45 46 47 48 49 50 51 52 53 54 55 56 57 58 59 60 61 62 63 64 65 66 67 68 69 70 71 72 73 74 75 76 77 78 79 80 81 82 83 84 85 86 87 88 89 90 91 92 93 94 95 96 97 98 99 100 101 102 103 104 105 106,
[212, size=5] 	 4.370931E-5 	  1 2 3 4 5 6 7 8 9 10 11 12 13 14 15 16 17 18 19 20 21 22 23 24 25 26 27 28 29 30 31 33 35 37 40 41 42 43 44 45 46 47 48 49 50 51 52 53 54 55 56 57 58 59 60 61 62 63 64 65 66 67 68 69 70 71 72 73 74 75 76 77 78 79 80 81 82 83 84 85 86 87 88 89 90 91 92 93 94 95 96 97 98 99 100 101 102 103 104 105 106,
[213, size=6] 	 0.0049809483 	  1 2 3 4 5 6 7 8 9 10 11 12 13 14 15 16 17 18 19 20 21 22 23 24 25 26 27 28 29 30 31 35 37 40 41 42 43 44 45 46 47 48 49 50 51 52 53 54 55 56 57 58 59 60 61 62 63 64 65 66 67 68 69 70 71 72 73 74 75 76 77 78 79 80 81 82 83 84 85 86 87 88 89 90 91 92 93 94 95 96 97 98 99 100 101 102 103 104 105 106,
[214, size=7] 	 4.077819E-4 	  1 2 3 4 5 6 7 8 9 10 11 12 13 14 15 16 17 18 19 20 21 22 23 24 25 27 28 29 30 31 35 37 40 41 42 43 44 45 46 47 48 49 50 51 52 53 54 55 56 57 58 59 60 61 62 63 64 65 66 67 68 69 70 71 72 73 74 75 76 77 78 79 80 81 82 83 84 85 86 87 88 89 90 91 92 93 94 95 96 97 98 99 100 101 102 103 104 105 106,
[215, size=10] 	 1.7603303E-4 	  1 2 3 4 5 6 7 8 9 10 11 12 13 14 15 16 17 18 19 20 21 22 23 24 25 28 30 31 35 37 40 41 42 44 45 46 47 48 49 50 51 52 53 54 55 56 57 58 59 60 61 62 63 64 65 66 67 68 69 70 71 72 73 74 75 76 77 78 79 80 81 82 83 84 85 86 87 88 89 90 91 92 93 94 95 96 97 98 99 100 101 102 103 104 105 106,
[216, size=2] 	 5.462879E-4 	  1 2 3 4 5 6 7 8 9 10 11 12 13 14 15 16 17 18 19 20 21 22 23 24 25 26 27 28 29 30 31 32 33 35 36 37 39 40 41 42 43 44 45 46 47 48 49 50 51 52 53 54 55 56 57 58 59 60 61 62 63 64 65 66 67 68 69 70 71 72 73 74 75 76 77 78 79 80 81 82 83 84 85 86 87 88 89 90 91 92 93 94 95 96 97 98 99 100 101 102 103 104 105 106,
[217, size=6] 	 2.45366E-4 	  1 2 3 4 5 6 7 8 9 10 11 12 13 14 15 16 17 18 19 20 21 22 23 24 25 27 28 29 30 31 35 36 37 40 41 42 43 44 45 46 47 48 49 50 51 52 53 54 55 56 57 58 59 60 61 62 63 64 65 66 67 68 69 70 71 72 73 74 75 76 77 78 79 80 81 82 83 84 85 86 87 88 89 90 91 92 93 94 95 96 97 98 99 100 101 102 103 104 105 106,
[218, size=1] 	 5.720032E-4 	  1 2 3 4 5 6 7 8 9 10 11 12 13 14 15 16 17 18 19 20 21 22 23 24 25 26 27 28 29 30 31 32 33 34 35 36 37 39 40 41 42 43 44 45 46 47 48 49 50 51 52 53 54 55 56 57 58 59 60 61 62 63 64 65 66 67 68 69 70 71 72 73 74 75 76 77 78 79 80 81 82 83 84 85 86 87 88 89 90 91 92 93 94 95 96 97 98 99 100 101 102 103 104 105 106,
[219, size=5] 	 2.2298449E-5 	  1 2 3 4 5 6 7 8 9 10 11 12 13 14 15 16 17 18 19 20 21 22 23 24 25 27 28 29 30 31 34 35 36 37 40 41 42 43 44 45 46 47 48 49 50 51 52 53 54 55 56 57 58 59 60 61 62 63 64 65 66 67 68 69 70 71 72 73 74 75 76 77 78 79 80 81 82 83 84 85 86 87 88 89 90 91 92 93 94 95 96 97 98 99 100 101 102 103 104 105 106,
[220, size=2] 	 0.010591591 	  1 2 3 4 5 6 7 8 9 10 11 12 13 14 15 16 17 18 19 20 21 22 23 24 25 26 27 28 29 30 31 33 34 35 36 37 38 40 41 42 43 44 45 46 47 48 49 50 51 52 53 54 55 56 57 58 59 60 61 62 63 64 65 66 67 68 69 70 71 72 73 74 75 76 77 78 79 80 81 82 83 84 85 86 87 88 89 90 91 92 93 94 95 96 97 98 99 100 101 102 103 104 105 106,
[221, size=4] 	 3.6114416E-4 	  1 2 3 4 5 6 7 8 9 10 11 12 13 14 15 16 17 18 19 20 21 22 23 24 25 28 29 30 31 32 34 35 36 37 38 40 41 42 43 44 45 46 47 48 49 50 51 52 53 54 55 56 57 58 59 60 61 62 63 64 65 66 67 68 69 70 71 72 73 74 75 76 77 78 79 80 81 82 83 84 85 86 87 88 89 90 91 92 93 94 95 96 97 98 99 100 101 102 103 104 105 106,
[222, size=3] 	 0.0010549916 	  1 2 3 4 5 6 7 8 9 10 11 12 13 14 15 16 17 18 19 20 21 22 23 24 25 28 29 30 31 32 34 35 36 37 38 39 40 41 42 43 44 45 46 47 48 49 50 51 52 53 54 55 56 57 58 59 60 61 62 63 64 65 66 67 68 69 70 71 72 73 74 75 76 77 78 79 80 81 82 83 84 85 86 87 88 89 90 91 92 93 94 95 96 97 98 99 100 101 102 103 104 105 106,
[223, size=1] 	 4.7591937E-4 	  1 2 3 4 5 6 7 8 9 10 11 12 13 14 15 16 17 18 19 20 21 22 23 24 25 27 28 29 30 31 32 33 34 35 36 37 38 39 40 41 42 43 44 45 46 47 48 49 50 51 52 53 54 55 56 57 58 59 60 61 62 63 64 65 66 67 68 69 70 71 72 73 74 75 76 77 78 79 80 81 82 83 84 85 86 87 88 89 90 91 92 93 94 95 96 97 98 99 100 101 102 103 104 105 106,
[224, size=2] 	 0.013677278 	  1 2 3 4 5 6 7 8 9 10 11 12 13 14 15 16 17 18 19 20 21 22 23 24 25 28 29 30 31 32 33 34 35 36 37 38 39 40 41 42 43 44 45 46 47 48 49 50 51 52 53 54 55 56 57 58 59 60 61 62 63 64 65 66 67 68 69 70 71 72 73 74 75 76 77 78 79 80 81 82 83 84 85 86 87 88 89 90 91 92 93 94 95 96 97 98 99 100 101 102 103 104 105 106,
[225, size=1] 	 0.0018162258 	  1 2 3 4 5 6 7 8 9 10 11 12 13 14 15 16 17 18 19 20 21 22 23 24 25 26 28 29 30 31 32 33 34 35 36 37 38 39 40 41 42 43 44 45 46 47 48 49 50 51 52 53 54 55 56 57 58 59 60 61 62 63 64 65 66 67 68 69 70 71 72 73 74 75 76 77 78 79 80 81 82 83 84 85 86 87 88 89 90 91 92 93 94 95 96 97 98 99 100 101 102 103 104 105 106,
[226, size=1] 	 0.019201444 	  1 2 3 4 5 6 7 8 9 10 11 12 13 14 15 16 17 18 19 20 21 22 23 24 25 26 27 28 29 30 31 32 33 34 35 36 37 38 39 40 41 42 44 45 46 47 48 49 50 51 52 53 54 55 56 57 58 59 60 61 62 63 64 65 66 67 68 69 70 71 72 73 74 75 76 77 78 79 80 81 82 83 84 85 86 87 88 89 90 91 92 93 94 95 96 97 98 99 100 101 102 103 104 105 106,
[227, size=2] 	 0.0051380615 	  1 2 3 4 5 6 7 8 9 10 11 12 13 14 15 16 17 18 19 20 21 22 23 24 25 26 27 28 30 31 32 33 34 35 36 38 39 40 41 42 43 44 45 46 47 48 49 50 51 52 53 54 55 56 57 58 59 60 61 62 63 64 65 66 67 68 69 70 71 72 73 74 75 76 77 78 79 80 81 82 83 84 85 86 87 88 89 90 91 92 93 94 95 96 97 98 99 100 101 102 103 104 105 106,
[228, size=2] 	 9.770585E-4 	  1 2 3 4 5 6 7 8 9 10 11 12 13 14 15 16 17 18 19 20 21 22 23 24 25 26 27 28 29 31 32 33 34 35 36 37 38 39 40 41 42 43 44 45 46 48 49 50 51 52 53 54 55 56 57 58 59 60 61 62 63 64 65 66 67 68 69 70 71 72 73 74 75 76 77 78 79 80 81 82 83 84 85 86 87 88 89 90 91 92 93 94 95 96 97 98 99 100 101 102 103 104 105 106,
[229, size=3] 	 2.4916176E-4 	  1 2 3 4 5 6 7 8 9 10 11 12 13 14 15 16 17 18 19 20 21 22 23 24 25 26 27 28 29 31 32 33 34 35 36 37 38 39 40 41 42 43 44 46 48 49 50 51 52 53 54 55 56 57 58 59 60 61 62 63 64 65 66 67 68 69 70 71 72 73 74 75 76 77 78 79 80 81 82 83 84 85 86 87 88 89 90 91 92 93 94 95 96 97 98 99 100 101 102 103 104 105 106,
[230, size=25] 	 1.6607737E-4 	  1 19 20 21 22 23 24 25 26 27 28 29 32 33 34 35 36 37 38 39 40 43 48 49 50 51 52 53 54 55 56 57 58 59 60 61 62 63 64 65 66 67 68 69 70 71 72 73 74 75 76 77 78 79 80 81 82 83 84 85 86 87 88 89 90 91 92 93 94 95 96 97 98 99 100 101 102 103 104 105 106,
[231, size=3] 	 2.4407935E-5 	  1 2 3 4 5 6 7 8 9 10 11 12 13 14 15 16 18 19 20 21 22 23 24 25 26 27 28 29 30 32 33 34 35 36 37 38 39 40 41 43 44 45 46 47 48 49 50 51 52 53 54 55 56 57 58 59 60 61 62 63 64 65 66 67 68 69 70 71 72 73 74 75 76 77 78 79 80 81 82 83 84 85 86 87 88 89 90 91 92 93 94 95 96 97 98 99 100 101 102 103 104 105 106,
[232, size=4] 	 5.5555656E-6 	  1 2 3 4 5 6 7 8 9 10 11 12 13 14 16 18 19 20 21 22 23 24 25 26 27 28 29 30 32 33 34 35 36 37 38 39 40 41 43 44 45 46 47 48 49 50 51 52 53 54 55 56 57 58 59 60 61 62 63 64 65 66 67 68 69 70 71 72 73 74 75 76 77 78 79 80 81 82 83 84 85 86 87 88 89 90 91 92 93 94 95 96 97 98 99 100 101 102 103 104 105 106,
[233, size=5] 	 1.4636071E-5 	  1 2 3 4 5 6 7 8 9 10 11 13 14 16 18 19 20 21 22 23 24 25 26 27 28 29 30 32 33 34 35 36 37 38 39 40 41 43 44 45 46 47 48 49 50 51 52 53 54 55 56 57 58 59 60 61 62 63 64 65 66 67 68 69 70 71 72 73 74 75 76 77 78 79 80 81 82 83 84 85 86 87 88 89 90 91 92 93 94 95 96 97 98 99 100 101 102 103 104 105 106,
[234, size=1] 	 7.336612E-6 	  1 2 3 4 5 6 7 8 9 10 11 12 13 14 15 16 17 18 19 20 21 22 23 24 25 26 27 28 29 30 32 33 34 35 36 37 38 39 40 41 42 43 44 45 46 47 48 49 50 51 52 53 54 55 56 57 58 59 60 61 62 63 64 65 66 67 68 69 70 71 72 73 74 75 76 77 78 79 80 81 82 83 84 85 86 87 88 89 90 91 92 93 94 95 96 97 98 99 100 101 102 103 104 105 106,
[235, size=2] 	 2.0710107E-5 	  1 2 3 4 5 6 7 8 9 10 11 12 13 14 15 16 18 19 20 21 22 23 24 25 26 27 28 29 30 32 33 34 35 36 37 38 39 40 41 42 43 44 45 46 47 48 49 50 51 52 53 54 55 56 57 58 59 60 61 62 63 64 65 66 67 68 69 70 71 72 73 74 75 76 77 78 79 80 81 82 83 84 85 86 87 88 89 90 91 92 93 94 95 96 97 98 99 100 101 102 103 104 105 106,
[236, size=1] 	 1.0159347E-5 	  1 2 3 4 5 6 7 8 9 10 11 12 13 14 15 16 18 19 20 21 22 23 24 25 26 27 28 29 30 31 32 33 34 35 36 37 38 39 40 41 42 43 44 45 46 47 48 49 50 51 52 53 54 55 56 57 58 59 60 61 62 63 64 65 66 67 68 69 70 71 72 73 74 75 76 77 78 79 80 81 82 83 84 85 86 87 88 89 90 91 92 93 94 95 96 97 98 99 100 101 102 103 104 105 106,
[237, size=9] 	 9.995929E-6 	  1 2 5 7 9 11 13 16 18 19 20 21 22 23 24 25 26 27 28 29 30 31 32 33 34 35 36 37 38 39 40 41 42 43 44 45 46 47 48 49 50 51 52 53 54 55 56 57 58 59 60 61 62 63 64 65 66 67 68 69 70 71 72 73 74 75 76 77 78 79 80 81 82 83 84 85 86 87 88 89 90 91 92 93 94 95 96 97 98 99 100 101 102 103 104 105 106,
[238, size=8] 	 1.5871627E-5 	  1 2 5 7 9 11 13 16 17 18 19 20 21 22 23 24 25 26 27 28 29 30 31 32 33 34 35 36 37 38 39 40 41 42 43 44 45 46 47 48 49 50 51 52 53 54 55 56 57 58 59 60 61 62 63 64 65 66 67 68 69 70 71 72 73 74 75 76 77 78 79 80 81 82 83 84 85 86 87 88 89 90 91 92 93 94 95 96 97 98 99 100 101 102 103 104 105 106,
[239, size=7] 	 3.1342428E-5 	  1 2 5 7 9 11 13 15 16 17 18 19 20 21 22 23 24 25 26 27 28 29 30 31 32 33 34 35 36 37 38 39 40 41 42 43 44 45 46 47 48 49 50 51 52 53 54 55 56 57 58 59 60 61 62 63 64 65 66 67 68 69 70 71 72 73 74 75 76 77 78 79 80 81 82 83 84 85 86 87 88 89 90 91 92 93 94 95 96 97 98 99 100 101 102 103 104 105 106,
[240, size=1] 	 4.2838333E-6 	  1 2 3 4 5 6 7 8 9 11 12 13 14 15 16 17 18 19 20 21 22 23 24 25 26 27 28 29 30 31 32 33 34 35 36 37 38 39 40 41 42 43 44 45 46 47 48 49 50 51 52 53 54 55 56 57 58 59 60 61 62 63 64 65 66 67 68 69 70 71 72 73 74 75 76 77 78 79 80 81 82 83 84 85 86 87 88 89 90 91 92 93 94 95 96 97 98 99 100 101 102 103 104 105 106,
[241, size=6] 	 3.9146886E-5 	  1 2 5 7 9 11 12 13 15 16 17 18 19 20 21 22 23 24 25 26 27 28 29 30 31 32 33 34 35 36 37 38 39 40 41 42 43 44 45 46 47 48 49 50 51 52 53 54 55 56 57 58 59 60 61 62 63 64 65 66 67 68 69 70 71 72 73 74 75 76 77 78 79 80 81 82 83 84 85 86 87 88 89 90 91 92 93 94 95 96 97 98 99 100 101 102 103 104 105 106,
[242, size=5] 	 4.3336684E-5 	  1 2 5 7 9 10 11 12 13 15 16 17 18 19 20 21 22 23 24 25 26 27 28 29 30 31 32 33 34 35 36 37 38 39 40 41 42 43 44 45 46 47 48 49 50 51 52 53 54 55 56 57 58 59 60 61 62 63 64 65 66 67 68 69 70 71 72 73 74 75 76 77 78 79 80 81 82 83 84 85 86 87 88 89 90 91 92 93 94 95 96 97 98 99 100 101 102 103 104 105 106,
[243, size=4] 	 6.580244E-5 	  1 2 5 7 8 9 10 11 12 13 15 16 17 18 19 20 21 22 23 24 25 26 27 28 29 30 31 32 33 34 35 36 37 38 39 40 41 42 43 44 45 46 47 48 49 50 51 52 53 54 55 56 57 58 59 60 61 62 63 64 65 66 67 68 69 70 71 72 73 74 75 76 77 78 79 80 81 82 83 84 85 86 87 88 89 90 91 92 93 94 95 96 97 98 99 100 101 102 103 104 105 106,
[244, size=3] 	 9.098492E-5 	  1 2 5 6 7 8 9 10 11 12 13 15 16 17 18 19 20 21 22 23 24 25 26 27 28 29 30 31 32 33 34 35 36 37 38 39 40 41 42 43 44 45 46 47 48 49 50 51 52 53 54 55 56 57 58 59 60 61 62 63 64 65 66 67 68 69 70 71 72 73 74 75 76 77 78 79 80 81 82 83 84 85 86 87 88 89 90 91 92 93 94 95 96 97 98 99 100 101 102 103 104 105 106,
[245, size=2] 	 1.2986934E-4 	  1 2 4 5 6 7 8 9 10 11 12 13 15 16 17 18 19 20 21 22 23 24 25 26 27 28 29 30 31 32 33 34 35 36 37 38 39 40 41 42 43 44 45 46 47 48 49 50 51 52 53 54 55 56 57 58 59 60 61 62 63 64 65 66 67 68 69 70 71 72 73 74 75 76 77 78 79 80 81 82 83 84 85 86 87 88 89 90 91 92 93 94 95 96 97 98 99 100 101 102 103 104 105 106,
[246, size=1] 	 0.012068738 	  1 2 3 4 5 6 7 8 9 10 11 12 13 15 16 17 18 19 20 21 22 23 24 25 26 27 28 29 30 31 32 33 34 35 36 37 38 39 40 41 42 43 44 45 46 47 48 49 50 51 52 53 54 55 56 57 58 59 60 61 62 63 64 65 66 67 68 69 70 71 72 73 74 75 76 77 78 79 80 81 82 83 84 85 86 87 88 89 90 91 92 93 94 95 96 97 98 99 100 101 102 103 104 105 106,
[247, size=2] 	 9.2100105E-5 	  1 3 4 5 6 7 8 9 10 11 12 13 15 16 17 18 19 20 21 22 23 24 25 26 27 28 29 30 31 32 33 34 35 36 37 38 39 40 41 42 43 44 45 46 47 48 49 50 51 52 53 54 55 56 57 58 59 60 61 62 63 64 65 66 67 68 69 70 71 72 73 74 75 76 77 78 79 80 81 82 83 84 85 86 87 88 89 90 91 92 93 94 95 96 97 98 99 100 101 102 103 104 105 106,
[248, size=3] 	 6.81586E-5 	  1 3 4 6 7 8 9 10 11 12 13 15 16 17 18 19 20 21 22 23 24 25 26 27 28 29 30 31 32 33 34 35 36 37 38 39 40 41 42 43 44 45 46 47 48 49 50 51 52 53 54 55 56 57 58 59 60 61 62 63 64 65 66 67 68 69 70 71 72 73 74 75 76 77 78 79 80 81 82 83 84 85 86 87 88 89 90 91 92 93 94 95 96 97 98 99 100 101 102 103 104 105 106,
[249, size=4] 	 6.177768E-5 	  1 3 4 6 8 9 10 11 12 13 15 16 17 18 19 20 21 22 23 24 25 26 27 28 29 30 31 32 33 34 35 36 37 38 39 40 41 42 43 44 45 46 47 48 49 50 51 52 53 54 55 56 57 58 59 60 61 62 63 64 65 66 67 68 69 70 71 72 73 74 75 76 77 78 79 80 81 82 83 84 85 86 87 88 89 90 91 92 93 94 95 96 97 98 99 100 101 102 103 104 105 106,
[250, size=5] 	 3.2146236E-5 	  1 3 4 6 8 10 11 12 13 15 16 17 18 19 20 21 22 23 24 25 26 27 28 29 30 31 32 33 34 35 36 37 38 39 40 41 42 43 44 45 46 47 48 49 50 51 52 53 54 55 56 57 58 59 60 61 62 63 64 65 66 67 68 69 70 71 72 73 74 75 76 77 78 79 80 81 82 83 84 85 86 87 88 89 90 91 92 93 94 95 96 97 98 99 100 101 102 103 104 105 106,
[251, size=6] 	 1.338053E-5 	  1 3 4 6 8 10 12 13 15 16 17 18 19 20 21 22 23 24 25 26 27 28 29 30 31 32 33 34 35 36 37 38 39 40 41 42 43 44 45 46 47 48 49 50 51 52 53 54 55 56 57 58 59 60 61 62 63 64 65 66 67 68 69 70 71 72 73 74 75 76 77 78 79 80 81 82 83 84 85 86 87 88 89 90 91 92 93 94 95 96 97 98 99 100 101 102 103 104 105 106,
[252, size=7] 	 1.4212897E-5 	  1 3 4 6 8 10 12 15 16 17 18 19 20 21 22 23 24 25 26 27 28 29 30 31 32 33 34 35 36 37 38 39 40 41 42 43 44 45 46 47 48 49 50 51 52 53 54 55 56 57 58 59 60 61 62 63 64 65 66 67 68 69 70 71 72 73 74 75 76 77 78 79 80 81 82 83 84 85 86 87 88 89 90 91 92 93 94 95 96 97 98 99 100 101 102 103 104 105 106,
[253, size=1] 	 8.365661E-6 	  1 2 3 4 5 6 7 8 9 10 12 13 14 15 16 17 18 19 20 21 22 23 24 25 26 27 28 29 30 31 32 33 34 35 36 37 38 39 40 41 42 43 44 45 46 47 48 49 50 51 52 53 54 55 56 57 58 59 60 61 62 63 64 65 66 67 68 69 70 71 72 73 74 75 76 77 78 79 80 81 82 83 84 85 86 87 88 89 90 91 92 93 94 95 96 97 98 99 100 101 102 103 104 105 106,
[254, size=2] 	 1.3660961E-6 	  1 2 3 4 5 6 7 8 9 10 12 14 15 16 17 18 19 20 21 22 23 24 25 26 27 28 29 30 31 32 33 34 35 36 37 38 39 40 41 42 43 44 45 46 47 48 49 50 51 52 53 54 55 56 57 58 59 60 61 62 63 64 65 66 67 68 69 70 71 72 73 74 75 76 77 78 79 80 81 82 83 84 85 86 87 88 89 90 91 92 93 94 95 96 97 98 99 100 101 102 103 104 105 106,
[255, size=1] 	 1.1812963E-5 	  1 2 3 4 5 6 7 8 9 10 11 12 13 14 15 16 17 19 20 21 22 23 24 25 26 27 28 29 30 31 32 33 34 35 36 37 38 39 40 41 42 43 44 45 46 47 48 49 50 51 52 53 54 55 56 57 58 59 60 61 62 63 64 65 66 67 68 69 70 71 72 73 74 75 76 77 78 79 80 81 82 83 84 85 86 87 88 89 90 91 92 93 94 95 96 97 98 99 100 101 102 103 104 105 106,
;
END; [Splits]

BEGIN Network;
DIMENSIONS ntax=106 nvertices=2016 nedges=3775;
DRAW to_scale rotateAbout=4.3196898;
TRANSLATE
2 'UPI00003B25EE_G1',
3 'UPI000390E43C_G4',
4 'UPI0007FB464B_G4',
5 'UPI0004658CB0_G4',
6 'UPI00092DACBA_G4',
7 'UPI0001AF8ADC_G4',
8 'UPI0002F46D0B_G4',
9 'UPI00080C09BF_G4',
10 'UPI0003917CDC_G4',
11 'UPI00092DB897_G4',
12 'UPI0005CB0D29_G4',
13 'UPI000750B459_G4',
14 'UPI0009291067_G4',
15 'UPI00092DE8CA_G4',
16 'UPI00092D9226_G4',
17 'UPI00058C62E6_G4',
18 'UPI0001CB9117_G4',
19 'UPI0001B5B454_G4',
20 'UPI00071659E5_G4',
21 'UPI0001E6D993_G4',
22 'UPI0001E17E72_G4',
23 'UPI00092D8B81_G4',
24 'UPI00005EF79B_G4',
25 'UPI00092D9DF3_G4',
26 'UPI00005F1BE0_G4',
27 'UPI0002245125_G4',
28 'UPI0007FB4FA8_G4',
29 'UPI00076F1E58_G4',
30 'UPI00092D946C_G4',
31 'UPI0001F68B55_G2',
32 'UPI000209C9FC_G2',
33 'UPI00005F0EEA_G2',
34 'UPI00000E49D2_G3',
35 'UPI00038F52B5_G3',
36 'UPI00074F860D_G3',
37 'UPI000810C0CE_G3',
38 'UPI00000E4A66_G3',
39 'UPI000037640F_G3',
40 'UPI0005FC7C94_G3',
41 'UPI000391710D_G3',
42 'UPI00092A793C_G1',
43 'UPI00092D7F6D_G1',
44 'UPI00092D7EA0_G1',
45 'UPI00038F962F_G1',
46 'UPI000578D381_G1',
594 'UPI0005FC7343_G1',
595 'UPI0001E1728E_G3',
597 'UPI000807301C_G3',
598 'UPI00092DC4B0_G3',
1423 'UPI000530AE1A_G4',
1559 'UPI0002A3734A_G1',
1560 'UPI0005980B39_G1',
1572 'UPI0007A74949_G1',
1584 'UPI0001B5AF68_G4',
1690 'UPI00000B27C8_G1',
1691 'UPI0005797E37_G1',
1704 'UPI00074FA569_G1',
1712 'UPI00080C08D5_G4',
1729 'UPI000390012D_G4',
1746 'UPI00005F1A8B_G4',
1752 'UPI00005F0DBD_G4',
1758 'UPI00092D90D1_G4',
1763 'UPI00020BF782_G4',
1807 'UPI000000CD3C_G3',
1808 'UPI00092DA986_G3',
1812 'UPI0002242A36_G3',
1822 'UPI00090A5531_G3',
1823 'UPI0002A1A3EA_G3',
1829 'UPI00000BAB90_G1',
1843 'UPI0001C3282B_G1',
1846 'UPI0006A04D8E_G4',
1847 'UPI0005CFB5F3_G2' 'UPI00000D07E5_G2',
1861 'UPI00021ADB8E_G4',
1864 'UPI00005F1287_G4',
1865 'UPI000771E52C_G4',
1867 'UPI00090967BB_G4',
1868 'UPI0002ABFF97_G4',
1870 'UPI0001E6D971_G4',
1871 'UPI000067362A_G4' 'UPI00019AF91D_G4',
1875 'UPI00016A0A8C_G4',
1888 'UPI00005F0037_G4',
1889 'UPI00080C150C_G4',
1890 'UPI00080C0F70_G4',
1891 'UPI000214CB6B_G4',
1892 'UPI000535EBAA_G4',
1896 'UPI0001C0981E_G4',
1910 'UPI0003BEDAD2_G4',
1916 'UPI00058CA78B_G4',
1917 'UPI0002BC3A2E_G4',
1918 'UPI0000D50823_G4',
1923 'UPI0007A75752_G4',
1924 'UPI00092DC035_G4',
1925 'UPI00092DE0C0_G4',
1956 'UPI000B7CCF26_G2',
1976 'UPI0001887A37_G3',
1979 'UPI0001C327EF_G3',
1982 'UPI0002B8E8C3_G3',
1987 'UPI0001888EFC_G3',
1989 'UPI00076F270D_G3',
1990 'UPI0001EB6ED2_G3',
1992 'UPI00092DB748_G3',
1997 'UPI0001F8D949_G1',
2013 'UPI000224229A_G1',
2016 'UPI00092D9759_G1',
;
VERTICES
1 -0.004762764 2.4546775E-5 w=2 h=2 s=n,
2 0.001340468 2.4546775E-5 w=2 h=2 s=n,
3 -0.032634594 0.20461915 w=2 h=2 s=n,
4 -0.041547753 0.24757102 w=2 h=2 s=n,
5 -0.06720431 0.26805246 w=2 h=2 s=n,
6 -0.07751091 0.26768738 w=2 h=2 s=n,
7 -0.076366514 0.27063054 w=2 h=2 s=n,
8 -0.07300097 0.27525446 w=2 h=2 s=n,
9 -0.087026216 0.27677307 w=2 h=2 s=n,
10 -0.09034022 0.2786918 w=2 h=2 s=n,
11 -0.10756859 0.2679556 w=2 h=2 s=n,
12 -0.10380224 0.27651533 w=2 h=2 s=n,
13 -0.11770317 0.27418306 w=2 h=2 s=n,
14 -0.1194664 0.28277615 w=2 h=2 s=n,
15 -0.12010386 0.27043065 w=2 h=2 s=n,
16 -0.12667947 0.29011676 w=2 h=2 s=n,
17 -0.12667817 0.2728044 w=2 h=2 s=n,
18 -0.13339923 0.28416127 w=2 h=2 s=n,
19 -0.13400273 0.27662072 w=2 h=2 s=n,
20 -0.13424641 0.27646858 w=2 h=2 s=n,
21 -0.14144364 0.28556535 w=2 h=2 s=n,
22 -0.1531653 0.29397073 w=2 h=2 s=n,
23 -0.14827245 0.26969895 w=2 h=2 s=n,
24 -0.15293549 0.26728222 w=2 h=2 s=n,
25 -0.15305029 0.2665623 w=2 h=2 s=n,
26 -0.16548182 0.26829278 w=2 h=2 s=n,
27 -0.17031062 0.26456636 w=2 h=2 s=n,
28 -0.17992523 0.252708 w=2 h=2 s=n,
29 -0.14976837 0.24435782 w=2 h=2 s=n,
30 -0.13186187 0.20214665 w=2 h=2 s=n,
31 -0.13978896 0.17566083 w=2 h=2 s=n,
32 -0.14463459 0.17125241 w=2 h=2 s=n,
33 -0.14182276 0.15828477 w=2 h=2 s=n,
34 -0.05949726 -0.0010499016 w=2 h=2 s=n,
35 -0.041848972 -0.012690934 w=2 h=2 s=n,
36 -0.040217757 -0.01283606 w=2 h=2 s=n,
37 -0.040210843 -0.013117369 w=2 h=2 s=n,
38 -0.030882193 -0.025014691 w=2 h=2 s=n,
39 -0.029965663 -0.025738545 w=2 h=2 s=n,
40 -0.024836842 -0.018050816 w=2 h=2 s=n,
41 -0.0023057847 -0.0076312735 w=2 h=2 s=n,
42 -0.0021651853 -0.0076362113 w=2 h=2 s=n,
43 -0.0018957324 -0.0077194604 w=2 h=2 s=n,
44 0.008114349 -0.01598158 w=2 h=2 s=n,
45 -0.0015490499 -0.0071361302 w=2 h=2 s=n,
46 -0.0015561337 -0.0070318724 w=2 h=2 s=n,
47 -0.005136011 1.6318826E-4 w=2 h=2 s=n,
48 -0.005156861 1.5473244E-4 w=2 h=2 s=n,
49 -0.004783614 1.6090919E-5 w=2 h=2 s=n,
50 -0.00518228 1.886964E-4 w=2 h=2 s=n,
51 -0.00520313 1.8024055E-4 w=2 h=2 s=n,
52 -0.0052905534 2.5264238E-4 w=2 h=2 s=n,
53 -0.0053114034 2.4418652E-4 w=2 h=2 s=n,
54 -0.0053628003 2.9825154E-4 w=2 h=2 s=n,
55 -0.00538365 2.897957E-4 w=2 h=2 s=n,
56 -0.005467749 3.6893992E-4 w=2 h=2 s=n,
57 -0.0054885987 3.6048406E-4 w=2 h=2 s=n,
58 -0.005559013 4.344243E-4 w=2 h=2 s=n,
59 -0.005579863 4.2596844E-4 w=2 h=2 s=n,
60 -0.005661241 5.1246595E-4 w=2 h=2 s=n,
61 -0.0056820908 5.0401007E-4 w=2 h=2 s=n,
62 -0.01090397 0.0050306437 w=2 h=2 s=n,
63 -0.01092482 0.0050221877 w=2 h=2 s=n,
64 -0.014846426 0.008637272 w=2 h=2 s=n,
65 -0.014867275 0.008628816 w=2 h=2 s=n,
66 -0.017860422 0.011563237 w=2 h=2 s=n,
67 -0.01788127 0.011554781 w=2 h=2 s=n,
68 -0.022932524 0.016787937 w=2 h=2 s=n,
69 -0.022953374 0.01677948 w=2 h=2 s=n,
70 -0.025297882 0.019703016 w=2 h=2 s=n,
71 -0.02531873 0.019694561 w=2 h=2 s=n,
72 -0.028948184 0.02448459 w=2 h=2 s=n,
73 -0.028969035 0.024476135 w=2 h=2 s=n,
74 -0.03237379 0.03226119 w=2 h=2 s=n,
75 -0.032394636 0.032252733 w=2 h=2 s=n,
76 -0.09871705 0.19584578 w=2 h=2 s=n,
77 -0.0987379 0.19583733 w=2 h=2 s=n,
78 -0.09923997 0.19833004 w=2 h=2 s=n,
79 -0.09926082 0.1983216 w=2 h=2 s=n,
80 -0.109729916 0.23671955 w=2 h=2 s=n,
81 -0.10975077 0.23671108 w=2 h=2 s=n,
82 -0.10922785 0.23422682 w=2 h=2 s=n,
83 -0.11554114 0.24991181 w=2 h=2 s=n,
84 -0.11556199 0.24990335 w=2 h=2 s=n,
85 -0.11503907 0.24741909 w=2 h=2 s=n,
86 -0.10454912 0.2090296 w=2 h=2 s=n,
87 -0.11615149 0.25076246 w=2 h=2 s=n,
88 -0.11617234 0.250754 w=2 h=2 s=n,
89 -0.115649424 0.24826974 w=2 h=2 s=n,
90 -0.10515948 0.20988023 w=2 h=2 s=n,
91 -0.099348255 0.19668797 w=2 h=2 s=n,
92 -0.118173264 0.25376412 w=2 h=2 s=n,
93 -0.11819412 0.2537557 w=2 h=2 s=n,
94 -0.1176712 0.25127143 w=2 h=2 s=n,
95 -0.10718125 0.21288191 w=2 h=2 s=n,
96 -0.10137003 0.19968963 w=2 h=2 s=n,
97 -0.11883114 0.254681 w=2 h=2 s=n,
98 -0.118852 0.25467256 w=2 h=2 s=n,
99 -0.11832908 0.2521883 w=2 h=2 s=n,
100 -0.10783913 0.21379878 w=2 h=2 s=n,
101 -0.10202791 0.20060651 w=2 h=2 s=n,
102 -0.11894459 0.25477377 w=2 h=2 s=n,
103 -0.118421674 0.2522895 w=2 h=2 s=n,
104 -0.107931726 0.2139 w=2 h=2 s=n,
105 -0.102120504 0.20070772 w=2 h=2 s=n,
106 -0.101462625 0.19979085 w=2 h=2 s=n,
107 -0.09944085 0.19678919 w=2 h=2 s=n,
108 -0.11904221 0.2554571 w=2 h=2 s=n,
109 -0.11970009 0.25637397 w=2 h=2 s=n,
110 -0.119720936 0.25636554 w=2 h=2 s=n,
111 -0.11981354 0.25646675 w=2 h=2 s=n,
112 -0.11827567 0.25147712 w=2 h=2 s=n,
113 -0.107785724 0.21308762 w=2 h=2 s=n,
114 -0.1019745 0.19989535 w=2 h=2 s=n,
115 -0.10131662 0.19897847 w=2 h=2 s=n,
116 -0.09929485 0.19597681 w=2 h=2 s=n,
117 -0.09920225 0.19587559 w=2 h=2 s=n,
118 -0.098591894 0.19502495 w=2 h=2 s=n,
119 -0.032248635 0.031440355 w=2 h=2 s=n,
120 -0.02882303 0.023663756 w=2 h=2 s=n,
121 -0.025172727 0.018882181 w=2 h=2 s=n,
122 -0.02280737 0.015967105 w=2 h=2 s=n,
123 -0.017735267 0.010742402 w=2 h=2 s=n,
124 -0.014721272 0.007816437 w=2 h=2 s=n,
125 -0.0107788155 0.0042098085 w=2 h=2 s=n,
126 -0.0055360864 -3.083693E-4 w=2 h=2 s=n,
127 -0.005433859 -3.8641097E-4 w=2 h=2 s=n,
128 -0.0053425943 -4.5189535E-4 w=2 h=2 s=n,
129 -0.0052376455 -5.225838E-4 w=2 h=2 s=n,
130 -0.005165399 -5.6819286E-4 w=2 h=2 s=n,
131 -0.005057126 -6.3213886E-4 w=2 h=2 s=n,
132 -0.005010857 -6.57647E-4 w=2 h=2 s=n,
133 -0.0046376097 -7.9628854E-4 w=2 h=2 s=n,
134 -0.1155842 0.2502003 w=2 h=2 s=n,
135 -0.11619456 0.25105095 w=2 h=2 s=n,
136 -0.118216336 0.25405264 w=2 h=2 s=n,
137 -0.119085275 0.2557456 w=2 h=2 s=n,
138 -0.11974315 0.25666246 w=2 h=2 s=n,
139 -0.11976401 0.25665402 w=2 h=2 s=n,
140 -0.1198566 0.25675523 w=2 h=2 s=n,
141 -0.11827294 0.2514542 w=2 h=2 s=n,
142 -0.10778299 0.2130647 w=2 h=2 s=n,
143 -0.10197177 0.19987243 w=2 h=2 s=n,
144 -0.10131389 0.19895557 w=2 h=2 s=n,
145 -0.099292114 0.19595389 w=2 h=2 s=n,
146 -0.09919952 0.19585268 w=2 h=2 s=n,
147 -0.09858917 0.19500203 w=2 h=2 s=n,
148 -0.032245904 0.03141744 w=2 h=2 s=n,
149 -0.0288203 0.023640841 w=2 h=2 s=n,
150 -0.025169998 0.01885927 w=2 h=2 s=n,
151 -0.02280464 0.01594419 w=2 h=2 s=n,
152 -0.017732538 0.010719488 w=2 h=2 s=n,
153 -0.014718543 0.007793524 w=2 h=2 s=n,
154 -0.010776087 0.004186895 w=2 h=2 s=n,
155 -0.005533357 -3.3128227E-4 w=2 h=2 s=n,
156 -0.0054311296 -4.0932395E-4 w=2 h=2 s=n,
157 -0.005339865 -4.7480833E-4 w=2 h=2 s=n,
158 -0.005234916 -5.4549676E-4 w=2 h=2 s=n,
159 -0.00516267 -5.9110584E-4 w=2 h=2 s=n,
160 -0.0050543966 -6.5505184E-4 w=2 h=2 s=n,
161 -0.0050081275 -6.8055996E-4 w=2 h=2 s=n,
162 -0.0046348805 -8.192015E-4 w=2 h=2 s=n,
163 -0.098642536 0.19382669 w=2 h=2 s=n,
164 -0.09854993 0.19372547 w=2 h=2 s=n,
165 -0.09793958 0.19287483 w=2 h=2 s=n,
166 -0.031596318 0.029290237 w=2 h=2 s=n,
167 -0.028170716 0.021513637 w=2 h=2 s=n,
168 -0.024520412 0.016732063 w=2 h=2 s=n,
169 -0.022155056 0.013816985 w=2 h=2 s=n,
170 -0.017082952 0.008592284 w=2 h=2 s=n,
171 -0.0140689565 0.0056663193 w=2 h=2 s=n,
172 -0.0101265 0.002059691 w=2 h=2 s=n,
173 -0.0048837713 -0.0024584865 w=2 h=2 s=n,
174 -0.0047815437 -0.002536528 w=2 h=2 s=n,
175 -0.0046902797 -0.0026020126 w=2 h=2 s=n,
176 -0.004585331 -0.002672701 w=2 h=2 s=n,
177 -0.004513084 -0.00271831 w=2 h=2 s=n,
178 -0.0044048107 -0.002782256 w=2 h=2 s=n,
179 -0.0043585417 -0.002807764 w=2 h=2 s=n,
180 -0.0039852946 -0.0029464057 w=2 h=2 s=n,
181 -0.003988024 -0.0029234926 w=2 h=2 s=n,
182 -0.11827141 0.2514027 w=2 h=2 s=n,
183 -0.10778146 0.21301322 w=2 h=2 s=n,
184 -0.10197024 0.19982094 w=2 h=2 s=n,
185 -0.10131237 0.19890407 w=2 h=2 s=n,
186 -0.099290594 0.1959024 w=2 h=2 s=n,
187 -0.09864101 0.19377519 w=2 h=2 s=n,
188 -0.098548405 0.19367398 w=2 h=2 s=n,
189 -0.09793805 0.19282334 w=2 h=2 s=n,
190 -0.03159479 0.029238744 w=2 h=2 s=n,
191 -0.028169189 0.021462144 w=2 h=2 s=n,
192 -0.024518885 0.01668057 w=2 h=2 s=n,
193 -0.022153528 0.013765492 w=2 h=2 s=n,
194 -0.017081425 0.0085407905 w=2 h=2 s=n,
195 -0.01406743 0.0056148255 w=2 h=2 s=n,
196 -0.010124974 0.0020081971 w=2 h=2 s=n,
197 -0.004882245 -0.0025099802 w=2 h=2 s=n,
198 -0.0047800173 -0.0025880218 w=2 h=2 s=n,
199 -0.004688753 -0.0026535064 w=2 h=2 s=n,
200 -0.004583804 -0.0027241947 w=2 h=2 s=n,
201 -0.0045115575 -0.0027698039 w=2 h=2 s=n,
202 -0.0044032843 -0.0028337499 w=2 h=2 s=n,
203 -0.0043570152 -0.0028592579 w=2 h=2 s=n,
204 -0.003983768 -0.0029978994 w=2 h=2 s=n,
205 -0.09841932 0.19296393 w=2 h=2 s=n,
206 -0.09832673 0.1928627 w=2 h=2 s=n,
207 -0.097716376 0.19201207 w=2 h=2 s=n,
208 -0.031373113 0.02842747 w=2 h=2 s=n,
209 -0.027947508 0.020650871 w=2 h=2 s=n,
210 -0.024297206 0.015869299 w=2 h=2 s=n,
211 -0.021931848 0.012954219 w=2 h=2 s=n,
212 -0.016859746 0.007729518 w=2 h=2 s=n,
213 -0.013845749 0.0048035528 w=2 h=2 s=n,
214 -0.009903293 0.0011969245 w=2 h=2 s=n,
215 -0.004660564 -0.003321253 w=2 h=2 s=n,
216 -0.0045583365 -0.0033992946 w=2 h=2 s=n,
217 -0.0044670724 -0.0034647791 w=2 h=2 s=n,
218 -0.0043621236 -0.0035354674 w=2 h=2 s=n,
219 -0.0042898767 -0.0035810766 w=2 h=2 s=n,
220 -0.0041816034 -0.0036450226 w=2 h=2 s=n,
221 -0.0041353344 -0.003670531 w=2 h=2 s=n,
222 -0.003762087 -0.0038091724 w=2 h=2 s=n,
223 -0.0037636135 -0.0037576787 w=2 h=2 s=n,
224 -0.0037663428 -0.0037347658 w=2 h=2 s=n,
225 -0.11827141 0.25136515 w=2 h=2 s=n,
226 -0.10778146 0.21297564 w=2 h=2 s=n,
227 -0.10197024 0.19978337 w=2 h=2 s=n,
228 -0.10131237 0.19886649 w=2 h=2 s=n,
229 -0.099290594 0.19586483 w=2 h=2 s=n,
230 -0.09864101 0.19373763 w=2 h=2 s=n,
231 -0.09841932 0.19292635 w=2 h=2 s=n,
232 -0.09832673 0.19282512 w=2 h=2 s=n,
233 -0.097716376 0.19197449 w=2 h=2 s=n,
234 -0.031373113 0.028389895 w=2 h=2 s=n,
235 -0.027947508 0.020613296 w=2 h=2 s=n,
236 -0.024297206 0.015831724 w=2 h=2 s=n,
237 -0.021931848 0.012916643 w=2 h=2 s=n,
238 -0.016859746 0.0076919426 w=2 h=2 s=n,
239 -0.013845749 0.0047659776 w=2 h=2 s=n,
240 -0.009903293 0.001159349 w=2 h=2 s=n,
241 -0.004660564 -0.0033588284 w=2 h=2 s=n,
242 -0.0045583365 -0.0034368702 w=2 h=2 s=n,
243 -0.0044670724 -0.0035023547 w=2 h=2 s=n,
244 -0.0043621236 -0.003573043 w=2 h=2 s=n,
245 -0.0042898767 -0.0036186522 w=2 h=2 s=n,
246 -0.0041816034 -0.0036825982 w=2 h=2 s=n,
247 -0.0041353344 -0.0037081067 w=2 h=2 s=n,
248 -0.003762087 -0.003846748 w=2 h=2 s=n,
249 -0.09831939 0.19251278 w=2 h=2 s=n,
250 -0.09822679 0.19241156 w=2 h=2 s=n,
251 -0.097616434 0.19156092 w=2 h=2 s=n,
252 -0.031273175 0.027976325 w=2 h=2 s=n,
253 -0.02784757 0.020199725 w=2 h=2 s=n,
254 -0.024197267 0.015418153 w=2 h=2 s=n,
255 -0.021831911 0.012503074 w=2 h=2 s=n,
256 -0.016759807 0.0072783725 w=2 h=2 s=n,
257 -0.013745811 0.0043524075 w=2 h=2 s=n,
258 -0.009803356 7.457791E-4 w=2 h=2 s=n,
259 -0.0045606266 -0.0037723987 w=2 h=2 s=n,
260 -0.0044583986 -0.0038504403 w=2 h=2 s=n,
261 -0.0043671345 -0.0039159246 w=2 h=2 s=n,
262 -0.0042621857 -0.003986613 w=2 h=2 s=n,
263 -0.0041899392 -0.004032222 w=2 h=2 s=n,
264 -0.004081666 -0.004096168 w=2 h=2 s=n,
265 -0.004035397 -0.004121676 w=2 h=2 s=n,
266 -0.0036621492 -0.0042603174 w=2 h=2 s=n,
267 -0.0036621492 -0.004222742 w=2 h=2 s=n,
268 -0.003663676 -0.004171248 w=2 h=2 s=n,
269 -0.029316401 0.025329731 w=2 h=2 s=n,
270 -0.025890792 0.017553132 w=2 h=2 s=n,
271 -0.02224049 0.012771561 w=2 h=2 s=n,
272 -0.019875132 0.009856481 w=2 h=2 s=n,
273 -0.014803027 0.00463178 w=2 h=2 s=n,
274 -0.011789031 0.0017058146 w=2 h=2 s=n,
275 -0.007846576 -0.0019008135 w=2 h=2 s=n,
276 -0.0026038461 -0.006418991 w=2 h=2 s=n,
277 -0.0025016181 -0.0064970325 w=2 h=2 s=n,
278 -0.002410354 -0.006562517 w=2 h=2 s=n,
279 -0.0023054052 -0.0066332053 w=2 h=2 s=n,
280 -0.0022331583 -0.0066788145 w=2 h=2 s=n,
281 -0.0021248856 -0.0067427605 w=2 h=2 s=n,
282 -0.002078616 -0.0067682685 w=2 h=2 s=n,
283 -0.0017053693 -0.0069069103 w=2 h=2 s=n,
284 -0.0017053693 -0.0068693347 w=2 h=2 s=n,
285 -0.0017068958 -0.006817841 w=2 h=2 s=n,
286 -0.0018068334 -0.006404271 w=2 h=2 s=n,
287 -0.0018095627 -0.006381358 w=2 h=2 s=n,
288 -0.0020312434 -0.0055700853 w=2 h=2 s=n,
289 -0.09829927 0.1924172 w=2 h=2 s=n,
290 -0.09820667 0.19231598 w=2 h=2 s=n,
291 -0.09759632 0.19146535 w=2 h=2 s=n,
292 -0.031253055 0.02788075 w=2 h=2 s=n,
293 -0.02929628 0.025234157 w=2 h=2 s=n,
294 -0.025870673 0.017457556 w=2 h=2 s=n,
295 -0.022220371 0.012675985 w=2 h=2 s=n,
296 -0.019855015 0.009760906 w=2 h=2 s=n,
297 -0.014782908 0.0045362045 w=2 h=2 s=n,
298 -0.011768913 0.0016102392 w=2 h=2 s=n,
299 -0.007826458 -0.001996389 w=2 h=2 s=n,
300 -0.0025837282 -0.0065145665 w=2 h=2 s=n,
301 -0.0024815002 -0.006592608 w=2 h=2 s=n,
302 -0.0023902361 -0.0066580926 w=2 h=2 s=n,
303 -0.0022852872 -0.006728781 w=2 h=2 s=n,
304 -0.0022130408 -0.00677439 w=2 h=2 s=n,
305 -0.0021047676 -0.006838336 w=2 h=2 s=n,
306 -0.0020584986 -0.006863844 w=2 h=2 s=n,
307 -0.0016852514 -0.0070024855 w=2 h=2 s=n,
308 -0.0016852514 -0.0069649103 w=2 h=2 s=n,
309 -0.001686778 -0.0069134166 w=2 h=2 s=n,
310 -0.12058827 0.25724804 w=2 h=2 s=n,
311 -0.1205452 0.25695956 w=2 h=2 s=n,
312 -0.11967626 0.25526658 w=2 h=2 s=n,
313 -0.11915334 0.25278232 w=2 h=2 s=n,
314 -0.119007334 0.25196993 w=2 h=2 s=n,
315 -0.11900461 0.25194702 w=2 h=2 s=n,
316 -0.11900308 0.25189552 w=2 h=2 s=n,
317 -0.11900308 0.25185797 w=2 h=2 s=n,
318 -0.10851313 0.21346845 w=2 h=2 s=n,
319 -0.121089116 0.257401 w=2 h=2 s=n,
320 -0.12104605 0.2571125 w=2 h=2 s=n,
321 -0.120177105 0.25541952 w=2 h=2 s=n,
322 -0.119654186 0.25293526 w=2 h=2 s=n,
323 -0.119508184 0.25212288 w=2 h=2 s=n,
324 -0.11950546 0.25209996 w=2 h=2 s=n,
325 -0.11950393 0.25204846 w=2 h=2 s=n,
326 -0.11950393 0.2520109 w=2 h=2 s=n,
327 -0.10901398 0.2136214 w=2 h=2 s=n,
328 -0.10828231 0.21312858 w=2 h=2 s=n,
329 -0.10247109 0.1999363 w=2 h=2 s=n,
330 -0.10181321 0.19901943 w=2 h=2 s=n,
331 -0.09979144 0.19601777 w=2 h=2 s=n,
332 -0.09914186 0.19389057 w=2 h=2 s=n,
333 -0.098920174 0.1930793 w=2 h=2 s=n,
334 -0.09882024 0.19266573 w=2 h=2 s=n,
335 -0.098800115 0.19257015 w=2 h=2 s=n,
336 -0.09870752 0.19246893 w=2 h=2 s=n,
337 -0.09809717 0.1916183 w=2 h=2 s=n,
338 -0.031753905 0.028033694 w=2 h=2 s=n,
339 -0.029797131 0.0253871 w=2 h=2 s=n,
340 -0.12199391 0.25796953 w=2 h=2 s=n,
341 -0.12249476 0.25812247 w=2 h=2 s=n,
342 -0.122451685 0.25783396 w=2 h=2 s=n,
343 -0.12158275 0.25614098 w=2 h=2 s=n,
344 -0.12105983 0.25365672 w=2 h=2 s=n,
345 -0.12091382 0.25284433 w=2 h=2 s=n,
346 -0.12091109 0.25282145 w=2 h=2 s=n,
347 -0.120909564 0.25276995 w=2 h=2 s=n,
348 -0.120909564 0.25273237 w=2 h=2 s=n,
349 -0.110419616 0.21434286 w=2 h=2 s=n,
350 -0.122763135 0.2581707 w=2 h=2 s=n,
351 -0.12272007 0.2578822 w=2 h=2 s=n,
352 -0.121851124 0.25618923 w=2 h=2 s=n,
353 -0.121328205 0.25370497 w=2 h=2 s=n,
354 -0.1211822 0.25289258 w=2 h=2 s=n,
355 -0.12117948 0.25286967 w=2 h=2 s=n,
356 -0.12117795 0.25281817 w=2 h=2 s=n,
357 -0.12117795 0.2527806 w=2 h=2 s=n,
358 -0.110688 0.2143911 w=2 h=2 s=n,
359 -0.10928236 0.21366963 w=2 h=2 s=n,
360 -0.1085507 0.21317682 w=2 h=2 s=n,
361 -0.102739476 0.19998454 w=2 h=2 s=n,
362 -0.1020816 0.19906767 w=2 h=2 s=n,
363 -0.10005982 0.196066 w=2 h=2 s=n,
364 -0.099410236 0.1939388 w=2 h=2 s=n,
365 -0.09918856 0.19312753 w=2 h=2 s=n,
366 -0.09908862 0.19271396 w=2 h=2 s=n,
367 -0.0990685 0.19261838 w=2 h=2 s=n,
368 -0.098975904 0.19251716 w=2 h=2 s=n,
369 -0.098365545 0.19166653 w=2 h=2 s=n,
370 -0.032022286 0.02808193 w=2 h=2 s=n,
371 -0.030065512 0.025435336 w=2 h=2 s=n,
372 -0.12388849 0.25883782 w=2 h=2 s=n,
373 -0.12415688 0.25888604 w=2 h=2 s=n,
374 -0.12411381 0.25859755 w=2 h=2 s=n,
375 -0.12324486 0.25690457 w=2 h=2 s=n,
376 -0.12272194 0.2544203 w=2 h=2 s=n,
377 -0.12257594 0.25360793 w=2 h=2 s=n,
378 -0.12257321 0.253585 w=2 h=2 s=n,
379 -0.122571684 0.25353354 w=2 h=2 s=n,
380 -0.122571684 0.25349596 w=2 h=2 s=n,
381 -0.11069831 0.21434209 w=2 h=2 s=n,
382 -0.10929268 0.21362062 w=2 h=2 s=n,
383 -0.10856101 0.2131278 w=2 h=2 s=n,
384 -0.10274979 0.19993553 w=2 h=2 s=n,
385 -0.102091916 0.19901866 w=2 h=2 s=n,
386 -0.10007014 0.196017 w=2 h=2 s=n,
387 -0.099420555 0.1938898 w=2 h=2 s=n,
388 -0.09919887 0.19307852 w=2 h=2 s=n,
389 -0.099098936 0.19266495 w=2 h=2 s=n,
390 -0.09907882 0.19256938 w=2 h=2 s=n,
391 -0.098986216 0.19246815 w=2 h=2 s=n,
392 -0.098375864 0.19161752 w=2 h=2 s=n,
393 -0.0320326 0.028032921 w=2 h=2 s=n,
394 -0.030075828 0.025386326 w=2 h=2 s=n,
395 -0.029807447 0.025338093 w=2 h=2 s=n,
396 -0.029306596 0.025185147 w=2 h=2 s=n,
397 -0.02588099 0.017408548 w=2 h=2 s=n,
398 -0.022230687 0.012626976 w=2 h=2 s=n,
399 -0.01986533 0.009711896 w=2 h=2 s=n,
400 -0.014793224 0.0044871955 w=2 h=2 s=n,
401 -0.011779229 0.0015612302 w=2 h=2 s=n,
402 -0.007836774 -0.002045398 w=2 h=2 s=n,
403 -0.002594044 -0.0065635755 w=2 h=2 s=n,
404 -0.0024918164 -0.006641617 w=2 h=2 s=n,
405 -0.002400552 -0.0067071016 w=2 h=2 s=n,
406 -0.0022956035 -0.00677779 w=2 h=2 s=n,
407 -0.0022233566 -0.006823399 w=2 h=2 s=n,
408 -0.0021150834 -0.006887345 w=2 h=2 s=n,
409 -0.0020688144 -0.006912853 w=2 h=2 s=n,
410 -0.12392755 0.25885364 w=2 h=2 s=n,
411 -0.12419592 0.2589019 w=2 h=2 s=n,
412 -0.124152854 0.2586134 w=2 h=2 s=n,
413 -0.123283915 0.25692043 w=2 h=2 s=n,
414 -0.122760996 0.25443617 w=2 h=2 s=n,
415 -0.122614995 0.25362378 w=2 h=2 s=n,
416 -0.12261226 0.25360087 w=2 h=2 s=n,
417 -0.12261073 0.25354937 w=2 h=2 s=n,
418 -0.12261073 0.2535118 w=2 h=2 s=n,
419 -0.121217 0.25279644 w=2 h=2 s=n,
420 -0.11072705 0.21440692 w=2 h=2 s=n,
421 -0.11073737 0.21435793 w=2 h=2 s=n,
422 -0.12443379 0.2589374 w=2 h=2 s=n,
423 -0.12439074 0.2586489 w=2 h=2 s=n,
424 -0.1235218 0.25695592 w=2 h=2 s=n,
425 -0.12299888 0.25447166 w=2 h=2 s=n,
426 -0.12285287 0.25365928 w=2 h=2 s=n,
427 -0.12285014 0.25363636 w=2 h=2 s=n,
428 -0.122848615 0.2535849 w=2 h=2 s=n,
429 -0.122848615 0.2535473 w=2 h=2 s=n,
430 -0.12145488 0.25283194 w=2 h=2 s=n,
431 -0.11096493 0.21444245 w=2 h=2 s=n,
432 -0.11097525 0.21439344 w=2 h=2 s=n,
433 -0.110936195 0.2143776 w=2 h=2 s=n,
434 -0.10953056 0.21365613 w=2 h=2 s=n,
435 -0.10879889 0.21316332 w=2 h=2 s=n,
436 -0.10298767 0.19997105 w=2 h=2 s=n,
437 -0.10232979 0.19905417 w=2 h=2 s=n,
438 -0.100308016 0.1960525 w=2 h=2 s=n,
439 -0.09965844 0.1939253 w=2 h=2 s=n,
440 -0.09943675 0.19311403 w=2 h=2 s=n,
441 -0.09933682 0.19270046 w=2 h=2 s=n,
442 -0.0993167 0.19260488 w=2 h=2 s=n,
443 -0.0992241 0.19250366 w=2 h=2 s=n,
444 -0.09861375 0.19165303 w=2 h=2 s=n,
445 -0.110999554 0.21429284 w=2 h=2 s=n,
446 -0.110960506 0.214277 w=2 h=2 s=n,
447 -0.109554864 0.21355554 w=2 h=2 s=n,
448 -0.1088232 0.21306272 w=2 h=2 s=n,
449 -0.10301198 0.19987045 w=2 h=2 s=n,
450 -0.1023541 0.19895358 w=2 h=2 s=n,
451 -0.10033233 0.19595191 w=2 h=2 s=n,
452 -0.09968274 0.19382471 w=2 h=2 s=n,
453 -0.099461064 0.19301344 w=2 h=2 s=n,
454 -0.09936112 0.19259986 w=2 h=2 s=n,
455 -0.099341005 0.19250429 w=2 h=2 s=n,
456 -0.09924841 0.19240308 w=2 h=2 s=n,
457 -0.09863805 0.19155243 w=2 h=2 s=n,
458 -0.098400176 0.19151692 w=2 h=2 s=n,
459 -0.03205691 0.02793233 w=2 h=2 s=n,
460 -0.030100135 0.025285736 w=2 h=2 s=n,
461 -0.029831754 0.0252375 w=2 h=2 s=n,
462 -0.029330904 0.025084557 w=2 h=2 s=n,
463 -0.025905298 0.017307956 w=2 h=2 s=n,
464 -0.022254994 0.012526385 w=2 h=2 s=n,
465 -0.019889638 0.009611306 w=2 h=2 s=n,
466 -0.014817531 0.0043866043 w=2 h=2 s=n,
467 -0.011803537 0.0014606391 w=2 h=2 s=n,
468 -0.0078610815 -0.002145989 w=2 h=2 s=n,
469 -0.0026183515 -0.0066641667 w=2 h=2 s=n,
470 -0.002516124 -0.0067422083 w=2 h=2 s=n,
471 -0.0024248594 -0.006807693 w=2 h=2 s=n,
472 -0.0023199106 -0.006878381 w=2 h=2 s=n,
473 -0.0022476641 -0.0069239903 w=2 h=2 s=n,
474 -0.002139391 -0.0069879363 w=2 h=2 s=n,
475 -0.0020931219 -0.0070134443 w=2 h=2 s=n,
476 -0.030084958 0.024773752 w=2 h=2 s=n,
477 -0.029816577 0.024725517 w=2 h=2 s=n,
478 -0.029315727 0.024572574 w=2 h=2 s=n,
479 -0.02589012 0.016795974 w=2 h=2 s=n,
480 -0.022239815 0.012014402 w=2 h=2 s=n,
481 -0.01987446 0.009099322 w=2 h=2 s=n,
482 -0.0148023525 0.0038746214 w=2 h=2 s=n,
483 -0.011788358 9.4865623E-4 w=2 h=2 s=n,
484 -0.007845903 -0.002657972 w=2 h=2 s=n,
485 -0.0026031733 -0.0071761496 w=2 h=2 s=n,
486 -0.0025009452 -0.007254191 w=2 h=2 s=n,
487 -0.0024096812 -0.0073196758 w=2 h=2 s=n,
488 -0.0023047323 -0.0073903636 w=2 h=2 s=n,
489 -0.002232486 -0.0074359723 w=2 h=2 s=n,
490 -0.0021242127 -0.007499919 w=2 h=2 s=n,
491 -0.0020779436 -0.007525427 w=2 h=2 s=n,
492 -0.0020536361 -0.0074248356 w=2 h=2 s=n,
493 -0.0020433199 -0.0073758266 w=2 h=2 s=n,
494 -0.0016700729 -0.007514468 w=2 h=2 s=n,
495 -0.12281164 0.25859377 w=2 h=2 s=n,
496 -0.12331249 0.2587467 w=2 h=2 s=n,
497 -0.124706216 0.2594621 w=2 h=2 s=n,
498 -0.12474527 0.2594779 w=2 h=2 s=n,
499 -0.12501363 0.25952616 w=2 h=2 s=n,
500 -0.12525152 0.25956166 w=2 h=2 s=n,
501 -0.12520845 0.25927317 w=2 h=2 s=n,
502 -0.12001605 0.2574151 w=2 h=2 s=n,
503 -0.120747715 0.2579079 w=2 h=2 s=n,
504 -0.12215336 0.25862935 w=2 h=2 s=n,
505 -0.12297108 0.25925362 w=2 h=2 s=n,
506 -0.12347193 0.25940657 w=2 h=2 s=n,
507 -0.12486566 0.2601219 w=2 h=2 s=n,
508 -0.124904715 0.26013774 w=2 h=2 s=n,
509 -0.12517309 0.260186 w=2 h=2 s=n,
510 -0.12541097 0.2602215 w=2 h=2 s=n,
511 -0.120940715 0.25816068 w=2 h=2 s=n,
512 -0.12234635 0.25888216 w=2 h=2 s=n,
513 -0.12316408 0.25950643 w=2 h=2 s=n,
514 -0.12366493 0.25965938 w=2 h=2 s=n,
515 -0.12505865 0.26037472 w=2 h=2 s=n,
516 -0.1250977 0.26039055 w=2 h=2 s=n,
517 -0.12536608 0.2604388 w=2 h=2 s=n,
518 -0.12560396 0.2604743 w=2 h=2 s=n,
519 -0.12544452 0.25981447 w=2 h=2 s=n,
520 -0.12523805 0.26046792 w=2 h=2 s=n,
521 -0.12550643 0.26051617 w=2 h=2 s=n,
522 -0.12574431 0.26055166 w=2 h=2 s=n,
523 -0.12558486 0.25989184 w=2 h=2 s=n,
524 -0.12539186 0.25963902 w=2 h=2 s=n,
525 -0.12534879 0.25935054 w=2 h=2 s=n,
526 -0.12453107 0.25872627 w=2 h=2 s=n,
527 -0.1210509 0.2582965 w=2 h=2 s=n,
528 -0.12245654 0.25901794 w=2 h=2 s=n,
529 -0.12327427 0.2596422 w=2 h=2 s=n,
530 -0.123775125 0.25979516 w=2 h=2 s=n,
531 -0.12516885 0.26051053 w=2 h=2 s=n,
532 -0.12520789 0.26052636 w=2 h=2 s=n,
533 -0.12534824 0.26060373 w=2 h=2 s=n,
534 -0.12561661 0.26065198 w=2 h=2 s=n,
535 -0.12585449 0.26068747 w=2 h=2 s=n,
536 -0.12569505 0.26002765 w=2 h=2 s=n,
537 -0.12697743 0.2617287 w=2 h=2 s=n,
538 -0.12701647 0.26174453 w=2 h=2 s=n,
539 -0.12715682 0.2618219 w=2 h=2 s=n,
540 -0.12742521 0.26187015 w=2 h=2 s=n,
541 -0.12766308 0.26190564 w=2 h=2 s=n,
542 -0.12750363 0.26124582 w=2 h=2 s=n,
543 -0.12739344 0.26111 w=2 h=2 s=n,
544 -0.12720045 0.2608572 w=2 h=2 s=n,
545 -0.12715738 0.2605687 w=2 h=2 s=n,
546 -0.12886739 0.26283216 w=2 h=2 s=n,
547 -0.12913577 0.26288038 w=2 h=2 s=n,
548 -0.12937365 0.2629159 w=2 h=2 s=n,
549 -0.1292142 0.2622561 w=2 h=2 s=n,
550 -0.12910402 0.26212028 w=2 h=2 s=n,
551 -0.12891102 0.26186746 w=2 h=2 s=n,
552 -0.12886795 0.26157898 w=2 h=2 s=n,
553 -0.12705937 0.2603608 w=2 h=2 s=n,
554 -0.12624164 0.25973654 w=2 h=2 s=n,
555 -0.103017315 0.19985467 w=2 h=2 s=n,
556 -0.10235944 0.1989378 w=2 h=2 s=n,
557 -0.10033766 0.19593613 w=2 h=2 s=n,
558 -0.099688075 0.19380893 w=2 h=2 s=n,
559 -0.0994664 0.19299765 w=2 h=2 s=n,
560 -0.099366456 0.19258408 w=2 h=2 s=n,
561 -0.09934634 0.1924885 w=2 h=2 s=n,
562 -0.099253744 0.19238728 w=2 h=2 s=n,
563 -0.09864339 0.19153665 w=2 h=2 s=n,
564 -0.09840551 0.19150114 w=2 h=2 s=n,
565 -0.032062247 0.027916545 w=2 h=2 s=n,
566 -0.030105473 0.025269952 w=2 h=2 s=n,
567 -0.030090293 0.024757968 w=2 h=2 s=n,
568 -0.029821912 0.024709733 w=2 h=2 s=n,
569 -0.029321061 0.02455679 w=2 h=2 s=n,
570 -0.025895456 0.016780188 w=2 h=2 s=n,
571 -0.022245152 0.011998617 w=2 h=2 s=n,
572 -0.019879796 0.009083538 w=2 h=2 s=n,
573 -0.014807689 0.0038588368 w=2 h=2 s=n,
574 -0.011793694 9.3287166E-4 w=2 h=2 s=n,
575 -0.007851239 -0.0026737566 w=2 h=2 s=n,
576 -0.0026085093 -0.007191934 w=2 h=2 s=n,
577 -0.0025062817 -0.0072699757 w=2 h=2 s=n,
578 -0.0024150177 -0.0073354603 w=2 h=2 s=n,
579 -0.0023100688 -0.0074061477 w=2 h=2 s=n,
580 -0.007732078 -0.002789438 w=2 h=2 s=n,
581 -0.002489348 -0.0073076156 w=2 h=2 s=n,
582 -0.00238712 -0.0073856567 w=2 h=2 s=n,
583 -0.002295856 -0.007451141 w=2 h=2 s=n,
584 -0.002190907 -0.007521829 w=2 h=2 s=n,
585 -0.0021855705 -0.007506045 w=2 h=2 s=n,
586 -0.0021133241 -0.007551654 w=2 h=2 s=n,
587 -0.002005051 -0.0076156002 w=2 h=2 s=n,
588 -0.0019587819 -0.0076411082 w=2 h=2 s=n,
589 -0.0019344745 -0.007540517 w=2 h=2 s=n,
590 -0.0019241582 -0.007491508 w=2 h=2 s=n,
591 -0.0015509111 -0.0076301494 w=2 h=2 s=n,
592 -0.0015660896 -0.007118167 w=2 h=2 s=n,
593 -0.0015660896 -0.0070805913 w=2 h=2 s=n,
594 -0.0015676162 -0.0070290975 w=2 h=2 s=n,
595 -0.0015877342 -0.0069335224 w=2 h=2 s=n,
596 -0.0016876719 -0.0065199523 w=2 h=2 s=n,
597 -0.0016904011 -0.0064970395 w=2 h=2 s=n,
598 -0.0019120817 -0.0056857667 w=2 h=2 s=n,
599 -0.1294156 0.2631344 w=2 h=2 s=n,
600 -0.12968399 0.26318264 w=2 h=2 s=n,
601 -0.12992187 0.26321813 w=2 h=2 s=n,
602 -0.12976241 0.2625583 w=2 h=2 s=n,
603 -0.12965223 0.2624225 w=2 h=2 s=n,
604 -0.12945923 0.2621697 w=2 h=2 s=n,
605 -0.12941617 0.2618812 w=2 h=2 s=n,
606 -0.12760758 0.26066303 w=2 h=2 s=n,
607 -0.12678985 0.26003876 w=2 h=2 s=n,
608 -0.10304567 0.19977833 w=2 h=2 s=n,
609 -0.10238779 0.19886146 w=2 h=2 s=n,
610 -0.10036602 0.19585979 w=2 h=2 s=n,
611 -0.09971643 0.19373259 w=2 h=2 s=n,
612 -0.099494755 0.19292133 w=2 h=2 s=n,
613 -0.09939481 0.19250774 w=2 h=2 s=n,
614 -0.0993747 0.19241217 w=2 h=2 s=n,
615 -0.0992821 0.19231096 w=2 h=2 s=n,
616 -0.09867174 0.19146031 w=2 h=2 s=n,
617 -0.09843386 0.1914248 w=2 h=2 s=n,
618 -0.0320906 0.027840208 w=2 h=2 s=n,
619 -0.030133827 0.025193615 w=2 h=2 s=n,
620 -0.03011865 0.024681631 w=2 h=2 s=n,
621 -0.029850269 0.024633398 w=2 h=2 s=n,
622 -0.029349418 0.024480453 w=2 h=2 s=n,
623 -0.02592381 0.016703853 w=2 h=2 s=n,
624 -0.022273507 0.011922281 w=2 h=2 s=n,
625 -0.01990815 0.0090072015 w=2 h=2 s=n,
626 -0.014836044 0.003782501 w=2 h=2 s=n,
627 -0.0118220495 8.565357E-4 w=2 h=2 s=n,
628 -0.007879594 -0.0027500927 w=2 h=2 s=n,
629 -0.007760433 -0.0028657739 w=2 h=2 s=n,
630 -0.0025177025 -0.0073839515 w=2 h=2 s=n,
631 -0.002415475 -0.0074619926 w=2 h=2 s=n,
632 -0.0023242105 -0.0075274766 w=2 h=2 s=n,
633 -0.10304838 0.19977166 w=2 h=2 s=n,
634 -0.102390505 0.19885479 w=2 h=2 s=n,
635 -0.10036873 0.19585311 w=2 h=2 s=n,
636 -0.099719144 0.19372591 w=2 h=2 s=n,
637 -0.09949746 0.19291463 w=2 h=2 s=n,
638 -0.099397525 0.19250107 w=2 h=2 s=n,
639 -0.09937741 0.19240549 w=2 h=2 s=n,
640 -0.099284805 0.19230427 w=2 h=2 s=n,
641 -0.098674454 0.19145364 w=2 h=2 s=n,
642 -0.09843657 0.19141813 w=2 h=2 s=n,
643 -0.03209331 0.027833529 w=2 h=2 s=n,
644 -0.030136535 0.025186935 w=2 h=2 s=n,
645 -0.030121358 0.024674952 w=2 h=2 s=n,
646 -0.029852977 0.024626719 w=2 h=2 s=n,
647 -0.029352127 0.024473773 w=2 h=2 s=n,
648 -0.02592652 0.016697174 w=2 h=2 s=n,
649 -0.022276217 0.011915602 w=2 h=2 s=n,
650 -0.019910859 0.009000522 w=2 h=2 s=n,
651 -0.014838754 0.0037758213 w=2 h=2 s=n,
652 -0.011824759 8.498562E-4 w=2 h=2 s=n,
653 -0.007882303 -0.002756772 w=2 h=2 s=n,
654 -0.0077631413 -0.0028724535 w=2 h=2 s=n,
655 -0.0025204113 -0.007390631 w=2 h=2 s=n,
656 -0.0024181837 -0.007468672 w=2 h=2 s=n,
657 -0.12983488 0.2632545 w=2 h=2 s=n,
658 -0.13007274 0.26329002 w=2 h=2 s=n,
659 -0.1299133 0.26263016 w=2 h=2 s=n,
660 -0.1298031 0.2624944 w=2 h=2 s=n,
661 -0.12961012 0.26224157 w=2 h=2 s=n,
662 -0.12956706 0.2619531 w=2 h=2 s=n,
663 -0.12775846 0.26073492 w=2 h=2 s=n,
664 -0.12694073 0.26011065 w=2 h=2 s=n,
665 -0.1313404 0.26250297 w=2 h=2 s=n,
666 -0.13123022 0.26236716 w=2 h=2 s=n,
667 -0.13103722 0.26211435 w=2 h=2 s=n,
668 -0.13099416 0.26182586 w=2 h=2 s=n,
669 -0.12918556 0.2606077 w=2 h=2 s=n,
670 -0.12836784 0.25998342 w=2 h=2 s=n,
671 -0.12821695 0.25991154 w=2 h=2 s=n,
672 -0.12766874 0.2596093 w=2 h=2 s=n,
673 -0.12595817 0.25859904 w=2 h=2 s=n,
674 -0.12581782 0.25852168 w=2 h=2 s=n,
675 -0.12494888 0.2568287 w=2 h=2 s=n,
676 -0.12442597 0.25434443 w=2 h=2 s=n,
677 -0.124279976 0.25353205 w=2 h=2 s=n,
678 -0.12427725 0.25350913 w=2 h=2 s=n,
679 -0.124275714 0.25345767 w=2 h=2 s=n,
680 -0.124275714 0.25342008 w=2 h=2 s=n,
681 -0.12288198 0.2527047 w=2 h=2 s=n,
682 -0.11239203 0.21431522 w=2 h=2 s=n,
683 -0.11240235 0.21426621 w=2 h=2 s=n,
684 -0.11242665 0.21416561 w=2 h=2 s=n,
685 -0.112387605 0.21414977 w=2 h=2 s=n,
686 -0.11098197 0.21342832 w=2 h=2 s=n,
687 -0.1102503 0.2129355 w=2 h=2 s=n,
688 -0.10443908 0.19974323 w=2 h=2 s=n,
689 -0.104444414 0.19972745 w=2 h=2 s=n,
690 -0.10447277 0.1996511 w=2 h=2 s=n,
691 -0.10447548 0.19964443 w=2 h=2 s=n,
692 -0.103817604 0.19872756 w=2 h=2 s=n,
693 -0.10179583 0.19572589 w=2 h=2 s=n,
694 -0.10114624 0.19359869 w=2 h=2 s=n,
695 -0.10092456 0.19278741 w=2 h=2 s=n,
696 -0.100824624 0.19237384 w=2 h=2 s=n,
697 -0.10080451 0.19227827 w=2 h=2 s=n,
698 -0.100711904 0.19217706 w=2 h=2 s=n,
699 -0.10010155 0.19132641 w=2 h=2 s=n,
700 -0.030127743 0.024639415 w=2 h=2 s=n,
701 -0.029859362 0.02459118 w=2 h=2 s=n,
702 -0.029358516 0.024438234 w=2 h=2 s=n,
703 -0.025932906 0.016661635 w=2 h=2 s=n,
704 -0.022282604 0.011880063 w=2 h=2 s=n,
705 -0.019917246 0.008964984 w=2 h=2 s=n,
706 -0.014845141 0.0037402827 w=2 h=2 s=n,
707 -0.011831146 8.143176E-4 w=2 h=2 s=n,
708 -0.007888691 -0.0027923107 w=2 h=2 s=n,
709 -0.0077695292 -0.002907992 w=2 h=2 s=n,
710 -0.0025267988 -0.0074261692 w=2 h=2 s=n,
711 -0.0024245712 -0.0075042103 w=2 h=2 s=n,
712 -0.002421862 -0.007497531 w=2 h=2 s=n,
713 -0.002330598 -0.007563016 w=2 h=2 s=n,
714 -0.002302243 -0.00748668 w=2 h=2 s=n,
715 -0.002197294 -0.0075573684 w=2 h=2 s=n,
716 -0.0021919576 -0.0075415834 w=2 h=2 s=n,
717 -0.0021197111 -0.007587193 w=2 h=2 s=n,
718 -0.11979669 0.25742728 w=2 h=2 s=n,
719 -0.119956136 0.25808713 w=2 h=2 s=n,
720 -0.120687805 0.25857994 w=2 h=2 s=n,
721 -0.1208808 0.25883275 w=2 h=2 s=n,
722 -0.12099099 0.25896853 w=2 h=2 s=n,
723 -0.122396626 0.25969 w=2 h=2 s=n,
724 -0.12321436 0.26031426 w=2 h=2 s=n,
725 -0.12371521 0.2604672 w=2 h=2 s=n,
726 -0.12510893 0.26118258 w=2 h=2 s=n,
727 -0.12691751 0.26240075 w=2 h=2 s=n,
728 -0.12695657 0.26241657 w=2 h=2 s=n,
729 -0.1270969 0.26249394 w=2 h=2 s=n,
730 -0.12880747 0.2635042 w=2 h=2 s=n,
731 -0.12935568 0.26380643 w=2 h=2 s=n,
732 -0.12962407 0.26385468 w=2 h=2 s=n,
733 -0.12977496 0.26392654 w=2 h=2 s=n,
734 -0.13502498 0.26184076 w=2 h=2 s=n,
735 -0.13491479 0.26170495 w=2 h=2 s=n,
736 -0.13472179 0.26145214 w=2 h=2 s=n,
737 -0.13467872 0.26116365 w=2 h=2 s=n,
738 -0.13287014 0.25994548 w=2 h=2 s=n,
739 -0.1320524 0.2593212 w=2 h=2 s=n,
740 -0.13190152 0.25924933 w=2 h=2 s=n,
741 -0.1313533 0.2589471 w=2 h=2 s=n,
742 -0.12964274 0.25793684 w=2 h=2 s=n,
743 -0.1295024 0.25785947 w=2 h=2 s=n,
744 -0.12863345 0.2561665 w=2 h=2 s=n,
745 -0.12811053 0.25368223 w=2 h=2 s=n,
746 -0.12796453 0.25286984 w=2 h=2 s=n,
747 -0.1279618 0.25284693 w=2 h=2 s=n,
748 -0.12796028 0.25279546 w=2 h=2 s=n,
749 -0.12796028 0.25275788 w=2 h=2 s=n,
750 -0.12656654 0.25204253 w=2 h=2 s=n,
751 -0.1160766 0.21365301 w=2 h=2 s=n,
752 -0.11608692 0.213604 w=2 h=2 s=n,
753 -0.11611123 0.2135034 w=2 h=2 s=n,
754 -0.11607218 0.21348757 w=2 h=2 s=n,
755 -0.11466654 0.21276611 w=2 h=2 s=n,
756 -0.113934875 0.2122733 w=2 h=2 s=n,
757 -0.10812365 0.19908102 w=2 h=2 s=n,
758 -0.10812899 0.19906524 w=2 h=2 s=n,
759 -0.108157344 0.1989889 w=2 h=2 s=n,
760 -0.10816005 0.19898222 w=2 h=2 s=n,
761 -0.10750217 0.19806536 w=2 h=2 s=n,
762 -0.105480395 0.19506368 w=2 h=2 s=n,
763 -0.10483081 0.19293648 w=2 h=2 s=n,
764 -0.10460913 0.1921252 w=2 h=2 s=n,
765 -0.1045092 0.19171163 w=2 h=2 s=n,
766 -0.10448907 0.19161606 w=2 h=2 s=n,
767 -0.10439648 0.19151485 w=2 h=2 s=n,
768 -0.103786126 0.1906642 w=2 h=2 s=n,
769 -0.10235903 0.19079143 w=2 h=2 s=n,
770 -0.102121145 0.19075592 w=2 h=2 s=n,
771 -0.03577788 0.027171321 w=2 h=2 s=n,
772 -0.033821102 0.024524728 w=2 h=2 s=n,
773 -0.03380592 0.024012746 w=2 h=2 s=n,
774 -0.03381231 0.023977207 w=2 h=2 s=n,
775 -0.11791614 0.2102295 w=2 h=2 s=n,
776 -0.11787708 0.21021366 w=2 h=2 s=n,
777 -0.11647145 0.20949219 w=2 h=2 s=n,
778 -0.11573978 0.20899938 w=2 h=2 s=n,
779 -0.109928556 0.19580711 w=2 h=2 s=n,
780 -0.1099339 0.19579132 w=2 h=2 s=n,
781 -0.10996225 0.19571498 w=2 h=2 s=n,
782 -0.10996496 0.1957083 w=2 h=2 s=n,
783 -0.10930708 0.19479144 w=2 h=2 s=n,
784 -0.107285306 0.19178978 w=2 h=2 s=n,
785 -0.10663572 0.18966256 w=2 h=2 s=n,
786 -0.10641404 0.1888513 w=2 h=2 s=n,
787 -0.1063141 0.18843773 w=2 h=2 s=n,
788 -0.106293984 0.18834215 w=2 h=2 s=n,
789 -0.10620139 0.18824093 w=2 h=2 s=n,
790 -0.10559103 0.18739028 w=2 h=2 s=n,
791 -0.10416393 0.18751751 w=2 h=2 s=n,
792 -0.10392605 0.187482 w=2 h=2 s=n,
793 -0.03758279 0.023897408 w=2 h=2 s=n,
794 -0.03562601 0.021250812 w=2 h=2 s=n,
795 -0.03561083 0.02073883 w=2 h=2 s=n,
796 -0.035617217 0.020703292 w=2 h=2 s=n,
797 -0.03193265 0.0213655 w=2 h=2 s=n,
798 -0.031664263 0.021317264 w=2 h=2 s=n,
799 -0.031163419 0.021164319 w=2 h=2 s=n,
800 -0.027737815 0.013387722 w=2 h=2 s=n,
801 -0.024087511 0.008606148 w=2 h=2 s=n,
802 -0.021722155 0.0056910687 w=2 h=2 s=n,
803 -0.01665005 4.663674E-4 w=2 h=2 s=n,
804 -0.013636054 -0.0024595975 w=2 h=2 s=n,
805 -0.009693597 -0.006066226 w=2 h=2 s=n,
806 -0.009574437 -0.0061819074 w=2 h=2 s=n,
807 -0.12701675 0.26249152 w=2 h=2 s=n,
808 -0.12705581 0.26250738 w=2 h=2 s=n,
809 -0.12719615 0.26258475 w=2 h=2 s=n,
810 -0.12890673 0.26359499 w=2 h=2 s=n,
811 -0.12945494 0.26389724 w=2 h=2 s=n,
812 -0.12972331 0.26394546 w=2 h=2 s=n,
813 -0.1298742 0.26401734 w=2 h=2 s=n,
814 -0.12993412 0.2633453 w=2 h=2 s=n,
815 -0.130172 0.2633808 w=2 h=2 s=n,
816 -0.13001254 0.26272097 w=2 h=2 s=n,
817 -0.13143964 0.26259375 w=2 h=2 s=n,
818 -0.13512422 0.26193154 w=2 h=2 s=n,
819 -0.12953216 0.264134 w=2 h=2 s=n,
820 -0.13008037 0.26443624 w=2 h=2 s=n,
821 -0.13034876 0.26448447 w=2 h=2 s=n,
822 -0.13049965 0.26455635 w=2 h=2 s=n,
823 -0.13055956 0.2638843 w=2 h=2 s=n,
824 -0.13079745 0.2639198 w=2 h=2 s=n,
825 -0.13063799 0.26325998 w=2 h=2 s=n,
826 -0.13206509 0.26313275 w=2 h=2 s=n,
827 -0.13574967 0.26247054 w=2 h=2 s=n,
828 -0.11952055 0.25798506 w=2 h=2 s=n,
829 -0.11946064 0.2586571 w=2 h=2 s=n,
830 -0.11962009 0.25931692 w=2 h=2 s=n,
831 -0.120351754 0.25980976 w=2 h=2 s=n,
832 -0.120544754 0.26006255 w=2 h=2 s=n,
833 -0.12065494 0.26019835 w=2 h=2 s=n,
834 -0.12206058 0.2609198 w=2 h=2 s=n,
835 -0.12287831 0.26154408 w=2 h=2 s=n,
836 -0.123379156 0.26169702 w=2 h=2 s=n,
837 -0.124772884 0.26241237 w=2 h=2 s=n,
838 -0.11954461 0.2618629 w=2 h=2 s=n,
839 -0.12027628 0.26235574 w=2 h=2 s=n,
840 -0.12046927 0.26260853 w=2 h=2 s=n,
841 -0.120579466 0.26274434 w=2 h=2 s=n,
842 -0.1219851 0.2634658 w=2 h=2 s=n,
843 -0.12280283 0.26409006 w=2 h=2 s=n,
844 -0.12330368 0.264243 w=2 h=2 s=n,
845 -0.12469741 0.26495835 w=2 h=2 s=n,
846 -0.12503345 0.26372856 w=2 h=2 s=n,
847 -0.12684204 0.26494673 w=2 h=2 s=n,
848 -0.12694128 0.2650375 w=2 h=2 s=n,
849 -0.12698033 0.26505336 w=2 h=2 s=n,
850 -0.12712067 0.26513073 w=2 h=2 s=n,
851 -0.12883124 0.26614097 w=2 h=2 s=n,
852 -0.12945668 0.26667997 w=2 h=2 s=n,
853 -0.1300049 0.26698223 w=2 h=2 s=n,
854 -0.13027328 0.26703045 w=2 h=2 s=n,
855 -0.11822063 0.20980513 w=2 h=2 s=n,
856 -0.11818157 0.20978929 w=2 h=2 s=n,
857 -0.11677594 0.20906784 w=2 h=2 s=n,
858 -0.11604427 0.20857503 w=2 h=2 s=n,
859 -0.110233046 0.19538274 w=2 h=2 s=n,
860 -0.11023838 0.19536696 w=2 h=2 s=n,
861 -0.11026674 0.19529063 w=2 h=2 s=n,
862 -0.11026945 0.19528395 w=2 h=2 s=n,
863 -0.10961157 0.19436708 w=2 h=2 s=n,
864 -0.107589796 0.1913654 w=2 h=2 s=n,
865 -0.10694021 0.1892382 w=2 h=2 s=n,
866 -0.106718525 0.18842693 w=2 h=2 s=n,
867 -0.10661859 0.18801336 w=2 h=2 s=n,
868 -0.106598474 0.18791778 w=2 h=2 s=n,
869 -0.10650588 0.18781656 w=2 h=2 s=n,
870 -0.10589552 0.18696593 w=2 h=2 s=n,
871 -0.10446842 0.18709315 w=2 h=2 s=n,
872 -0.10423054 0.18705764 w=2 h=2 s=n,
873 -0.03788728 0.023473047 w=2 h=2 s=n,
874 -0.0359305 0.020826453 w=2 h=2 s=n,
875 -0.03591532 0.02031447 w=2 h=2 s=n,
876 -0.035921708 0.02027893 w=2 h=2 s=n,
877 -0.032237135 0.020941138 w=2 h=2 s=n,
878 -0.031968754 0.020892903 w=2 h=2 s=n,
879 -0.031467903 0.02073996 w=2 h=2 s=n,
880 -0.028042303 0.012963361 w=2 h=2 s=n,
881 -0.024392001 0.008181787 w=2 h=2 s=n,
882 -0.022026643 0.005266708 w=2 h=2 s=n,
883 -0.121032186 0.26356554 w=2 h=2 s=n,
884 -0.12243783 0.264287 w=2 h=2 s=n,
885 -0.12325556 0.26491126 w=2 h=2 s=n,
886 -0.12375641 0.2650642 w=2 h=2 s=n,
887 -0.12515013 0.26577955 w=2 h=2 s=n,
888 -0.12548617 0.26454973 w=2 h=2 s=n,
889 -0.12729476 0.2657679 w=2 h=2 s=n,
890 -0.127394 0.2658587 w=2 h=2 s=n,
891 -0.12743306 0.26587453 w=2 h=2 s=n,
892 -0.1275734 0.2659519 w=2 h=2 s=n,
893 -0.12928396 0.26696217 w=2 h=2 s=n,
894 -0.12990941 0.26750118 w=2 h=2 s=n,
895 -0.13045762 0.2678034 w=2 h=2 s=n,
896 -0.13072601 0.26785165 w=2 h=2 s=n,
897 -0.13080148 0.26530567 w=2 h=2 s=n,
898 -0.13095237 0.26537755 w=2 h=2 s=n,
899 -0.13101228 0.2647055 w=2 h=2 s=n,
900 -0.13125016 0.264741 w=2 h=2 s=n,
901 -0.13379505 0.2633388 w=2 h=2 s=n,
902 -0.13747962 0.2626766 w=2 h=2 s=n,
903 -0.13685417 0.2621376 w=2 h=2 s=n,
904 -0.13675493 0.2620468 w=2 h=2 s=n,
905 -0.13664474 0.261911 w=2 h=2 s=n,
906 -0.13645174 0.2616582 w=2 h=2 s=n,
907 -0.13640867 0.2613697 w=2 h=2 s=n,
908 -0.13460009 0.26015154 w=2 h=2 s=n,
909 -0.13378236 0.25952727 w=2 h=2 s=n,
910 -0.13363148 0.25945538 w=2 h=2 s=n,
911 -0.13308327 0.25915316 w=2 h=2 s=n,
912 -0.13137269 0.2581429 w=2 h=2 s=n,
913 -0.13123235 0.25806552 w=2 h=2 s=n,
914 -0.13783903 0.2626766 w=2 h=2 s=n,
915 -0.1372136 0.2621376 w=2 h=2 s=n,
916 -0.13711435 0.2620468 w=2 h=2 s=n,
917 -0.13700417 0.261911 w=2 h=2 s=n,
918 -0.13681117 0.2616582 w=2 h=2 s=n,
919 -0.1367681 0.2613697 w=2 h=2 s=n,
920 -0.1349595 0.26015154 w=2 h=2 s=n,
921 -0.13414179 0.25952727 w=2 h=2 s=n,
922 -0.1339909 0.25945538 w=2 h=2 s=n,
923 -0.13344269 0.25915316 w=2 h=2 s=n,
924 -0.13173212 0.2581429 w=2 h=2 s=n,
925 -0.13159177 0.25806552 w=2 h=2 s=n,
926 -0.12986182 0.25785947 w=2 h=2 s=n,
927 -0.12899287 0.2561665 w=2 h=2 s=n,
928 -0.12846996 0.25368223 w=2 h=2 s=n,
929 -0.12832394 0.25286984 w=2 h=2 s=n,
930 -0.12832122 0.25284693 w=2 h=2 s=n,
931 -0.1283197 0.25279546 w=2 h=2 s=n,
932 -0.1283197 0.25275788 w=2 h=2 s=n,
933 -0.1334319 0.26447433 w=2 h=2 s=n,
934 -0.13327244 0.2638145 w=2 h=2 s=n,
935 -0.13469954 0.26368728 w=2 h=2 s=n,
936 -0.1364295 0.26389334 w=2 h=2 s=n,
937 -0.14011407 0.26323113 w=2 h=2 s=n,
938 -0.14047348 0.26323113 w=2 h=2 s=n,
939 -0.13984805 0.26269212 w=2 h=2 s=n,
940 -0.1397488 0.26260135 w=2 h=2 s=n,
941 -0.13963862 0.26246554 w=2 h=2 s=n,
942 -0.13944562 0.26221272 w=2 h=2 s=n,
943 -0.13940255 0.26192424 w=2 h=2 s=n,
944 -0.13759395 0.26070607 w=2 h=2 s=n,
945 -0.13677624 0.2600818 w=2 h=2 s=n,
946 -0.1103741 0.19514686 w=2 h=2 s=n,
947 -0.10971623 0.19422999 w=2 h=2 s=n,
948 -0.107694454 0.19122832 w=2 h=2 s=n,
949 -0.10704487 0.18910111 w=2 h=2 s=n,
950 -0.10682318 0.18828984 w=2 h=2 s=n,
951 -0.10672325 0.18787627 w=2 h=2 s=n,
952 -0.10670313 0.1877807 w=2 h=2 s=n,
953 -0.10661053 0.18767948 w=2 h=2 s=n,
954 -0.10600018 0.18682884 w=2 h=2 s=n,
955 -0.10457308 0.18695606 w=2 h=2 s=n,
956 -0.1043352 0.18692055 w=2 h=2 s=n,
957 -0.037991934 0.023335956 w=2 h=2 s=n,
958 -0.036035154 0.020689363 w=2 h=2 s=n,
959 -0.036019977 0.02017738 w=2 h=2 s=n,
960 -0.036026362 0.020141842 w=2 h=2 s=n,
961 -0.032341793 0.02080405 w=2 h=2 s=n,
962 -0.03207341 0.020755814 w=2 h=2 s=n,
963 -0.03157256 0.020602869 w=2 h=2 s=n,
964 -0.02814696 0.012826271 w=2 h=2 s=n,
965 -0.024496656 0.008044697 w=2 h=2 s=n,
966 -0.096626446 0.19948131 w=2 h=2 s=n,
967 -0.107116394 0.2378708 w=2 h=2 s=n,
968 -0.112927616 0.25106308 w=2 h=2 s=n,
969 -0.11297068 0.2513516 w=2 h=2 s=n,
970 -0.11358104 0.2522022 w=2 h=2 s=n,
971 -0.11560281 0.2552039 w=2 h=2 s=n,
972 -0.11647175 0.25689685 w=2 h=2 s=n,
973 -0.11712963 0.25781372 w=2 h=2 s=n,
974 -0.11938418 0.25893694 w=2 h=2 s=n,
975 -0.11954363 0.25959677 w=2 h=2 s=n,
976 -0.119468145 0.26214275 w=2 h=2 s=n,
977 -0.120199814 0.26263556 w=2 h=2 s=n,
978 -0.12039281 0.26288837 w=2 h=2 s=n,
979 -0.120503 0.26302418 w=2 h=2 s=n,
980 -0.12095572 0.26384535 w=2 h=2 s=n,
981 -0.14130381 0.2632804 w=2 h=2 s=n,
982 -0.14067836 0.2627414 w=2 h=2 s=n,
983 -0.14057912 0.2626506 w=2 h=2 s=n,
984 -0.14046893 0.2625148 w=2 h=2 s=n,
985 -0.14027593 0.26226202 w=2 h=2 s=n,
986 -0.14023286 0.2619735 w=2 h=2 s=n,
987 -0.13842428 0.26075533 w=2 h=2 s=n,
988 -0.13760655 0.26013106 w=2 h=2 s=n,
989 -0.1349721 0.25957653 w=2 h=2 s=n,
990 -0.1348212 0.25950468 w=2 h=2 s=n,
991 -0.134273 0.25920242 w=2 h=2 s=n,
992 -0.13256243 0.25819218 w=2 h=2 s=n,
993 -0.13242209 0.2581148 w=2 h=2 s=n,
994 -0.094368756 0.20039694 w=2 h=2 s=n,
995 -0.104858704 0.23878643 w=2 h=2 s=n,
996 -0.110669926 0.25197873 w=2 h=2 s=n,
997 -0.11071299 0.2522672 w=2 h=2 s=n,
998 -0.11132334 0.25311786 w=2 h=2 s=n,
999 -0.11334512 0.25611952 w=2 h=2 s=n,
1000 -0.11421406 0.2578125 w=2 h=2 s=n,
1001 -0.11487194 0.25872937 w=2 h=2 s=n,
1002 -0.13666455 0.26392844 w=2 h=2 s=n,
1003 -0.14034912 0.26326624 w=2 h=2 s=n,
1004 -0.14070855 0.26326624 w=2 h=2 s=n,
1005 -0.14153886 0.2633155 w=2 h=2 s=n,
1006 -0.14091341 0.2627765 w=2 h=2 s=n,
1007 -0.14081417 0.2626857 w=2 h=2 s=n,
1008 -0.14070398 0.2625499 w=2 h=2 s=n,
1009 -0.14051099 0.2622971 w=2 h=2 s=n,
1010 -0.14046793 0.2620086 w=2 h=2 s=n,
1011 -0.13865933 0.26079044 w=2 h=2 s=n,
1012 -0.1378416 0.26016617 w=2 h=2 s=n,
1013 -0.14260681 0.26334715 w=2 h=2 s=n,
1014 -0.14198136 0.26280814 w=2 h=2 s=n,
1015 -0.14188212 0.26271737 w=2 h=2 s=n,
1016 -0.14177193 0.26258156 w=2 h=2 s=n,
1017 -0.14157893 0.26232874 w=2 h=2 s=n,
1018 -0.14153586 0.26204026 w=2 h=2 s=n,
1019 -0.13972728 0.2608221 w=2 h=2 s=n,
1020 -0.13890955 0.26019782 w=2 h=2 s=n,
1021 -0.1386745 0.26016274 w=2 h=2 s=n,
1022 -0.13604005 0.2596082 w=2 h=2 s=n,
1023 -0.13588916 0.25953633 w=2 h=2 s=n,
1024 -0.13534094 0.2592341 w=2 h=2 s=n,
1025 -0.13363037 0.25822383 w=2 h=2 s=n,
1026 -0.13349003 0.25814646 w=2 h=2 s=n,
1027 -0.10679992 0.18763699 w=2 h=2 s=n,
1028 -0.10670733 0.18753576 w=2 h=2 s=n,
1029 -0.10609697 0.18668513 w=2 h=2 s=n,
1030 -0.10466987 0.18681236 w=2 h=2 s=n,
1031 -0.10443199 0.18677685 w=2 h=2 s=n,
1032 -0.038088728 0.023192247 w=2 h=2 s=n,
1033 -0.03613195 0.020545654 w=2 h=2 s=n,
1034 -0.03611677 0.020033672 w=2 h=2 s=n,
1035 -0.036123157 0.019998133 w=2 h=2 s=n,
1036 -0.032438587 0.02066034 w=2 h=2 s=n,
1037 -0.032170206 0.020612106 w=2 h=2 s=n,
1038 -0.031669356 0.02045916 w=2 h=2 s=n,
1039 -0.028243754 0.012682563 w=2 h=2 s=n,
1040 -0.02459345 0.00790099 w=2 h=2 s=n,
1041 -0.02960202 0.008234634 w=2 h=2 s=n,
1042 -0.025951717 0.0034530608 w=2 h=2 s=n,
1043 -0.025854923 0.003596769 w=2 h=2 s=n,
1044 -0.025750266 0.0037338587 w=2 h=2 s=n,
1045 -0.02338491 8.187792E-4 w=2 h=2 s=n,
1046 -0.023080422 0.0012431398 w=2 h=2 s=n,
1047 -0.018008318 -0.003981561 w=2 h=2 s=n,
1048 -0.01499432 -0.0069075264 w=2 h=2 s=n,
1049 -0.092578925 0.20106177 w=2 h=2 s=n,
1050 -0.10306887 0.23945126 w=2 h=2 s=n,
1051 -0.108880095 0.25264356 w=2 h=2 s=n,
1052 -0.10892316 0.25293204 w=2 h=2 s=n,
1053 -0.10953352 0.2537827 w=2 h=2 s=n,
1054 -0.11155529 0.25678435 w=2 h=2 s=n,
1055 -0.11242423 0.25847733 w=2 h=2 s=n,
1056 -0.11308211 0.2593942 w=2 h=2 s=n,
1057 -0.1158318 0.26016787 w=2 h=2 s=n,
1058 -0.11844532 0.2590166 w=2 h=2 s=n,
1059 -0.118466176 0.25900814 w=2 h=2 s=n,
1060 -0.11855877 0.25910938 w=2 h=2 s=n,
1061 -0.11822272 0.26033917 w=2 h=2 s=n,
1062 -0.11816281 0.26101124 w=2 h=2 s=n,
1063 -0.118086345 0.26129106 w=2 h=2 s=n,
1064 -0.118245795 0.2619509 w=2 h=2 s=n,
1065 -0.11817031 0.2644969 w=2 h=2 s=n,
1066 -0.117905214 0.26182684 w=2 h=2 s=n,
1067 -0.118064664 0.26248667 w=2 h=2 s=n,
1068 -0.11798918 0.26503265 w=2 h=2 s=n,
1069 -0.119287014 0.26267853 w=2 h=2 s=n,
1070 -0.120018676 0.26317134 w=2 h=2 s=n,
1071 -0.120211676 0.26342416 w=2 h=2 s=n,
1072 -0.12032186 0.26355994 w=2 h=2 s=n,
1073 -0.11772858 0.26247323 w=2 h=2 s=n,
1074 -0.11788803 0.26313308 w=2 h=2 s=n,
1075 -0.11781255 0.26567906 w=2 h=2 s=n,
1076 -0.11911038 0.26332492 w=2 h=2 s=n,
1077 -0.11984205 0.26381773 w=2 h=2 s=n,
1078 -0.120035045 0.26407054 w=2 h=2 s=n,
1079 -0.12014524 0.26420635 w=2 h=2 s=n,
1080 -0.12032637 0.26367056 w=2 h=2 s=n,
1081 -0.14180492 0.26334718 w=2 h=2 s=n,
1082 -0.14287287 0.26337886 w=2 h=2 s=n,
1083 -0.14224742 0.26283985 w=2 h=2 s=n,
1084 -0.14214818 0.26274905 w=2 h=2 s=n,
1085 -0.14203799 0.26261324 w=2 h=2 s=n,
1086 -0.14184499 0.26236045 w=2 h=2 s=n,
1087 -0.14180192 0.26207194 w=2 h=2 s=n,
1088 -0.13999334 0.26085377 w=2 h=2 s=n,
1089 -0.13917561 0.26022953 w=2 h=2 s=n,
1090 -0.10707036 0.18726009 w=2 h=2 s=n,
1091 -0.10697776 0.18715887 w=2 h=2 s=n,
1092 -0.1063674 0.18630823 w=2 h=2 s=n,
1093 -0.1049403 0.18643546 w=2 h=2 s=n,
1094 -0.10470242 0.18639995 w=2 h=2 s=n,
1095 -0.03835916 0.02281535 w=2 h=2 s=n,
1096 -0.036402382 0.020168757 w=2 h=2 s=n,
1097 -0.036387205 0.019656774 w=2 h=2 s=n,
1098 -0.03639359 0.019621236 w=2 h=2 s=n,
1099 -0.03270902 0.020283444 w=2 h=2 s=n,
1100 -0.032440636 0.020235209 w=2 h=2 s=n,
1101 -0.03193979 0.020082263 w=2 h=2 s=n,
1102 -0.028514188 0.012305666 w=2 h=2 s=n,
1103 -0.029872453 0.007857737 w=2 h=2 s=n,
1104 -0.03035056 0.0084507335 w=2 h=2 s=n,
1105 -0.031708818 0.004002805 w=2 h=2 s=n,
1106 -0.031438388 0.004379702 w=2 h=2 s=n,
1107 -0.02778809 -4.0187163E-4 w=2 h=2 s=n,
1108 -0.027691295 -2.5816337E-4 w=2 h=2 s=n,
1109 -0.027586639 -1.2107375E-4 w=2 h=2 s=n,
1110 -0.025221283 -0.003036153 w=2 h=2 s=n,
1111 -0.11764493 0.2627472 w=2 h=2 s=n,
1112 -0.11780437 0.26340702 w=2 h=2 s=n,
1113 -0.1177289 0.265953 w=2 h=2 s=n,
1114 -0.11902673 0.2635989 w=2 h=2 s=n,
1115 -0.11975839 0.2640917 w=2 h=2 s=n,
1116 -0.11995139 0.2643445 w=2 h=2 s=n,
1117 -0.12006158 0.2644803 w=2 h=2 s=n,
1118 -0.1176041 0.2666474 w=2 h=2 s=n,
1119 -0.11890193 0.26429325 w=2 h=2 s=n,
1120 -0.11963359 0.26478606 w=2 h=2 s=n,
1121 -0.11982659 0.26503888 w=2 h=2 s=n,
1122 -0.11993678 0.2651747 w=2 h=2 s=n,
1123 -0.12002044 0.2649007 w=2 h=2 s=n,
1124 -0.12020157 0.26436493 w=2 h=2 s=n,
1125 -0.1203782 0.26371855 w=2 h=2 s=n,
1126 -0.12083093 0.26453975 w=2 h=2 s=n,
1127 -0.1355582 0.2651932 w=2 h=2 s=n,
1128 -0.13539876 0.26453337 w=2 h=2 s=n,
1129 -0.13682586 0.26440614 w=2 h=2 s=n,
1130 -0.13855581 0.2646122 w=2 h=2 s=n,
1131 -0.13879088 0.26464728 w=2 h=2 s=n,
1132 -0.14247544 0.26398507 w=2 h=2 s=n,
1133 -0.14283487 0.26398507 w=2 h=2 s=n,
1134 -0.14366518 0.26403436 w=2 h=2 s=n,
1135 -0.14393124 0.26406604 w=2 h=2 s=n,
1136 -0.14499919 0.26409772 w=2 h=2 s=n,
1137 -0.14437374 0.26355872 w=2 h=2 s=n,
1138 -0.1442745 0.2634679 w=2 h=2 s=n,
1139 -0.14416431 0.2633321 w=2 h=2 s=n,
1140 -0.14397131 0.26307932 w=2 h=2 s=n,
1141 -0.14392824 0.2627908 w=2 h=2 s=n,
1142 -0.10717746 0.1871198 w=2 h=2 s=n,
1143 -0.10708486 0.18701857 w=2 h=2 s=n,
1144 -0.106474504 0.18616794 w=2 h=2 s=n,
1145 -0.105047405 0.18629517 w=2 h=2 s=n,
1146 -0.10480952 0.18625966 w=2 h=2 s=n,
1147 -0.038466264 0.022675056 w=2 h=2 s=n,
1148 -0.036509484 0.020028463 w=2 h=2 s=n,
1149 -0.036494303 0.019516481 w=2 h=2 s=n,
1150 -0.036500692 0.019480942 w=2 h=2 s=n,
1151 -0.032816123 0.02014315 w=2 h=2 s=n,
1152 -0.03254774 0.020094914 w=2 h=2 s=n,
1153 -0.03204689 0.019941969 w=2 h=2 s=n,
1154 -0.028621288 0.012165371 w=2 h=2 s=n,
1155 -0.030457659 0.008310439 w=2 h=2 s=n,
1156 -0.03181592 0.0038625107 w=2 h=2 s=n,
1157 -0.031867333 0.0036941525 w=2 h=2 s=n,
1158 -0.03176023 0.0038344467 w=2 h=2 s=n,
1159 -0.031489797 0.004211344 w=2 h=2 s=n,
1160 -0.0278395 -5.702299E-4 w=2 h=2 s=n,
1161 -0.027742706 -4.2652152E-4 w=2 h=2 s=n,
1162 -0.02763805 -2.894319E-4 w=2 h=2 s=n,
1163 -0.025272693 -0.0032045112 w=2 h=2 s=n,
1164 -0.023436323 6.50421E-4 w=2 h=2 s=n,
1165 -0.023131832 0.0010747818 w=2 h=2 s=n,
1166 -0.018059729 -0.0041499194 w=2 h=2 s=n,
1167 -0.10177177 0.24002263 w=2 h=2 s=n,
1168 -0.107582994 0.25321493 w=2 h=2 s=n,
1169 -0.10762606 0.2535034 w=2 h=2 s=n,
1170 -0.10823641 0.25435406 w=2 h=2 s=n,
1171 -0.110258184 0.25735572 w=2 h=2 s=n,
1172 -0.11112713 0.2590487 w=2 h=2 s=n,
1173 -0.11178501 0.25996557 w=2 h=2 s=n,
1174 -0.104479425 0.25655815 w=2 h=2 s=n,
1175 -0.105089776 0.2574088 w=2 h=2 s=n,
1176 -0.10711155 0.26041046 w=2 h=2 s=n,
1177 -0.1079805 0.26210344 w=2 h=2 s=n,
1178 -0.108638376 0.2630203 w=2 h=2 s=n,
1179 -0.10993548 0.2624489 w=2 h=2 s=n,
1180 -0.11172531 0.2617841 w=2 h=2 s=n,
1181 -0.113983 0.26086846 w=2 h=2 s=n,
1182 -0.11268517 0.2632226 w=2 h=2 s=n,
1183 -0.11529869 0.26207134 w=2 h=2 s=n,
1184 -0.115319535 0.26206288 w=2 h=2 s=n,
1185 -0.11541214 0.2621641 w=2 h=2 s=n,
1186 -0.11507609 0.2633939 w=2 h=2 s=n,
1187 -0.11501618 0.26406595 w=2 h=2 s=n,
1188 -0.11493971 0.2643458 w=2 h=2 s=n,
1189 -0.11475858 0.26488158 w=2 h=2 s=n,
1190 -0.11458195 0.26552796 w=2 h=2 s=n,
1191 -0.11449829 0.26580194 w=2 h=2 s=n,
1192 -0.11268415 0.26896137 w=2 h=2 s=n,
1193 -0.11260769 0.2692412 w=2 h=2 s=n,
1194 -0.11242656 0.26977697 w=2 h=2 s=n,
1195 -0.112249926 0.27042338 w=2 h=2 s=n,
1196 -0.11216627 0.27069733 w=2 h=2 s=n,
1197 -0.115312904 0.26764262 w=2 h=2 s=n,
1198 -0.11547235 0.26830244 w=2 h=2 s=n,
1199 -0.11539687 0.27084842 w=2 h=2 s=n,
1200 -0.115272075 0.2715428 w=2 h=2 s=n,
1201 -0.11519379 0.2720672 w=2 h=2 s=n,
1202 -0.117525816 0.26717177 w=2 h=2 s=n,
1203 -0.11882365 0.26481766 w=2 h=2 s=n,
1204 -0.11955532 0.26531047 w=2 h=2 s=n,
1205 -0.11974831 0.26556325 w=2 h=2 s=n,
1206 -0.1198585 0.26569906 w=2 h=2 s=n,
1207 -0.11994216 0.26542512 w=2 h=2 s=n,
1208 -0.1201233 0.26488933 w=2 h=2 s=n,
1209 -0.12029992 0.26424292 w=2 h=2 s=n,
1210 -0.12075265 0.26506412 w=2 h=2 s=n,
1211 -0.13191636 0.26503447 w=2 h=2 s=n,
1212 -0.13146363 0.26421326 w=2 h=2 s=n,
1213 -0.13409808 0.2647678 w=2 h=2 s=n,
1214 -0.1362244 0.26548666 w=2 h=2 s=n,
1215 -0.13606496 0.26482683 w=2 h=2 s=n,
1216 -0.13749206 0.2646996 w=2 h=2 s=n,
1217 -0.13922201 0.26490566 w=2 h=2 s=n,
1218 -0.13945708 0.26494074 w=2 h=2 s=n,
1219 -0.14314164 0.26427853 w=2 h=2 s=n,
1220 -0.14350106 0.26427853 w=2 h=2 s=n,
1221 -0.14433138 0.26432782 w=2 h=2 s=n,
1222 -0.14459744 0.2643595 w=2 h=2 s=n,
1223 -0.14566538 0.26439118 w=2 h=2 s=n,
1224 -0.10741097 0.18683203 w=2 h=2 s=n,
1225 -0.10731837 0.1867308 w=2 h=2 s=n,
1226 -0.10670801 0.18588017 w=2 h=2 s=n,
1227 -0.10528091 0.18600738 w=2 h=2 s=n,
1228 -0.10504303 0.18597187 w=2 h=2 s=n,
1229 -0.038699772 0.022387281 w=2 h=2 s=n,
1230 -0.03674299 0.019740688 w=2 h=2 s=n,
1231 -0.036727812 0.019228706 w=2 h=2 s=n,
1232 -0.036734197 0.019193167 w=2 h=2 s=n,
1233 -0.03304963 0.019855374 w=2 h=2 s=n,
1234 -0.032781247 0.01980714 w=2 h=2 s=n,
1235 -0.032280397 0.019654194 w=2 h=2 s=n,
1236 -0.028854795 0.011877596 w=2 h=2 s=n,
1237 -0.030691164 0.008022664 w=2 h=2 s=n,
1238 -0.03204943 0.0035747357 w=2 h=2 s=n,
1239 -0.03210084 0.0034063775 w=2 h=2 s=n,
1240 -0.034452274 -0.0023500398 w=2 h=2 s=n,
1241 -0.034503687 -0.002518398 w=2 h=2 s=n,
1242 -0.034270182 -0.002230623 w=2 h=2 s=n,
1243 -0.03416308 -0.0020903288 w=2 h=2 s=n,
1244 -0.033892646 -0.0017134317 w=2 h=2 s=n,
1245 -0.030242348 -0.006495005 w=2 h=2 s=n,
1246 -0.030145554 -0.006351297 w=2 h=2 s=n,
1247 -0.0300409 -0.0062142075 w=2 h=2 s=n,
1248 -0.027675541 -0.009129287 w=2 h=2 s=n,
1249 -0.0021914667 -0.0075654895 w=2 h=2 s=n,
1250 -0.0021861303 -0.0075497054 w=2 h=2 s=n,
1251 -0.0021138838 -0.007595314 w=2 h=2 s=n,
1252 -0.0021074964 -0.007559776 w=2 h=2 s=n,
1253 -0.0019992236 -0.0076237214 w=2 h=2 s=n,
1254 -0.0019529542 -0.0076492294 w=2 h=2 s=n,
1255 -0.0019286472 -0.007548639 w=2 h=2 s=n,
1256 -0.0019183309 -0.00749963 w=2 h=2 s=n,
1257 -0.0015450838 -0.0076382714 w=2 h=2 s=n,
1258 -0.11516275 0.27232778 w=2 h=2 s=n,
1259 -0.11749478 0.26743236 w=2 h=2 s=n,
1260 -0.11879261 0.26507825 w=2 h=2 s=n,
1261 -0.11952427 0.26557106 w=2 h=2 s=n,
1262 -0.11971727 0.26582387 w=2 h=2 s=n,
1263 -0.11982746 0.26595968 w=2 h=2 s=n,
1264 -0.11991112 0.2656857 w=2 h=2 s=n,
1265 -0.12009225 0.26514992 w=2 h=2 s=n,
1266 -0.12026888 0.26450354 w=2 h=2 s=n,
1267 -0.12072161 0.2653247 w=2 h=2 s=n,
1268 -0.13191745 0.26503497 w=2 h=2 s=n,
1269 -0.13146472 0.2642138 w=2 h=2 s=n,
1270 -0.13409917 0.26476833 w=2 h=2 s=n,
1271 -0.13622549 0.2654872 w=2 h=2 s=n,
1272 -0.13606605 0.26482734 w=2 h=2 s=n,
1273 -0.13749315 0.2647001 w=2 h=2 s=n,
1274 -0.1392231 0.26490617 w=2 h=2 s=n,
1275 -0.13945815 0.26494128 w=2 h=2 s=n,
1276 -0.14314273 0.26427907 w=2 h=2 s=n,
1277 -0.14350215 0.26427907 w=2 h=2 s=n,
1278 -0.14433247 0.26432833 w=2 h=2 s=n,
1279 -0.14459853 0.26436 w=2 h=2 s=n,
1280 -0.14566647 0.2643917 w=2 h=2 s=n,
1281 -0.14140806 0.26564488 w=2 h=2 s=n,
1282 -0.14164312 0.26567996 w=2 h=2 s=n,
1283 -0.14532769 0.26501775 w=2 h=2 s=n,
1284 -0.1456871 0.26501775 w=2 h=2 s=n,
1285 -0.14651743 0.265067 w=2 h=2 s=n,
1286 -0.14678349 0.26509872 w=2 h=2 s=n,
1287 -0.14785142 0.26513037 w=2 h=2 s=n,
1288 -0.14785035 0.26512986 w=2 h=2 s=n,
1289 -0.14718415 0.2648364 w=2 h=2 s=n,
1290 -0.1465587 0.2642974 w=2 h=2 s=n,
1291 -0.14645946 0.2642066 w=2 h=2 s=n,
1292 -0.14634927 0.2640708 w=2 h=2 s=n,
1293 -0.14615627 0.263818 w=2 h=2 s=n,
1294 -0.14536774 0.26132137 w=2 h=2 s=n,
1295 -0.14355914 0.2601032 w=2 h=2 s=n,
1296 -0.14274141 0.25947893 w=2 h=2 s=n,
1297 -0.14247535 0.25944725 w=2 h=2 s=n,
1298 -0.1422403 0.25941217 w=2 h=2 s=n,
1299 -0.13960585 0.25885764 w=2 h=2 s=n,
1300 -0.13945496 0.25878575 w=2 h=2 s=n,
1301 -0.13890675 0.25848353 w=2 h=2 s=n,
1302 -0.13719618 0.25747326 w=2 h=2 s=n,
1303 -0.13705584 0.2573959 w=2 h=2 s=n,
1304 -0.1359879 0.2573642 w=2 h=2 s=n,
1305 -0.13515759 0.25731495 w=2 h=2 s=n,
1306 -0.13342762 0.2571089 w=2 h=2 s=n,
1307 -0.13255867 0.25541592 w=2 h=2 s=n,
1308 -0.13203576 0.25293165 w=2 h=2 s=n,
1309 -0.13188976 0.25211927 w=2 h=2 s=n,
1310 -0.13188703 0.25209635 w=2 h=2 s=n,
1311 -0.1318855 0.2520449 w=2 h=2 s=n,
1312 -0.1318855 0.2520073 w=2 h=2 s=n,
1313 -0.002104253 -0.00760793 w=2 h=2 s=n,
1314 -0.0020978656 -0.0075723915 w=2 h=2 s=n,
1315 -0.0019895923 -0.007636337 w=2 h=2 s=n,
1316 -0.0019433234 -0.007661845 w=2 h=2 s=n,
1317 -0.0019190159 -0.007561255 w=2 h=2 s=n,
1318 -0.0019087001 -0.007512245 w=2 h=2 s=n,
1319 -0.0015354528 -0.007650887 w=2 h=2 s=n,
1320 -0.10691348 0.25398338 w=2 h=2 s=n,
1321 -0.10376684 0.25703812 w=2 h=2 s=n,
1322 -0.104377195 0.25788873 w=2 h=2 s=n,
1323 -0.10639897 0.26089042 w=2 h=2 s=n,
1324 -0.107267916 0.26258337 w=2 h=2 s=n,
1325 -0.107925795 0.26350024 w=2 h=2 s=n,
1326 -0.1092229 0.26292887 w=2 h=2 s=n,
1327 -0.11101273 0.26226404 w=2 h=2 s=n,
1328 -0.11327042 0.26134843 w=2 h=2 s=n,
1329 -0.111972585 0.26370254 w=2 h=2 s=n,
1330 -0.118837304 0.26658583 w=2 h=2 s=n,
1331 -0.11956897 0.26707864 w=2 h=2 s=n,
1332 -0.119761966 0.26733145 w=2 h=2 s=n,
1333 -0.11987215 0.26746726 w=2 h=2 s=n,
1334 -0.119955815 0.2671933 w=2 h=2 s=n,
1335 -0.12013695 0.2666575 w=2 h=2 s=n,
1336 -0.12031358 0.26601112 w=2 h=2 s=n,
1337 -0.120766304 0.26683232 w=2 h=2 s=n,
1338 -0.12079734 0.2665717 w=2 h=2 s=n,
1339 -0.12087562 0.26604733 w=2 h=2 s=n,
1340 -0.12100042 0.26535293 w=2 h=2 s=n,
1341 -0.12107688 0.26507312 w=2 h=2 s=n,
1342 -0.12248252 0.26579458 w=2 h=2 s=n,
1343 -0.12330025 0.26641884 w=2 h=2 s=n,
1344 -0.1238011 0.2665718 w=2 h=2 s=n,
1345 -0.12519482 0.26728714 w=2 h=2 s=n,
1346 -0.1258643 0.26893792 w=2 h=2 s=n,
1347 -0.12581961 0.2674303 w=2 h=2 s=n,
1348 -0.12615566 0.2662005 w=2 h=2 s=n,
1349 -0.12796424 0.26741868 w=2 h=2 s=n,
1350 -0.12806349 0.26750946 w=2 h=2 s=n,
1351 -0.12810254 0.26752532 w=2 h=2 s=n,
1352 -0.12824288 0.26760268 w=2 h=2 s=n,
1353 -0.12995344 0.26861292 w=2 h=2 s=n,
1354 -0.13057889 0.26915196 w=2 h=2 s=n,
1355 -0.1311271 0.26945418 w=2 h=2 s=n,
1356 -0.13139549 0.2695024 w=2 h=2 s=n,
1357 -0.13147096 0.26695642 w=2 h=2 s=n,
1358 -0.13162185 0.2670283 w=2 h=2 s=n,
1359 -0.13168177 0.26635626 w=2 h=2 s=n,
1360 -0.13191964 0.26639178 w=2 h=2 s=n,
1361 -0.038948968 0.016106488 w=2 h=2 s=n,
1362 -0.035264395 0.016768696 w=2 h=2 s=n,
1363 -0.034996014 0.01672046 w=2 h=2 s=n,
1364 -0.034495167 0.016567515 w=2 h=2 s=n,
1365 -0.03106956 0.008790918 w=2 h=2 s=n,
1366 -0.03290593 0.004935986 w=2 h=2 s=n,
1367 -0.034264196 4.8805703E-4 w=2 h=2 s=n,
1368 -0.036667045 -0.0054367185 w=2 h=2 s=n,
1369 -0.036718458 -0.0056050764 w=2 h=2 s=n,
1370 -0.036871713 -0.005982964 w=2 h=2 s=n,
1371 -0.034656942 -0.0028962852 w=2 h=2 s=n,
1372 -0.034423437 -0.0026085102 w=2 h=2 s=n,
1373 -0.034316335 -0.0024682162 w=2 h=2 s=n,
1374 -0.0340459 -0.0020913188 w=2 h=2 s=n,
1375 -0.030395603 -0.0068728924 w=2 h=2 s=n,
1376 -0.030298809 -0.006729184 w=2 h=2 s=n,
1377 -0.030194154 -0.0065920944 w=2 h=2 s=n,
1378 -0.027828798 -0.009507174 w=2 h=2 s=n,
1379 -0.001969844 -0.0076606753 w=2 h=2 s=n,
1380 -0.0019235752 -0.0076861833 w=2 h=2 s=n,
1381 -0.0018992677 -0.007585592 w=2 h=2 s=n,
1382 -0.0018889514 -0.007536583 w=2 h=2 s=n,
1383 -0.0015157043 -0.0076752254 w=2 h=2 s=n,
1384 -0.0015034665 -0.0076824524 w=2 h=2 s=n,
1385 -0.001523215 -0.007658114 w=2 h=2 s=n,
1386 -0.0015328458 -0.0076454985 w=2 h=2 s=n,
1387 -0.0015386733 -0.0076373774 w=2 h=2 s=n,
1388 -0.0015538518 -0.007125395 w=2 h=2 s=n,
1389 -0.0015538518 -0.0070878193 w=2 h=2 s=n,
1390 -0.10670042 0.26310253 w=2 h=2 s=n,
1391 -0.1073583 0.2640194 w=2 h=2 s=n,
1392 -0.1086554 0.26344803 w=2 h=2 s=n,
1393 -0.11044523 0.2627832 w=2 h=2 s=n,
1394 -0.11270292 0.26186758 w=2 h=2 s=n,
1395 -0.11140509 0.2642217 w=2 h=2 s=n,
1396 -0.11211767 0.26374176 w=2 h=2 s=n,
1397 -0.11473119 0.2625905 w=2 h=2 s=n,
1398 -0.11475204 0.26258203 w=2 h=2 s=n,
1399 -0.11484464 0.26268324 w=2 h=2 s=n,
1400 -0.11450859 0.26391307 w=2 h=2 s=n,
1401 -0.11444868 0.2645851 w=2 h=2 s=n,
1402 -0.11211666 0.26948053 w=2 h=2 s=n,
1403 -0.10719917 0.2641833 w=2 h=2 s=n,
1404 -0.10849628 0.26361194 w=2 h=2 s=n,
1405 -0.1102861 0.2629471 w=2 h=2 s=n,
1406 -0.1125438 0.2620315 w=2 h=2 s=n,
1407 -0.11124597 0.2643856 w=2 h=2 s=n,
1408 -0.11195854 0.26390567 w=2 h=2 s=n,
1409 -0.11457206 0.2627544 w=2 h=2 s=n,
1410 -0.11459292 0.26274595 w=2 h=2 s=n,
1411 -0.11468551 0.26284716 w=2 h=2 s=n,
1412 -0.11434946 0.26407698 w=2 h=2 s=n,
1413 -0.11428955 0.26474902 w=2 h=2 s=n,
1414 -0.11195753 0.26964444 w=2 h=2 s=n,
1415 -0.11252502 0.26912528 w=2 h=2 s=n,
1416 -0.112448566 0.26940513 w=2 h=2 s=n,
1417 -0.11226743 0.26994088 w=2 h=2 s=n,
1418 -0.13661276 0.27026492 w=2 h=2 s=n,
1419 -0.13727896 0.2705584 w=2 h=2 s=n,
1420 -0.13728003 0.27055892 w=2 h=2 s=n,
1421 -0.13934949 0.27276856 w=2 h=2 s=n,
1422 -0.14001569 0.27306202 w=2 h=2 s=n,
1423 -0.14001678 0.27306253 w=2 h=2 s=n,
1424 -0.13465418 0.2675386 w=2 h=2 s=n,
1425 -0.13420145 0.2667174 w=2 h=2 s=n,
1426 -0.1368359 0.26727194 w=2 h=2 s=n,
1427 -0.13896222 0.2679908 w=2 h=2 s=n,
1428 -0.14792404 0.26541036 w=2 h=2 s=n,
1429 -0.14899199 0.26544204 w=2 h=2 s=n,
1430 -0.1489909 0.2654415 w=2 h=2 s=n,
1431 -0.1483247 0.26514804 w=2 h=2 s=n,
1432 -0.14769925 0.26460904 w=2 h=2 s=n,
1433 -0.14760001 0.26451826 w=2 h=2 s=n,
1434 -0.14748982 0.26438245 w=2 h=2 s=n,
1435 -0.14729683 0.26412964 w=2 h=2 s=n,
1436 -0.038879648 -0.0105412565 w=2 h=2 s=n,
1437 -0.03666488 -0.0074545774 w=2 h=2 s=n,
1438 -0.036431372 -0.0071668033 w=2 h=2 s=n,
1439 -0.03632427 -0.007026509 w=2 h=2 s=n,
1440 -0.03605384 -0.006649612 w=2 h=2 s=n,
1441 -0.032403536 -0.0114311855 w=2 h=2 s=n,
1442 -0.038965087 -0.010771268 w=2 h=2 s=n,
1443 -0.036750317 -0.007684589 w=2 h=2 s=n,
1444 -0.03651681 -0.007396814 w=2 h=2 s=n,
1445 -0.03640971 -0.00725652 w=2 h=2 s=n,
1446 -0.036139276 -0.006879623 w=2 h=2 s=n,
1447 -0.032488972 -0.011661196 w=2 h=2 s=n,
1448 -0.030481042 -0.0071029034 w=2 h=2 s=n,
1449 -0.030384248 -0.0069591952 w=2 h=2 s=n,
1450 -0.03027959 -0.0068221055 w=2 h=2 s=n,
1451 -0.027914234 -0.009737185 w=2 h=2 s=n,
1452 -0.0018980192 -0.0077158376 w=2 h=2 s=n,
1453 -0.0018737117 -0.0076152463 w=2 h=2 s=n,
1454 -0.0018633954 -0.0075662374 w=2 h=2 s=n,
1455 -0.0014901484 -0.0077048787 w=2 h=2 s=n,
1456 -0.0014779106 -0.0077121067 w=2 h=2 s=n,
1457 -0.0014665959 -0.00771925 w=2 h=2 s=n,
1458 -0.0014921519 -0.0076895957 w=2 h=2 s=n,
1459 -0.0015119003 -0.0076652574 w=2 h=2 s=n,
1460 -0.0015215314 -0.0076526417 w=2 h=2 s=n,
1461 -0.0015273587 -0.0076445197 w=2 h=2 s=n,
1462 -0.0015425371 -0.0071325377 w=2 h=2 s=n,
1463 -0.101179115 0.25737008 w=2 h=2 s=n,
1464 -0.09803248 0.26042482 w=2 h=2 s=n,
1465 -0.09864283 0.26127544 w=2 h=2 s=n,
1466 -0.10066461 0.26427713 w=2 h=2 s=n,
1467 -0.101533554 0.26597008 w=2 h=2 s=n,
1468 -0.10096606 0.26648924 w=2 h=2 s=n,
1469 -0.10162393 0.2674061 w=2 h=2 s=n,
1470 -0.10146481 0.26757002 w=2 h=2 s=n,
1471 -0.098749444 0.2590066 w=2 h=2 s=n,
1472 -0.0956028 0.26206133 w=2 h=2 s=n,
1473 -0.09621316 0.26291195 w=2 h=2 s=n,
1474 -0.09823494 0.26591364 w=2 h=2 s=n,
1475 -0.099103875 0.26760662 w=2 h=2 s=n,
1476 -0.09853638 0.26812574 w=2 h=2 s=n,
1477 -0.09919426 0.26904264 w=2 h=2 s=n,
1478 -0.09903514 0.26920655 w=2 h=2 s=n,
1479 -0.1047695 0.26581985 w=2 h=2 s=n,
1480 -0.1060666 0.26524845 w=2 h=2 s=n,
1481 -0.10785643 0.26458362 w=2 h=2 s=n,
1482 -0.111870095 0.26978293 w=2 h=2 s=n,
1483 -0.11243759 0.26926377 w=2 h=2 s=n,
1484 -0.112361126 0.26954362 w=2 h=2 s=n,
1485 -0.112179995 0.2700794 w=2 h=2 s=n,
1486 -0.11233912 0.2699155 w=2 h=2 s=n,
1487 -0.112162486 0.27056187 w=2 h=2 s=n,
1488 -0.11207883 0.27083585 w=2 h=2 s=n,
1489 -0.115225464 0.2677811 w=2 h=2 s=n,
1490 -0.115384914 0.26844093 w=2 h=2 s=n,
1491 -0.11530943 0.2709869 w=2 h=2 s=n,
1492 -0.115184635 0.2716813 w=2 h=2 s=n,
1493 -0.13034992 0.2731472 w=2 h=2 s=n,
1494 -0.13038898 0.27316305 w=2 h=2 s=n,
1495 -0.13052931 0.27324042 w=2 h=2 s=n,
1496 -0.1322399 0.2742507 w=2 h=2 s=n,
1497 -0.13286532 0.2747897 w=2 h=2 s=n,
1498 -0.13341354 0.27509192 w=2 h=2 s=n,
1499 -0.13368192 0.27514014 w=2 h=2 s=n,
1500 -0.1337574 0.27259415 w=2 h=2 s=n,
1501 -0.13390829 0.27266604 w=2 h=2 s=n,
1502 -0.14919972 0.26579994 w=2 h=2 s=n,
1503 -0.15026768 0.2658316 w=2 h=2 s=n,
1504 -0.15026659 0.26583108 w=2 h=2 s=n,
1505 -0.15063544 0.26592046 w=2 h=2 s=n,
1506 -0.15063436 0.26591995 w=2 h=2 s=n,
1507 -0.14935867 0.26553038 w=2 h=2 s=n,
1508 -0.14869247 0.2652369 w=2 h=2 s=n,
1509 -0.14806703 0.2646979 w=2 h=2 s=n,
1510 -0.14796779 0.26460713 w=2 h=2 s=n,
1511 -0.14785759 0.26447132 w=2 h=2 s=n,
1512 -0.14766459 0.2642185 w=2 h=2 s=n,
1513 -0.1458397 0.26123655 w=2 h=2 s=n,
1514 -0.14403112 0.26001838 w=2 h=2 s=n,
1515 -0.14321339 0.2593941 w=2 h=2 s=n,
1516 -0.14294732 0.25936243 w=2 h=2 s=n,
1517 -0.14271227 0.25932732 w=2 h=2 s=n,
1518 -0.14007781 0.2587728 w=2 h=2 s=n,
1519 -0.13992693 0.25870094 w=2 h=2 s=n,
1520 -0.13937871 0.25839868 w=2 h=2 s=n,
1521 -0.13766815 0.25738844 w=2 h=2 s=n,
1522 -0.13752781 0.25731108 w=2 h=2 s=n,
1523 -0.033075433 0.0046674865 w=2 h=2 s=n,
1524 -0.0344337 2.1955784E-4 w=2 h=2 s=n,
1525 -0.036836546 -0.0057052174 w=2 h=2 s=n,
1526 -0.03688796 -0.005873576 w=2 h=2 s=n,
1527 -0.037041213 -0.0062514627 w=2 h=2 s=n,
1528 -0.039049152 -0.010809756 w=2 h=2 s=n,
1529 -0.039134588 -0.0110397665 w=2 h=2 s=n,
1530 -0.03906795 -0.010849217 w=2 h=2 s=n,
1531 -0.039153386 -0.011079228 w=2 h=2 s=n,
1532 -0.038983885 -0.010810728 w=2 h=2 s=n,
1533 -0.036769114 -0.007724049 w=2 h=2 s=n,
1534 -0.03653561 -0.007436274 w=2 h=2 s=n,
1535 -0.036428507 -0.0072959806 w=2 h=2 s=n,
1536 -0.039160527 -0.011100352 w=2 h=2 s=n,
1537 -0.038991027 -0.010831852 w=2 h=2 s=n,
1538 -0.036776256 -0.0077451733 w=2 h=2 s=n,
1539 -0.03654275 -0.0074573983 w=2 h=2 s=n,
1540 -0.03643565 -0.007317105 w=2 h=2 s=n,
1541 -0.03641685 -0.007277644 w=2 h=2 s=n,
1542 -0.036146417 -0.006900747 w=2 h=2 s=n,
1543 -0.032496113 -0.01168232 w=2 h=2 s=n,
1544 -0.030488184 -0.0071240272 w=2 h=2 s=n,
1545 -0.03039139 -0.006980319 w=2 h=2 s=n,
1546 -0.030286731 -0.0068432293 w=2 h=2 s=n,
1547 -0.027921375 -0.0097583085 w=2 h=2 s=n,
1548 -0.0024190703 -0.007517774 w=2 h=2 s=n,
1549 -0.0024163616 -0.0075110947 w=2 h=2 s=n,
1550 -0.002325097 -0.0075765788 w=2 h=2 s=n,
1551 -0.0022967425 -0.007500243 w=2 h=2 s=n,
1552 -0.0021917936 -0.007570931 w=2 h=2 s=n,
1553 -0.002185966 -0.0075790524 w=2 h=2 s=n,
1554 -0.0021806299 -0.0075632683 w=2 h=2 s=n,
1555 -0.002108383 -0.007608877 w=2 h=2 s=n,
1556 -0.0020987522 -0.0076214927 w=2 h=2 s=n,
1557 -0.0020923652 -0.0075859544 w=2 h=2 s=n,
1558 -0.001984092 -0.0076499 w=2 h=2 s=n,
1559 -0.0019643432 -0.007674238 w=2 h=2 s=n,
1560 -0.0018687678 -0.0077478127 w=2 h=2 s=n,
1561 -0.0018444603 -0.0076472224 w=2 h=2 s=n,
1562 -0.001834144 -0.0075982125 w=2 h=2 s=n,
1563 -0.0014608969 -0.0077368547 w=2 h=2 s=n,
1564 -0.0014486589 -0.007744082 w=2 h=2 s=n,
1565 -0.0014373445 -0.007751225 w=2 h=2 s=n,
1566 -0.0014106821 -0.0077691837 w=2 h=2 s=n,
1567 -0.0014399338 -0.0077372077 w=2 h=2 s=n,
1568 -0.0014654897 -0.0077075535 w=2 h=2 s=n,
1569 -0.0014852382 -0.007683216 w=2 h=2 s=n,
1570 -0.001494869 -0.0076706004 w=2 h=2 s=n,
1571 -0.0015006965 -0.0076624784 w=2 h=2 s=n,
1572 -0.001515875 -0.007150496 w=2 h=2 s=n,
1573 -0.1005077 0.24045 w=2 h=2 s=n,
1574 -0.10631892 0.2536423 w=2 h=2 s=n,
1575 -0.106361985 0.25393078 w=2 h=2 s=n,
1576 -0.105649404 0.2544107 w=2 h=2 s=n,
1577 -0.09991504 0.25779742 w=2 h=2 s=n,
1578 -0.11161457 0.2701623 w=2 h=2 s=n,
1579 -0.112182066 0.26964316 w=2 h=2 s=n,
1580 -0.1121056 0.269923 w=2 h=2 s=n,
1581 -0.11192447 0.27045876 w=2 h=2 s=n,
1582 -0.11208359 0.27029485 w=2 h=2 s=n,
1583 -0.11190696 0.27094126 w=2 h=2 s=n,
1584 -0.111823305 0.2712152 w=2 h=2 s=n,
1585 -0.11496994 0.2681605 w=2 h=2 s=n,
1586 -0.11512939 0.26882032 w=2 h=2 s=n,
1587 -0.11505391 0.2713663 w=2 h=2 s=n,
1588 -0.11494362 0.27161667 w=2 h=2 s=n,
1589 -0.11519915 0.27123728 w=2 h=2 s=n,
1590 -0.11507435 0.27193168 w=2 h=2 s=n,
1591 -0.115161784 0.27179316 w=2 h=2 s=n,
1592 -0.11508351 0.27231756 w=2 h=2 s=n,
1593 -0.11505247 0.27257815 w=2 h=2 s=n,
1594 -0.119761966 0.26831344 w=2 h=2 s=n,
1595 -0.11987215 0.26844925 w=2 h=2 s=n,
1596 -0.119955815 0.26817527 w=2 h=2 s=n,
1597 -0.12013695 0.2676395 w=2 h=2 s=n,
1598 -0.12031358 0.2669931 w=2 h=2 s=n,
1599 -0.120766304 0.26781428 w=2 h=2 s=n,
1600 -0.13972257 0.27315286 w=2 h=2 s=n,
1601 -0.1499797 0.26606363 w=2 h=2 s=n,
1602 -0.15104763 0.26609528 w=2 h=2 s=n,
1603 -0.15141541 0.26618415 w=2 h=2 s=n,
1604 -0.15167704 0.26625565 w=2 h=2 s=n,
1605 -0.15089707 0.26599196 w=2 h=2 s=n,
1606 -0.15089598 0.26599142 w=2 h=2 s=n,
1607 -0.14691263 0.2583833 w=2 h=2 s=n,
1608 -0.14664656 0.2583516 w=2 h=2 s=n,
1609 -0.14641151 0.25831652 w=2 h=2 s=n,
1610 -0.14377706 0.25776199 w=2 h=2 s=n,
1611 -0.14362617 0.2576901 w=2 h=2 s=n,
1612 -0.14307795 0.25738788 w=2 h=2 s=n,
1613 -0.14136739 0.2563776 w=2 h=2 s=n,
1614 -0.14122705 0.25630024 w=2 h=2 s=n,
1615 -0.14075507 0.25638506 w=2 h=2 s=n,
1616 -0.13968714 0.2563534 w=2 h=2 s=n,
1617 -0.13885683 0.25630414 w=2 h=2 s=n,
1618 -0.13712686 0.2560981 w=2 h=2 s=n,
1619 -0.1419513 0.2561802 w=2 h=2 s=n,
1620 -0.14181095 0.25610283 w=2 h=2 s=n,
1621 -0.14133899 0.25618768 w=2 h=2 s=n,
1622 -0.14027104 0.256156 w=2 h=2 s=n,
1623 -0.13944073 0.25610673 w=2 h=2 s=n,
1624 -0.13771077 0.25590068 w=2 h=2 s=n,
1625 -0.13401154 0.2569115 w=2 h=2 s=n,
1626 -0.13314259 0.2552185 w=2 h=2 s=n,
1627 -0.13261966 0.25273424 w=2 h=2 s=n,
1628 -0.13247366 0.25192186 w=2 h=2 s=n,
1629 -0.13247094 0.25189897 w=2 h=2 s=n,
1630 -0.1324694 0.25184748 w=2 h=2 s=n,
1631 -0.1324694 0.2518099 w=2 h=2 s=n,
1632 -0.12406804 0.20611367 w=2 h=2 s=n,
1633 -0.124028996 0.20609783 w=2 h=2 s=n,
1634 -0.122623354 0.20537637 w=2 h=2 s=n,
1635 -0.121891685 0.20488355 w=2 h=2 s=n,
1636 -0.11608047 0.19169128 w=2 h=2 s=n,
1637 -0.116085805 0.1916755 w=2 h=2 s=n,
1638 -0.116114154 0.19159916 w=2 h=2 s=n,
1639 -0.11611687 0.19159248 w=2 h=2 s=n,
1640 -0.116221525 0.1914554 w=2 h=2 s=n,
1641 -0.115563646 0.19053853 w=2 h=2 s=n,
1642 -0.11354187 0.18753685 w=2 h=2 s=n,
1643 -0.112892285 0.18540965 w=2 h=2 s=n,
1644 -0.1126706 0.18459837 w=2 h=2 s=n,
1645 -0.112570666 0.1841848 w=2 h=2 s=n,
1646 -0.11255055 0.18408923 w=2 h=2 s=n,
1647 -0.11264734 0.18394552 w=2 h=2 s=n,
1648 -0.11291777 0.18356863 w=2 h=2 s=n,
1649 -0.113024876 0.18342833 w=2 h=2 s=n,
1650 -0.113258384 0.18314056 w=2 h=2 s=n,
1651 -0.13044278 0.18125127 w=2 h=2 s=n,
1652 -0.12978491 0.1803344 w=2 h=2 s=n,
1653 -0.12776314 0.17733273 w=2 h=2 s=n,
1654 -0.12711355 0.17520553 w=2 h=2 s=n,
1655 -0.12689187 0.17439425 w=2 h=2 s=n,
1656 -0.12679194 0.17398068 w=2 h=2 s=n,
1657 -0.12677182 0.1738851 w=2 h=2 s=n,
1658 -0.1268686 0.1737414 w=2 h=2 s=n,
1659 -0.12713905 0.1733645 w=2 h=2 s=n,
1660 -0.12724614 0.17322421 w=2 h=2 s=n,
1661 -0.12747966 0.17293644 w=2 h=2 s=n,
1662 -0.12163225 0.1766279 w=2 h=2 s=n,
1663 -0.12153965 0.17652668 w=2 h=2 s=n,
1664 -0.12092929 0.17567605 w=2 h=2 s=n,
1665 -0.039128482 -0.010967152 w=2 h=2 s=n,
1666 -0.03921392 -0.011197163 w=2 h=2 s=n,
1667 -0.03922106 -0.011218287 w=2 h=2 s=n,
1668 -0.03905156 -0.010949788 w=2 h=2 s=n,
1669 -0.036836788 -0.007863109 w=2 h=2 s=n,
1670 -0.036603283 -0.0075753336 w=2 h=2 s=n,
1671 -0.036520477 -0.0076681445 w=2 h=2 s=n,
1672 -0.03650168 -0.0076286835 w=2 h=2 s=n,
1673 -0.036231246 -0.007251787 w=2 h=2 s=n,
1674 -0.032580942 -0.012033361 w=2 h=2 s=n,
1675 -0.030573009 -0.0074750674 w=2 h=2 s=n,
1676 -0.030476214 -0.007331359 w=2 h=2 s=n,
1677 -0.03037156 -0.00719427 w=2 h=2 s=n,
1678 -0.028006203 -0.010109349 w=2 h=2 s=n,
1679 -0.027999062 -0.010088225 w=2 h=2 s=n,
1680 -0.027913624 -0.009858214 w=2 h=2 s=n,
1681 -0.02776037 -0.009480327 w=2 h=2 s=n,
1682 -0.002417136 -0.007522982 w=2 h=2 s=n,
1683 -0.0024144268 -0.0075163026 w=2 h=2 s=n,
1684 -0.0023231627 -0.0075817867 w=2 h=2 s=n,
1685 -0.0022948077 -0.007505451 w=2 h=2 s=n,
1686 -0.0021898593 -0.007576139 w=2 h=2 s=n,
1687 -0.0021840315 -0.0075842603 w=2 h=2 s=n,
1688 -0.002178695 -0.0075684763 w=2 h=2 s=n,
1689 -0.0021064486 -0.007614085 w=2 h=2 s=n,
1690 -0.0020968178 -0.0076267007 w=2 h=2 s=n,
1691 -0.0017986252 -0.007694436 w=2 h=2 s=n,
1692 -0.0017883094 -0.007645427 w=2 h=2 s=n,
1693 -0.0014150621 -0.007784068 w=2 h=2 s=n,
1694 -0.0014028243 -0.007791296 w=2 h=2 s=n,
1695 -0.0013915097 -0.0077984384 w=2 h=2 s=n,
1696 -0.0013648475 -0.007816398 w=2 h=2 s=n,
1697 -0.001314654 -0.007852413 w=2 h=2 s=n,
1698 -0.0013604887 -0.007805199 w=2 h=2 s=n,
1699 -0.0013897402 -0.007773223 w=2 h=2 s=n,
1700 -0.0014152961 -0.0077435686 w=2 h=2 s=n,
1701 -0.0014350446 -0.0077192304 w=2 h=2 s=n,
1702 -0.0014446754 -0.0077066156 w=2 h=2 s=n,
1703 -0.0014505029 -0.0076984935 w=2 h=2 s=n,
1704 -0.0014656814 -0.007186511 w=2 h=2 s=n,
1705 -0.09478518 0.24171092 w=2 h=2 s=n,
1706 -0.09352111 0.24213828 w=2 h=2 s=n,
1707 -0.09172286 0.2426874 w=2 h=2 s=n,
1708 -0.09870945 0.24099912 w=2 h=2 s=n,
1709 -0.10452067 0.2541914 w=2 h=2 s=n,
1710 -0.08850179 0.27578628 w=2 h=2 s=n,
1711 -0.08915967 0.27670315 w=2 h=2 s=n,
1712 -0.08900054 0.27686706 w=2 h=2 s=n,
1713 -0.09473491 0.27348036 w=2 h=2 s=n,
1714 -0.09603201 0.27290896 w=2 h=2 s=n,
1715 -0.09782184 0.27224416 w=2 h=2 s=n,
1716 -0.10782337 0.2721198 w=2 h=2 s=n,
1717 -0.10776346 0.27279183 w=2 h=2 s=n,
1718 -0.10543144 0.27768722 w=2 h=2 s=n,
1719 -0.105344 0.27782574 w=2 h=2 s=n,
1720 -0.10508847 0.2782051 w=2 h=2 s=n,
1721 -0.10565597 0.27768594 w=2 h=2 s=n,
1722 -0.10557951 0.27796578 w=2 h=2 s=n,
1723 -0.10539837 0.27850157 w=2 h=2 s=n,
1724 -0.114783935 0.27195188 w=2 h=2 s=n,
1725 -0.11503946 0.2715725 w=2 h=2 s=n,
1726 -0.11491466 0.2722669 w=2 h=2 s=n,
1727 -0.1150021 0.27212837 w=2 h=2 s=n,
1728 -0.11492382 0.27265278 w=2 h=2 s=n,
1729 -0.11971354 0.26994687 w=2 h=2 s=n,
1730 -0.11982373 0.27008265 w=2 h=2 s=n,
1731 -0.11990739 0.2698087 w=2 h=2 s=n,
1732 -0.120088525 0.26927292 w=2 h=2 s=n,
1733 -0.1305044 0.27360412 w=2 h=2 s=n,
1734 -0.13054344 0.27361995 w=2 h=2 s=n,
1735 -0.1306838 0.27369732 w=2 h=2 s=n,
1736 -0.13239436 0.2747076 w=2 h=2 s=n,
1737 -0.1330198 0.2752466 w=2 h=2 s=n,
1738 -0.13356802 0.27554882 w=2 h=2 s=n,
1739 -0.13341123 0.27621174 w=2 h=2 s=n,
1740 -0.13395944 0.27651396 w=2 h=2 s=n,
1741 -0.13380496 0.27605706 w=2 h=2 s=n,
1742 -0.13407335 0.27610528 w=2 h=2 s=n,
1743 -0.13725387 0.27796555 w=2 h=2 s=n,
1744 -0.13496743 0.2723278 w=2 h=2 s=n,
1745 -0.13502733 0.27165577 w=2 h=2 s=n,
1746 -0.13526522 0.2716913 w=2 h=2 s=n,
1747 -0.13459574 0.2700405 w=2 h=2 s=n,
1748 -0.13995834 0.27556446 w=2 h=2 s=n,
1749 -0.13982101 0.27324843 w=2 h=2 s=n,
1750 -0.13990164 0.2733486 w=2 h=2 s=n,
1751 -0.14000008 0.27344418 w=2 h=2 s=n,
1752 -0.14539585 0.27179047 w=2 h=2 s=n,
1753 -0.14265911 0.26928687 w=2 h=2 s=n,
1754 -0.14249967 0.26862705 w=2 h=2 s=n,
1755 -0.14392677 0.26849982 w=2 h=2 s=n,
1756 -0.14565672 0.26870587 w=2 h=2 s=n,
1757 -0.14784168 0.26944456 w=2 h=2 s=n,
1758 -0.14807674 0.26947963 w=2 h=2 s=n,
1759 -0.15072636 0.26634097 w=2 h=2 s=n,
1760 -0.15179431 0.26637262 w=2 h=2 s=n,
1761 -0.15216208 0.2664615 w=2 h=2 s=n,
1762 -0.15242371 0.266533 w=2 h=2 s=n,
1763 -0.15294178 0.2666582 w=2 h=2 s=n,
1764 -0.15219511 0.26638082 w=2 h=2 s=n,
1765 -0.15141515 0.26611713 w=2 h=2 s=n,
1766 -0.15141407 0.26611662 w=2 h=2 s=n,
1767 -0.1478621 0.25815386 w=2 h=2 s=n,
1768 -0.14759605 0.25812218 w=2 h=2 s=n,
1769 -0.14736098 0.25808707 w=2 h=2 s=n,
1770 -0.14472653 0.25753254 w=2 h=2 s=n,
1771 -0.14457564 0.25746065 w=2 h=2 s=n,
1772 -0.14402743 0.25715843 w=2 h=2 s=n,
1773 -0.14231686 0.2561482 w=2 h=2 s=n,
1774 -0.14290076 0.25595078 w=2 h=2 s=n,
1775 -0.14276043 0.2558734 w=2 h=2 s=n,
1776 -0.13129386 0.18067802 w=2 h=2 s=n,
1777 -0.13063599 0.17976116 w=2 h=2 s=n,
1778 -0.12861422 0.1767595 w=2 h=2 s=n,
1779 -0.12796463 0.17463228 w=2 h=2 s=n,
1780 -0.12774295 0.17382102 w=2 h=2 s=n,
1781 -0.127643 0.17340745 w=2 h=2 s=n,
1782 -0.12762289 0.17331187 w=2 h=2 s=n,
1783 -0.12771969 0.17316815 w=2 h=2 s=n,
1784 -0.12799011 0.17279126 w=2 h=2 s=n,
1785 -0.12809722 0.17265096 w=2 h=2 s=n,
1786 -0.12833072 0.17236319 w=2 h=2 s=n,
1787 -0.13511503 0.17776091 w=2 h=2 s=n,
1788 -0.13445714 0.17684405 w=2 h=2 s=n,
1789 -0.13243537 0.17384239 w=2 h=2 s=n,
1790 -0.13178578 0.17171517 w=2 h=2 s=n,
1791 -0.1315641 0.1709039 w=2 h=2 s=n,
1792 -0.13146417 0.17049032 w=2 h=2 s=n,
1793 -0.13144405 0.17039476 w=2 h=2 s=n,
1794 -0.13154083 0.17025104 w=2 h=2 s=n,
1795 -0.13181128 0.16987415 w=2 h=2 s=n,
1796 -0.13191837 0.16973385 w=2 h=2 s=n,
1797 -0.13215189 0.16944608 w=2 h=2 s=n,
1798 -0.1313008 0.17001933 w=2 h=2 s=n,
1799 -0.1254534 0.1737108 w=2 h=2 s=n,
1800 -0.12536079 0.17360957 w=2 h=2 s=n,
1801 -0.12475044 0.17275894 w=2 h=2 s=n,
1802 -0.048030272 0.0061134053 w=2 h=2 s=n,
1803 -0.044345703 0.0067756125 w=2 h=2 s=n,
1804 -0.044077322 0.006727378 w=2 h=2 s=n,
1805 -0.04357647 0.006574433 w=2 h=2 s=n,
1806 -0.040150862 -0.001202167 w=2 h=2 s=n,
1807 -0.041987237 -0.0050570993 w=2 h=2 s=n,
1808 -0.042156737 -0.005325598 w=2 h=2 s=n,
1809 -0.039622817 -0.011863822 w=2 h=2 s=n,
1810 -0.039708253 -0.012093834 w=2 h=2 s=n,
1811 -0.039715394 -0.012114957 w=2 h=2 s=n,
1812 -0.03279825 -0.013065729 w=2 h=2 s=n,
1813 -0.030790312 -0.008507436 w=2 h=2 s=n,
1814 -0.030693518 -0.008363728 w=2 h=2 s=n,
1815 -0.030588867 -0.008226639 w=2 h=2 s=n,
1816 -0.028223509 -0.011141718 w=2 h=2 s=n,
1817 -0.028216368 -0.011120594 w=2 h=2 s=n,
1818 -0.02813093 -0.0108905835 w=2 h=2 s=n,
1819 -0.027977675 -0.010512696 w=2 h=2 s=n,
1820 -0.009537648 -0.006428338 w=2 h=2 s=n,
1821 -0.007732741 -0.003154423 w=2 h=2 s=n,
1822 -0.0024900106 -0.0076726 w=2 h=2 s=n,
1823 -0.002409319 -0.007546104 w=2 h=2 s=n,
1824 -0.0024066097 -0.0075394246 w=2 h=2 s=n,
1825 -0.0023153457 -0.0076049087 w=2 h=2 s=n,
1826 -0.0022869906 -0.007528573 w=2 h=2 s=n,
1827 -0.0021820418 -0.007599261 w=2 h=2 s=n,
1828 -0.0021762145 -0.007607383 w=2 h=2 s=n,
1829 -0.001723027 -0.0077088024 w=2 h=2 s=n,
1830 -0.0013497799 -0.007847444 w=2 h=2 s=n,
1831 -0.0013375421 -0.007854672 w=2 h=2 s=n,
1832 -0.0013262276 -0.007861814 w=2 h=2 s=n,
1833 -0.0012995652 -0.007879773 w=2 h=2 s=n,
1834 -0.0012493716 -0.007915788 w=2 h=2 s=n,
1835 -0.0011951954 -0.0079571465 w=2 h=2 s=n,
1836 -0.0012604778 -0.007893771 w=2 h=2 s=n,
1837 -0.0013063126 -0.007846558 w=2 h=2 s=n,
1838 -0.0013355642 -0.007814582 w=2 h=2 s=n,
1839 -0.0013611199 -0.0077849277 w=2 h=2 s=n,
1840 -0.0013808684 -0.0077605895 w=2 h=2 s=n,
1841 -0.0013904994 -0.007747974 w=2 h=2 s=n,
1842 -0.0013963267 -0.0077398526 w=2 h=2 s=n,
1843 -0.0014115052 -0.0072278697 w=2 h=2 s=n,
1844 -0.076819465 0.24336983 w=2 h=2 s=n,
1845 -0.07552236 0.24394122 w=2 h=2 s=n,
1846 -0.068535775 0.2456295 w=2 h=2 s=n,
1847 -0.047975406 0.25464144 w=2 h=2 s=n,
1848 -0.099332534 0.2580749 w=2 h=2 s=n,
1849 -0.10059661 0.25764757 w=2 h=2 s=n,
1850 -0.098166935 0.25928408 w=2 h=2 s=n,
1851 -0.094037324 0.26156074 w=2 h=2 s=n,
1852 -0.09461983 0.26128325 w=2 h=2 s=n,
1853 -0.09147319 0.264338 w=2 h=2 s=n,
1854 -0.09130591 0.26444358 w=2 h=2 s=n,
1855 -0.09543552 0.26216692 w=2 h=2 s=n,
1856 -0.096045874 0.26301757 w=2 h=2 s=n,
1857 -0.09806765 0.26601923 w=2 h=2 s=n,
1858 -0.098936595 0.2677122 w=2 h=2 s=n,
1859 -0.0983691 0.26823136 w=2 h=2 s=n,
1860 -0.08833451 0.27589187 w=2 h=2 s=n,
1861 -0.10356203 0.28020462 w=2 h=2 s=n,
1862 -0.10412952 0.27968547 w=2 h=2 s=n,
1863 -0.104053065 0.27996528 w=2 h=2 s=n,
1864 -0.10387193 0.28050107 w=2 h=2 s=n,
1865 -0.11455405 0.27239978 w=2 h=2 s=n,
1866 -0.11480957 0.2720204 w=2 h=2 s=n,
1867 -0.114684775 0.2727148 w=2 h=2 s=n,
1868 -0.11485188 0.27284646 w=2 h=2 s=n,
1869 -0.115011565 0.2725112 w=2 h=2 s=n,
1870 -0.114980526 0.27277184 w=2 h=2 s=n,
1871 -0.11504641 0.27280924 w=2 h=2 s=n,
1872 -0.11982373 0.2707231 w=2 h=2 s=n,
1873 -0.11990739 0.27044916 w=2 h=2 s=n,
1874 -0.120088525 0.26991338 w=2 h=2 s=n,
1875 -0.1213918 0.2730658 w=2 h=2 s=n,
1876 -0.1213918 0.27208382 w=2 h=2 s=n,
1877 -0.12142284 0.27182323 w=2 h=2 s=n,
1878 -0.121501125 0.27129886 w=2 h=2 s=n,
1879 -0.12162592 0.27060446 w=2 h=2 s=n,
1880 -0.12170239 0.27032465 w=2 h=2 s=n,
1881 -0.12310802 0.2710461 w=2 h=2 s=n,
1882 -0.12392576 0.27167037 w=2 h=2 s=n,
1883 -0.13060036 0.27391836 w=2 h=2 s=n,
1884 -0.1306394 0.27393422 w=2 h=2 s=n,
1885 -0.13077976 0.27401158 w=2 h=2 s=n,
1886 -0.13249032 0.27502182 w=2 h=2 s=n,
1887 -0.13311577 0.27556083 w=2 h=2 s=n,
1888 -0.13350719 0.276526 w=2 h=2 s=n,
1889 -0.14033128 0.27374715 w=2 h=2 s=n,
1890 -0.14015222 0.2735514 w=2 h=2 s=n,
1891 -0.14021808 0.27371576 w=2 h=2 s=n,
1892 -0.14031652 0.27381134 w=2 h=2 s=n,
1893 -0.1516382 0.26671076 w=2 h=2 s=n,
1894 -0.15270613 0.26674244 w=2 h=2 s=n,
1895 -0.1530739 0.2668313 w=2 h=2 s=n,
1896 -0.15333554 0.26690277 w=2 h=2 s=n,
1897 -0.15300263 0.2665508 w=2 h=2 s=n,
1898 -0.15222266 0.26628712 w=2 h=2 s=n,
1899 -0.15222159 0.2662866 w=2 h=2 s=n,
1900 -0.16460621 0.2681354 w=2 h=2 s=n,
1901 -0.16379869 0.26796544 w=2 h=2 s=n,
1902 -0.16328062 0.26784024 w=2 h=2 s=n,
1903 -0.16301899 0.26776874 w=2 h=2 s=n,
1904 -0.1617433 0.2673792 w=2 h=2 s=n,
1905 -0.1610771 0.26708573 w=2 h=2 s=n,
1906 -0.16045165 0.26654673 w=2 h=2 s=n,
1907 -0.16035241 0.26645595 w=2 h=2 s=n,
1908 -0.16024223 0.26632014 w=2 h=2 s=n,
1909 -0.16004923 0.26606733 w=2 h=2 s=n,
1910 -0.16709211 0.2666952 w=2 h=2 s=n,
1911 -0.15470748 0.26484638 w=2 h=2 s=n,
1912 -0.15433972 0.2647575 w=2 h=2 s=n,
1913 -0.15319915 0.26444584 w=2 h=2 s=n,
1914 -0.1510142 0.26370716 w=2 h=2 s=n,
1915 -0.15097113 0.26341867 w=2 h=2 s=n,
1916 -0.14767142 0.2612531 w=2 h=2 s=n,
1917 -0.14814338 0.26116824 w=2 h=2 s=n,
1918 -0.15624145 0.25968376 w=2 h=2 s=n,
1919 -0.15443286 0.2584656 w=2 h=2 s=n,
1920 -0.15361513 0.25784132 w=2 h=2 s=n,
1921 -0.15731438 0.25683048 w=2 h=2 s=n,
1922 -0.15826385 0.25660107 w=2 h=2 s=n,
1923 -0.14356989 0.25576794 w=2 h=2 s=n,
1924 -0.14342953 0.25569057 w=2 h=2 s=n,
1925 -0.14344966 0.2535732 w=2 h=2 s=n,
1926 -0.13975044 0.25458404 w=2 h=2 s=n,
1927 -0.13888149 0.25289106 w=2 h=2 s=n,
1928 -0.13835856 0.25040677 w=2 h=2 s=n,
1929 -0.13821256 0.24959439 w=2 h=2 s=n,
1930 -0.13820983 0.24957149 w=2 h=2 s=n,
1931 -0.1382083 0.24951999 w=2 h=2 s=n,
1932 -0.1382083 0.24948241 w=2 h=2 s=n,
1933 -0.13911042 0.24905267 w=2 h=2 s=n,
1934 -0.13337152 0.25138015 w=2 h=2 s=n,
1935 -0.1327876 0.25157756 w=2 h=2 s=n,
1936 -0.1292218 0.25232813 w=2 h=2 s=n,
1937 -0.12886238 0.25232813 w=2 h=2 s=n,
1938 -0.12746865 0.25161278 w=2 h=2 s=n,
1939 -0.116978705 0.21322328 w=2 h=2 s=n,
1940 -0.116989024 0.21317427 w=2 h=2 s=n,
1941 -0.11701333 0.21307367 w=2 h=2 s=n,
1942 -0.11881824 0.20979977 w=2 h=2 s=n,
1943 -0.11912273 0.2093754 w=2 h=2 s=n,
1944 -0.124970146 0.20568393 w=2 h=2 s=n,
1945 -0.13731135 0.176185 w=2 h=2 s=n,
1946 -0.13665348 0.17526811 w=2 h=2 s=n,
1947 -0.13463171 0.17226645 w=2 h=2 s=n,
1948 -0.13398212 0.17013925 w=2 h=2 s=n,
1949 -0.13376044 0.16932797 w=2 h=2 s=n,
1950 -0.1336605 0.16891441 w=2 h=2 s=n,
1951 -0.13364038 0.16881883 w=2 h=2 s=n,
1952 -0.13373718 0.16867512 w=2 h=2 s=n,
1953 -0.1340076 0.16829823 w=2 h=2 s=n,
1954 -0.13411471 0.16815794 w=2 h=2 s=n,
1955 -0.13434821 0.16787016 w=2 h=2 s=n,
1956 -0.13931991 0.16383603 w=2 h=2 s=n,
1957 -0.13712357 0.16541195 w=2 h=2 s=n,
1958 -0.13627249 0.1659852 w=2 h=2 s=n,
1959 -0.13042508 0.16967666 w=2 h=2 s=n,
1960 -0.13033248 0.16957544 w=2 h=2 s=n,
1961 -0.12972212 0.1687248 w=2 h=2 s=n,
1962 -0.12994328 0.16852248 w=2 h=2 s=n,
1963 -0.124971606 0.17255661 w=2 h=2 s=n,
1964 -0.12115046 0.17547372 w=2 h=2 s=n,
1965 -0.10692917 0.18567784 w=2 h=2 s=n,
1966 -0.10550207 0.18580507 w=2 h=2 s=n,
1967 -0.10526419 0.18576956 w=2 h=2 s=n,
1968 -0.038920928 0.022184962 w=2 h=2 s=n,
1969 -0.03696415 0.019538369 w=2 h=2 s=n,
1970 -0.03694897 0.019026386 w=2 h=2 s=n,
1971 -0.036955357 0.018990848 w=2 h=2 s=n,
1972 -0.039170124 0.015904171 w=2 h=2 s=n,
1973 -0.04825143 0.005911086 w=2 h=2 s=n,
1974 -0.039896075 -0.0123265 w=2 h=2 s=n,
1975 -0.03998151 -0.012556512 w=2 h=2 s=n,
1976 -0.04023096 -0.013042521 w=2 h=2 s=n,
1977 -0.039957702 -0.0125798425 w=2 h=2 s=n,
1978 -0.039964844 -0.012600967 w=2 h=2 s=n,
1979 -0.04029129 -0.017504102 w=2 h=2 s=n,
1980 -0.04023076 -0.017386166 w=2 h=2 s=n,
1981 -0.040123656 -0.017245872 w=2 h=2 s=n,
1982 -0.040208485 -0.017596912 w=2 h=2 s=n,
1983 -0.030642888 -0.024603315 w=2 h=2 s=n,
1984 -0.030635746 -0.02458219 w=2 h=2 s=n,
1985 -0.030550307 -0.02435218 w=2 h=2 s=n,
1986 -0.030397052 -0.023974292 w=2 h=2 s=n,
1987 -0.018059729 -0.00928798 w=2 h=2 s=n,
1988 -0.018008318 -0.009119622 w=2 h=2 s=n,
1989 -0.01499432 -0.012045587 w=2 h=2 s=n,
1990 -0.009422088 -0.0073985388 w=2 h=2 s=n,
1991 -0.0076171816 -0.0041246237 w=2 h=2 s=n,
1992 -0.0023744511 -0.008642801 w=2 h=2 s=n,
1993 -0.0023081345 -0.007624323 w=2 h=2 s=n,
1994 -0.0022797794 -0.007547987 w=2 h=2 s=n,
1995 -0.0021748305 -0.0076186755 w=2 h=2 s=n,
1996 -0.0021690032 -0.0076267966 w=2 h=2 s=n,
1997 -0.001627205 -0.007796462 w=2 h=2 s=n,
1998 -0.0012539581 -0.007935104 w=2 h=2 s=n,
1999 -0.00124172 -0.007942332 w=2 h=2 s=n,
2000 -0.0012304056 -0.007949474 w=2 h=2 s=n,
2001 -0.0012037433 -0.007967433 w=2 h=2 s=n,
2002 -0.0011535496 -0.008003448 w=2 h=2 s=n,
2003 -0.0010993734 -0.008044806 w=2 h=2 s=n,
2004 -0.0010278556 -0.008102838 w=2 h=2 s=n,
2005 -0.0011236775 -0.008015178 w=2 h=2 s=n,
2006 -0.0011889599 -0.007951803 w=2 h=2 s=n,
2007 -0.0012347947 -0.007904588 w=2 h=2 s=n,
2008 -0.0012640462 -0.007872613 w=2 h=2 s=n,
2009 -0.0012896021 -0.007842959 w=2 h=2 s=n,
2010 -0.0013093506 -0.007818621 w=2 h=2 s=n,
2011 -0.0013189814 -0.0078060054 w=2 h=2 s=n,
2012 -0.0013248089 -0.0077978834 w=2 h=2 s=n,
2013 -0.0013399875 -0.007285901 w=2 h=2 s=n,
2014 -0.0015412712 -0.007133051 w=2 h=2 s=n,
2015 -0.0015525856 -0.007125908 w=2 h=2 s=n,
2016 -0.0015525856 -0.0070883324 w=2 h=2 s=n,
;
VLABELS
2 'UPI00003B25EE_G1' l=9 x=-7 y=-3 a=4.3353972 f='Arial-PLAIN-11',
3 'UPI000390E43C_G4' l=9 x=-6 y=-4 a=4.378965,
4 'UPI0007FB464B_G4' l=9 x=-5 y=-3 a=4.4382405,
5 'UPI0004658CB0_G4' l=9 x=-5 y=-5 a=4.675342,
6 'UPI00092DACBA_G4' l=9 x=6 y=0 a=4.734617,
7 'UPI0001AF8ADC_G4' l=9 x=4 y=-5 a=4.7938924,
8 'UPI0002F46D0B_G4' l=9 x=6 y=-3 a=4.853168,
9 'UPI00080C09BF_G4' l=9 x=2 y=-3 a=4.91244,
10 'UPI0003917CDC_G4' l=9 x=6 y=-2 a=5.0309935,
11 'UPI00092DB897_G4' l=9 x=9 y=-2 a=5.090272,
12 'UPI0005CB0D29_G4' x=7 y=-14 a=5.1495433,
13 'UPI000750B459_G4' l=9 x=8 y=0 a=5.742298,
14 'UPI0009291067_G4' l=9 x=8 y=1 a=5.8608484,
15 'UPI00092DE8CA_G4' l=9 x=9 y=0 a=5.92012,
16 'UPI00092D9226_G4' l=9 x=8 y=3 a=6.038674,
17 'UPI00058C62E6_G4' l=9 x=5 y=2 a=6.097951,
18 'UPI0001CB9117_G4' l=9 x=6 y=3 a=6.157224,
19 'UPI0001B5B454_G4' l=9 x=5 y=6 a=6.2757244,
20 'UPI00071659E5_G4' l=9 x=6 y=6 a=0.051869567,
21 'UPI0001E6D993_G4' l=9 x=6 y=6 a=0.11114185,
22 'UPI0001E17E72_G4' l=9 x=2 y=5 a=0.22969168,
23 'UPI00092D8B81_G4' l=9 x=4 y=9 a=0.64466065,
24 'UPI00005EF79B_G4' l=9 x=3 y=10 a=0.7631709,
25 'UPI00092D9DF3_G4' l=9 x=-1 y=8 a=0.94785976,
26 'UPI00005F1BE0_G4' l=9 x=0 y=6 a=1.0002509,
27 'UPI0002245125_G4' l=9 x=-3 y=5 a=1.1188222,
28 'UPI0007FB4FA8_G4' l=9 x=-3 y=8 a=1.3559228,
29 'UPI00076F1E58_G4' l=9 x=6 y=2 a=1.5930244,
30 'UPI00092D946C_G4' l=9 x=5 y=5 a=1.6523,
31 'UPI0001F68B55_G2' l=9 x=4 y=5 a=1.7115752,
32 'UPI000209C9FC_G2' l=9 x=4 y=5 a=1.7708517,
33 'UPI00005F0EEA_G2' l=9 x=4 y=7 a=1.8894011,
34 'UPI00000E49D2_G3' l=9 x=4 y=6 a=1.6973492,
35 'UPI00038F52B5_G3' l=9 x=2 y=7 a=2.1422107,
36 'UPI00074F860D_G3' l=9 x=8 y=12 a=2.0758235,
37 'UPI000810C0CE_G3' l=9 x=-3 y=4 a=2.4456985,
38 'UPI00000E4A66_G3' l=9 x=0 y=7 a=2.614721,
39 'UPI000037640F_G3' l=9 x=-1 y=6 a=2.690252,
40 'UPI0005FC7C94_G3' l=9 x=-3 y=7 a=2.6756885,
41 'UPI000391710D_G3' l=9 x=-6 y=5 a=3.2646654,
42 'UPI00092A793C_G1' l=9 x=-3 y=6 a=3.3411863,
43 'UPI00092D7F6D_G1' l=9 x=-5 y=10 a=3.3087394,
44 'UPI00092D7EA0_G1' l=9 x=-4 y=2 a=3.6240938,
45 'UPI00038F962F_G1' l=9 x=-2 y=-8 a=4.6359,
46 'UPI000578D381_G1' l=9 x=-4 y=-3 a=4.6279864,
594 'UPI0005FC7343_G1' l=9 x=-1 y=-110 a=1.5079648,
595 'UPI0001E1728E_G3' l=9 x=-11 y=-104 a=1.5079648,
597 'UPI000807301C_G3' l=9 x=-11 y=-103 a=1.5079648,
598 'UPI00092DC4B0_G3' l=9 x=-10 y=-108 a=1.5079648,
1423 'UPI000530AE1A_G4' l=9 x=5 y=8 a=0.37699115,
1559 'UPI0002A3734A_G1' l=9 x=-104 y=-10 a=0.18849558,
1560 'UPI0005980B39_G1' l=9 x=-101 y=-18 a=0.18849558,
1572 'UPI0007A74949_G1' l=9 x=-14 y=-105 a=1.5079648,
1584 'UPI0001B5AF68_G4' l=9 x=9 y=-4 a=5.2778754,
1690 'UPI00000B27C8_G1' l=9 x=-103 y=-15 a=0.18849558,
1691 'UPI0005797E37_G1' l=9 x=-104 y=-15 a=0.18849558,
1704 'UPI00074FA569_G1' l=9 x=-11 y=-105 a=1.5079648,
1712 'UPI00080C08D5_G4' l=9 x=5 y=-4 a=4.963716,
1729 'UPI000390012D_G4' l=9 x=8 y=-1 a=5.8433623,
1746 'UPI00005F1A8B_G4' l=9 x=5 y=7 a=0.12566371,
1752 'UPI00005F0DBD_G4' l=9 x=4 y=10 a=0.6283186,
1758 'UPI00092D90D1_G4' l=9 x=1 y=8 a=0.6283186,
1763 'UPI00020BF782_G4' l=9 x=1 y=8 a=0.8796461,
1807 'UPI000000CD3C_G3' l=9 x=-10 y=110 a=4.900884,
1808 'UPI00092DA986_G3' l=9 x=-15 y=106 a=4.900884,
1812 'UPI0002242A36_G3' l=9 x=-83 y=66 a=5.6548667,
1822 'UPI00090A5531_G3' l=9 x=-103 y=-17 a=0.1884956,
1823 'UPI0002A1A3EA_G3' l=9 x=-111 y=-8 a=0.12566371,
1829 'UPI00000BAB90_G1' l=9 x=-109 y=-12 a=0.18849558,
1843 'UPI0001C3282B_G1' l=9 x=-10 y=-104 a=1.5079648,
1846 'UPI0006A04D8E_G4' l=9 x=-24 y=-98 a=1.3823011,
1847 'UPI0005CFB5F3_G2, UPI00000D07E5_G2' l=9 x=-4 y=-4 a=4.586429,
1861 'UPI00021ADB8E_G4' l=9 x=7 y=-3 a=5.2150435,
1864 'UPI00005F1287_G4' l=9 x=8 y=-2 a=5.2778754,
1865 'UPI000771E52C_G4' l=9 x=8 y=-3 a=5.3407073,
1867 'UPI00090967BB_G4' l=9 x=9 y=-1 a=5.466371,
1868 'UPI0002ABFF97_G4' l=9 x=6 y=2 a=5.466371,
1870 'UPI0001E6D971_G4' l=9 x=7 y=-1 a=5.592035,
1871 'UPI000067362A_G4, UPI00019AF91D_G4' l=9 x=9 y=1 a=5.6533875,
1875 'UPI00016A0A8C_G4' l=9 x=9 y=1 a=6.031858,
1888 'UPI00005F0037_G4' l=9 x=6 y=4,
1889 'UPI00080C150C_G4' l=9 x=3 y=8 a=0.37699112,
1890 'UPI00080C0F70_G4' l=9 x=2 y=14 a=0.43982297,
1891 'UPI000214CB6B_G4' l=9 x=8 y=1,
1892 'UPI000535EBAA_G4' l=9 x=6 y=8 a=0.31415927,
1896 'UPI0001C0981E_G4' l=9 x=0 y=6 a=0.8796461,
1910 'UPI0003BEDAD2_G4' l=9 x=-4 y=5 a=1.1309736,
1916 'UPI00058CA78B_G4' l=9 x=7 y=6 a=1.0681417,
1917 'UPI0002BC3A2E_G4' l=9 x=-1 y=5 a=1.1309736,
1918 'UPI0000D50823_G4' l=9 x=-4 y=6 a=1.3823011,
1923 'UPI0007A75752_G4' l=9 x=2 y=2 a=1.5079648,
1924 'UPI00092DC035_G4' l=9 x=-8 y=3 a=1.5079648,
1925 'UPI00092DE0C0_G4' l=9 x=-3 y=5 a=1.5079648,
1956 'UPI000B7CCF26_G2' l=9 x=-29 y=108 a=5.026548,
1976 'UPI0001887A37_G3' l=9 x=-58 y=92 a=5.3407073,
1979 'UPI0001C327EF_G3' l=9 x=-81 y=76 a=5.592035,
1982 'UPI0002B8E8C3_G3' l=9 x=-85 y=69 a=5.592035,
1987 'UPI0001888EFC_G3' l=9 x=-98 y=45 a=5.906194,
1989 'UPI00076F270D_G3' l=9 x=-97 y=44 a=5.906194,
1990 'UPI0001EB6ED2_G3' l=9 x=-101 y=38 a=5.969026,
1992 'UPI00092DB748_G3' l=9 x=-108 y=4,
1997 'UPI0001F8D949_G1' l=9 x=-105 y=-15 a=0.18849558,
2013 'UPI000224229A_G1' l=9 x=-11 y=-103 a=1.5079648,
2016 'UPI00092D9759_G1' l=9 x=-11 y=-106 a=1.5079648,
;
EDGES
1 1 2 s=21 w=0.0061032316,
2 47 1 s=20 w=3.981644E-4,
3 48 47 s=58 w=2.2499287E-5,
4 49 1 s=58 w=2.2499287E-5,
5 49 48 s=20 w=3.981644E-4,
6 50 47 s=19 w=5.2834614E-5,
7 51 48 s=19 w=5.2834614E-5,
8 51 50 s=58 w=2.2499287E-5,
9 52 50 s=18 w=1.2574645E-4,
10 53 51 s=18 w=1.2574645E-4,
11 53 52 s=58 w=2.2499287E-5,
12 54 52 s=17 w=8.543868E-5,
13 55 53 s=17 w=8.543868E-5,
14 55 54 s=58 w=2.2499287E-5,
15 56 54 s=16 w=1.26535E-4,
16 57 55 s=16 w=1.26535E-4,
17 57 56 s=58 w=2.2499287E-5,
18 58 56 s=15 w=1.1232706E-4,
19 59 57 s=15 w=1.1232706E-4,
20 59 58 s=58 w=2.2499287E-5,
21 60 58 s=14 w=1.2861179E-4,
22 61 59 s=14 w=1.2861179E-4,
23 61 60 s=58 w=2.2499287E-5,
24 62 60 s=13 w=0.0069209933,
25 63 61 s=13 w=0.0069209933,
26 63 62 s=58 w=2.2499287E-5,
27 64 62 s=12 w=0.0053432877,
28 65 63 s=12 w=0.0053432877,
29 65 64 s=58 w=2.2499287E-5,
30 66 64 s=11 w=0.004200647,
31 67 65 s=11 w=0.004200647,
32 67 66 s=58 w=2.2499287E-5,
33 68 66 s=10 w=0.0072817397,
34 69 67 s=10 w=0.0072817397,
35 69 68 s=58 w=2.2499287E-5,
36 70 68 s=9 w=0.0037540114,
37 71 69 s=9 w=0.0037540114,
38 71 70 s=58 w=2.2499287E-5,
39 72 70 s=8 w=0.0060156593,
40 73 71 s=8 w=0.0060156593,
41 73 72 s=58 w=2.2499287E-5,
42 74 72 s=7 w=0.008497664,
43 75 73 s=7 w=0.008497664,
44 75 74 s=58 w=2.2499287E-5,
45 76 74 s=6 w=0.17652577,
46 77 75 s=6 w=0.17652577,
47 77 76 s=58 w=2.2499287E-5,
48 78 76 s=5 w=0.0025387055,
49 79 77 s=5 w=0.0025387055,
50 79 78 s=58 w=2.2499287E-5,
51 80 78 s=24 w=0.039796885,
52 81 79 s=24 w=0.039796885,
53 81 80 s=58 w=2.2499287E-5,
54 82 77 s=24 w=0.039796885,
55 82 81 s=5 w=0.0025387055,
56 83 80 s=31 w=0.0144154895,
57 84 81 s=31 w=0.0144154895,
58 84 83 s=58 w=2.2499287E-5,
59 85 82 s=31 w=0.0144154895,
60 85 84 s=5 w=0.0025387055,
61 86 77 s=31 w=0.0144154895,
62 86 85 s=24 w=0.039796885,
63 87 83 s=48 w=0.0010469572,
64 88 84 s=48 w=0.0010469572,
65 88 87 s=58 w=2.2499287E-5,
66 89 85 s=48 w=0.0010469572,
67 89 88 s=5 w=0.0025387055,
68 90 86 s=48 w=0.0010469572,
69 90 89 s=24 w=0.039796885,
70 91 77 s=48 w=0.0010469572,
71 91 90 s=31 w=0.0144154895,
72 92 87 s=47 w=0.0036190571,
73 93 88 s=47 w=0.0036190571,
74 93 92 s=58 w=2.2499287E-5,
75 94 89 s=47 w=0.0036190571,
76 94 93 s=5 w=0.0025387055,
77 95 90 s=47 w=0.0036190571,
78 95 94 s=24 w=0.039796885,
79 96 91 s=47 w=0.0036190571,
80 96 95 s=31 w=0.0144154895,
81 97 92 s=50 w=0.0011284745,
82 98 93 s=50 w=0.0011284745,
83 98 97 s=58 w=2.2499287E-5,
84 99 94 s=50 w=0.0011284745,
85 99 98 s=5 w=0.0025387055,
86 100 95 s=50 w=0.0011284745,
87 100 99 s=24 w=0.039796885,
88 101 96 s=50 w=0.0011284745,
89 101 100 s=31 w=0.0144154895,
90 102 98 s=57 w=1.3718502E-4,
91 103 99 s=57 w=1.3718502E-4,
92 103 102 s=5 w=0.0025387055,
93 104 100 s=57 w=1.3718502E-4,
94 104 103 s=24 w=0.039796885,
95 105 101 s=57 w=1.3718502E-4,
96 105 104 s=31 w=0.0144154895,
97 106 96 s=57 w=1.3718502E-4,
98 106 105 s=50 w=0.0011284745,
99 107 91 s=57 w=1.3718502E-4,
100 107 106 s=47 w=0.0036190571,
101 108 92 s=46 w=0.0019029523,
102 109 97 s=46 w=0.0019029523,
103 109 108 s=50 w=0.0011284745,
104 110 98 s=46 w=0.0019029523,
105 110 109 s=58 w=2.2499287E-5,
106 111 102 s=46 w=0.0019029523,
107 111 110 s=57 w=1.3718502E-4,
108 112 103 s=169 w=8.253954E-4,
109 113 104 s=169 w=8.253954E-4,
110 113 112 s=24 w=0.039796885,
111 114 105 s=169 w=8.253954E-4,
112 114 113 s=31 w=0.0144154895,
113 115 106 s=169 w=8.253954E-4,
114 115 114 s=50 w=0.0011284745,
115 116 107 s=169 w=8.253954E-4,
116 116 115 s=47 w=0.0036190571,
117 117 91 s=169 w=8.253954E-4,
118 117 116 s=57 w=1.3718502E-4,
119 118 77 s=169 w=8.253954E-4,
120 118 117 s=48 w=0.0010469572,
121 119 75 s=169 w=8.253954E-4,
122 119 118 s=6 w=0.17652577,
123 120 73 s=169 w=8.253954E-4,
124 120 119 s=7 w=0.008497664,
125 121 71 s=169 w=8.253954E-4,
126 121 120 s=8 w=0.0060156593,
127 122 69 s=169 w=8.253954E-4,
128 122 121 s=9 w=0.0037540114,
129 123 67 s=169 w=8.253954E-4,
130 123 122 s=10 w=0.0072817397,
131 124 65 s=169 w=8.253954E-4,
132 124 123 s=11 w=0.004200647,
133 125 63 s=169 w=8.253954E-4,
134 125 124 s=12 w=0.0053432877,
135 126 61 s=169 w=8.253954E-4,
136 126 125 s=13 w=0.0069209933,
137 127 59 s=169 w=8.253954E-4,
138 127 126 s=14 w=1.2861179E-4,
139 128 57 s=169 w=8.253954E-4,
140 128 127 s=15 w=1.1232706E-4,
141 129 55 s=169 w=8.253954E-4,
142 129 128 s=16 w=1.26535E-4,
143 130 53 s=169 w=8.253954E-4,
144 130 129 s=17 w=8.543868E-5,
145 131 51 s=169 w=8.253954E-4,
146 131 130 s=18 w=1.2574645E-4,
147 132 48 s=169 w=8.253954E-4,
148 132 131 s=19 w=5.2834614E-5,
149 133 49 s=169 w=8.253954E-4,
150 133 132 s=20 w=3.981644E-4,
151 134 83 s=36 w=2.9168936E-4,
152 135 87 s=36 w=2.9168936E-4,
153 135 134 s=48 w=0.0010469572,
154 136 92 s=36 w=2.9168936E-4,
155 136 135 s=47 w=0.0036190571,
156 137 108 s=36 w=2.9168936E-4,
157 137 136 s=46 w=0.0019029523,
158 138 109 s=36 w=2.9168936E-4,
159 138 137 s=50 w=0.0011284745,
160 139 110 s=36 w=2.9168936E-4,
161 139 138 s=58 w=2.2499287E-5,
162 140 111 s=36 w=2.9168936E-4,
163 140 139 s=57 w=1.3718502E-4,
164 141 112 s=168 w=2.3074945E-5,
165 142 113 s=168 w=2.3074945E-5,
166 142 141 s=24 w=0.039796885,
167 143 114 s=168 w=2.3074945E-5,
168 143 142 s=31 w=0.0144154895,
169 144 115 s=168 w=2.3074945E-5,
170 144 143 s=50 w=0.0011284745,
171 145 116 s=168 w=2.3074945E-5,
172 145 144 s=47 w=0.0036190571,
173 146 117 s=168 w=2.3074945E-5,
174 146 145 s=57 w=1.3718502E-4,
175 147 118 s=168 w=2.3074945E-5,
176 147 146 s=48 w=0.0010469572,
177 148 119 s=168 w=2.3074945E-5,
178 148 147 s=6 w=0.17652577,
179 149 120 s=168 w=2.3074945E-5,
180 149 148 s=7 w=0.008497664,
181 150 121 s=168 w=2.3074945E-5,
182 150 149 s=8 w=0.0060156593,
183 151 122 s=168 w=2.3074945E-5,
184 151 150 s=9 w=0.0037540114,
185 152 123 s=168 w=2.3074945E-5,
186 152 151 s=10 w=0.0072817397,
187 153 124 s=168 w=2.3074945E-5,
188 153 152 s=11 w=0.004200647,
189 154 125 s=168 w=2.3074945E-5,
190 154 153 s=12 w=0.0053432877,
191 155 126 s=168 w=2.3074945E-5,
192 155 154 s=13 w=0.0069209933,
193 156 127 s=168 w=2.3074945E-5,
194 156 155 s=14 w=1.2861179E-4,
195 157 128 s=168 w=2.3074945E-5,
196 157 156 s=15 w=1.1232706E-4,
197 158 129 s=168 w=2.3074945E-5,
198 158 157 s=16 w=1.26535E-4,
199 159 130 s=168 w=2.3074945E-5,
200 159 158 s=17 w=8.543868E-5,
201 160 131 s=168 w=2.3074945E-5,
202 160 159 s=18 w=1.2574645E-4,
203 161 132 s=168 w=2.3074945E-5,
204 161 160 s=19 w=5.2834614E-5,
205 162 133 s=168 w=2.3074945E-5,
206 162 161 s=20 w=3.981644E-4,
207 163 145 s=194 w=0.0022241762,
208 164 146 s=194 w=0.0022241762,
209 164 163 s=57 w=1.3718502E-4,
210 165 147 s=194 w=0.0022241762,
211 165 164 s=48 w=0.0010469572,
212 166 148 s=194 w=0.0022241762,
213 166 165 s=6 w=0.17652577,
214 167 149 s=194 w=0.0022241762,
215 167 166 s=7 w=0.008497664,
216 168 150 s=194 w=0.0022241762,
217 168 167 s=8 w=0.0060156593,
218 169 151 s=194 w=0.0022241762,
219 169 168 s=9 w=0.0037540114,
220 170 152 s=194 w=0.0022241762,
221 170 169 s=10 w=0.0072817397,
222 171 153 s=194 w=0.0022241762,
223 171 170 s=11 w=0.004200647,
224 172 154 s=194 w=0.0022241762,
225 172 171 s=12 w=0.0053432877,
226 173 155 s=194 w=0.0022241762,
227 173 172 s=13 w=0.0069209933,
228 174 156 s=194 w=0.0022241762,
229 174 173 s=14 w=1.2861179E-4,
230 175 157 s=194 w=0.0022241762,
231 175 174 s=15 w=1.1232706E-4,
232 176 158 s=194 w=0.0022241762,
233 176 175 s=16 w=1.26535E-4,
234 177 159 s=194 w=0.0022241762,
235 177 176 s=17 w=8.543868E-5,
236 178 160 s=194 w=0.0022241762,
237 178 177 s=18 w=1.2574645E-4,
238 179 161 s=194 w=0.0022241762,
239 179 178 s=19 w=5.2834614E-5,
240 180 162 s=194 w=0.0022241762,
241 180 179 s=20 w=3.981644E-4,
242 181 133 s=194 w=0.0022241762,
243 181 180 s=168 w=2.3074945E-5,
244 182 141 s=167 w=5.151639E-5,
245 183 142 s=167 w=5.151639E-5,
246 183 182 s=24 w=0.039796885,
247 184 143 s=167 w=5.151639E-5,
248 184 183 s=31 w=0.0144154895,
249 185 144 s=167 w=5.151639E-5,
250 185 184 s=50 w=0.0011284745,
251 186 145 s=167 w=5.151639E-5,
252 186 185 s=47 w=0.0036190571,
253 187 163 s=167 w=5.151639E-5,
254 187 186 s=194 w=0.0022241762,
255 188 164 s=167 w=5.151639E-5,
256 188 187 s=57 w=1.3718502E-4,
257 189 165 s=167 w=5.151639E-5,
258 189 188 s=48 w=0.0010469572,
259 190 166 s=167 w=5.151639E-5,
260 190 189 s=6 w=0.17652577,
261 191 167 s=167 w=5.151639E-5,
262 191 190 s=7 w=0.008497664,
263 192 168 s=167 w=5.151639E-5,
264 192 191 s=8 w=0.0060156593,
265 193 169 s=167 w=5.151639E-5,
266 193 192 s=9 w=0.0037540114,
267 194 170 s=167 w=5.151639E-5,
268 194 193 s=10 w=0.0072817397,
269 195 171 s=167 w=5.151639E-5,
270 195 194 s=11 w=0.004200647,
271 196 172 s=167 w=5.151639E-5,
272 196 195 s=12 w=0.0053432877,
273 197 173 s=167 w=5.151639E-5,
274 197 196 s=13 w=0.0069209933,
275 198 174 s=167 w=5.151639E-5,
276 198 197 s=14 w=1.2861179E-4,
277 199 175 s=167 w=5.151639E-5,
278 199 198 s=15 w=1.1232706E-4,
279 200 176 s=167 w=5.151639E-5,
280 200 199 s=16 w=1.26535E-4,
281 201 177 s=167 w=5.151639E-5,
282 201 200 s=17 w=8.543868E-5,
283 202 178 s=167 w=5.151639E-5,
284 202 201 s=18 w=1.2574645E-4,
285 203 179 s=167 w=5.151639E-5,
286 203 202 s=19 w=5.2834614E-5,
287 204 180 s=167 w=5.151639E-5,
288 204 203 s=20 w=3.981644E-4,
289 205 187 s=193 w=8.4101467E-4,
290 206 188 s=193 w=8.4101467E-4,
291 206 205 s=57 w=1.3718502E-4,
292 207 189 s=193 w=8.4101467E-4,
293 207 206 s=48 w=0.0010469572,
294 208 190 s=193 w=8.4101467E-4,
295 208 207 s=6 w=0.17652577,
296 209 191 s=193 w=8.4101467E-4,
297 209 208 s=7 w=0.008497664,
298 210 192 s=193 w=8.4101467E-4,
299 210 209 s=8 w=0.0060156593,
300 211 193 s=193 w=8.4101467E-4,
301 211 210 s=9 w=0.0037540114,
302 212 194 s=193 w=8.4101467E-4,
303 212 211 s=10 w=0.0072817397,
304 213 195 s=193 w=8.4101467E-4,
305 213 212 s=11 w=0.004200647,
306 214 196 s=193 w=8.4101467E-4,
307 214 213 s=12 w=0.0053432877,
308 215 197 s=193 w=8.4101467E-4,
309 215 214 s=13 w=0.0069209933,
310 216 198 s=193 w=8.4101467E-4,
311 216 215 s=14 w=1.2861179E-4,
312 217 199 s=193 w=8.4101467E-4,
313 217 216 s=15 w=1.1232706E-4,
314 218 200 s=193 w=8.4101467E-4,
315 218 217 s=16 w=1.26535E-4,
316 219 201 s=193 w=8.4101467E-4,
317 219 218 s=17 w=8.543868E-5,
318 220 202 s=193 w=8.4101467E-4,
319 220 219 s=18 w=1.2574645E-4,
320 221 203 s=193 w=8.4101467E-4,
321 221 220 s=19 w=5.2834614E-5,
322 222 204 s=193 w=8.4101467E-4,
323 222 221 s=20 w=3.981644E-4,
324 223 180 s=193 w=8.4101467E-4,
325 223 222 s=167 w=5.151639E-5,
326 224 181 s=193 w=8.4101467E-4,
327 224 223 s=168 w=2.3074945E-5,
328 225 182 s=166 w=3.757553E-5,
329 226 183 s=166 w=3.757553E-5,
330 226 225 s=24 w=0.039796885,
331 227 184 s=166 w=3.757553E-5,
332 227 226 s=31 w=0.0144154895,
333 228 185 s=166 w=3.757553E-5,
334 228 227 s=50 w=0.0011284745,
335 229 186 s=166 w=3.757553E-5,
336 229 228 s=47 w=0.0036190571,
337 230 187 s=166 w=3.757553E-5,
338 230 229 s=194 w=0.0022241762,
339 231 205 s=166 w=3.757553E-5,
340 231 230 s=193 w=8.4101467E-4,
341 232 206 s=166 w=3.757553E-5,
342 232 231 s=57 w=1.3718502E-4,
343 233 207 s=166 w=3.757553E-5,
344 233 232 s=48 w=0.0010469572,
345 234 208 s=166 w=3.757553E-5,
346 234 233 s=6 w=0.17652577,
347 235 209 s=166 w=3.757553E-5,
348 235 234 s=7 w=0.008497664,
349 236 210 s=166 w=3.757553E-5,
350 236 235 s=8 w=0.0060156593,
351 237 211 s=166 w=3.757553E-5,
352 237 236 s=9 w=0.0037540114,
353 238 212 s=166 w=3.757553E-5,
354 238 237 s=10 w=0.0072817397,
355 239 213 s=166 w=3.757553E-5,
356 239 238 s=11 w=0.004200647,
357 240 214 s=166 w=3.757553E-5,
358 240 239 s=12 w=0.0053432877,
359 241 215 s=166 w=3.757553E-5,
360 241 240 s=13 w=0.0069209933,
361 242 216 s=166 w=3.757553E-5,
362 242 241 s=14 w=1.2861179E-4,
363 243 217 s=166 w=3.757553E-5,
364 243 242 s=15 w=1.1232706E-4,
365 244 218 s=166 w=3.757553E-5,
366 244 243 s=16 w=1.26535E-4,
367 245 219 s=166 w=3.757553E-5,
368 245 244 s=17 w=8.543868E-5,
369 246 220 s=166 w=3.757553E-5,
370 246 245 s=18 w=1.2574645E-4,
371 247 221 s=166 w=3.757553E-5,
372 247 246 s=19 w=5.2834614E-5,
373 248 222 s=166 w=3.757553E-5,
374 248 247 s=20 w=3.981644E-4,
375 249 231 s=192 w=4.254734E-4,
376 250 232 s=192 w=4.254734E-4,
377 250 249 s=57 w=1.3718502E-4,
378 251 233 s=192 w=4.254734E-4,
379 251 250 s=48 w=0.0010469572,
380 252 234 s=192 w=4.254734E-4,
381 252 251 s=6 w=0.17652577,
382 253 235 s=192 w=4.254734E-4,
383 253 252 s=7 w=0.008497664,
384 254 236 s=192 w=4.254734E-4,
385 254 253 s=8 w=0.0060156593,
386 255 237 s=192 w=4.254734E-4,
387 255 254 s=9 w=0.0037540114,
388 256 238 s=192 w=4.254734E-4,
389 256 255 s=10 w=0.0072817397,
390 257 239 s=192 w=4.254734E-4,
391 257 256 s=11 w=0.004200647,
392 258 240 s=192 w=4.254734E-4,
393 258 257 s=12 w=0.0053432877,
394 259 241 s=192 w=4.254734E-4,
395 259 258 s=13 w=0.0069209933,
396 260 242 s=192 w=4.254734E-4,
397 260 259 s=14 w=1.2861179E-4,
398 261 243 s=192 w=4.254734E-4,
399 261 260 s=15 w=1.1232706E-4,
400 262 244 s=192 w=4.254734E-4,
401 262 261 s=16 w=1.26535E-4,
402 263 245 s=192 w=4.254734E-4,
403 263 262 s=17 w=8.543868E-5,
404 264 246 s=192 w=4.254734E-4,
405 264 263 s=18 w=1.2574645E-4,
406 265 247 s=192 w=4.254734E-4,
407 265 264 s=19 w=5.2834614E-5,
408 266 248 s=192 w=4.254734E-4,
409 266 265 s=20 w=3.981644E-4,
410 267 222 s=192 w=4.254734E-4,
411 267 266 s=166 w=3.757553E-5,
412 268 223 s=192 w=4.254734E-4,
413 268 267 s=167 w=5.151639E-5,
414 269 252 s=202 w=0.003267789,
415 270 253 s=202 w=0.003267789,
416 270 269 s=7 w=0.008497664,
417 271 254 s=202 w=0.003267789,
418 271 270 s=8 w=0.0060156593,
419 272 255 s=202 w=0.003267789,
420 272 271 s=9 w=0.0037540114,
421 273 256 s=202 w=0.003267789,
422 273 272 s=10 w=0.0072817397,
423 274 257 s=202 w=0.003267789,
424 274 273 s=11 w=0.004200647,
425 275 258 s=202 w=0.003267789,
426 275 274 s=12 w=0.0053432877,
427 276 259 s=202 w=0.003267789,
428 276 275 s=13 w=0.0069209933,
429 277 260 s=202 w=0.003267789,
430 277 276 s=14 w=1.2861179E-4,
431 278 261 s=202 w=0.003267789,
432 278 277 s=15 w=1.1232706E-4,
433 279 262 s=202 w=0.003267789,
434 279 278 s=16 w=1.26535E-4,
435 280 263 s=202 w=0.003267789,
436 280 279 s=17 w=8.543868E-5,
437 281 264 s=202 w=0.003267789,
438 281 280 s=18 w=1.2574645E-4,
439 282 265 s=202 w=0.003267789,
440 282 281 s=19 w=5.2834614E-5,
441 283 266 s=202 w=0.003267789,
442 283 282 s=20 w=3.981644E-4,
443 284 267 s=202 w=0.003267789,
444 284 283 s=166 w=3.757553E-5,
445 285 268 s=202 w=0.003267789,
446 285 284 s=167 w=5.151639E-5,
447 286 223 s=202 w=0.003267789,
448 286 285 s=192 w=4.254734E-4,
449 287 224 s=202 w=0.003267789,
450 287 286 s=168 w=2.3074945E-5,
451 288 181 s=202 w=0.003267789,
452 288 287 s=193 w=8.4101467E-4,
453 289 249 s=191 w=9.7669836E-5,
454 290 250 s=191 w=9.7669836E-5,
455 290 289 s=57 w=1.3718502E-4,
456 291 251 s=191 w=9.7669836E-5,
457 291 290 s=48 w=0.0010469572,
458 292 252 s=191 w=9.7669836E-5,
459 292 291 s=6 w=0.17652577,
460 293 269 s=191 w=9.7669836E-5,
461 293 292 s=202 w=0.003267789,
462 294 270 s=191 w=9.7669836E-5,
463 294 293 s=7 w=0.008497664,
464 295 271 s=191 w=9.7669836E-5,
465 295 294 s=8 w=0.0060156593,
466 296 272 s=191 w=9.7669836E-5,
467 296 295 s=9 w=0.0037540114,
468 297 273 s=191 w=9.7669836E-5,
469 297 296 s=10 w=0.0072817397,
470 298 274 s=191 w=9.7669836E-5,
471 298 297 s=11 w=0.004200647,
472 299 275 s=191 w=9.7669836E-5,
473 299 298 s=12 w=0.0053432877,
474 300 276 s=191 w=9.7669836E-5,
475 300 299 s=13 w=0.0069209933,
476 301 277 s=191 w=9.7669836E-5,
477 301 300 s=14 w=1.2861179E-4,
478 302 278 s=191 w=9.7669836E-5,
479 302 301 s=15 w=1.1232706E-4,
480 303 279 s=191 w=9.7669836E-5,
481 303 302 s=16 w=1.26535E-4,
482 304 280 s=191 w=9.7669836E-5,
483 304 303 s=17 w=8.543868E-5,
484 305 281 s=191 w=9.7669836E-5,
485 305 304 s=18 w=1.2574645E-4,
486 306 282 s=191 w=9.7669836E-5,
487 306 305 s=19 w=5.2834614E-5,
488 307 283 s=191 w=9.7669836E-5,
489 307 306 s=20 w=3.981644E-4,
490 308 284 s=191 w=9.7669836E-5,
491 308 307 s=166 w=3.757553E-5,
492 309 285 s=191 w=9.7669836E-5,
493 309 308 s=167 w=5.151639E-5,
494 310 140 s=83 w=8.8215736E-4,
495 311 111 s=83 w=8.8215736E-4,
496 311 310 s=36 w=2.9168936E-4,
497 312 102 s=83 w=8.8215736E-4,
498 312 311 s=46 w=0.0019029523,
499 313 103 s=83 w=8.8215736E-4,
500 313 312 s=5 w=0.0025387055,
501 314 112 s=83 w=8.8215736E-4,
502 314 313 s=169 w=8.253954E-4,
503 315 141 s=83 w=8.8215736E-4,
504 315 314 s=168 w=2.3074945E-5,
505 316 182 s=83 w=8.8215736E-4,
506 316 315 s=167 w=5.151639E-5,
507 317 225 s=83 w=8.8215736E-4,
508 317 316 s=166 w=3.757553E-5,
509 318 226 s=83 w=8.8215736E-4,
510 318 317 s=24 w=0.039796885,
511 319 310 s=96 w=5.236813E-4,
512 320 311 s=96 w=5.236813E-4,
513 320 319 s=36 w=2.9168936E-4,
514 321 312 s=96 w=5.236813E-4,
515 321 320 s=46 w=0.0019029523,
516 322 313 s=96 w=5.236813E-4,
517 322 321 s=5 w=0.0025387055,
518 323 314 s=96 w=5.236813E-4,
519 323 322 s=169 w=8.253954E-4,
520 324 315 s=96 w=5.236813E-4,
521 324 323 s=168 w=2.3074945E-5,
522 325 316 s=96 w=5.236813E-4,
523 325 324 s=167 w=5.151639E-5,
524 326 317 s=96 w=5.236813E-4,
525 326 325 s=166 w=3.757553E-5,
526 327 318 s=96 w=5.236813E-4,
527 327 326 s=24 w=0.039796885,
528 328 226 s=96 w=5.236813E-4,
529 328 327 s=83 w=8.8215736E-4,
530 329 227 s=96 w=5.236813E-4,
531 329 328 s=31 w=0.0144154895,
532 330 228 s=96 w=5.236813E-4,
533 330 329 s=50 w=0.0011284745,
534 331 229 s=96 w=5.236813E-4,
535 331 330 s=47 w=0.0036190571,
536 332 230 s=96 w=5.236813E-4,
537 332 331 s=194 w=0.0022241762,
538 333 231 s=96 w=5.236813E-4,
539 333 332 s=193 w=8.4101467E-4,
540 334 249 s=96 w=5.236813E-4,
541 334 333 s=192 w=4.254734E-4,
542 335 289 s=96 w=5.236813E-4,
543 335 334 s=191 w=9.7669836E-5,
544 336 290 s=96 w=5.236813E-4,
545 336 335 s=57 w=1.3718502E-4,
546 337 291 s=96 w=5.236813E-4,
547 337 336 s=48 w=0.0010469572,
548 338 292 s=96 w=5.236813E-4,
549 338 337 s=6 w=0.17652577,
550 339 293 s=96 w=5.236813E-4,
551 339 338 s=202 w=0.003267789,
552 340 310 s=92 w=0.0015799764,
553 341 319 s=92 w=0.0015799764,
554 341 340 s=96 w=5.236813E-4,
555 342 320 s=92 w=0.0015799764,
556 342 341 s=36 w=2.9168936E-4,
557 343 321 s=92 w=0.0015799764,
558 343 342 s=46 w=0.0019029523,
559 344 322 s=92 w=0.0015799764,
560 344 343 s=5 w=0.0025387055,
561 345 323 s=92 w=0.0015799764,
562 345 344 s=169 w=8.253954E-4,
563 346 324 s=92 w=0.0015799764,
564 346 345 s=168 w=2.3074945E-5,
565 347 325 s=92 w=0.0015799764,
566 347 346 s=167 w=5.151639E-5,
567 348 326 s=92 w=0.0015799764,
568 348 347 s=166 w=3.757553E-5,
569 349 327 s=92 w=0.0015799764,
570 349 348 s=24 w=0.039796885,
571 350 341 s=111 w=2.726819E-4,
572 351 342 s=111 w=2.726819E-4,
573 351 350 s=36 w=2.9168936E-4,
574 352 343 s=111 w=2.726819E-4,
575 352 351 s=46 w=0.0019029523,
576 353 344 s=111 w=2.726819E-4,
577 353 352 s=5 w=0.0025387055,
578 354 345 s=111 w=2.726819E-4,
579 354 353 s=169 w=8.253954E-4,
580 355 346 s=111 w=2.726819E-4,
581 355 354 s=168 w=2.3074945E-5,
582 356 347 s=111 w=2.726819E-4,
583 356 355 s=167 w=5.151639E-5,
584 357 348 s=111 w=2.726819E-4,
585 357 356 s=166 w=3.757553E-5,
586 358 349 s=111 w=2.726819E-4,
587 358 357 s=24 w=0.039796885,
588 359 327 s=111 w=2.726819E-4,
589 359 358 s=92 w=0.0015799764,
590 360 328 s=111 w=2.726819E-4,
591 360 359 s=83 w=8.8215736E-4,
592 361 329 s=111 w=2.726819E-4,
593 361 360 s=31 w=0.0144154895,
594 362 330 s=111 w=2.726819E-4,
595 362 361 s=50 w=0.0011284745,
596 363 331 s=111 w=2.726819E-4,
597 363 362 s=47 w=0.0036190571,
598 364 332 s=111 w=2.726819E-4,
599 364 363 s=194 w=0.0022241762,
600 365 333 s=111 w=2.726819E-4,
601 365 364 s=193 w=8.4101467E-4,
602 366 334 s=111 w=2.726819E-4,
603 366 365 s=192 w=4.254734E-4,
604 367 335 s=111 w=2.726819E-4,
605 367 366 s=191 w=9.7669836E-5,
606 368 336 s=111 w=2.726819E-4,
607 368 367 s=57 w=1.3718502E-4,
608 369 337 s=111 w=2.726819E-4,
609 369 368 s=48 w=0.0010469572,
610 370 338 s=111 w=2.726819E-4,
611 370 369 s=6 w=0.17652577,
612 371 339 s=111 w=2.726819E-4,
613 371 370 s=202 w=0.003267789,
614 372 341 s=95 w=0.001566598,
615 373 350 s=95 w=0.001566598,
616 373 372 s=111 w=2.726819E-4,
617 374 351 s=95 w=0.001566598,
618 374 373 s=36 w=2.9168936E-4,
619 375 352 s=95 w=0.001566598,
620 375 374 s=46 w=0.0019029523,
621 376 353 s=95 w=0.001566598,
622 376 375 s=5 w=0.0025387055,
623 377 354 s=95 w=0.001566598,
624 377 376 s=169 w=8.253954E-4,
625 378 355 s=95 w=0.001566598,
626 378 377 s=168 w=2.3074945E-5,
627 379 356 s=95 w=0.001566598,
628 379 378 s=167 w=5.151639E-5,
629 380 357 s=95 w=0.001566598,
630 380 379 s=166 w=3.757553E-5,
631 381 358 s=175 w=5.0083036E-5,
632 382 359 s=175 w=5.0083036E-5,
633 382 381 s=92 w=0.0015799764,
634 383 360 s=175 w=5.0083036E-5,
635 383 382 s=83 w=8.8215736E-4,
636 384 361 s=175 w=5.0083036E-5,
637 384 383 s=31 w=0.0144154895,
638 385 362 s=175 w=5.0083036E-5,
639 385 384 s=50 w=0.0011284745,
640 386 363 s=175 w=5.0083036E-5,
641 386 385 s=47 w=0.0036190571,
642 387 364 s=175 w=5.0083036E-5,
643 387 386 s=194 w=0.0022241762,
644 388 365 s=175 w=5.0083036E-5,
645 388 387 s=193 w=8.4101467E-4,
646 389 366 s=175 w=5.0083036E-5,
647 389 388 s=192 w=4.254734E-4,
648 390 367 s=175 w=5.0083036E-5,
649 390 389 s=191 w=9.7669836E-5,
650 391 368 s=175 w=5.0083036E-5,
651 391 390 s=57 w=1.3718502E-4,
652 392 369 s=175 w=5.0083036E-5,
653 392 391 s=48 w=0.0010469572,
654 393 370 s=175 w=5.0083036E-5,
655 393 392 s=6 w=0.17652577,
656 394 371 s=175 w=5.0083036E-5,
657 394 393 s=202 w=0.003267789,
658 395 339 s=175 w=5.0083036E-5,
659 395 394 s=111 w=2.726819E-4,
660 396 293 s=175 w=5.0083036E-5,
661 396 395 s=96 w=5.236813E-4,
662 397 294 s=175 w=5.0083036E-5,
663 397 396 s=7 w=0.008497664,
664 398 295 s=175 w=5.0083036E-5,
665 398 397 s=8 w=0.0060156593,
666 399 296 s=175 w=5.0083036E-5,
667 399 398 s=9 w=0.0037540114,
668 400 297 s=175 w=5.0083036E-5,
669 400 399 s=10 w=0.0072817397,
670 401 298 s=175 w=5.0083036E-5,
671 401 400 s=11 w=0.004200647,
672 402 299 s=175 w=5.0083036E-5,
673 402 401 s=12 w=0.0053432877,
674 403 300 s=175 w=5.0083036E-5,
675 403 402 s=13 w=0.0069209933,
676 404 301 s=175 w=5.0083036E-5,
677 404 403 s=14 w=1.2861179E-4,
678 405 302 s=175 w=5.0083036E-5,
679 405 404 s=15 w=1.1232706E-4,
680 406 303 s=175 w=5.0083036E-5,
681 406 405 s=16 w=1.26535E-4,
682 407 304 s=175 w=5.0083036E-5,
683 407 406 s=17 w=8.543868E-5,
684 408 305 s=175 w=5.0083036E-5,
685 408 407 s=18 w=1.2574645E-4,
686 409 306 s=175 w=5.0083036E-5,
687 409 408 s=19 w=5.2834614E-5,
688 410 372 s=107 w=4.2141713E-5,
689 411 373 s=107 w=4.2141713E-5,
690 411 410 s=111 w=2.726819E-4,
691 412 374 s=107 w=4.2141713E-5,
692 412 411 s=36 w=2.9168936E-4,
693 413 375 s=107 w=4.2141713E-5,
694 413 412 s=46 w=0.0019029523,
695 414 376 s=107 w=4.2141713E-5,
696 414 413 s=5 w=0.0025387055,
697 415 377 s=107 w=4.2141713E-5,
698 415 414 s=169 w=8.253954E-4,
699 416 378 s=107 w=4.2141713E-5,
700 416 415 s=168 w=2.3074945E-5,
701 417 379 s=107 w=4.2141713E-5,
702 417 416 s=167 w=5.151639E-5,
703 418 380 s=107 w=4.2141713E-5,
704 418 417 s=166 w=3.757553E-5,
705 419 357 s=107 w=4.2141713E-5,
706 419 418 s=95 w=0.001566598,
707 420 358 s=107 w=4.2141713E-5,
708 420 419 s=24 w=0.039796885,
709 421 381 s=107 w=4.2141713E-5,
710 421 420 s=175 w=5.0083036E-5,
711 422 411 s=115 w=2.4051704E-4,
712 423 412 s=115 w=2.4051704E-4,
713 423 422 s=36 w=2.9168936E-4,
714 424 413 s=115 w=2.4051704E-4,
715 424 423 s=46 w=0.0019029523,
716 425 414 s=115 w=2.4051704E-4,
717 425 424 s=5 w=0.0025387055,
718 426 415 s=115 w=2.4051704E-4,
719 426 425 s=169 w=8.253954E-4,
720 427 416 s=115 w=2.4051704E-4,
721 427 426 s=168 w=2.3074945E-5,
722 428 417 s=115 w=2.4051704E-4,
723 428 427 s=167 w=5.151639E-5,
724 429 418 s=115 w=2.4051704E-4,
725 429 428 s=166 w=3.757553E-5,
726 430 419 s=115 w=2.4051704E-4,
727 430 429 s=95 w=0.001566598,
728 431 420 s=115 w=2.4051704E-4,
729 431 430 s=24 w=0.039796885,
730 432 421 s=115 w=2.4051704E-4,
731 432 431 s=175 w=5.0083036E-5,
732 433 381 s=115 w=2.4051704E-4,
733 433 432 s=107 w=4.2141713E-5,
734 434 382 s=115 w=2.4051704E-4,
735 434 433 s=92 w=0.0015799764,
736 435 383 s=115 w=2.4051704E-4,
737 435 434 s=83 w=8.8215736E-4,
738 436 384 s=115 w=2.4051704E-4,
739 436 435 s=31 w=0.0144154895,
740 437 385 s=115 w=2.4051704E-4,
741 437 436 s=50 w=0.0011284745,
742 438 386 s=115 w=2.4051704E-4,
743 438 437 s=47 w=0.0036190571,
744 439 387 s=115 w=2.4051704E-4,
745 439 438 s=194 w=0.0022241762,
746 440 388 s=115 w=2.4051704E-4,
747 440 439 s=193 w=8.4101467E-4,
748 441 389 s=115 w=2.4051704E-4,
749 441 440 s=192 w=4.254734E-4,
750 442 390 s=115 w=2.4051704E-4,
751 442 441 s=191 w=9.7669836E-5,
752 443 391 s=115 w=2.4051704E-4,
753 443 442 s=57 w=1.3718502E-4,
754 444 392 s=115 w=2.4051704E-4,
755 444 443 s=48 w=0.0010469572,
756 445 432 s=174 w=1.0348627E-4,
757 446 433 s=174 w=1.0348627E-4,
758 446 445 s=107 w=4.2141713E-5,
759 447 434 s=174 w=1.0348627E-4,
760 447 446 s=92 w=0.0015799764,
761 448 435 s=174 w=1.0348627E-4,
762 448 447 s=83 w=8.8215736E-4,
763 449 436 s=174 w=1.0348627E-4,
764 449 448 s=31 w=0.0144154895,
765 450 437 s=174 w=1.0348627E-4,
766 450 449 s=50 w=0.0011284745,
767 451 438 s=174 w=1.0348627E-4,
768 451 450 s=47 w=0.0036190571,
769 452 439 s=174 w=1.0348627E-4,
770 452 451 s=194 w=0.0022241762,
771 453 440 s=174 w=1.0348627E-4,
772 453 452 s=193 w=8.4101467E-4,
773 454 441 s=174 w=1.0348627E-4,
774 454 453 s=192 w=4.254734E-4,
775 455 442 s=174 w=1.0348627E-4,
776 455 454 s=191 w=9.7669836E-5,
777 456 443 s=174 w=1.0348627E-4,
778 456 455 s=57 w=1.3718502E-4,
779 457 444 s=174 w=1.0348627E-4,
780 457 456 s=48 w=0.0010469572,
781 458 392 s=174 w=1.0348627E-4,
782 458 457 s=115 w=2.4051704E-4,
783 459 393 s=174 w=1.0348627E-4,
784 459 458 s=6 w=0.17652577,
785 460 394 s=174 w=1.0348627E-4,
786 460 459 s=202 w=0.003267789,
787 461 395 s=174 w=1.0348627E-4,
788 461 460 s=111 w=2.726819E-4,
789 462 396 s=174 w=1.0348627E-4,
790 462 461 s=96 w=5.236813E-4,
791 463 397 s=174 w=1.0348627E-4,
792 463 462 s=7 w=0.008497664,
793 464 398 s=174 w=1.0348627E-4,
794 464 463 s=8 w=0.0060156593,
795 465 399 s=174 w=1.0348627E-4,
796 465 464 s=9 w=0.0037540114,
797 466 400 s=174 w=1.0348627E-4,
798 466 465 s=10 w=0.0072817397,
799 467 401 s=174 w=1.0348627E-4,
800 467 466 s=11 w=0.004200647,
801 468 402 s=174 w=1.0348627E-4,
802 468 467 s=12 w=0.0053432877,
803 469 403 s=174 w=1.0348627E-4,
804 469 468 s=13 w=0.0069209933,
805 470 404 s=174 w=1.0348627E-4,
806 470 469 s=14 w=1.2861179E-4,
807 471 405 s=174 w=1.0348627E-4,
808 471 470 s=15 w=1.1232706E-4,
809 472 406 s=174 w=1.0348627E-4,
810 472 471 s=16 w=1.26535E-4,
811 473 407 s=174 w=1.0348627E-4,
812 473 472 s=17 w=8.543868E-5,
813 474 408 s=174 w=1.0348627E-4,
814 474 473 s=18 w=1.2574645E-4,
815 475 409 s=174 w=1.0348627E-4,
816 475 474 s=19 w=5.2834614E-5,
817 476 460 s=201 w=5.12208E-4,
818 477 461 s=201 w=5.12208E-4,
819 477 476 s=111 w=2.726819E-4,
820 478 462 s=201 w=5.12208E-4,
821 478 477 s=96 w=5.236813E-4,
822 479 463 s=201 w=5.12208E-4,
823 479 478 s=7 w=0.008497664,
824 480 464 s=201 w=5.12208E-4,
825 480 479 s=8 w=0.0060156593,
826 481 465 s=201 w=5.12208E-4,
827 481 480 s=9 w=0.0037540114,
828 482 466 s=201 w=5.12208E-4,
829 482 481 s=10 w=0.0072817397,
830 483 467 s=201 w=5.12208E-4,
831 483 482 s=11 w=0.004200647,
832 484 468 s=201 w=5.12208E-4,
833 484 483 s=12 w=0.0053432877,
834 485 469 s=201 w=5.12208E-4,
835 485 484 s=13 w=0.0069209933,
836 486 470 s=201 w=5.12208E-4,
837 486 485 s=14 w=1.2861179E-4,
838 487 471 s=201 w=5.12208E-4,
839 487 486 s=15 w=1.1232706E-4,
840 488 472 s=201 w=5.12208E-4,
841 488 487 s=16 w=1.26535E-4,
842 489 473 s=201 w=5.12208E-4,
843 489 488 s=17 w=8.543868E-5,
844 490 474 s=201 w=5.12208E-4,
845 490 489 s=18 w=1.2574645E-4,
846 491 475 s=201 w=5.12208E-4,
847 491 490 s=19 w=5.2834614E-5,
848 492 409 s=201 w=5.12208E-4,
849 492 491 s=174 w=1.0348627E-4,
850 493 306 s=201 w=5.12208E-4,
851 493 492 s=175 w=5.0083036E-5,
852 494 307 s=201 w=5.12208E-4,
853 494 493 s=20 w=3.981644E-4,
854 495 340 s=91 w=0.0010287787,
855 496 341 s=91 w=0.0010287787,
856 496 495 s=96 w=5.236813E-4,
857 497 372 s=91 w=0.0010287787,
858 497 496 s=95 w=0.001566598,
859 498 410 s=91 w=0.0010287787,
860 498 497 s=107 w=4.2141713E-5,
861 499 411 s=91 w=0.0010287787,
862 499 498 s=111 w=2.726819E-4,
863 500 422 s=91 w=0.0010287787,
864 500 499 s=115 w=2.4051704E-4,
865 501 423 s=91 w=0.0010287787,
866 501 500 s=36 w=2.9168936E-4,
867 502 140 s=72 w=6.788282E-4,
868 503 310 s=72 w=6.788282E-4,
869 503 502 s=83 w=8.8215736E-4,
870 504 340 s=72 w=6.788282E-4,
871 504 503 s=92 w=0.0015799764,
872 505 495 s=72 w=6.788282E-4,
873 505 504 s=91 w=0.0010287787,
874 506 496 s=72 w=6.788282E-4,
875 506 505 s=96 w=5.236813E-4,
876 507 497 s=72 w=6.788282E-4,
877 507 506 s=95 w=0.001566598,
878 508 498 s=72 w=6.788282E-4,
879 508 507 s=107 w=4.2141713E-5,
880 509 499 s=72 w=6.788282E-4,
881 509 508 s=111 w=2.726819E-4,
882 510 500 s=72 w=6.788282E-4,
883 510 509 s=115 w=2.4051704E-4,
884 511 503 s=82 w=3.180548E-4,
885 512 504 s=82 w=3.180548E-4,
886 512 511 s=92 w=0.0015799764,
887 513 505 s=82 w=3.180548E-4,
888 513 512 s=91 w=0.0010287787,
889 514 506 s=82 w=3.180548E-4,
890 514 513 s=96 w=5.236813E-4,
891 515 507 s=82 w=3.180548E-4,
892 515 514 s=95 w=0.001566598,
893 516 508 s=82 w=3.180548E-4,
894 516 515 s=107 w=4.2141713E-5,
895 517 509 s=82 w=3.180548E-4,
896 517 516 s=111 w=2.726819E-4,
897 518 510 s=82 w=3.180548E-4,
898 518 517 s=115 w=2.4051704E-4,
899 519 500 s=82 w=3.180548E-4,
900 519 518 s=72 w=6.788282E-4,
901 520 516 s=106 w=1.60257E-4,
902 521 517 s=106 w=1.60257E-4,
903 521 520 s=111 w=2.726819E-4,
904 522 518 s=106 w=1.60257E-4,
905 522 521 s=115 w=2.4051704E-4,
906 523 519 s=106 w=1.60257E-4,
907 523 522 s=72 w=6.788282E-4,
908 524 500 s=106 w=1.60257E-4,
909 524 523 s=82 w=3.180548E-4,
910 525 501 s=106 w=1.60257E-4,
911 525 524 s=36 w=2.9168936E-4,
912 526 423 s=106 w=1.60257E-4,
913 526 525 s=91 w=0.0010287787,
914 527 511 s=86 w=1.7488122E-4,
915 528 512 s=86 w=1.7488122E-4,
916 528 527 s=92 w=0.0015799764,
917 529 513 s=86 w=1.7488122E-4,
918 529 528 s=91 w=0.0010287787,
919 530 514 s=86 w=1.7488122E-4,
920 530 529 s=96 w=5.236813E-4,
921 531 515 s=86 w=1.7488122E-4,
922 531 530 s=95 w=0.001566598,
923 532 516 s=86 w=1.7488122E-4,
924 532 531 s=107 w=4.2141713E-5,
925 533 520 s=86 w=1.7488122E-4,
926 533 532 s=106 w=1.60257E-4,
927 534 521 s=86 w=1.7488122E-4,
928 534 533 s=111 w=2.726819E-4,
929 535 522 s=86 w=1.7488122E-4,
930 535 534 s=115 w=2.4051704E-4,
931 536 523 s=86 w=1.7488122E-4,
932 536 535 s=72 w=6.788282E-4,
933 537 531 s=102 w=0.0021805807,
934 538 532 s=102 w=0.0021805807,
935 538 537 s=107 w=4.2141713E-5,
936 539 533 s=102 w=0.0021805807,
937 539 538 s=106 w=1.60257E-4,
938 540 534 s=102 w=0.0021805807,
939 540 539 s=111 w=2.726819E-4,
940 541 535 s=102 w=0.0021805807,
941 541 540 s=115 w=2.4051704E-4,
942 542 536 s=102 w=0.0021805807,
943 542 541 s=72 w=6.788282E-4,
944 543 523 s=102 w=0.0021805807,
945 543 542 s=86 w=1.7488122E-4,
946 544 524 s=102 w=0.0021805807,
947 544 543 s=82 w=3.180548E-4,
948 545 525 s=102 w=0.0021805807,
949 545 544 s=36 w=2.9168936E-4,
950 546 539 s=105 w=0.0019866223,
951 547 540 s=105 w=0.0019866223,
952 547 546 s=111 w=2.726819E-4,
953 548 541 s=105 w=0.0019866223,
954 548 547 s=115 w=2.4051704E-4,
955 549 542 s=105 w=0.0019866223,
956 549 548 s=72 w=6.788282E-4,
957 550 543 s=105 w=0.0019866223,
958 550 549 s=86 w=1.7488122E-4,
959 551 544 s=105 w=0.0019866223,
960 551 550 s=82 w=3.180548E-4,
961 552 545 s=105 w=0.0019866223,
962 552 551 s=36 w=2.9168936E-4,
963 553 525 s=105 w=0.0019866223,
964 553 552 s=102 w=0.0021805807,
965 554 526 s=105 w=0.0019866223,
966 554 553 s=91 w=0.0010287787,
967 555 449 s=182 w=1.666216E-5,
968 556 450 s=182 w=1.666216E-5,
969 556 555 s=50 w=0.0011284745,
970 557 451 s=182 w=1.666216E-5,
971 557 556 s=47 w=0.0036190571,
972 558 452 s=182 w=1.666216E-5,
973 558 557 s=194 w=0.0022241762,
974 559 453 s=182 w=1.666216E-5,
975 559 558 s=193 w=8.4101467E-4,
976 560 454 s=182 w=1.666216E-5,
977 560 559 s=192 w=4.254734E-4,
978 561 455 s=182 w=1.666216E-5,
979 561 560 s=191 w=9.7669836E-5,
980 562 456 s=182 w=1.666216E-5,
981 562 561 s=57 w=1.3718502E-4,
982 563 457 s=182 w=1.666216E-5,
983 563 562 s=48 w=0.0010469572,
984 564 458 s=182 w=1.666216E-5,
985 564 563 s=115 w=2.4051704E-4,
986 565 459 s=182 w=1.666216E-5,
987 565 564 s=6 w=0.17652577,
988 566 460 s=182 w=1.666216E-5,
989 566 565 s=202 w=0.003267789,
990 567 476 s=182 w=1.666216E-5,
991 567 566 s=201 w=5.12208E-4,
992 568 477 s=182 w=1.666216E-5,
993 568 567 s=111 w=2.726819E-4,
994 569 478 s=182 w=1.666216E-5,
995 569 568 s=96 w=5.236813E-4,
996 570 479 s=182 w=1.666216E-5,
997 570 569 s=7 w=0.008497664,
998 571 480 s=182 w=1.666216E-5,
999 571 570 s=8 w=0.0060156593,
1000 572 481 s=182 w=1.666216E-5,
1001 572 571 s=9 w=0.0037540114,
1002 573 482 s=182 w=1.666216E-5,
1003 573 572 s=10 w=0.0072817397,
1004 574 483 s=182 w=1.666216E-5,
1005 574 573 s=11 w=0.004200647,
1006 575 484 s=182 w=1.666216E-5,
1007 575 574 s=12 w=0.0053432877,
1008 576 485 s=182 w=1.666216E-5,
1009 576 575 s=13 w=0.0069209933,
1010 577 486 s=182 w=1.666216E-5,
1011 577 576 s=14 w=1.2861179E-4,
1012 578 487 s=182 w=1.666216E-5,
1013 578 577 s=15 w=1.1232706E-4,
1014 579 488 s=182 w=1.666216E-5,
1015 579 578 s=16 w=1.26535E-4,
1016 580 575 s=230 w=1.6607737E-4,
1017 581 576 s=230 w=1.6607737E-4,
1018 581 580 s=13 w=0.0069209933,
1019 582 577 s=230 w=1.6607737E-4,
1020 582 581 s=14 w=1.2861179E-4,
1021 583 578 s=230 w=1.6607737E-4,
1022 583 582 s=15 w=1.1232706E-4,
1023 584 579 s=230 w=1.6607737E-4,
1024 584 583 s=16 w=1.26535E-4,
1025 585 488 s=230 w=1.6607737E-4,
1026 585 584 s=182 w=1.666216E-5,
1027 586 489 s=230 w=1.6607737E-4,
1028 586 585 s=17 w=8.543868E-5,
1029 587 490 s=230 w=1.6607737E-4,
1030 587 586 s=18 w=1.2574645E-4,
1031 588 491 s=230 w=1.6607737E-4,
1032 588 587 s=19 w=5.2834614E-5,
1033 589 492 s=230 w=1.6607737E-4,
1034 589 588 s=174 w=1.0348627E-4,
1035 590 493 s=230 w=1.6607737E-4,
1036 590 589 s=175 w=5.0083036E-5,
1037 591 494 s=230 w=1.6607737E-4,
1038 591 590 s=20 w=3.981644E-4,
1039 592 307 s=230 w=1.6607737E-4,
1040 592 591 s=201 w=5.12208E-4,
1041 593 308 s=230 w=1.6607737E-4,
1042 593 592 s=166 w=3.757553E-5,
1043 594 309 s=230 w=1.6607737E-4,
1044 594 593 s=167 w=5.151639E-5,
1045 594 46 s=255 w=1.1812963E-5,
1046 595 285 s=230 w=1.6607737E-4,
1047 595 594 s=191 w=9.7669836E-5,
1048 596 286 s=230 w=1.6607737E-4,
1049 596 595 s=192 w=4.254734E-4,
1050 597 287 s=230 w=1.6607737E-4,
1051 597 596 s=168 w=2.3074945E-5,
1052 598 288 s=230 w=1.6607737E-4,
1053 598 597 s=193 w=8.4101467E-4,
1054 599 546 s=109 w=6.2600424E-4,
1055 600 547 s=109 w=6.2600424E-4,
1056 600 599 s=111 w=2.726819E-4,
1057 601 548 s=109 w=6.2600424E-4,
1058 601 600 s=115 w=2.4051704E-4,
1059 602 549 s=109 w=6.2600424E-4,
1060 602 601 s=72 w=6.788282E-4,
1061 603 550 s=109 w=6.2600424E-4,
1062 603 602 s=86 w=1.7488122E-4,
1063 604 551 s=109 w=6.2600424E-4,
1064 604 603 s=82 w=3.180548E-4,
1065 605 552 s=109 w=6.2600424E-4,
1066 605 604 s=36 w=2.9168936E-4,
1067 606 553 s=109 w=6.2600424E-4,
1068 606 605 s=102 w=0.0021805807,
1069 607 554 s=109 w=6.2600424E-4,
1070 607 606 s=91 w=0.0010287787,
1071 608 555 s=181 w=8.143204E-5,
1072 609 556 s=181 w=8.143204E-5,
1073 609 608 s=50 w=0.0011284745,
1074 610 557 s=181 w=8.143204E-5,
1075 610 609 s=47 w=0.0036190571,
1076 611 558 s=181 w=8.143204E-5,
1077 611 610 s=194 w=0.0022241762,
1078 612 559 s=181 w=8.143204E-5,
1079 612 611 s=193 w=8.4101467E-4,
1080 613 560 s=181 w=8.143204E-5,
1081 613 612 s=192 w=4.254734E-4,
1082 614 561 s=181 w=8.143204E-5,
1083 614 613 s=191 w=9.7669836E-5,
1084 615 562 s=181 w=8.143204E-5,
1085 615 614 s=57 w=1.3718502E-4,
1086 616 563 s=181 w=8.143204E-5,
1087 616 615 s=48 w=0.0010469572,
1088 617 564 s=181 w=8.143204E-5,
1089 617 616 s=115 w=2.4051704E-4,
1090 618 565 s=181 w=8.143204E-5,
1091 618 617 s=6 w=0.17652577,
1092 619 566 s=181 w=8.143204E-5,
1093 619 618 s=202 w=0.003267789,
1094 620 567 s=181 w=8.143204E-5,
1095 620 619 s=201 w=5.12208E-4,
1096 621 568 s=181 w=8.143204E-5,
1097 621 620 s=111 w=2.726819E-4,
1098 622 569 s=181 w=8.143204E-5,
1099 622 621 s=96 w=5.236813E-4,
1100 623 570 s=181 w=8.143204E-5,
1101 623 622 s=7 w=0.008497664,
1102 624 571 s=181 w=8.143204E-5,
1103 624 623 s=8 w=0.0060156593,
1104 625 572 s=181 w=8.143204E-5,
1105 625 624 s=9 w=0.0037540114,
1106 626 573 s=181 w=8.143204E-5,
1107 626 625 s=10 w=0.0072817397,
1108 627 574 s=181 w=8.143204E-5,
1109 627 626 s=11 w=0.004200647,
1110 628 575 s=181 w=8.143204E-5,
1111 628 627 s=12 w=0.0053432877,
1112 629 580 s=181 w=8.143204E-5,
1113 629 628 s=230 w=1.6607737E-4,
1114 630 581 s=181 w=8.143204E-5,
1115 630 629 s=13 w=0.0069209933,
1116 631 582 s=181 w=8.143204E-5,
1117 631 630 s=14 w=1.2861179E-4,
1118 632 583 s=181 w=8.143204E-5,
1119 632 631 s=15 w=1.1232706E-4,
1120 633 608 s=180 w=7.207905E-6,
1121 634 609 s=180 w=7.207905E-6,
1122 634 633 s=50 w=0.0011284745,
1123 635 610 s=180 w=7.207905E-6,
1124 635 634 s=47 w=0.0036190571,
1125 636 611 s=180 w=7.207905E-6,
1126 636 635 s=194 w=0.0022241762,
1127 637 612 s=180 w=7.207905E-6,
1128 637 636 s=193 w=8.4101467E-4,
1129 638 613 s=180 w=7.207905E-6,
1130 638 637 s=192 w=4.254734E-4,
1131 639 614 s=180 w=7.207905E-6,
1132 639 638 s=191 w=9.7669836E-5,
1133 640 615 s=180 w=7.207905E-6,
1134 640 639 s=57 w=1.3718502E-4,
1135 641 616 s=180 w=7.207905E-6,
1136 641 640 s=48 w=0.0010469572,
1137 642 617 s=180 w=7.207905E-6,
1138 642 641 s=115 w=2.4051704E-4,
1139 643 618 s=180 w=7.207905E-6,
1140 643 642 s=6 w=0.17652577,
1141 644 619 s=180 w=7.207905E-6,
1142 644 643 s=202 w=0.003267789,
1143 645 620 s=180 w=7.207905E-6,
1144 645 644 s=201 w=5.12208E-4,
1145 646 621 s=180 w=7.207905E-6,
1146 646 645 s=111 w=2.726819E-4,
1147 647 622 s=180 w=7.207905E-6,
1148 647 646 s=96 w=5.236813E-4,
1149 648 623 s=180 w=7.207905E-6,
1150 648 647 s=7 w=0.008497664,
1151 649 624 s=180 w=7.207905E-6,
1152 649 648 s=8 w=0.0060156593,
1153 650 625 s=180 w=7.207905E-6,
1154 650 649 s=9 w=0.0037540114,
1155 651 626 s=180 w=7.207905E-6,
1156 651 650 s=10 w=0.0072817397,
1157 652 627 s=180 w=7.207905E-6,
1158 652 651 s=11 w=0.004200647,
1159 653 628 s=180 w=7.207905E-6,
1160 653 652 s=12 w=0.0053432877,
1161 654 629 s=180 w=7.207905E-6,
1162 654 653 s=230 w=1.6607737E-4,
1163 655 630 s=180 w=7.207905E-6,
1164 655 654 s=13 w=0.0069209933,
1165 656 631 s=180 w=7.207905E-6,
1166 656 655 s=14 w=1.2861179E-4,
1167 657 600 s=114 w=1.6713064E-4,
1168 658 601 s=114 w=1.6713064E-4,
1169 658 657 s=115 w=2.4051704E-4,
1170 659 602 s=114 w=1.6713064E-4,
1171 659 658 s=72 w=6.788282E-4,
1172 660 603 s=114 w=1.6713064E-4,
1173 660 659 s=86 w=1.7488122E-4,
1174 661 604 s=114 w=1.6713064E-4,
1175 661 660 s=82 w=3.180548E-4,
1176 662 605 s=114 w=1.6713064E-4,
1177 662 661 s=36 w=2.9168936E-4,
1178 663 606 s=114 w=1.6713064E-4,
1179 663 662 s=102 w=0.0021805807,
1180 664 607 s=114 w=1.6713064E-4,
1181 664 663 s=91 w=0.0010287787,
1182 665 659 s=132 w=0.0014327602,
1183 666 660 s=132 w=0.0014327602,
1184 666 665 s=86 w=1.7488122E-4,
1185 667 661 s=132 w=0.0014327602,
1186 667 666 s=82 w=3.180548E-4,
1187 668 662 s=132 w=0.0014327602,
1188 668 667 s=36 w=2.9168936E-4,
1189 669 663 s=132 w=0.0014327602,
1190 669 668 s=102 w=0.0021805807,
1191 670 664 s=132 w=0.0014327602,
1192 670 669 s=91 w=0.0010287787,
1193 671 607 s=132 w=0.0014327602,
1194 671 670 s=114 w=1.6713064E-4,
1195 672 554 s=132 w=0.0014327602,
1196 672 671 s=109 w=6.2600424E-4,
1197 673 526 s=132 w=0.0014327602,
1198 673 672 s=105 w=0.0019866223,
1199 674 423 s=132 w=0.0014327602,
1200 674 673 s=106 w=1.60257E-4,
1201 675 424 s=132 w=0.0014327602,
1202 675 674 s=46 w=0.0019029523,
1203 676 425 s=132 w=0.0014327602,
1204 676 675 s=5 w=0.0025387055,
1205 677 426 s=132 w=0.0014327602,
1206 677 676 s=169 w=8.253954E-4,
1207 678 427 s=132 w=0.0014327602,
1208 678 677 s=168 w=2.3074945E-5,
1209 679 428 s=132 w=0.0014327602,
1210 679 678 s=167 w=5.151639E-5,
1211 680 429 s=132 w=0.0014327602,
1212 680 679 s=166 w=3.757553E-5,
1213 681 430 s=132 w=0.0014327602,
1214 681 680 s=95 w=0.001566598,
1215 682 431 s=132 w=0.0014327602,
1216 682 681 s=24 w=0.039796885,
1217 683 432 s=132 w=0.0014327602,
1218 683 682 s=175 w=5.0083036E-5,
1219 684 445 s=132 w=0.0014327602,
1220 684 683 s=174 w=1.0348627E-4,
1221 685 446 s=132 w=0.0014327602,
1222 685 684 s=107 w=4.2141713E-5,
1223 686 447 s=132 w=0.0014327602,
1224 686 685 s=92 w=0.0015799764,
1225 687 448 s=132 w=0.0014327602,
1226 687 686 s=83 w=8.8215736E-4,
1227 688 449 s=132 w=0.0014327602,
1228 688 687 s=31 w=0.0144154895,
1229 689 555 s=132 w=0.0014327602,
1230 689 688 s=182 w=1.666216E-5,
1231 690 608 s=132 w=0.0014327602,
1232 690 689 s=181 w=8.143204E-5,
1233 691 633 s=132 w=0.0014327602,
1234 691 690 s=180 w=7.207905E-6,
1235 692 634 s=132 w=0.0014327602,
1236 692 691 s=50 w=0.0011284745,
1237 693 635 s=132 w=0.0014327602,
1238 693 692 s=47 w=0.0036190571,
1239 694 636 s=132 w=0.0014327602,
1240 694 693 s=194 w=0.0022241762,
1241 695 637 s=132 w=0.0014327602,
1242 695 694 s=193 w=8.4101467E-4,
1243 696 638 s=132 w=0.0014327602,
1244 696 695 s=192 w=4.254734E-4,
1245 697 639 s=132 w=0.0014327602,
1246 697 696 s=191 w=9.7669836E-5,
1247 698 640 s=132 w=0.0014327602,
1248 698 697 s=57 w=1.3718502E-4,
1249 699 641 s=132 w=0.0014327602,
1250 699 698 s=48 w=0.0010469572,
1251 700 645 s=200 w=3.610801E-5,
1252 701 646 s=200 w=3.610801E-5,
1253 701 700 s=111 w=2.726819E-4,
1254 702 647 s=200 w=3.610801E-5,
1255 702 701 s=96 w=5.236813E-4,
1256 703 648 s=200 w=3.610801E-5,
1257 703 702 s=7 w=0.008497664,
1258 704 649 s=200 w=3.610801E-5,
1259 704 703 s=8 w=0.0060156593,
1260 705 650 s=200 w=3.610801E-5,
1261 705 704 s=9 w=0.0037540114,
1262 706 651 s=200 w=3.610801E-5,
1263 706 705 s=10 w=0.0072817397,
1264 707 652 s=200 w=3.610801E-5,
1265 707 706 s=11 w=0.004200647,
1266 708 653 s=200 w=3.610801E-5,
1267 708 707 s=12 w=0.0053432877,
1268 709 654 s=200 w=3.610801E-5,
1269 709 708 s=230 w=1.6607737E-4,
1270 710 655 s=200 w=3.610801E-5,
1271 710 709 s=13 w=0.0069209933,
1272 711 656 s=200 w=3.610801E-5,
1273 711 710 s=14 w=1.2861179E-4,
1274 712 631 s=200 w=3.610801E-5,
1275 712 711 s=180 w=7.207905E-6,
1276 713 632 s=200 w=3.610801E-5,
1277 713 712 s=15 w=1.1232706E-4,
1278 714 583 s=200 w=3.610801E-5,
1279 714 713 s=181 w=8.143204E-5,
1280 715 584 s=200 w=3.610801E-5,
1281 715 714 s=16 w=1.26535E-4,
1282 716 585 s=200 w=3.610801E-5,
1283 716 715 s=182 w=1.666216E-5,
1284 717 586 s=200 w=3.610801E-5,
1285 717 716 s=17 w=8.543868E-5,
1286 718 140 s=63 w=6.7470863E-4,
1287 719 502 s=63 w=6.7470863E-4,
1288 719 718 s=72 w=6.788282E-4,
1289 720 503 s=63 w=6.7470863E-4,
1290 720 719 s=83 w=8.8215736E-4,
1291 721 511 s=63 w=6.7470863E-4,
1292 721 720 s=82 w=3.180548E-4,
1293 722 527 s=63 w=6.7470863E-4,
1294 722 721 s=86 w=1.7488122E-4,
1295 723 528 s=63 w=6.7470863E-4,
1296 723 722 s=92 w=0.0015799764,
1297 724 529 s=63 w=6.7470863E-4,
1298 724 723 s=91 w=0.0010287787,
1299 725 530 s=63 w=6.7470863E-4,
1300 725 724 s=96 w=5.236813E-4,
1301 726 531 s=63 w=6.7470863E-4,
1302 726 725 s=95 w=0.001566598,
1303 727 537 s=63 w=6.7470863E-4,
1304 727 726 s=102 w=0.0021805807,
1305 728 538 s=63 w=6.7470863E-4,
1306 728 727 s=107 w=4.2141713E-5,
1307 729 539 s=63 w=6.7470863E-4,
1308 729 728 s=106 w=1.60257E-4,
1309 730 546 s=63 w=6.7470863E-4,
1310 730 729 s=105 w=0.0019866223,
1311 731 599 s=63 w=6.7470863E-4,
1312 731 730 s=109 w=6.2600424E-4,
1313 732 600 s=63 w=6.7470863E-4,
1314 732 731 s=111 w=2.726819E-4,
1315 733 657 s=63 w=6.7470863E-4,
1316 733 732 s=114 w=1.6713064E-4,
1317 734 665 s=143 w=0.003743605,
1318 735 666 s=143 w=0.003743605,
1319 735 734 s=86 w=1.7488122E-4,
1320 736 667 s=143 w=0.003743605,
1321 736 735 s=82 w=3.180548E-4,
1322 737 668 s=143 w=0.003743605,
1323 737 736 s=36 w=2.9168936E-4,
1324 738 669 s=143 w=0.003743605,
1325 738 737 s=102 w=0.0021805807,
1326 739 670 s=143 w=0.003743605,
1327 739 738 s=91 w=0.0010287787,
1328 740 671 s=143 w=0.003743605,
1329 740 739 s=114 w=1.6713064E-4,
1330 741 672 s=143 w=0.003743605,
1331 741 740 s=109 w=6.2600424E-4,
1332 742 673 s=143 w=0.003743605,
1333 742 741 s=105 w=0.0019866223,
1334 743 674 s=143 w=0.003743605,
1335 743 742 s=106 w=1.60257E-4,
1336 744 675 s=143 w=0.003743605,
1337 744 743 s=46 w=0.0019029523,
1338 745 676 s=143 w=0.003743605,
1339 745 744 s=5 w=0.0025387055,
1340 746 677 s=143 w=0.003743605,
1341 746 745 s=169 w=8.253954E-4,
1342 747 678 s=143 w=0.003743605,
1343 747 746 s=168 w=2.3074945E-5,
1344 748 679 s=143 w=0.003743605,
1345 748 747 s=167 w=5.151639E-5,
1346 749 680 s=143 w=0.003743605,
1347 749 748 s=166 w=3.757553E-5,
1348 750 681 s=143 w=0.003743605,
1349 750 749 s=95 w=0.001566598,
1350 751 682 s=143 w=0.003743605,
1351 751 750 s=24 w=0.039796885,
1352 752 683 s=143 w=0.003743605,
1353 752 751 s=175 w=5.0083036E-5,
1354 753 684 s=143 w=0.003743605,
1355 753 752 s=174 w=1.0348627E-4,
1356 754 685 s=143 w=0.003743605,
1357 754 753 s=107 w=4.2141713E-5,
1358 755 686 s=143 w=0.003743605,
1359 755 754 s=92 w=0.0015799764,
1360 756 687 s=143 w=0.003743605,
1361 756 755 s=83 w=8.8215736E-4,
1362 757 688 s=143 w=0.003743605,
1363 757 756 s=31 w=0.0144154895,
1364 758 689 s=143 w=0.003743605,
1365 758 757 s=182 w=1.666216E-5,
1366 759 690 s=143 w=0.003743605,
1367 759 758 s=181 w=8.143204E-5,
1368 760 691 s=143 w=0.003743605,
1369 760 759 s=180 w=7.207905E-6,
1370 761 692 s=143 w=0.003743605,
1371 761 760 s=50 w=0.0011284745,
1372 762 693 s=143 w=0.003743605,
1373 762 761 s=47 w=0.0036190571,
1374 763 694 s=143 w=0.003743605,
1375 763 762 s=194 w=0.0022241762,
1376 764 695 s=143 w=0.003743605,
1377 764 763 s=193 w=8.4101467E-4,
1378 765 696 s=143 w=0.003743605,
1379 765 764 s=192 w=4.254734E-4,
1380 766 697 s=143 w=0.003743605,
1381 766 765 s=191 w=9.7669836E-5,
1382 767 698 s=143 w=0.003743605,
1383 767 766 s=57 w=1.3718502E-4,
1384 768 699 s=143 w=0.003743605,
1385 768 767 s=48 w=0.0010469572,
1386 769 641 s=143 w=0.003743605,
1387 769 768 s=132 w=0.0014327602,
1388 770 642 s=143 w=0.003743605,
1389 770 769 s=115 w=2.4051704E-4,
1390 771 643 s=143 w=0.003743605,
1391 771 770 s=6 w=0.17652577,
1392 772 644 s=143 w=0.003743605,
1393 772 771 s=202 w=0.003267789,
1394 773 645 s=143 w=0.003743605,
1395 773 772 s=201 w=5.12208E-4,
1396 774 700 s=143 w=0.003743605,
1397 774 773 s=200 w=3.610801E-5,
1398 775 753 s=173 w=0.0037384774,
1399 776 754 s=173 w=0.0037384774,
1400 776 775 s=107 w=4.2141713E-5,
1401 777 755 s=173 w=0.0037384774,
1402 777 776 s=92 w=0.0015799764,
1403 778 756 s=173 w=0.0037384774,
1404 778 777 s=83 w=8.8215736E-4,
1405 779 757 s=173 w=0.0037384774,
1406 779 778 s=31 w=0.0144154895,
1407 780 758 s=173 w=0.0037384774,
1408 780 779 s=182 w=1.666216E-5,
1409 781 759 s=173 w=0.0037384774,
1410 781 780 s=181 w=8.143204E-5,
1411 782 760 s=173 w=0.0037384774,
1412 782 781 s=180 w=7.207905E-6,
1413 783 761 s=173 w=0.0037384774,
1414 783 782 s=50 w=0.0011284745,
1415 784 762 s=173 w=0.0037384774,
1416 784 783 s=47 w=0.0036190571,
1417 785 763 s=173 w=0.0037384774,
1418 785 784 s=194 w=0.0022241762,
1419 786 764 s=173 w=0.0037384774,
1420 786 785 s=193 w=8.4101467E-4,
1421 787 765 s=173 w=0.0037384774,
1422 787 786 s=192 w=4.254734E-4,
1423 788 766 s=173 w=0.0037384774,
1424 788 787 s=191 w=9.7669836E-5,
1425 789 767 s=173 w=0.0037384774,
1426 789 788 s=57 w=1.3718502E-4,
1427 790 768 s=173 w=0.0037384774,
1428 790 789 s=48 w=0.0010469572,
1429 791 769 s=173 w=0.0037384774,
1430 791 790 s=132 w=0.0014327602,
1431 792 770 s=173 w=0.0037384774,
1432 792 791 s=115 w=2.4051704E-4,
1433 793 771 s=173 w=0.0037384774,
1434 793 792 s=6 w=0.17652577,
1435 794 772 s=173 w=0.0037384774,
1436 794 793 s=202 w=0.003267789,
1437 795 773 s=173 w=0.0037384774,
1438 795 794 s=201 w=5.12208E-4,
1439 796 774 s=173 w=0.0037384774,
1440 796 795 s=200 w=3.610801E-5,
1441 797 700 s=173 w=0.0037384774,
1442 797 796 s=143 w=0.003743605,
1443 798 701 s=173 w=0.0037384774,
1444 798 797 s=111 w=2.726819E-4,
1445 799 702 s=173 w=0.0037384774,
1446 799 798 s=96 w=5.236813E-4,
1447 800 703 s=173 w=0.0037384774,
1448 800 799 s=7 w=0.008497664,
1449 801 704 s=173 w=0.0037384774,
1450 801 800 s=8 w=0.0060156593,
1451 802 705 s=173 w=0.0037384774,
1452 802 801 s=9 w=0.0037540114,
1453 803 706 s=173 w=0.0037384774,
1454 803 802 s=10 w=0.0072817397,
1455 804 707 s=173 w=0.0037384774,
1456 804 803 s=11 w=0.004200647,
1457 805 708 s=173 w=0.0037384774,
1458 805 804 s=12 w=0.0053432877,
1459 806 709 s=173 w=0.0037384774,
1460 806 805 s=230 w=1.6607737E-4,
1461 807 727 s=101 w=1.3450894E-4,
1462 808 728 s=101 w=1.3450894E-4,
1463 808 807 s=107 w=4.2141713E-5,
1464 809 729 s=101 w=1.3450894E-4,
1465 809 808 s=106 w=1.60257E-4,
1466 810 730 s=101 w=1.3450894E-4,
1467 810 809 s=105 w=0.0019866223,
1468 811 731 s=101 w=1.3450894E-4,
1469 811 810 s=109 w=6.2600424E-4,
1470 812 732 s=101 w=1.3450894E-4,
1471 812 811 s=111 w=2.726819E-4,
1472 813 733 s=101 w=1.3450894E-4,
1473 813 812 s=114 w=1.6713064E-4,
1474 814 657 s=101 w=1.3450894E-4,
1475 814 813 s=63 w=6.7470863E-4,
1476 815 658 s=101 w=1.3450894E-4,
1477 815 814 s=115 w=2.4051704E-4,
1478 816 659 s=101 w=1.3450894E-4,
1479 816 815 s=72 w=6.788282E-4,
1480 817 665 s=101 w=1.3450894E-4,
1481 817 816 s=132 w=0.0014327602,
1482 818 734 s=101 w=1.3450894E-4,
1483 818 817 s=143 w=0.003743605,
1484 819 810 s=104 w=8.256553E-4,
1485 820 811 s=104 w=8.256553E-4,
1486 820 819 s=109 w=6.2600424E-4,
1487 821 812 s=104 w=8.256553E-4,
1488 821 820 s=111 w=2.726819E-4,
1489 822 813 s=104 w=8.256553E-4,
1490 822 821 s=114 w=1.6713064E-4,
1491 823 814 s=104 w=8.256553E-4,
1492 823 822 s=63 w=6.7470863E-4,
1493 824 815 s=104 w=8.256553E-4,
1494 824 823 s=115 w=2.4051704E-4,
1495 825 816 s=104 w=8.256553E-4,
1496 825 824 s=72 w=6.788282E-4,
1497 826 817 s=104 w=8.256553E-4,
1498 826 825 s=132 w=0.0014327602,
1499 827 818 s=104 w=8.256553E-4,
1500 827 826 s=143 w=0.003743605,
1501 828 140 s=56 w=0.0012749037,
1502 829 718 s=56 w=0.0012749037,
1503 829 828 s=63 w=6.7470863E-4,
1504 830 719 s=56 w=0.0012749037,
1505 830 829 s=72 w=6.788282E-4,
1506 831 720 s=56 w=0.0012749037,
1507 831 830 s=83 w=8.8215736E-4,
1508 832 721 s=56 w=0.0012749037,
1509 832 831 s=82 w=3.180548E-4,
1510 833 722 s=56 w=0.0012749037,
1511 833 832 s=86 w=1.7488122E-4,
1512 834 723 s=56 w=0.0012749037,
1513 834 833 s=92 w=0.0015799764,
1514 835 724 s=56 w=0.0012749037,
1515 835 834 s=91 w=0.0010287787,
1516 836 725 s=56 w=0.0012749037,
1517 836 835 s=96 w=5.236813E-4,
1518 837 726 s=56 w=0.0012749037,
1519 837 836 s=95 w=0.001566598,
1520 838 830 s=71 w=0.002547101,
1521 839 831 s=71 w=0.002547101,
1522 839 838 s=83 w=8.8215736E-4,
1523 840 832 s=71 w=0.002547101,
1524 840 839 s=82 w=3.180548E-4,
1525 841 833 s=71 w=0.002547101,
1526 841 840 s=86 w=1.7488122E-4,
1527 842 834 s=71 w=0.002547101,
1528 842 841 s=92 w=0.0015799764,
1529 843 835 s=71 w=0.002547101,
1530 843 842 s=91 w=0.0010287787,
1531 844 836 s=71 w=0.002547101,
1532 844 843 s=96 w=5.236813E-4,
1533 845 837 s=71 w=0.002547101,
1534 845 844 s=95 w=0.001566598,
1535 846 726 s=71 w=0.002547101,
1536 846 845 s=56 w=0.0012749037,
1537 847 727 s=71 w=0.002547101,
1538 847 846 s=102 w=0.0021805807,
1539 848 807 s=71 w=0.002547101,
1540 848 847 s=101 w=1.3450894E-4,
1541 849 808 s=71 w=0.002547101,
1542 849 848 s=107 w=4.2141713E-5,
1543 850 809 s=71 w=0.002547101,
1544 850 849 s=106 w=1.60257E-4,
1545 851 810 s=71 w=0.002547101,
1546 851 850 s=105 w=0.0019866223,
1547 852 819 s=71 w=0.002547101,
1548 852 851 s=104 w=8.256553E-4,
1549 853 820 s=71 w=0.002547101,
1550 853 852 s=109 w=6.2600424E-4,
1551 854 821 s=71 w=0.002547101,
1552 854 853 s=111 w=2.726819E-4,
1553 855 775 s=172 w=5.222985E-4,
1554 856 776 s=172 w=5.222985E-4,
1555 856 855 s=107 w=4.2141713E-5,
1556 857 777 s=172 w=5.222985E-4,
1557 857 856 s=92 w=0.0015799764,
1558 858 778 s=172 w=5.222985E-4,
1559 858 857 s=83 w=8.8215736E-4,
1560 859 779 s=172 w=5.222985E-4,
1561 859 858 s=31 w=0.0144154895,
1562 860 780 s=172 w=5.222985E-4,
1563 860 859 s=182 w=1.666216E-5,
1564 861 781 s=172 w=5.222985E-4,
1565 861 860 s=181 w=8.143204E-5,
1566 862 782 s=172 w=5.222985E-4,
1567 862 861 s=180 w=7.207905E-6,
1568 863 783 s=172 w=5.222985E-4,
1569 863 862 s=50 w=0.0011284745,
1570 864 784 s=172 w=5.222985E-4,
1571 864 863 s=47 w=0.0036190571,
1572 865 785 s=172 w=5.222985E-4,
1573 865 864 s=194 w=0.0022241762,
1574 866 786 s=172 w=5.222985E-4,
1575 866 865 s=193 w=8.4101467E-4,
1576 867 787 s=172 w=5.222985E-4,
1577 867 866 s=192 w=4.254734E-4,
1578 868 788 s=172 w=5.222985E-4,
1579 868 867 s=191 w=9.7669836E-5,
1580 869 789 s=172 w=5.222985E-4,
1581 869 868 s=57 w=1.3718502E-4,
1582 870 790 s=172 w=5.222985E-4,
1583 870 869 s=48 w=0.0010469572,
1584 871 791 s=172 w=5.222985E-4,
1585 871 870 s=132 w=0.0014327602,
1586 872 792 s=172 w=5.222985E-4,
1587 872 871 s=115 w=2.4051704E-4,
1588 873 793 s=172 w=5.222985E-4,
1589 873 872 s=6 w=0.17652577,
1590 874 794 s=172 w=5.222985E-4,
1591 874 873 s=202 w=0.003267789,
1592 875 795 s=172 w=5.222985E-4,
1593 875 874 s=201 w=5.12208E-4,
1594 876 796 s=172 w=5.222985E-4,
1595 876 875 s=200 w=3.610801E-5,
1596 877 797 s=172 w=5.222985E-4,
1597 877 876 s=143 w=0.003743605,
1598 878 798 s=172 w=5.222985E-4,
1599 878 877 s=111 w=2.726819E-4,
1600 879 799 s=172 w=5.222985E-4,
1601 879 878 s=96 w=5.236813E-4,
1602 880 800 s=172 w=5.222985E-4,
1603 880 879 s=7 w=0.008497664,
1604 881 801 s=172 w=5.222985E-4,
1605 881 880 s=8 w=0.0060156593,
1606 882 802 s=172 w=5.222985E-4,
1607 882 881 s=9 w=0.0037540114,
1608 883 841 s=89 w=9.3772006E-4,
1609 884 842 s=89 w=9.3772006E-4,
1610 884 883 s=92 w=0.0015799764,
1611 885 843 s=89 w=9.3772006E-4,
1612 885 884 s=91 w=0.0010287787,
1613 886 844 s=89 w=9.3772006E-4,
1614 886 885 s=96 w=5.236813E-4,
1615 887 845 s=89 w=9.3772006E-4,
1616 887 886 s=95 w=0.001566598,
1617 888 846 s=89 w=9.3772006E-4,
1618 888 887 s=56 w=0.0012749037,
1619 889 847 s=89 w=9.3772006E-4,
1620 889 888 s=102 w=0.0021805807,
1621 890 848 s=89 w=9.3772006E-4,
1622 890 889 s=101 w=1.3450894E-4,
1623 891 849 s=89 w=9.3772006E-4,
1624 891 890 s=107 w=4.2141713E-5,
1625 892 850 s=89 w=9.3772006E-4,
1626 892 891 s=106 w=1.60257E-4,
1627 893 851 s=89 w=9.3772006E-4,
1628 893 892 s=105 w=0.0019866223,
1629 894 852 s=89 w=9.3772006E-4,
1630 894 893 s=104 w=8.256553E-4,
1631 895 853 s=89 w=9.3772006E-4,
1632 895 894 s=109 w=6.2600424E-4,
1633 896 854 s=89 w=9.3772006E-4,
1634 896 895 s=111 w=2.726819E-4,
1635 897 821 s=89 w=9.3772006E-4,
1636 897 896 s=71 w=0.002547101,
1637 898 822 s=89 w=9.3772006E-4,
1638 898 897 s=114 w=1.6713064E-4,
1639 899 823 s=89 w=9.3772006E-4,
1640 899 898 s=63 w=6.7470863E-4,
1641 900 824 s=89 w=9.3772006E-4,
1642 900 899 s=115 w=2.4051704E-4,
1643 901 826 s=131 w=0.0017421839,
1644 902 827 s=131 w=0.0017421839,
1645 902 901 s=143 w=0.003743605,
1646 903 818 s=131 w=0.0017421839,
1647 903 902 s=104 w=8.256553E-4,
1648 904 734 s=131 w=0.0017421839,
1649 904 903 s=101 w=1.3450894E-4,
1650 905 735 s=131 w=0.0017421839,
1651 905 904 s=86 w=1.7488122E-4,
1652 906 736 s=131 w=0.0017421839,
1653 906 905 s=82 w=3.180548E-4,
1654 907 737 s=131 w=0.0017421839,
1655 907 906 s=36 w=2.9168936E-4,
1656 908 738 s=131 w=0.0017421839,
1657 908 907 s=102 w=0.0021805807,
1658 909 739 s=131 w=0.0017421839,
1659 909 908 s=91 w=0.0010287787,
1660 910 740 s=131 w=0.0017421839,
1661 910 909 s=114 w=1.6713064E-4,
1662 911 741 s=131 w=0.0017421839,
1663 911 910 s=109 w=6.2600424E-4,
1664 912 742 s=131 w=0.0017421839,
1665 912 911 s=105 w=0.0019866223,
1666 913 743 s=131 w=0.0017421839,
1667 913 912 s=106 w=1.60257E-4,
1668 914 902 s=142 w=3.5942064E-4,
1669 915 903 s=142 w=3.5942064E-4,
1670 915 914 s=104 w=8.256553E-4,
1671 916 904 s=142 w=3.5942064E-4,
1672 916 915 s=101 w=1.3450894E-4,
1673 917 905 s=142 w=3.5942064E-4,
1674 917 916 s=86 w=1.7488122E-4,
1675 918 906 s=142 w=3.5942064E-4,
1676 918 917 s=82 w=3.180548E-4,
1677 919 907 s=142 w=3.5942064E-4,
1678 919 918 s=36 w=2.9168936E-4,
1679 920 908 s=142 w=3.5942064E-4,
1680 920 919 s=102 w=0.0021805807,
1681 921 909 s=142 w=3.5942064E-4,
1682 921 920 s=91 w=0.0010287787,
1683 922 910 s=142 w=3.5942064E-4,
1684 922 921 s=114 w=1.6713064E-4,
1685 923 911 s=142 w=3.5942064E-4,
1686 923 922 s=109 w=6.2600424E-4,
1687 924 912 s=142 w=3.5942064E-4,
1688 924 923 s=105 w=0.0019866223,
1689 925 913 s=142 w=3.5942064E-4,
1690 925 924 s=106 w=1.60257E-4,
1691 926 743 s=142 w=3.5942064E-4,
1692 926 925 s=131 w=0.0017421839,
1693 927 744 s=142 w=3.5942064E-4,
1694 927 926 s=46 w=0.0019029523,
1695 928 745 s=142 w=3.5942064E-4,
1696 928 927 s=5 w=0.0025387055,
1697 929 746 s=142 w=3.5942064E-4,
1698 929 928 s=169 w=8.253954E-4,
1699 930 747 s=142 w=3.5942064E-4,
1700 930 929 s=168 w=2.3074945E-5,
1701 931 748 s=142 w=3.5942064E-4,
1702 931 930 s=167 w=5.151639E-5,
1703 932 749 s=142 w=3.5942064E-4,
1704 932 931 s=166 w=3.757553E-5,
1705 933 824 s=128 w=0.0026921805,
1706 934 825 s=128 w=0.0026921805,
1707 934 933 s=72 w=6.788282E-4,
1708 935 826 s=128 w=0.0026921805,
1709 935 934 s=132 w=0.0014327602,
1710 936 901 s=128 w=0.0026921805,
1711 936 935 s=131 w=0.0017421839,
1712 937 902 s=128 w=0.0026921805,
1713 937 936 s=143 w=0.003743605,
1714 938 914 s=128 w=0.0026921805,
1715 938 937 s=142 w=3.5942064E-4,
1716 939 915 s=128 w=0.0026921805,
1717 939 938 s=104 w=8.256553E-4,
1718 940 916 s=128 w=0.0026921805,
1719 940 939 s=101 w=1.3450894E-4,
1720 941 917 s=128 w=0.0026921805,
1721 941 940 s=86 w=1.7488122E-4,
1722 942 918 s=128 w=0.0026921805,
1723 942 941 s=82 w=3.180548E-4,
1724 943 919 s=128 w=0.0026921805,
1725 943 942 s=36 w=2.9168936E-4,
1726 944 920 s=128 w=0.0026921805,
1727 944 943 s=102 w=0.0021805807,
1728 945 921 s=128 w=0.0026921805,
1729 945 944 s=91 w=0.0010287787,
1730 946 862 s=179 w=1.7247141E-4,
1731 947 863 s=179 w=1.7247141E-4,
1732 947 946 s=50 w=0.0011284745,
1733 948 864 s=179 w=1.7247141E-4,
1734 948 947 s=47 w=0.0036190571,
1735 949 865 s=179 w=1.7247141E-4,
1736 949 948 s=194 w=0.0022241762,
1737 950 866 s=179 w=1.7247141E-4,
1738 950 949 s=193 w=8.4101467E-4,
1739 951 867 s=179 w=1.7247141E-4,
1740 951 950 s=192 w=4.254734E-4,
1741 952 868 s=179 w=1.7247141E-4,
1742 952 951 s=191 w=9.7669836E-5,
1743 953 869 s=179 w=1.7247141E-4,
1744 953 952 s=57 w=1.3718502E-4,
1745 954 870 s=179 w=1.7247141E-4,
1746 954 953 s=48 w=0.0010469572,
1747 955 871 s=179 w=1.7247141E-4,
1748 955 954 s=132 w=0.0014327602,
1749 956 872 s=179 w=1.7247141E-4,
1750 956 955 s=115 w=2.4051704E-4,
1751 957 873 s=179 w=1.7247141E-4,
1752 957 956 s=6 w=0.17652577,
1753 958 874 s=179 w=1.7247141E-4,
1754 958 957 s=202 w=0.003267789,
1755 959 875 s=179 w=1.7247141E-4,
1756 959 958 s=201 w=5.12208E-4,
1757 960 876 s=179 w=1.7247141E-4,
1758 960 959 s=200 w=3.610801E-5,
1759 961 877 s=179 w=1.7247141E-4,
1760 961 960 s=143 w=0.003743605,
1761 962 878 s=179 w=1.7247141E-4,
1762 962 961 s=111 w=2.726819E-4,
1763 963 879 s=179 w=1.7247141E-4,
1764 963 962 s=96 w=5.236813E-4,
1765 964 880 s=179 w=1.7247141E-4,
1766 964 963 s=7 w=0.008497664,
1767 965 881 s=179 w=1.7247141E-4,
1768 965 964 s=8 w=0.0060156593,
1769 966 78 s=4 w=0.002855854,
1770 967 80 s=4 w=0.002855854,
1771 967 966 s=24 w=0.039796885,
1772 968 83 s=4 w=0.002855854,
1773 968 967 s=31 w=0.0144154895,
1774 969 134 s=4 w=0.002855854,
1775 969 968 s=36 w=2.9168936E-4,
1776 970 135 s=4 w=0.002855854,
1777 970 969 s=48 w=0.0010469572,
1778 971 136 s=4 w=0.002855854,
1779 971 970 s=47 w=0.0036190571,
1780 972 137 s=4 w=0.002855854,
1781 972 971 s=46 w=0.0019029523,
1782 973 138 s=4 w=0.002855854,
1783 973 972 s=50 w=0.0011284745,
1784 974 829 s=65 w=2.9008999E-4,
1785 975 830 s=65 w=2.9008999E-4,
1786 975 974 s=72 w=6.788282E-4,
1787 976 838 s=65 w=2.9008999E-4,
1788 976 975 s=71 w=0.002547101,
1789 977 839 s=65 w=2.9008999E-4,
1790 977 976 s=83 w=8.8215736E-4,
1791 978 840 s=65 w=2.9008999E-4,
1792 978 977 s=82 w=3.180548E-4,
1793 979 841 s=65 w=2.9008999E-4,
1794 979 978 s=86 w=1.7488122E-4,
1795 980 883 s=65 w=2.9008999E-4,
1796 980 979 s=89 w=9.3772006E-4,
1797 981 938 s=141 w=8.317748E-4,
1798 982 939 s=141 w=8.317748E-4,
1799 982 981 s=104 w=8.256553E-4,
1800 983 940 s=141 w=8.317748E-4,
1801 983 982 s=101 w=1.3450894E-4,
1802 984 941 s=141 w=8.317748E-4,
1803 984 983 s=86 w=1.7488122E-4,
1804 985 942 s=141 w=8.317748E-4,
1805 985 984 s=82 w=3.180548E-4,
1806 986 943 s=141 w=8.317748E-4,
1807 986 985 s=36 w=2.9168936E-4,
1808 987 944 s=141 w=8.317748E-4,
1809 987 986 s=102 w=0.0021805807,
1810 988 945 s=141 w=8.317748E-4,
1811 988 987 s=91 w=0.0010287787,
1812 989 921 s=141 w=8.317748E-4,
1813 989 988 s=128 w=0.0026921805,
1814 990 922 s=141 w=8.317748E-4,
1815 990 989 s=114 w=1.6713064E-4,
1816 991 923 s=141 w=8.317748E-4,
1817 991 990 s=109 w=6.2600424E-4,
1818 992 924 s=141 w=8.317748E-4,
1819 992 991 s=105 w=0.0019866223,
1820 993 925 s=141 w=8.317748E-4,
1821 993 992 s=106 w=1.60257E-4,
1822 994 966 s=3 w=0.0024362986,
1823 995 967 s=3 w=0.0024362986,
1824 995 994 s=24 w=0.039796885,
1825 996 968 s=3 w=0.0024362986,
1826 996 995 s=31 w=0.0144154895,
1827 997 969 s=3 w=0.0024362986,
1828 997 996 s=36 w=2.9168936E-4,
1829 998 970 s=3 w=0.0024362986,
1830 998 997 s=48 w=0.0010469572,
1831 999 971 s=3 w=0.0024362986,
1832 999 998 s=47 w=0.0036190571,
1833 1000 972 s=3 w=0.0024362986,
1834 1000 999 s=46 w=0.0019029523,
1835 1001 973 s=3 w=0.0024362986,
1836 1001 1000 s=50 w=0.0011284745,
1837 1002 936 s=133 w=2.3766301E-4,
1838 1003 937 s=133 w=2.3766301E-4,
1839 1003 1002 s=143 w=0.003743605,
1840 1004 938 s=133 w=2.3766301E-4,
1841 1004 1003 s=142 w=3.5942064E-4,
1842 1005 981 s=133 w=2.3766301E-4,
1843 1005 1004 s=141 w=8.317748E-4,
1844 1006 982 s=133 w=2.3766301E-4,
1845 1006 1005 s=104 w=8.256553E-4,
1846 1007 983 s=133 w=2.3766301E-4,
1847 1007 1006 s=101 w=1.3450894E-4,
1848 1008 984 s=133 w=2.3766301E-4,
1849 1008 1007 s=86 w=1.7488122E-4,
1850 1009 985 s=133 w=2.3766301E-4,
1851 1009 1008 s=82 w=3.180548E-4,
1852 1010 986 s=133 w=2.3766301E-4,
1853 1010 1009 s=36 w=2.9168936E-4,
1854 1011 987 s=133 w=2.3766301E-4,
1855 1011 1010 s=102 w=0.0021805807,
1856 1012 988 s=133 w=2.3766301E-4,
1857 1012 1011 s=91 w=0.0010287787,
1858 1013 1005 s=146 w=0.0010684131,
1859 1014 1006 s=146 w=0.0010684131,
1860 1014 1013 s=104 w=8.256553E-4,
1861 1015 1007 s=146 w=0.0010684131,
1862 1015 1014 s=101 w=1.3450894E-4,
1863 1016 1008 s=146 w=0.0010684131,
1864 1016 1015 s=86 w=1.7488122E-4,
1865 1017 1009 s=146 w=0.0010684131,
1866 1017 1016 s=82 w=3.180548E-4,
1867 1018 1010 s=146 w=0.0010684131,
1868 1018 1017 s=36 w=2.9168936E-4,
1869 1019 1011 s=146 w=0.0010684131,
1870 1019 1018 s=102 w=0.0021805807,
1871 1020 1012 s=146 w=0.0010684131,
1872 1020 1019 s=91 w=0.0010287787,
1873 1021 988 s=146 w=0.0010684131,
1874 1021 1020 s=133 w=2.3766301E-4,
1875 1022 989 s=146 w=0.0010684131,
1876 1022 1021 s=128 w=0.0026921805,
1877 1023 990 s=146 w=0.0010684131,
1878 1023 1022 s=114 w=1.6713064E-4,
1879 1024 991 s=146 w=0.0010684131,
1880 1024 1023 s=109 w=6.2600424E-4,
1881 1025 992 s=146 w=0.0010684131,
1882 1025 1024 s=105 w=0.0019866223,
1883 1026 993 s=146 w=0.0010684131,
1884 1026 1025 s=106 w=1.60257E-4,
1885 1027 952 s=190 w=1.7326651E-4,
1886 1028 953 s=190 w=1.7326651E-4,
1887 1028 1027 s=57 w=1.3718502E-4,
1888 1029 954 s=190 w=1.7326651E-4,
1889 1029 1028 s=48 w=0.0010469572,
1890 1030 955 s=190 w=1.7326651E-4,
1891 1030 1029 s=132 w=0.0014327602,
1892 1031 956 s=190 w=1.7326651E-4,
1893 1031 1030 s=115 w=2.4051704E-4,
1894 1032 957 s=190 w=1.7326651E-4,
1895 1032 1031 s=6 w=0.17652577,
1896 1033 958 s=190 w=1.7326651E-4,
1897 1033 1032 s=202 w=0.003267789,
1898 1034 959 s=190 w=1.7326651E-4,
1899 1034 1033 s=201 w=5.12208E-4,
1900 1035 960 s=190 w=1.7326651E-4,
1901 1035 1034 s=200 w=3.610801E-5,
1902 1036 961 s=190 w=1.7326651E-4,
1903 1036 1035 s=143 w=0.003743605,
1904 1037 962 s=190 w=1.7326651E-4,
1905 1037 1036 s=111 w=2.726819E-4,
1906 1038 963 s=190 w=1.7326651E-4,
1907 1038 1037 s=96 w=5.236813E-4,
1908 1039 964 s=190 w=1.7326651E-4,
1909 1039 1038 s=7 w=0.008497664,
1910 1040 965 s=190 w=1.7326651E-4,
1911 1040 1039 s=8 w=0.0060156593,
1912 1041 1039 s=207 w=0.0046506943,
1913 1042 1040 s=207 w=0.0046506943,
1914 1042 1041 s=8 w=0.0060156593,
1915 1043 965 s=207 w=0.0046506943,
1916 1043 1042 s=190 w=1.7326651E-4,
1917 1044 881 s=207 w=0.0046506943,
1918 1044 1043 s=179 w=1.7247141E-4,
1919 1045 882 s=207 w=0.0046506943,
1920 1045 1044 s=9 w=0.0037540114,
1921 1046 802 s=207 w=0.0046506943,
1922 1046 1045 s=172 w=5.222985E-4,
1923 1047 803 s=207 w=0.0046506943,
1924 1047 1046 s=10 w=0.0072817397,
1925 1048 804 s=207 w=0.0046506943,
1926 1048 1047 s=11 w=0.004200647,
1927 1049 994 s=2 w=0.0019093128,
1928 1049 3 s=1 w=0.060049787,
1929 1050 995 s=2 w=0.0019093128,
1930 1050 1049 s=24 w=0.039796885,
1931 1051 996 s=2 w=0.0019093128,
1932 1051 1050 s=31 w=0.0144154895,
1933 1052 997 s=2 w=0.0019093128,
1934 1052 1051 s=36 w=2.9168936E-4,
1935 1053 998 s=2 w=0.0019093128,
1936 1053 1052 s=48 w=0.0010469572,
1937 1054 999 s=2 w=0.0019093128,
1938 1054 1053 s=47 w=0.0036190571,
1939 1055 1000 s=2 w=0.0019093128,
1940 1055 1054 s=46 w=0.0019029523,
1941 1056 1001 s=2 w=0.0019093128,
1942 1056 1055 s=50 w=0.0011284745,
1943 1057 973 s=53 w=0.0026881776,
1944 1058 138 s=53 w=0.0026881776,
1945 1058 1057 s=4 w=0.002855854,
1946 1059 139 s=53 w=0.0026881776,
1947 1059 1058 s=58 w=2.2499287E-5,
1948 1060 140 s=53 w=0.0026881776,
1949 1060 1059 s=57 w=1.3718502E-4,
1950 1061 828 s=53 w=0.0026881776,
1951 1061 1060 s=56 w=0.0012749037,
1952 1062 829 s=53 w=0.0026881776,
1953 1062 1061 s=63 w=6.7470863E-4,
1954 1063 974 s=53 w=0.0026881776,
1955 1063 1062 s=65 w=2.9008999E-4,
1956 1064 975 s=53 w=0.0026881776,
1957 1064 1063 s=72 w=6.788282E-4,
1958 1065 976 s=53 w=0.0026881776,
1959 1065 1064 s=71 w=0.002547101,
1960 1066 1063 s=64 w=5.655685E-4,
1961 1067 1064 s=64 w=5.655685E-4,
1962 1067 1066 s=72 w=6.788282E-4,
1963 1068 1065 s=64 w=5.655685E-4,
1964 1068 1067 s=71 w=0.002547101,
1965 1069 976 s=64 w=5.655685E-4,
1966 1069 1068 s=53 w=0.0026881776,
1967 1070 977 s=64 w=5.655685E-4,
1968 1070 1069 s=83 w=8.8215736E-4,
1969 1071 978 s=64 w=5.655685E-4,
1970 1071 1070 s=82 w=3.180548E-4,
1971 1072 979 s=64 w=5.655685E-4,
1972 1072 1071 s=86 w=1.7488122E-4,
1973 1073 1066 s=67 w=6.7009556E-4,
1974 1074 1067 s=67 w=6.7009556E-4,
1975 1074 1073 s=72 w=6.788282E-4,
1976 1075 1068 s=67 w=6.7009556E-4,
1977 1075 1074 s=71 w=0.002547101,
1978 1076 1069 s=67 w=6.7009556E-4,
1979 1076 1075 s=53 w=0.0026881776,
1980 1077 1070 s=67 w=6.7009556E-4,
1981 1077 1076 s=83 w=8.8215736E-4,
1982 1078 1071 s=67 w=6.7009556E-4,
1983 1078 1077 s=82 w=3.180548E-4,
1984 1079 1072 s=67 w=6.7009556E-4,
1985 1079 1078 s=86 w=1.7488122E-4,
1986 1080 979 s=67 w=6.7009556E-4,
1987 1080 1079 s=64 w=5.655685E-4,
1988 1081 1005 s=140 w=2.6794305E-4,
1989 1082 1013 s=140 w=2.6794305E-4,
1990 1082 1081 s=146 w=0.0010684131,
1991 1083 1014 s=140 w=2.6794305E-4,
1992 1083 1082 s=104 w=8.256553E-4,
1993 1084 1015 s=140 w=2.6794305E-4,
1994 1084 1083 s=101 w=1.3450894E-4,
1995 1085 1016 s=140 w=2.6794305E-4,
1996 1085 1084 s=86 w=1.7488122E-4,
1997 1086 1017 s=140 w=2.6794305E-4,
1998 1086 1085 s=82 w=3.180548E-4,
1999 1087 1018 s=140 w=2.6794305E-4,
2000 1087 1086 s=36 w=2.9168936E-4,
2001 1088 1019 s=140 w=2.6794305E-4,
2002 1088 1087 s=102 w=0.0021805807,
2003 1089 1020 s=140 w=2.6794305E-4,
2004 1089 1088 s=91 w=0.0010287787,
2005 1090 1027 s=189 w=4.63881E-4,
2006 1091 1028 s=189 w=4.63881E-4,
2007 1091 1090 s=57 w=1.3718502E-4,
2008 1092 1029 s=189 w=4.63881E-4,
2009 1092 1091 s=48 w=0.0010469572,
2010 1093 1030 s=189 w=4.63881E-4,
2011 1093 1092 s=132 w=0.0014327602,
2012 1094 1031 s=189 w=4.63881E-4,
2013 1094 1093 s=115 w=2.4051704E-4,
2014 1095 1032 s=189 w=4.63881E-4,
2015 1095 1094 s=6 w=0.17652577,
2016 1096 1033 s=189 w=4.63881E-4,
2017 1096 1095 s=202 w=0.003267789,
2018 1097 1034 s=189 w=4.63881E-4,
2019 1097 1096 s=201 w=5.12208E-4,
2020 1098 1035 s=189 w=4.63881E-4,
2021 1098 1097 s=200 w=3.610801E-5,
2022 1099 1036 s=189 w=4.63881E-4,
2023 1099 1098 s=143 w=0.003743605,
2024 1100 1037 s=189 w=4.63881E-4,
2025 1100 1099 s=111 w=2.726819E-4,
2026 1101 1038 s=189 w=4.63881E-4,
2027 1101 1100 s=96 w=5.236813E-4,
2028 1102 1039 s=189 w=4.63881E-4,
2029 1102 1101 s=7 w=0.008497664,
2030 1103 1041 s=189 w=4.63881E-4,
2031 1103 1102 s=207 w=0.0046506943,
2032 1104 1102 s=203 w=0.004269984,
2033 1105 1103 s=203 w=0.004269984,
2034 1105 1104 s=207 w=0.0046506943,
2035 1106 1041 s=203 w=0.004269984,
2036 1106 1105 s=189 w=4.63881E-4,
2037 1107 1042 s=203 w=0.004269984,
2038 1107 1106 s=8 w=0.0060156593,
2039 1108 1043 s=203 w=0.004269984,
2040 1108 1107 s=190 w=1.7326651E-4,
2041 1109 1044 s=203 w=0.004269984,
2042 1109 1108 s=179 w=1.7247141E-4,
2043 1110 1045 s=203 w=0.004269984,
2044 1110 1109 s=9 w=0.0037540114,
2045 1111 1073 s=66 w=2.864487E-4,
2046 1112 1074 s=66 w=2.864487E-4,
2047 1112 1111 s=72 w=6.788282E-4,
2048 1113 1075 s=66 w=2.864487E-4,
2049 1113 1112 s=71 w=0.002547101,
2050 1114 1076 s=66 w=2.864487E-4,
2051 1114 1113 s=53 w=0.0026881776,
2052 1115 1077 s=66 w=2.864487E-4,
2053 1115 1114 s=83 w=8.8215736E-4,
2054 1116 1078 s=66 w=2.864487E-4,
2055 1116 1115 s=82 w=3.180548E-4,
2056 1117 1079 s=66 w=2.864487E-4,
2057 1117 1116 s=86 w=1.7488122E-4,
2058 1118 1113 s=73 w=7.054989E-4,
2059 1119 1114 s=73 w=7.054989E-4,
2060 1119 1118 s=53 w=0.0026881776,
2061 1120 1115 s=73 w=7.054989E-4,
2062 1120 1119 s=83 w=8.8215736E-4,
2063 1121 1116 s=73 w=7.054989E-4,
2064 1121 1120 s=82 w=3.180548E-4,
2065 1122 1117 s=73 w=7.054989E-4,
2066 1122 1121 s=86 w=1.7488122E-4,
2067 1123 1079 s=73 w=7.054989E-4,
2068 1123 1122 s=66 w=2.864487E-4,
2069 1124 1080 s=73 w=7.054989E-4,
2070 1124 1123 s=64 w=5.655685E-4,
2071 1125 979 s=73 w=7.054989E-4,
2072 1125 1124 s=67 w=6.7009556E-4,
2073 1126 980 s=73 w=7.054989E-4,
2074 1126 1125 s=89 w=9.3772006E-4,
2075 1127 933 s=127 w=0.0022445458,
2076 1128 934 s=127 w=0.0022445458,
2077 1128 1127 s=72 w=6.788282E-4,
2078 1129 935 s=127 w=0.0022445458,
2079 1129 1128 s=132 w=0.0014327602,
2080 1130 936 s=127 w=0.0022445458,
2081 1130 1129 s=131 w=0.0017421839,
2082 1131 1002 s=127 w=0.0022445458,
2083 1131 1130 s=133 w=2.3766301E-4,
2084 1132 1003 s=127 w=0.0022445458,
2085 1132 1131 s=143 w=0.003743605,
2086 1133 1004 s=127 w=0.0022445458,
2087 1133 1132 s=142 w=3.5942064E-4,
2088 1134 1005 s=127 w=0.0022445458,
2089 1134 1133 s=141 w=8.317748E-4,
2090 1135 1081 s=127 w=0.0022445458,
2091 1135 1134 s=140 w=2.6794305E-4,
2092 1136 1082 s=127 w=0.0022445458,
2093 1136 1135 s=146 w=0.0010684131,
2094 1137 1083 s=127 w=0.0022445458,
2095 1137 1136 s=104 w=8.256553E-4,
2096 1138 1084 s=127 w=0.0022445458,
2097 1138 1137 s=101 w=1.3450894E-4,
2098 1139 1085 s=127 w=0.0022445458,
2099 1139 1138 s=86 w=1.7488122E-4,
2100 1140 1086 s=127 w=0.0022445458,
2101 1140 1139 s=82 w=3.180548E-4,
2102 1141 1087 s=127 w=0.0022445458,
2103 1141 1140 s=36 w=2.9168936E-4,
2104 1142 1090 s=188 w=1.7650283E-4,
2105 1143 1091 s=188 w=1.7650283E-4,
2106 1143 1142 s=57 w=1.3718502E-4,
2107 1144 1092 s=188 w=1.7650283E-4,
2108 1144 1143 s=48 w=0.0010469572,
2109 1145 1093 s=188 w=1.7650283E-4,
2110 1145 1144 s=132 w=0.0014327602,
2111 1146 1094 s=188 w=1.7650283E-4,
2112 1146 1145 s=115 w=2.4051704E-4,
2113 1147 1095 s=188 w=1.7650283E-4,
2114 1147 1146 s=6 w=0.17652577,
2115 1148 1096 s=188 w=1.7650283E-4,
2116 1148 1147 s=202 w=0.003267789,
2117 1149 1097 s=188 w=1.7650283E-4,
2118 1149 1148 s=201 w=5.12208E-4,
2119 1150 1098 s=188 w=1.7650283E-4,
2120 1150 1149 s=200 w=3.610801E-5,
2121 1151 1099 s=188 w=1.7650283E-4,
2122 1151 1150 s=143 w=0.003743605,
2123 1152 1100 s=188 w=1.7650283E-4,
2124 1152 1151 s=111 w=2.726819E-4,
2125 1153 1101 s=188 w=1.7650283E-4,
2126 1153 1152 s=96 w=5.236813E-4,
2127 1154 1102 s=188 w=1.7650283E-4,
2128 1154 1153 s=7 w=0.008497664,
2129 1155 1104 s=188 w=1.7650283E-4,
2130 1155 1154 s=203 w=0.004269984,
2131 1156 1105 s=188 w=1.7650283E-4,
2132 1156 1155 s=207 w=0.0046506943,
2133 1157 1156 s=215 w=1.7603303E-4,
2134 1158 1105 s=215 w=1.7603303E-4,
2135 1158 1157 s=188 w=1.7650283E-4,
2136 1159 1106 s=215 w=1.7603303E-4,
2137 1159 1158 s=189 w=4.63881E-4,
2138 1160 1107 s=215 w=1.7603303E-4,
2139 1160 1159 s=8 w=0.0060156593,
2140 1161 1108 s=215 w=1.7603303E-4,
2141 1161 1160 s=190 w=1.7326651E-4,
2142 1162 1109 s=215 w=1.7603303E-4,
2143 1162 1161 s=179 w=1.7247141E-4,
2144 1163 1110 s=215 w=1.7603303E-4,
2145 1163 1162 s=9 w=0.0037540114,
2146 1164 1045 s=215 w=1.7603303E-4,
2147 1164 1163 s=203 w=0.004269984,
2148 1165 1046 s=215 w=1.7603303E-4,
2149 1165 1164 s=172 w=5.222985E-4,
2150 1165 40 s=226 w=0.019201444,
2151 1166 1047 s=215 w=1.7603303E-4,
2152 1166 1165 s=10 w=0.0072817397,
2153 1167 1050 s=26 w=0.0014173752,
2154 1168 1051 s=26 w=0.0014173752,
2155 1168 1167 s=31 w=0.0144154895,
2156 1169 1052 s=26 w=0.0014173752,
2157 1169 1168 s=36 w=2.9168936E-4,
2158 1170 1053 s=26 w=0.0014173752,
2159 1170 1169 s=48 w=0.0010469572,
2160 1171 1054 s=26 w=0.0014173752,
2161 1171 1170 s=47 w=0.0036190571,
2162 1172 1055 s=26 w=0.0014173752,
2163 1172 1171 s=46 w=0.0019029523,
2164 1173 1056 s=26 w=0.0014173752,
2165 1173 1172 s=50 w=0.0011284745,
2166 1174 1169 s=42 w=0.0043855105,
2167 1175 1170 s=42 w=0.0043855105,
2168 1175 1174 s=48 w=0.0010469572,
2169 1176 1171 s=42 w=0.0043855105,
2170 1176 1175 s=47 w=0.0036190571,
2171 1177 1172 s=42 w=0.0043855105,
2172 1177 1176 s=46 w=0.0019029523,
2173 1178 1173 s=42 w=0.0043855105,
2174 1178 1177 s=50 w=0.0011284745,
2175 1179 1056 s=42 w=0.0043855105,
2176 1179 1178 s=26 w=0.0014173752,
2177 1180 1001 s=42 w=0.0043855105,
2178 1180 1179 s=2 w=0.0019093128,
2179 1181 973 s=42 w=0.0043855105,
2180 1181 1180 s=3 w=0.0024362986,
2181 1182 1057 s=42 w=0.0043855105,
2182 1182 1181 s=53 w=0.0026881776,
2183 1183 1058 s=42 w=0.0043855105,
2184 1183 1182 s=4 w=0.002855854,
2185 1184 1059 s=42 w=0.0043855105,
2186 1184 1183 s=58 w=2.2499287E-5,
2187 1185 1060 s=42 w=0.0043855105,
2188 1185 1184 s=57 w=1.3718502E-4,
2189 1186 1061 s=42 w=0.0043855105,
2190 1186 1185 s=56 w=0.0012749037,
2191 1187 1062 s=42 w=0.0043855105,
2192 1187 1186 s=63 w=6.7470863E-4,
2193 1188 1063 s=42 w=0.0043855105,
2194 1188 1187 s=65 w=2.9008999E-4,
2195 1189 1066 s=42 w=0.0043855105,
2196 1189 1188 s=64 w=5.655685E-4,
2197 1190 1073 s=42 w=0.0043855105,
2198 1190 1189 s=67 w=6.7009556E-4,
2199 1191 1111 s=42 w=0.0043855105,
2200 1191 1190 s=66 w=2.864487E-4,
2201 1192 1187 s=62 w=0.005422488,
2202 1193 1188 s=62 w=0.005422488,
2203 1193 1192 s=65 w=2.9008999E-4,
2204 1194 1189 s=62 w=0.005422488,
2205 1194 1193 s=64 w=5.655685E-4,
2206 1195 1190 s=62 w=0.005422488,
2207 1195 1194 s=67 w=6.7009556E-4,
2208 1196 1191 s=62 w=0.005422488,
2209 1196 1195 s=66 w=2.864487E-4,
2210 1197 1111 s=62 w=0.005422488,
2211 1197 1196 s=42 w=0.0043855105,
2212 1198 1112 s=62 w=0.005422488,
2213 1198 1197 s=72 w=6.788282E-4,
2214 1199 1113 s=62 w=0.005422488,
2215 1199 1198 s=71 w=0.002547101,
2216 1200 1118 s=62 w=0.005422488,
2217 1200 1199 s=73 w=7.054989E-4,
2218 1201 1200 s=75 w=5.301959E-4,
2219 1202 1118 s=75 w=5.301959E-4,
2220 1202 1201 s=62 w=0.005422488,
2221 1203 1119 s=75 w=5.301959E-4,
2222 1203 1202 s=53 w=0.0026881776,
2223 1204 1120 s=75 w=5.301959E-4,
2224 1204 1203 s=83 w=8.8215736E-4,
2225 1205 1121 s=75 w=5.301959E-4,
2226 1205 1204 s=82 w=3.180548E-4,
2227 1206 1122 s=75 w=5.301959E-4,
2228 1206 1205 s=86 w=1.7488122E-4,
2229 1207 1123 s=75 w=5.301959E-4,
2230 1207 1206 s=66 w=2.864487E-4,
2231 1208 1124 s=75 w=5.301959E-4,
2232 1208 1207 s=64 w=5.655685E-4,
2233 1209 1125 s=75 w=5.301959E-4,
2234 1209 1208 s=67 w=6.7009556E-4,
2235 1210 1126 s=75 w=5.301959E-4,
2236 1210 1209 s=89 w=9.3772006E-4,
2237 1211 900 s=125 w=7.27969E-4,
2238 1212 824 s=125 w=7.27969E-4,
2239 1212 1211 s=89 w=9.3772006E-4,
2240 1213 933 s=125 w=7.27969E-4,
2241 1213 1212 s=128 w=0.0026921805,
2242 1214 1127 s=125 w=7.27969E-4,
2243 1214 1213 s=127 w=0.0022445458,
2244 1215 1128 s=125 w=7.27969E-4,
2245 1215 1214 s=72 w=6.788282E-4,
2246 1216 1129 s=125 w=7.27969E-4,
2247 1216 1215 s=132 w=0.0014327602,
2248 1217 1130 s=125 w=7.27969E-4,
2249 1217 1216 s=131 w=0.0017421839,
2250 1218 1131 s=125 w=7.27969E-4,
2251 1218 1217 s=133 w=2.3766301E-4,
2252 1219 1132 s=125 w=7.27969E-4,
2253 1219 1218 s=143 w=0.003743605,
2254 1220 1133 s=125 w=7.27969E-4,
2255 1220 1219 s=142 w=3.5942064E-4,
2256 1221 1134 s=125 w=7.27969E-4,
2257 1221 1220 s=141 w=8.317748E-4,
2258 1222 1135 s=125 w=7.27969E-4,
2259 1222 1221 s=140 w=2.6794305E-4,
2260 1223 1136 s=125 w=7.27969E-4,
2261 1223 1222 s=146 w=0.0010684131,
2262 1224 1142 s=187 w=3.7059386E-4,
2263 1225 1143 s=187 w=3.7059386E-4,
2264 1225 1224 s=57 w=1.3718502E-4,
2265 1226 1144 s=187 w=3.7059386E-4,
2266 1226 1225 s=48 w=0.0010469572,
2267 1227 1145 s=187 w=3.7059386E-4,
2268 1227 1226 s=132 w=0.0014327602,
2269 1228 1146 s=187 w=3.7059386E-4,
2270 1228 1227 s=115 w=2.4051704E-4,
2271 1229 1147 s=187 w=3.7059386E-4,
2272 1229 1228 s=6 w=0.17652577,
2273 1230 1148 s=187 w=3.7059386E-4,
2274 1230 1229 s=202 w=0.003267789,
2275 1231 1149 s=187 w=3.7059386E-4,
2276 1231 1230 s=201 w=5.12208E-4,
2277 1232 1150 s=187 w=3.7059386E-4,
2278 1232 1231 s=200 w=3.610801E-5,
2279 1233 1151 s=187 w=3.7059386E-4,
2280 1233 1232 s=143 w=0.003743605,
2281 1234 1152 s=187 w=3.7059386E-4,
2282 1234 1233 s=111 w=2.726819E-4,
2283 1235 1153 s=187 w=3.7059386E-4,
2284 1235 1234 s=96 w=5.236813E-4,
2285 1236 1154 s=187 w=3.7059386E-4,
2286 1236 1235 s=7 w=0.008497664,
2287 1237 1155 s=187 w=3.7059386E-4,
2288 1237 1236 s=203 w=0.004269984,
2289 1238 1156 s=187 w=3.7059386E-4,
2290 1238 1237 s=207 w=0.0046506943,
2291 1239 1157 s=187 w=3.7059386E-4,
2292 1239 1238 s=215 w=1.7603303E-4,
2293 1240 1238 s=206 w=0.0063934843,
2294 1241 1239 s=206 w=0.0063934843,
2295 1241 1240 s=215 w=1.7603303E-4,
2296 1242 1157 s=206 w=0.0063934843,
2297 1242 1241 s=187 w=3.7059386E-4,
2298 1243 1158 s=206 w=0.0063934843,
2299 1243 1242 s=188 w=1.7650283E-4,
2300 1244 1159 s=206 w=0.0063934843,
2301 1244 1243 s=189 w=4.63881E-4,
2302 1245 1160 s=206 w=0.0063934843,
2303 1245 1244 s=8 w=0.0060156593,
2304 1246 1161 s=206 w=0.0063934843,
2305 1246 1245 s=190 w=1.7326651E-4,
2306 1247 1162 s=206 w=0.0063934843,
2307 1247 1246 s=179 w=1.7247141E-4,
2308 1248 1163 s=206 w=0.0063934843,
2309 1248 1247 s=9 w=0.0037540114,
2310 1249 715 s=237 w=9.995929E-6,
2311 1250 716 s=237 w=9.995929E-6,
2312 1250 1249 s=182 w=1.666216E-5,
2313 1251 717 s=237 w=9.995929E-6,
2314 1251 1250 s=17 w=8.543868E-5,
2315 1252 586 s=237 w=9.995929E-6,
2316 1252 1251 s=200 w=3.610801E-5,
2317 1253 587 s=237 w=9.995929E-6,
2318 1253 1252 s=18 w=1.2574645E-4,
2319 1254 588 s=237 w=9.995929E-6,
2320 1254 1253 s=19 w=5.2834614E-5,
2321 1255 589 s=237 w=9.995929E-6,
2322 1255 1254 s=174 w=1.0348627E-4,
2323 1256 590 s=237 w=9.995929E-6,
2324 1256 1255 s=175 w=5.0083036E-5,
2325 1257 591 s=237 w=9.995929E-6,
2326 1257 1256 s=20 w=3.981644E-4,
2327 1258 1201 s=76 w=2.6244478E-4,
2328 1259 1202 s=76 w=2.6244478E-4,
2329 1259 1258 s=62 w=0.005422488,
2330 1260 1203 s=76 w=2.6244478E-4,
2331 1260 1259 s=53 w=0.0026881776,
2332 1261 1204 s=76 w=2.6244478E-4,
2333 1261 1260 s=83 w=8.8215736E-4,
2334 1262 1205 s=76 w=2.6244478E-4,
2335 1262 1261 s=82 w=3.180548E-4,
2336 1263 1206 s=76 w=2.6244478E-4,
2337 1263 1262 s=86 w=1.7488122E-4,
2338 1264 1207 s=76 w=2.6244478E-4,
2339 1264 1263 s=66 w=2.864487E-4,
2340 1265 1208 s=76 w=2.6244478E-4,
2341 1265 1264 s=64 w=5.655685E-4,
2342 1266 1209 s=76 w=2.6244478E-4,
2343 1266 1265 s=67 w=6.7009556E-4,
2344 1267 1210 s=76 w=2.6244478E-4,
2345 1267 1266 s=89 w=9.3772006E-4,
2346 1268 1211 s=124 w=1.2018601E-6,
2347 1269 1212 s=124 w=1.2018601E-6,
2348 1269 1268 s=89 w=9.3772006E-4,
2349 1270 1213 s=124 w=1.2018601E-6,
2350 1270 1269 s=128 w=0.0026921805,
2351 1271 1214 s=124 w=1.2018601E-6,
2352 1271 1270 s=127 w=0.0022445458,
2353 1272 1215 s=124 w=1.2018601E-6,
2354 1272 1271 s=72 w=6.788282E-4,
2355 1273 1216 s=124 w=1.2018601E-6,
2356 1273 1272 s=132 w=0.0014327602,
2357 1274 1217 s=124 w=1.2018601E-6,
2358 1274 1273 s=131 w=0.0017421839,
2359 1275 1218 s=124 w=1.2018601E-6,
2360 1275 1274 s=133 w=2.3766301E-4,
2361 1276 1219 s=124 w=1.2018601E-6,
2362 1276 1275 s=143 w=0.003743605,
2363 1277 1220 s=124 w=1.2018601E-6,
2364 1277 1276 s=142 w=3.5942064E-4,
2365 1278 1221 s=124 w=1.2018601E-6,
2366 1278 1277 s=141 w=8.317748E-4,
2367 1279 1222 s=124 w=1.2018601E-6,
2368 1279 1278 s=140 w=2.6794305E-4,
2369 1280 1223 s=124 w=1.2018601E-6,
2370 1280 1279 s=146 w=0.0010684131,
2371 1281 1274 s=130 w=0.0023064502,
2372 1282 1275 s=130 w=0.0023064502,
2373 1282 1281 s=133 w=2.3766301E-4,
2374 1283 1276 s=130 w=0.0023064502,
2375 1283 1282 s=143 w=0.003743605,
2376 1284 1277 s=130 w=0.0023064502,
2377 1284 1283 s=142 w=3.5942064E-4,
2378 1285 1278 s=130 w=0.0023064502,
2379 1285 1284 s=141 w=8.317748E-4,
2380 1286 1279 s=130 w=0.0023064502,
2381 1286 1285 s=140 w=2.6794305E-4,
2382 1287 1280 s=130 w=0.0023064502,
2383 1287 1286 s=146 w=0.0010684131,
2384 1288 1223 s=130 w=0.0023064502,
2385 1288 1287 s=124 w=1.2018601E-6,
2386 1289 1136 s=130 w=0.0023064502,
2387 1289 1288 s=125 w=7.27969E-4,
2388 1290 1137 s=130 w=0.0023064502,
2389 1290 1289 s=104 w=8.256553E-4,
2390 1291 1138 s=130 w=0.0023064502,
2391 1291 1290 s=101 w=1.3450894E-4,
2392 1292 1139 s=130 w=0.0023064502,
2393 1292 1291 s=86 w=1.7488122E-4,
2394 1293 1140 s=130 w=0.0023064502,
2395 1293 1292 s=82 w=3.180548E-4,
2396 1294 1087 s=155 w=0.003643947,
2397 1295 1088 s=155 w=0.003643947,
2398 1295 1294 s=102 w=0.0021805807,
2399 1296 1089 s=155 w=0.003643947,
2400 1296 1295 s=91 w=0.0010287787,
2401 1297 1020 s=155 w=0.003643947,
2402 1297 1296 s=140 w=2.6794305E-4,
2403 1298 1021 s=155 w=0.003643947,
2404 1298 1297 s=133 w=2.3766301E-4,
2405 1299 1022 s=155 w=0.003643947,
2406 1299 1298 s=128 w=0.0026921805,
2407 1300 1023 s=155 w=0.003643947,
2408 1300 1299 s=114 w=1.6713064E-4,
2409 1301 1024 s=155 w=0.003643947,
2410 1301 1300 s=109 w=6.2600424E-4,
2411 1302 1025 s=155 w=0.003643947,
2412 1302 1301 s=105 w=0.0019866223,
2413 1303 1026 s=155 w=0.003643947,
2414 1303 1302 s=106 w=1.60257E-4,
2415 1304 993 s=155 w=0.003643947,
2416 1304 1303 s=146 w=0.0010684131,
2417 1305 925 s=155 w=0.003643947,
2418 1305 1304 s=141 w=8.317748E-4,
2419 1306 926 s=155 w=0.003643947,
2420 1306 1305 s=131 w=0.0017421839,
2421 1307 927 s=155 w=0.003643947,
2422 1307 1306 s=46 w=0.0019029523,
2423 1308 928 s=155 w=0.003643947,
2424 1308 1307 s=5 w=0.0025387055,
2425 1309 929 s=155 w=0.003643947,
2426 1309 1308 s=169 w=8.253954E-4,
2427 1310 930 s=155 w=0.003643947,
2428 1310 1309 s=168 w=2.3074945E-5,
2429 1311 931 s=155 w=0.003643947,
2430 1311 1310 s=167 w=5.151639E-5,
2431 1312 932 s=155 w=0.003643947,
2432 1312 1311 s=166 w=3.757553E-5,
2433 1313 1251 s=238 w=1.5871627E-5,
2434 1314 1252 s=238 w=1.5871627E-5,
2435 1314 1313 s=200 w=3.610801E-5,
2436 1315 1253 s=238 w=1.5871627E-5,
2437 1315 1314 s=18 w=1.2574645E-4,
2438 1316 1254 s=238 w=1.5871627E-5,
2439 1316 1315 s=19 w=5.2834614E-5,
2440 1317 1255 s=238 w=1.5871627E-5,
2441 1317 1316 s=174 w=1.0348627E-4,
2442 1318 1256 s=238 w=1.5871627E-5,
2443 1318 1317 s=175 w=5.0083036E-5,
2444 1319 1257 s=238 w=1.5871627E-5,
2445 1319 1318 s=20 w=3.981644E-4,
2446 1320 1169 s=35 w=8.591441E-4,
2447 1321 1174 s=35 w=8.591441E-4,
2448 1321 1320 s=42 w=0.0043855105,
2449 1322 1175 s=35 w=8.591441E-4,
2450 1322 1321 s=48 w=0.0010469572,
2451 1323 1176 s=35 w=8.591441E-4,
2452 1323 1322 s=47 w=0.0036190571,
2453 1324 1177 s=35 w=8.591441E-4,
2454 1324 1323 s=46 w=0.0019029523,
2455 1325 1178 s=35 w=8.591441E-4,
2456 1325 1324 s=50 w=0.0011284745,
2457 1326 1179 s=35 w=8.591441E-4,
2458 1326 1325 s=26 w=0.0014173752,
2459 1327 1180 s=35 w=8.591441E-4,
2460 1327 1326 s=2 w=0.0019093128,
2461 1328 1181 s=35 w=8.591441E-4,
2462 1328 1327 s=3 w=0.0024362986,
2463 1329 1182 s=35 w=8.591441E-4,
2464 1329 1328 s=53 w=0.0026881776,
2465 1330 1260 s=79 w=0.0015082466,
2466 1330 13 s=78 w=0.0076814247,
2467 1331 1261 s=79 w=0.0015082466,
2468 1331 1330 s=83 w=8.8215736E-4,
2469 1332 1262 s=79 w=0.0015082466,
2470 1332 1331 s=82 w=3.180548E-4,
2471 1333 1263 s=79 w=0.0015082466,
2472 1333 1332 s=86 w=1.7488122E-4,
2473 1334 1264 s=79 w=0.0015082466,
2474 1334 1333 s=66 w=2.864487E-4,
2475 1335 1265 s=79 w=0.0015082466,
2476 1335 1334 s=64 w=5.655685E-4,
2477 1336 1266 s=79 w=0.0015082466,
2478 1336 1335 s=67 w=6.7009556E-4,
2479 1337 1267 s=79 w=0.0015082466,
2480 1337 1336 s=89 w=9.3772006E-4,
2481 1338 1210 s=79 w=0.0015082466,
2482 1338 1337 s=76 w=2.6244478E-4,
2483 1339 1126 s=79 w=0.0015082466,
2484 1339 1338 s=75 w=5.301959E-4,
2485 1340 980 s=79 w=0.0015082466,
2486 1340 1339 s=73 w=7.054989E-4,
2487 1341 883 s=79 w=0.0015082466,
2488 1341 1340 s=65 w=2.9008999E-4,
2489 1342 884 s=79 w=0.0015082466,
2490 1342 1341 s=92 w=0.0015799764,
2491 1343 885 s=79 w=0.0015082466,
2492 1343 1342 s=91 w=0.0010287787,
2493 1344 886 s=79 w=0.0015082466,
2494 1344 1343 s=96 w=5.236813E-4,
2495 1345 887 s=79 w=0.0015082466,
2496 1345 1344 s=95 w=0.001566598,
2497 1346 1345 s=94 w=0.0017813537,
2498 1346 17 s=93 w=0.003951235,
2499 1347 887 s=94 w=0.0017813537,
2500 1347 1346 s=79 w=0.0015082466,
2501 1348 888 s=94 w=0.0017813537,
2502 1348 1347 s=56 w=0.0012749037,
2503 1349 889 s=94 w=0.0017813537,
2504 1349 1348 s=102 w=0.0021805807,
2505 1350 890 s=94 w=0.0017813537,
2506 1350 1349 s=101 w=1.3450894E-4,
2507 1351 891 s=94 w=0.0017813537,
2508 1351 1350 s=107 w=4.2141713E-5,
2509 1352 892 s=94 w=0.0017813537,
2510 1352 1351 s=106 w=1.60257E-4,
2511 1353 893 s=94 w=0.0017813537,
2512 1353 1352 s=105 w=0.0019866223,
2513 1354 894 s=94 w=0.0017813537,
2514 1354 1353 s=104 w=8.256553E-4,
2515 1355 895 s=94 w=0.0017813537,
2516 1355 1354 s=109 w=6.2600424E-4,
2517 1356 896 s=94 w=0.0017813537,
2518 1356 1355 s=111 w=2.726819E-4,
2519 1357 897 s=94 w=0.0017813537,
2520 1357 1356 s=71 w=0.002547101,
2521 1358 898 s=94 w=0.0017813537,
2522 1358 1357 s=114 w=1.6713064E-4,
2523 1359 899 s=94 w=0.0017813537,
2524 1359 1358 s=63 w=6.7470863E-4,
2525 1360 900 s=94 w=0.0017813537,
2526 1360 1359 s=115 w=2.4051704E-4,
2527 1361 1232 s=199 w=0.0037990503,
2528 1362 1233 s=199 w=0.0037990503,
2529 1362 1361 s=143 w=0.003743605,
2530 1363 1234 s=199 w=0.0037990503,
2531 1363 1362 s=111 w=2.726819E-4,
2532 1364 1235 s=199 w=0.0037990503,
2533 1364 1363 s=96 w=5.236813E-4,
2534 1365 1236 s=199 w=0.0037990503,
2535 1365 1364 s=7 w=0.008497664,
2536 1366 1237 s=199 w=0.0037990503,
2537 1366 1365 s=203 w=0.004269984,
2538 1367 1238 s=199 w=0.0037990503,
2539 1367 1366 s=207 w=0.0046506943,
2540 1368 1240 s=199 w=0.0037990503,
2541 1368 1367 s=206 w=0.0063934843,
2542 1369 1241 s=199 w=0.0037990503,
2543 1369 1368 s=215 w=1.7603303E-4,
2544 1370 1369 s=214 w=4.077819E-4,
2545 1371 1241 s=214 w=4.077819E-4,
2546 1371 1370 s=199 w=0.0037990503,
2547 1372 1242 s=214 w=4.077819E-4,
2548 1372 1371 s=187 w=3.7059386E-4,
2549 1373 1243 s=214 w=4.077819E-4,
2550 1373 1372 s=188 w=1.7650283E-4,
2551 1374 1244 s=214 w=4.077819E-4,
2552 1374 1373 s=189 w=4.63881E-4,
2553 1375 1245 s=214 w=4.077819E-4,
2554 1375 1374 s=8 w=0.0060156593,
2555 1376 1246 s=214 w=4.077819E-4,
2556 1376 1375 s=190 w=1.7326651E-4,
2557 1377 1247 s=214 w=4.077819E-4,
2558 1377 1376 s=179 w=1.7247141E-4,
2559 1378 1248 s=214 w=4.077819E-4,
2560 1378 1377 s=9 w=0.0037540114,
2561 1379 1315 s=239 w=3.1342428E-5,
2562 1380 1316 s=239 w=3.1342428E-5,
2563 1380 1379 s=19 w=5.2834614E-5,
2564 1381 1317 s=239 w=3.1342428E-5,
2565 1381 1380 s=174 w=1.0348627E-4,
2566 1382 1318 s=239 w=3.1342428E-5,
2567 1382 1381 s=175 w=5.0083036E-5,
2568 1383 1319 s=239 w=3.1342428E-5,
2569 1383 1382 s=20 w=3.981644E-4,
2570 1384 1383 s=252 w=1.4212897E-5,
2571 1385 1319 s=252 w=1.4212897E-5,
2572 1385 1384 s=239 w=3.1342428E-5,
2573 1386 1257 s=252 w=1.4212897E-5,
2574 1386 1385 s=238 w=1.5871627E-5,
2575 1387 591 s=252 w=1.4212897E-5,
2576 1387 1386 s=237 w=9.995929E-6,
2577 1388 592 s=252 w=1.4212897E-5,
[truncated: 43,512 more chars]
