# Supplementary material for: Differential homotypic and heterotypic interactions of antigen 43 (Ag43) variants in autotransporter-mediated bacterial autoaggregation
Source: Sci Rep. 2019 Jul 31;9:11100. doi: 10.1038/s41598-019-47608-4 (PMC6668479; doi:10.1038/s41598-019-47608-4)
Supplement: Supplementary file 3 — Figure S1 [file 41598_2019_47608_MOESM3_ESM.zip › Figure_S1/Figure_S1D.nex]

#nexus

BEGIN Taxa;
DIMENSIONS ntax=106;
TAXLABELS
[1] 'UPI00003B25EE_G1'
[2] 'UPI000224229A_G1'
[3] 'UPI0001F8D949_G1'
[4] 'UPI00000BAB90_G1'
[5] 'UPI0001C3282B_G1'
[6] 'UPI0005797E37_G1'
[7] 'UPI00074FA569_G1'
[8] 'UPI0005980B39_G1'
[9] 'UPI0007A74949_G1'
[10] 'UPI00092D7F6D_G1'
[11] 'UPI00038F962F_G1'
[12] 'UPI0002A3734A_G1'
[13] 'UPI00092D9759_G1'
[14] 'UPI00092D7EA0_G1'
[15] 'UPI00000B27C8_G1'
[16] 'UPI0005FC7343_G1'
[17] 'UPI00092A793C_G1'
[18] 'UPI000578D381_G1'
[19] 'UPI00000D07E5_G2'
[20] 'UPI0001F68B55_G2'
[21] 'UPI00005F0EEA_G2'
[22] 'UPI000209C9FC_G2'
[23] 'UPI000B7CCF26_G2'
[24] 'UPI0005CFB5F3_G2'
[25] 'UPI00000E49D2_G3'
[26] 'UPI00000E4A66_G3'
[27] 'UPI000037640F_G3'
[28] 'UPI000000CD3C_G3'
[29] 'UPI0001888EFC_G3'
[30] 'UPI0001EB6ED2_G3'
[31] 'UPI000391710D_G3'
[32] 'UPI0001C327EF_G3'
[33] 'UPI0002242A36_G3'
[34] 'UPI0001887A37_G3'
[35] 'UPI00038F52B5_G3'
[36] 'UPI00074F860D_G3'
[37] 'UPI00076F270D_G3'
[38] 'UPI000810C0CE_G3'
[39] 'UPI0002B8E8C3_G3'
[40] 'UPI00092DA986_G3'
[41] 'UPI0001E1728E_G3'
[42] 'UPI0002A1A3EA_G3'
[43] 'UPI0005FC7C94_G3'
[44] 'UPI000807301C_G3'
[45] 'UPI00090A5531_G3'
[46] 'UPI00092DC4B0_G3'
[47] 'UPI00092DB748_G3'
[48] 'UPI0001E6D993_G4'
[49] 'UPI00092D946C_G4'
[50] 'UPI00092DE8CA_G4'
[51] 'UPI0002BC3A2E_G4'
[52] 'UPI0006A04D8E_G4'
[53] 'UPI0002245125_G4'
[54] 'UPI00005F1A8B_G4'
[55] 'UPI000067362A_G4'
[56] 'UPI0001B5B454_G4'
[57] 'UPI0000D50823_G4'
[58] 'UPI0001C0981E_G4'
[59] 'UPI00005F1BE0_G4'
[60] 'UPI0001E6D971_G4'
[61] 'UPI00005F0DBD_G4'
[62] 'UPI00005EF79B_G4'
[63] 'UPI0001E17E72_G4'
[64] 'UPI00016A0A8C_G4'
[65] 'UPI0001AF8ADC_G4'
[66] 'UPI0001B5AF68_G4'
[67] 'UPI000214CB6B_G4'
[68] 'UPI00021ADB8E_G4'
[69] 'UPI00019AF91D_G4'
[70] 'UPI0003917CDC_G4'
[71] 'UPI000390012D_G4'
[72] 'UPI0003BEDAD2_G4'
[73] 'UPI000530AE1A_G4'
[74] 'UPI000535EBAA_G4'
[75] 'UPI00058C62E6_G4'
[76] 'UPI00058CA78B_G4'
[77] 'UPI0005CB0D29_G4'
[78] 'UPI00071659E5_G4'
[79] 'UPI000750B459_G4'
[80] 'UPI00076F1E58_G4'
[81] 'UPI000771E52C_G4'
[82] 'UPI0007A75752_G4'
[83] 'UPI0007FB464B_G4'
[84] 'UPI0007FB4FA8_G4'
[85] 'UPI00080C150C_G4'
[86] 'UPI00080C08D5_G4'
[87] 'UPI00090967BB_G4'
[88] 'UPI0009291067_G4'
[89] 'UPI00092D9226_G4'
[90] 'UPI00092DE0C0_G4'
[91] 'UPI00005F1287_G4'
[92] 'UPI00092DB897_G4'
[93] 'UPI00092D8B81_G4'
[94] 'UPI00020BF782_G4'
[95] 'UPI0001CB9117_G4'
[96] 'UPI00080C0F70_G4'
[97] 'UPI00080C09BF_G4'
[98] 'UPI00092DC035_G4'
[99] 'UPI00005F0037_G4'
[100] 'UPI00092DACBA_G4'
[101] 'UPI00092D9DF3_G4'
[102] 'UPI00092D90D1_G4'
[103] 'UPI0002ABFF97_G4'
[104] 'UPI000390E43C_G4'
[105] 'UPI0002F46D0B_G4'
[106] 'UPI0004658CB0_G4'
;
END; [Taxa]

BEGIN Characters;
DIMENSIONS nchar=166;
FORMAT
	datatype='protein' missing=? gap=- symbols="arndcqeghilkmfpstwyvz" labels=left transpose=no interleave=yes;
MATRIX
'UPI00003B25EE_G1' ----g-------------gqadalmlekgssftlnagdtatdttvn--gglftarggtla
'UPI000224229A_G1' ----g-------------gqadalmlekgssftlnagdtatdttvn--gglftarggtla
'UPI0001F8D949_G1' ----g-------------gqadalmlekgssftlnagdtatdttvn--gglftarggtla
'UPI00000BAB90_G1' ----g-------------gqadalmlekgssftlnagdmatdttvn--gglftarggtla
'UPI0001C3282B_G1' ----g-------------gqadalmlekgssftlnagdtatdttvn--gglftarggtla
'UPI0005797E37_G1' ----g-------------gqadalmlekgssftlnagdtatdttvn--gglftarggtla
'UPI00074FA569_G1' ----g-------------gqadalmlekgssftlnagdtatdttvn--gglftarggtla
'UPI0005980B39_G1' ----g-------------gqadalmlekgssftlnagdtatdttvn--gglftarggtla
'UPI0007A74949_G1' ----g-------------gqadalmlekgssftlnagdtatdttvn--gglftarggtla
'UPI00092D7F6D_G1' ----g-------------gqadalmlekgssftlnagdtatdttvn--gglftarggtla
'UPI00038F962F_G1' ----g-------------gqadalmlekgssftlnagdtatdttvn--gglftarggtla
'UPI0002A3734A_G1' ----g-------------gqadalmlekgssftlnagdmatdttvn--gglftarggtla
'UPI00092D9759_G1' ----g-------------gqadalmlekgssftlnagdtatdttvn--gglftarggtla
'UPI00092D7EA0_G1' ----g-------------gqadalmlekgssftlnagdtatdttvn--gglftarggtla
'UPI00000B27C8_G1' ----g-------------gqadalmlekgssftlnagdtatdttvn--gglftarggtla
'UPI0005FC7343_G1' ----g-------------gqadalmlekgssftlnagdtatdttvn--gglftarggtla
'UPI00092A793C_G1' ----g-------------gqadalmlekgssftlnagdtatdttvn--gglftarggtla
'UPI000578D381_G1' ----g-------------gqadalmlekgssftlnagdtatdttvn--gglftarggtla
'UPI00000D07E5_G2' atvegtnasgkfsidgtsgqasglllenggsftvnaggqagnttv---gh----rg----
'UPI0001F68B55_G2' atvegtnasgrfsidgisgqasglllenggsftvnaggqagnttv---gh----rg----
'UPI00005F0EEA_G2' atvegtnasgkfsidgisgqasglllenggsftvnaggqagnttv---gh----rg----
'UPI000209C9FC_G2' atvegtnasgkfsidgtsgqasglllenggsftvnagglasnttv---gh----rg----
'UPI000B7CCF26_G2' atvegtnasgkfsidgisgqasglllenggsftvnaggqagnttv---gh----rg----
'UPI0005CFB5F3_G2' atvegtnasgkfsidgtsgqasglllenggsftvnaggqagnttv---gh----rg----
'UPI00000E49D2_G3' ----g-------------gqadalmlekgssftlnagdtatdttvn--gglftarggsla
'UPI00000E4A66_G3' ----g-------------gqadalmlekgssftlnagdtatdttvn--gglftarggtla
'UPI000037640F_G3' ----g-------------gqadalmlekgssftlnagdtatdttvn--gglftarggtla
'UPI000000CD3C_G3' ----g-------------gqadalmlekgssftlnagdtatdttvn--gglftarggsla
'UPI0001888EFC_G3' ----g-------------gqadalmlekgssftlnagdtatdttvn--gglftarggtla
'UPI0001EB6ED2_G3' ----g-------------gqadalmlekgssftlnagdtatdttvn--gglftarggtla
'UPI000391710D_G3' ----g-------------gqadalmlekgssftlnagdtatdttvn--gglftarggtla
'UPI0001C327EF_G3' ----g-------------gqadalmlekgssftlnagdtatdttvn--gglftarggsla
'UPI0002242A36_G3' ----g-------------gqadalmlekgssftlnagdtatdttvn--gglftarggtla
'UPI0001887A37_G3' ----g-------------gqadalmlekgssftlnagdtatdttvn--gglltarggsla
'UPI00038F52B5_G3' ----g-------------gqadalmlekgssftlnagdtatdttvn--gglftarggsla
'UPI00074F860D_G3' ----g-------------gqadalmlekgssftlnagdtatdttvn--gglltarggsla
'UPI00076F270D_G3' ----g-------------gqadalmlekgssftlnagdtatdttvn--gglftarggtla
'UPI000810C0CE_G3' ----g-------------gqadalmlekgssftlnagdtatdttvn--gglftarggsla
'UPI0002B8E8C3_G3' ----g-------------gqadalmlekgssftlnagdtatdttvn--gglftarggtla
'UPI00092DA986_G3' ----g-------------gqadalmlekgssftlnagdtatdttvn--gglftarggsla
'UPI0001E1728E_G3' ----g-------------gqadalmlekgssftlnagdtatdttvn--gglftvrggtla
'UPI0002A1A3EA_G3' ----g-------------gqadalmlekgssftlnagdtatdttvn--gglftarggtla
'UPI0005FC7C94_G3' ----g-------------gqadalmlekgssftlnagdtatdttvn--gglftarggtla
'UPI000807301C_G3' ----g-------------gqadalmlekgssftlnagdtatdttvn--gglfiarggtla
'UPI00090A5531_G3' ----g-------------gqadalmlekgssftlnagdtatdttvn--gglftarggtla
'UPI00092DC4B0_G3' ----g-------------gqadalmlekgssftlnagdtatdttvn--gglftarggtla
'UPI00092DB748_G3' ----g-------------gqadalmlgkgssftlnagdtatdttvn--gglftarggtla
'UPI0001E6D993_G4' atvegtnasgkfsidgisgqasglllenggsftvnaggqagnttv---gh----rg----
'UPI00092D946C_G4' atvegtnasgkfsidgisgqasglllenggsftvnaggqagnttv---gh----rg----
'UPI00092DE8CA_G4' atvegtnasgkfsidgisgqasglllenggsftvnaggqasnttv---gh----rg----
'UPI0002BC3A2E_G4' atvegtnasgkfsidgtsgqasglllenggsftvnagglasnttv---gh----rg----
'UPI0006A04D8E_G4' atvegtnasgkfsidgisgqasglllenggsftvnaggqasnttv---gh----rg----
'UPI0002245125_G4' atvegtnasgkfsidgtsgqasglllenggsftvnagglasnttv---gh----rg----
'UPI00005F1A8B_G4' atvegtnasgkfsidgtsgqasglllenggsftvnagglasnttv---gh----rg----
'UPI000067362A_G4' atvegtnasgkfsidgtsgqasglllenggsftvnagglasnttv---gh----rg----
'UPI0001B5B454_G4' atvegtnasgkfsidgisgqasglllenggsftvnaggqasnttv---gh----rg----
'UPI0000D50823_G4' atvegtnasgkfsidgisgqasglllenggsftvnagglasnttv---gh----rg----
'UPI0001C0981E_G4' atvegtnasgkfsidgisgqasglllenggsftvnaggqagnttv---gh----rg----
'UPI00005F1BE0_G4' atvegtnasgkfsidgtsgqasglllenggsftvnagglasnttv---gh----rg----
'UPI0001E6D971_G4' atvegtnasgkfsidgtsgqasglllenggsftvnaggqasnttv---gh----rg----
'UPI00005F0DBD_G4' atvegtnasgkfsidgisgqasglllenggsftvnaggqasnttv---gh----rg----
'UPI00005EF79B_G4' atvegtnasgkfsidgisgqasglllenggsftvnaggqagnttv---gh----rg----
'UPI0001E17E72_G4' atvegtnasgkfsidgisgqasglllenggsftvnaggqasnttv---gh----rg----
'UPI00016A0A8C_G4' atvegtnasgkfsidgisgqasglllenggsftvnaggqagnttv---gh----rg----
'UPI0001AF8ADC_G4' atvegtnasgkfsidgisgqasglllenggsftvnvggqasnttv---gh----rg----
'UPI0001B5AF68_G4' atvegtnasgkfsidgisgqasglllenggsftvnaggqagnttv---gh----rg----
'UPI000214CB6B_G4' atvegtnasgkfsidgisgqasglllenggsftvnaggqasnttv---gh----rg----
'UPI00021ADB8E_G4' atvegtnasgkfsidgtsgqasglllenggsftvnaggqasnttv---gh----rg----
'UPI00019AF91D_G4' atvegtnasgkfsidgisgqasglllenggsftvnaggqasnttv---gh----rg----
'UPI0003917CDC_G4' atvegtnasgkfsidgisgqasglllenggsftvnaggqagnttv---gh----rg----
'UPI000390012D_G4' atvegtnasgrfsidgisgqasglllenggsftvnaggqagnttv---gh----rg----
'UPI0003BEDAD2_G4' atvegtnasgkfsidgtsgqasglllenggsftvnagglasnttv---gh----rg----
'UPI000530AE1A_G4' atvegtnasgkfsidgisgqasglllenggsftvnaggqasnttv---gh----rg----
'UPI000535EBAA_G4' atvegtnasgkfsidgisgqasglllenggsftvnaggqasnttv---gh----rg----
'UPI00058C62E6_G4' atvegtnasgkfsidgisgqasglllenggsftvnaggqagnttv---gh----rg----
'UPI00058CA78B_G4' atvegtnasgkfsidgtsgqasglllenggsftvnagglasnttv---gh----rg----
'UPI0005CB0D29_G4' atvegtnasgkfsidgisgqasglllenggsftvnaggqasnttv---gh----rg----
'UPI00071659E5_G4' atvegtnasgkfsidgisgqasglllenggsftvnagglasnttv---gh----rg----
'UPI000750B459_G4' atvegtnasgkfsidgisgqasglllenggsftvnaggqasnttv---gh----rg----
'UPI00076F1E58_G4' atvegtnasgkfsidgisgqasglllenggsftvnaggqagnttv---gh----rg----
'UPI000771E52C_G4' atvegtnasgkfsidgisgqasglllenggsftvnagglasnttv---gh----rg----
'UPI0007A75752_G4' atvegtnasgkfsidgisgqasglllenggsftvntggqagnttv---gh----rg----
'UPI0007FB464B_G4' atvegtnasgkfsidgisgqasglllenggsftvnaggqagnttv---gy----rg----
'UPI0007FB4FA8_G4' atvegtnasgkfsidgisgqasglllenggsftvnaggqagnttv---gh----rg----
'UPI00080C150C_G4' atvegtnasgkfsidgisgqasglllenggsftvnaggqasnttv---gh----rg----
'UPI00080C08D5_G4' atvegtnasgkfsidgisgqasglllenggsftvnaggqagnttv---gh----rg----
'UPI00090967BB_G4' atvegtnasgkfsidgisgqasglllenggsftvnaggqasnttv---gh----rg----
'UPI0009291067_G4' atvegtnasgkfsidgisgqasglllenggsftinaggqasnttv---gh----rg----
'UPI00092D9226_G4' atvegtnasgkfsidgisgqasglllenggsftvnaggqagnttv---gh----rg----
'UPI00092DE0C0_G4' atvegtnasgkfsidgisgqasglllenggsftvnaggqagnttv---gh----rg----
'UPI00005F1287_G4' atvegtnasgkfsidgtsgqasglllenggsftvnagglasnttv---gh----rg----
'UPI00092DB897_G4' atvegtnasgkfsidgisgqasglllenggsftvnaggqagntiv---gy----rg----
'UPI00092D8B81_G4' atvegtnasgkfsidgisgqasglllenggsftvnaggqasnttv---gh----rg----
'UPI00020BF782_G4' atvegtnasgkfsidgisgqasglllenggsftvnaggqagnttv---gh----rg----
'UPI0001CB9117_G4' atvegtnasgkfsidgisgqasglllenggsftvnaggqasnttvghrgtlmlaaggsls
'UPI00080C0F70_G4' atvegtnasgkfsidgisgqasglllenggsftvnaggqasnttv---gh----rg----
'UPI00080C09BF_G4' atvegtnasgkfsidgisgqasglllenggsftvnaggqagnttv---gh----rg----
'UPI00092DC035_G4' atvegtnasgkfsidgisgqasglllenggsftvntggqagnttv---gh----rg----
'UPI00005F0037_G4' atvegtnasgkfsidgisgqasglllenggsftvnaggqasnttv---gh----rg----
'UPI00092DACBA_G4' atvegtnasskfsidgisgqasglllenggsftvnaggqagnttv---gy----rg----
'UPI00092D9DF3_G4' atvegtnasgkfsidgisgqasglllenggsftvnaggqagnttv---gh----rg----
'UPI00092D90D1_G4' atvegtnasgkfsidgisgqasglllenggsftvnaggqagnttv---gy----rg----
'UPI0002ABFF97_G4' atvegtnasgkfsidgisgqasglllenggsftvnaggqasnttv---gh----rg----
'UPI000390E43C_G4' atvegtnasgkfsidgisgqasglllenggsftvnaggqasnttv---gh----rg----
'UPI0002F46D0B_G4' atvegtnasgkfsidgisgqasglllenggsftvnagglasnttv---gh----rg----
'UPI0004658CB0_G4' atvegtnasgkfsidgtsgqasglllenggsftvnagglasnttv---gh----rg----

'UPI00003B25EE_G1' gtttlnngailtlsgktvnndtltiregdallqggsltgngsvvksgngtltvsnttltq
'UPI000224229A_G1' gtttlnngailtlsgktvnndtltiregdallqggsltgngsveksgsgtltvsnttltq
'UPI0001F8D949_G1' gtttlnngailtlsgktvnndtltiregdallqggsltgngsveksgsgtltvsnttltq
'UPI00000BAB90_G1' gtttlnngailtlsgktvnndtltiregdallqggsltgngsveksgsgtltvsnttltq
'UPI0001C3282B_G1' gtttlnngailtlsgktvnndtltiregdallqggsltgngsveksgsgtltvsnttltq
'UPI0005797E37_G1' gtttlnngailtlsgktvnndtltiregdallqggsltgngsveksgsgtltvsnttltq
'UPI00074FA569_G1' gtttlnngailtlsgktvnndtltiregdallqggsltgngsveksgsgtltvsnttltq
'UPI0005980B39_G1' gtttlnngailtlsgktvnndtltiregdallqggsltgngsveksgsgtltvsnttltq
'UPI0007A74949_G1' gtttlnngailtlsgktvnndtltiregdallqggsltgngsveksgsgtltvsnttltq
'UPI00092D7F6D_G1' gtttlnngailtlsgktvnndtltiregdallqggsltgngsveksgsgtltvsnttltq
'UPI00038F962F_G1' gtttlnngailtlsgktvnndtltiregdallqggsltgngsveksgsgtltvsnttltq
'UPI0002A3734A_G1' gtttlnngailtlsgktvnndtltiregdallqggaltgngrveksgsgtltvsnttltq
'UPI00092D9759_G1' gtttlnngailtlsgktvnndtltiregdallqggsltgngsveksgsgtltvsnttltq
'UPI00092D7EA0_G1' gtttlnngailtlsgktvnndtltiregdallqggsltgngsveksgsgtltvsnttltq
'UPI00000B27C8_G1' gtttlnngailtlsgktvnndtltiregdallqggsltgngsveksgsgtltvsnttltq
'UPI0005FC7343_G1' gtttlnngailtlsgktvnndtltiregdallqggsltgngsveksgsgtltvsnttltq
'UPI00092A793C_G1' gtttlnngailtlsgktvnndtltiregdallqggsltgngsveksgsgtltvsnttltq
'UPI000578D381_G1' gtttlnngailtlsgktvnndtltiregdallqggsltgngsveksgsgtltvsnttltq
'UPI00000D07E5_G2' ---------------------tl------tlaaggslsgr------------------tq
'UPI0001F68B55_G2' ---------------------tl------tlaaggslsgr------------------tq
'UPI00005F0EEA_G2' ---------------------tl------tlaaggslsgr------------------tq
'UPI000209C9FC_G2' ---------------------tl------tlaaggslsgr------------------tq
'UPI000B7CCF26_G2' ---------------------tl------tlaaggslsgr------------------tq
'UPI0005CFB5F3_G2' ---------------------tl------tlaaggslsgr------------------tq
'UPI00000E49D2_G3' gtttlnngatftlagktvnndtltiregdallqggaltgngrveksgsgtltvsnttltq
'UPI00000E4A66_G3' gtttlnngailtlsgktvnndtltiregdallqggsltgngsveksgsgtltvsnttltq
'UPI000037640F_G3' gtttlnngatltlsgktvnndtltiregdallqggaltgngsveksgsgtltvsnttltq
'UPI000000CD3C_G3' gtttlnngailtlsgktvnndtltiregdallqggsltgngsveksgsgtltvsnttltq
'UPI0001888EFC_G3' gtttlnngailtlsgktvnndtltiregdallqggsltgngsveksgsgtltvsnttltq
'UPI0001EB6ED2_G3' gtttlnngailtlsgktvnndtltiregdallqggaltgngsveksgsgtltvsnttltq
'UPI000391710D_G3' gtttlnngailtlsgktvnndtltiregdallqggsltgngsveksgsgtltvsnttltq
'UPI0001C327EF_G3' gtttlnngatltlsgktvnndtltiregdallqggaltgngrveksgsgtltvsnttltq
'UPI0002242A36_G3' gtttlnngailtlsgktvnndtltiregdallqggsltgngsveksgsgtltvsnttltq
'UPI0001887A37_G3' gtttlnngatltlsgktvnndtltiregdallqggtltgngrveksgsgtltvsnttltq
'UPI00038F52B5_G3' gtttlnngatlilsgktvnndtltiregdallqggaltgngrveksgsgtltvsnttltq
'UPI00074F860D_G3' gtttlnngatltlsgktvnndtltiregdallqggtltgngrveksgsgtltvsnttltq
'UPI00076F270D_G3' gtttlnngailtlsgktvnndtltiregdallqggsltgngsveksgsgtltvsnttltq
'UPI000810C0CE_G3' gtttlnngatltlsgktvnndtltiregdallqggtltgngrveksgsgtltvsnttltq
'UPI0002B8E8C3_G3' gtttlnngailtlsgktvnndtltiregdallqggaltgngrveksgsgtltvsnttltq
'UPI00092DA986_G3' gtttlnngatltlsgktvnndtltiregdallqggaltgngsveksgsgtltvsnttltq
'UPI0001E1728E_G3' gtttlnngailtlsgktvnndtltiregdallqggsltgngsveksgsgtltvsnttltq
'UPI0002A1A3EA_G3' gtttlnngailtlsgktvnndtltiregdallqggsltgngsveksgsgtltvsnttltq
'UPI0005FC7C94_G3' gtttlnngailtlsgktvnndtltiregdallqggsltgngsveksgsgtltvsnttltq
'UPI000807301C_G3' gtttlnngailtlsgktvnndtltiregdallqggsligngsveksgsgtltvsnttltq
'UPI00090A5531_G3' gtttlnngailtlsgktvnndtltiregdallqggsltgngsveksgsgtltvsnttltq
'UPI00092DC4B0_G3' gtttlnngailtlsgktvnndtltiregdallqggsltgngsveksgsgtltvsnttltq
'UPI00092DB748_G3' gtttlnngailtlsgktvnndtltiregdallqggsltgngsveksgsgtltvsnttltq
'UPI0001E6D993_G4' ---------------------tl------tlaaggslsgr------------------tq
'UPI00092D946C_G4' ---------------------tl------tlaaggslsgr------------------tq
'UPI00092DE8CA_G4' ---------------------tl------mlaaggslsgr------------------tq
'UPI0002BC3A2E_G4' ---------------------tl------tlaaggslsgr------------------tq
'UPI0006A04D8E_G4' ---------------------tl------mlaaggslsgr------------------tq
'UPI0002245125_G4' ---------------------tl------tlaaggslsgr------------------tq
'UPI00005F1A8B_G4' ---------------------tl------tlaaggslsgr------------------tq
'UPI000067362A_G4' ---------------------tl------tlaaggslsgr------------------tq
'UPI0001B5B454_G4' ---------------------tl------mlaaggslsgr------------------tq
'UPI0000D50823_G4' ---------------------tl------tlaaggslsgr------------------tq
'UPI0001C0981E_G4' ---------------------tl------tlaaggslsgr------------------tq
'UPI00005F1BE0_G4' ---------------------tl------tlaaggslsgr------------------tq
'UPI0001E6D971_G4' ---------------------tl------mlaaggslsgr------------------tq
'UPI00005F0DBD_G4' ---------------------tl------mlaaggslsgr------------------tq
'UPI00005EF79B_G4' ---------------------tl------tlaaggslsgr------------------tq
'UPI0001E17E72_G4' ---------------------tl------tlaaggslsgr------------------tq
'UPI00016A0A8C_G4' ---------------------tl------tlaaggslsgr------------------tq
'UPI0001AF8ADC_G4' ---------------------tl------tlaaggslsgr------------------tq
'UPI0001B5AF68_G4' ---------------------tl------tlaaggslsgr------------------tq
'UPI000214CB6B_G4' ---------------------tl------tlaaggslsgr------------------tq
'UPI00021ADB8E_G4' ---------------------tl------mlaaggslsgr------------------tq
'UPI00019AF91D_G4' ---------------------tl------mlaaggslsgr------------------tq
'UPI0003917CDC_G4' ---------------------tl------tlaaggnlsgr------------------tq
'UPI000390012D_G4' ---------------------tl------tlaaggslsgr------------------tq
'UPI0003BEDAD2_G4' ---------------------tl------mlaaggslsgr------------------tq
'UPI000530AE1A_G4' ---------------------tl------mlaaggslsgr------------------tq
'UPI000535EBAA_G4' ---------------------tl------mlaaggslsgr------------------tq
'UPI00058C62E6_G4' ---------------------tl------tlaaggslsgr------------------tq
'UPI00058CA78B_G4' ---------------------tl------tlaaggslsgr------------------tq
'UPI0005CB0D29_G4' ---------------------tl------mlaaggslsgr------------------tq
'UPI00071659E5_G4' ---------------------tl------tlaaggslsgr------------------tq
'UPI000750B459_G4' ---------------------tl------mlaaggslsgr------------------tq
'UPI00076F1E58_G4' ---------------------tl------tlaaggslsgr------------------tq
'UPI000771E52C_G4' ---------------------tl------mlaaggslsgr------------------tq
'UPI0007A75752_G4' ---------------------tl------tlaaggtlsgr------------------tq
'UPI0007FB464B_G4' ---------------------tl------tlaaggslsgr------------------tq
'UPI0007FB4FA8_G4' ---------------------tl------tlaaggslsgr------------------tq
'UPI00080C150C_G4' ---------------------tl------mlaaggslsgr------------------tq
'UPI00080C08D5_G4' ---------------------tl------tlaaggnlsgr------------------tq
'UPI00090967BB_G4' ---------------------tl------mlaaggslsgr------------------tq
'UPI0009291067_G4' ---------------------tl------tlaaggslsgr------------------tq
'UPI00092D9226_G4' ---------------------tl------tlaaggslsgr------------------tq
'UPI00092DE0C0_G4' ---------------------tl------tlaaggslsgr------------------tq
'UPI00005F1287_G4' ---------------------tl------tlaaggslsgr------------------tq
'UPI00092DB897_G4' ---------------------tl------tlaaggslsgr------------------tq
'UPI00092D8B81_G4' ---------------------tl------mlaaggslsgr------------------tq
'UPI00020BF782_G4' ---------------------tl------tlaaggslsgr------------------tq
'UPI0001CB9117_G4' grt------------------ql--skgasmv----------------------------
'UPI00080C0F70_G4' ---------------------tl------mlaaggslsgr------------------tq
'UPI00080C09BF_G4' ---------------------tl------tlaaggnlsgr------------------tq
'UPI00092DC035_G4' ---------------------tl------tlaaggslsgr------------------tq
'UPI00005F0037_G4' ---------------------tl------mlaaggslsgr------------------tq
'UPI00092DACBA_G4' ---------------------tl------tlaaggslsgr------------------tq
'UPI00092D9DF3_G4' ---------------------tl------tlaaggslsgr------------------tq
'UPI00092D90D1_G4' ---------------------tl------tlaaggslsgr------------------tq
'UPI0002ABFF97_G4' ---------------------tl------mlaaggslsgr------------------tq
'UPI000390E43C_G4' ---------------------tl------mlaaggslsgr------------------tq
'UPI0002F46D0B_G4' ---------------------tl------tlaaggslsgr------------------tq
'UPI0004658CB0_G4' ---------------------tl------tlaaggslsgr------------------tq

'UPI00003B25EE_G1' kavnlneg-tltlndstvtt-dviaqrgtalkltgstvln-gaid-
'UPI000224229A_G1' kavnlneg-tltlndstvtt-dviaqrgtalkltgstvln-gaid-
'UPI0001F8D949_G1' kavnlneg-tltlndstvtt-dviaqrgtalkltgstvln-gaid-
'UPI00000BAB90_G1' kavnlneg-tltlndstvtt-dviaqrgtalkltgstvln-gaid-
'UPI0001C3282B_G1' kavnlneg-tltlndstvtt-dviaqrgtalkltgstvln-gaid-
'UPI0005797E37_G1' kavnlneg-tltlndstvtt-dviaqrgtalkltgstvln-gaid-
'UPI00074FA569_G1' kavnlneg-tltlndstvtt-dviaqrgtalkltgstvln-gaid-
'UPI0005980B39_G1' kavnlneg-tltlndstvtt-dviaqrgtalkltgstvln-gaid-
'UPI0007A74949_G1' kavnlneg-tltlndstvtt-dviaqrgtalkltgstvln-gaid-
'UPI00092D7F6D_G1' kavnlneg-tltlndstvtt-dviaqrgtalkltgstvln-gaid-
'UPI00038F962F_G1' kavnlneg-tltlndstvtt-dviaqrgtalkltgstvln-gaid-
'UPI0002A3734A_G1' kavnlneg-tltlnnstvtt-dviaqrgtalkltgstvln-gaid-
'UPI00092D9759_G1' kavnlneg-tltlndstvtt-dviaqrgtalkltgstvln-gaid-
'UPI00092D7EA0_G1' kavnlneg-tltlndstvtt-dviaqrgtalkltgstvln-gaid-
'UPI00000B27C8_G1' kavnlneg-tltlndstvtt-dviaqrgtalkltgstvln-gaid-
'UPI0005FC7343_G1' kavnlneg-tltlndstvtt-dviaqrgtalkltgstvln-gaid-
'UPI00092A793C_G1' kavnlneg-tltlndstvtt-dviaqrgtalkltgstvln-gaid-
'UPI000578D381_G1' kavnlneg-tltlndstvtt-dviaqrgtalkltgstvln-gaid-
'UPI00000D07E5_G2' ----lskgasmvlng------dvvs--------tgd-ivnageir-
'UPI0001F68B55_G2' ----lskgasmvlng------dvvs--------tgd-ivnageih-
'UPI00005F0EEA_G2' ----lskgasmvlng------dvvs--------tgd-ivnageir-
'UPI000209C9FC_G2' ----lskgasmvlng------dvvs--------tgd-ivnageih-
'UPI000B7CCF26_G2' ----lskgasmvlng------dvvs--------tgd-ivnageih-
'UPI0005CFB5F3_G2' ----lskgasmvlng------dvvs--------tgd-ivnageir-
'UPI00000E49D2_G3' kavnlneg-tltlndstvtt-diiahrgtalkltgstvln-gaid-
'UPI00000E4A66_G3' kavnlneg-tltlndstvtt-dviaqrgtalkltgstvln-gaid-
'UPI000037640F_G3' kavnlneg-tltlndstvtt-dviaqrgtalkltgstvln-gaid-
'UPI000000CD3C_G3' kavnlneg-tltlndstvtt-dviaqrgtalkltgstvln-gaid-
'UPI0001888EFC_G3' kavnlneg-tltlndstvtt-dviaqrgtalkltgstvln-gaid-
'UPI0001EB6ED2_G3' kavnlneg-tltlndstvtt-dviaqrgtalkltgstvln-gaid-
'UPI000391710D_G3' kavnlneg-tltlndstvtt-dviaqrgtalkltgstvln-gaid-
'UPI0001C327EF_G3' ktvnlneg-tltlndstvtt-dviaqrgtalkltgstvln-gaid-
'UPI0002242A36_G3' kavnlneg-tltlndstvtt-dviaqrgtalkltgstvln-gaid-
'UPI0001887A37_G3' ktvnlneg-tltlndstvtt-dviaqrgttlkltgstvln-gaid-
'UPI00038F52B5_G3' ktvnlneg-tltlnnstvtt-dviaqrgtalkltgstvln-gaid-
'UPI00074F860D_G3' kavnlneg-tltlnnstvtt-dviaqrgtalkltgstvln-gaid-
'UPI00076F270D_G3' kavnlneg-tltlndstvtt-dviaqrgtalkltgstvln-gaid-
'UPI000810C0CE_G3' ktvnlneg-tltlndstvtt-dviaqrgtalkltgstvln-gaid-
'UPI0002B8E8C3_G3' kavnlneg-tltlndstvtt-dviaqrgtalkltgstvln-gaid-
'UPI00092DA986_G3' ktvnlneg-tltlndstvtt-dviaqrgtalkltgstvln-gaid-
'UPI0001E1728E_G3' kavnlneg-tltlndstvtt-dviaqrgtalkltgstvln-gaid-
'UPI0002A1A3EA_G3' ktvnlneg-tltlndstvtt-dviaqrgtalkltgstvln-gaid-
'UPI0005FC7C94_G3' kavnlneg-tltlndstvtt-dviaqrgtalkltgstvln-gaid-
'UPI000807301C_G3' kavnlneg-tltlndstvtt-dviaqrgtalkltgstvln-gaid-
'UPI00090A5531_G3' kavnlneg-tltlndstvtt-dviaqrgtalkltgstvln-gaid-
'UPI00092DC4B0_G3' kavnlneg-tltlndstvtt-dviaqrgtalkltgstvln-gaid-
'UPI00092DB748_G3' kavnlneg-tltlndstvtt-dviaqrgtalkltgstvln-gaid-
'UPI0001E6D993_G4' ----lskgasmvlng------dvvs--------tgd-ivnageih-
'UPI00092D946C_G4' ----lskgasmvlng------dvvs--------tgd-ivnageih-
'UPI00092DE8CA_G4' ----lskgasmvlng------dvvs--------tgd-ivnageih-
'UPI0002BC3A2E_G4' ----lskgasmvlng------dvvs--------tgd-ivnageih-
'UPI0006A04D8E_G4' ----lskgasmvlng------dvvs--------tgd-ivnageiy-
'UPI0002245125_G4' ----lskgasmvlng------dvvs--------tgd-ivnageih-
'UPI00005F1A8B_G4' ----lskgasmvlng------dvvs--------tgd-ivnageir-
'UPI000067362A_G4' ----lskgasmvlng------dvvs--------tgd-ivnageir-
'UPI0001B5B454_G4' ----lskgasmvlng------dvvs--------tgd-ivnageiy-
'UPI0000D50823_G4' ----lskgasmvlng------dvvs--------tgd-ivnageir-
'UPI0001C0981E_G4' ----lskgasmvlng------dvvs--------tgd-ivnageih-
'UPI00005F1BE0_G4' ----lskgasmvlng------dvvs--------tgd-ivnageir-
'UPI0001E6D971_G4' ----lskgasmvlng------dvvs--------tgd-ivnageih-
'UPI00005F0DBD_G4' ----lskgasmvlng------dvvs--------tgd-ivnageiy-
'UPI00005EF79B_G4' ----lskgasmvlng------dvvs--------tgd-ivnageih-
'UPI0001E17E72_G4' ----lskgasmvlng------dvvs--------tgd-ivnageih-
'UPI00016A0A8C_G4' ----lskgasmvlng------dvvs--------tgd-ivnageir-
'UPI0001AF8ADC_G4' ----lskgasmvlng------dvvs--------tgd-ivnageir-
'UPI0001B5AF68_G4' ----lskgasmvlng------dvvs--------tgd-ivnageih-
'UPI000214CB6B_G4' ----lskgasmvlng------dvvs--------tgd-ivnageir-
'UPI00021ADB8E_G4' ----lskgasmvlng------dvvs--------tgd-ivnageiy-
'UPI00019AF91D_G4' ----lskgasmvlng------dvvs--------tgd-ivnageiy-
'UPI0003917CDC_G4' ----lskgasmvlng------dvvs--------tgd-ivnageir-
'UPI000390012D_G4' ----lskgasmvlng------dvvs--------tgd-ivnageih-
'UPI0003BEDAD2_G4' ----lskgasmvlng------dvvs--------tgd-ivnageir-
'UPI000530AE1A_G4' ----lskgasmvlng------dvvs--------tgd-ivnageiy-
'UPI000535EBAA_G4' ----lskgasmvlng------dvvs--------tgd-ivnageiy-
'UPI00058C62E6_G4' ----lskgasmvlng------dvvs--------tgd-ivnageir-
'UPI00058CA78B_G4' ----lskgasmvlng------dvvs--------tgd-ivnageih-
'UPI0005CB0D29_G4' ----lskgasmvlng------dvvs--------tgd-ivnageiy-
'UPI00071659E5_G4' ----lskgasmvlng------dvvs--------tgd-ivnageir-
'UPI000750B459_G4' ----lskgasmvlng------dvvs--------tgd-ivnageir-
'UPI00076F1E58_G4' ----lskgasmvlng------dvvs--------tgd-ivnageir-
'UPI000771E52C_G4' ----lskgasmvlng------dvvs--------tgd-ivnageiy-
'UPI0007A75752_G4' ----lskgasmvlng------dvvs--------tgd-ivnageih-
'UPI0007FB464B_G4' ----lskgasmvlng------dvvs--------tgd-ivnageiy-
'UPI0007FB4FA8_G4' ----lskgasmvlng------dvvs--------tgd-ivnageih-
'UPI00080C150C_G4' ----lskgasmvlng------dvvs--------tgd-ivnageiy-
'UPI00080C08D5_G4' ----lskgasmvlng------dvvs--------tgd-ivnageir-
'UPI00090967BB_G4' ----lskgasmvlng------dvvs--------tgd-ivnageir-
'UPI0009291067_G4' ----lskgasmvlng------dvvs--------tgd-ivnageih-
'UPI00092D9226_G4' ----lskgasmvlng------dvvs--------tgd-ivnageih-
'UPI00092DE0C0_G4' ----lskgasmvlng------dvvs--------tgd-ivnageir-
'UPI00005F1287_G4' ----lskgasmvlng------dvvs--------tgd-ivnageir-
'UPI00092DB897_G4' ----lskgasmvlng------dvvs--------tgd-ivnageir-
'UPI00092D8B81_G4' ----lskgasmvlng------dvvs--------tgd-ivnageih-
'UPI00020BF782_G4' ----lskgasmvlngdvvstcdiv---------------nageih-
'UPI0001CB9117_G4' ------lngnvvstg------div---------------nageiy-
'UPI00080C0F70_G4' ----lskgasmvlng------dvvs--------tgd-ivnageiy-
'UPI00080C09BF_G4' ----lskgasmvlng------dvvs--------tgd-ivnageir-
'UPI00092DC035_G4' ----lskgasmvlng------dvvs--------tgd-ivnageih-
'UPI00005F0037_G4' ----lskgasmvlng------dvvs--------tgd-ivnageiy-
'UPI00092DACBA_G4' ----lskgasmvlng------dvvs--------tgd-ivnageir-
'UPI00092D9DF3_G4' ----lskgasmvlng------dvvs--------tgd-ivnageih-
'UPI00092D90D1_G4' ----lskgasmvlng------dvvs--------tgd-ivnageir-
'UPI0002ABFF97_G4' ----lskgasmvlng------dvvs--------tgd-ivnageiy-
'UPI000390E43C_G4' ----lskgasmvlng------dvvs--------tgd-ivnageirf
'UPI0002F46D0B_G4' ----lskgasmvlng------dvvs--------tgd-ivnageir-
'UPI0004658CB0_G4' ----lskgasmvlng------dvvs--------tgd-ivnageir-
;
END; [Characters]

BEGIN Distances;
DIMENSIONS ntax=106;
FORMAT labels=left diagonal triangle=both;
MATRIX
[1] 'UPI00003B25EE_G1'   0.0 0.013986014 0.013986014 0.02097902 0.013986014 0.013986014 0.013986014 0.013986014 0.013986014 0.013986014 0.013986014 0.04195804 0.013986014 0.013986014 0.013986014 0.013986014 0.013986014 0.013986014 0.4084507 0.4084507 0.4084507 0.4084507 0.4084507 0.4084507 0.06993007 0.013986014 0.027972028 0.02097902 0.013986014 0.02097902 0.013986014 0.04895105 0.013986014 0.062937066 0.062937066 0.055944055 0.013986014 0.04895105 0.027972028 0.04195804 0.02097902 0.02097902 0.013986014 0.027972028 0.013986014 0.013986014 0.02097902 0.4084507 0.4084507 0.4084507 0.4084507 0.4084507 0.4084507 0.4084507 0.4084507 0.4084507 0.4084507 0.4084507 0.4084507 0.4084507 0.4084507 0.4084507 0.4084507 0.4084507 0.4225352 0.4084507 0.4084507 0.4084507 0.4084507 0.4225352 0.4084507 0.4084507 0.4084507 0.4084507 0.4084507 0.4084507 0.4084507 0.4084507 0.4084507 0.4084507 0.4084507 0.43661973 0.4084507 0.4084507 0.4084507 0.4225352 0.4084507 0.4084507 0.4084507 0.4084507 0.4084507 0.4225352 0.4084507 0.41428572 0.5362319 0.4084507 0.4225352 0.4225352 0.4084507 0.4084507 0.4084507 0.4084507 0.4084507 0.4084507 0.4084507 0.4084507
[2] 'UPI000224229A_G1'   0.013986014 0.0 -2.5673907E-16 0.006993007 -2.5673907E-16 -2.5673907E-16 -2.5673907E-16 -2.5673907E-16 -2.5673907E-16 -2.5673907E-16 -2.5673907E-16 0.027972028 -2.5673907E-16 -2.5673907E-16 -2.5673907E-16 -2.5673907E-16 -2.5673907E-16 -2.5673907E-16 0.4084507 0.4084507 0.4084507 0.4084507 0.4084507 0.4084507 0.055944055 -2.5673907E-16 0.013986014 0.006993007 -2.5673907E-16 0.006993007 -2.5673907E-16 0.034965035 -2.5673907E-16 0.04895105 0.04895105 0.04195804 -2.5673907E-16 0.034965035 0.013986014 0.027972028 0.006993007 0.006993007 -2.5673907E-16 0.013986014 -2.5673907E-16 -2.5673907E-16 0.006993007 0.4084507 0.4084507 0.4084507 0.4084507 0.4084507 0.4084507 0.4084507 0.4084507 0.4084507 0.4084507 0.4084507 0.4084507 0.4084507 0.4084507 0.4084507 0.4084507 0.4084507 0.4225352 0.4084507 0.4084507 0.4084507 0.4084507 0.4225352 0.4084507 0.4084507 0.4084507 0.4084507 0.4084507 0.4084507 0.4084507 0.4084507 0.4084507 0.4084507 0.4084507 0.43661973 0.4084507 0.4084507 0.4084507 0.4225352 0.4084507 0.4084507 0.4084507 0.4084507 0.4084507 0.4225352 0.4084507 0.41428572 0.5362319 0.4084507 0.4225352 0.4225352 0.4084507 0.4084507 0.4084507 0.4084507 0.4084507 0.4084507 0.4084507 0.4084507
[3] 'UPI0001F8D949_G1'   0.013986014 -2.5673907E-16 0.0 0.006993007 -2.5673907E-16 -2.5673907E-16 -2.5673907E-16 -2.5673907E-16 -2.5673907E-16 -2.5673907E-16 -2.5673907E-16 0.027972028 -2.5673907E-16 -2.5673907E-16 -2.5673907E-16 -2.5673907E-16 -2.5673907E-16 -2.5673907E-16 0.4084507 0.4084507 0.4084507 0.4084507 0.4084507 0.4084507 0.055944055 -2.5673907E-16 0.013986014 0.006993007 -2.5673907E-16 0.006993007 -2.5673907E-16 0.034965035 -2.5673907E-16 0.04895105 0.04895105 0.04195804 -2.5673907E-16 0.034965035 0.013986014 0.027972028 0.006993007 0.006993007 -2.5673907E-16 0.013986014 -2.5673907E-16 -2.5673907E-16 0.006993007 0.4084507 0.4084507 0.4084507 0.4084507 0.4084507 0.4084507 0.4084507 0.4084507 0.4084507 0.4084507 0.4084507 0.4084507 0.4084507 0.4084507 0.4084507 0.4084507 0.4084507 0.4225352 0.4084507 0.4084507 0.4084507 0.4084507 0.4225352 0.4084507 0.4084507 0.4084507 0.4084507 0.4084507 0.4084507 0.4084507 0.4084507 0.4084507 0.4084507 0.4084507 0.43661973 0.4084507 0.4084507 0.4084507 0.4225352 0.4084507 0.4084507 0.4084507 0.4084507 0.4084507 0.4225352 0.4084507 0.41428572 0.5362319 0.4084507 0.4225352 0.4225352 0.4084507 0.4084507 0.4084507 0.4084507 0.4084507 0.4084507 0.4084507 0.4084507
[4] 'UPI00000BAB90_G1'   0.02097902 0.006993007 0.006993007 0.0 0.006993007 0.006993007 0.006993007 0.006993007 0.006993007 0.006993007 0.006993007 0.02097902 0.006993007 0.006993007 0.006993007 0.006993007 0.006993007 0.006993007 0.4084507 0.4084507 0.4084507 0.4084507 0.4084507 0.4084507 0.062937066 0.006993007 0.02097902 0.013986014 0.006993007 0.013986014 0.006993007 0.04195804 0.006993007 0.055944055 0.055944055 0.04895105 0.006993007 0.04195804 0.02097902 0.034965035 0.013986014 0.013986014 0.006993007 0.02097902 0.006993007 0.006993007 0.013986014 0.4084507 0.4084507 0.4084507 0.4084507 0.4084507 0.4084507 0.4084507 0.4084507 0.4084507 0.4084507 0.4084507 0.4084507 0.4084507 0.4084507 0.4084507 0.4084507 0.4084507 0.4225352 0.4084507 0.4084507 0.4084507 0.4084507 0.4225352 0.4084507 0.4084507 0.4084507 0.4084507 0.4084507 0.4084507 0.4084507 0.4084507 0.4084507 0.4084507 0.4084507 0.43661973 0.4084507 0.4084507 0.4084507 0.4225352 0.4084507 0.4084507 0.4084507 0.4084507 0.4084507 0.4225352 0.4084507 0.41428572 0.5362319 0.4084507 0.4225352 0.4225352 0.4084507 0.4084507 0.4084507 0.4084507 0.4084507 0.4084507 0.4084507 0.4084507
[5] 'UPI0001C3282B_G1'   0.013986014 -2.5673907E-16 -2.5673907E-16 0.006993007 0.0 -2.5673907E-16 -2.5673907E-16 -2.5673907E-16 -2.5673907E-16 -2.5673907E-16 -2.5673907E-16 0.027972028 -2.5673907E-16 -2.5673907E-16 -2.5673907E-16 -2.5673907E-16 -2.5673907E-16 -2.5673907E-16 0.4084507 0.4084507 0.4084507 0.4084507 0.4084507 0.4084507 0.055944055 -2.5673907E-16 0.013986014 0.006993007 -2.5673907E-16 0.006993007 -2.5673907E-16 0.034965035 -2.5673907E-16 0.04895105 0.04895105 0.04195804 -2.5673907E-16 0.034965035 0.013986014 0.027972028 0.006993007 0.006993007 -2.5673907E-16 0.013986014 -2.5673907E-16 -2.5673907E-16 0.006993007 0.4084507 0.4084507 0.4084507 0.4084507 0.4084507 0.4084507 0.4084507 0.4084507 0.4084507 0.4084507 0.4084507 0.4084507 0.4084507 0.4084507 0.4084507 0.4084507 0.4084507 0.4225352 0.4084507 0.4084507 0.4084507 0.4084507 0.4225352 0.4084507 0.4084507 0.4084507 0.4084507 0.4084507 0.4084507 0.4084507 0.4084507 0.4084507 0.4084507 0.4084507 0.43661973 0.4084507 0.4084507 0.4084507 0.4225352 0.4084507 0.4084507 0.4084507 0.4084507 0.4084507 0.4225352 0.4084507 0.41428572 0.5362319 0.4084507 0.4225352 0.4225352 0.4084507 0.4084507 0.4084507 0.4084507 0.4084507 0.4084507 0.4084507 0.4084507
[6] 'UPI0005797E37_G1'   0.013986014 -2.5673907E-16 -2.5673907E-16 0.006993007 -2.5673907E-16 0.0 -2.5673907E-16 -2.5673907E-16 -2.5673907E-16 -2.5673907E-16 -2.5673907E-16 0.027972028 -2.5673907E-16 -2.5673907E-16 -2.5673907E-16 -2.5673907E-16 -2.5673907E-16 -2.5673907E-16 0.4084507 0.4084507 0.4084507 0.4084507 0.4084507 0.4084507 0.055944055 -2.5673907E-16 0.013986014 0.006993007 -2.5673907E-16 0.006993007 -2.5673907E-16 0.034965035 -2.5673907E-16 0.04895105 0.04895105 0.04195804 -2.5673907E-16 0.034965035 0.013986014 0.027972028 0.006993007 0.006993007 -2.5673907E-16 0.013986014 -2.5673907E-16 -2.5673907E-16 0.006993007 0.4084507 0.4084507 0.4084507 0.4084507 0.4084507 0.4084507 0.4084507 0.4084507 0.4084507 0.4084507 0.4084507 0.4084507 0.4084507 0.4084507 0.4084507 0.4084507 0.4084507 0.4225352 0.4084507 0.4084507 0.4084507 0.4084507 0.4225352 0.4084507 0.4084507 0.4084507 0.4084507 0.4084507 0.4084507 0.4084507 0.4084507 0.4084507 0.4084507 0.4084507 0.43661973 0.4084507 0.4084507 0.4084507 0.4225352 0.4084507 0.4084507 0.4084507 0.4084507 0.4084507 0.4225352 0.4084507 0.41428572 0.5362319 0.4084507 0.4225352 0.4225352 0.4084507 0.4084507 0.4084507 0.4084507 0.4084507 0.4084507 0.4084507 0.4084507
[7] 'UPI00074FA569_G1'   0.013986014 -2.5673907E-16 -2.5673907E-16 0.006993007 -2.5673907E-16 -2.5673907E-16 0.0 -2.5673907E-16 -2.5673907E-16 -2.5673907E-16 -2.5673907E-16 0.027972028 -2.5673907E-16 -2.5673907E-16 -2.5673907E-16 -2.5673907E-16 -2.5673907E-16 -2.5673907E-16 0.4084507 0.4084507 0.4084507 0.4084507 0.4084507 0.4084507 0.055944055 -2.5673907E-16 0.013986014 0.006993007 -2.5673907E-16 0.006993007 -2.5673907E-16 0.034965035 -2.5673907E-16 0.04895105 0.04895105 0.04195804 -2.5673907E-16 0.034965035 0.013986014 0.027972028 0.006993007 0.006993007 -2.5673907E-16 0.013986014 -2.5673907E-16 -2.5673907E-16 0.006993007 0.4084507 0.4084507 0.4084507 0.4084507 0.4084507 0.4084507 0.4084507 0.4084507 0.4084507 0.4084507 0.4084507 0.4084507 0.4084507 0.4084507 0.4084507 0.4084507 0.4084507 0.4225352 0.4084507 0.4084507 0.4084507 0.4084507 0.4225352 0.4084507 0.4084507 0.4084507 0.4084507 0.4084507 0.4084507 0.4084507 0.4084507 0.4084507 0.4084507 0.4084507 0.43661973 0.4084507 0.4084507 0.4084507 0.4225352 0.4084507 0.4084507 0.4084507 0.4084507 0.4084507 0.4225352 0.4084507 0.41428572 0.5362319 0.4084507 0.4225352 0.4225352 0.4084507 0.4084507 0.4084507 0.4084507 0.4084507 0.4084507 0.4084507 0.4084507
[8] 'UPI0005980B39_G1'   0.013986014 -2.5673907E-16 -2.5673907E-16 0.006993007 -2.5673907E-16 -2.5673907E-16 -2.5673907E-16 0.0 -2.5673907E-16 -2.5673907E-16 -2.5673907E-16 0.027972028 -2.5673907E-16 -2.5673907E-16 -2.5673907E-16 -2.5673907E-16 -2.5673907E-16 -2.5673907E-16 0.4084507 0.4084507 0.4084507 0.4084507 0.4084507 0.4084507 0.055944055 -2.5673907E-16 0.013986014 0.006993007 -2.5673907E-16 0.006993007 -2.5673907E-16 0.034965035 -2.5673907E-16 0.04895105 0.04895105 0.04195804 -2.5673907E-16 0.034965035 0.013986014 0.027972028 0.006993007 0.006993007 -2.5673907E-16 0.013986014 -2.5673907E-16 -2.5673907E-16 0.006993007 0.4084507 0.4084507 0.4084507 0.4084507 0.4084507 0.4084507 0.4084507 0.4084507 0.4084507 0.4084507 0.4084507 0.4084507 0.4084507 0.4084507 0.4084507 0.4084507 0.4084507 0.4225352 0.4084507 0.4084507 0.4084507 0.4084507 0.4225352 0.4084507 0.4084507 0.4084507 0.4084507 0.4084507 0.4084507 0.4084507 0.4084507 0.4084507 0.4084507 0.4084507 0.43661973 0.4084507 0.4084507 0.4084507 0.4225352 0.4084507 0.4084507 0.4084507 0.4084507 0.4084507 0.4225352 0.4084507 0.41428572 0.5362319 0.4084507 0.4225352 0.4225352 0.4084507 0.4084507 0.4084507 0.4084507 0.4084507 0.4084507 0.4084507 0.4084507
[9] 'UPI0007A74949_G1'   0.013986014 -2.5673907E-16 -2.5673907E-16 0.006993007 -2.5673907E-16 -2.5673907E-16 -2.5673907E-16 -2.5673907E-16 0.0 -2.5673907E-16 -2.5673907E-16 0.027972028 -2.5673907E-16 -2.5673907E-16 -2.5673907E-16 -2.5673907E-16 -2.5673907E-16 -2.5673907E-16 0.4084507 0.4084507 0.4084507 0.4084507 0.4084507 0.4084507 0.055944055 -2.5673907E-16 0.013986014 0.006993007 -2.5673907E-16 0.006993007 -2.5673907E-16 0.034965035 -2.5673907E-16 0.04895105 0.04895105 0.04195804 -2.5673907E-16 0.034965035 0.013986014 0.027972028 0.006993007 0.006993007 -2.5673907E-16 0.013986014 -2.5673907E-16 -2.5673907E-16 0.006993007 0.4084507 0.4084507 0.4084507 0.4084507 0.4084507 0.4084507 0.4084507 0.4084507 0.4084507 0.4084507 0.4084507 0.4084507 0.4084507 0.4084507 0.4084507 0.4084507 0.4084507 0.4225352 0.4084507 0.4084507 0.4084507 0.4084507 0.4225352 0.4084507 0.4084507 0.4084507 0.4084507 0.4084507 0.4084507 0.4084507 0.4084507 0.4084507 0.4084507 0.4084507 0.43661973 0.4084507 0.4084507 0.4084507 0.4225352 0.4084507 0.4084507 0.4084507 0.4084507 0.4084507 0.4225352 0.4084507 0.41428572 0.5362319 0.4084507 0.4225352 0.4225352 0.4084507 0.4084507 0.4084507 0.4084507 0.4084507 0.4084507 0.4084507 0.4084507
[10] 'UPI00092D7F6D_G1'   0.013986014 -2.5673907E-16 -2.5673907E-16 0.006993007 -2.5673907E-16 -2.5673907E-16 -2.5673907E-16 -2.5673907E-16 -2.5673907E-16 0.0 -2.5673907E-16 0.027972028 -2.5673907E-16 -2.5673907E-16 -2.5673907E-16 -2.5673907E-16 -2.5673907E-16 -2.5673907E-16 0.4084507 0.4084507 0.4084507 0.4084507 0.4084507 0.4084507 0.055944055 -2.5673907E-16 0.013986014 0.006993007 -2.5673907E-16 0.006993007 -2.5673907E-16 0.034965035 -2.5673907E-16 0.04895105 0.04895105 0.04195804 -2.5673907E-16 0.034965035 0.013986014 0.027972028 0.006993007 0.006993007 -2.5673907E-16 0.013986014 -2.5673907E-16 -2.5673907E-16 0.006993007 0.4084507 0.4084507 0.4084507 0.4084507 0.4084507 0.4084507 0.4084507 0.4084507 0.4084507 0.4084507 0.4084507 0.4084507 0.4084507 0.4084507 0.4084507 0.4084507 0.4084507 0.4225352 0.4084507 0.4084507 0.4084507 0.4084507 0.4225352 0.4084507 0.4084507 0.4084507 0.4084507 0.4084507 0.4084507 0.4084507 0.4084507 0.4084507 0.4084507 0.4084507 0.43661973 0.4084507 0.4084507 0.4084507 0.4225352 0.4084507 0.4084507 0.4084507 0.4084507 0.4084507 0.4225352 0.4084507 0.41428572 0.5362319 0.4084507 0.4225352 0.4225352 0.4084507 0.4084507 0.4084507 0.4084507 0.4084507 0.4084507 0.4084507 0.4084507
[11] 'UPI00038F962F_G1'   0.013986014 -2.5673907E-16 -2.5673907E-16 0.006993007 -2.5673907E-16 -2.5673907E-16 -2.5673907E-16 -2.5673907E-16 -2.5673907E-16 -2.5673907E-16 0.0 0.027972028 -2.5673907E-16 -2.5673907E-16 -2.5673907E-16 -2.5673907E-16 -2.5673907E-16 -2.5673907E-16 0.4084507 0.4084507 0.4084507 0.4084507 0.4084507 0.4084507 0.055944055 -2.5673907E-16 0.013986014 0.006993007 -2.5673907E-16 0.006993007 -2.5673907E-16 0.034965035 -2.5673907E-16 0.04895105 0.04895105 0.04195804 -2.5673907E-16 0.034965035 0.013986014 0.027972028 0.006993007 0.006993007 -2.5673907E-16 0.013986014 -2.5673907E-16 -2.5673907E-16 0.006993007 0.4084507 0.4084507 0.4084507 0.4084507 0.4084507 0.4084507 0.4084507 0.4084507 0.4084507 0.4084507 0.4084507 0.4084507 0.4084507 0.4084507 0.4084507 0.4084507 0.4084507 0.4225352 0.4084507 0.4084507 0.4084507 0.4084507 0.4225352 0.4084507 0.4084507 0.4084507 0.4084507 0.4084507 0.4084507 0.4084507 0.4084507 0.4084507 0.4084507 0.4084507 0.43661973 0.4084507 0.4084507 0.4084507 0.4225352 0.4084507 0.4084507 0.4084507 0.4084507 0.4084507 0.4225352 0.4084507 0.41428572 0.5362319 0.4084507 0.4225352 0.4225352 0.4084507 0.4084507 0.4084507 0.4084507 0.4084507 0.4084507 0.4084507 0.4084507
[12] 'UPI0002A3734A_G1'   0.04195804 0.027972028 0.027972028 0.02097902 0.027972028 0.027972028 0.027972028 0.027972028 0.027972028 0.027972028 0.027972028 0.0 0.027972028 0.027972028 0.027972028 0.027972028 0.027972028 0.027972028 0.4225352 0.4225352 0.4225352 0.4225352 0.4225352 0.4225352 0.055944055 0.027972028 0.027972028 0.034965035 0.027972028 0.02097902 0.027972028 0.034965035 0.027972028 0.055944055 0.034965035 0.034965035 0.027972028 0.04195804 0.013986014 0.04195804 0.034965035 0.034965035 0.027972028 0.04195804 0.027972028 0.027972028 0.034965035 0.4225352 0.4225352 0.4225352 0.4225352 0.4225352 0.4225352 0.4225352 0.4225352 0.4225352 0.4225352 0.4225352 0.4225352 0.4225352 0.4225352 0.4225352 0.4225352 0.4225352 0.43661973 0.4225352 0.4225352 0.4225352 0.4225352 0.4225352 0.4225352 0.4225352 0.4225352 0.4225352 0.4225352 0.4225352 0.4225352 0.4225352 0.4225352 0.4225352 0.4225352 0.43661973 0.4225352 0.4225352 0.4225352 0.4225352 0.4225352 0.4225352 0.4225352 0.4225352 0.4225352 0.43661973 0.4225352 0.42857143 0.5362319 0.4225352 0.4225352 0.43661973 0.4225352 0.4225352 0.4225352 0.4225352 0.4225352 0.4225352 0.4225352 0.4225352
[13] 'UPI00092D9759_G1'   0.013986014 -2.5673907E-16 -2.5673907E-16 0.006993007 -2.5673907E-16 -2.5673907E-16 -2.5673907E-16 -2.5673907E-16 -2.5673907E-16 -2.5673907E-16 -2.5673907E-16 0.027972028 0.0 -2.5673907E-16 -2.5673907E-16 -2.5673907E-16 -2.5673907E-16 -2.5673907E-16 0.4084507 0.4084507 0.4084507 0.4084507 0.4084507 0.4084507 0.055944055 -2.5673907E-16 0.013986014 0.006993007 -2.5673907E-16 0.006993007 -2.5673907E-16 0.034965035 -2.5673907E-16 0.04895105 0.04895105 0.04195804 -2.5673907E-16 0.034965035 0.013986014 0.027972028 0.006993007 0.006993007 -2.5673907E-16 0.013986014 -2.5673907E-16 -2.5673907E-16 0.006993007 0.4084507 0.4084507 0.4084507 0.4084507 0.4084507 0.4084507 0.4084507 0.4084507 0.4084507 0.4084507 0.4084507 0.4084507 0.4084507 0.4084507 0.4084507 0.4084507 0.4084507 0.4225352 0.4084507 0.4084507 0.4084507 0.4084507 0.4225352 0.4084507 0.4084507 0.4084507 0.4084507 0.4084507 0.4084507 0.4084507 0.4084507 0.4084507 0.4084507 0.4084507 0.43661973 0.4084507 0.4084507 0.4084507 0.4225352 0.4084507 0.4084507 0.4084507 0.4084507 0.4084507 0.4225352 0.4084507 0.41428572 0.5362319 0.4084507 0.4225352 0.4225352 0.4084507 0.4084507 0.4084507 0.4084507 0.4084507 0.4084507 0.4084507 0.4084507
[14] 'UPI00092D7EA0_G1'   0.013986014 -2.5673907E-16 -2.5673907E-16 0.006993007 -2.5673907E-16 -2.5673907E-16 -2.5673907E-16 -2.5673907E-16 -2.5673907E-16 -2.5673907E-16 -2.5673907E-16 0.027972028 -2.5673907E-16 0.0 -2.5673907E-16 -2.5673907E-16 -2.5673907E-16 -2.5673907E-16 0.4084507 0.4084507 0.4084507 0.4084507 0.4084507 0.4084507 0.055944055 -2.5673907E-16 0.013986014 0.006993007 -2.5673907E-16 0.006993007 -2.5673907E-16 0.034965035 -2.5673907E-16 0.04895105 0.04895105 0.04195804 -2.5673907E-16 0.034965035 0.013986014 0.027972028 0.006993007 0.006993007 -2.5673907E-16 0.013986014 -2.5673907E-16 -2.5673907E-16 0.006993007 0.4084507 0.4084507 0.4084507 0.4084507 0.4084507 0.4084507 0.4084507 0.4084507 0.4084507 0.4084507 0.4084507 0.4084507 0.4084507 0.4084507 0.4084507 0.4084507 0.4084507 0.4225352 0.4084507 0.4084507 0.4084507 0.4084507 0.4225352 0.4084507 0.4084507 0.4084507 0.4084507 0.4084507 0.4084507 0.4084507 0.4084507 0.4084507 0.4084507 0.4084507 0.43661973 0.4084507 0.4084507 0.4084507 0.4225352 0.4084507 0.4084507 0.4084507 0.4084507 0.4084507 0.4225352 0.4084507 0.41428572 0.5362319 0.4084507 0.4225352 0.4225352 0.4084507 0.4084507 0.4084507 0.4084507 0.4084507 0.4084507 0.4084507 0.4084507
[15] 'UPI00000B27C8_G1'   0.013986014 -2.5673907E-16 -2.5673907E-16 0.006993007 -2.5673907E-16 -2.5673907E-16 -2.5673907E-16 -2.5673907E-16 -2.5673907E-16 -2.5673907E-16 -2.5673907E-16 0.027972028 -2.5673907E-16 -2.5673907E-16 0.0 -2.5673907E-16 -2.5673907E-16 -2.5673907E-16 0.4084507 0.4084507 0.4084507 0.4084507 0.4084507 0.4084507 0.055944055 -2.5673907E-16 0.013986014 0.006993007 -2.5673907E-16 0.006993007 -2.5673907E-16 0.034965035 -2.5673907E-16 0.04895105 0.04895105 0.04195804 -2.5673907E-16 0.034965035 0.013986014 0.027972028 0.006993007 0.006993007 -2.5673907E-16 0.013986014 -2.5673907E-16 -2.5673907E-16 0.006993007 0.4084507 0.4084507 0.4084507 0.4084507 0.4084507 0.4084507 0.4084507 0.4084507 0.4084507 0.4084507 0.4084507 0.4084507 0.4084507 0.4084507 0.4084507 0.4084507 0.4084507 0.4225352 0.4084507 0.4084507 0.4084507 0.4084507 0.4225352 0.4084507 0.4084507 0.4084507 0.4084507 0.4084507 0.4084507 0.4084507 0.4084507 0.4084507 0.4084507 0.4084507 0.43661973 0.4084507 0.4084507 0.4084507 0.4225352 0.4084507 0.4084507 0.4084507 0.4084507 0.4084507 0.4225352 0.4084507 0.41428572 0.5362319 0.4084507 0.4225352 0.4225352 0.4084507 0.4084507 0.4084507 0.4084507 0.4084507 0.4084507 0.4084507 0.4084507
[16] 'UPI0005FC7343_G1'   0.013986014 -2.5673907E-16 -2.5673907E-16 0.006993007 -2.5673907E-16 -2.5673907E-16 -2.5673907E-16 -2.5673907E-16 -2.5673907E-16 -2.5673907E-16 -2.5673907E-16 0.027972028 -2.5673907E-16 -2.5673907E-16 -2.5673907E-16 0.0 -2.5673907E-16 -2.5673907E-16 0.4084507 0.4084507 0.4084507 0.4084507 0.4084507 0.4084507 0.055944055 -2.5673907E-16 0.013986014 0.006993007 -2.5673907E-16 0.006993007 -2.5673907E-16 0.034965035 -2.5673907E-16 0.04895105 0.04895105 0.04195804 -2.5673907E-16 0.034965035 0.013986014 0.027972028 0.006993007 0.006993007 -2.5673907E-16 0.013986014 -2.5673907E-16 -2.5673907E-16 0.006993007 0.4084507 0.4084507 0.4084507 0.4084507 0.4084507 0.4084507 0.4084507 0.4084507 0.4084507 0.4084507 0.4084507 0.4084507 0.4084507 0.4084507 0.4084507 0.4084507 0.4084507 0.4225352 0.4084507 0.4084507 0.4084507 0.4084507 0.4225352 0.4084507 0.4084507 0.4084507 0.4084507 0.4084507 0.4084507 0.4084507 0.4084507 0.4084507 0.4084507 0.4084507 0.43661973 0.4084507 0.4084507 0.4084507 0.4225352 0.4084507 0.4084507 0.4084507 0.4084507 0.4084507 0.4225352 0.4084507 0.41428572 0.5362319 0.4084507 0.4225352 0.4225352 0.4084507 0.4084507 0.4084507 0.4084507 0.4084507 0.4084507 0.4084507 0.4084507
[17] 'UPI00092A793C_G1'   0.013986014 -2.5673907E-16 -2.5673907E-16 0.006993007 -2.5673907E-16 -2.5673907E-16 -2.5673907E-16 -2.5673907E-16 -2.5673907E-16 -2.5673907E-16 -2.5673907E-16 0.027972028 -2.5673907E-16 -2.5673907E-16 -2.5673907E-16 -2.5673907E-16 0.0 -2.5673907E-16 0.4084507 0.4084507 0.4084507 0.4084507 0.4084507 0.4084507 0.055944055 -2.5673907E-16 0.013986014 0.006993007 -2.5673907E-16 0.006993007 -2.5673907E-16 0.034965035 -2.5673907E-16 0.04895105 0.04895105 0.04195804 -2.5673907E-16 0.034965035 0.013986014 0.027972028 0.006993007 0.006993007 -2.5673907E-16 0.013986014 -2.5673907E-16 -2.5673907E-16 0.006993007 0.4084507 0.4084507 0.4084507 0.4084507 0.4084507 0.4084507 0.4084507 0.4084507 0.4084507 0.4084507 0.4084507 0.4084507 0.4084507 0.4084507 0.4084507 0.4084507 0.4084507 0.4225352 0.4084507 0.4084507 0.4084507 0.4084507 0.4225352 0.4084507 0.4084507 0.4084507 0.4084507 0.4084507 0.4084507 0.4084507 0.4084507 0.4084507 0.4084507 0.4084507 0.43661973 0.4084507 0.4084507 0.4084507 0.4225352 0.4084507 0.4084507 0.4084507 0.4084507 0.4084507 0.4225352 0.4084507 0.41428572 0.5362319 0.4084507 0.4225352 0.4225352 0.4084507 0.4084507 0.4084507 0.4084507 0.4084507 0.4084507 0.4084507 0.4084507
[18] 'UPI000578D381_G1'   0.013986014 -2.5673907E-16 -2.5673907E-16 0.006993007 -2.5673907E-16 -2.5673907E-16 -2.5673907E-16 -2.5673907E-16 -2.5673907E-16 -2.5673907E-16 -2.5673907E-16 0.027972028 -2.5673907E-16 -2.5673907E-16 -2.5673907E-16 -2.5673907E-16 -2.5673907E-16 0.0 0.4084507 0.4084507 0.4084507 0.4084507 0.4084507 0.4084507 0.055944055 -2.5673907E-16 0.013986014 0.006993007 -2.5673907E-16 0.006993007 -2.5673907E-16 0.034965035 -2.5673907E-16 0.04895105 0.04895105 0.04195804 -2.5673907E-16 0.034965035 0.013986014 0.027972028 0.006993007 0.006993007 -2.5673907E-16 0.013986014 -2.5673907E-16 -2.5673907E-16 0.006993007 0.4084507 0.4084507 0.4084507 0.4084507 0.4084507 0.4084507 0.4084507 0.4084507 0.4084507 0.4084507 0.4084507 0.4084507 0.4084507 0.4084507 0.4084507 0.4084507 0.4084507 0.4225352 0.4084507 0.4084507 0.4084507 0.4084507 0.4225352 0.4084507 0.4084507 0.4084507 0.4084507 0.4084507 0.4084507 0.4084507 0.4084507 0.4084507 0.4084507 0.4084507 0.43661973 0.4084507 0.4084507 0.4084507 0.4225352 0.4084507 0.4084507 0.4084507 0.4084507 0.4084507 0.4225352 0.4084507 0.41428572 0.5362319 0.4084507 0.4225352 0.4225352 0.4084507 0.4084507 0.4084507 0.4084507 0.4084507 0.4084507 0.4084507 0.4084507
[19] 'UPI00000D07E5_G2'   0.4084507 0.4084507 0.4084507 0.4084507 0.4084507 0.4084507 0.4084507 0.4084507 0.4084507 0.4084507 0.4084507 0.4225352 0.4084507 0.4084507 0.4084507 0.4084507 0.4084507 0.4084507 0.0 0.033333335 0.011111111 0.033333335 0.022222223 5.551115E-17 0.43661973 0.4084507 0.4225352 0.4084507 0.4084507 0.4225352 0.4084507 0.4225352 0.4084507 0.4225352 0.4225352 0.4225352 0.4084507 0.4225352 0.4225352 0.4225352 0.4084507 0.4084507 0.4084507 0.4084507 0.4084507 0.4084507 0.4225352 0.022222223 0.022222223 0.044444446 0.033333335 0.044444446 0.033333335 0.022222223 0.022222223 0.044444446 0.033333335 0.022222223 0.022222223 0.033333335 0.044444446 0.022222223 0.033333335 0.011111111 0.033333335 0.022222223 0.022222223 0.033333335 0.044444446 0.022222223 0.033333335 0.033333335 0.044444446 0.044444446 0.011111111 0.033333335 0.044444446 0.033333335 0.033333335 0.011111111 0.055555556 0.044444446 0.033333335 0.022222223 0.044444446 0.022222223 0.033333335 0.044444446 0.022222223 0.011111111 0.022222223 0.033333335 0.044444446 0.035714287 0.2361111 0.044444446 0.022222223 0.033333335 0.044444446 0.033333335 0.022222223 0.022222223 0.044444446 0.033333335 0.033333335 0.022222223
[20] 'UPI0001F68B55_G2'   0.4084507 0.4084507 0.4084507 0.4084507 0.4084507 0.4084507 0.4084507 0.4084507 0.4084507 0.4084507 0.4084507 0.4225352 0.4084507 0.4084507 0.4084507 0.4084507 0.4084507 0.4084507 0.033333335 0.0 0.022222223 0.044444446 0.011111111 0.033333335 0.43661973 0.4084507 0.4225352 0.4084507 0.4084507 0.4225352 0.4084507 0.4225352 0.4084507 0.4225352 0.4225352 0.4225352 0.4084507 0.4225352 0.4225352 0.4225352 0.4084507 0.4084507 0.4084507 0.4084507 0.4084507 0.4084507 0.4225352 0.011111111 0.011111111 0.033333335 0.044444446 0.044444446 0.044444446 0.055555556 0.055555556 0.044444446 0.044444446 0.011111111 0.055555556 0.044444446 0.044444446 0.011111111 0.022222223 0.022222223 0.044444446 0.011111111 0.033333335 0.055555556 0.044444446 0.033333335 2.7755576E-17 0.06666667 0.044444446 0.044444446 0.022222223 0.044444446 0.044444446 0.044444446 0.044444446 0.022222223 0.055555556 0.033333335 0.033333335 0.011111111 0.044444446 0.033333335 0.044444446 0.033333335 0.011111111 0.022222223 0.055555556 0.044444446 0.033333335 0.023809524 0.2361111 0.044444446 0.033333335 0.022222223 0.044444446 0.044444446 0.011111111 0.033333335 0.044444446 0.044444446 0.044444446 0.055555556
[21] 'UPI00005F0EEA_G2'   0.4084507 0.4084507 0.4084507 0.4084507 0.4084507 0.4084507 0.4084507 0.4084507 0.4084507 0.4084507 0.4084507 0.4225352 0.4084507 0.4084507 0.4084507 0.4084507 0.4084507 0.4084507 0.011111111 0.022222223 0.0 0.044444446 0.011111111 0.011111111 0.43661973 0.4084507 0.4225352 0.4084507 0.4084507 0.4225352 0.4084507 0.4225352 0.4084507 0.4225352 0.4225352 0.4225352 0.4084507 0.4225352 0.4225352 0.4225352 0.4084507 0.4084507 0.4084507 0.4084507 0.4084507 0.4084507 0.4225352 0.011111111 0.011111111 0.033333335 0.044444446 0.033333335 0.044444446 0.033333335 0.033333335 0.033333335 0.022222223 0.011111111 0.033333335 0.044444446 0.033333335 0.011111111 0.022222223 2.7755576E-17 0.022222223 0.011111111 0.011111111 0.044444446 0.033333335 0.011111111 0.022222223 0.044444446 0.033333335 0.033333335 2.7755576E-17 0.044444446 0.033333335 0.022222223 0.022222223 2.7755576E-17 0.044444446 0.033333335 0.022222223 0.011111111 0.033333335 0.011111111 0.022222223 0.033333335 0.011111111 2.7755576E-17 0.033333335 0.022222223 0.033333335 0.023809524 0.22222222 0.033333335 0.011111111 0.022222223 0.033333335 0.022222223 0.011111111 0.011111111 0.033333335 0.022222223 0.022222223 0.033333335
[22] 'UPI000209C9FC_G2'   0.4084507 0.4084507 0.4084507 0.4084507 0.4084507 0.4084507 0.4084507 0.4084507 0.4084507 0.4084507 0.4084507 0.4225352 0.4084507 0.4084507 0.4084507 0.4084507 0.4084507 0.4084507 0.033333335 0.044444446 0.044444446 0.0 0.033333335 0.033333335 0.43661973 0.4084507 0.4225352 0.4084507 0.4084507 0.4225352 0.4084507 0.4225352 0.4084507 0.4225352 0.4225352 0.4225352 0.4084507 0.4225352 0.4225352 0.4225352 0.4084507 0.4084507 0.4084507 0.4084507 0.4084507 0.4084507 0.4225352 0.033333335 0.033333335 0.033333335 -5.551115E-17 0.044444446 -5.551115E-17 0.011111111 0.011111111 0.044444446 0.022222223 0.033333335 0.011111111 0.022222223 0.044444446 0.033333335 0.022222223 0.044444446 0.044444446 0.033333335 0.033333335 0.033333335 0.044444446 0.055555556 0.044444446 0.022222223 0.044444446 0.044444446 0.044444446 -5.551115E-17 0.044444446 0.022222223 0.044444446 0.044444446 0.033333335 0.055555556 0.055555556 0.033333335 0.044444446 0.055555556 0.044444446 0.033333335 0.033333335 0.044444446 0.011111111 0.06666667 0.033333335 0.04761905 0.2361111 0.044444446 0.055555556 0.044444446 0.044444446 0.06666667 0.033333335 0.055555556 0.044444446 0.044444446 0.022222223 0.011111111
[23] 'UPI000B7CCF26_G2'   0.4084507 0.4084507 0.4084507 0.4084507 0.4084507 0.4084507 0.4084507 0.4084507 0.4084507 0.4084507 0.4084507 0.4225352 0.4084507 0.4084507 0.4084507 0.4084507 0.4084507 0.4084507 0.022222223 0.011111111 0.011111111 0.033333335 0.0 0.022222223 0.43661973 0.4084507 0.4225352 0.4084507 0.4084507 0.4225352 0.4084507 0.4225352 0.4084507 0.4225352 0.4225352 0.4225352 0.4084507 0.4225352 0.4225352 0.4225352 0.4084507 0.4084507 0.4084507 0.4084507 0.4084507 0.4084507 0.4225352 2.7755576E-17 2.7755576E-17 0.022222223 0.033333335 0.033333335 0.033333335 0.044444446 0.044444446 0.033333335 0.033333335 2.7755576E-17 0.044444446 0.033333335 0.033333335 2.7755576E-17 0.011111111 0.011111111 0.033333335 2.7755576E-17 0.022222223 0.044444446 0.033333335 0.022222223 0.011111111 0.055555556 0.033333335 0.033333335 0.011111111 0.033333335 0.033333335 0.033333335 0.033333335 0.011111111 0.044444446 0.022222223 0.022222223 2.7755576E-17 0.033333335 0.022222223 0.033333335 0.022222223 2.7755576E-17 0.011111111 0.044444446 0.033333335 0.022222223 0.011904762 0.22222222 0.033333335 0.022222223 0.011111111 0.033333335 0.033333335 2.7755576E-17 0.022222223 0.033333335 0.033333335 0.033333335 0.044444446
[24] 'UPI0005CFB5F3_G2'   0.4084507 0.4084507 0.4084507 0.4084507 0.4084507 0.4084507 0.4084507 0.4084507 0.4084507 0.4084507 0.4084507 0.4225352 0.4084507 0.4084507 0.4084507 0.4084507 0.4084507 0.4084507 5.551115E-17 0.033333335 0.011111111 0.033333335 0.022222223 0.0 0.43661973 0.4084507 0.4225352 0.4084507 0.4084507 0.4225352 0.4084507 0.4225352 0.4084507 0.4225352 0.4225352 0.4225352 0.4084507 0.4225352 0.4225352 0.4225352 0.4084507 0.4084507 0.4084507 0.4084507 0.4084507 0.4084507 0.4225352 0.022222223 0.022222223 0.044444446 0.033333335 0.044444446 0.033333335 0.022222223 0.022222223 0.044444446 0.033333335 0.022222223 0.022222223 0.033333335 0.044444446 0.022222223 0.033333335 0.011111111 0.033333335 0.022222223 0.022222223 0.033333335 0.044444446 0.022222223 0.033333335 0.033333335 0.044444446 0.044444446 0.011111111 0.033333335 0.044444446 0.033333335 0.033333335 0.011111111 0.055555556 0.044444446 0.033333335 0.022222223 0.044444446 0.022222223 0.033333335 0.044444446 0.022222223 0.011111111 0.022222223 0.033333335 0.044444446 0.035714287 0.2361111 0.044444446 0.022222223 0.033333335 0.044444446 0.033333335 0.022222223 0.022222223 0.044444446 0.033333335 0.033333335 0.022222223
[25] 'UPI00000E49D2_G3'   0.06993007 0.055944055 0.055944055 0.062937066 0.055944055 0.055944055 0.055944055 0.055944055 0.055944055 0.055944055 0.055944055 0.055944055 0.055944055 0.055944055 0.055944055 0.055944055 0.055944055 0.055944055 0.43661973 0.43661973 0.43661973 0.43661973 0.43661973 0.43661973 0.0 0.055944055 0.04195804 0.04895105 0.055944055 0.04895105 0.055944055 0.034965035 0.055944055 0.055944055 0.04895105 0.04895105 0.055944055 0.04195804 0.04195804 0.04195804 0.062937066 0.062937066 0.055944055 0.06993007 0.055944055 0.055944055 0.062937066 0.43661973 0.43661973 0.43661973 0.43661973 0.43661973 0.43661973 0.43661973 0.43661973 0.43661973 0.43661973 0.43661973 0.43661973 0.43661973 0.43661973 0.43661973 0.43661973 0.43661973 0.45070422 0.43661973 0.43661973 0.43661973 0.43661973 0.43661973 0.43661973 0.43661973 0.43661973 0.43661973 0.43661973 0.43661973 0.43661973 0.43661973 0.43661973 0.43661973 0.43661973 0.45070422 0.43661973 0.43661973 0.43661973 0.43661973 0.43661973 0.43661973 0.43661973 0.43661973 0.43661973 0.45070422 0.43661973 0.41428572 0.5072464 0.43661973 0.43661973 0.45070422 0.43661973 0.43661973 0.43661973 0.43661973 0.43661973 0.43661973 0.43661973 0.43661973
[26] 'UPI00000E4A66_G3'   0.013986014 -2.5673907E-16 -2.5673907E-16 0.006993007 -2.5673907E-16 -2.5673907E-16 -2.5673907E-16 -2.5673907E-16 -2.5673907E-16 -2.5673907E-16 -2.5673907E-16 0.027972028 -2.5673907E-16 -2.5673907E-16 -2.5673907E-16 -2.5673907E-16 -2.5673907E-16 -2.5673907E-16 0.4084507 0.4084507 0.4084507 0.4084507 0.4084507 0.4084507 0.055944055 0.0 0.013986014 0.006993007 -2.5673907E-16 0.006993007 -2.5673907E-16 0.034965035 -2.5673907E-16 0.04895105 0.04895105 0.04195804 -2.5673907E-16 0.034965035 0.013986014 0.027972028 0.006993007 0.006993007 -2.5673907E-16 0.013986014 -2.5673907E-16 -2.5673907E-16 0.006993007 0.4084507 0.4084507 0.4084507 0.4084507 0.4084507 0.4084507 0.4084507 0.4084507 0.4084507 0.4084507 0.4084507 0.4084507 0.4084507 0.4084507 0.4084507 0.4084507 0.4084507 0.4225352 0.4084507 0.4084507 0.4084507 0.4084507 0.4225352 0.4084507 0.4084507 0.4084507 0.4084507 0.4084507 0.4084507 0.4084507 0.4084507 0.4084507 0.4084507 0.4084507 0.43661973 0.4084507 0.4084507 0.4084507 0.4225352 0.4084507 0.4084507 0.4084507 0.4084507 0.4084507 0.4225352 0.4084507 0.41428572 0.5362319 0.4084507 0.4225352 0.4225352 0.4084507 0.4084507 0.4084507 0.4084507 0.4084507 0.4084507 0.4084507 0.4084507
[27] 'UPI000037640F_G3'   0.027972028 0.013986014 0.013986014 0.02097902 0.013986014 0.013986014 0.013986014 0.013986014 0.013986014 0.013986014 0.013986014 0.027972028 0.013986014 0.013986014 0.013986014 0.013986014 0.013986014 0.013986014 0.4225352 0.4225352 0.4225352 0.4225352 0.4225352 0.4225352 0.04195804 0.013986014 0.0 0.02097902 0.013986014 0.006993007 0.013986014 0.02097902 0.013986014 0.04195804 0.034965035 0.034965035 0.013986014 0.027972028 0.013986014 0.013986014 0.02097902 0.02097902 0.013986014 0.027972028 0.013986014 0.013986014 0.02097902 0.4225352 0.4225352 0.4225352 0.4225352 0.4225352 0.4225352 0.4225352 0.4225352 0.4225352 0.4225352 0.4225352 0.4225352 0.4225352 0.4225352 0.4225352 0.4225352 0.4225352 0.43661973 0.4225352 0.4225352 0.4225352 0.4225352 0.4225352 0.4225352 0.4225352 0.4225352 0.4225352 0.4225352 0.4225352 0.4225352 0.4225352 0.4225352 0.4225352 0.4225352 0.43661973 0.4225352 0.4225352 0.4225352 0.4225352 0.4225352 0.4225352 0.4225352 0.4225352 0.4225352 0.43661973 0.4225352 0.42857143 0.5362319 0.4225352 0.4225352 0.43661973 0.4225352 0.4225352 0.4225352 0.4225352 0.4225352 0.4225352 0.4225352 0.4225352
[28] 'UPI000000CD3C_G3'   0.02097902 0.006993007 0.006993007 0.013986014 0.006993007 0.006993007 0.006993007 0.006993007 0.006993007 0.006993007 0.006993007 0.034965035 0.006993007 0.006993007 0.006993007 0.006993007 0.006993007 0.006993007 0.4084507 0.4084507 0.4084507 0.4084507 0.4084507 0.4084507 0.04895105 0.006993007 0.02097902 0.0 0.006993007 0.013986014 0.006993007 0.027972028 0.006993007 0.04195804 0.04195804 0.034965035 0.006993007 0.027972028 0.02097902 0.02097902 0.013986014 0.013986014 0.006993007 0.02097902 0.006993007 0.006993007 0.013986014 0.4084507 0.4084507 0.4084507 0.4084507 0.4084507 0.4084507 0.4084507 0.4084507 0.4084507 0.4084507 0.4084507 0.4084507 0.4084507 0.4084507 0.4084507 0.4084507 0.4084507 0.4225352 0.4084507 0.4084507 0.4084507 0.4084507 0.4225352 0.4084507 0.4084507 0.4084507 0.4084507 0.4084507 0.4084507 0.4084507 0.4084507 0.4084507 0.4084507 0.4084507 0.43661973 0.4084507 0.4084507 0.4084507 0.4225352 0.4084507 0.4084507 0.4084507 0.4084507 0.4084507 0.4225352 0.4084507 0.41428572 0.5217391 0.4084507 0.4225352 0.4225352 0.4084507 0.4084507 0.4084507 0.4084507 0.4084507 0.4084507 0.4084507 0.4084507
[29] 'UPI0001888EFC_G3'   0.013986014 -2.5673907E-16 -2.5673907E-16 0.006993007 -2.5673907E-16 -2.5673907E-16 -2.5673907E-16 -2.5673907E-16 -2.5673907E-16 -2.5673907E-16 -2.5673907E-16 0.027972028 -2.5673907E-16 -2.5673907E-16 -2.5673907E-16 -2.5673907E-16 -2.5673907E-16 -2.5673907E-16 0.4084507 0.4084507 0.4084507 0.4084507 0.4084507 0.4084507 0.055944055 -2.5673907E-16 0.013986014 0.006993007 0.0 0.006993007 -2.5673907E-16 0.034965035 -2.5673907E-16 0.04895105 0.04895105 0.04195804 -2.5673907E-16 0.034965035 0.013986014 0.027972028 0.006993007 0.006993007 -2.5673907E-16 0.013986014 -2.5673907E-16 -2.5673907E-16 0.006993007 0.4084507 0.4084507 0.4084507 0.4084507 0.4084507 0.4084507 0.4084507 0.4084507 0.4084507 0.4084507 0.4084507 0.4084507 0.4084507 0.4084507 0.4084507 0.4084507 0.4084507 0.4225352 0.4084507 0.4084507 0.4084507 0.4084507 0.4225352 0.4084507 0.4084507 0.4084507 0.4084507 0.4084507 0.4084507 0.4084507 0.4084507 0.4084507 0.4084507 0.4084507 0.43661973 0.4084507 0.4084507 0.4084507 0.4225352 0.4084507 0.4084507 0.4084507 0.4084507 0.4084507 0.4225352 0.4084507 0.41428572 0.5362319 0.4084507 0.4225352 0.4225352 0.4084507 0.4084507 0.4084507 0.4084507 0.4084507 0.4084507 0.4084507 0.4084507
[30] 'UPI0001EB6ED2_G3'   0.02097902 0.006993007 0.006993007 0.013986014 0.006993007 0.006993007 0.006993007 0.006993007 0.006993007 0.006993007 0.006993007 0.02097902 0.006993007 0.006993007 0.006993007 0.006993007 0.006993007 0.006993007 0.4225352 0.4225352 0.4225352 0.4225352 0.4225352 0.4225352 0.04895105 0.006993007 0.006993007 0.013986014 0.006993007 0.0 0.006993007 0.027972028 0.006993007 0.04895105 0.04195804 0.04195804 0.006993007 0.034965035 0.006993007 0.02097902 0.013986014 0.013986014 0.006993007 0.02097902 0.006993007 0.006993007 0.013986014 0.4225352 0.4225352 0.4225352 0.4225352 0.4225352 0.4225352 0.4225352 0.4225352 0.4225352 0.4225352 0.4225352 0.4225352 0.4225352 0.4225352 0.4225352 0.4225352 0.4225352 0.43661973 0.4225352 0.4225352 0.4225352 0.4225352 0.4225352 0.4225352 0.4225352 0.4225352 0.4225352 0.4225352 0.4225352 0.4225352 0.4225352 0.4225352 0.4225352 0.4225352 0.43661973 0.4225352 0.4225352 0.4225352 0.4225352 0.4225352 0.4225352 0.4225352 0.4225352 0.4225352 0.43661973 0.4225352 0.42857143 0.5362319 0.4225352 0.4225352 0.43661973 0.4225352 0.4225352 0.4225352 0.4225352 0.4225352 0.4225352 0.4225352 0.4225352
[31] 'UPI000391710D_G3'   0.013986014 -2.5673907E-16 -2.5673907E-16 0.006993007 -2.5673907E-16 -2.5673907E-16 -2.5673907E-16 -2.5673907E-16 -2.5673907E-16 -2.5673907E-16 -2.5673907E-16 0.027972028 -2.5673907E-16 -2.5673907E-16 -2.5673907E-16 -2.5673907E-16 -2.5673907E-16 -2.5673907E-16 0.4084507 0.4084507 0.4084507 0.4084507 0.4084507 0.4084507 0.055944055 -2.5673907E-16 0.013986014 0.006993007 -2.5673907E-16 0.006993007 0.0 0.034965035 -2.5673907E-16 0.04895105 0.04895105 0.04195804 -2.5673907E-16 0.034965035 0.013986014 0.027972028 0.006993007 0.006993007 -2.5673907E-16 0.013986014 -2.5673907E-16 -2.5673907E-16 0.006993007 0.4084507 0.4084507 0.4084507 0.4084507 0.4084507 0.4084507 0.4084507 0.4084507 0.4084507 0.4084507 0.4084507 0.4084507 0.4084507 0.4084507 0.4084507 0.4084507 0.4084507 0.4225352 0.4084507 0.4084507 0.4084507 0.4084507 0.4225352 0.4084507 0.4084507 0.4084507 0.4084507 0.4084507 0.4084507 0.4084507 0.4084507 0.4084507 0.4084507 0.4084507 0.43661973 0.4084507 0.4084507 0.4084507 0.4225352 0.4084507 0.4084507 0.4084507 0.4084507 0.4084507 0.4225352 0.4084507 0.41428572 0.5362319 0.4084507 0.4225352 0.4225352 0.4084507 0.4084507 0.4084507 0.4084507 0.4084507 0.4084507 0.4084507 0.4084507
[32] 'UPI0001C327EF_G3'   0.04895105 0.034965035 0.034965035 0.04195804 0.034965035 0.034965035 0.034965035 0.034965035 0.034965035 0.034965035 0.034965035 0.034965035 0.034965035 0.034965035 0.034965035 0.034965035 0.034965035 0.034965035 0.4225352 0.4225352 0.4225352 0.4225352 0.4225352 0.4225352 0.034965035 0.034965035 0.02097902 0.027972028 0.034965035 0.027972028 0.034965035 0.0 0.034965035 0.02097902 0.013986014 0.027972028 0.034965035 0.006993007 0.02097902 0.006993007 0.04195804 0.027972028 0.034965035 0.04895105 0.034965035 0.034965035 0.04195804 0.4225352 0.4225352 0.4225352 0.4225352 0.4225352 0.4225352 0.4225352 0.4225352 0.4225352 0.4225352 0.4225352 0.4225352 0.4225352 0.4225352 0.4225352 0.4225352 0.4225352 0.43661973 0.4225352 0.4225352 0.4225352 0.4225352 0.4225352 0.4225352 0.4225352 0.4225352 0.4225352 0.4225352 0.4225352 0.4225352 0.4225352 0.4225352 0.4225352 0.4225352 0.43661973 0.4225352 0.4225352 0.4225352 0.4225352 0.4225352 0.4225352 0.4225352 0.4225352 0.4225352 0.43661973 0.4225352 0.42857143 0.5217391 0.4225352 0.4225352 0.43661973 0.4225352 0.4225352 0.4225352 0.4225352 0.4225352 0.4225352 0.4225352 0.4225352
[33] 'UPI0002242A36_G3'   0.013986014 -2.5673907E-16 -2.5673907E-16 0.006993007 -2.5673907E-16 -2.5673907E-16 -2.5673907E-16 -2.5673907E-16 -2.5673907E-16 -2.5673907E-16 -2.5673907E-16 0.027972028 -2.5673907E-16 -2.5673907E-16 -2.5673907E-16 -2.5673907E-16 -2.5673907E-16 -2.5673907E-16 0.4084507 0.4084507 0.4084507 0.4084507 0.4084507 0.4084507 0.055944055 -2.5673907E-16 0.013986014 0.006993007 -2.5673907E-16 0.006993007 -2.5673907E-16 0.034965035 0.0 0.04895105 0.04895105 0.04195804 -2.5673907E-16 0.034965035 0.013986014 0.027972028 0.006993007 0.006993007 -2.5673907E-16 0.013986014 -2.5673907E-16 -2.5673907E-16 0.006993007 0.4084507 0.4084507 0.4084507 0.4084507 0.4084507 0.4084507 0.4084507 0.4084507 0.4084507 0.4084507 0.4084507 0.4084507 0.4084507 0.4084507 0.4084507 0.4084507 0.4084507 0.4225352 0.4084507 0.4084507 0.4084507 0.4084507 0.4225352 0.4084507 0.4084507 0.4084507 0.4084507 0.4084507 0.4084507 0.4084507 0.4084507 0.4084507 0.4084507 0.4084507 0.43661973 0.4084507 0.4084507 0.4084507 0.4225352 0.4084507 0.4084507 0.4084507 0.4084507 0.4084507 0.4225352 0.4084507 0.41428572 0.5362319 0.4084507 0.4225352 0.4225352 0.4084507 0.4084507 0.4084507 0.4084507 0.4084507 0.4084507 0.4084507 0.4084507
[34] 'UPI0001887A37_G3'   0.062937066 0.04895105 0.04895105 0.055944055 0.04895105 0.04895105 0.04895105 0.04895105 0.04895105 0.04895105 0.04895105 0.055944055 0.04895105 0.04895105 0.04895105 0.04895105 0.04895105 0.04895105 0.4225352 0.4225352 0.4225352 0.4225352 0.4225352 0.4225352 0.055944055 0.04895105 0.04195804 0.04195804 0.04895105 0.04895105 0.04895105 0.02097902 0.04895105 0.0 0.034965035 0.02097902 0.04895105 0.013986014 0.04195804 0.027972028 0.055944055 0.04195804 0.04895105 0.062937066 0.04895105 0.04895105 0.055944055 0.4225352 0.4225352 0.4225352 0.4225352 0.4225352 0.4225352 0.4225352 0.4225352 0.4225352 0.4225352 0.4225352 0.4225352 0.4225352 0.4225352 0.4225352 0.4225352 0.4225352 0.43661973 0.4225352 0.4225352 0.4225352 0.4225352 0.4225352 0.4225352 0.4225352 0.4225352 0.4225352 0.4225352 0.4225352 0.4225352 0.4225352 0.4225352 0.4225352 0.4225352 0.4225352 0.4225352 0.4225352 0.4225352 0.4225352 0.4225352 0.4225352 0.4225352 0.4225352 0.4225352 0.43661973 0.4225352 0.42857143 0.5217391 0.4225352 0.4225352 0.43661973 0.4225352 0.4225352 0.4225352 0.4225352 0.4225352 0.4225352 0.4225352 0.4225352
[35] 'UPI00038F52B5_G3'   0.062937066 0.04895105 0.04895105 0.055944055 0.04895105 0.04895105 0.04895105 0.04895105 0.04895105 0.04895105 0.04895105 0.034965035 0.04895105 0.04895105 0.04895105 0.04895105 0.04895105 0.04895105 0.4225352 0.4225352 0.4225352 0.4225352 0.4225352 0.4225352 0.04895105 0.04895105 0.034965035 0.04195804 0.04895105 0.04195804 0.04895105 0.013986014 0.04895105 0.034965035 0.0 0.027972028 0.04895105 0.02097902 0.034965035 0.02097902 0.055944055 0.04195804 0.04895105 0.062937066 0.04895105 0.04895105 0.055944055 0.4225352 0.4225352 0.4225352 0.4225352 0.4225352 0.4225352 0.4225352 0.4225352 0.4225352 0.4225352 0.4225352 0.4225352 0.4225352 0.4225352 0.4225352 0.4225352 0.4225352 0.43661973 0.4225352 0.4225352 0.4225352 0.4225352 0.4225352 0.4225352 0.4225352 0.4225352 0.4225352 0.4225352 0.4225352 0.4225352 0.4225352 0.4225352 0.4225352 0.4225352 0.43661973 0.4225352 0.4225352 0.4225352 0.4225352 0.4225352 0.4225352 0.4225352 0.4225352 0.4225352 0.43661973 0.4225352 0.42857143 0.5217391 0.4225352 0.4225352 0.43661973 0.4225352 0.4225352 0.4225352 0.4225352 0.4225352 0.4225352 0.4225352 0.4225352
[36] 'UPI00074F860D_G3'   0.055944055 0.04195804 0.04195804 0.04895105 0.04195804 0.04195804 0.04195804 0.04195804 0.04195804 0.04195804 0.04195804 0.034965035 0.04195804 0.04195804 0.04195804 0.04195804 0.04195804 0.04195804 0.4225352 0.4225352 0.4225352 0.4225352 0.4225352 0.4225352 0.04895105 0.04195804 0.034965035 0.034965035 0.04195804 0.04195804 0.04195804 0.027972028 0.04195804 0.02097902 0.027972028 0.0 0.04195804 0.02097902 0.034965035 0.034965035 0.04895105 0.04895105 0.04195804 0.055944055 0.04195804 0.04195804 0.04895105 0.4225352 0.4225352 0.4225352 0.4225352 0.4225352 0.4225352 0.4225352 0.4225352 0.4225352 0.4225352 0.4225352 0.4225352 0.4225352 0.4225352 0.4225352 0.4225352 0.4225352 0.43661973 0.4225352 0.4225352 0.4225352 0.4225352 0.4225352 0.4225352 0.4225352 0.4225352 0.4225352 0.4225352 0.4225352 0.4225352 0.4225352 0.4225352 0.4225352 0.4225352 0.4225352 0.4225352 0.4225352 0.4225352 0.4225352 0.4225352 0.4225352 0.4225352 0.4225352 0.4225352 0.43661973 0.4225352 0.42857143 0.5217391 0.4225352 0.4225352 0.43661973 0.4225352 0.4225352 0.4225352 0.4225352 0.4225352 0.4225352 0.4225352 0.4225352
[37] 'UPI00076F270D_G3'   0.013986014 -2.5673907E-16 -2.5673907E-16 0.006993007 -2.5673907E-16 -2.5673907E-16 -2.5673907E-16 -2.5673907E-16 -2.5673907E-16 -2.5673907E-16 -2.5673907E-16 0.027972028 -2.5673907E-16 -2.5673907E-16 -2.5673907E-16 -2.5673907E-16 -2.5673907E-16 -2.5673907E-16 0.4084507 0.4084507 0.4084507 0.4084507 0.4084507 0.4084507 0.055944055 -2.5673907E-16 0.013986014 0.006993007 -2.5673907E-16 0.006993007 -2.5673907E-16 0.034965035 -2.5673907E-16 0.04895105 0.04895105 0.04195804 0.0 0.034965035 0.013986014 0.027972028 0.006993007 0.006993007 -2.5673907E-16 0.013986014 -2.5673907E-16 -2.5673907E-16 0.006993007 0.4084507 0.4084507 0.4084507 0.4084507 0.4084507 0.4084507 0.4084507 0.4084507 0.4084507 0.4084507 0.4084507 0.4084507 0.4084507 0.4084507 0.4084507 0.4084507 0.4084507 0.4225352 0.4084507 0.4084507 0.4084507 0.4084507 0.4225352 0.4084507 0.4084507 0.4084507 0.4084507 0.4084507 0.4084507 0.4084507 0.4084507 0.4084507 0.4084507 0.4084507 0.43661973 0.4084507 0.4084507 0.4084507 0.4225352 0.4084507 0.4084507 0.4084507 0.4084507 0.4084507 0.4225352 0.4084507 0.41428572 0.5362319 0.4084507 0.4225352 0.4225352 0.4084507 0.4084507 0.4084507 0.4084507 0.4084507 0.4084507 0.4084507 0.4084507
[38] 'UPI000810C0CE_G3'   0.04895105 0.034965035 0.034965035 0.04195804 0.034965035 0.034965035 0.034965035 0.034965035 0.034965035 0.034965035 0.034965035 0.04195804 0.034965035 0.034965035 0.034965035 0.034965035 0.034965035 0.034965035 0.4225352 0.4225352 0.4225352 0.4225352 0.4225352 0.4225352 0.04195804 0.034965035 0.027972028 0.027972028 0.034965035 0.034965035 0.034965035 0.006993007 0.034965035 0.013986014 0.02097902 0.02097902 0.034965035 0.0 0.027972028 0.013986014 0.04195804 0.027972028 0.034965035 0.04895105 0.034965035 0.034965035 0.04195804 0.4225352 0.4225352 0.4225352 0.4225352 0.4225352 0.4225352 0.4225352 0.4225352 0.4225352 0.4225352 0.4225352 0.4225352 0.4225352 0.4225352 0.4225352 0.4225352 0.4225352 0.43661973 0.4225352 0.4225352 0.4225352 0.4225352 0.4225352 0.4225352 0.4225352 0.4225352 0.4225352 0.4225352 0.4225352 0.4225352 0.4225352 0.4225352 0.4225352 0.4225352 0.4225352 0.4225352 0.4225352 0.4225352 0.4225352 0.4225352 0.4225352 0.4225352 0.4225352 0.4225352 0.43661973 0.4225352 0.42857143 0.5217391 0.4225352 0.4225352 0.43661973 0.4225352 0.4225352 0.4225352 0.4225352 0.4225352 0.4225352 0.4225352 0.4225352
[39] 'UPI0002B8E8C3_G3'   0.027972028 0.013986014 0.013986014 0.02097902 0.013986014 0.013986014 0.013986014 0.013986014 0.013986014 0.013986014 0.013986014 0.013986014 0.013986014 0.013986014 0.013986014 0.013986014 0.013986014 0.013986014 0.4225352 0.4225352 0.4225352 0.4225352 0.4225352 0.4225352 0.04195804 0.013986014 0.013986014 0.02097902 0.013986014 0.006993007 0.013986014 0.02097902 0.013986014 0.04195804 0.034965035 0.034965035 0.013986014 0.027972028 0.0 0.027972028 0.02097902 0.02097902 0.013986014 0.027972028 0.013986014 0.013986014 0.02097902 0.4225352 0.4225352 0.4225352 0.4225352 0.4225352 0.4225352 0.4225352 0.4225352 0.4225352 0.4225352 0.4225352 0.4225352 0.4225352 0.4225352 0.4225352 0.4225352 0.4225352 0.43661973 0.4225352 0.4225352 0.4225352 0.4225352 0.4225352 0.4225352 0.4225352 0.4225352 0.4225352 0.4225352 0.4225352 0.4225352 0.4225352 0.4225352 0.4225352 0.4225352 0.43661973 0.4225352 0.4225352 0.4225352 0.4225352 0.4225352 0.4225352 0.4225352 0.4225352 0.4225352 0.43661973 0.4225352 0.42857143 0.5362319 0.4225352 0.4225352 0.43661973 0.4225352 0.4225352 0.4225352 0.4225352 0.4225352 0.4225352 0.4225352 0.4225352
[40] 'UPI00092DA986_G3'   0.04195804 0.027972028 0.027972028 0.034965035 0.027972028 0.027972028 0.027972028 0.027972028 0.027972028 0.027972028 0.027972028 0.04195804 0.027972028 0.027972028 0.027972028 0.027972028 0.027972028 0.027972028 0.4225352 0.4225352 0.4225352 0.4225352 0.4225352 0.4225352 0.04195804 0.027972028 0.013986014 0.02097902 0.027972028 0.02097902 0.027972028 0.006993007 0.027972028 0.027972028 0.02097902 0.034965035 0.027972028 0.013986014 0.027972028 0.0 0.034965035 0.02097902 0.027972028 0.04195804 0.027972028 0.027972028 0.034965035 0.4225352 0.4225352 0.4225352 0.4225352 0.4225352 0.4225352 0.4225352 0.4225352 0.4225352 0.4225352 0.4225352 0.4225352 0.4225352 0.4225352 0.4225352 0.4225352 0.4225352 0.43661973 0.4225352 0.4225352 0.4225352 0.4225352 0.4225352 0.4225352 0.4225352 0.4225352 0.4225352 0.4225352 0.4225352 0.4225352 0.4225352 0.4225352 0.4225352 0.4225352 0.43661973 0.4225352 0.4225352 0.4225352 0.4225352 0.4225352 0.4225352 0.4225352 0.4225352 0.4225352 0.43661973 0.4225352 0.42857143 0.5217391 0.4225352 0.4225352 0.43661973 0.4225352 0.4225352 0.4225352 0.4225352 0.4225352 0.4225352 0.4225352 0.4225352
[41] 'UPI0001E1728E_G3'   0.02097902 0.006993007 0.006993007 0.013986014 0.006993007 0.006993007 0.006993007 0.006993007 0.006993007 0.006993007 0.006993007 0.034965035 0.006993007 0.006993007 0.006993007 0.006993007 0.006993007 0.006993007 0.4084507 0.4084507 0.4084507 0.4084507 0.4084507 0.4084507 0.062937066 0.006993007 0.02097902 0.013986014 0.006993007 0.013986014 0.006993007 0.04195804 0.006993007 0.055944055 0.055944055 0.04895105 0.006993007 0.04195804 0.02097902 0.034965035 0.0 0.013986014 0.006993007 0.02097902 0.006993007 0.006993007 0.013986014 0.4084507 0.4084507 0.4084507 0.4084507 0.4084507 0.4084507 0.4084507 0.4084507 0.4084507 0.4084507 0.4084507 0.4084507 0.4084507 0.4084507 0.4084507 0.4084507 0.4084507 0.4225352 0.4084507 0.4084507 0.4084507 0.4084507 0.4225352 0.4084507 0.4084507 0.4084507 0.4084507 0.4084507 0.4084507 0.4084507 0.4084507 0.4084507 0.4084507 0.4084507 0.43661973 0.4084507 0.4084507 0.4084507 0.4225352 0.4084507 0.4084507 0.4084507 0.4084507 0.4084507 0.4225352 0.4084507 0.41428572 0.5507246 0.4084507 0.4225352 0.4225352 0.4084507 0.4084507 0.4084507 0.4084507 0.4084507 0.4084507 0.4084507 0.4084507
[42] 'UPI0002A1A3EA_G3'   0.02097902 0.006993007 0.006993007 0.013986014 0.006993007 0.006993007 0.006993007 0.006993007 0.006993007 0.006993007 0.006993007 0.034965035 0.006993007 0.006993007 0.006993007 0.006993007 0.006993007 0.006993007 0.4084507 0.4084507 0.4084507 0.4084507 0.4084507 0.4084507 0.062937066 0.006993007 0.02097902 0.013986014 0.006993007 0.013986014 0.006993007 0.027972028 0.006993007 0.04195804 0.04195804 0.04895105 0.006993007 0.027972028 0.02097902 0.02097902 0.013986014 0.0 0.006993007 0.02097902 0.006993007 0.006993007 0.013986014 0.4084507 0.4084507 0.4084507 0.4084507 0.4084507 0.4084507 0.4084507 0.4084507 0.4084507 0.4084507 0.4084507 0.4084507 0.4084507 0.4084507 0.4084507 0.4084507 0.4084507 0.4225352 0.4084507 0.4084507 0.4084507 0.4084507 0.4225352 0.4084507 0.4084507 0.4084507 0.4084507 0.4084507 0.4084507 0.4084507 0.4084507 0.4084507 0.4084507 0.4084507 0.43661973 0.4084507 0.4084507 0.4084507 0.4225352 0.4084507 0.4084507 0.4084507 0.4084507 0.4084507 0.4225352 0.4084507 0.41428572 0.5362319 0.4084507 0.4225352 0.4225352 0.4084507 0.4084507 0.4084507 0.4084507 0.4084507 0.4084507 0.4084507 0.4084507
[43] 'UPI0005FC7C94_G3'   0.013986014 -2.5673907E-16 -2.5673907E-16 0.006993007 -2.5673907E-16 -2.5673907E-16 -2.5673907E-16 -2.5673907E-16 -2.5673907E-16 -2.5673907E-16 -2.5673907E-16 0.027972028 -2.5673907E-16 -2.5673907E-16 -2.5673907E-16 -2.5673907E-16 -2.5673907E-16 -2.5673907E-16 0.4084507 0.4084507 0.4084507 0.4084507 0.4084507 0.4084507 0.055944055 -2.5673907E-16 0.013986014 0.006993007 -2.5673907E-16 0.006993007 -2.5673907E-16 0.034965035 -2.5673907E-16 0.04895105 0.04895105 0.04195804 -2.5673907E-16 0.034965035 0.013986014 0.027972028 0.006993007 0.006993007 0.0 0.013986014 -2.5673907E-16 -2.5673907E-16 0.006993007 0.4084507 0.4084507 0.4084507 0.4084507 0.4084507 0.4084507 0.4084507 0.4084507 0.4084507 0.4084507 0.4084507 0.4084507 0.4084507 0.4084507 0.4084507 0.4084507 0.4084507 0.4225352 0.4084507 0.4084507 0.4084507 0.4084507 0.4225352 0.4084507 0.4084507 0.4084507 0.4084507 0.4084507 0.4084507 0.4084507 0.4084507 0.4084507 0.4084507 0.4084507 0.43661973 0.4084507 0.4084507 0.4084507 0.4225352 0.4084507 0.4084507 0.4084507 0.4084507 0.4084507 0.4225352 0.4084507 0.41428572 0.5362319 0.4084507 0.4225352 0.4225352 0.4084507 0.4084507 0.4084507 0.4084507 0.4084507 0.4084507 0.4084507 0.4084507
[44] 'UPI000807301C_G3'   0.027972028 0.013986014 0.013986014 0.02097902 0.013986014 0.013986014 0.013986014 0.013986014 0.013986014 0.013986014 0.013986014 0.04195804 0.013986014 0.013986014 0.013986014 0.013986014 0.013986014 0.013986014 0.4084507 0.4084507 0.4084507 0.4084507 0.4084507 0.4084507 0.06993007 0.013986014 0.027972028 0.02097902 0.013986014 0.02097902 0.013986014 0.04895105 0.013986014 0.062937066 0.062937066 0.055944055 0.013986014 0.04895105 0.027972028 0.04195804 0.02097902 0.02097902 0.013986014 0.0 0.013986014 0.013986014 0.02097902 0.4084507 0.4084507 0.4084507 0.4084507 0.4084507 0.4084507 0.4084507 0.4084507 0.4084507 0.4084507 0.4084507 0.4084507 0.4084507 0.4084507 0.4084507 0.4084507 0.4084507 0.4225352 0.4084507 0.4084507 0.4084507 0.4084507 0.4225352 0.4084507 0.4084507 0.4084507 0.4084507 0.4084507 0.4084507 0.4084507 0.4084507 0.4084507 0.4084507 0.4084507 0.43661973 0.4084507 0.4084507 0.4084507 0.4225352 0.4084507 0.4084507 0.4084507 0.4084507 0.4084507 0.4225352 0.4084507 0.41428572 0.5362319 0.4084507 0.4225352 0.4225352 0.4084507 0.4084507 0.4084507 0.4084507 0.4084507 0.4084507 0.4084507 0.4084507
[45] 'UPI00090A5531_G3'   0.013986014 -2.5673907E-16 -2.5673907E-16 0.006993007 -2.5673907E-16 -2.5673907E-16 -2.5673907E-16 -2.5673907E-16 -2.5673907E-16 -2.5673907E-16 -2.5673907E-16 0.027972028 -2.5673907E-16 -2.5673907E-16 -2.5673907E-16 -2.5673907E-16 -2.5673907E-16 -2.5673907E-16 0.4084507 0.4084507 0.4084507 0.4084507 0.4084507 0.4084507 0.055944055 -2.5673907E-16 0.013986014 0.006993007 -2.5673907E-16 0.006993007 -2.5673907E-16 0.034965035 -2.5673907E-16 0.04895105 0.04895105 0.04195804 -2.5673907E-16 0.034965035 0.013986014 0.027972028 0.006993007 0.006993007 -2.5673907E-16 0.013986014 0.0 -2.5673907E-16 0.006993007 0.4084507 0.4084507 0.4084507 0.4084507 0.4084507 0.4084507 0.4084507 0.4084507 0.4084507 0.4084507 0.4084507 0.4084507 0.4084507 0.4084507 0.4084507 0.4084507 0.4084507 0.4225352 0.4084507 0.4084507 0.4084507 0.4084507 0.4225352 0.4084507 0.4084507 0.4084507 0.4084507 0.4084507 0.4084507 0.4084507 0.4084507 0.4084507 0.4084507 0.4084507 0.43661973 0.4084507 0.4084507 0.4084507 0.4225352 0.4084507 0.4084507 0.4084507 0.4084507 0.4084507 0.4225352 0.4084507 0.41428572 0.5362319 0.4084507 0.4225352 0.4225352 0.4084507 0.4084507 0.4084507 0.4084507 0.4084507 0.4084507 0.4084507 0.4084507
[46] 'UPI00092DC4B0_G3'   0.013986014 -2.5673907E-16 -2.5673907E-16 0.006993007 -2.5673907E-16 -2.5673907E-16 -2.5673907E-16 -2.5673907E-16 -2.5673907E-16 -2.5673907E-16 -2.5673907E-16 0.027972028 -2.5673907E-16 -2.5673907E-16 -2.5673907E-16 -2.5673907E-16 -2.5673907E-16 -2.5673907E-16 0.4084507 0.4084507 0.4084507 0.4084507 0.4084507 0.4084507 0.055944055 -2.5673907E-16 0.013986014 0.006993007 -2.5673907E-16 0.006993007 -2.5673907E-16 0.034965035 -2.5673907E-16 0.04895105 0.04895105 0.04195804 -2.5673907E-16 0.034965035 0.013986014 0.027972028 0.006993007 0.006993007 -2.5673907E-16 0.013986014 -2.5673907E-16 0.0 0.006993007 0.4084507 0.4084507 0.4084507 0.4084507 0.4084507 0.4084507 0.4084507 0.4084507 0.4084507 0.4084507 0.4084507 0.4084507 0.4084507 0.4084507 0.4084507 0.4084507 0.4084507 0.4225352 0.4084507 0.4084507 0.4084507 0.4084507 0.4225352 0.4084507 0.4084507 0.4084507 0.4084507 0.4084507 0.4084507 0.4084507 0.4084507 0.4084507 0.4084507 0.4084507 0.43661973 0.4084507 0.4084507 0.4084507 0.4225352 0.4084507 0.4084507 0.4084507 0.4084507 0.4084507 0.4225352 0.4084507 0.41428572 0.5362319 0.4084507 0.4225352 0.4225352 0.4084507 0.4084507 0.4084507 0.4084507 0.4084507 0.4084507 0.4084507 0.4084507
[47] 'UPI00092DB748_G3'   0.02097902 0.006993007 0.006993007 0.013986014 0.006993007 0.006993007 0.006993007 0.006993007 0.006993007 0.006993007 0.006993007 0.034965035 0.006993007 0.006993007 0.006993007 0.006993007 0.006993007 0.006993007 0.4225352 0.4225352 0.4225352 0.4225352 0.4225352 0.4225352 0.062937066 0.006993007 0.02097902 0.013986014 0.006993007 0.013986014 0.006993007 0.04195804 0.006993007 0.055944055 0.055944055 0.04895105 0.006993007 0.04195804 0.02097902 0.034965035 0.013986014 0.013986014 0.006993007 0.02097902 0.006993007 0.006993007 0.0 0.4225352 0.4225352 0.4225352 0.4225352 0.4225352 0.4225352 0.4225352 0.4225352 0.4225352 0.4225352 0.4225352 0.4225352 0.4225352 0.4225352 0.4225352 0.4225352 0.4225352 0.43661973 0.4225352 0.4225352 0.4225352 0.4225352 0.43661973 0.4225352 0.4225352 0.4225352 0.4225352 0.4225352 0.4225352 0.4225352 0.4225352 0.4225352 0.4225352 0.4225352 0.45070422 0.4225352 0.4225352 0.4225352 0.43661973 0.4225352 0.4225352 0.4225352 0.4225352 0.4225352 0.43661973 0.4225352 0.42857143 0.5507246 0.4225352 0.43661973 0.43661973 0.4225352 0.4225352 0.4225352 0.4225352 0.4225352 0.4225352 0.4225352 0.4225352
[48] 'UPI0001E6D993_G4'   0.4084507 0.4084507 0.4084507 0.4084507 0.4084507 0.4084507 0.4084507 0.4084507 0.4084507 0.4084507 0.4084507 0.4225352 0.4084507 0.4084507 0.4084507 0.4084507 0.4084507 0.4084507 0.022222223 0.011111111 0.011111111 0.033333335 2.7755576E-17 0.022222223 0.43661973 0.4084507 0.4225352 0.4084507 0.4084507 0.4225352 0.4084507 0.4225352 0.4084507 0.4225352 0.4225352 0.4225352 0.4084507 0.4225352 0.4225352 0.4225352 0.4084507 0.4084507 0.4084507 0.4084507 0.4084507 0.4084507 0.4225352 0.0 2.7755576E-17 0.022222223 0.033333335 0.033333335 0.033333335 0.044444446 0.044444446 0.033333335 0.033333335 2.7755576E-17 0.044444446 0.033333335 0.033333335 2.7755576E-17 0.011111111 0.011111111 0.033333335 2.7755576E-17 0.022222223 0.044444446 0.033333335 0.022222223 0.011111111 0.055555556 0.033333335 0.033333335 0.011111111 0.033333335 0.033333335 0.033333335 0.033333335 0.011111111 0.044444446 0.022222223 0.022222223 2.7755576E-17 0.033333335 0.022222223 0.033333335 0.022222223 2.7755576E-17 0.011111111 0.044444446 0.033333335 0.022222223 0.011904762 0.22222222 0.033333335 0.022222223 0.011111111 0.033333335 0.033333335 2.7755576E-17 0.022222223 0.033333335 0.033333335 0.033333335 0.044444446
[49] 'UPI00092D946C_G4'   0.4084507 0.4084507 0.4084507 0.4084507 0.4084507 0.4084507 0.4084507 0.4084507 0.4084507 0.4084507 0.4084507 0.4225352 0.4084507 0.4084507 0.4084507 0.4084507 0.4084507 0.4084507 0.022222223 0.011111111 0.011111111 0.033333335 2.7755576E-17 0.022222223 0.43661973 0.4084507 0.4225352 0.4084507 0.4084507 0.4225352 0.4084507 0.4225352 0.4084507 0.4225352 0.4225352 0.4225352 0.4084507 0.4225352 0.4225352 0.4225352 0.4084507 0.4084507 0.4084507 0.4084507 0.4084507 0.4084507 0.4225352 2.7755576E-17 0.0 0.022222223 0.033333335 0.033333335 0.033333335 0.044444446 0.044444446 0.033333335 0.033333335 2.7755576E-17 0.044444446 0.033333335 0.033333335 2.7755576E-17 0.011111111 0.011111111 0.033333335 2.7755576E-17 0.022222223 0.044444446 0.033333335 0.022222223 0.011111111 0.055555556 0.033333335 0.033333335 0.011111111 0.033333335 0.033333335 0.033333335 0.033333335 0.011111111 0.044444446 0.022222223 0.022222223 2.7755576E-17 0.033333335 0.022222223 0.033333335 0.022222223 2.7755576E-17 0.011111111 0.044444446 0.033333335 0.022222223 0.011904762 0.22222222 0.033333335 0.022222223 0.011111111 0.033333335 0.033333335 2.7755576E-17 0.022222223 0.033333335 0.033333335 0.033333335 0.044444446
[50] 'UPI00092DE8CA_G4'   0.4084507 0.4084507 0.4084507 0.4084507 0.4084507 0.4084507 0.4084507 0.4084507 0.4084507 0.4084507 0.4084507 0.4225352 0.4084507 0.4084507 0.4084507 0.4084507 0.4084507 0.4084507 0.044444446 0.033333335 0.033333335 0.033333335 0.022222223 0.044444446 0.43661973 0.4084507 0.4225352 0.4084507 0.4084507 0.4225352 0.4084507 0.4225352 0.4084507 0.4225352 0.4225352 0.4225352 0.4084507 0.4225352 0.4225352 0.4225352 0.4084507 0.4084507 0.4084507 0.4084507 0.4084507 0.4084507 0.4225352 0.022222223 0.022222223 0.0 0.033333335 0.011111111 0.033333335 0.044444446 0.044444446 0.011111111 0.033333335 0.022222223 0.044444446 0.011111111 0.011111111 0.022222223 0.011111111 0.033333335 0.033333335 0.022222223 0.022222223 0.022222223 0.011111111 0.044444446 0.033333335 0.033333335 0.011111111 0.011111111 0.033333335 0.033333335 0.011111111 0.033333335 0.011111111 0.033333335 0.022222223 0.044444446 0.044444446 0.022222223 0.011111111 0.044444446 0.011111111 0.022222223 0.022222223 0.033333335 0.044444446 0.055555556 1.3877788E-17 0.035714287 0.20833333 0.011111111 0.044444446 0.033333335 0.011111111 0.055555556 0.022222223 0.044444446 0.011111111 0.011111111 0.033333335 0.044444446
[51] 'UPI0002BC3A2E_G4'   0.4084507 0.4084507 0.4084507 0.4084507 0.4084507 0.4084507 0.4084507 0.4084507 0.4084507 0.4084507 0.4084507 0.4225352 0.4084507 0.4084507 0.4084507 0.4084507 0.4084507 0.4084507 0.033333335 0.044444446 0.044444446 -5.551115E-17 0.033333335 0.033333335 0.43661973 0.4084507 0.4225352 0.4084507 0.4084507 0.4225352 0.4084507 0.4225352 0.4084507 0.4225352 0.4225352 0.4225352 0.4084507 0.4225352 0.4225352 0.4225352 0.4084507 0.4084507 0.4084507 0.4084507 0.4084507 0.4084507 0.4225352 0.033333335 0.033333335 0.033333335 0.0 0.044444446 -5.551115E-17 0.011111111 0.011111111 0.044444446 0.022222223 0.033333335 0.011111111 0.022222223 0.044444446 0.033333335 0.022222223 0.044444446 0.044444446 0.033333335 0.033333335 0.033333335 0.044444446 0.055555556 0.044444446 0.022222223 0.044444446 0.044444446 0.044444446 -5.551115E-17 0.044444446 0.022222223 0.044444446 0.044444446 0.033333335 0.055555556 0.055555556 0.033333335 0.044444446 0.055555556 0.044444446 0.033333335 0.033333335 0.044444446 0.011111111 0.06666667 0.033333335 0.04761905 0.2361111 0.044444446 0.055555556 0.044444446 0.044444446 0.06666667 0.033333335 0.055555556 0.044444446 0.044444446 0.022222223 0.011111111
[52] 'UPI0006A04D8E_G4'   0.4084507 0.4084507 0.4084507 0.4084507 0.4084507 0.4084507 0.4084507 0.4084507 0.4084507 0.4084507 0.4084507 0.4225352 0.4084507 0.4084507 0.4084507 0.4084507 0.4084507 0.4084507 0.044444446 0.044444446 0.033333335 0.044444446 0.033333335 0.044444446 0.43661973 0.4084507 0.4225352 0.4084507 0.4084507 0.4225352 0.4084507 0.4225352 0.4084507 0.4225352 0.4225352 0.4225352 0.4084507 0.4225352 0.4225352 0.4225352 0.4084507 0.4084507 0.4084507 0.4084507 0.4084507 0.4084507 0.4225352 0.033333335 0.033333335 0.011111111 0.044444446 0.0 0.044444446 0.044444446 0.044444446 -2.7755576E-17 0.033333335 0.033333335 0.044444446 0.022222223 -2.7755576E-17 0.033333335 0.022222223 0.033333335 0.033333335 0.033333335 0.022222223 0.011111111 -2.7755576E-17 0.044444446 0.044444446 0.033333335 -2.7755576E-17 -2.7755576E-17 0.033333335 0.044444446 -2.7755576E-17 0.033333335 0.011111111 0.033333335 0.011111111 0.055555556 0.033333335 0.033333335 -2.7755576E-17 0.044444446 0.011111111 0.033333335 0.033333335 0.033333335 0.044444446 0.055555556 0.011111111 0.04761905 0.19444445 -2.7755576E-17 0.044444446 0.044444446 -2.7755576E-17 0.055555556 0.033333335 0.044444446 -2.7755576E-17 0.011111111 0.033333335 0.044444446
[53] 'UPI0002245125_G4'   0.4084507 0.4084507 0.4084507 0.4084507 0.4084507 0.4084507 0.4084507 0.4084507 0.4084507 0.4084507 0.4084507 0.4225352 0.4084507 0.4084507 0.4084507 0.4084507 0.4084507 0.4084507 0.033333335 0.044444446 0.044444446 -5.551115E-17 0.033333335 0.033333335 0.43661973 0.4084507 0.4225352 0.4084507 0.4084507 0.4225352 0.4084507 0.4225352 0.4084507 0.4225352 0.4225352 0.4225352 0.4084507 0.4225352 0.4225352 0.4225352 0.4084507 0.4084507 0.4084507 0.4084507 0.4084507 0.4084507 0.4225352 0.033333335 0.033333335 0.033333335 -5.551115E-17 0.044444446 0.0 0.011111111 0.011111111 0.044444446 0.022222223 0.033333335 0.011111111 0.022222223 0.044444446 0.033333335 0.022222223 0.044444446 0.044444446 0.033333335 0.033333335 0.033333335 0.044444446 0.055555556 0.044444446 0.022222223 0.044444446 0.044444446 0.044444446 -5.551115E-17 0.044444446 0.022222223 0.044444446 0.044444446 0.033333335 0.055555556 0.055555556 0.033333335 0.044444446 0.055555556 0.044444446 0.033333335 0.033333335 0.044444446 0.011111111 0.06666667 0.033333335 0.04761905 0.2361111 0.044444446 0.055555556 0.044444446 0.044444446 0.06666667 0.033333335 0.055555556 0.044444446 0.044444446 0.022222223 0.011111111
[54] 'UPI00005F1A8B_G4'   0.4084507 0.4084507 0.4084507 0.4084507 0.4084507 0.4084507 0.4084507 0.4084507 0.4084507 0.4084507 0.4084507 0.4225352 0.4084507 0.4084507 0.4084507 0.4084507 0.4084507 0.4084507 0.022222223 0.055555556 0.033333335 0.011111111 0.044444446 0.022222223 0.43661973 0.4084507 0.4225352 0.4084507 0.4084507 0.4225352 0.4084507 0.4225352 0.4084507 0.4225352 0.4225352 0.4225352 0.4084507 0.4225352 0.4225352 0.4225352 0.4084507 0.4084507 0.4084507 0.4084507 0.4084507 0.4084507 0.4225352 0.044444446 0.044444446 0.044444446 0.011111111 0.044444446 0.011111111 0.0 -5.551115E-17 0.044444446 0.011111111 0.044444446 -5.551115E-17 0.033333335 0.044444446 0.044444446 0.033333335 0.033333335 0.033333335 0.044444446 0.022222223 0.033333335 0.044444446 0.044444446 0.055555556 0.011111111 0.044444446 0.044444446 0.033333335 0.011111111 0.044444446 0.011111111 0.033333335 0.033333335 0.033333335 0.06666667 0.055555556 0.044444446 0.044444446 0.044444446 0.033333335 0.044444446 0.044444446 0.033333335 -5.551115E-17 0.055555556 0.044444446 0.05952381 0.2361111 0.044444446 0.044444446 0.055555556 0.044444446 0.055555556 0.044444446 0.044444446 0.044444446 0.033333335 0.011111111 -5.551115E-17
[55] 'UPI000067362A_G4'   0.4084507 0.4084507 0.4084507 0.4084507 0.4084507 0.4084507 0.4084507 0.4084507 0.4084507 0.4084507 0.4084507 0.4225352 0.4084507 0.4084507 0.4084507 0.4084507 0.4084507 0.4084507 0.022222223 0.055555556 0.033333335 0.011111111 0.044444446 0.022222223 0.43661973 0.4084507 0.4225352 0.4084507 0.4084507 0.4225352 0.4084507 0.4225352 0.4084507 0.4225352 0.4225352 0.4225352 0.4084507 0.4225352 0.4225352 0.4225352 0.4084507 0.4084507 0.4084507 0.4084507 0.4084507 0.4084507 0.4225352 0.044444446 0.044444446 0.044444446 0.011111111 0.044444446 0.011111111 -5.551115E-17 0.0 0.044444446 0.011111111 0.044444446 -5.551115E-17 0.033333335 0.044444446 0.044444446 0.033333335 0.033333335 0.033333335 0.044444446 0.022222223 0.033333335 0.044444446 0.044444446 0.055555556 0.011111111 0.044444446 0.044444446 0.033333335 0.011111111 0.044444446 0.011111111 0.033333335 0.033333335 0.033333335 0.06666667 0.055555556 0.044444446 0.044444446 0.044444446 0.033333335 0.044444446 0.044444446 0.033333335 -5.551115E-17 0.055555556 0.044444446 0.05952381 0.2361111 0.044444446 0.044444446 0.055555556 0.044444446 0.055555556 0.044444446 0.044444446 0.044444446 0.033333335 0.011111111 -5.551115E-17
[56] 'UPI0001B5B454_G4'   0.4084507 0.4084507 0.4084507 0.4084507 0.4084507 0.4084507 0.4084507 0.4084507 0.4084507 0.4084507 0.4084507 0.4225352 0.4084507 0.4084507 0.4084507 0.4084507 0.4084507 0.4084507 0.044444446 0.044444446 0.033333335 0.044444446 0.033333335 0.044444446 0.43661973 0.4084507 0.4225352 0.4084507 0.4084507 0.4225352 0.4084507 0.4225352 0.4084507 0.4225352 0.4225352 0.4225352 0.4084507 0.4225352 0.4225352 0.4225352 0.4084507 0.4084507 0.4084507 0.4084507 0.4084507 0.4084507 0.4225352 0.033333335 0.033333335 0.011111111 0.044444446 -2.7755576E-17 0.044444446 0.044444446 0.044444446 0.0 0.033333335 0.033333335 0.044444446 0.022222223 -2.7755576E-17 0.033333335 0.022222223 0.033333335 0.033333335 0.033333335 0.022222223 0.011111111 -2.7755576E-17 0.044444446 0.044444446 0.033333335 -2.7755576E-17 -2.7755576E-17 0.033333335 0.044444446 -2.7755576E-17 0.033333335 0.011111111 0.033333335 0.011111111 0.055555556 0.033333335 0.033333335 -2.7755576E-17 0.044444446 0.011111111 0.033333335 0.033333335 0.033333335 0.044444446 0.055555556 0.011111111 0.04761905 0.19444445 -2.7755576E-17 0.044444446 0.044444446 -2.7755576E-17 0.055555556 0.033333335 0.044444446 -2.7755576E-17 0.011111111 0.033333335 0.044444446
[57] 'UPI0000D50823_G4'   0.4084507 0.4084507 0.4084507 0.4084507 0.4084507 0.4084507 0.4084507 0.4084507 0.4084507 0.4084507 0.4084507 0.4225352 0.4084507 0.4084507 0.4084507 0.4084507 0.4084507 0.4084507 0.033333335 0.044444446 0.022222223 0.022222223 0.033333335 0.033333335 0.43661973 0.4084507 0.4225352 0.4084507 0.4084507 0.4225352 0.4084507 0.4225352 0.4084507 0.4225352 0.4225352 0.4225352 0.4084507 0.4225352 0.4225352 0.4225352 0.4084507 0.4084507 0.4084507 0.4084507 0.4084507 0.4084507 0.4225352 0.033333335 0.033333335 0.033333335 0.022222223 0.033333335 0.022222223 0.011111111 0.011111111 0.033333335 0.0 0.033333335 0.011111111 0.044444446 0.033333335 0.033333335 0.022222223 0.022222223 0.022222223 0.033333335 0.011111111 0.044444446 0.033333335 0.033333335 0.044444446 0.022222223 0.033333335 0.033333335 0.022222223 0.022222223 0.033333335 -2.7755576E-17 0.022222223 0.022222223 0.022222223 0.055555556 0.044444446 0.033333335 0.033333335 0.033333335 0.022222223 0.033333335 0.033333335 0.022222223 0.011111111 0.044444446 0.033333335 0.04761905 0.22222222 0.033333335 0.033333335 0.044444446 0.033333335 0.044444446 0.033333335 0.033333335 0.033333335 0.022222223 -2.7755576E-17 0.011111111
[58] 'UPI0001C0981E_G4'   0.4084507 0.4084507 0.4084507 0.4084507 0.4084507 0.4084507 0.4084507 0.4084507 0.4084507 0.4084507 0.4084507 0.4225352 0.4084507 0.4084507 0.4084507 0.4084507 0.4084507 0.4084507 0.022222223 0.011111111 0.011111111 0.033333335 2.7755576E-17 0.022222223 0.43661973 0.4084507 0.4225352 0.4084507 0.4084507 0.4225352 0.4084507 0.4225352 0.4084507 0.4225352 0.4225352 0.4225352 0.4084507 0.4225352 0.4225352 0.4225352 0.4084507 0.4084507 0.4084507 0.4084507 0.4084507 0.4084507 0.4225352 2.7755576E-17 2.7755576E-17 0.022222223 0.033333335 0.033333335 0.033333335 0.044444446 0.044444446 0.033333335 0.033333335 0.0 0.044444446 0.033333335 0.033333335 2.7755576E-17 0.011111111 0.011111111 0.033333335 2.7755576E-17 0.022222223 0.044444446 0.033333335 0.022222223 0.011111111 0.055555556 0.033333335 0.033333335 0.011111111 0.033333335 0.033333335 0.033333335 0.033333335 0.011111111 0.044444446 0.022222223 0.022222223 2.7755576E-17 0.033333335 0.022222223 0.033333335 0.022222223 2.7755576E-17 0.011111111 0.044444446 0.033333335 0.022222223 0.011904762 0.22222222 0.033333335 0.022222223 0.011111111 0.033333335 0.033333335 2.7755576E-17 0.022222223 0.033333335 0.033333335 0.033333335 0.044444446
[59] 'UPI00005F1BE0_G4'   0.4084507 0.4084507 0.4084507 0.4084507 0.4084507 0.4084507 0.4084507 0.4084507 0.4084507 0.4084507 0.4084507 0.4225352 0.4084507 0.4084507 0.4084507 0.4084507 0.4084507 0.4084507 0.022222223 0.055555556 0.033333335 0.011111111 0.044444446 0.022222223 0.43661973 0.4084507 0.4225352 0.4084507 0.4084507 0.4225352 0.4084507 0.4225352 0.4084507 0.4225352 0.4225352 0.4225352 0.4084507 0.4225352 0.4225352 0.4225352 0.4084507 0.4084507 0.4084507 0.4084507 0.4084507 0.4084507 0.4225352 0.044444446 0.044444446 0.044444446 0.011111111 0.044444446 0.011111111 -5.551115E-17 -5.551115E-17 0.044444446 0.011111111 0.044444446 0.0 0.033333335 0.044444446 0.044444446 0.033333335 0.033333335 0.033333335 0.044444446 0.022222223 0.033333335 0.044444446 0.044444446 0.055555556 0.011111111 0.044444446 0.044444446 0.033333335 0.011111111 0.044444446 0.011111111 0.033333335 0.033333335 0.033333335 0.06666667 0.055555556 0.044444446 0.044444446 0.044444446 0.033333335 0.044444446 0.044444446 0.033333335 -5.551115E-17 0.055555556 0.044444446 0.05952381 0.2361111 0.044444446 0.044444446 0.055555556 0.044444446 0.055555556 0.044444446 0.044444446 0.044444446 0.033333335 0.011111111 -5.551115E-17
[60] 'UPI0001E6D971_G4'   0.4084507 0.4084507 0.4084507 0.4084507 0.4084507 0.4084507 0.4084507 0.4084507 0.4084507 0.4084507 0.4084507 0.4225352 0.4084507 0.4084507 0.4084507 0.4084507 0.4084507 0.4084507 0.033333335 0.044444446 0.044444446 0.022222223 0.033333335 0.033333335 0.43661973 0.4084507 0.4225352 0.4084507 0.4084507 0.4225352 0.4084507 0.4225352 0.4084507 0.4225352 0.4225352 0.4225352 0.4084507 0.4225352 0.4225352 0.4225352 0.4084507 0.4084507 0.4084507 0.4084507 0.4084507 0.4084507 0.4225352 0.033333335 0.033333335 0.011111111 0.022222223 0.022222223 0.022222223 0.033333335 0.033333335 0.022222223 0.044444446 0.033333335 0.033333335 0.0 0.022222223 0.033333335 0.022222223 0.044444446 0.044444446 0.033333335 0.033333335 0.011111111 0.022222223 0.055555556 0.044444446 0.022222223 0.022222223 0.022222223 0.044444446 0.022222223 0.022222223 0.044444446 0.022222223 0.044444446 0.033333335 0.055555556 0.055555556 0.033333335 0.022222223 0.055555556 0.022222223 0.033333335 0.033333335 0.044444446 0.033333335 0.06666667 0.011111111 0.04761905 0.22222222 0.022222223 0.055555556 0.044444446 0.022222223 0.06666667 0.033333335 0.055555556 0.022222223 0.022222223 0.044444446 0.033333335
[61] 'UPI00005F0DBD_G4'   0.4084507 0.4084507 0.4084507 0.4084507 0.4084507 0.4084507 0.4084507 0.4084507 0.4084507 0.4084507 0.4084507 0.4225352 0.4084507 0.4084507 0.4084507 0.4084507 0.4084507 0.4084507 0.044444446 0.044444446 0.033333335 0.044444446 0.033333335 0.044444446 0.43661973 0.4084507 0.4225352 0.4084507 0.4084507 0.4225352 0.4084507 0.4225352 0.4084507 0.4225352 0.4225352 0.4225352 0.4084507 0.4225352 0.4225352 0.4225352 0.4084507 0.4084507 0.4084507 0.4084507 0.4084507 0.4084507 0.4225352 0.033333335 0.033333335 0.011111111 0.044444446 -2.7755576E-17 0.044444446 0.044444446 0.044444446 -2.7755576E-17 0.033333335 0.033333335 0.044444446 0.022222223 0.0 0.033333335 0.022222223 0.033333335 0.033333335 0.033333335 0.022222223 0.011111111 -2.7755576E-17 0.044444446 0.044444446 0.033333335 -2.7755576E-17 -2.7755576E-17 0.033333335 0.044444446 -2.7755576E-17 0.033333335 0.011111111 0.033333335 0.011111111 0.055555556 0.033333335 0.033333335 -2.7755576E-17 0.044444446 0.011111111 0.033333335 0.033333335 0.033333335 0.044444446 0.055555556 0.011111111 0.04761905 0.19444445 -2.7755576E-17 0.044444446 0.044444446 -2.7755576E-17 0.055555556 0.033333335 0.044444446 -2.7755576E-17 0.011111111 0.033333335 0.044444446
[62] 'UPI00005EF79B_G4'   0.4084507 0.4084507 0.4084507 0.4084507 0.4084507 0.4084507 0.4084507 0.4084507 0.4084507 0.4084507 0.4084507 0.4225352 0.4084507 0.4084507 0.4084507 0.4084507 0.4084507 0.4084507 0.022222223 0.011111111 0.011111111 0.033333335 2.7755576E-17 0.022222223 0.43661973 0.4084507 0.4225352 0.4084507 0.4084507 0.4225352 0.4084507 0.4225352 0.4084507 0.4225352 0.4225352 0.4225352 0.4084507 0.4225352 0.4225352 0.4225352 0.4084507 0.4084507 0.4084507 0.4084507 0.4084507 0.4084507 0.4225352 2.7755576E-17 2.7755576E-17 0.022222223 0.033333335 0.033333335 0.033333335 0.044444446 0.044444446 0.033333335 0.033333335 2.7755576E-17 0.044444446 0.033333335 0.033333335 0.0 0.011111111 0.011111111 0.033333335 2.7755576E-17 0.022222223 0.044444446 0.033333335 0.022222223 0.011111111 0.055555556 0.033333335 0.033333335 0.011111111 0.033333335 0.033333335 0.033333335 0.033333335 0.011111111 0.044444446 0.022222223 0.022222223 2.7755576E-17 0.033333335 0.022222223 0.033333335 0.022222223 2.7755576E-17 0.011111111 0.044444446 0.033333335 0.022222223 0.011904762 0.22222222 0.033333335 0.022222223 0.011111111 0.033333335 0.033333335 2.7755576E-17 0.022222223 0.033333335 0.033333335 0.033333335 0.044444446
[63] 'UPI0001E17E72_G4'   0.4084507 0.4084507 0.4084507 0.4084507 0.4084507 0.4084507 0.4084507 0.4084507 0.4084507 0.4084507 0.4084507 0.4225352 0.4084507 0.4084507 0.4084507 0.4084507 0.4084507 0.4084507 0.033333335 0.022222223 0.022222223 0.022222223 0.011111111 0.033333335 0.43661973 0.4084507 0.4225352 0.4084507 0.4084507 0.4225352 0.4084507 0.4225352 0.4084507 0.4225352 0.4225352 0.4225352 0.4084507 0.4225352 0.4225352 0.4225352 0.4084507 0.4084507 0.4084507 0.4084507 0.4084507 0.4084507 0.4225352 0.011111111 0.011111111 0.011111111 0.022222223 0.022222223 0.022222223 0.033333335 0.033333335 0.022222223 0.022222223 0.011111111 0.033333335 0.022222223 0.022222223 0.011111111 0.0 0.022222223 0.022222223 0.011111111 0.011111111 0.033333335 0.022222223 0.033333335 0.022222223 0.044444446 0.022222223 0.022222223 0.022222223 0.022222223 0.022222223 0.022222223 0.022222223 0.022222223 0.033333335 0.033333335 0.033333335 0.011111111 0.022222223 0.033333335 0.022222223 0.011111111 0.011111111 0.022222223 0.033333335 0.044444446 0.011111111 0.023809524 0.20833333 0.022222223 0.033333335 0.022222223 0.022222223 0.044444446 0.011111111 0.033333335 0.022222223 0.022222223 0.022222223 0.033333335
[64] 'UPI00016A0A8C_G4'   0.4084507 0.4084507 0.4084507 0.4084507 0.4084507 0.4084507 0.4084507 0.4084507 0.4084507 0.4084507 0.4084507 0.4225352 0.4084507 0.4084507 0.4084507 0.4084507 0.4084507 0.4084507 0.011111111 0.022222223 2.7755576E-17 0.044444446 0.011111111 0.011111111 0.43661973 0.4084507 0.4225352 0.4084507 0.4084507 0.4225352 0.4084507 0.4225352 0.4084507 0.4225352 0.4225352 0.4225352 0.4084507 0.4225352 0.4225352 0.4225352 0.4084507 0.4084507 0.4084507 0.4084507 0.4084507 0.4084507 0.4225352 0.011111111 0.011111111 0.033333335 0.044444446 0.033333335 0.044444446 0.033333335 0.033333335 0.033333335 0.022222223 0.011111111 0.033333335 0.044444446 0.033333335 0.011111111 0.022222223 0.0 0.022222223 0.011111111 0.011111111 0.044444446 0.033333335 0.011111111 0.022222223 0.044444446 0.033333335 0.033333335 2.7755576E-17 0.044444446 0.033333335 0.022222223 0.022222223 2.7755576E-17 0.044444446 0.033333335 0.022222223 0.011111111 0.033333335 0.011111111 0.022222223 0.033333335 0.011111111 2.7755576E-17 0.033333335 0.022222223 0.033333335 0.023809524 0.22222222 0.033333335 0.011111111 0.022222223 0.033333335 0.022222223 0.011111111 0.011111111 0.033333335 0.022222223 0.022222223 0.033333335
[65] 'UPI0001AF8ADC_G4'   0.4225352 0.4225352 0.4225352 0.4225352 0.4225352 0.4225352 0.4225352 0.4225352 0.4225352 0.4225352 0.4225352 0.43661973 0.4225352 0.4225352 0.4225352 0.4225352 0.4225352 0.4225352 0.033333335 0.044444446 0.022222223 0.044444446 0.033333335 0.033333335 0.45070422 0.4225352 0.43661973 0.4225352 0.4225352 0.43661973 0.4225352 0.43661973 0.4225352 0.43661973 0.43661973 0.43661973 0.4225352 0.43661973 0.43661973 0.43661973 0.4225352 0.4225352 0.4225352 0.4225352 0.4225352 0.4225352 0.43661973 0.033333335 0.033333335 0.033333335 0.044444446 0.033333335 0.044444446 0.033333335 0.033333335 0.033333335 0.022222223 0.033333335 0.033333335 0.044444446 0.033333335 0.033333335 0.022222223 0.022222223 0.0 0.033333335 0.011111111 0.044444446 0.033333335 0.033333335 0.044444446 0.044444446 0.033333335 0.033333335 0.022222223 0.044444446 0.033333335 0.022222223 0.022222223 0.022222223 0.044444446 0.044444446 0.044444446 0.033333335 0.033333335 0.033333335 0.022222223 0.033333335 0.033333335 0.022222223 0.033333335 0.044444446 0.033333335 0.04761905 0.22222222 0.033333335 0.033333335 0.033333335 0.033333335 0.044444446 0.033333335 0.033333335 0.033333335 0.022222223 0.022222223 0.033333335
[66] 'UPI0001B5AF68_G4'   0.4084507 0.4084507 0.4084507 0.4084507 0.4084507 0.4084507 0.4084507 0.4084507 0.4084507 0.4084507 0.4084507 0.4225352 0.4084507 0.4084507 0.4084507 0.4084507 0.4084507 0.4084507 0.022222223 0.011111111 0.011111111 0.033333335 2.7755576E-17 0.022222223 0.43661973 0.4084507 0.4225352 0.4084507 0.4084507 0.4225352 0.4084507 0.4225352 0.4084507 0.4225352 0.4225352 0.4225352 0.4084507 0.4225352 0.4225352 0.4225352 0.4084507 0.4084507 0.4084507 0.4084507 0.4084507 0.4084507 0.4225352 2.7755576E-17 2.7755576E-17 0.022222223 0.033333335 0.033333335 0.033333335 0.044444446 0.044444446 0.033333335 0.033333335 2.7755576E-17 0.044444446 0.033333335 0.033333335 2.7755576E-17 0.011111111 0.011111111 0.033333335 0.0 0.022222223 0.044444446 0.033333335 0.022222223 0.011111111 0.055555556 0.033333335 0.033333335 0.011111111 0.033333335 0.033333335 0.033333335 0.033333335 0.011111111 0.044444446 0.022222223 0.022222223 2.7755576E-17 0.033333335 0.022222223 0.033333335 0.022222223 2.7755576E-17 0.011111111 0.044444446 0.033333335 0.022222223 0.011904762 0.22222222 0.033333335 0.022222223 0.011111111 0.033333335 0.033333335 2.7755576E-17 0.022222223 0.033333335 0.033333335 0.033333335 0.044444446
[67] 'UPI000214CB6B_G4'   0.4084507 0.4084507 0.4084507 0.4084507 0.4084507 0.4084507 0.4084507 0.4084507 0.4084507 0.4084507 0.4084507 0.4225352 0.4084507 0.4084507 0.4084507 0.4084507 0.4084507 0.4084507 0.022222223 0.033333335 0.011111111 0.033333335 0.022222223 0.022222223 0.43661973 0.4084507 0.4225352 0.4084507 0.4084507 0.4225352 0.4084507 0.4225352 0.4084507 0.4225352 0.4225352 0.4225352 0.4084507 0.4225352 0.4225352 0.4225352 0.4084507 0.4084507 0.4084507 0.4084507 0.4084507 0.4084507 0.4225352 0.022222223 0.022222223 0.022222223 0.033333335 0.022222223 0.033333335 0.022222223 0.022222223 0.022222223 0.011111111 0.022222223 0.022222223 0.033333335 0.022222223 0.022222223 0.011111111 0.011111111 0.011111111 0.022222223 0.0 0.033333335 0.022222223 0.022222223 0.033333335 0.033333335 0.022222223 0.022222223 0.011111111 0.033333335 0.022222223 0.011111111 0.011111111 0.011111111 0.033333335 0.044444446 0.033333335 0.022222223 0.022222223 0.022222223 0.011111111 0.022222223 0.022222223 0.011111111 0.022222223 0.033333335 0.022222223 0.035714287 0.20833333 0.022222223 0.022222223 0.033333335 0.022222223 0.033333335 0.022222223 0.022222223 0.022222223 0.011111111 0.011111111 0.022222223
[68] 'UPI00021ADB8E_G4'   0.4084507 0.4084507 0.4084507 0.4084507 0.4084507 0.4084507 0.4084507 0.4084507 0.4084507 0.4084507 0.4084507 0.4225352 0.4084507 0.4084507 0.4084507 0.4084507 0.4084507 0.4084507 0.033333335 0.055555556 0.044444446 0.033333335 0.044444446 0.033333335 0.43661973 0.4084507 0.4225352 0.4084507 0.4084507 0.4225352 0.4084507 0.4225352 0.4084507 0.4225352 0.4225352 0.4225352 0.4084507 0.4225352 0.4225352 0.4225352 0.4084507 0.4084507 0.4084507 0.4084507 0.4084507 0.4084507 0.4225352 0.044444446 0.044444446 0.022222223 0.033333335 0.011111111 0.033333335 0.033333335 0.033333335 0.011111111 0.044444446 0.044444446 0.033333335 0.011111111 0.011111111 0.044444446 0.033333335 0.044444446 0.044444446 0.044444446 0.033333335 0.0 0.011111111 0.055555556 0.055555556 0.022222223 0.011111111 0.011111111 0.044444446 0.033333335 0.011111111 0.044444446 0.022222223 0.044444446 0.022222223 0.06666667 0.044444446 0.044444446 0.011111111 0.055555556 0.022222223 0.044444446 0.044444446 0.044444446 0.033333335 0.06666667 0.022222223 0.05952381 0.20833333 0.011111111 0.055555556 0.055555556 0.011111111 0.06666667 0.044444446 0.055555556 0.011111111 0.022222223 0.044444446 0.033333335
[69] 'UPI00019AF91D_G4'   0.4084507 0.4084507 0.4084507 0.4084507 0.4084507 0.4084507 0.4084507 0.4084507 0.4084507 0.4084507 0.4084507 0.4225352 0.4084507 0.4084507 0.4084507 0.4084507 0.4084507 0.4084507 0.044444446 0.044444446 0.033333335 0.044444446 0.033333335 0.044444446 0.43661973 0.4084507 0.4225352 0.4084507 0.4084507 0.4225352 0.4084507 0.4225352 0.4084507 0.4225352 0.4225352 0.4225352 0.4084507 0.4225352 0.4225352 0.4225352 0.4084507 0.4084507 0.4084507 0.4084507 0.4084507 0.4084507 0.4225352 0.033333335 0.033333335 0.011111111 0.044444446 -2.7755576E-17 0.044444446 0.044444446 0.044444446 -2.7755576E-17 0.033333335 0.033333335 0.044444446 0.022222223 -2.7755576E-17 0.033333335 0.022222223 0.033333335 0.033333335 0.033333335 0.022222223 0.011111111 0.0 0.044444446 0.044444446 0.033333335 -2.7755576E-17 -2.7755576E-17 0.033333335 0.044444446 -2.7755576E-17 0.033333335 0.011111111 0.033333335 0.011111111 0.055555556 0.033333335 0.033333335 -2.7755576E-17 0.044444446 0.011111111 0.033333335 0.033333335 0.033333335 0.044444446 0.055555556 0.011111111 0.04761905 0.19444445 -2.7755576E-17 0.044444446 0.044444446 -2.7755576E-17 0.055555556 0.033333335 0.044444446 -2.7755576E-17 0.011111111 0.033333335 0.044444446
[70] 'UPI0003917CDC_G4'   0.4225352 0.4225352 0.4225352 0.4225352 0.4225352 0.4225352 0.4225352 0.4225352 0.4225352 0.4225352 0.4225352 0.4225352 0.4225352 0.4225352 0.4225352 0.4225352 0.4225352 0.4225352 0.022222223 0.033333335 0.011111111 0.055555556 0.022222223 0.022222223 0.43661973 0.4225352 0.4225352 0.4225352 0.4225352 0.4225352 0.4225352 0.4225352 0.4225352 0.4225352 0.4225352 0.4225352 0.4225352 0.4225352 0.4225352 0.4225352 0.4225352 0.4225352 0.4225352 0.4225352 0.4225352 0.4225352 0.43661973 0.022222223 0.022222223 0.044444446 0.055555556 0.044444446 0.055555556 0.044444446 0.044444446 0.044444446 0.033333335 0.022222223 0.044444446 0.055555556 0.044444446 0.022222223 0.033333335 0.011111111 0.033333335 0.022222223 0.022222223 0.055555556 0.044444446 0.0 0.033333335 0.055555556 0.044444446 0.044444446 0.011111111 0.055555556 0.044444446 0.033333335 0.033333335 0.011111111 0.055555556 0.033333335 0.033333335 0.022222223 0.044444446 5.551115E-17 0.033333335 0.044444446 0.022222223 0.011111111 0.044444446 0.033333335 0.044444446 0.035714287 0.22222222 0.044444446 5.551115E-17 0.033333335 0.044444446 0.033333335 0.022222223 0.022222223 0.044444446 0.033333335 0.033333335 0.044444446
[71] 'UPI000390012D_G4'   0.4084507 0.4084507 0.4084507 0.4084507 0.4084507 0.4084507 0.4084507 0.4084507 0.4084507 0.4084507 0.4084507 0.4225352 0.4084507 0.4084507 0.4084507 0.4084507 0.4084507 0.4084507 0.033333335 2.7755576E-17 0.022222223 0.044444446 0.011111111 0.033333335 0.43661973 0.4084507 0.4225352 0.4084507 0.4084507 0.4225352 0.4084507 0.4225352 0.4084507 0.4225352 0.4225352 0.4225352 0.4084507 0.4225352 0.4225352 0.4225352 0.4084507 0.4084507 0.4084507 0.4084507 0.4084507 0.4084507 0.4225352 0.011111111 0.011111111 0.033333335 0.044444446 0.044444446 0.044444446 0.055555556 0.055555556 0.044444446 0.044444446 0.011111111 0.055555556 0.044444446 0.044444446 0.011111111 0.022222223 0.022222223 0.044444446 0.011111111 0.033333335 0.055555556 0.044444446 0.033333335 0.0 0.06666667 0.044444446 0.044444446 0.022222223 0.044444446 0.044444446 0.044444446 0.044444446 0.022222223 0.055555556 0.033333335 0.033333335 0.011111111 0.044444446 0.033333335 0.044444446 0.033333335 0.011111111 0.022222223 0.055555556 0.044444446 0.033333335 0.023809524 0.2361111 0.044444446 0.033333335 0.022222223 0.044444446 0.044444446 0.011111111 0.033333335 0.044444446 0.044444446 0.044444446 0.055555556
[72] 'UPI0003BEDAD2_G4'   0.4084507 0.4084507 0.4084507 0.4084507 0.4084507 0.4084507 0.4084507 0.4084507 0.4084507 0.4084507 0.4084507 0.4225352 0.4084507 0.4084507 0.4084507 0.4084507 0.4084507 0.4084507 0.033333335 0.06666667 0.044444446 0.022222223 0.055555556 0.033333335 0.43661973 0.4084507 0.4225352 0.4084507 0.4084507 0.4225352 0.4084507 0.4225352 0.4084507 0.4225352 0.4225352 0.4225352 0.4084507 0.4225352 0.4225352 0.4225352 0.4084507 0.4084507 0.4084507 0.4084507 0.4084507 0.4084507 0.4225352 0.055555556 0.055555556 0.033333335 0.022222223 0.033333335 0.022222223 0.011111111 0.011111111 0.033333335 0.022222223 0.055555556 0.011111111 0.022222223 0.033333335 0.055555556 0.044444446 0.044444446 0.044444446 0.055555556 0.033333335 0.022222223 0.033333335 0.055555556 0.06666667 0.0 0.033333335 0.033333335 0.044444446 0.022222223 0.033333335 0.022222223 0.022222223 0.044444446 0.022222223 0.07777778 0.06666667 0.055555556 0.033333335 0.055555556 0.022222223 0.055555556 0.055555556 0.044444446 0.011111111 0.06666667 0.033333335 0.071428575 0.2361111 0.033333335 0.055555556 0.06666667 0.033333335 0.06666667 0.055555556 0.055555556 0.033333335 0.022222223 0.022222223 0.011111111
[73] 'UPI000530AE1A_G4'   0.4084507 0.4084507 0.4084507 0.4084507 0.4084507 0.4084507 0.4084507 0.4084507 0.4084507 0.4084507 0.4084507 0.4225352 0.4084507 0.4084507 0.4084507 0.4084507 0.4084507 0.4084507 0.044444446 0.044444446 0.033333335 0.044444446 0.033333335 0.044444446 0.43661973 0.4084507 0.4225352 0.4084507 0.4084507 0.4225352 0.4084507 0.4225352 0.4084507 0.4225352 0.4225352 0.4225352 0.4084507 0.4225352 0.4225352 0.4225352 0.4084507 0.4084507 0.4084507 0.4084507 0.4084507 0.4084507 0.4225352 0.033333335 0.033333335 0.011111111 0.044444446 -2.7755576E-17 0.044444446 0.044444446 0.044444446 -2.7755576E-17 0.033333335 0.033333335 0.044444446 0.022222223 -2.7755576E-17 0.033333335 0.022222223 0.033333335 0.033333335 0.033333335 0.022222223 0.011111111 -2.7755576E-17 0.044444446 0.044444446 0.033333335 0.0 -2.7755576E-17 0.033333335 0.044444446 -2.7755576E-17 0.033333335 0.011111111 0.033333335 0.011111111 0.055555556 0.033333335 0.033333335 -2.7755576E-17 0.044444446 0.011111111 0.033333335 0.033333335 0.033333335 0.044444446 0.055555556 0.011111111 0.04761905 0.19444445 -2.7755576E-17 0.044444446 0.044444446 -2.7755576E-17 0.055555556 0.033333335 0.044444446 -2.7755576E-17 0.011111111 0.033333335 0.044444446
[74] 'UPI000535EBAA_G4'   0.4084507 0.4084507 0.4084507 0.4084507 0.4084507 0.4084507 0.4084507 0.4084507 0.4084507 0.4084507 0.4084507 0.4225352 0.4084507 0.4084507 0.4084507 0.4084507 0.4084507 0.4084507 0.044444446 0.044444446 0.033333335 0.044444446 0.033333335 0.044444446 0.43661973 0.4084507 0.4225352 0.4084507 0.4084507 0.4225352 0.4084507 0.4225352 0.4084507 0.4225352 0.4225352 0.4225352 0.4084507 0.4225352 0.4225352 0.4225352 0.4084507 0.4084507 0.4084507 0.4084507 0.4084507 0.4084507 0.4225352 0.033333335 0.033333335 0.011111111 0.044444446 -2.7755576E-17 0.044444446 0.044444446 0.044444446 -2.7755576E-17 0.033333335 0.033333335 0.044444446 0.022222223 -2.7755576E-17 0.033333335 0.022222223 0.033333335 0.033333335 0.033333335 0.022222223 0.011111111 -2.7755576E-17 0.044444446 0.044444446 0.033333335 -2.7755576E-17 0.0 0.033333335 0.044444446 -2.7755576E-17 0.033333335 0.011111111 0.033333335 0.011111111 0.055555556 0.033333335 0.033333335 -2.7755576E-17 0.044444446 0.011111111 0.033333335 0.033333335 0.033333335 0.044444446 0.055555556 0.011111111 0.04761905 0.19444445 -2.7755576E-17 0.044444446 0.044444446 -2.7755576E-17 0.055555556 0.033333335 0.044444446 -2.7755576E-17 0.011111111 0.033333335 0.044444446
[75] 'UPI00058C62E6_G4'   0.4084507 0.4084507 0.4084507 0.4084507 0.4084507 0.4084507 0.4084507 0.4084507 0.4084507 0.4084507 0.4084507 0.4225352 0.4084507 0.4084507 0.4084507 0.4084507 0.4084507 0.4084507 0.011111111 0.022222223 2.7755576E-17 0.044444446 0.011111111 0.011111111 0.43661973 0.4084507 0.4225352 0.4084507 0.4084507 0.4225352 0.4084507 0.4225352 0.4084507 0.4225352 0.4225352 0.4225352 0.4084507 0.4225352 0.4225352 0.4225352 0.4084507 0.4084507 0.4084507 0.4084507 0.4084507 0.4084507 0.4225352 0.011111111 0.011111111 0.033333335 0.044444446 0.033333335 0.044444446 0.033333335 0.033333335 0.033333335 0.022222223 0.011111111 0.033333335 0.044444446 0.033333335 0.011111111 0.022222223 2.7755576E-17 0.022222223 0.011111111 0.011111111 0.044444446 0.033333335 0.011111111 0.022222223 0.044444446 0.033333335 0.033333335 0.0 0.044444446 0.033333335 0.022222223 0.022222223 2.7755576E-17 0.044444446 0.033333335 0.022222223 0.011111111 0.033333335 0.011111111 0.022222223 0.033333335 0.011111111 2.7755576E-17 0.033333335 0.022222223 0.033333335 0.023809524 0.22222222 0.033333335 0.011111111 0.022222223 0.033333335 0.022222223 0.011111111 0.011111111 0.033333335 0.022222223 0.022222223 0.033333335
[76] 'UPI00058CA78B_G4'   0.4084507 0.4084507 0.4084507 0.4084507 0.4084507 0.4084507 0.4084507 0.4084507 0.4084507 0.4084507 0.4084507 0.4225352 0.4084507 0.4084507 0.4084507 0.4084507 0.4084507 0.4084507 0.033333335 0.044444446 0.044444446 -5.551115E-17 0.033333335 0.033333335 0.43661973 0.4084507 0.4225352 0.4084507 0.4084507 0.4225352 0.4084507 0.4225352 0.4084507 0.4225352 0.4225352 0.4225352 0.4084507 0.4225352 0.4225352 0.4225352 0.4084507 0.4084507 0.4084507 0.4084507 0.4084507 0.4084507 0.4225352 0.033333335 0.033333335 0.033333335 -5.551115E-17 0.044444446 -5.551115E-17 0.011111111 0.011111111 0.044444446 0.022222223 0.033333335 0.011111111 0.022222223 0.044444446 0.033333335 0.022222223 0.044444446 0.044444446 0.033333335 0.033333335 0.033333335 0.044444446 0.055555556 0.044444446 0.022222223 0.044444446 0.044444446 0.044444446 0.0 0.044444446 0.022222223 0.044444446 0.044444446 0.033333335 0.055555556 0.055555556 0.033333335 0.044444446 0.055555556 0.044444446 0.033333335 0.033333335 0.044444446 0.011111111 0.06666667 0.033333335 0.04761905 0.2361111 0.044444446 0.055555556 0.044444446 0.044444446 0.06666667 0.033333335 0.055555556 0.044444446 0.044444446 0.022222223 0.011111111
[77] 'UPI0005CB0D29_G4'   0.4084507 0.4084507 0.4084507 0.4084507 0.4084507 0.4084507 0.4084507 0.4084507 0.4084507 0.4084507 0.4084507 0.4225352 0.4084507 0.4084507 0.4084507 0.4084507 0.4084507 0.4084507 0.044444446 0.044444446 0.033333335 0.044444446 0.033333335 0.044444446 0.43661973 0.4084507 0.4225352 0.4084507 0.4084507 0.4225352 0.4084507 0.4225352 0.4084507 0.4225352 0.4225352 0.4225352 0.4084507 0.4225352 0.4225352 0.4225352 0.4084507 0.4084507 0.4084507 0.4084507 0.4084507 0.4084507 0.4225352 0.033333335 0.033333335 0.011111111 0.044444446 -2.7755576E-17 0.044444446 0.044444446 0.044444446 -2.7755576E-17 0.033333335 0.033333335 0.044444446 0.022222223 -2.7755576E-17 0.033333335 0.022222223 0.033333335 0.033333335 0.033333335 0.022222223 0.011111111 -2.7755576E-17 0.044444446 0.044444446 0.033333335 -2.7755576E-17 -2.7755576E-17 0.033333335 0.044444446 0.0 0.033333335 0.011111111 0.033333335 0.011111111 0.055555556 0.033333335 0.033333335 -2.7755576E-17 0.044444446 0.011111111 0.033333335 0.033333335 0.033333335 0.044444446 0.055555556 0.011111111 0.04761905 0.19444445 -2.7755576E-17 0.044444446 0.044444446 -2.7755576E-17 0.055555556 0.033333335 0.044444446 -2.7755576E-17 0.011111111 0.033333335 0.044444446
[78] 'UPI00071659E5_G4'   0.4084507 0.4084507 0.4084507 0.4084507 0.4084507 0.4084507 0.4084507 0.4084507 0.4084507 0.4084507 0.4084507 0.4225352 0.4084507 0.4084507 0.4084507 0.4084507 0.4084507 0.4084507 0.033333335 0.044444446 0.022222223 0.022222223 0.033333335 0.033333335 0.43661973 0.4084507 0.4225352 0.4084507 0.4084507 0.4225352 0.4084507 0.4225352 0.4084507 0.4225352 0.4225352 0.4225352 0.4084507 0.4225352 0.4225352 0.4225352 0.4084507 0.4084507 0.4084507 0.4084507 0.4084507 0.4084507 0.4225352 0.033333335 0.033333335 0.033333335 0.022222223 0.033333335 0.022222223 0.011111111 0.011111111 0.033333335 -2.7755576E-17 0.033333335 0.011111111 0.044444446 0.033333335 0.033333335 0.022222223 0.022222223 0.022222223 0.033333335 0.011111111 0.044444446 0.033333335 0.033333335 0.044444446 0.022222223 0.033333335 0.033333335 0.022222223 0.022222223 0.033333335 0.0 0.022222223 0.022222223 0.022222223 0.055555556 0.044444446 0.033333335 0.033333335 0.033333335 0.022222223 0.033333335 0.033333335 0.022222223 0.011111111 0.044444446 0.033333335 0.04761905 0.22222222 0.033333335 0.033333335 0.044444446 0.033333335 0.044444446 0.033333335 0.033333335 0.033333335 0.022222223 -2.7755576E-17 0.011111111
[79] 'UPI000750B459_G4'   0.4084507 0.4084507 0.4084507 0.4084507 0.4084507 0.4084507 0.4084507 0.4084507 0.4084507 0.4084507 0.4084507 0.4225352 0.4084507 0.4084507 0.4084507 0.4084507 0.4084507 0.4084507 0.033333335 0.044444446 0.022222223 0.044444446 0.033333335 0.033333335 0.43661973 0.4084507 0.4225352 0.4084507 0.4084507 0.4225352 0.4084507 0.4225352 0.4084507 0.4225352 0.4225352 0.4225352 0.4084507 0.4225352 0.4225352 0.4225352 0.4084507 0.4084507 0.4084507 0.4084507 0.4084507 0.4084507 0.4225352 0.033333335 0.033333335 0.011111111 0.044444446 0.011111111 0.044444446 0.033333335 0.033333335 0.011111111 0.022222223 0.033333335 0.033333335 0.022222223 0.011111111 0.033333335 0.022222223 0.022222223 0.022222223 0.033333335 0.011111111 0.022222223 0.011111111 0.033333335 0.044444446 0.022222223 0.011111111 0.011111111 0.022222223 0.044444446 0.011111111 0.022222223 0.0 0.022222223 0.022222223 0.055555556 0.044444446 0.033333335 0.011111111 0.033333335 1.3877788E-17 0.033333335 0.033333335 0.022222223 0.033333335 0.044444446 0.011111111 0.04761905 0.20833333 0.011111111 0.033333335 0.044444446 0.011111111 0.044444446 0.033333335 0.033333335 0.011111111 1.3877788E-17 0.022222223 0.033333335
[80] 'UPI00076F1E58_G4'   0.4084507 0.4084507 0.4084507 0.4084507 0.4084507 0.4084507 0.4084507 0.4084507 0.4084507 0.4084507 0.4084507 0.4225352 0.4084507 0.4084507 0.4084507 0.4084507 0.4084507 0.4084507 0.011111111 0.022222223 2.7755576E-17 0.044444446 0.011111111 0.011111111 0.43661973 0.4084507 0.4225352 0.4084507 0.4084507 0.4225352 0.4084507 0.4225352 0.4084507 0.4225352 0.4225352 0.4225352 0.4084507 0.4225352 0.4225352 0.4225352 0.4084507 0.4084507 0.4084507 0.4084507 0.4084507 0.4084507 0.4225352 0.011111111 0.011111111 0.033333335 0.044444446 0.033333335 0.044444446 0.033333335 0.033333335 0.033333335 0.022222223 0.011111111 0.033333335 0.044444446 0.033333335 0.011111111 0.022222223 2.7755576E-17 0.022222223 0.011111111 0.011111111 0.044444446 0.033333335 0.011111111 0.022222223 0.044444446 0.033333335 0.033333335 2.7755576E-17 0.044444446 0.033333335 0.022222223 0.022222223 0.0 0.044444446 0.033333335 0.022222223 0.011111111 0.033333335 0.011111111 0.022222223 0.033333335 0.011111111 2.7755576E-17 0.033333335 0.022222223 0.033333335 0.023809524 0.22222222 0.033333335 0.011111111 0.022222223 0.033333335 0.022222223 0.011111111 0.011111111 0.033333335 0.022222223 0.022222223 0.033333335
[81] 'UPI000771E52C_G4'   0.4084507 0.4084507 0.4084507 0.4084507 0.4084507 0.4084507 0.4084507 0.4084507 0.4084507 0.4084507 0.4084507 0.4225352 0.4084507 0.4084507 0.4084507 0.4084507 0.4084507 0.4084507 0.055555556 0.055555556 0.044444446 0.033333335 0.044444446 0.055555556 0.43661973 0.4084507 0.4225352 0.4084507 0.4084507 0.4225352 0.4084507 0.4225352 0.4084507 0.4225352 0.4225352 0.4225352 0.4084507 0.4225352 0.4225352 0.4225352 0.4084507 0.4084507 0.4084507 0.4084507 0.4084507 0.4084507 0.4225352 0.044444446 0.044444446 0.022222223 0.033333335 0.011111111 0.033333335 0.033333335 0.033333335 0.011111111 0.022222223 0.044444446 0.033333335 0.033333335 0.011111111 0.044444446 0.033333335 0.044444446 0.044444446 0.044444446 0.033333335 0.022222223 0.011111111 0.055555556 0.055555556 0.022222223 0.011111111 0.011111111 0.044444446 0.033333335 0.011111111 0.022222223 0.022222223 0.044444446 0.0 0.06666667 0.044444446 0.044444446 0.011111111 0.055555556 0.022222223 0.044444446 0.044444446 0.044444446 0.033333335 0.06666667 0.022222223 0.05952381 0.20833333 0.011111111 0.055555556 0.055555556 0.011111111 0.06666667 0.044444446 0.055555556 0.011111111 0.022222223 0.022222223 0.033333335
[82] 'UPI0007A75752_G4'   0.43661973 0.43661973 0.43661973 0.43661973 0.43661973 0.43661973 0.43661973 0.43661973 0.43661973 0.43661973 0.43661973 0.43661973 0.43661973 0.43661973 0.43661973 0.43661973 0.43661973 0.43661973 0.044444446 0.033333335 0.033333335 0.055555556 0.022222223 0.044444446 0.45070422 0.43661973 0.43661973 0.43661973 0.43661973 0.43661973 0.43661973 0.43661973 0.43661973 0.4225352 0.43661973 0.4225352 0.43661973 0.4225352 0.43661973 0.43661973 0.43661973 0.43661973 0.43661973 0.43661973 0.43661973 0.43661973 0.45070422 0.022222223 0.022222223 0.044444446 0.055555556 0.055555556 0.055555556 0.06666667 0.06666667 0.055555556 0.055555556 0.022222223 0.06666667 0.055555556 0.055555556 0.022222223 0.033333335 0.033333335 0.044444446 0.022222223 0.044444446 0.06666667 0.055555556 0.033333335 0.033333335 0.07777778 0.055555556 0.055555556 0.033333335 0.055555556 0.055555556 0.055555556 0.055555556 0.033333335 0.06666667 0.0 0.044444446 0.022222223 0.055555556 0.033333335 0.055555556 0.044444446 0.022222223 0.033333335 0.06666667 0.055555556 0.044444446 0.035714287 0.2361111 0.055555556 0.033333335 0.011111111 0.055555556 0.055555556 0.022222223 0.044444446 0.055555556 0.055555556 0.055555556 0.06666667
[83] 'UPI0007FB464B_G4'   0.4084507 0.4084507 0.4084507 0.4084507 0.4084507 0.4084507 0.4084507 0.4084507 0.4084507 0.4084507 0.4084507 0.4225352 0.4084507 0.4084507 0.4084507 0.4084507 0.4084507 0.4084507 0.033333335 0.033333335 0.022222223 0.055555556 0.022222223 0.033333335 0.43661973 0.4084507 0.4225352 0.4084507 0.4084507 0.4225352 0.4084507 0.4225352 0.4084507 0.4225352 0.4225352 0.4225352 0.4084507 0.4225352 0.4225352 0.4225352 0.4084507 0.4084507 0.4084507 0.4084507 0.4084507 0.4084507 0.4225352 0.022222223 0.022222223 0.044444446 0.055555556 0.033333335 0.055555556 0.055555556 0.055555556 0.033333335 0.044444446 0.022222223 0.055555556 0.055555556 0.033333335 0.022222223 0.033333335 0.022222223 0.044444446 0.022222223 0.033333335 0.044444446 0.033333335 0.033333335 0.033333335 0.06666667 0.033333335 0.033333335 0.022222223 0.055555556 0.033333335 0.044444446 0.044444446 0.022222223 0.044444446 0.044444446 0.0 0.022222223 0.033333335 0.033333335 0.044444446 0.044444446 0.022222223 0.022222223 0.055555556 0.022222223 0.044444446 0.035714287 0.20833333 0.033333335 0.033333335 0.033333335 0.033333335 0.022222223 0.022222223 0.011111111 0.033333335 0.044444446 0.044444446 0.055555556
[84] 'UPI0007FB4FA8_G4'   0.4084507 0.4084507 0.4084507 0.4084507 0.4084507 0.4084507 0.4084507 0.4084507 0.4084507 0.4084507 0.4084507 0.4225352 0.4084507 0.4084507 0.4084507 0.4084507 0.4084507 0.4084507 0.022222223 0.011111111 0.011111111 0.033333335 2.7755576E-17 0.022222223 0.43661973 0.4084507 0.4225352 0.4084507 0.4084507 0.4225352 0.4084507 0.4225352 0.4084507 0.4225352 0.4225352 0.4225352 0.4084507 0.4225352 0.4225352 0.4225352 0.4084507 0.4084507 0.4084507 0.4084507 0.4084507 0.4084507 0.4225352 2.7755576E-17 2.7755576E-17 0.022222223 0.033333335 0.033333335 0.033333335 0.044444446 0.044444446 0.033333335 0.033333335 2.7755576E-17 0.044444446 0.033333335 0.033333335 2.7755576E-17 0.011111111 0.011111111 0.033333335 2.7755576E-17 0.022222223 0.044444446 0.033333335 0.022222223 0.011111111 0.055555556 0.033333335 0.033333335 0.011111111 0.033333335 0.033333335 0.033333335 0.033333335 0.011111111 0.044444446 0.022222223 0.022222223 0.0 0.033333335 0.022222223 0.033333335 0.022222223 2.7755576E-17 0.011111111 0.044444446 0.033333335 0.022222223 0.011904762 0.22222222 0.033333335 0.022222223 0.011111111 0.033333335 0.033333335 2.7755576E-17 0.022222223 0.033333335 0.033333335 0.033333335 0.044444446
[85] 'UPI00080C150C_G4'   0.4084507 0.4084507 0.4084507 0.4084507 0.4084507 0.4084507 0.4084507 0.4084507 0.4084507 0.4084507 0.4084507 0.4225352 0.4084507 0.4084507 0.4084507 0.4084507 0.4084507 0.4084507 0.044444446 0.044444446 0.033333335 0.044444446 0.033333335 0.044444446 0.43661973 0.4084507 0.4225352 0.4084507 0.4084507 0.4225352 0.4084507 0.4225352 0.4084507 0.4225352 0.4225352 0.4225352 0.4084507 0.4225352 0.4225352 0.4225352 0.4084507 0.4084507 0.4084507 0.4084507 0.4084507 0.4084507 0.4225352 0.033333335 0.033333335 0.011111111 0.044444446 -2.7755576E-17 0.044444446 0.044444446 0.044444446 -2.7755576E-17 0.033333335 0.033333335 0.044444446 0.022222223 -2.7755576E-17 0.033333335 0.022222223 0.033333335 0.033333335 0.033333335 0.022222223 0.011111111 -2.7755576E-17 0.044444446 0.044444446 0.033333335 -2.7755576E-17 -2.7755576E-17 0.033333335 0.044444446 -2.7755576E-17 0.033333335 0.011111111 0.033333335 0.011111111 0.055555556 0.033333335 0.033333335 0.0 0.044444446 0.011111111 0.033333335 0.033333335 0.033333335 0.044444446 0.055555556 0.011111111 0.04761905 0.19444445 -2.7755576E-17 0.044444446 0.044444446 -2.7755576E-17 0.055555556 0.033333335 0.044444446 -2.7755576E-17 0.011111111 0.033333335 0.044444446
[86] 'UPI00080C08D5_G4'   0.4225352 0.4225352 0.4225352 0.4225352 0.4225352 0.4225352 0.4225352 0.4225352 0.4225352 0.4225352 0.4225352 0.4225352 0.4225352 0.4225352 0.4225352 0.4225352 0.4225352 0.4225352 0.022222223 0.033333335 0.011111111 0.055555556 0.022222223 0.022222223 0.43661973 0.4225352 0.4225352 0.4225352 0.4225352 0.4225352 0.4225352 0.4225352 0.4225352 0.4225352 0.4225352 0.4225352 0.4225352 0.4225352 0.4225352 0.4225352 0.4225352 0.4225352 0.4225352 0.4225352 0.4225352 0.4225352 0.43661973 0.022222223 0.022222223 0.044444446 0.055555556 0.044444446 0.055555556 0.044444446 0.044444446 0.044444446 0.033333335 0.022222223 0.044444446 0.055555556 0.044444446 0.022222223 0.033333335 0.011111111 0.033333335 0.022222223 0.022222223 0.055555556 0.044444446 5.551115E-17 0.033333335 0.055555556 0.044444446 0.044444446 0.011111111 0.055555556 0.044444446 0.033333335 0.033333335 0.011111111 0.055555556 0.033333335 0.033333335 0.022222223 0.044444446 0.0 0.033333335 0.044444446 0.022222223 0.011111111 0.044444446 0.033333335 0.044444446 0.035714287 0.22222222 0.044444446 5.551115E-17 0.033333335 0.044444446 0.033333335 0.022222223 0.022222223 0.044444446 0.033333335 0.033333335 0.044444446
[87] 'UPI00090967BB_G4'   0.4084507 0.4084507 0.4084507 0.4084507 0.4084507 0.4084507 0.4084507 0.4084507 0.4084507 0.4084507 0.4084507 0.4225352 0.4084507 0.4084507 0.4084507 0.4084507 0.4084507 0.4084507 0.033333335 0.044444446 0.022222223 0.044444446 0.033333335 0.033333335 0.43661973 0.4084507 0.4225352 0.4084507 0.4084507 0.4225352 0.4084507 0.4225352 0.4084507 0.4225352 0.4225352 0.4225352 0.4084507 0.4225352 0.4225352 0.4225352 0.4084507 0.4084507 0.4084507 0.4084507 0.4084507 0.4084507 0.4225352 0.033333335 0.033333335 0.011111111 0.044444446 0.011111111 0.044444446 0.033333335 0.033333335 0.011111111 0.022222223 0.033333335 0.033333335 0.022222223 0.011111111 0.033333335 0.022222223 0.022222223 0.022222223 0.033333335 0.011111111 0.022222223 0.011111111 0.033333335 0.044444446 0.022222223 0.011111111 0.011111111 0.022222223 0.044444446 0.011111111 0.022222223 1.3877788E-17 0.022222223 0.022222223 0.055555556 0.044444446 0.033333335 0.011111111 0.033333335 0.0 0.033333335 0.033333335 0.022222223 0.033333335 0.044444446 0.011111111 0.04761905 0.20833333 0.011111111 0.033333335 0.044444446 0.011111111 0.044444446 0.033333335 0.033333335 0.011111111 1.3877788E-17 0.022222223 0.033333335
[88] 'UPI0009291067_G4'   0.4084507 0.4084507 0.4084507 0.4084507 0.4084507 0.4084507 0.4084507 0.4084507 0.4084507 0.4084507 0.4084507 0.4225352 0.4084507 0.4084507 0.4084507 0.4084507 0.4084507 0.4084507 0.044444446 0.033333335 0.033333335 0.033333335 0.022222223 0.044444446 0.43661973 0.4084507 0.4225352 0.4084507 0.4084507 0.4225352 0.4084507 0.4225352 0.4084507 0.4225352 0.4225352 0.4225352 0.4084507 0.4225352 0.4225352 0.4225352 0.4084507 0.4084507 0.4084507 0.4084507 0.4084507 0.4084507 0.4225352 0.022222223 0.022222223 0.022222223 0.033333335 0.033333335 0.033333335 0.044444446 0.044444446 0.033333335 0.033333335 0.022222223 0.044444446 0.033333335 0.033333335 0.022222223 0.011111111 0.033333335 0.033333335 0.022222223 0.022222223 0.044444446 0.033333335 0.044444446 0.033333335 0.055555556 0.033333335 0.033333335 0.033333335 0.033333335 0.033333335 0.033333335 0.033333335 0.033333335 0.044444446 0.044444446 0.044444446 0.022222223 0.033333335 0.044444446 0.033333335 0.0 0.022222223 0.033333335 0.044444446 0.055555556 0.022222223 0.035714287 0.22222222 0.033333335 0.044444446 0.033333335 0.033333335 0.055555556 0.022222223 0.044444446 0.033333335 0.033333335 0.033333335 0.044444446
[89] 'UPI00092D9226_G4'   0.4084507 0.4084507 0.4084507 0.4084507 0.4084507 0.4084507 0.4084507 0.4084507 0.4084507 0.4084507 0.4084507 0.4225352 0.4084507 0.4084507 0.4084507 0.4084507 0.4084507 0.4084507 0.022222223 0.011111111 0.011111111 0.033333335 2.7755576E-17 0.022222223 0.43661973 0.4084507 0.4225352 0.4084507 0.4084507 0.4225352 0.4084507 0.4225352 0.4084507 0.4225352 0.4225352 0.4225352 0.4084507 0.4225352 0.4225352 0.4225352 0.4084507 0.4084507 0.4084507 0.4084507 0.4084507 0.4084507 0.4225352 2.7755576E-17 2.7755576E-17 0.022222223 0.033333335 0.033333335 0.033333335 0.044444446 0.044444446 0.033333335 0.033333335 2.7755576E-17 0.044444446 0.033333335 0.033333335 2.7755576E-17 0.011111111 0.011111111 0.033333335 2.7755576E-17 0.022222223 0.044444446 0.033333335 0.022222223 0.011111111 0.055555556 0.033333335 0.033333335 0.011111111 0.033333335 0.033333335 0.033333335 0.033333335 0.011111111 0.044444446 0.022222223 0.022222223 2.7755576E-17 0.033333335 0.022222223 0.033333335 0.022222223 0.0 0.011111111 0.044444446 0.033333335 0.022222223 0.011904762 0.22222222 0.033333335 0.022222223 0.011111111 0.033333335 0.033333335 2.7755576E-17 0.022222223 0.033333335 0.033333335 0.033333335 0.044444446
[90] 'UPI00092DE0C0_G4'   0.4084507 0.4084507 0.4084507 0.4084507 0.4084507 0.4084507 0.4084507 0.4084507 0.4084507 0.4084507 0.4084507 0.4225352 0.4084507 0.4084507 0.4084507 0.4084507 0.4084507 0.4084507 0.011111111 0.022222223 2.7755576E-17 0.044444446 0.011111111 0.011111111 0.43661973 0.4084507 0.4225352 0.4084507 0.4084507 0.4225352 0.4084507 0.4225352 0.4084507 0.4225352 0.4225352 0.4225352 0.4084507 0.4225352 0.4225352 0.4225352 0.4084507 0.4084507 0.4084507 0.4084507 0.4084507 0.4084507 0.4225352 0.011111111 0.011111111 0.033333335 0.044444446 0.033333335 0.044444446 0.033333335 0.033333335 0.033333335 0.022222223 0.011111111 0.033333335 0.044444446 0.033333335 0.011111111 0.022222223 2.7755576E-17 0.022222223 0.011111111 0.011111111 0.044444446 0.033333335 0.011111111 0.022222223 0.044444446 0.033333335 0.033333335 2.7755576E-17 0.044444446 0.033333335 0.022222223 0.022222223 2.7755576E-17 0.044444446 0.033333335 0.022222223 0.011111111 0.033333335 0.011111111 0.022222223 0.033333335 0.011111111 0.0 0.033333335 0.022222223 0.033333335 0.023809524 0.22222222 0.033333335 0.011111111 0.022222223 0.033333335 0.022222223 0.011111111 0.011111111 0.033333335 0.022222223 0.022222223 0.033333335
[91] 'UPI00005F1287_G4'   0.4084507 0.4084507 0.4084507 0.4084507 0.4084507 0.4084507 0.4084507 0.4084507 0.4084507 0.4084507 0.4084507 0.4225352 0.4084507 0.4084507 0.4084507 0.4084507 0.4084507 0.4084507 0.022222223 0.055555556 0.033333335 0.011111111 0.044444446 0.022222223 0.43661973 0.4084507 0.4225352 0.4084507 0.4084507 0.4225352 0.4084507 0.4225352 0.4084507 0.4225352 0.4225352 0.4225352 0.4084507 0.4225352 0.4225352 0.4225352 0.4084507 0.4084507 0.4084507 0.4084507 0.4084507 0.4084507 0.4225352 0.044444446 0.044444446 0.044444446 0.011111111 0.044444446 0.011111111 -5.551115E-17 -5.551115E-17 0.044444446 0.011111111 0.044444446 -5.551115E-17 0.033333335 0.044444446 0.044444446 0.033333335 0.033333335 0.033333335 0.044444446 0.022222223 0.033333335 0.044444446 0.044444446 0.055555556 0.011111111 0.044444446 0.044444446 0.033333335 0.011111111 0.044444446 0.011111111 0.033333335 0.033333335 0.033333335 0.06666667 0.055555556 0.044444446 0.044444446 0.044444446 0.033333335 0.044444446 0.044444446 0.033333335 0.0 0.055555556 0.044444446 0.05952381 0.2361111 0.044444446 0.044444446 0.055555556 0.044444446 0.055555556 0.044444446 0.044444446 0.044444446 0.033333335 0.011111111 -5.551115E-17
[92] 'UPI00092DB897_G4'   0.4225352 0.4225352 0.4225352 0.4225352 0.4225352 0.4225352 0.4225352 0.4225352 0.4225352 0.4225352 0.4225352 0.43661973 0.4225352 0.4225352 0.4225352 0.4225352 0.4225352 0.4225352 0.033333335 0.044444446 0.022222223 0.06666667 0.033333335 0.033333335 0.45070422 0.4225352 0.43661973 0.4225352 0.4225352 0.43661973 0.4225352 0.43661973 0.4225352 0.43661973 0.43661973 0.43661973 0.4225352 0.43661973 0.43661973 0.43661973 0.4225352 0.4225352 0.4225352 0.4225352 0.4225352 0.4225352 0.43661973 0.033333335 0.033333335 0.055555556 0.06666667 0.055555556 0.06666667 0.055555556 0.055555556 0.055555556 0.044444446 0.033333335 0.055555556 0.06666667 0.055555556 0.033333335 0.044444446 0.022222223 0.044444446 0.033333335 0.033333335 0.06666667 0.055555556 0.033333335 0.044444446 0.06666667 0.055555556 0.055555556 0.022222223 0.06666667 0.055555556 0.044444446 0.044444446 0.022222223 0.06666667 0.055555556 0.022222223 0.033333335 0.055555556 0.033333335 0.044444446 0.055555556 0.033333335 0.022222223 0.055555556 0.0 0.055555556 0.04761905 0.2361111 0.055555556 0.033333335 0.044444446 0.055555556 0.022222223 0.033333335 0.011111111 0.055555556 0.044444446 0.044444446 0.055555556
[93] 'UPI00092D8B81_G4'   0.4084507 0.4084507 0.4084507 0.4084507 0.4084507 0.4084507 0.4084507 0.4084507 0.4084507 0.4084507 0.4084507 0.4225352 0.4084507 0.4084507 0.4084507 0.4084507 0.4084507 0.4084507 0.044444446 0.033333335 0.033333335 0.033333335 0.022222223 0.044444446 0.43661973 0.4084507 0.4225352 0.4084507 0.4084507 0.4225352 0.4084507 0.4225352 0.4084507 0.4225352 0.4225352 0.4225352 0.4084507 0.4225352 0.4225352 0.4225352 0.4084507 0.4084507 0.4084507 0.4084507 0.4084507 0.4084507 0.4225352 0.022222223 0.022222223 1.3877788E-17 0.033333335 0.011111111 0.033333335 0.044444446 0.044444446 0.011111111 0.033333335 0.022222223 0.044444446 0.011111111 0.011111111 0.022222223 0.011111111 0.033333335 0.033333335 0.022222223 0.022222223 0.022222223 0.011111111 0.044444446 0.033333335 0.033333335 0.011111111 0.011111111 0.033333335 0.033333335 0.011111111 0.033333335 0.011111111 0.033333335 0.022222223 0.044444446 0.044444446 0.022222223 0.011111111 0.044444446 0.011111111 0.022222223 0.022222223 0.033333335 0.044444446 0.055555556 0.0 0.035714287 0.20833333 0.011111111 0.044444446 0.033333335 0.011111111 0.055555556 0.022222223 0.044444446 0.011111111 0.011111111 0.033333335 0.044444446
[94] 'UPI00020BF782_G4'   0.41428572 0.41428572 0.41428572 0.41428572 0.41428572 0.41428572 0.41428572 0.41428572 0.41428572 0.41428572 0.41428572 0.42857143 0.41428572 0.41428572 0.41428572 0.41428572 0.41428572 0.41428572 0.035714287 0.023809524 0.023809524 0.04761905 0.011904762 0.035714287 0.41428572 0.41428572 0.42857143 0.41428572 0.41428572 0.42857143 0.41428572 0.42857143 0.41428572 0.42857143 0.42857143 0.42857143 0.41428572 0.42857143 0.42857143 0.42857143 0.41428572 0.41428572 0.41428572 0.41428572 0.41428572 0.41428572 0.42857143 0.011904762 0.011904762 0.035714287 0.04761905 0.04761905 0.04761905 0.05952381 0.05952381 0.04761905 0.04761905 0.011904762 0.05952381 0.04761905 0.04761905 0.011904762 0.023809524 0.023809524 0.04761905 0.011904762 0.035714287 0.05952381 0.04761905 0.035714287 0.023809524 0.071428575 0.04761905 0.04761905 0.023809524 0.04761905 0.04761905 0.04761905 0.04761905 0.023809524 0.05952381 0.035714287 0.035714287 0.011904762 0.04761905 0.035714287 0.04761905 0.035714287 0.011904762 0.023809524 0.05952381 0.04761905 0.035714287 0.0 0.20833333 0.04761905 0.035714287 0.023809524 0.04761905 0.04761905 0.011904762 0.035714287 0.04761905 0.04761905 0.04761905 0.05952381
[95] 'UPI0001CB9117_G4'   0.5362319 0.5362319 0.5362319 0.5362319 0.5362319 0.5362319 0.5362319 0.5362319 0.5362319 0.5362319 0.5362319 0.5362319 0.5362319 0.5362319 0.5362319 0.5362319 0.5362319 0.5362319 0.2361111 0.2361111 0.22222222 0.2361111 0.22222222 0.2361111 0.5072464 0.5362319 0.5362319 0.5217391 0.5362319 0.5362319 0.5362319 0.5217391 0.5362319 0.5217391 0.5217391 0.5217391 0.5362319 0.5217391 0.5362319 0.5217391 0.5507246 0.5362319 0.5362319 0.5362319 0.5362319 0.5362319 0.5507246 0.22222222 0.22222222 0.20833333 0.2361111 0.19444445 0.2361111 0.2361111 0.2361111 0.19444445 0.22222222 0.22222222 0.2361111 0.22222222 0.19444445 0.22222222 0.20833333 0.22222222 0.22222222 0.22222222 0.20833333 0.20833333 0.19444445 0.22222222 0.2361111 0.2361111 0.19444445 0.19444445 0.22222222 0.2361111 0.19444445 0.22222222 0.20833333 0.22222222 0.20833333 0.2361111 0.20833333 0.22222222 0.19444445 0.22222222 0.20833333 0.22222222 0.22222222 0.22222222 0.2361111 0.2361111 0.20833333 0.20833333 0.0 0.19444445 0.22222222 0.2361111 0.19444445 0.2361111 0.22222222 0.22222222 0.19444445 0.20833333 0.22222222 0.2361111
[96] 'UPI00080C0F70_G4'   0.4084507 0.4084507 0.4084507 0.4084507 0.4084507 0.4084507 0.4084507 0.4084507 0.4084507 0.4084507 0.4084507 0.4225352 0.4084507 0.4084507 0.4084507 0.4084507 0.4084507 0.4084507 0.044444446 0.044444446 0.033333335 0.044444446 0.033333335 0.044444446 0.43661973 0.4084507 0.4225352 0.4084507 0.4084507 0.4225352 0.4084507 0.4225352 0.4084507 0.4225352 0.4225352 0.4225352 0.4084507 0.4225352 0.4225352 0.4225352 0.4084507 0.4084507 0.4084507 0.4084507 0.4084507 0.4084507 0.4225352 0.033333335 0.033333335 0.011111111 0.044444446 -2.7755576E-17 0.044444446 0.044444446 0.044444446 -2.7755576E-17 0.033333335 0.033333335 0.044444446 0.022222223 -2.7755576E-17 0.033333335 0.022222223 0.033333335 0.033333335 0.033333335 0.022222223 0.011111111 -2.7755576E-17 0.044444446 0.044444446 0.033333335 -2.7755576E-17 -2.7755576E-17 0.033333335 0.044444446 -2.7755576E-17 0.033333335 0.011111111 0.033333335 0.011111111 0.055555556 0.033333335 0.033333335 -2.7755576E-17 0.044444446 0.011111111 0.033333335 0.033333335 0.033333335 0.044444446 0.055555556 0.011111111 0.04761905 0.19444445 0.0 0.044444446 0.044444446 -2.7755576E-17 0.055555556 0.033333335 0.044444446 -2.7755576E-17 0.011111111 0.033333335 0.044444446
[97] 'UPI00080C09BF_G4'   0.4225352 0.4225352 0.4225352 0.4225352 0.4225352 0.4225352 0.4225352 0.4225352 0.4225352 0.4225352 0.4225352 0.4225352 0.4225352 0.4225352 0.4225352 0.4225352 0.4225352 0.4225352 0.022222223 0.033333335 0.011111111 0.055555556 0.022222223 0.022222223 0.43661973 0.4225352 0.4225352 0.4225352 0.4225352 0.4225352 0.4225352 0.4225352 0.4225352 0.4225352 0.4225352 0.4225352 0.4225352 0.4225352 0.4225352 0.4225352 0.4225352 0.4225352 0.4225352 0.4225352 0.4225352 0.4225352 0.43661973 0.022222223 0.022222223 0.044444446 0.055555556 0.044444446 0.055555556 0.044444446 0.044444446 0.044444446 0.033333335 0.022222223 0.044444446 0.055555556 0.044444446 0.022222223 0.033333335 0.011111111 0.033333335 0.022222223 0.022222223 0.055555556 0.044444446 5.551115E-17 0.033333335 0.055555556 0.044444446 0.044444446 0.011111111 0.055555556 0.044444446 0.033333335 0.033333335 0.011111111 0.055555556 0.033333335 0.033333335 0.022222223 0.044444446 5.551115E-17 0.033333335 0.044444446 0.022222223 0.011111111 0.044444446 0.033333335 0.044444446 0.035714287 0.22222222 0.044444446 0.0 0.033333335 0.044444446 0.033333335 0.022222223 0.022222223 0.044444446 0.033333335 0.033333335 0.044444446
[98] 'UPI00092DC035_G4'   0.4225352 0.4225352 0.4225352 0.4225352 0.4225352 0.4225352 0.4225352 0.4225352 0.4225352 0.4225352 0.4225352 0.43661973 0.4225352 0.4225352 0.4225352 0.4225352 0.4225352 0.4225352 0.033333335 0.022222223 0.022222223 0.044444446 0.011111111 0.033333335 0.45070422 0.4225352 0.43661973 0.4225352 0.4225352 0.43661973 0.4225352 0.43661973 0.4225352 0.43661973 0.43661973 0.43661973 0.4225352 0.43661973 0.43661973 0.43661973 0.4225352 0.4225352 0.4225352 0.4225352 0.4225352 0.4225352 0.43661973 0.011111111 0.011111111 0.033333335 0.044444446 0.044444446 0.044444446 0.055555556 0.055555556 0.044444446 0.044444446 0.011111111 0.055555556 0.044444446 0.044444446 0.011111111 0.022222223 0.022222223 0.033333335 0.011111111 0.033333335 0.055555556 0.044444446 0.033333335 0.022222223 0.06666667 0.044444446 0.044444446 0.022222223 0.044444446 0.044444446 0.044444446 0.044444446 0.022222223 0.055555556 0.011111111 0.033333335 0.011111111 0.044444446 0.033333335 0.044444446 0.033333335 0.011111111 0.022222223 0.055555556 0.044444446 0.033333335 0.023809524 0.2361111 0.044444446 0.033333335 0.0 0.044444446 0.044444446 0.011111111 0.033333335 0.044444446 0.044444446 0.044444446 0.055555556
[99] 'UPI00005F0037_G4'   0.4084507 0.4084507 0.4084507 0.4084507 0.4084507 0.4084507 0.4084507 0.4084507 0.4084507 0.4084507 0.4084507 0.4225352 0.4084507 0.4084507 0.4084507 0.4084507 0.4084507 0.4084507 0.044444446 0.044444446 0.033333335 0.044444446 0.033333335 0.044444446 0.43661973 0.4084507 0.4225352 0.4084507 0.4084507 0.4225352 0.4084507 0.4225352 0.4084507 0.4225352 0.4225352 0.4225352 0.4084507 0.4225352 0.4225352 0.4225352 0.4084507 0.4084507 0.4084507 0.4084507 0.4084507 0.4084507 0.4225352 0.033333335 0.033333335 0.011111111 0.044444446 -2.7755576E-17 0.044444446 0.044444446 0.044444446 -2.7755576E-17 0.033333335 0.033333335 0.044444446 0.022222223 -2.7755576E-17 0.033333335 0.022222223 0.033333335 0.033333335 0.033333335 0.022222223 0.011111111 -2.7755576E-17 0.044444446 0.044444446 0.033333335 -2.7755576E-17 -2.7755576E-17 0.033333335 0.044444446 -2.7755576E-17 0.033333335 0.011111111 0.033333335 0.011111111 0.055555556 0.033333335 0.033333335 -2.7755576E-17 0.044444446 0.011111111 0.033333335 0.033333335 0.033333335 0.044444446 0.055555556 0.011111111 0.04761905 0.19444445 -2.7755576E-17 0.044444446 0.044444446 0.0 0.055555556 0.033333335 0.044444446 -2.7755576E-17 0.011111111 0.033333335 0.044444446
[100] 'UPI00092DACBA_G4'   0.4084507 0.4084507 0.4084507 0.4084507 0.4084507 0.4084507 0.4084507 0.4084507 0.4084507 0.4084507 0.4084507 0.4225352 0.4084507 0.4084507 0.4084507 0.4084507 0.4084507 0.4084507 0.033333335 0.044444446 0.022222223 0.06666667 0.033333335 0.033333335 0.43661973 0.4084507 0.4225352 0.4084507 0.4084507 0.4225352 0.4084507 0.4225352 0.4084507 0.4225352 0.4225352 0.4225352 0.4084507 0.4225352 0.4225352 0.4225352 0.4084507 0.4084507 0.4084507 0.4084507 0.4084507 0.4084507 0.4225352 0.033333335 0.033333335 0.055555556 0.06666667 0.055555556 0.06666667 0.055555556 0.055555556 0.055555556 0.044444446 0.033333335 0.055555556 0.06666667 0.055555556 0.033333335 0.044444446 0.022222223 0.044444446 0.033333335 0.033333335 0.06666667 0.055555556 0.033333335 0.044444446 0.06666667 0.055555556 0.055555556 0.022222223 0.06666667 0.055555556 0.044444446 0.044444446 0.022222223 0.06666667 0.055555556 0.022222223 0.033333335 0.055555556 0.033333335 0.044444446 0.055555556 0.033333335 0.022222223 0.055555556 0.022222223 0.055555556 0.04761905 0.2361111 0.055555556 0.033333335 0.044444446 0.055555556 0.0 0.033333335 0.011111111 0.055555556 0.044444446 0.044444446 0.055555556
[101] 'UPI00092D9DF3_G4'   0.4084507 0.4084507 0.4084507 0.4084507 0.4084507 0.4084507 0.4084507 0.4084507 0.4084507 0.4084507 0.4084507 0.4225352 0.4084507 0.4084507 0.4084507 0.4084507 0.4084507 0.4084507 0.022222223 0.011111111 0.011111111 0.033333335 2.7755576E-17 0.022222223 0.43661973 0.4084507 0.4225352 0.4084507 0.4084507 0.4225352 0.4084507 0.4225352 0.4084507 0.4225352 0.4225352 0.4225352 0.4084507 0.4225352 0.4225352 0.4225352 0.4084507 0.4084507 0.4084507 0.4084507 0.4084507 0.4084507 0.4225352 2.7755576E-17 2.7755576E-17 0.022222223 0.033333335 0.033333335 0.033333335 0.044444446 0.044444446 0.033333335 0.033333335 2.7755576E-17 0.044444446 0.033333335 0.033333335 2.7755576E-17 0.011111111 0.011111111 0.033333335 2.7755576E-17 0.022222223 0.044444446 0.033333335 0.022222223 0.011111111 0.055555556 0.033333335 0.033333335 0.011111111 0.033333335 0.033333335 0.033333335 0.033333335 0.011111111 0.044444446 0.022222223 0.022222223 2.7755576E-17 0.033333335 0.022222223 0.033333335 0.022222223 2.7755576E-17 0.011111111 0.044444446 0.033333335 0.022222223 0.011904762 0.22222222 0.033333335 0.022222223 0.011111111 0.033333335 0.033333335 0.0 0.022222223 0.033333335 0.033333335 0.033333335 0.044444446
[102] 'UPI00092D90D1_G4'   0.4084507 0.4084507 0.4084507 0.4084507 0.4084507 0.4084507 0.4084507 0.4084507 0.4084507 0.4084507 0.4084507 0.4225352 0.4084507 0.4084507 0.4084507 0.4084507 0.4084507 0.4084507 0.022222223 0.033333335 0.011111111 0.055555556 0.022222223 0.022222223 0.43661973 0.4084507 0.4225352 0.4084507 0.4084507 0.4225352 0.4084507 0.4225352 0.4084507 0.4225352 0.4225352 0.4225352 0.4084507 0.4225352 0.4225352 0.4225352 0.4084507 0.4084507 0.4084507 0.4084507 0.4084507 0.4084507 0.4225352 0.022222223 0.022222223 0.044444446 0.055555556 0.044444446 0.055555556 0.044444446 0.044444446 0.044444446 0.033333335 0.022222223 0.044444446 0.055555556 0.044444446 0.022222223 0.033333335 0.011111111 0.033333335 0.022222223 0.022222223 0.055555556 0.044444446 0.022222223 0.033333335 0.055555556 0.044444446 0.044444446 0.011111111 0.055555556 0.044444446 0.033333335 0.033333335 0.011111111 0.055555556 0.044444446 0.011111111 0.022222223 0.044444446 0.022222223 0.033333335 0.044444446 0.022222223 0.011111111 0.044444446 0.011111111 0.044444446 0.035714287 0.22222222 0.044444446 0.022222223 0.033333335 0.044444446 0.011111111 0.022222223 0.0 0.044444446 0.033333335 0.033333335 0.044444446
[103] 'UPI0002ABFF97_G4'   0.4084507 0.4084507 0.4084507 0.4084507 0.4084507 0.4084507 0.4084507 0.4084507 0.4084507 0.4084507 0.4084507 0.4225352 0.4084507 0.4084507 0.4084507 0.4084507 0.4084507 0.4084507 0.044444446 0.044444446 0.033333335 0.044444446 0.033333335 0.044444446 0.43661973 0.4084507 0.4225352 0.4084507 0.4084507 0.4225352 0.4084507 0.4225352 0.4084507 0.4225352 0.4225352 0.4225352 0.4084507 0.4225352 0.4225352 0.4225352 0.4084507 0.4084507 0.4084507 0.4084507 0.4084507 0.4084507 0.4225352 0.033333335 0.033333335 0.011111111 0.044444446 -2.7755576E-17 0.044444446 0.044444446 0.044444446 -2.7755576E-17 0.033333335 0.033333335 0.044444446 0.022222223 -2.7755576E-17 0.033333335 0.022222223 0.033333335 0.033333335 0.033333335 0.022222223 0.011111111 -2.7755576E-17 0.044444446 0.044444446 0.033333335 -2.7755576E-17 -2.7755576E-17 0.033333335 0.044444446 -2.7755576E-17 0.033333335 0.011111111 0.033333335 0.011111111 0.055555556 0.033333335 0.033333335 -2.7755576E-17 0.044444446 0.011111111 0.033333335 0.033333335 0.033333335 0.044444446 0.055555556 0.011111111 0.04761905 0.19444445 -2.7755576E-17 0.044444446 0.044444446 -2.7755576E-17 0.055555556 0.033333335 0.044444446 0.0 0.011111111 0.033333335 0.044444446
[104] 'UPI000390E43C_G4'   0.4084507 0.4084507 0.4084507 0.4084507 0.4084507 0.4084507 0.4084507 0.4084507 0.4084507 0.4084507 0.4084507 0.4225352 0.4084507 0.4084507 0.4084507 0.4084507 0.4084507 0.4084507 0.033333335 0.044444446 0.022222223 0.044444446 0.033333335 0.033333335 0.43661973 0.4084507 0.4225352 0.4084507 0.4084507 0.4225352 0.4084507 0.4225352 0.4084507 0.4225352 0.4225352 0.4225352 0.4084507 0.4225352 0.4225352 0.4225352 0.4084507 0.4084507 0.4084507 0.4084507 0.4084507 0.4084507 0.4225352 0.033333335 0.033333335 0.011111111 0.044444446 0.011111111 0.044444446 0.033333335 0.033333335 0.011111111 0.022222223 0.033333335 0.033333335 0.022222223 0.011111111 0.033333335 0.022222223 0.022222223 0.022222223 0.033333335 0.011111111 0.022222223 0.011111111 0.033333335 0.044444446 0.022222223 0.011111111 0.011111111 0.022222223 0.044444446 0.011111111 0.022222223 1.3877788E-17 0.022222223 0.022222223 0.055555556 0.044444446 0.033333335 0.011111111 0.033333335 1.3877788E-17 0.033333335 0.033333335 0.022222223 0.033333335 0.044444446 0.011111111 0.04761905 0.20833333 0.011111111 0.033333335 0.044444446 0.011111111 0.044444446 0.033333335 0.033333335 0.011111111 0.0 0.022222223 0.033333335
[105] 'UPI0002F46D0B_G4'   0.4084507 0.4084507 0.4084507 0.4084507 0.4084507 0.4084507 0.4084507 0.4084507 0.4084507 0.4084507 0.4084507 0.4225352 0.4084507 0.4084507 0.4084507 0.4084507 0.4084507 0.4084507 0.033333335 0.044444446 0.022222223 0.022222223 0.033333335 0.033333335 0.43661973 0.4084507 0.4225352 0.4084507 0.4084507 0.4225352 0.4084507 0.4225352 0.4084507 0.4225352 0.4225352 0.4225352 0.4084507 0.4225352 0.4225352 0.4225352 0.4084507 0.4084507 0.4084507 0.4084507 0.4084507 0.4084507 0.4225352 0.033333335 0.033333335 0.033333335 0.022222223 0.033333335 0.022222223 0.011111111 0.011111111 0.033333335 -2.7755576E-17 0.033333335 0.011111111 0.044444446 0.033333335 0.033333335 0.022222223 0.022222223 0.022222223 0.033333335 0.011111111 0.044444446 0.033333335 0.033333335 0.044444446 0.022222223 0.033333335 0.033333335 0.022222223 0.022222223 0.033333335 -2.7755576E-17 0.022222223 0.022222223 0.022222223 0.055555556 0.044444446 0.033333335 0.033333335 0.033333335 0.022222223 0.033333335 0.033333335 0.022222223 0.011111111 0.044444446 0.033333335 0.04761905 0.22222222 0.033333335 0.033333335 0.044444446 0.033333335 0.044444446 0.033333335 0.033333335 0.033333335 0.022222223 0.0 0.011111111
[106] 'UPI0004658CB0_G4'   0.4084507 0.4084507 0.4084507 0.4084507 0.4084507 0.4084507 0.4084507 0.4084507 0.4084507 0.4084507 0.4084507 0.4225352 0.4084507 0.4084507 0.4084507 0.4084507 0.4084507 0.4084507 0.022222223 0.055555556 0.033333335 0.011111111 0.044444446 0.022222223 0.43661973 0.4084507 0.4225352 0.4084507 0.4084507 0.4225352 0.4084507 0.4225352 0.4084507 0.4225352 0.4225352 0.4225352 0.4084507 0.4225352 0.4225352 0.4225352 0.4084507 0.4084507 0.4084507 0.4084507 0.4084507 0.4084507 0.4225352 0.044444446 0.044444446 0.044444446 0.011111111 0.044444446 0.011111111 -5.551115E-17 -5.551115E-17 0.044444446 0.011111111 0.044444446 -5.551115E-17 0.033333335 0.044444446 0.044444446 0.033333335 0.033333335 0.033333335 0.044444446 0.022222223 0.033333335 0.044444446 0.044444446 0.055555556 0.011111111 0.044444446 0.044444446 0.033333335 0.011111111 0.044444446 0.011111111 0.033333335 0.033333335 0.033333335 0.06666667 0.055555556 0.044444446 0.044444446 0.044444446 0.033333335 0.044444446 0.044444446 0.033333335 -5.551115E-17 0.055555556 0.044444446 0.05952381 0.2361111 0.044444446 0.044444446 0.055555556 0.044444446 0.055555556 0.044444446 0.044444446 0.044444446 0.033333335 0.011111111 0.0
;
END; [Distances]

BEGIN Splits;
DIMENSIONS ntax=106 nsplits=230;
FORMAT labels=no weights=yes confidences=no intervals=no;
PROPERTIES fit=99.97 leastsquares cyclic;
CYCLE 1 88 63 20 71 49 66 84 62 94 23 101 89 58 48 82 98 83 92 102 100 19 24 64 90 80 75 21 97 70 86 65 67 78 57 105 72 106 91 59 54 55 76 53 22 51 93 50 60 68 56 52 61 69 73 74 77 85 96 99 103 81 104 79 87 95 25 35 38 32 40 34 36 44 42 41 46 43 33 29 17 15 13 10 8 6 26 3 47 2 5 7 31 18 16 14 9 11 37 45 27 30 39 12 4 28;
MATRIX
[1, size=1] 	 0.004656376 	  1 2 3 4 5 6 7 8 9 10 11 12 13 14 15 16 17 18 19 20 21 22 23 24 25 26 27 29 30 31 32 33 34 35 36 37 38 39 40 41 42 43 44 45 46 47 48 49 50 51 52 53 54 55 56 57 58 59 60 61 62 63 64 65 66 67 68 69 70 71 72 73 74 75 76 77 78 79 80 81 82 83 84 85 86 87 88 89 90 91 92 93 94 95 96 97 98 99 100 101 102 103 104 105 106,
[2, size=40] 	 0.0011073073 	  1 19 20 21 22 23 24 48 49 50 51 52 53 54 55 56 57 58 59 60 61 62 63 64 65 66 67 68 69 70 71 72 73 74 75 76 77 78 79 80 81 82 83 84 85 86 87 88 89 90 91 92 93 94 95 96 97 98 99 100 101 102 103 104 105 106,
[3, size=41] 	 0.003914423 	  1 19 20 21 22 23 24 48 49 50 51 52 53 54 55 56 57 58 59 60 61 62 63 64 65 66 67 68 69 70 71 72 73 74 75 76 77 78 79 80 81 82 83 84 85 86 87 88 89 90 91 92 93 94 96 97 98 99 100 101 102 103 104 105 106,
[4, size=1] 	 0.010084346 	  1,
[5, size=2] 	 0.00405841 	  1 2 3 5 6 7 8 9 10 11 13 14 15 16 17 18 19 20 21 22 23 24 25 26 27 28 29 30 31 32 33 34 35 36 37 38 39 40 41 42 43 44 45 46 47 48 49 50 51 52 53 54 55 56 57 58 59 60 61 62 63 64 65 66 67 68 69 70 71 72 73 74 75 76 77 78 79 80 81 82 83 84 85 86 87 88 89 90 91 92 93 94 95 96 97 98 99 100 101 102 103 104 105 106,
[6, size=1] 	 0.004828737 	  1 2 3 4 5 6 7 8 9 10 11 13 14 15 16 17 18 19 20 21 22 23 24 25 26 27 28 29 30 31 32 33 34 35 36 37 38 39 40 41 42 43 44 45 46 47 48 49 50 51 52 53 54 55 56 57 58 59 60 61 62 63 64 65 66 67 68 69 70 71 72 73 74 75 76 77 78 79 80 81 82 83 84 85 86 87 88 89 90 91 92 93 94 95 96 97 98 99 100 101 102 103 104 105 106,
[7, size=2] 	 0.004814648 	  1 2 3 4 5 6 7 8 9 10 11 13 14 15 16 17 18 19 20 21 22 23 24 25 26 27 28 29 30 31 32 33 34 35 36 37 38 40 41 42 43 44 45 46 47 48 49 50 51 52 53 54 55 56 57 58 59 60 61 62 63 64 65 66 67 68 69 70 71 72 73 74 75 76 77 78 79 80 81 82 83 84 85 86 87 88 89 90 91 92 93 94 95 96 97 98 99 100 101 102 103 104 105 106,
[8, size=3] 	 1.26731E-4 	  1 2 3 4 5 6 7 8 9 10 11 13 14 15 16 17 18 19 20 21 22 23 24 25 26 27 28 29 31 32 33 34 35 36 37 38 40 41 42 43 44 45 46 47 48 49 50 51 52 53 54 55 56 57 58 59 60 61 62 63 64 65 66 67 68 69 70 71 72 73 74 75 76 77 78 79 80 81 82 83 84 85 86 87 88 89 90 91 92 93 94 95 96 97 98 99 100 101 102 103 104 105 106,
[9, size=4] 	 0.0055532367 	  1 2 3 4 5 6 7 8 9 10 11 13 14 15 16 17 18 19 20 21 22 23 24 25 26 28 29 31 32 33 34 35 36 37 38 40 41 42 43 44 45 46 47 48 49 50 51 52 53 54 55 56 57 58 59 60 61 62 63 64 65 66 67 68 69 70 71 72 73 74 75 76 77 78 79 80 81 82 83 84 85 86 87 88 89 90 91 92 93 94 95 96 97 98 99 100 101 102 103 104 105 106,
[10, size=2] 	 0.0019268212 	  1 2 3 4 5 6 7 8 9 10 11 12 13 14 15 16 17 18 19 20 21 22 23 24 25 26 27 28 29 31 32 33 34 35 36 37 38 40 41 42 43 44 45 46 47 48 49 50 51 52 53 54 55 56 57 58 59 60 61 62 63 64 65 66 67 68 69 70 71 72 73 74 75 76 77 78 79 80 81 82 83 84 85 86 87 88 89 90 91 92 93 94 95 96 97 98 99 100 101 102 103 104 105 106,
[11, size=3] 	 3.742078E-4 	  1 2 3 4 5 6 7 8 9 10 11 12 13 14 15 16 17 18 19 20 21 22 23 24 25 26 28 29 31 32 33 34 35 36 37 38 40 41 42 43 44 45 46 47 48 49 50 51 52 53 54 55 56 57 58 59 60 61 62 63 64 65 66 67 68 69 70 71 72 73 74 75 76 77 78 79 80 81 82 83 84 85 86 87 88 89 90 91 92 93 94 95 96 97 98 99 100 101 102 103 104 105 106,
[12, size=4] 	 4.1630262E-4 	  1 2 3 4 5 6 7 8 9 10 11 12 13 14 15 16 17 18 19 20 21 22 23 24 25 26 28 29 31 32 33 34 35 36 37 38 40 41 42 43 44 46 47 48 49 50 51 52 53 54 55 56 57 58 59 60 61 62 63 64 65 66 67 68 69 70 71 72 73 74 75 76 77 78 79 80 81 82 83 84 85 86 87 88 89 90 91 92 93 94 95 96 97 98 99 100 101 102 103 104 105 106,
[13, size=5] 	 4.8616934E-5 	  1 2 3 4 5 6 7 8 9 10 11 12 13 14 15 16 17 18 19 20 21 22 23 24 25 26 28 29 31 32 33 34 35 36 38 40 41 42 43 44 46 47 48 49 50 51 52 53 54 55 56 57 58 59 60 61 62 63 64 65 66 67 68 69 70 71 72 73 74 75 76 77 78 79 80 81 82 83 84 85 86 87 88 89 90 91 92 93 94 95 96 97 98 99 100 101 102 103 104 105 106,
[14, size=35] 	 9.3912904E-4 	  1 4 12 19 20 21 22 23 24 25 28 35 48 49 50 51 52 53 54 55 56 57 58 59 60 61 62 63 64 65 66 67 68 69 70 71 72 73 74 75 76 77 78 79 80 81 82 83 84 85 86 87 88 89 90 91 92 93 94 95 96 97 98 99 100 101 102 103 104 105 106,
[15, size=37] 	 0.001521752 	  1 4 12 19 20 21 22 23 24 28 48 49 50 51 52 53 54 55 56 57 58 59 60 61 62 63 64 65 66 67 68 69 70 71 72 73 74 75 76 77 78 79 80 81 82 83 84 85 86 87 88 89 90 91 92 93 94 95 96 97 98 99 100 101 102 103 104 105 106,
[16, size=3] 	 4.5257743E-4 	  1 2 3 4 5 6 7 8 9 10 11 12 13 14 15 16 17 18 19 20 21 22 23 24 25 26 28 29 31 32 33 34 35 36 37 38 39 40 41 42 43 44 46 47 48 49 50 51 52 53 54 55 56 57 58 59 60 61 62 63 64 65 66 67 68 69 70 71 72 73 74 75 76 77 78 79 80 81 82 83 84 85 86 87 88 89 90 91 92 93 94 95 96 97 98 99 100 101 102 103 104 105 106,
[17, size=4] 	 7.0473245E-5 	  1 2 3 4 5 6 7 8 9 10 11 12 13 14 15 16 17 18 19 20 21 22 23 24 25 26 28 29 31 32 33 34 35 36 38 39 40 41 42 43 44 46 47 48 49 50 51 52 53 54 55 56 57 58 59 60 61 62 63 64 65 66 67 68 69 70 71 72 73 74 75 76 77 78 79 80 81 82 83 84 85 86 87 88 89 90 91 92 93 94 95 96 97 98 99 100 101 102 103 104 105 106,
[18, size=20] 	 2.8441167E-5 	  1 4 12 15 17 19 20 21 22 23 24 25 28 29 32 33 34 35 36 38 39 40 41 42 43 44 46 48 49 50 51 52 53 54 55 56 57 58 59 60 61 62 63 64 65 66 67 68 69 70 71 72 73 74 75 76 77 78 79 80 81 82 83 84 85 86 87 88 89 90 91 92 93 94 95 96 97 98 99 100 101 102 103 104 105 106,
[19, size=21] 	 7.442939E-5 	  1 4 12 17 19 20 21 22 23 24 25 28 29 32 33 34 35 36 38 39 40 41 42 43 44 46 48 49 50 51 52 53 54 55 56 57 58 59 60 61 62 63 64 65 66 67 68 69 70 71 72 73 74 75 76 77 78 79 80 81 82 83 84 85 86 87 88 89 90 91 92 93 94 95 96 97 98 99 100 101 102 103 104 105 106,
[20, size=22] 	 1.2162313E-4 	  1 4 12 19 20 21 22 23 24 25 28 29 32 33 34 35 36 38 39 40 41 42 43 44 46 48 49 50 51 52 53 54 55 56 57 58 59 60 61 62 63 64 65 66 67 68 69 70 71 72 73 74 75 76 77 78 79 80 81 82 83 84 85 86 87 88 89 90 91 92 93 94 95 96 97 98 99 100 101 102 103 104 105 106,
[21, size=23] 	 1.4716835E-4 	  1 4 12 19 20 21 22 23 24 25 28 32 33 34 35 36 38 39 40 41 42 43 44 46 48 49 50 51 52 53 54 55 56 57 58 59 60 61 62 63 64 65 66 67 68 69 70 71 72 73 74 75 76 77 78 79 80 81 82 83 84 85 86 87 88 89 90 91 92 93 94 95 96 97 98 99 100 101 102 103 104 105 106,
[22, size=24] 	 1.280086E-4 	  1 4 12 19 20 21 22 23 24 25 28 32 34 35 36 38 39 40 41 42 43 44 46 48 49 50 51 52 53 54 55 56 57 58 59 60 61 62 63 64 65 66 67 68 69 70 71 72 73 74 75 76 77 78 79 80 81 82 83 84 85 86 87 88 89 90 91 92 93 94 95 96 97 98 99 100 101 102 103 104 105 106,
[23, size=1] 	 0.005655738 	  1 2 3 4 5 6 7 8 9 10 11 12 13 14 15 16 17 18 19 20 21 22 23 24 25 26 28 29 30 31 32 33 34 35 36 37 38 39 40 41 42 43 44 45 46 47 48 49 50 51 52 53 54 55 56 57 58 59 60 61 62 63 64 65 66 67 68 69 70 71 72 73 74 75 76 77 78 79 80 81 82 83 84 85 86 87 88 89 90 91 92 93 94 95 96 97 98 99 100 101 102 103 104 105 106,
[24, size=27] 	 0.0017928246 	  1 4 12 19 20 21 22 23 24 25 27 28 30 32 34 35 36 38 39 40 48 49 50 51 52 53 54 55 56 57 58 59 60 61 62 63 64 65 66 67 68 69 70 71 72 73 74 75 76 77 78 79 80 81 82 83 84 85 86 87 88 89 90 91 92 93 94 95 96 97 98 99 100 101 102 103 104 105 106,
[25, size=4] 	 5.9514507E-5 	  1 3 4 6 8 9 10 11 12 13 14 15 16 17 18 19 20 21 22 23 24 25 26 27 28 29 30 31 32 33 34 35 36 37 38 39 40 41 42 43 44 45 46 48 49 50 51 52 53 54 55 56 57 58 59 60 61 62 63 64 65 66 67 68 69 70 71 72 73 74 75 76 77 78 79 80 81 82 83 84 85 86 87 88 89 90 91 92 93 94 95 96 97 98 99 100 101 102 103 104 105 106,
[26, size=3] 	 1.375193E-4 	  1 3 4 6 7 8 9 10 11 12 13 14 15 16 17 18 19 20 21 22 23 24 25 26 27 28 29 30 31 32 33 34 35 36 37 38 39 40 41 42 43 44 45 46 48 49 50 51 52 53 54 55 56 57 58 59 60 61 62 63 64 65 66 67 68 69 70 71 72 73 74 75 76 77 78 79 80 81 82 83 84 85 86 87 88 89 90 91 92 93 94 95 96 97 98 99 100 101 102 103 104 105 106,
[27, size=2] 	 3.3861704E-4 	  1 3 4 5 6 7 8 9 10 11 12 13 14 15 16 17 18 19 20 21 22 23 24 25 26 27 28 29 30 31 32 33 34 35 36 37 38 39 40 41 42 43 44 45 46 48 49 50 51 52 53 54 55 56 57 58 59 60 61 62 63 64 65 66 67 68 69 70 71 72 73 74 75 76 77 78 79 80 81 82 83 84 85 86 87 88 89 90 91 92 93 94 95 96 97 98 99 100 101 102 103 104 105 106,
[28, size=1] 	 0.008067006 	  1 2 3 4 5 6 7 8 9 10 11 12 13 14 15 16 17 18 19 20 21 22 23 24 25 26 27 28 29 30 31 32 33 34 35 36 37 38 39 40 41 42 43 44 45 46 48 49 50 51 52 53 54 55 56 57 58 59 60 61 62 63 64 65 66 67 68 69 70 71 72 73 74 75 76 77 78 79 80 81 82 83 84 85 86 87 88 89 90 91 92 93 94 95 96 97 98 99 100 101 102 103 104 105 106,
[29, size=2] 	 3.9879952E-4 	  1 2 4 5 6 7 8 9 10 11 12 13 14 15 16 17 18 19 20 21 22 23 24 25 26 27 28 29 30 31 32 33 34 35 36 37 38 39 40 41 42 43 44 45 46 48 49 50 51 52 53 54 55 56 57 58 59 60 61 62 63 64 65 66 67 68 69 70 71 72 73 74 75 76 77 78 79 80 81 82 83 84 85 86 87 88 89 90 91 92 93 94 95 96 97 98 99 100 101 102 103 104 105 106,
[30, size=3] 	 1.8347398E-4 	  1 2 4 5 6 7 8 9 10 11 12 13 14 15 16 17 18 19 20 21 22 23 24 25 27 28 29 30 31 32 33 34 35 36 37 38 39 40 41 42 43 44 45 46 48 49 50 51 52 53 54 55 56 57 58 59 60 61 62 63 64 65 66 67 68 69 70 71 72 73 74 75 76 77 78 79 80 81 82 83 84 85 86 87 88 89 90 91 92 93 94 95 96 97 98 99 100 101 102 103 104 105 106,
[31, size=4] 	 1.06619074E-4 	  1 2 4 5 7 8 9 10 11 12 13 14 15 16 17 18 19 20 21 22 23 24 25 27 28 29 30 31 32 33 34 35 36 37 38 39 40 41 42 43 44 45 46 48 49 50 51 52 53 54 55 56 57 58 59 60 61 62 63 64 65 66 67 68 69 70 71 72 73 74 75 76 77 78 79 80 81 82 83 84 85 86 87 88 89 90 91 92 93 94 95 96 97 98 99 100 101 102 103 104 105 106,
[32, size=5] 	 5.603363E-5 	  1 2 4 5 7 9 10 11 12 13 14 15 16 17 18 19 20 21 22 23 24 25 27 28 29 30 31 32 33 34 35 36 37 38 39 40 41 42 43 44 45 46 48 49 50 51 52 53 54 55 56 57 58 59 60 61 62 63 64 65 66 67 68 69 70 71 72 73 74 75 76 77 78 79 80 81 82 83 84 85 86 87 88 89 90 91 92 93 94 95 96 97 98 99 100 101 102 103 104 105 106,
[33, size=6] 	 2.6867205E-5 	  1 2 4 5 7 9 11 12 13 14 15 16 17 18 19 20 21 22 23 24 25 27 28 29 30 31 32 33 34 35 36 37 38 39 40 41 42 43 44 45 46 48 49 50 51 52 53 54 55 56 57 58 59 60 61 62 63 64 65 66 67 68 69 70 71 72 73 74 75 76 77 78 79 80 81 82 83 84 85 86 87 88 89 90 91 92 93 94 95 96 97 98 99 100 101 102 103 104 105 106,
[34, size=7] 	 1.1089234E-5 	  1 2 4 5 7 9 11 12 14 15 16 17 18 19 20 21 22 23 24 25 27 28 29 30 31 32 33 34 35 36 37 38 39 40 41 42 43 44 45 46 48 49 50 51 52 53 54 55 56 57 58 59 60 61 62 63 64 65 66 67 68 69 70 71 72 73 74 75 76 77 78 79 80 81 82 83 84 85 86 87 88 89 90 91 92 93 94 95 96 97 98 99 100 101 102 103 104 105 106,
[35, size=8] 	 8.536278E-6 	  1 2 4 5 7 9 11 12 14 16 17 18 19 20 21 22 23 24 25 27 28 29 30 31 32 33 34 35 36 37 38 39 40 41 42 43 44 45 46 48 49 50 51 52 53 54 55 56 57 58 59 60 61 62 63 64 65 66 67 68 69 70 71 72 73 74 75 76 77 78 79 80 81 82 83 84 85 86 87 88 89 90 91 92 93 94 95 96 97 98 99 100 101 102 103 104 105 106,
[36, size=9] 	 8.1456055E-6 	  1 2 4 5 7 9 11 12 14 16 18 19 20 21 22 23 24 25 27 28 29 30 31 32 33 34 35 36 37 38 39 40 41 42 43 44 45 46 48 49 50 51 52 53 54 55 56 57 58 59 60 61 62 63 64 65 66 67 68 69 70 71 72 73 74 75 76 77 78 79 80 81 82 83 84 85 86 87 88 89 90 91 92 93 94 95 96 97 98 99 100 101 102 103 104 105 106,
[37, size=10] 	 3.474267E-5 	  1 2 4 5 7 9 11 12 14 16 18 19 20 21 22 23 24 25 27 28 30 31 32 33 34 35 36 37 38 39 40 41 42 43 44 45 46 48 49 50 51 52 53 54 55 56 57 58 59 60 61 62 63 64 65 66 67 68 69 70 71 72 73 74 75 76 77 78 79 80 81 82 83 84 85 86 87 88 89 90 91 92 93 94 95 96 97 98 99 100 101 102 103 104 105 106,
[38, size=11] 	 7.269298E-5 	  1 2 4 5 7 9 11 12 14 16 18 19 20 21 22 23 24 25 27 28 30 31 32 34 35 36 37 38 39 40 41 42 43 44 45 46 48 49 50 51 52 53 54 55 56 57 58 59 60 61 62 63 64 65 66 67 68 69 70 71 72 73 74 75 76 77 78 79 80 81 82 83 84 85 86 87 88 89 90 91 92 93 94 95 96 97 98 99 100 101 102 103 104 105 106,
[39, size=12] 	 1.0851147E-4 	  1 2 4 5 7 9 11 12 14 16 18 19 20 21 22 23 24 25 27 28 30 31 32 34 35 36 37 38 39 40 41 42 44 45 46 48 49 50 51 52 53 54 55 56 57 58 59 60 61 62 63 64 65 66 67 68 69 70 71 72 73 74 75 76 77 78 79 80 81 82 83 84 85 86 87 88 89 90 91 92 93 94 95 96 97 98 99 100 101 102 103 104 105 106,
[40, size=13] 	 2.4544593E-4 	  1 2 4 5 7 9 11 12 14 16 18 19 20 21 22 23 24 25 27 28 30 31 32 34 35 36 37 38 39 40 41 42 44 45 48 49 50 51 52 53 54 55 56 57 58 59 60 61 62 63 64 65 66 67 68 69 70 71 72 73 74 75 76 77 78 79 80 81 82 83 84 85 86 87 88 89 90 91 92 93 94 95 96 97 98 99 100 101 102 103 104 105 106,
[41, size=19] 	 9.088968E-4 	  1 2 4 5 7 9 11 12 14 16 18 27 28 30 31 37 39 45 47,
[42, size=6] 	 3.5889112E-5 	  1 2 3 4 5 6 7 8 9 11 12 14 16 18 19 20 21 22 23 24 25 26 27 28 30 31 32 34 35 36 37 38 39 40 41 42 43 44 45 46 47 48 49 50 51 52 53 54 55 56 57 58 59 60 61 62 63 64 65 66 67 68 69 70 71 72 73 74 75 76 77 78 79 80 81 82 83 84 85 86 87 88 89 90 91 92 93 94 95 96 97 98 99 100 101 102 103 104 105 106,
[43, size=4] 	 1.2142214E-5 	  1 2 3 4 5 6 7 8 9 10 11 12 14 16 18 19 20 21 22 23 24 25 26 27 28 30 31 32 33 34 35 36 37 38 39 40 41 42 43 44 45 46 47 48 49 50 51 52 53 54 55 56 57 58 59 60 61 62 63 64 65 66 67 68 69 70 71 72 73 74 75 76 77 78 79 80 81 82 83 84 85 86 87 88 89 90 91 92 93 94 95 96 97 98 99 100 101 102 103 104 105 106,
[44, size=5] 	 4.1915988E-5 	  1 2 3 4 5 6 7 8 9 10 11 12 14 16 18 19 20 21 22 23 24 25 26 27 28 30 31 32 34 35 36 37 38 39 40 41 42 43 44 45 46 47 48 49 50 51 52 53 54 55 56 57 58 59 60 61 62 63 64 65 66 67 68 69 70 71 72 73 74 75 76 77 78 79 80 81 82 83 84 85 86 87 88 89 90 91 92 93 94 95 96 97 98 99 100 101 102 103 104 105 106,
[45, size=3] 	 2.061714E-5 	  1 2 3 4 5 6 7 8 9 10 11 12 13 14 16 18 19 20 21 22 23 24 25 26 27 28 30 31 32 33 34 35 36 37 38 39 40 41 42 43 44 45 46 47 48 49 50 51 52 53 54 55 56 57 58 59 60 61 62 63 64 65 66 67 68 69 70 71 72 73 74 75 76 77 78 79 80 81 82 83 84 85 86 87 88 89 90 91 92 93 94 95 96 97 98 99 100 101 102 103 104 105 106,
[46, size=4] 	 4.2193817E-5 	  1 2 3 4 5 6 7 8 9 10 11 12 13 14 16 18 19 20 21 22 23 24 25 26 27 28 30 31 32 34 35 36 37 38 39 40 41 42 43 44 45 46 47 48 49 50 51 52 53 54 55 56 57 58 59 60 61 62 63 64 65 66 67 68 69 70 71 72 73 74 75 76 77 78 79 80 81 82 83 84 85 86 87 88 89 90 91 92 93 94 95 96 97 98 99 100 101 102 103 104 105 106,
[47, size=2] 	 2.4732459E-5 	  1 2 3 4 5 6 7 8 9 10 11 12 13 14 15 16 18 19 20 21 22 23 24 25 26 27 28 30 31 32 33 34 35 36 37 38 39 40 41 42 43 44 45 46 47 48 49 50 51 52 53 54 55 56 57 58 59 60 61 62 63 64 65 66 67 68 69 70 71 72 73 74 75 76 77 78 79 80 81 82 83 84 85 86 87 88 89 90 91 92 93 94 95 96 97 98 99 100 101 102 103 104 105 106,
[48, size=3] 	 3.8433907E-5 	  1 2 3 4 5 6 7 8 9 10 11 12 13 14 15 16 18 19 20 21 22 23 24 25 26 27 28 30 31 32 34 35 36 37 38 39 40 41 42 43 44 45 46 47 48 49 50 51 52 53 54 55 56 57 58 59 60 61 62 63 64 65 66 67 68 69 70 71 72 73 74 75 76 77 78 79 80 81 82 83 84 85 86 87 88 89 90 91 92 93 94 95 96 97 98 99 100 101 102 103 104 105 106,
[49, size=2] 	 4.2100055E-5 	  1 2 3 4 5 6 7 8 9 10 11 12 13 14 15 16 17 18 19 20 21 22 23 24 25 26 27 28 30 31 32 34 35 36 37 38 39 40 41 42 43 44 45 46 47 48 49 50 51 52 53 54 55 56 57 58 59 60 61 62 63 64 65 66 67 68 69 70 71 72 73 74 75 76 77 78 79 80 81 82 83 84 85 86 87 88 89 90 91 92 93 94 95 96 97 98 99 100 101 102 103 104 105 106,
[50, size=3] 	 3.7679E-4 	  1 2 3 4 5 6 7 8 9 10 11 12 13 14 15 16 17 18 19 20 21 22 23 24 25 26 27 28 29 30 31 32 34 35 36 37 38 39 40 41 42 44 45 47 48 49 50 51 52 53 54 55 56 57 58 59 60 61 62 63 64 65 66 67 68 69 70 71 72 73 74 75 76 77 78 79 80 81 82 83 84 85 86 87 88 89 90 91 92 93 94 95 96 97 98 99 100 101 102 103 104 105 106,
[51, size=2] 	 4.2349703E-4 	  1 2 3 4 5 6 7 8 9 10 11 12 13 14 15 16 17 18 19 20 21 22 23 24 25 26 27 28 29 30 31 32 33 34 35 36 37 38 39 40 41 42 44 45 47 48 49 50 51 52 53 54 55 56 57 58 59 60 61 62 63 64 65 66 67 68 69 70 71 72 73 74 75 76 77 78 79 80 81 82 83 84 85 86 87 88 89 90 91 92 93 94 95 96 97 98 99 100 101 102 103 104 105 106,
[52, size=1] 	 0.0063553206 	  1 2 3 4 5 6 7 8 9 10 11 12 13 14 15 16 17 18 19 20 21 22 23 24 25 26 27 28 29 30 31 32 33 34 35 36 37 38 39 40 42 43 44 45 46 47 48 49 50 51 52 53 54 55 56 57 58 59 60 61 62 63 64 65 66 67 68 69 70 71 72 73 74 75 76 77 78 79 80 81 82 83 84 85 86 87 88 89 90 91 92 93 94 95 96 97 98 99 100 101 102 103 104 105 106,
[53, size=31] 	 0.003892745 	  1 2 3 4 5 6 7 8 9 10 11 12 13 14 15 16 17 18 26 27 28 29 30 31 33 37 39 43 45 46 47,
[54, size=1] 	 0.0057318285 	  1 2 3 4 5 6 7 8 9 10 11 12 13 14 15 16 17 18 19 20 21 22 23 24 25 26 27 28 29 30 31 32 33 34 35 36 37 38 39 40 41 43 44 45 46 47 48 49 50 51 52 53 54 55 56 57 58 59 60 61 62 63 64 65 66 67 68 69 70 71 72 73 74 75 76 77 78 79 80 81 82 83 84 85 86 87 88 89 90 91 92 93 94 95 96 97 98 99 100 101 102 103 104 105 106,
[55, size=1] 	 0.010730507 	  1 2 3 4 5 6 7 8 9 10 11 12 13 14 15 16 17 18 19 20 21 22 23 24 25 26 27 28 29 30 31 32 33 34 35 36 37 38 39 40 41 42 43 45 46 47 48 49 50 51 52 53 54 55 56 57 58 59 60 61 62 63 64 65 66 67 68 69 70 71 72 73 74 75 76 77 78 79 80 81 82 83 84 85 86 87 88 89 90 91 92 93 94 95 96 97 98 99 100 101 102 103 104 105 106,
[56, size=2] 	 2.2245225E-4 	  1 2 3 4 5 6 7 8 9 10 11 12 13 14 15 16 17 18 19 20 21 22 23 24 25 26 27 28 29 30 31 32 33 34 35 37 38 39 40 41 42 43 45 46 47 48 49 50 51 52 53 54 55 56 57 58 59 60 61 62 63 64 65 66 67 68 69 70 71 72 73 74 75 76 77 78 79 80 81 82 83 84 85 86 87 88 89 90 91 92 93 94 95 96 97 98 99 100 101 102 103 104 105 106,
[57, size=33] 	 0.0032418037 	  1 2 3 4 5 6 7 8 9 10 11 12 13 14 15 16 17 18 26 27 28 29 30 31 33 37 39 41 42 43 45 46 47,
[58, size=1] 	 0.0036055013 	  1 2 3 4 5 6 7 8 9 10 11 12 13 14 15 16 17 18 19 20 21 22 23 24 25 26 27 28 29 30 31 32 33 34 35 37 38 39 40 41 42 43 44 45 46 47 48 49 50 51 52 53 54 55 56 57 58 59 60 61 62 63 64 65 66 67 68 69 70 71 72 73 74 75 76 77 78 79 80 81 82 83 84 85 86 87 88 89 90 91 92 93 94 95 96 97 98 99 100 101 102 103 104 105 106,
[59, size=2] 	 0.011791113 	  1 2 3 4 5 6 7 8 9 10 11 12 13 14 15 16 17 18 19 20 21 22 23 24 25 26 27 28 29 30 31 32 33 35 37 38 39 40 41 42 43 44 45 46 47 48 49 50 51 52 53 54 55 56 57 58 59 60 61 62 63 64 65 66 67 68 69 70 71 72 73 74 75 76 77 78 79 80 81 82 83 84 85 86 87 88 89 90 91 92 93 94 95 96 97 98 99 100 101 102 103 104 105 106,
[60, size=6] 	 0.0010491023 	  1 2 3 4 5 6 7 8 9 10 11 12 13 14 15 16 17 18 19 20 21 22 23 24 25 26 27 28 29 30 31 33 37 39 41 42 43 44 45 46 47 48 49 50 51 52 53 54 55 56 57 58 59 60 61 62 63 64 65 66 67 68 69 70 71 72 73 74 75 76 77 78 79 80 81 82 83 84 85 86 87 88 89 90 91 92 93 94 95 96 97 98 99 100 101 102 103 104 105 106,
[61, size=8] 	 0.009880591 	  1 2 3 4 5 6 7 8 9 10 11 12 13 14 15 16 17 18 19 20 21 22 23 24 26 27 28 29 30 31 33 37 39 41 42 43 44 45 46 47 48 49 50 51 52 53 54 55 56 57 58 59 60 61 62 63 64 65 66 67 68 69 70 71 72 73 74 75 76 77 78 79 80 81 82 83 84 85 86 87 88 89 90 91 92 93 94 96 97 98 99 100 101 102 103 104 105 106,
[62, size=45] 	 6.365946E-4 	  1 2 3 4 5 6 7 8 9 10 11 12 13 14 15 16 17 18 19 20 21 23 24 26 27 28 29 30 31 33 37 39 41 42 43 44 45 46 47 48 49 58 62 63 64 66 71 75 80 82 83 84 88 89 90 92 94 98 100 101 102,
[63, size=34] 	 0.0011373482 	  1 2 3 4 5 6 7 8 9 10 11 12 13 14 15 16 17 18 26 27 28 29 30 31 33 37 39 41 42 43 44 45 46 47,
[64, size=1] 	 0.004857252 	  1 2 3 4 5 6 7 8 9 10 11 12 13 14 15 16 17 18 19 20 21 22 23 24 25 26 27 28 29 30 31 32 33 35 36 37 38 39 40 41 42 43 44 45 46 47 48 49 50 51 52 53 54 55 56 57 58 59 60 61 62 63 64 65 66 67 68 69 70 71 72 73 74 75 76 77 78 79 80 81 82 83 84 85 86 87 88 89 90 91 92 93 94 95 96 97 98 99 100 101 102 103 104 105 106,
[65, size=4] 	 0.0018748137 	  1 2 3 4 5 6 7 8 9 10 11 12 13 14 15 16 17 18 19 20 21 22 23 24 25 26 27 28 29 30 31 33 35 36 37 39 41 42 43 44 45 46 47 48 49 50 51 52 53 54 55 56 57 58 59 60 61 62 63 64 65 66 67 68 69 70 71 72 73 74 75 76 77 78 79 80 81 82 83 84 85 86 87 88 89 90 91 92 93 94 95 96 97 98 99 100 101 102 103 104 105 106,
[66, size=1] 	 0.0030786784 	  1 2 3 4 5 6 7 8 9 10 11 12 13 14 15 16 17 18 19 20 21 22 23 24 25 26 27 28 29 30 31 32 33 34 35 36 37 38 39 41 42 43 44 45 46 47 48 49 50 51 52 53 54 55 56 57 58 59 60 61 62 63 64 65 66 67 68 69 70 71 72 73 74 75 76 77 78 79 80 81 82 83 84 85 86 87 88 89 90 91 92 93 94 95 96 97 98 99 100 101 102 103 104 105 106,
[67, size=2] 	 0.0044454457 	  1 2 3 4 5 6 7 8 9 10 11 12 13 14 15 16 17 18 19 20 21 22 23 24 25 26 27 28 29 30 31 33 34 35 36 37 38 39 41 42 43 44 45 46 47 48 49 50 51 52 53 54 55 56 57 58 59 60 61 62 63 64 65 66 67 68 69 70 71 72 73 74 75 76 77 78 79 80 81 82 83 84 85 86 87 88 89 90 91 92 93 94 95 96 97 98 99 100 101 102 103 104 105 106,
[68, size=5] 	 0.002519985 	  1 2 3 4 5 6 7 8 9 10 11 12 13 14 15 16 17 18 19 20 21 22 23 24 26 27 28 29 30 31 33 34 36 37 39 41 42 43 44 45 46 47 48 49 50 51 52 53 54 55 56 57 58 59 60 61 62 63 64 65 66 67 68 69 70 71 72 73 74 75 76 77 78 79 80 81 82 83 84 85 86 87 88 89 90 91 92 93 94 95 96 97 98 99 100 101 102 103 104 105 106,
[69, size=4] 	 0.0018279948 	  1 2 3 4 5 6 7 8 9 10 11 12 13 14 15 16 17 18 19 20 21 22 23 24 26 27 28 29 30 31 33 34 36 37 39 40 41 42 43 44 45 46 47 48 49 50 51 52 53 54 55 56 57 58 59 60 61 62 63 64 65 66 67 68 69 70 71 72 73 74 75 76 77 78 79 80 81 82 83 84 85 86 87 88 89 90 91 92 93 94 95 96 97 98 99 100 101 102 103 104 105 106,
[70, size=6] 	 2.3736237E-4 	  1 2 3 4 5 6 7 8 9 10 11 12 13 14 15 16 17 18 19 20 21 22 23 24 26 27 28 29 30 31 33 34 36 37 39 40 41 42 43 44 45 46 47 48 49 50 51 52 53 54 55 56 57 58 59 60 61 62 63 64 65 66 67 68 69 70 71 72 73 74 75 76 77 78 79 80 81 82 83 84 85 86 88 89 90 91 92 93 94 96 97 98 99 100 101 102 103 104 105 106,
[71, size=1] 	 0.0055879937 	  1 2 3 4 5 6 7 8 9 10 11 12 13 14 15 16 17 18 19 20 21 22 23 24 25 26 27 28 29 30 31 32 33 34 35 36 37 39 40 41 42 43 44 45 46 47 48 49 50 51 52 53 54 55 56 57 58 59 60 61 62 63 64 65 66 67 68 69 70 71 72 73 74 75 76 77 78 79 80 81 82 83 84 85 86 87 88 89 90 91 92 93 94 95 96 97 98 99 100 101 102 103 104 105 106,
[72, size=1] 	 0.013945004 	  1 2 3 4 5 6 7 8 9 10 11 12 13 14 15 16 17 18 19 20 21 22 23 24 25 26 27 28 29 30 31 32 33 34 36 37 38 39 40 41 42 43 44 45 46 47 48 49 50 51 52 53 54 55 56 57 58 59 60 61 62 63 64 65 66 67 68 69 70 71 72 73 74 75 76 77 78 79 80 81 82 83 84 85 86 87 88 89 90 91 92 93 94 95 96 97 98 99 100 101 102 103 104 105 106,
[73, size=39] 	 0.004313513 	  1 2 3 4 5 6 7 8 9 10 11 12 13 14 15 16 17 18 26 27 28 29 30 31 32 33 34 36 37 38 39 40 41 42 43 44 45 46 47,
[74, size=1] 	 0.014870667 	  1 2 3 4 5 6 7 8 9 10 11 12 13 14 15 16 17 18 19 20 21 22 23 24 26 27 28 29 30 31 32 33 34 35 36 37 38 39 40 41 42 43 44 45 46 47 48 49 50 51 52 53 54 55 56 57 58 59 60 61 62 63 64 65 66 67 68 69 70 71 72 73 74 75 76 77 78 79 80 81 82 83 84 85 86 87 88 89 90 91 92 93 94 95 96 97 98 99 100 101 102 103 104 105 106,
[75, size=2] 	 0.013316479 	  1 2 3 4 5 6 7 8 9 10 11 12 13 14 15 16 17 18 19 20 21 22 23 24 26 27 28 29 30 31 32 33 34 35 36 37 38 39 40 41 42 43 44 45 46 47 48 49 50 51 52 53 54 55 56 57 58 59 60 61 62 63 64 65 66 67 68 69 70 71 72 73 74 75 76 77 78 79 80 81 82 83 84 85 86 87 88 89 90 91 92 93 94 96 97 98 99 100 101 102 103 104 105 106,
[76, size=1] 	 0.14021504 	  1 2 3 4 5 6 7 8 9 10 11 12 13 14 15 16 17 18 19 20 21 22 23 24 25 26 27 28 29 30 31 32 33 34 35 36 37 38 39 40 41 42 43 44 45 46 47 48 49 50 51 52 53 54 55 56 57 58 59 60 61 62 63 64 65 66 67 68 69 70 71 72 73 74 75 76 77 78 79 80 81 82 83 84 85 86 87 88 89 90 91 92 93 94 96 97 98 99 100 101 102 103 104 105 106,
[77, size=16] 	 0.00249134 	  1 2 3 4 5 6 7 8 9 10 11 12 13 14 15 16 17 18 19 20 21 22 23 24 25 26 27 28 29 30 31 32 33 34 35 36 37 38 39 40 41 42 43 44 45 46 47 48 49 50 51 53 54 55 57 58 59 60 62 63 64 65 66 67 68 70 71 72 75 76 78 80 82 83 84 86 88 89 90 91 92 93 94 97 98 100 101 102 105 106,
[78, size=17] 	 8.893691E-4 	  1 2 3 4 5 6 7 8 9 10 11 12 13 14 15 16 17 18 19 20 21 22 23 24 25 26 27 28 29 30 31 32 33 34 35 36 37 38 39 40 41 42 43 44 45 46 47 48 49 50 51 53 54 55 57 58 59 60 62 63 64 65 66 67 70 71 72 75 76 78 80 82 83 84 86 88 89 90 91 92 93 94 97 98 100 101 102 105 106,
[79, size=20] 	 0.0062736776 	  1 2 3 4 5 6 7 8 9 10 11 12 13 14 15 16 17 18 19 20 21 22 23 24 25 26 27 28 29 30 31 32 33 34 35 36 37 38 39 40 41 42 43 44 45 46 47 48 49 51 53 54 55 57 58 59 62 63 64 65 66 67 70 71 72 75 76 78 80 82 83 84 86 88 89 90 91 92 94 97 98 100 101 102 105 106,
[80, size=43] 	 2.1462287E-4 	  1 2 3 4 5 6 7 8 9 10 11 12 13 14 15 16 17 18 19 20 23 24 25 26 27 28 29 30 31 32 33 34 35 36 37 38 39 40 41 42 43 44 45 46 47 48 49 58 62 63 66 71 82 83 84 88 89 92 94 98 100 101 102,
[81, size=45] 	 5.6494557E-4 	  1 2 3 4 5 6 7 8 9 10 11 12 13 14 15 16 17 18 20 25 26 27 28 29 30 31 32 33 34 35 36 37 38 39 40 41 42 43 44 45 46 47 63 71 88,
[82, size=42] 	 0.002001794 	  1 2 3 4 5 6 7 8 9 10 11 12 13 14 15 16 17 18 25 26 27 28 29 30 31 32 33 34 35 36 37 38 39 40 41 42 43 44 45 46 47 88,
[83, size=41] 	 0.33735135 	  1 2 3 4 5 6 7 8 9 10 11 12 13 14 15 16 17 18 25 26 27 28 29 30 31 32 33 34 35 36 37 38 39 40 41 42 43 44 45 46 47,
[84, size=3] 	 0.005986315 	  1 2 3 4 5 6 7 8 9 10 11 12 13 14 15 16 17 18 19 20 21 22 23 24 25 26 27 28 29 30 31 32 33 34 35 36 37 38 39 40 41 42 43 44 45 46 47 48 49 50 51 52 53 54 55 56 57 58 59 60 61 62 63 64 65 66 67 68 69 70 71 72 73 74 75 76 77 78 80 81 82 83 84 85 86 88 89 90 91 92 93 94 95 96 97 98 99 100 101 102 103 105 106,
[85, size=51] 	 3.2573764E-4 	  1 2 3 4 5 6 7 8 9 10 11 12 13 14 15 16 17 18 20 25 26 27 28 29 30 31 32 33 34 35 36 37 38 39 40 41 42 43 44 45 46 47 49 62 63 66 71 84 88 94 95,
[86, size=42] 	 0.026318265 	  1 2 3 4 5 6 7 8 9 10 11 12 13 14 15 16 17 18 25 26 27 28 29 30 31 32 33 34 35 36 37 38 39 40 41 42 43 44 45 46 47 95,
[87, size=10] 	 3.4843677E-5 	  1 2 3 4 5 6 7 8 9 10 11 12 13 14 15 16 17 18 19 20 21 22 23 24 25 26 27 28 29 30 31 32 33 34 35 36 37 38 39 40 41 42 43 44 45 46 47 48 49 50 51 52 53 54 55 56 57 58 59 60 61 62 63 64 65 66 67 68 70 71 72 75 76 78 79 80 82 83 84 86 87 88 89 90 91 92 93 94 95 97 98 100 101 102 105 106,
[88, size=11] 	 8.418092E-5 	  1 2 3 4 5 6 7 8 9 10 11 12 13 14 15 16 17 18 19 20 21 22 23 24 25 26 27 28 29 30 31 32 33 34 35 36 37 38 39 40 41 42 43 44 45 46 47 48 49 50 51 52 53 54 55 56 57 58 59 60 62 63 64 65 66 67 68 70 71 72 75 76 78 79 80 82 83 84 86 87 88 89 90 91 92 93 94 95 97 98 100 101 102 105 106,
[89, size=1] 	 0.00952883 	  1 2 3 4 5 6 7 8 9 10 11 12 13 14 15 16 17 18 19 20 21 22 23 24 25 26 27 28 29 30 31 32 33 34 35 36 37 38 39 40 41 42 43 44 45 46 47 48 49 50 51 52 53 54 55 56 57 58 59 60 61 62 63 64 65 66 67 68 69 70 71 72 73 74 75 76 77 78 79 80 82 83 84 85 86 87 88 89 90 91 92 93 94 95 96 97 98 99 100 101 102 103 104 105 106,
[90, size=13] 	 0.0018036519 	  1 2 3 4 5 6 7 8 9 10 11 12 13 14 15 16 17 18 19 20 21 22 23 24 25 26 27 28 29 30 31 32 33 34 35 36 37 38 39 40 41 42 43 44 45 46 47 48 49 50 51 53 54 55 57 58 59 60 62 63 64 65 66 67 70 71 72 75 76 78 79 80 82 83 84 86 87 88 89 90 91 92 93 94 95 97 98 100 101 102 104 105 106,
[91, size=1] 	 5.317246E-4 	  1 2 3 4 5 6 7 8 9 10 11 12 13 14 15 16 17 18 19 20 21 22 23 24 25 26 27 28 29 30 31 32 33 34 35 36 37 38 39 40 41 42 43 44 45 46 47 48 49 50 51 52 53 54 55 56 57 58 59 60 61 62 63 64 65 66 67 68 69 70 71 72 73 74 75 76 77 78 79 80 81 82 83 84 85 86 87 88 89 90 91 92 93 94 95 96 97 98 99 100 101 102 104 105 106,
[92, size=2] 	 5.96104E-4 	  1 2 3 4 5 6 7 8 9 10 11 12 13 14 15 16 17 18 19 20 21 22 23 24 25 26 27 28 29 30 31 32 33 34 35 36 37 38 39 40 41 42 43 44 45 46 47 48 49 50 51 52 53 54 55 56 57 58 59 60 61 62 63 64 65 66 67 68 69 70 71 72 73 74 75 76 77 78 79 80 81 82 83 84 85 86 87 88 89 90 91 92 93 94 95 96 97 98 100 101 102 104 105 106,
[93, size=3] 	 4.1518392E-4 	  1 2 3 4 5 6 7 8 9 10 11 12 13 14 15 16 17 18 19 20 21 22 23 24 25 26 27 28 29 30 31 32 33 34 35 36 37 38 39 40 41 42 43 44 45 46 47 48 49 50 51 52 53 54 55 56 57 58 59 60 61 62 63 64 65 66 67 68 69 70 71 72 73 74 75 76 77 78 79 80 81 82 83 84 85 86 87 88 89 90 91 92 93 94 95 97 98 100 101 102 104 105 106,
[94, size=4] 	 2.4445608E-4 	  1 2 3 4 5 6 7 8 9 10 11 12 13 14 15 16 17 18 19 20 21 22 23 24 25 26 27 28 29 30 31 32 33 34 35 36 37 38 39 40 41 42 43 44 45 46 47 48 49 50 51 52 53 54 55 56 57 58 59 60 61 62 63 64 65 66 67 68 69 70 71 72 73 74 75 76 77 78 79 80 81 82 83 84 86 87 88 89 90 91 92 93 94 95 97 98 100 101 102 104 105 106,
[95, size=5] 	 1.2658036E-4 	  1 2 3 4 5 6 7 8 9 10 11 12 13 14 15 16 17 18 19 20 21 22 23 24 25 26 27 28 29 30 31 32 33 34 35 36 37 38 39 40 41 42 43 44 45 46 47 48 49 50 51 52 53 54 55 56 57 58 59 60 61 62 63 64 65 66 67 68 69 70 71 72 73 74 75 76 78 79 80 81 82 83 84 86 87 88 89 90 91 92 93 94 95 97 98 100 101 102 104 105 106,
[96, size=15] 	 0.003868851 	  1 2 3 4 5 6 7 8 9 10 11 12 13 14 15 16 17 18 19 20 21 22 23 24 25 26 27 28 29 30 31 32 33 34 35 36 37 38 39 40 41 42 43 44 45 46 47 48 49 51 53 54 55 57 58 59 62 63 64 65 66 67 70 71 72 75 76 78 79 80 81 82 83 84 86 87 88 89 90 91 92 94 95 97 98 100 101 102 104 105 106,
[97, size=46] 	 5.3693057E-5 	  1 2 3 4 5 6 7 8 9 10 11 12 13 14 15 16 17 18 25 26 27 28 29 30 31 32 33 34 35 36 37 38 39 40 41 42 43 44 45 46 47 79 81 87 95 104,
[98, size=1] 	 1.1751832E-4 	  1 2 3 4 5 6 7 8 9 10 11 12 13 14 15 16 17 18 19 20 21 22 23 24 25 26 27 28 29 30 31 32 33 34 35 36 37 38 39 40 41 42 43 44 45 46 47 48 49 50 51 52 53 54 55 56 57 58 59 60 61 62 63 64 65 66 67 68 69 70 71 72 73 74 75 76 77 78 79 80 81 82 83 84 85 86 87 88 89 90 91 92 93 94 95 96 97 98 100 101 102 103 104 105 106,
[99, size=2] 	 3.452162E-5 	  1 2 3 4 5 6 7 8 9 10 11 12 13 14 15 16 17 18 19 20 21 22 23 24 25 26 27 28 29 30 31 32 33 34 35 36 37 38 39 40 41 42 43 44 45 46 47 48 49 50 51 52 53 54 55 56 57 58 59 60 61 62 63 64 65 66 67 68 69 70 71 72 73 74 75 76 77 78 79 80 81 82 83 84 85 86 87 88 89 90 91 92 93 94 95 97 98 100 101 102 103 104 105 106,
[100, size=5] 	 2.4201117E-5 	  1 2 3 4 5 6 7 8 9 10 11 12 13 14 15 16 17 18 19 20 21 22 23 24 25 26 27 28 29 30 31 32 33 34 35 36 37 38 39 40 41 42 43 44 45 46 47 48 49 50 51 52 53 54 55 56 57 58 59 60 61 62 63 64 65 66 67 68 69 70 71 72 73 75 76 78 79 80 81 82 83 84 86 87 88 89 90 91 92 93 94 95 97 98 100 101 102 103 104 105 106,
[101, size=6] 	 7.807546E-5 	  1 2 3 4 5 6 7 8 9 10 11 12 13 14 15 16 17 18 19 20 21 22 23 24 25 26 27 28 29 30 31 32 33 34 35 36 37 38 39 40 41 42 43 44 45 46 47 48 49 50 51 52 53 54 55 56 57 58 59 60 61 62 63 64 65 66 67 68 69 70 71 72 75 76 78 79 80 81 82 83 84 86 87 88 89 90 91 92 93 94 95 97 98 100 101 102 103 104 105 106,
[102, size=7] 	 1.1693374E-4 	  1 2 3 4 5 6 7 8 9 10 11 12 13 14 15 16 17 18 19 20 21 22 23 24 25 26 27 28 29 30 31 32 33 34 35 36 37 38 39 40 41 42 43 44 45 46 47 48 49 50 51 52 53 54 55 56 57 58 59 60 61 62 63 64 65 66 67 68 70 71 72 75 76 78 79 80 81 82 83 84 86 87 88 89 90 91 92 93 94 95 97 98 100 101 102 103 104 105 106,
[103, size=8] 	 1.6256499E-4 	  1 2 3 4 5 6 7 8 9 10 11 12 13 14 15 16 17 18 19 20 21 22 23 24 25 26 27 28 29 30 31 32 33 34 35 36 37 38 39 40 41 42 43 44 45 46 47 48 49 50 51 52 53 54 55 56 57 58 59 60 62 63 64 65 66 67 68 70 71 72 75 76 78 79 80 81 82 83 84 86 87 88 89 90 91 92 93 94 95 97 98 100 101 102 103 104 105 106,
[104, size=10] 	 1.0373686E-6 	  1 2 3 4 5 6 7 8 9 10 11 12 13 14 15 16 17 18 19 20 21 22 23 24 25 26 27 28 29 30 31 32 33 34 35 36 37 38 39 40 41 42 43 44 45 46 47 48 49 50 51 53 54 55 57 58 59 60 62 63 64 65 66 67 68 70 71 72 75 76 78 79 80 81 82 83 84 86 87 88 89 90 91 92 93 94 95 97 98 100 101 102 103 104 105 106,
[105, size=5] 	 6.807175E-5 	  1 2 3 4 5 6 7 8 9 10 11 12 13 14 15 16 17 18 19 20 21 22 23 24 25 26 27 28 29 30 31 32 33 34 35 36 37 38 39 40 41 42 43 44 45 46 47 48 49 50 51 52 53 54 55 56 57 58 59 60 61 62 63 64 65 66 67 68 69 70 71 72 75 76 78 79 80 81 82 83 84 86 87 88 89 90 91 92 93 94 95 97 98 99 100 101 102 103 104 105 106,
[106, size=6] 	 1.2154511E-4 	  1 2 3 4 5 6 7 8 9 10 11 12 13 14 15 16 17 18 19 20 21 22 23 24 25 26 27 28 29 30 31 32 33 34 35 36 37 38 39 40 41 42 43 44 45 46 47 48 49 50 51 52 53 54 55 56 57 58 59 60 61 62 63 64 65 66 67 68 70 71 72 75 76 78 79 80 81 82 83 84 86 87 88 89 90 91 92 93 94 95 97 98 99 100 101 102 103 104 105 106,
[107, size=7] 	 1.8792982E-4 	  1 2 3 4 5 6 7 8 9 10 11 12 13 14 15 16 17 18 19 20 21 22 23 24 25 26 27 28 29 30 31 32 33 34 35 36 37 38 39 40 41 42 43 44 45 46 47 48 49 50 51 52 53 54 55 56 57 58 59 60 62 63 64 65 66 67 68 70 71 72 75 76 78 79 80 81 82 83 84 86 87 88 89 90 91 92 93 94 95 97 98 99 100 101 102 103 104 105 106,
[108, size=8] 	 5.713055E-5 	  1 2 3 4 5 6 7 8 9 10 11 12 13 14 15 16 17 18 19 20 21 22 23 24 25 26 27 28 29 30 31 32 33 34 35 36 37 38 39 40 41 42 43 44 45 46 47 48 49 50 51 53 54 55 56 57 58 59 60 62 63 64 65 66 67 68 70 71 72 75 76 78 79 80 81 82 83 84 86 87 88 89 90 91 92 93 94 95 97 98 99 100 101 102 103 104 105 106,
[109, size=9] 	 1.8527247E-4 	  1 2 3 4 5 6 7 8 9 10 11 12 13 14 15 16 17 18 19 20 21 22 23 24 25 26 27 28 29 30 31 32 33 34 35 36 37 38 39 40 41 42 43 44 45 46 47 48 49 50 51 53 54 55 57 58 59 60 62 63 64 65 66 67 68 70 71 72 75 76 78 79 80 81 82 83 84 86 87 88 89 90 91 92 93 94 95 97 98 99 100 101 102 103 104 105 106,
[110, size=3] 	 2.8945573E-5 	  1 2 3 4 5 6 7 8 9 10 11 12 13 14 15 16 17 18 19 20 21 22 23 24 25 26 27 28 29 30 31 32 33 34 35 36 37 38 39 40 41 42 43 44 45 46 47 48 49 50 51 52 53 54 55 56 57 58 59 60 61 62 63 64 65 66 67 68 69 70 71 72 73 75 76 78 79 80 81 82 83 84 86 87 88 89 90 91 92 93 94 95 96 97 98 99 100 101 102 103 104 105 106,
[111, size=5] 	 1.0160846E-4 	  1 2 3 4 5 6 7 8 9 10 11 12 13 14 15 16 17 18 19 20 21 22 23 24 25 26 27 28 29 30 31 32 33 34 35 36 37 38 39 40 41 42 43 44 45 46 47 48 49 50 51 52 53 54 55 56 57 58 59 60 61 62 63 64 65 66 67 68 70 71 72 75 76 78 79 80 81 82 83 84 86 87 88 89 90 91 92 93 94 95 96 97 98 99 100 101 102 103 104 105 106,
[112, size=6] 	 1.3846347E-4 	  1 2 3 4 5 6 7 8 9 10 11 12 13 14 15 16 17 18 19 20 21 22 23 24 25 26 27 28 29 30 31 32 33 34 35 36 37 38 39 40 41 42 43 44 45 46 47 48 49 50 51 52 53 54 55 56 57 58 59 60 62 63 64 65 66 67 68 70 71 72 75 76 78 79 80 81 82 83 84 86 87 88 89 90 91 92 93 94 95 96 97 98 99 100 101 102 103 104 105 106,
[113, size=8] 	 1.7287578E-4 	  1 2 3 4 5 6 7 8 9 10 11 12 13 14 15 16 17 18 19 20 21 22 23 24 25 26 27 28 29 30 31 32 33 34 35 36 37 38 39 40 41 42 43 44 45 46 47 48 49 50 51 53 54 55 57 58 59 60 62 63 64 65 66 67 68 70 71 72 75 76 78 79 80 81 82 83 84 86 87 88 89 90 91 92 93 94 95 96 97 98 99 100 101 102 103 104 105 106,
[114, size=1] 	 2.0688609E-5 	  1 2 3 4 5 6 7 8 9 10 11 12 13 14 15 16 17 18 19 20 21 22 23 24 25 26 27 28 29 30 31 32 33 34 35 36 37 38 39 40 41 42 43 44 45 46 47 48 49 50 51 52 53 54 55 56 57 58 59 60 61 62 63 64 65 66 67 68 69 70 71 72 73 74 75 76 78 79 80 81 82 83 84 85 86 87 88 89 90 91 92 93 94 95 96 97 98 99 100 101 102 103 104 105 106,
[115, size=2] 	 4.8170856E-5 	  1 2 3 4 5 6 7 8 9 10 11 12 13 14 15 16 17 18 19 20 21 22 23 24 25 26 27 28 29 30 31 32 33 34 35 36 37 38 39 40 41 42 43 44 45 46 47 48 49 50 51 52 53 54 55 56 57 58 59 60 61 62 63 64 65 66 67 68 69 70 71 72 73 75 76 78 79 80 81 82 83 84 85 86 87 88 89 90 91 92 93 94 95 96 97 98 99 100 101 102 103 104 105 106,
[116, size=7] 	 1.3032914E-4 	  1 2 3 4 5 6 7 8 9 10 11 12 13 14 15 16 17 18 19 20 21 22 23 24 25 26 27 28 29 30 31 32 33 34 35 36 37 38 39 40 41 42 43 44 45 46 47 48 49 50 51 53 54 55 57 58 59 60 62 63 64 65 66 67 68 70 71 72 75 76 78 79 80 81 82 83 84 85 86 87 88 89 90 91 92 93 94 95 96 97 98 99 100 101 102 103 104 105 106,
[117, size=1] 	 1.7627724E-5 	  1 2 3 4 5 6 7 8 9 10 11 12 13 14 15 16 17 18 19 20 21 22 23 24 25 26 27 28 29 30 31 32 33 34 35 36 37 38 39 40 41 42 43 44 45 46 47 48 49 50 51 52 53 54 55 56 57 58 59 60 61 62 63 64 65 66 67 68 69 70 71 72 73 75 76 77 78 79 80 81 82 83 84 85 86 87 88 89 90 91 92 93 94 95 96 97 98 99 100 101 102 103 104 105 106,
[118, size=6] 	 6.701696E-5 	  1 2 3 4 5 6 7 8 9 10 11 12 13 14 15 16 17 18 19 20 21 22 23 24 25 26 27 28 29 30 31 32 33 34 35 36 37 38 39 40 41 42 43 44 45 46 47 48 49 50 51 53 54 55 57 58 59 60 62 63 64 65 66 67 68 70 71 72 75 76 77 78 79 80 81 82 83 84 85 86 87 88 89 90 91 92 93 94 95 96 97 98 99 100 101 102 103 104 105 106,
[119, size=1] 	 1.7639059E-6 	  1 2 3 4 5 6 7 8 9 10 11 12 13 14 15 16 17 18 19 20 21 22 23 24 25 26 27 28 29 30 31 32 33 34 35 36 37 38 39 40 41 42 43 44 45 46 47 48 49 50 51 52 53 54 55 56 57 58 59 60 61 62 63 64 65 66 67 68 69 70 71 72 74 75 76 77 78 79 80 81 82 83 84 85 86 87 88 89 90 91 92 93 94 95 96 97 98 99 100 101 102 103 104 105 106,
[120, size=5] 	 7.405194E-5 	  1 2 3 4 5 6 7 8 9 10 11 12 13 14 15 16 17 18 19 20 21 22 23 24 25 26 27 28 29 30 31 32 33 34 35 36 37 38 39 40 41 42 43 44 45 46 47 48 49 50 51 53 54 55 57 58 59 60 62 63 64 65 66 67 68 70 71 72 74 75 76 77 78 79 80 81 82 83 84 85 86 87 88 89 90 91 92 93 94 95 96 97 98 99 100 101 102 103 104 105 106,
[121, size=4] 	 1.5436606E-4 	  1 2 3 4 5 6 7 8 9 10 11 12 13 14 15 16 17 18 19 20 21 22 23 24 25 26 27 28 29 30 31 32 33 34 35 36 37 38 39 40 41 42 43 44 45 46 47 48 49 50 51 53 54 55 57 58 59 60 62 63 64 65 66 67 68 70 71 72 73 74 75 76 77 78 79 80 81 82 83 84 85 86 87 88 89 90 91 92 93 94 95 96 97 98 99 100 101 102 103 104 105 106,
[122, size=3] 	 2.9047768E-4 	  1 2 3 4 5 6 7 8 9 10 11 12 13 14 15 16 17 18 19 20 21 22 23 24 25 26 27 28 29 30 31 32 33 34 35 36 37 38 39 40 41 42 43 44 45 46 47 48 49 50 51 53 54 55 57 58 59 60 62 63 64 65 66 67 68 69 70 71 72 73 74 75 76 77 78 79 80 81 82 83 84 85 86 87 88 89 90 91 92 93 94 95 96 97 98 99 100 101 102 103 104 105 106,
[123, size=2] 	 4.2810125E-4 	  1 2 3 4 5 6 7 8 9 10 11 12 13 14 15 16 17 18 19 20 21 22 23 24 25 26 27 28 29 30 31 32 33 34 35 36 37 38 39 40 41 42 43 44 45 46 47 48 49 50 51 53 54 55 57 58 59 60 61 62 63 64 65 66 67 68 69 70 71 72 73 74 75 76 77 78 79 80 81 82 83 84 85 86 87 88 89 90 91 92 93 94 95 96 97 98 99 100 101 102 103 104 105 106,
[124, size=1] 	 9.1124664E-4 	  1 2 3 4 5 6 7 8 9 10 11 12 13 14 15 16 17 18 19 20 21 22 23 24 25 26 27 28 29 30 31 32 33 34 35 36 37 38 39 40 41 42 43 44 45 46 47 48 49 50 51 52 53 54 55 57 58 59 60 61 62 63 64 65 66 67 68 69 70 71 72 73 74 75 76 77 78 79 80 81 82 83 84 85 86 87 88 89 90 91 92 93 94 95 96 97 98 99 100 101 102 103 104 105 106,
[125, size=2] 	 0.0071562063 	  1 2 3 4 5 6 7 8 9 10 11 12 13 14 15 16 17 18 19 20 21 22 23 24 25 26 27 28 29 30 31 32 33 34 35 36 37 38 39 40 41 42 43 44 45 46 47 48 49 50 51 52 53 54 55 56 57 58 59 61 62 63 64 65 66 67 69 70 71 72 73 74 75 76 77 78 79 80 81 82 83 84 85 86 87 88 89 90 91 92 93 94 95 96 97 98 99 100 101 102 103 104 105 106,
[126, size=14] 	 0.0011863066 	  1 2 3 4 5 6 7 8 9 10 11 12 13 14 15 16 17 18 19 20 21 23 24 25 26 27 28 29 30 31 32 33 34 35 36 37 38 39 40 41 42 43 44 45 46 47 48 49 52 56 57 58 61 62 63 64 65 66 67 69 70 71 73 74 75 77 78 79 80 81 82 83 84 85 86 87 88 89 90 92 94 95 96 97 98 99 100 101 102 103 104 105,
[127, size=7] 	 0.0018036314 	  1 2 3 4 5 6 7 8 9 10 11 12 13 14 15 16 17 18 19 20 21 23 24 25 26 27 28 29 30 31 32 33 34 35 36 37 38 39 40 41 42 43 44 45 46 47 48 49 52 54 55 56 57 58 59 61 62 63 64 65 66 67 68 69 70 71 72 73 74 75 77 78 79 80 81 82 83 84 85 86 87 88 89 90 91 92 94 95 96 97 98 99 100 101 102 103 104 105 106,
[128, size=2] 	 0.0031275698 	  1 2 3 4 5 6 7 8 9 10 11 12 13 14 15 16 17 18 19 20 21 22 23 24 25 26 27 28 29 30 31 32 33 34 35 36 37 38 39 40 41 42 43 44 45 46 47 48 49 51 52 53 54 55 56 57 58 59 60 61 62 63 64 65 66 67 68 69 70 71 72 73 74 75 76 77 78 79 80 81 82 83 84 85 86 87 88 89 90 91 92 94 95 96 97 98 99 100 101 102 103 104 105 106,
[129, size=1] 	 6.277873E-4 	  1 2 3 4 5 6 7 8 9 10 11 12 13 14 15 16 17 18 19 20 21 22 23 24 25 26 27 28 29 30 31 32 33 34 35 36 37 38 39 40 41 42 43 44 45 46 47 48 49 50 52 53 54 55 56 57 58 59 60 61 62 63 64 65 66 67 68 69 70 71 72 73 74 75 76 77 78 79 80 81 82 83 84 85 86 87 88 89 90 91 92 93 94 95 96 97 98 99 100 101 102 103 104 105 106,
[130, size=2] 	 6.3507824E-4 	  1 2 3 4 5 6 7 8 9 10 11 12 13 14 15 16 17 18 19 20 21 23 24 25 26 27 28 29 30 31 32 33 34 35 36 37 38 39 40 41 42 43 44 45 46 47 48 49 50 52 53 54 55 56 57 58 59 60 61 62 63 64 65 66 67 68 69 70 71 72 73 74 75 76 77 78 79 80 81 82 83 84 85 86 87 88 89 90 91 92 93 94 95 96 97 98 99 100 101 102 103 104 105 106,
[131, size=3] 	 5.543874E-4 	  1 2 3 4 5 6 7 8 9 10 11 12 13 14 15 16 17 18 19 20 21 23 24 25 26 27 28 29 30 31 32 33 34 35 36 37 38 39 40 41 42 43 44 45 46 47 48 49 50 52 54 55 56 57 58 59 60 61 62 63 64 65 66 67 68 69 70 71 72 73 74 75 76 77 78 79 80 81 82 83 84 85 86 87 88 89 90 91 92 93 94 95 96 97 98 99 100 101 102 103 104 105 106,
[132, size=4] 	 4.3758805E-4 	  1 2 3 4 5 6 7 8 9 10 11 12 13 14 15 16 17 18 19 20 21 23 24 25 26 27 28 29 30 31 32 33 34 35 36 37 38 39 40 41 42 43 44 45 46 47 48 49 50 52 54 55 56 57 58 59 60 61 62 63 64 65 66 67 68 69 70 71 72 73 74 75 77 78 79 80 81 82 83 84 85 86 87 88 89 90 91 92 93 94 95 96 97 98 99 100 101 102 103 104 105 106,
[133, size=5] 	 1.5080906E-4 	  1 2 3 4 5 6 7 8 9 10 11 12 13 14 15 16 17 18 19 20 21 23 24 25 26 27 28 29 30 31 32 33 34 35 36 37 38 39 40 41 42 43 44 45 46 47 48 49 50 52 54 56 57 58 59 60 61 62 63 64 65 66 67 68 69 70 71 72 73 74 75 77 78 79 80 81 82 83 84 85 86 87 88 89 90 91 92 93 94 95 96 97 98 99 100 101 102 103 104 105 106,
[134, size=9] 	 0.007521884 	  1 2 3 4 5 6 7 8 9 10 11 12 13 14 15 16 17 18 19 20 21 23 24 25 26 27 28 29 30 31 32 33 34 35 36 37 38 39 40 41 42 43 44 45 46 47 48 49 50 52 56 57 58 60 61 62 63 64 65 66 67 68 69 70 71 72 73 74 75 77 78 79 80 81 82 83 84 85 86 87 88 89 90 92 93 94 95 96 97 98 99 100 101 102 103 104 105,
[135, size=13] 	 0.0073238066 	  1 2 3 4 5 6 7 8 9 10 11 12 13 14 15 16 17 18 19 20 21 23 24 25 26 27 28 29 30 31 32 33 34 35 36 37 38 39 40 41 42 43 44 45 46 47 48 49 50 52 56 58 60 61 62 63 64 65 66 67 68 69 70 71 73 74 75 77 79 80 81 82 83 84 85 86 87 88 89 90 92 93 94 95 96 97 98 99 100 101 102 103 104,
[136, size=1] 	 1.0935205E-4 	  1 2 3 4 5 6 7 8 9 10 11 12 13 14 15 16 17 18 19 20 21 23 24 25 26 27 28 29 30 31 32 33 34 35 36 37 38 39 40 41 42 43 44 45 46 47 48 49 50 51 52 53 54 55 56 57 58 59 60 61 62 63 64 65 66 67 68 69 70 71 72 73 74 75 76 77 78 79 80 81 82 83 84 85 86 87 88 89 90 91 92 93 94 95 96 97 98 99 100 101 102 103 104 105 106,
[137, size=2] 	 1.738735E-4 	  1 2 3 4 5 6 7 8 9 10 11 12 13 14 15 16 17 18 19 20 21 23 24 25 26 27 28 29 30 31 32 33 34 35 36 37 38 39 40 41 42 43 44 45 46 47 48 49 50 51 52 54 55 56 57 58 59 60 61 62 63 64 65 66 67 68 69 70 71 72 73 74 75 76 77 78 79 80 81 82 83 84 85 86 87 88 89 90 91 92 93 94 95 96 97 98 99 100 101 102 103 104 105 106,
[138, size=3] 	 2.4467116E-4 	  1 2 3 4 5 6 7 8 9 10 11 12 13 14 15 16 17 18 19 20 21 23 24 25 26 27 28 29 30 31 32 33 34 35 36 37 38 39 40 41 42 43 44 45 46 47 48 49 50 51 52 54 55 56 57 58 59 60 61 62 63 64 65 66 67 68 69 70 71 72 73 74 75 77 78 79 80 81 82 83 84 85 86 87 88 89 90 91 92 93 94 95 96 97 98 99 100 101 102 103 104 105 106,
[139, size=4] 	 1.6423546E-4 	  1 2 3 4 5 6 7 8 9 10 11 12 13 14 15 16 17 18 19 20 21 23 24 25 26 27 28 29 30 31 32 33 34 35 36 37 38 39 40 41 42 43 44 45 46 47 48 49 50 51 52 54 56 57 58 59 60 61 62 63 64 65 66 67 68 69 70 71 72 73 74 75 77 78 79 80 81 82 83 84 85 86 87 88 89 90 91 92 93 94 95 96 97 98 99 100 101 102 103 104 105 106,
[140, size=14] 	 4.54962E-5 	  1 2 3 4 5 6 7 8 9 10 11 12 13 14 15 16 17 18 19 20 21 23 24 25 26 27 28 29 30 31 32 33 34 35 36 37 38 39 40 41 42 43 44 45 46 47 48 49 50 51 52 56 58 60 61 62 63 64 66 68 69 70 71 73 74 75 77 79 80 81 82 83 84 85 86 87 88 89 90 92 93 94 95 96 97 98 99 100 101 102 103 104,
[141, size=1] 	 8.743521E-5 	  1 2 3 4 5 6 7 8 9 10 11 12 13 14 15 16 17 18 19 20 21 22 23 24 25 26 27 28 29 30 31 32 33 34 35 36 37 38 39 40 41 42 43 44 45 46 47 48 49 50 51 52 54 55 56 57 58 59 60 61 62 63 64 65 66 67 68 69 70 71 72 73 74 75 76 77 78 79 80 81 82 83 84 85 86 87 88 89 90 91 92 93 94 95 96 97 98 99 100 101 102 103 104 105 106,
[142, size=3] 	 1.6950456E-4 	  1 2 3 4 5 6 7 8 9 10 11 12 13 14 15 16 17 18 19 20 21 22 23 24 25 26 27 28 29 30 31 32 33 34 35 36 37 38 39 40 41 42 43 44 45 46 47 48 49 50 51 52 54 56 57 58 59 60 61 62 63 64 65 66 67 68 69 70 71 72 73 74 75 77 78 79 80 81 82 83 84 85 86 87 88 89 90 91 92 93 94 95 96 97 98 99 100 101 102 103 104 105 106,
[143, size=4] 	 5.8292226E-5 	  1 2 3 4 5 6 7 8 9 10 11 12 13 14 15 16 17 18 19 20 21 22 23 24 25 26 27 28 29 30 31 32 33 34 35 36 37 38 39 40 41 42 43 44 45 46 47 48 49 50 51 52 56 57 58 59 60 61 62 63 64 65 66 67 68 69 70 71 72 73 74 75 77 78 79 80 81 82 83 84 85 86 87 88 89 90 91 92 93 94 95 96 97 98 99 100 101 102 103 104 105 106,
[144, size=13] 	 4.2151692E-4 	  1 2 3 4 5 6 7 8 9 10 11 12 13 14 15 16 17 18 19 20 21 22 23 24 25 26 27 28 29 30 31 32 33 34 35 36 37 38 39 40 41 42 43 44 45 46 47 48 49 50 51 52 56 58 60 61 62 63 64 66 68 69 70 71 73 74 75 77 79 80 81 82 83 84 85 86 87 88 89 90 92 93 94 95 96 97 98 99 100 101 102 103 104,
[145, size=1] 	 1.2893211E-4 	  1 2 3 4 5 6 7 8 9 10 11 12 13 14 15 16 17 18 19 20 21 22 23 24 25 26 27 28 29 30 31 32 33 34 35 36 37 38 39 40 41 42 43 44 45 46 47 48 49 50 51 52 53 54 55 56 57 58 59 60 61 62 63 64 65 66 67 68 69 70 71 72 73 74 75 77 78 79 80 81 82 83 84 85 86 87 88 89 90 91 92 93 94 95 96 97 98 99 100 101 102 103 104 105 106,
[146, size=2] 	 1.21158104E-4 	  1 2 3 4 5 6 7 8 9 10 11 12 13 14 15 16 17 18 19 20 21 22 23 24 25 26 27 28 29 30 31 32 33 34 35 36 37 38 39 40 41 42 43 44 45 46 47 48 49 50 51 52 53 54 56 57 58 59 60 61 62 63 64 65 66 67 68 69 70 71 72 73 74 75 77 78 79 80 81 82 83 84 85 86 87 88 89 90 91 92 93 94 95 96 97 98 99 100 101 102 103 104 105 106,
[147, size=3] 	 6.150252E-5 	  1 2 3 4 5 6 7 8 9 10 11 12 13 14 15 16 17 18 19 20 21 22 23 24 25 26 27 28 29 30 31 32 33 34 35 36 37 38 39 40 41 42 43 44 45 46 47 48 49 50 51 52 53 56 57 58 59 60 61 62 63 64 65 66 67 68 69 70 71 72 73 74 75 77 78 79 80 81 82 83 84 85 86 87 88 89 90 91 92 93 94 95 96 97 98 99 100 101 102 103 104 105 106,
[148, size=4] 	 6.540509E-6 	  1 2 3 4 5 6 7 8 9 10 11 12 13 14 15 16 17 18 19 20 21 22 23 24 25 26 27 28 29 30 31 32 33 34 35 36 37 38 39 40 41 42 43 44 45 46 47 48 49 50 51 52 53 56 57 58 60 61 62 63 64 65 66 67 68 69 70 71 72 73 74 75 77 78 79 80 81 82 83 84 85 86 87 88 89 90 91 92 93 94 95 96 97 98 99 100 101 102 103 104 105 106,
[149, size=12] 	 4.98433E-4 	  1 2 3 4 5 6 7 8 9 10 11 12 13 14 15 16 17 18 19 20 21 22 23 24 25 26 27 28 29 30 31 32 33 34 35 36 37 38 39 40 41 42 43 44 45 46 47 48 49 50 51 52 53 56 58 60 61 62 63 64 66 68 69 70 71 73 74 75 77 79 80 81 82 83 84 85 86 87 88 89 90 92 93 94 95 96 97 98 99 100 101 102 103 104,
[150, size=1] 	 4.419471E-6 	  1 2 3 4 5 6 7 8 9 10 11 12 13 14 15 16 17 18 19 20 21 22 23 24 25 26 27 28 29 30 31 32 33 34 35 36 37 38 39 40 41 42 43 44 45 46 47 48 49 50 51 52 53 54 56 57 58 59 60 61 62 63 64 65 66 67 68 69 70 71 72 73 74 75 76 77 78 79 80 81 82 83 84 85 86 87 88 89 90 91 92 93 94 95 96 97 98 99 100 101 102 103 104 105 106,
[151, size=11] 	 4.6091696E-4 	  1 2 3 4 5 6 7 8 9 10 11 12 13 14 15 16 17 18 19 20 21 22 23 24 25 26 27 28 29 30 31 32 33 34 35 36 37 38 39 40 41 42 43 44 45 46 47 48 49 50 51 52 53 56 58 60 61 62 63 64 66 68 69 70 71 73 74 75 76 77 79 80 81 82 83 84 85 86 87 88 89 90 92 93 94 95 96 97 98 99 100 101 102 103 104,
[152, size=13] 	 4.263405E-5 	  1 2 3 4 5 6 7 8 9 10 11 12 13 14 15 16 17 18 19 20 21 22 23 24 25 26 27 28 29 30 31 32 33 34 35 36 37 38 39 40 41 42 43 44 45 46 47 48 49 50 51 52 53 56 58 60 61 62 63 64 66 68 69 71 73 74 75 76 77 79 80 81 82 83 84 85 87 88 89 90 92 93 94 95 96 97 98 99 100 101 102 103 104,
[153, size=24] 	 0.0032401087 	  1 2 3 4 5 6 7 8 9 10 11 12 13 14 15 16 17 18 20 22 23 25 26 27 28 29 30 31 32 33 34 35 36 37 38 39 40 41 42 43 44 45 46 47 48 49 50 51 52 53 56 58 60 61 62 63 66 68 69 71 73 74 76 77 79 81 82 83 84 85 87 88 89 93 94 95 96 98 99 101 103 104,
[154, size=2] 	 1.0919956E-5 	  1 2 3 4 5 6 7 8 9 10 11 12 13 14 15 16 17 18 19 20 21 22 23 24 25 26 27 28 29 30 31 32 33 34 35 36 37 38 39 40 41 42 43 44 45 46 47 48 49 50 51 52 53 55 56 57 58 60 61 62 63 64 65 66 67 68 69 70 71 72 73 74 75 76 77 78 79 80 81 82 83 84 85 86 87 88 89 90 91 92 93 94 95 96 97 98 99 100 101 102 103 104 105 106,
[155, size=10] 	 3.723813E-4 	  1 2 3 4 5 6 7 8 9 10 11 12 13 14 15 16 17 18 19 20 21 22 23 24 25 26 27 28 29 30 31 32 33 34 35 36 37 38 39 40 41 42 43 44 45 46 47 48 49 50 51 52 53 55 56 58 60 61 62 63 64 66 68 69 70 71 73 74 75 76 77 79 80 81 82 83 84 85 86 87 88 89 90 92 93 94 95 96 97 98 99 100 101 102 103 104,
[156, size=1] 	 2.3386261E-5 	  1 2 3 4 5 6 7 8 9 10 11 12 13 14 15 16 17 18 19 20 21 22 23 24 25 26 27 28 29 30 31 32 33 34 35 36 37 38 39 40 41 42 43 44 45 46 47 48 49 50 51 52 53 54 55 56 57 58 60 61 62 63 64 65 66 67 68 69 70 71 72 73 74 75 76 77 78 79 80 81 82 83 84 85 86 87 88 89 90 91 92 93 94 95 96 97 98 99 100 101 102 103 104 105 106,
[157, size=9] 	 1.943398E-4 	  1 2 3 4 5 6 7 8 9 10 11 12 13 14 15 16 17 18 19 20 21 22 23 24 25 26 27 28 29 30 31 32 33 34 35 36 37 38 39 40 41 42 43 44 45 46 47 48 49 50 51 52 53 54 55 56 58 60 61 62 63 64 66 68 69 70 71 73 74 75 76 77 79 80 81 82 83 84 85 86 87 88 89 90 92 93 94 95 96 97 98 99 100 101 102 103 104,
[158, size=1] 	 0.009889993 	  1 2 3 4 5 6 7 8 9 10 11 12 13 14 15 16 17 18 19 20 21 22 23 24 25 26 27 28 29 30 31 32 33 34 35 36 37 38 39 40 41 42 43 44 45 46 47 48 49 50 51 52 53 54 55 56 57 58 59 60 61 62 63 64 65 66 67 68 69 70 71 73 74 75 76 77 78 79 80 81 82 83 84 85 86 87 88 89 90 91 92 93 94 95 96 97 98 99 100 101 102 103 104 105 106,
[159, size=1] 	 3.0779728E-4 	  1 2 3 4 5 6 7 8 9 10 11 12 13 14 15 16 17 18 19 20 21 22 23 24 25 26 27 28 29 30 31 32 33 34 35 36 37 38 39 40 41 42 43 44 45 46 47 48 49 50 51 52 53 54 55 56 57 58 59 60 61 62 63 64 65 66 67 68 69 70 71 72 73 74 75 76 77 78 79 80 81 82 83 84 85 86 87 88 89 90 91 92 93 94 95 96 97 98 99 100 101 102 103 104 106,
[160, size=2] 	 7.103974E-5 	  1 2 3 4 5 6 7 8 9 10 11 12 13 14 15 16 17 18 19 20 21 22 23 24 25 26 27 28 29 30 31 32 33 34 35 36 37 38 39 40 41 42 43 44 45 46 47 48 49 50 51 52 53 54 55 56 58 59 60 61 62 63 64 65 66 67 68 69 70 71 72 73 74 75 76 77 78 79 80 81 82 83 84 85 86 87 88 89 90 91 92 93 94 95 96 97 98 99 100 101 102 103 104 106,
[161, size=13] 	 0.003338579 	  1 2 3 4 5 6 7 8 9 10 11 12 13 14 15 16 17 18 19 20 22 23 24 25 26 27 28 29 30 31 32 33 34 35 36 37 38 39 40 41 42 43 44 45 46 47 48 49 50 51 52 53 54 55 56 58 59 60 61 62 63 66 68 69 71 72 73 74 76 77 79 81 82 83 84 85 87 88 89 91 92 93 94 95 96 98 99 100 101 102 103 104 106,
[162, size=35] 	 0.002360714 	  1 2 3 4 5 6 7 8 9 10 11 12 13 14 15 16 17 18 22 25 26 27 28 29 30 31 32 33 34 35 36 37 38 39 40 41 42 43 44 45 46 47 50 51 52 53 54 55 56 59 60 61 68 69 72 73 74 76 77 79 81 85 87 91 93 95 96 99 103 104 106,
[163, size=3] 	 8.3087725E-5 	  1 2 3 4 5 6 7 8 9 10 11 12 13 14 15 16 17 18 19 20 21 22 23 24 25 26 27 28 29 30 31 32 33 34 35 36 37 38 39 40 41 42 43 44 45 46 47 48 49 50 51 52 53 54 55 56 57 58 59 60 61 62 63 64 66 68 69 70 71 72 73 74 75 76 77 79 80 81 82 83 84 85 86 87 88 89 90 91 92 93 94 95 96 97 98 99 100 101 102 103 104 105 106,
[164, size=29] 	 1.2040876E-4 	  1 2 3 4 5 6 7 8 9 10 11 12 13 14 15 16 17 18 20 22 25 26 27 28 29 30 31 32 33 34 35 36 37 38 39 40 41 42 43 44 45 46 47 50 51 52 53 54 55 56 57 59 60 61 63 68 69 71 72 73 74 76 77 79 81 85 87 88 91 93 95 96 99 103 104 105 106,
[165, size=2] 	 5.8453664E-4 	  1 2 3 4 5 6 7 8 9 10 11 12 13 14 15 16 17 18 19 20 21 22 23 24 25 26 27 28 29 30 31 32 33 34 35 36 37 38 39 40 41 42 43 44 45 46 47 48 49 50 51 52 53 54 55 56 57 58 59 60 61 62 63 64 66 68 69 70 71 72 73 74 75 76 77 78 79 80 81 82 83 84 85 86 87 88 89 90 91 92 93 94 95 96 97 98 99 100 101 102 103 104 105 106,
[166, size=26] 	 1.2580915E-4 	  1 2 3 4 5 6 7 8 9 10 11 12 13 14 15 16 17 18 20 22 25 26 27 28 29 30 31 32 33 34 35 36 37 38 39 40 41 42 43 44 45 46 47 49 50 51 52 53 54 55 56 57 59 60 61 63 66 68 69 71 72 73 74 76 77 78 79 81 85 87 88 91 93 95 96 99 103 104 105 106,
[167, size=27] 	 3.8035528E-4 	  1 2 3 4 5 6 7 8 9 10 11 12 13 14 15 16 17 18 20 22 25 26 27 28 29 30 31 32 33 34 35 36 37 38 39 40 41 42 43 44 45 46 47 49 50 51 52 53 54 55 56 57 59 60 61 63 68 69 71 72 73 74 76 77 78 79 81 85 87 88 91 93 95 96 99 103 104 105 106,
[168, size=28] 	 7.910131E-4 	  1 2 3 4 5 6 7 8 9 10 11 12 13 14 15 16 17 18 20 22 25 26 27 28 29 30 31 32 33 34 35 36 37 38 39 40 41 42 43 44 45 46 47 50 51 52 53 54 55 56 57 59 60 61 63 68 69 71 72 73 74 76 77 78 79 81 85 87 88 91 93 95 96 99 103 104 105 106,
[169, size=29] 	 5.5287883E-4 	  1 2 3 4 5 6 7 8 9 10 11 12 13 14 15 16 17 18 20 22 25 26 27 28 29 30 31 32 33 34 35 36 37 38 39 40 41 42 43 44 45 46 47 50 51 52 53 54 55 56 57 59 60 61 63 68 69 72 73 74 76 77 78 79 81 85 87 88 91 93 95 96 99 103 104 105 106,
[170, size=30] 	 2.3214529E-4 	  1 2 3 4 5 6 7 8 9 10 11 12 13 14 15 16 17 18 22 25 26 27 28 29 30 31 32 33 34 35 36 37 38 39 40 41 42 43 44 45 46 47 50 51 52 53 54 55 56 57 59 60 61 63 68 69 72 73 74 76 77 78 79 81 85 87 88 91 93 95 96 99 103 104 105 106,
[171, size=31] 	 1.8989336E-4 	  1 2 3 4 5 6 7 8 9 10 11 12 13 14 15 16 17 18 22 25 26 27 28 29 30 31 32 33 34 35 36 37 38 39 40 41 42 43 44 45 46 47 50 51 52 53 54 55 56 57 59 60 61 68 69 72 73 74 76 77 78 79 81 85 87 88 91 93 95 96 99 103 104 105 106,
[172, size=1] 	 0.011412676 	  1 2 3 4 5 6 7 8 9 10 11 12 13 14 15 16 17 18 19 20 21 22 23 24 25 26 27 28 29 30 31 32 33 34 35 36 37 38 39 40 41 42 43 44 45 46 47 48 49 50 51 52 53 54 55 56 57 58 59 60 61 62 63 64 66 67 68 69 70 71 72 73 74 75 76 77 78 79 80 81 82 83 84 85 86 87 88 89 90 91 92 93 94 95 96 97 98 99 100 101 102 103 104 105 106,
[173, size=3] 	 0.010210671 	  1 2 3 4 5 6 7 8 9 10 11 12 13 14 15 16 17 18 19 20 21 22 23 24 25 26 27 28 29 30 31 32 33 34 35 36 37 38 39 40 41 42 43 44 45 46 47 48 49 50 51 52 53 54 55 56 57 58 59 60 61 62 63 64 65 66 67 68 69 71 72 73 74 75 76 77 78 79 80 81 82 83 84 85 87 88 89 90 91 92 93 94 95 96 98 99 100 101 102 103 104 105 106,
[174, size=28] 	 0.0057483874 	  1 2 3 4 5 6 7 8 9 10 11 12 13 14 15 16 17 18 22 25 26 27 28 29 30 31 32 33 34 35 36 37 38 39 40 41 42 43 44 45 46 47 50 51 52 53 54 55 56 57 59 60 61 63 65 67 68 69 72 73 74 76 77 78 79 81 85 87 88 91 93 95 96 99 103 104 105 106,
[175, size=1] 	 2.846823E-5 	  1 2 3 4 5 6 7 8 9 10 11 12 13 14 15 16 17 18 19 20 21 22 23 24 25 26 27 28 29 30 31 32 33 34 35 36 37 38 39 40 41 42 43 44 45 46 47 48 49 50 51 52 53 54 55 56 57 58 59 60 61 62 63 64 65 66 67 68 69 71 72 73 74 75 76 77 78 79 80 81 82 83 84 85 86 87 88 89 90 91 92 93 94 95 96 97 98 99 100 101 102 103 104 105 106,
[176, size=2] 	 2.5245175E-4 	  1 2 3 4 5 6 7 8 9 10 11 12 13 14 15 16 17 18 19 20 21 22 23 24 25 26 27 28 29 30 31 32 33 34 35 36 37 38 39 40 41 42 43 44 45 46 47 48 49 50 51 52 53 54 55 56 57 58 59 60 61 62 63 64 65 66 67 68 69 71 72 73 74 75 76 77 78 79 80 81 82 83 84 85 86 87 88 89 90 91 92 93 94 95 96 98 99 100 101 102 103 104 105 106,
[177, size=1] 	 2.9302458E-4 	  1 2 3 4 5 6 7 8 9 10 11 12 13 14 15 16 17 18 19 20 21 22 23 24 25 26 27 28 29 30 31 32 33 34 35 36 37 38 39 40 41 42 43 44 45 46 47 48 49 50 51 52 53 54 55 56 57 58 59 60 61 62 63 64 65 66 67 68 69 70 71 72 73 74 75 76 77 78 79 80 81 82 83 84 85 86 87 88 89 90 91 92 93 94 95 96 98 99 100 101 102 103 104 105 106,
[178, size=1] 	 1.835863E-5 	  1 2 3 4 5 6 7 8 9 10 11 12 13 14 15 16 17 18 19 20 22 23 24 25 26 27 28 29 30 31 32 33 34 35 36 37 38 39 40 41 42 43 44 45 46 47 48 49 50 51 52 53 54 55 56 57 58 59 60 61 62 63 64 65 66 67 68 69 70 71 72 73 74 75 76 77 78 79 80 81 82 83 84 85 86 87 88 89 90 91 92 93 94 95 96 97 98 99 100 101 102 103 104 105 106,
[179, size=2] 	 6.0003167E-5 	  1 2 3 4 5 6 7 8 9 10 11 12 13 14 15 16 17 18 19 20 22 23 24 25 26 27 28 29 30 31 32 33 34 35 36 37 38 39 40 41 42 43 44 45 46 47 48 49 50 51 52 53 54 55 56 57 58 59 60 61 62 63 64 65 66 67 68 69 70 71 72 73 74 76 77 78 79 80 81 82 83 84 85 86 87 88 89 90 91 92 93 94 95 96 97 98 99 100 101 102 103 104 105 106,
[180, size=3] 	 4.090435E-5 	  1 2 3 4 5 6 7 8 9 10 11 12 13 14 15 16 17 18 19 20 22 23 24 25 26 27 28 29 30 31 32 33 34 35 36 37 38 39 40 41 42 43 44 45 46 47 48 49 50 51 52 53 54 55 56 57 58 59 60 61 62 63 64 65 66 67 68 69 70 71 72 73 74 76 77 78 79 81 82 83 84 85 86 87 88 89 90 91 92 93 94 95 96 97 98 99 100 101 102 103 104 105 106,
[181, size=1] 	 5.0453E-5 	  1 2 3 4 5 6 7 8 9 10 11 12 13 14 15 16 17 18 19 20 21 22 23 24 25 26 27 28 29 30 31 32 33 34 35 36 37 38 39 40 41 42 43 44 45 46 47 48 49 50 51 52 53 54 55 56 57 58 59 60 61 62 63 64 65 66 67 68 69 70 71 72 73 74 76 77 78 79 80 81 82 83 84 85 86 87 88 89 90 91 92 93 94 95 96 97 98 99 100 101 102 103 104 105 106,
[182, size=2] 	 7.6383854E-5 	  1 2 3 4 5 6 7 8 9 10 11 12 13 14 15 16 17 18 19 20 21 22 23 24 25 26 27 28 29 30 31 32 33 34 35 36 37 38 39 40 41 42 43 44 45 46 47 48 49 50 51 52 53 54 55 56 57 58 59 60 61 62 63 64 65 66 67 68 69 70 71 72 73 74 76 77 78 79 81 82 83 84 85 86 87 88 89 90 91 92 93 94 95 96 97 98 99 100 101 102 103 104 105 106,
[183, size=3] 	 4.019071E-6 	  1 2 3 4 5 6 7 8 9 10 11 12 13 14 15 16 17 18 19 20 21 22 23 24 25 26 27 28 29 30 31 32 33 34 35 36 37 38 39 40 41 42 43 44 45 46 47 48 49 50 51 52 53 54 55 56 57 58 59 60 61 62 63 64 65 66 67 68 69 70 71 72 73 74 76 77 78 79 81 82 83 84 85 86 87 88 89 91 92 93 94 95 96 97 98 99 100 101 102 103 104 105 106,
[184, size=1] 	 5.255592E-5 	  1 2 3 4 5 6 7 8 9 10 11 12 13 14 15 16 17 18 19 20 21 22 23 24 25 26 27 28 29 30 31 32 33 34 35 36 37 38 39 40 41 42 43 44 45 46 47 48 49 50 51 52 53 54 55 56 57 58 59 60 61 62 63 64 65 66 67 68 69 70 71 72 73 74 75 76 77 78 79 81 82 83 84 85 86 87 88 89 90 91 92 93 94 95 96 97 98 99 100 101 102 103 104 105 106,
[185, size=2] 	 1.4911305E-4 	  1 2 3 4 5 6 7 8 9 10 11 12 13 14 15 16 17 18 19 20 21 22 23 24 25 26 27 28 29 30 31 32 33 34 35 36 37 38 39 40 41 42 43 44 45 46 47 48 49 50 51 52 53 54 55 56 57 58 59 60 61 62 63 64 65 66 67 68 69 70 71 72 73 74 75 76 77 78 79 81 82 83 84 85 86 87 88 89 91 92 93 94 95 96 97 98 99 100 101 102 103 104 105 106,
[186, size=2] 	 0.008330261 	  1 2 3 4 5 6 7 8 9 10 11 12 13 14 15 16 17 18 20 21 22 23 25 26 27 28 29 30 31 32 33 34 35 36 37 38 39 40 41 42 43 44 45 46 47 48 49 50 51 52 53 54 55 56 57 58 59 60 61 62 63 64 65 66 67 68 69 70 71 72 73 74 75 76 77 78 79 80 81 82 83 84 85 86 87 88 89 90 91 92 93 94 95 96 97 98 99 100 101 102 103 104 105 106,
[187, size=1] 	 0.009954726 	  1 2 3 4 5 6 7 8 9 10 11 12 13 14 15 16 17 18 19 20 21 22 23 24 25 26 27 28 29 30 31 32 33 34 35 36 37 38 39 40 41 42 43 44 45 46 47 48 49 50 51 52 53 54 55 56 57 58 59 60 61 62 63 64 65 66 67 68 69 70 71 72 73 74 75 76 77 78 79 80 81 82 83 84 85 86 87 88 89 90 91 92 93 94 95 96 97 98 99 101 102 103 104 105 106,
[188, size=4] 	 0.0083713485 	  1 2 3 4 5 6 7 8 9 10 11 12 13 14 15 16 17 18 19 20 21 22 23 24 25 26 27 28 29 30 31 32 33 34 35 36 37 38 39 40 41 42 43 44 45 46 47 48 49 50 51 52 53 54 55 56 57 58 59 60 61 62 63 64 65 66 67 68 69 70 71 72 73 74 75 76 77 78 79 80 81 82 84 85 86 87 88 89 90 91 93 94 95 96 97 98 99 101 103 104 105 106,
[189, size=1] 	 0.011819563 	  1 2 3 4 5 6 7 8 9 10 11 12 13 14 15 16 17 18 19 20 21 22 23 24 25 26 27 28 29 30 31 32 33 34 35 36 37 38 39 40 41 42 43 44 45 46 47 48 49 50 51 52 53 54 55 56 57 58 59 60 61 62 63 64 65 66 67 68 69 70 71 72 73 74 75 76 77 78 79 80 81 82 83 84 85 86 87 88 89 90 91 93 94 95 96 97 98 99 100 101 102 103 104 105 106,
[190, size=2] 	 6.9950987E-4 	  1 2 3 4 5 6 7 8 9 10 11 12 13 14 15 16 17 18 19 20 21 22 23 24 25 26 27 28 29 30 31 32 33 34 35 36 37 38 39 40 41 42 43 44 45 46 47 48 49 50 51 52 53 54 55 56 57 58 59 60 61 62 63 64 65 66 67 68 69 70 71 72 73 74 75 76 77 78 79 80 81 82 83 84 85 86 87 88 89 90 91 93 94 95 96 97 98 99 100 101 103 104 105 106,
[191, size=6] 	 1.5368734E-5 	  1 2 3 4 5 6 7 8 9 10 11 12 13 14 15 16 17 18 19 20 21 22 23 24 25 26 27 28 29 30 31 32 33 34 35 36 37 38 39 40 41 42 43 44 45 46 47 49 50 51 52 53 54 55 56 57 58 59 60 61 62 63 64 65 66 67 68 69 70 71 72 73 74 75 76 77 78 79 80 81 84 85 86 87 88 89 90 91 93 94 95 96 97 99 100 101 103 104 105 106,
[192, size=7] 	 6.8862224E-5 	  1 2 3 4 5 6 7 8 9 10 11 12 13 14 15 16 17 18 19 20 21 22 23 24 25 26 27 28 29 30 31 32 33 34 35 36 37 38 39 40 41 42 43 44 45 46 47 49 50 51 52 53 54 55 56 57 59 60 61 62 63 64 65 66 67 68 69 70 71 72 73 74 75 76 77 78 79 80 81 84 85 86 87 88 89 90 91 93 94 95 96 97 99 100 101 103 104 105 106,
[193, size=8] 	 6.286114E-5 	  1 2 3 4 5 6 7 8 9 10 11 12 13 14 15 16 17 18 19 20 21 22 23 24 25 26 27 28 29 30 31 32 33 34 35 36 37 38 39 40 41 42 43 44 45 46 47 49 50 51 52 53 54 55 56 57 59 60 61 62 63 64 65 66 67 68 69 70 71 72 73 74 75 76 77 78 79 80 81 84 85 86 87 88 90 91 93 94 95 96 97 99 100 101 103 104 105 106,
[194, size=9] 	 3.0912543E-5 	  1 2 3 4 5 6 7 8 9 10 11 12 13 14 15 16 17 18 19 20 21 22 23 24 25 26 27 28 29 30 31 32 33 34 35 36 37 38 39 40 41 42 43 44 45 46 47 49 50 51 52 53 54 55 56 57 59 60 61 62 63 64 65 66 67 68 69 70 71 72 73 74 75 76 77 78 79 80 81 84 85 86 87 88 90 91 93 94 95 96 97 99 100 103 104 105 106,
[195, size=10] 	 2.6542884E-5 	  1 2 3 4 5 6 7 8 9 10 11 12 13 14 15 16 17 18 19 20 21 22 24 25 26 27 28 29 30 31 32 33 34 35 36 37 38 39 40 41 42 43 44 45 46 47 49 50 51 52 53 54 55 56 57 59 60 61 62 63 64 65 66 67 68 69 70 71 72 73 74 75 76 77 78 79 80 81 84 85 86 87 88 90 91 93 94 95 96 97 99 100 103 104 105 106,
[196, size=1] 	 7.902878E-6 	  1 2 3 4 5 6 7 8 9 10 11 12 13 14 15 16 17 18 19 20 21 22 23 24 25 26 27 28 29 30 31 32 33 34 35 36 37 38 39 40 41 42 43 44 45 46 47 48 49 50 51 52 53 54 55 56 57 58 59 60 61 62 63 64 65 66 67 68 69 70 71 72 73 74 75 76 77 78 79 80 81 82 83 84 85 86 87 88 89 90 91 92 93 94 95 96 97 98 99 100 101 103 104 105 106,
[197, size=1] 	 0.004327508 	  1 2 3 4 5 6 7 8 9 10 11 12 13 14 15 16 17 18 19 20 21 22 23 24 25 26 27 28 29 30 31 32 33 34 35 36 37 38 39 40 41 42 43 44 45 46 47 48 49 50 51 52 53 54 55 56 57 58 59 60 61 62 63 64 65 66 67 68 69 70 71 72 73 74 75 76 77 78 79 80 81 82 84 85 86 87 88 89 90 91 92 93 94 95 96 97 98 99 100 101 102 103 104 105 106,
[198, size=13] 	 1.7812541E-5 	  1 2 3 4 5 6 7 8 9 10 11 12 13 14 15 16 17 18 19 20 21 22 24 25 26 27 28 29 30 31 32 33 34 35 36 37 38 39 40 41 42 43 44 45 46 47 50 51 52 53 54 55 56 57 59 60 61 63 64 65 67 68 69 70 71 72 73 74 75 76 77 78 79 80 81 85 86 87 88 90 91 92 93 95 96 97 99 100 102 103 104 105 106,
[199, size=1] 	 0.011555722 	  1 2 3 4 5 6 7 8 9 10 11 12 13 14 15 16 17 18 19 20 21 22 23 24 25 26 27 28 29 30 31 32 33 34 35 36 37 38 39 40 41 42 43 44 45 46 47 48 49 50 51 52 53 54 55 56 57 58 59 60 61 62 63 64 65 66 67 68 69 70 71 72 73 74 75 76 77 78 79 80 81 83 84 85 86 87 88 89 90 91 92 93 94 95 96 97 98 99 100 101 102 103 104 105 106,
[200, size=2] 	 0.011196378 	  1 2 3 4 5 6 7 8 9 10 11 12 13 14 15 16 17 18 19 20 21 22 23 24 25 26 27 28 29 30 31 32 33 34 35 36 37 38 39 40 41 42 43 44 45 46 47 48 49 50 51 52 53 54 55 56 57 58 59 60 61 62 63 64 65 66 67 68 69 70 71 72 73 74 75 76 77 78 79 80 81 83 84 85 86 87 88 89 90 91 92 93 94 95 96 97 99 100 101 102 103 104 105 106,
[201, size=3] 	 2.2918665E-4 	  1 2 3 4 5 6 7 8 9 10 11 12 13 14 15 16 17 18 19 20 21 22 23 24 25 26 27 28 29 30 31 32 33 34 35 36 37 38 39 40 41 42 43 44 45 46 47 49 50 51 52 53 54 55 56 57 58 59 60 61 62 63 64 65 66 67 68 69 70 71 72 73 74 75 76 77 78 79 80 81 83 84 85 86 87 88 89 90 91 92 93 94 95 96 97 99 100 101 102 103 104 105 106,
[202, size=4] 	 2.0626055E-4 	  1 2 3 4 5 6 7 8 9 10 11 12 13 14 15 16 17 18 19 20 21 22 23 24 25 26 27 28 29 30 31 32 33 34 35 36 37 38 39 40 41 42 43 44 45 46 47 49 50 51 52 53 54 55 56 57 59 60 61 62 63 64 65 66 67 68 69 70 71 72 73 74 75 76 77 78 79 80 81 83 84 85 86 87 88 89 90 91 92 93 94 95 96 97 99 100 101 102 103 104 105 106,
[203, size=5] 	 1.6987752E-4 	  1 2 3 4 5 6 7 8 9 10 11 12 13 14 15 16 17 18 19 20 21 22 23 24 25 26 27 28 29 30 31 32 33 34 35 36 37 38 39 40 41 42 43 44 45 46 47 49 50 51 52 53 54 55 56 57 59 60 61 62 63 64 65 66 67 68 69 70 71 72 73 74 75 76 77 78 79 80 81 83 84 85 86 87 88 90 91 92 93 94 95 96 97 99 100 101 102 103 104 105 106,
[204, size=6] 	 1.4390734E-4 	  1 2 3 4 5 6 7 8 9 10 11 12 13 14 15 16 17 18 19 20 21 22 23 24 25 26 27 28 29 30 31 32 33 34 35 36 37 38 39 40 41 42 43 44 45 46 47 49 50 51 52 53 54 55 56 57 59 60 61 62 63 64 65 66 67 68 69 70 71 72 73 74 75 76 77 78 79 80 81 83 84 85 86 87 88 90 91 92 93 94 95 96 97 99 100 102 103 104 105 106,
[205, size=12] 	 1.8227559E-4 	  1 2 3 4 5 6 7 8 9 10 11 12 13 14 15 16 17 18 19 20 21 22 24 25 26 27 28 29 30 31 32 33 34 35 36 37 38 39 40 41 42 43 44 45 46 47 50 51 52 53 54 55 56 57 59 60 61 63 64 65 67 68 69 70 71 72 73 74 75 76 77 78 79 80 81 83 85 86 87 88 90 91 92 93 95 96 97 99 100 102 103 104 105 106,
[206, size=16] 	 0.005971564 	  1 2 3 4 5 6 7 8 9 10 11 12 13 14 15 16 17 18 19 21 22 24 25 26 27 28 29 30 31 32 33 34 35 36 37 38 39 40 41 42 43 44 45 46 47 50 51 52 53 54 55 56 57 59 60 61 64 65 67 68 69 70 72 73 74 75 76 77 78 79 80 81 83 85 86 87 90 91 92 93 95 96 97 99 100 102 103 104 105 106,
[207, size=1] 	 1.4949711E-5 	  1 2 3 4 5 6 7 8 9 10 11 12 13 14 15 16 17 18 19 20 21 22 23 24 25 26 27 28 29 30 31 32 33 34 35 36 37 38 39 40 41 42 43 44 45 46 47 49 50 51 52 53 54 55 56 57 58 59 60 61 62 63 64 65 66 67 68 69 70 71 72 73 74 75 76 77 78 79 80 81 82 83 84 85 86 87 88 89 90 91 92 93 94 95 96 97 98 99 100 101 102 103 104 105 106,
[208, size=1] 	 8.258961E-6 	  1 2 3 4 5 6 7 8 9 10 11 12 13 14 15 16 17 18 19 20 21 22 23 24 25 26 27 28 29 30 31 32 33 34 35 36 37 38 39 40 41 42 43 44 45 46 47 48 49 50 51 52 53 54 55 56 57 59 60 61 62 63 64 65 66 67 68 69 70 71 72 73 74 75 76 77 78 79 80 81 82 83 84 85 86 87 88 89 90 91 92 93 94 95 96 97 98 99 100 101 102 103 104 105 106,
[209, size=2] 	 2.3433165E-6 	  1 2 3 4 5 6 7 8 9 10 11 12 13 14 15 16 17 18 19 20 21 22 23 24 25 26 27 28 29 30 31 32 33 34 35 36 37 38 39 40 41 42 43 44 45 46 47 48 49 50 51 52 53 54 55 56 57 59 60 61 62 63 64 65 66 67 68 69 70 71 72 73 74 75 76 77 78 79 80 81 82 83 84 85 86 87 88 90 91 92 93 94 95 96 97 98 99 100 101 102 103 104 105 106,
[210, size=4] 	 1.0477683E-4 	  1 2 3 4 5 6 7 8 9 10 11 12 13 14 15 16 17 18 19 20 21 22 24 25 26 27 28 29 30 31 32 33 34 35 36 37 38 39 40 41 42 43 44 45 46 47 48 49 50 51 52 53 54 55 56 57 59 60 61 62 63 64 65 66 67 68 69 70 71 72 73 74 75 76 77 78 79 80 81 82 83 84 85 86 87 88 90 91 92 93 94 95 96 97 98 99 100 102 103 104 105 106,
[211, size=9] 	 1.2756484E-4 	  1 2 3 4 5 6 7 8 9 10 11 12 13 14 15 16 17 18 19 20 21 22 24 25 26 27 28 29 30 31 32 33 34 35 36 37 38 39 40 41 42 43 44 45 46 47 48 50 51 52 53 54 55 56 57 59 60 61 63 64 65 67 68 69 70 71 72 73 74 75 76 77 78 79 80 81 82 83 85 86 87 88 90 91 92 93 95 96 97 98 99 100 102 103 104 105 106,
[212, size=2] 	 5.2637574E-6 	  1 2 3 4 5 6 7 8 9 10 11 12 13 14 15 16 17 18 19 20 21 22 23 24 25 26 27 28 29 30 31 32 33 34 35 36 37 38 39 40 41 42 43 44 45 46 47 48 49 50 51 52 53 54 55 56 57 58 59 60 61 62 63 64 65 66 67 68 69 70 71 72 73 74 75 76 77 78 79 80 81 82 83 84 85 86 87 88 90 91 92 93 94 95 96 97 98 99 100 102 103 104 105 106,
[213, size=3] 	 1.3345039E-4 	  1 2 3 4 5 6 7 8 9 10 11 12 13 14 15 16 17 18 19 20 21 22 24 25 26 27 28 29 30 31 32 33 34 35 36 37 38 39 40 41 42 43 44 45 46 47 48 49 50 51 52 53 54 55 56 57 58 59 60 61 62 63 64 65 66 67 68 69 70 71 72 73 74 75 76 77 78 79 80 81 82 83 84 85 86 87 88 90 91 92 93 94 95 96 97 98 99 100 102 103 104 105 106,
[214, size=8] 	 1.10548644E-4 	  1 2 3 4 5 6 7 8 9 10 11 12 13 14 15 16 17 18 19 20 21 22 24 25 26 27 28 29 30 31 32 33 34 35 36 37 38 39 40 41 42 43 44 45 46 47 48 50 51 52 53 54 55 56 57 58 59 60 61 63 64 65 67 68 69 70 71 72 73 74 75 76 77 78 79 80 81 82 83 85 86 87 88 90 91 92 93 95 96 97 98 99 100 102 103 104 105 106,
[215, size=1] 	 1.15041075E-5 	  1 2 3 4 5 6 7 8 9 10 11 12 13 14 15 16 17 18 19 20 21 22 23 24 25 26 27 28 29 30 31 32 33 34 35 36 37 38 39 40 41 42 43 44 45 46 47 48 49 50 51 52 53 54 55 56 57 58 59 60 61 62 63 64 65 66 67 68 69 70 71 72 73 74 75 76 77 78 79 80 81 82 83 84 85 86 87 88 89 90 91 92 93 94 95 96 97 98 99 100 102 103 104 105 106,
[216, size=2] 	 1.63247E-4 	  1 2 3 4 5 6 7 8 9 10 11 12 13 14 15 16 17 18 19 20 21 22 24 25 26 27 28 29 30 31 32 33 34 35 36 37 38 39 40 41 42 43 44 45 46 47 48 49 50 51 52 53 54 55 56 57 58 59 60 61 62 63 64 65 66 67 68 69 70 71 72 73 74 75 76 77 78 79 80 81 82 83 84 85 86 87 88 89 90 91 92 93 94 95 96 97 98 99 100 102 103 104 105 106,
[217, size=7] 	 3.6813075E-5 	  1 2 3 4 5 6 7 8 9 10 11 12 13 14 15 16 17 18 19 20 21 22 24 25 26 27 28 29 30 31 32 33 34 35 36 37 38 39 40 41 42 43 44 45 46 47 48 50 51 52 53 54 55 56 57 58 59 60 61 63 64 65 67 68 69 70 71 72 73 74 75 76 77 78 79 80 81 82 83 85 86 87 88 89 90 91 92 93 95 96 97 98 99 100 102 103 104 105 106,
[218, size=1] 	 1.7145078E-4 	  1 2 3 4 5 6 7 8 9 10 11 12 13 14 15 16 17 18 19 20 21 22 24 25 26 27 28 29 30 31 32 33 34 35 36 37 38 39 40 41 42 43 44 45 46 47 48 49 50 51 52 53 54 55 56 57 58 59 60 61 62 63 64 65 66 67 68 69 70 71 72 73 74 75 76 77 78 79 80 81 82 83 84 85 86 87 88 89 90 91 92 93 94 95 96 97 98 99 100 101 102 103 104 105 106,
[219, size=1] 	 0.011051223 	  1 2 3 4 5 6 7 8 9 10 11 12 13 14 15 16 17 18 19 20 21 22 23 24 25 26 27 28 29 30 31 32 33 34 35 36 37 38 39 40 41 42 43 44 45 46 47 48 49 50 51 52 53 54 55 56 57 58 59 60 61 62 63 64 65 66 67 68 69 70 71 72 73 74 75 76 77 78 79 80 81 82 83 84 85 86 87 88 89 90 91 92 93 95 96 97 98 99 100 101 102 103 104 105 106,
[220, size=1] 	 2.0265067E-4 	  1 2 3 4 5 6 7 8 9 10 11 12 13 14 15 16 17 18 19 20 21 22 23 24 25 26 27 28 29 30 31 32 33 34 35 36 37 38 39 40 41 42 43 44 45 46 47 48 49 50 51 52 53 54 55 56 57 58 59 60 61 63 64 65 66 67 68 69 70 71 72 73 74 75 76 77 78 79 80 81 82 83 84 85 86 87 88 89 90 91 92 93 94 95 96 97 98 99 100 101 102 103 104 105 106,
[221, size=2] 	 1.8442502E-4 	  1 2 3 4 5 6 7 8 9 10 11 12 13 14 15 16 17 18 19 20 21 22 23 24 25 26 27 28 29 30 31 32 33 34 35 36 37 38 39 40 41 42 43 44 45 46 47 48 49 50 51 52 53 54 55 56 57 58 59 60 61 63 64 65 66 67 68 69 70 71 72 73 74 75 76 77 78 79 80 81 82 83 85 86 87 88 89 90 91 92 93 94 95 96 97 98 99 100 101 102 103 104 105 106,
[222, size=3] 	 1.6174845E-4 	  1 2 3 4 5 6 7 8 9 10 11 12 13 14 15 16 17 18 19 20 21 22 23 24 25 26 27 28 29 30 31 32 33 34 35 36 37 38 39 40 41 42 43 44 45 46 47 48 49 50 51 52 53 54 55 56 57 58 59 60 61 63 64 65 67 68 69 70 71 72 73 74 75 76 77 78 79 80 81 82 83 85 86 87 88 89 90 91 92 93 94 95 96 97 98 99 100 101 102 103 104 105 106,
[223, size=1] 	 3.967741E-6 	  1 2 3 4 5 6 7 8 9 10 11 12 13 14 15 16 17 18 19 20 21 22 23 24 25 26 27 28 29 30 31 32 33 34 35 36 37 38 39 40 41 42 43 44 45 46 47 48 49 50 51 52 53 54 55 56 57 58 59 60 61 62 63 64 65 66 67 68 69 70 71 72 73 74 75 76 77 78 79 80 81 82 83 85 86 87 88 89 90 91 92 93 94 95 96 97 98 99 100 101 102 103 104 105 106,
[224, size=2] 	 4.6703726E-6 	  1 2 3 4 5 6 7 8 9 10 11 12 13 14 15 16 17 18 19 20 21 22 23 24 25 26 27 28 29 30 31 32 33 34 35 36 37 38 39 40 41 42 43 44 45 46 47 48 49 50 51 52 53 54 55 56 57 58 59 60 61 62 63 64 65 67 68 69 70 71 72 73 74 75 76 77 78 79 80 81 82 83 85 86 87 88 89 90 91 92 93 94 95 96 97 98 99 100 101 102 103 104 105 106,
[225, size=3] 	 4.2916645E-4 	  1 2 3 4 5 6 7 8 9 10 11 12 13 14 15 16 17 18 19 20 21 22 23 24 25 26 27 28 29 30 31 32 33 34 35 36 37 38 39 40 41 42 43 44 45 46 47 48 50 51 52 53 54 55 56 57 58 59 60 61 62 63 64 65 67 68 69 70 71 72 73 74 75 76 77 78 79 80 81 82 83 85 86 87 88 89 90 91 92 93 94 95 96 97 98 99 100 101 102 103 104 105 106,
[226, size=2] 	 4.43042E-4 	  1 2 3 4 5 6 7 8 9 10 11 12 13 14 15 16 17 18 19 20 21 22 23 24 25 26 27 28 29 30 31 32 33 34 35 36 37 38 39 40 41 42 43 44 45 46 47 48 50 51 52 53 54 55 56 57 58 59 60 61 62 63 64 65 67 68 69 70 71 72 73 74 75 76 77 78 79 80 81 82 83 84 85 86 87 88 89 90 91 92 93 94 95 96 97 98 99 100 101 102 103 104 105 106,
[227, size=1] 	 4.593764E-4 	  1 2 3 4 5 6 7 8 9 10 11 12 13 14 15 16 17 18 19 20 21 22 23 24 25 26 27 28 29 30 31 32 33 34 35 36 37 38 39 40 41 42 43 44 45 46 47 48 50 51 52 53 54 55 56 57 58 59 60 61 62 63 64 65 66 67 68 69 70 71 72 73 74 75 76 77 78 79 80 81 82 83 84 85 86 87 88 89 90 91 92 93 94 95 96 97 98 99 100 101 102 103 104 105 106,
[228, size=2] 	 0.009378201 	  1 2 3 4 5 6 7 8 9 10 11 12 13 14 15 16 17 18 19 21 22 23 24 25 26 27 28 29 30 31 32 33 34 35 36 37 38 39 40 41 42 43 44 45 46 47 48 49 50 51 52 53 54 55 56 57 58 59 60 61 62 63 64 65 66 67 68 69 70 72 73 74 75 76 77 78 79 80 81 82 83 84 85 86 87 88 89 90 91 92 93 94 95 96 97 98 99 100 101 102 103 104 105 106,
[229, size=2] 	 0.0069961464 	  1 2 3 4 5 6 7 8 9 10 11 12 13 14 15 16 17 18 19 20 21 22 23 24 25 26 27 28 29 30 31 32 33 34 35 36 37 38 39 40 41 42 43 44 45 46 47 48 49 50 51 52 53 54 55 56 57 58 59 60 61 62 64 65 66 67 68 69 70 71 72 73 74 75 76 77 78 79 80 81 82 83 84 85 86 87 89 90 91 92 93 94 95 96 97 98 99 100 101 102 103 104 105 106,
[230, size=1] 	 0.0039028174 	  1 2 3 4 5 6 7 8 9 10 11 12 13 14 15 16 17 18 19 20 21 22 23 24 25 26 27 28 29 30 31 32 33 34 35 36 37 38 39 40 41 42 43 44 45 46 47 48 49 50 51 52 53 54 55 56 57 58 59 60 61 62 63 64 65 66 67 68 69 70 71 72 73 74 75 76 77 78 79 80 81 82 83 84 85 86 87 89 90 91 92 93 94 95 96 97 98 99 100 101 102 103 104 105 106,
;
END; [Splits]

BEGIN Network;
DIMENSIONS ntax=106 nvertices=1081 nedges=1930;
DRAW to_scale rotateAbout=4.325973;
TRANSLATE
2 'UPI00003B25EE_G1',
3 'UPI0009291067_G4',
4 'UPI00092D946C_G4',
5 'UPI0007FB4FA8_G4',
6 'UPI00005EF79B_G4',
7 'UPI00020BF782_G4',
8 'UPI000B7CCF26_G2',
9 'UPI00092D9DF3_G4',
10 'UPI0001C0981E_G4',
11 'UPI0001E6D993_G4',
12 'UPI0007A75752_G4',
13 'UPI0007FB464B_G4',
14 'UPI00092DB897_G4',
15 'UPI00092D90D1_G4',
16 'UPI00092DACBA_G4',
17 'UPI00076F1E58_G4',
18 'UPI00058C62E6_G4',
19 'UPI00005F0EEA_G2',
20 'UPI00080C09BF_G4',
21 'UPI0003917CDC_G4',
22 'UPI0001AF8ADC_G4',
23 'UPI0002F46D0B_G4',
24 'UPI0003BEDAD2_G4',
25 'UPI00005F1BE0_G4',
26 'UPI000067362A_G4',
27 'UPI00058CA78B_G4',
28 'UPI0002245125_G4',
29 'UPI000209C9FC_G2',
30 'UPI0002BC3A2E_G4',
31 'UPI0001B5B454_G4',
32 'UPI000530AE1A_G4',
33 'UPI000535EBAA_G4',
34 'UPI0005CB0D29_G4',
35 'UPI00005F0037_G4',
36 'UPI0002ABFF97_G4',
37 'UPI000771E52C_G4',
38 'UPI0001CB9117_G4',
39 'UPI00000E49D2_G3',
40 'UPI00038F52B5_G3',
41 'UPI000810C0CE_G3',
42 'UPI00092DA986_G3',
43 'UPI0001887A37_G3',
44 'UPI00074F860D_G3',
45 'UPI000807301C_G3',
46 'UPI0002A1A3EA_G3',
47 'UPI0001E1728E_G3',
48 'UPI00092DB748_G3',
49 'UPI000037640F_G3',
50 'UPI0002A3734A_G1',
51 'UPI000000CD3C_G3',
191 'UPI000391710D_G3' 'UPI000578D381_G1' 'UPI0005FC7343_G1' 'UPI00092D7EA0_G1' 'UPI0007A74949_G1' 'UPI00038F962F_G1',
283 'UPI00016A0A8C_G4',
405 'UPI0004658CB0_G4' 'UPI00005F1287_G4',
505 'UPI00092D7F6D_G1',
571 'UPI0005980B39_G1',
665 'UPI00076F270D_G3',
678 'UPI00074FA569_G1',
679 'UPI0005797E37_G1',
688 'UPI00092D9759_G1',
728 'UPI00019AF91D_G4',
801 'UPI00090A5531_G3',
816 'UPI0001C3282B_G1',
817 'UPI00000E4A66_G3',
825 'UPI00000B27C8_G1',
841 'UPI000390E43C_G4',
843 'UPI000750B459_G4',
844 'UPI00090967BB_G4',
860 'UPI00080C150C_G4',
866 'UPI00005F0DBD_G4',
906 'UPI00071659E5_G4',
908 'UPI00080C08D5_G4',
927 'UPI00000BAB90_G1',
935 'UPI0001EB6ED2_G3',
943 'UPI0002B8E8C3_G3',
955 'UPI000224229A_G1',
956 'UPI0001F8D949_G1',
963 'UPI00092A793C_G1',
964 'UPI0002242A36_G3',
970 'UPI0001888EFC_G3',
971 'UPI00092DC4B0_G3',
972 'UPI0005FC7C94_G3',
982 'UPI0001C327EF_G3',
1003 'UPI00080C0F70_G4',
1014 'UPI0006A04D8E_G4',
1015 'UPI0001E6D971_G4',
1018 'UPI00021ADB8E_G4',
1019 'UPI00092D8B81_G4' 'UPI00092DE8CA_G4',
1039 'UPI00005F1A8B_G4',
1040 'UPI0000D50823_G4',
1041 'UPI000214CB6B_G4',
1048 'UPI00092DE0C0_G4',
1051 'UPI00000D07E5_G2' 'UPI0005CFB5F3_G2',
1053 'UPI00092DC035_G4',
1063 'UPI00092D9226_G4',
1076 'UPI0001B5AF68_G4',
1077 'UPI0001F68B55_G2',
1078 'UPI000390012D_G4',
1081 'UPI0001E17E72_G4',
;
VERTICES
1 -0.014248639 0.002321132 w=2 h=2 s=n,
2 -0.004164295 0.002321132 w=2 h=2 s=n,
3 -0.14059329 0.3564239 w=2 h=2 s=n,
4 -0.14676382 0.36500058 w=2 h=2 s=n,
5 -0.14708608 0.3653309 w=2 h=2 s=n,
6 -0.14731607 0.36527064 w=2 h=2 s=n,
7 -0.1382953 0.37065348 w=2 h=2 s=n,
8 -0.14752118 0.36565632 w=2 h=2 s=n,
9 -0.14753044 0.3656981 w=2 h=2 s=n,
10 -0.14757667 0.3658363 w=2 h=2 s=n,
11 -0.14761245 0.36589983 w=2 h=2 s=n,
12 -0.13623919 0.38524947 w=2 h=2 s=n,
13 -0.14736138 0.37344363 w=2 h=2 s=n,
14 -0.14423299 0.38393566 w=2 h=2 s=n,
15 -0.14993599 0.373592 w=2 h=2 s=n,
16 -0.14664122 0.3820247 w=2 h=2 s=n,
17 -0.15471308 0.36902022 w=2 h=2 s=n,
18 -0.15483215 0.36898845 w=2 h=2 s=n,
19 -0.15486702 0.3688811 w=2 h=2 s=n,
20 -0.15707283 0.37951717 w=2 h=2 s=n,
21 -0.15708324 0.37928137 w=2 h=2 s=n,
22 -0.16272505 0.37746304 w=2 h=2 s=n,
23 -0.16611987 0.36939776 w=2 h=2 s=n,
24 -0.1727812 0.372782 w=2 h=2 s=n,
25 -0.17322782 0.36935902 w=2 h=2 s=n,
26 -0.17350377 0.36928207 w=2 h=2 s=n,
27 -0.17492905 0.36694458 w=2 h=2 s=n,
28 -0.17509952 0.36675563 w=2 h=2 s=n,
29 -0.17525159 0.36658695 w=2 h=2 s=n,
30 -0.17520493 0.3664566 w=2 h=2 s=n,
31 -0.17743295 0.3516916 w=2 h=2 s=n,
32 -0.17680949 0.35124773 w=2 h=2 s=n,
33 -0.17685097 0.35122344 w=2 h=2 s=n,
34 -0.1769079 0.3511829 w=2 h=2 s=n,
35 -0.17696984 0.35079762 w=2 h=2 s=n,
36 -0.17693675 0.3507018 w=2 h=2 s=n,
37 -0.17975183 0.3469967 w=2 h=2 s=n,
38 -0.28096107 0.2143981 w=2 h=2 s=n,
39 -0.049887788 -0.023536028 w=2 h=2 s=n,
40 -0.03939135 -0.015348672 w=2 h=2 s=n,
41 -0.033131883 -0.015015575 w=2 h=2 s=n,
42 -0.031527232 -0.016200773 w=2 h=2 s=n,
43 -0.033652913 -0.022630306 w=2 h=2 s=n,
44 -0.031900786 -0.020280274 w=2 h=2 s=n,
45 -0.020481493 -0.010472596 w=2 h=2 s=n,
46 -0.016304823 -0.008389005 w=2 h=2 s=n,
47 -0.016144272 -0.009089662 w=2 h=2 s=n,
48 -0.006600531 -0.015405632 w=2 h=2 s=n,
49 3.4804E-4 -0.008839956 w=2 h=2 s=n,
50 0.006380784 -0.006275163 w=2 h=2 s=n,
51 -0.007961204 -0.0027009624 w=2 h=2 s=n,
52 -0.015031239 0.0027833343 w=2 h=2 s=n,
53 -0.017484011 0.005806144 w=2 h=2 s=n,
54 -0.019373916 0.008440066 w=2 h=2 s=n,
55 -0.020009292 0.00938339 w=2 h=2 s=n,
56 -0.021864384 0.01327762 w=2 h=2 s=n,
57 -0.14865033 0.32589763 w=2 h=2 s=n,
58 -0.14945729 0.32772955 w=2 h=2 s=n,
59 -0.15781438 0.3505689 w=2 h=2 s=n,
60 -0.15862136 0.35240084 w=2 h=2 s=n,
61 -0.1588941 0.35289556 w=2 h=2 s=n,
62 -0.14973004 0.3282243 w=2 h=2 s=n,
63 -0.157827 0.35062107 w=2 h=2 s=n,
64 -0.15863398 0.35245302 w=2 h=2 s=n,
65 -0.15890673 0.35294777 w=2 h=2 s=n,
66 -0.15909661 0.35321242 w=2 h=2 s=n,
67 -0.159084 0.35316023 w=2 h=2 s=n,
68 -0.15972318 0.35332504 w=2 h=2 s=n,
69 -0.15971057 0.35327283 w=2 h=2 s=n,
70 -0.15952067 0.35300818 w=2 h=2 s=n,
71 -0.1503566 0.32833692 w=2 h=2 s=n,
72 -0.15008385 0.32784218 w=2 h=2 s=n,
73 -0.14927688 0.32601023 w=2 h=2 s=n,
74 -0.022490941 0.013390228 w=2 h=2 s=n,
75 -0.020635849 0.009495997 w=2 h=2 s=n,
76 -0.15928142 0.35332155 w=2 h=2 s=n,
77 -0.15990798 0.35343418 w=2 h=2 s=n,
78 -0.15989536 0.35338196 w=2 h=2 s=n,
79 -0.15970546 0.35311732 w=2 h=2 s=n,
80 -0.15054141 0.32844606 w=2 h=2 s=n,
81 -0.14928773 0.32473782 w=2 h=2 s=n,
82 -0.14910293 0.32462868 w=2 h=2 s=n,
83 -0.14883018 0.32413393 w=2 h=2 s=n,
84 -0.1480232 0.322302 w=2 h=2 s=n,
85 -0.021237269 0.009681991 w=2 h=2 s=n,
86 -0.019382177 0.0057877614 w=2 h=2 s=n,
87 -0.01875562 0.005675154 w=2 h=2 s=n,
88 -0.018120244 0.0047318307 w=2 h=2 s=n,
89 -0.01623034 0.0020979077 w=2 h=2 s=n,
90 -0.013777567 -9.2490145E-4 w=2 h=2 s=n,
91 -0.012994967 -0.0013871038 w=2 h=2 s=n,
92 -0.020851703 0.00864398 w=2 h=2 s=n,
93 -0.01899661 0.00474975 w=2 h=2 s=n,
94 -0.018370055 0.004637142 w=2 h=2 s=n,
95 -0.017734678 0.003693819 w=2 h=2 s=n,
96 -0.015844774 0.0010598962 w=2 h=2 s=n,
97 -0.013392001 -0.0019629134 w=2 h=2 s=n,
98 -0.012609402 -0.0024251158 w=2 h=2 s=n,
99 -0.020450588 0.007176044 w=2 h=2 s=n,
100 -0.018595496 0.0032818136 w=2 h=2 s=n,
101 -0.01796894 0.0031692062 w=2 h=2 s=n,
102 -0.017333563 0.002225883 w=2 h=2 s=n,
103 -0.015443658 -4.0804004E-4 w=2 h=2 s=n,
104 -0.012990887 -0.0034308496 w=2 h=2 s=n,
105 -0.012208288 -0.003893052 w=2 h=2 s=n,
106 -0.01829472 0.0023921519 w=2 h=2 s=n,
107 -0.017668165 0.0022795445 w=2 h=2 s=n,
108 -0.017032789 0.0013362214 w=2 h=2 s=n,
109 -0.015142883 -0.0012977015 w=2 h=2 s=n,
110 -0.012690112 -0.004320511 w=2 h=2 s=n,
111 -0.011907513 -0.0047827135 w=2 h=2 s=n,
112 -0.15668726 0.35268843 w=2 h=2 s=n,
113 -0.15749423 0.35452038 w=2 h=2 s=n,
114 -0.15776698 0.35501513 w=2 h=2 s=n,
115 -0.15795688 0.35527977 w=2 h=2 s=n,
116 -0.15814169 0.3553889 w=2 h=2 s=n,
117 -0.15876824 0.35550153 w=2 h=2 s=n,
118 -0.15739287 0.35468096 w=2 h=2 s=n,
119 -0.15766563 0.3551757 w=2 h=2 s=n,
120 -0.15785551 0.35544035 w=2 h=2 s=n,
121 -0.15804031 0.35554948 w=2 h=2 s=n,
122 -0.15866688 0.3556621 w=2 h=2 s=n,
123 -0.15727481 0.35488084 w=2 h=2 s=n,
124 -0.15754756 0.3553756 w=2 h=2 s=n,
125 -0.15773746 0.35564023 w=2 h=2 s=n,
126 -0.15792227 0.35574937 w=2 h=2 s=n,
127 -0.15854882 0.355862 w=2 h=2 s=n,
128 -0.15749578 0.35548428 w=2 h=2 s=n,
129 -0.15768568 0.35574895 w=2 h=2 s=n,
130 -0.15787049 0.3558581 w=2 h=2 s=n,
131 -0.15849704 0.35597068 w=2 h=2 s=n,
132 -0.15861508 0.3557708 w=2 h=2 s=n,
133 -0.15871646 0.35561022 w=2 h=2 s=n,
134 -0.15700789 0.355365 w=2 h=2 s=n,
135 -0.15728064 0.35585976 w=2 h=2 s=n,
136 -0.15722886 0.35596845 w=2 h=2 s=n,
137 -0.15741876 0.35623312 w=2 h=2 s=n,
138 -0.15760355 0.35634226 w=2 h=2 s=n,
139 -0.15823011 0.35645488 w=2 h=2 s=n,
140 -0.15686765 0.3566722 w=2 h=2 s=n,
141 -0.15705755 0.35693684 w=2 h=2 s=n,
142 -0.15724236 0.35704598 w=2 h=2 s=n,
143 -0.1578689 0.3571586 w=2 h=2 s=n,
144 -0.1540635 0.3596486 w=2 h=2 s=n,
145 -0.15379657 0.36013275 w=2 h=2 s=n,
146 -0.15406932 0.3606275 w=2 h=2 s=n,
147 -0.15401754 0.3607362 w=2 h=2 s=n,
148 -0.15365633 0.36143994 w=2 h=2 s=n,
149 -0.15384623 0.3617046 w=2 h=2 s=n,
150 -0.15403104 0.36181372 w=2 h=2 s=n,
151 -0.15465759 0.36192635 w=2 h=2 s=n,
152 -0.016358996 -3.251705E-4 w=2 h=2 s=n,
153 -0.014469091 -0.0029590938 w=2 h=2 s=n,
154 -0.012016321 -0.0059819026 w=2 h=2 s=n,
155 -0.011233721 -0.006444105 w=2 h=2 s=n,
156 -0.15349276 0.36178333 w=2 h=2 s=n,
157 -0.15368266 0.36204797 w=2 h=2 s=n,
158 -0.15386745 0.3621571 w=2 h=2 s=n,
159 -0.15449402 0.36226973 w=2 h=2 s=n,
160 -0.15770534 0.35750198 w=2 h=2 s=n,
161 -0.15344204 0.36189845 w=2 h=2 s=n,
162 -0.15363194 0.3621631 w=2 h=2 s=n,
163 -0.15381674 0.36227226 w=2 h=2 s=n,
164 -0.1544433 0.36238486 w=2 h=2 s=n,
165 -0.15765461 0.3576171 w=2 h=2 s=n,
166 -0.011944808 -0.0060880734 w=2 h=2 s=n,
167 -0.011162209 -0.0065502757 w=2 h=2 s=n,
168 -0.011836002 -0.0048888843 w=2 h=2 s=n,
169 -0.15420508 0.36535212 w=2 h=2 s=n,
170 -0.15438989 0.36546126 w=2 h=2 s=n,
171 -0.15501644 0.36557388 w=2 h=2 s=n,
172 -0.15822776 0.36080614 w=2 h=2 s=n,
173 -0.15827848 0.36069098 w=2 h=2 s=n,
174 -0.15844205 0.3603476 w=2 h=2 s=n,
175 -0.15880325 0.35964388 w=2 h=2 s=n,
176 -0.15907018 0.3591597 w=2 h=2 s=n,
177 -0.15918823 0.35895982 w=2 h=2 s=n,
178 -0.1592896 0.35879925 w=2 h=2 s=n,
179 -0.15934138 0.35869053 w=2 h=2 s=n,
180 -0.16048113 0.35662317 w=2 h=2 s=n,
181 -0.011859013 -0.006207646 w=2 h=2 s=n,
182 -0.011076413 -0.006669848 w=2 h=2 s=n,
183 -0.011750205 -0.0050084568 w=2 h=2 s=n,
184 -0.011785211 -0.006304319 w=2 h=2 s=n,
185 -0.011002612 -0.0067665204 w=2 h=2 s=n,
186 -0.011676405 -0.00510513 w=2 h=2 s=n,
187 -0.011738314 -0.006362115 w=2 h=2 s=n,
188 -0.010955715 -0.0068243174 w=2 h=2 s=n,
189 -0.011629508 -0.005162926 w=2 h=2 s=n,
190 -0.011719747 -0.0063836593 w=2 h=2 s=n,
191 -0.010937148 -0.0068458617 w=2 h=2 s=n,
192 -0.01161094 -0.00518447 w=2 h=2 s=n,
193 -0.1661129 0.3525079 w=2 h=2 s=n,
194 -0.16610028 0.35245568 w=2 h=2 s=n,
195 -0.16591038 0.35219103 w=2 h=2 s=n,
196 -0.15674633 0.32751977 w=2 h=2 s=n,
197 -0.15549265 0.32381153 w=2 h=2 s=n,
198 -0.16697738 0.35229897 w=2 h=2 s=n,
199 -0.16696477 0.3522468 w=2 h=2 s=n,
200 -0.16677487 0.35198212 w=2 h=2 s=n,
201 -0.1576108 0.32731086 w=2 h=2 s=n,
202 -0.15635714 0.32360265 w=2 h=2 s=n,
203 -0.16938062 0.35164228 w=2 h=2 s=n,
204 -0.169368 0.3515901 w=2 h=2 s=n,
205 -0.16917811 0.35132545 w=2 h=2 s=n,
206 -0.16001405 0.3266542 w=2 h=2 s=n,
207 -0.15876037 0.32294595 w=2 h=2 s=n,
208 -0.15145776 0.35557148 w=2 h=2 s=n,
209 -0.15226473 0.3574034 w=2 h=2 s=n,
210 -0.15216336 0.35756397 w=2 h=2 s=n,
211 -0.15204531 0.35776386 w=2 h=2 s=n,
212 -0.14883399 0.3625316 w=2 h=2 s=n,
213 -0.14856707 0.36301577 w=2 h=2 s=n,
214 -0.14883982 0.36351052 w=2 h=2 s=n,
215 -0.14878803 0.36361924 w=2 h=2 s=n,
216 -0.14842683 0.36432296 w=2 h=2 s=n,
217 -0.14826326 0.36466634 w=2 h=2 s=n,
218 -0.14821254 0.36478147 w=2 h=2 s=n,
219 -0.14840244 0.36504614 w=2 h=2 s=n,
220 -0.16998175 0.3525079 w=2 h=2 s=n,
221 -0.17084624 0.35229897 w=2 h=2 s=n,
222 -0.17324947 0.35164228 w=2 h=2 s=n,
223 -0.16144498 0.35731477 w=2 h=2 s=n,
224 -0.16087183 0.35412577 w=2 h=2 s=n,
225 -0.16707675 0.35319948 w=2 h=2 s=n,
226 -0.1709456 0.35319948 w=2 h=2 s=n,
227 -0.17181009 0.35299057 w=2 h=2 s=n,
228 -0.15825537 0.3608423 w=2 h=2 s=n,
229 -0.15830608 0.36072716 w=2 h=2 s=n,
230 -0.15846966 0.36038378 w=2 h=2 s=n,
231 -0.15883087 0.35968006 w=2 h=2 s=n,
232 -0.15909779 0.35919586 w=2 h=2 s=n,
233 -0.15921584 0.35899597 w=2 h=2 s=n,
234 -0.15931721 0.3588354 w=2 h=2 s=n,
235 -0.15936899 0.3587267 w=2 h=2 s=n,
236 -0.16050872 0.35665935 w=2 h=2 s=n,
237 -0.16147259 0.35735095 w=2 h=2 s=n,
238 -0.16089945 0.35416192 w=2 h=2 s=n,
239 -0.012231049 -0.006100689 w=2 h=2 s=n,
240 -0.0121595375 -0.00620686 w=2 h=2 s=n,
241 -0.012073741 -0.0063264323 w=2 h=2 s=n,
242 -0.0119999405 -0.0064231055 w=2 h=2 s=n,
243 -0.011953043 -0.0064809015 w=2 h=2 s=n,
244 -0.011934476 -0.006502446 w=2 h=2 s=n,
245 -0.011151877 -0.006964648 w=2 h=2 s=n,
246 -0.17360109 0.35277724 w=2 h=2 s=n,
247 -0.17263722 0.35208565 w=2 h=2 s=n,
248 -0.17504047 0.35142896 w=2 h=2 s=n,
249 -0.1711716 0.35142896 w=2 h=2 s=n,
250 -0.171159 0.35137677 w=2 h=2 s=n,
251 -0.16426066 0.36423916 w=2 h=2 s=n,
252 -0.16431244 0.36413044 w=2 h=2 s=n,
253 -0.16545217 0.36206308 w=2 h=2 s=n,
254 -0.16641603 0.36275467 w=2 h=2 s=n,
255 -0.16584289 0.35956568 w=2 h=2 s=n,
256 -0.16581528 0.3595295 w=2 h=2 s=n,
257 -0.1585011 0.36118478 w=2 h=2 s=n,
258 -0.15855181 0.36106965 w=2 h=2 s=n,
259 -0.1587154 0.36072624 w=2 h=2 s=n,
260 -0.1590766 0.36002252 w=2 h=2 s=n,
261 -0.15934353 0.35953835 w=2 h=2 s=n,
262 -0.15946157 0.35933846 w=2 h=2 s=n,
263 -0.15956295 0.3591779 w=2 h=2 s=n,
264 -0.16450639 0.36458164 w=2 h=2 s=n,
265 -0.16455817 0.36447293 w=2 h=2 s=n,
266 -0.1656979 0.36240557 w=2 h=2 s=n,
267 -0.16666177 0.36309716 w=2 h=2 s=n,
268 -0.16608863 0.35990813 w=2 h=2 s=n,
269 -0.15504868 0.36560178 w=2 h=2 s=n,
270 -0.15826 0.36083406 w=2 h=2 s=n,
271 -0.1582876 0.3608702 w=2 h=2 s=n,
272 -0.15853333 0.3612127 w=2 h=2 s=n,
273 -0.15858406 0.36109754 w=2 h=2 s=n,
274 -0.15874763 0.36075416 w=2 h=2 s=n,
275 -0.15910883 0.36005044 w=2 h=2 s=n,
276 -0.15937576 0.35956627 w=2 h=2 s=n,
277 -0.1594938 0.3593664 w=2 h=2 s=n,
278 -0.15959518 0.3592058 w=2 h=2 s=n,
279 -0.16453862 0.36460954 w=2 h=2 s=n,
280 -0.1645904 0.36450085 w=2 h=2 s=n,
281 -0.16573015 0.3624335 w=2 h=2 s=n,
282 -0.166694 0.3631251 w=2 h=2 s=n,
283 -0.15488282 0.36876327 w=2 h=2 s=n,
284 -0.15550937 0.36887586 w=2 h=2 s=n,
285 -0.15554161 0.3689038 w=2 h=2 s=n,
286 -0.15875293 0.36413604 w=2 h=2 s=n,
287 -0.15878053 0.3641722 w=2 h=2 s=n,
288 -0.15902627 0.36451468 w=2 h=2 s=n,
289 -0.15907699 0.36439955 w=2 h=2 s=n,
290 -0.15924056 0.36405617 w=2 h=2 s=n,
291 -0.15960176 0.36335242 w=2 h=2 s=n,
292 -0.15986869 0.36286825 w=2 h=2 s=n,
293 -0.15998673 0.36266837 w=2 h=2 s=n,
294 -0.1600881 0.3625078 w=2 h=2 s=n,
295 -0.16503155 0.36791155 w=2 h=2 s=n,
296 -0.16508333 0.36780283 w=2 h=2 s=n,
297 -0.14841267 0.36433378 w=2 h=2 s=n,
298 -0.14824909 0.36467716 w=2 h=2 s=n,
299 -0.14819838 0.3647923 w=2 h=2 s=n,
300 -0.14838828 0.36505693 w=2 h=2 s=n,
301 -0.15361778 0.36217391 w=2 h=2 s=n,
302 -0.012213347 -0.006207821 w=2 h=2 s=n,
303 -0.012141835 -0.0063139917 w=2 h=2 s=n,
304 -0.012056039 -0.0064335642 w=2 h=2 s=n,
305 -0.011982238 -0.0065302374 w=2 h=2 s=n,
306 -0.01193534 -0.0065880334 w=2 h=2 s=n,
307 -0.011916773 -0.0066095777 w=2 h=2 s=n,
308 -0.011134175 -0.00707178 w=2 h=2 s=n,
309 -0.15930472 0.36492807 w=2 h=2 s=n,
310 -0.15935543 0.36481294 w=2 h=2 s=n,
311 -0.15951902 0.36446956 w=2 h=2 s=n,
312 -0.1598802 0.36376584 w=2 h=2 s=n,
313 -0.16014713 0.36328167 w=2 h=2 s=n,
314 -0.16026519 0.36308178 w=2 h=2 s=n,
315 -0.16036656 0.3629212 w=2 h=2 s=n,
316 -0.16531001 0.36832494 w=2 h=2 s=n,
317 -0.16536179 0.36821625 w=2 h=2 s=n,
318 -0.16486886 0.36491424 w=2 h=2 s=n,
319 -0.16600859 0.36284688 w=2 h=2 s=n,
320 -0.16697244 0.36353847 w=2 h=2 s=n,
321 -0.16694021 0.36351058 w=2 h=2 s=n,
322 -0.16636707 0.36032155 w=2 h=2 s=n,
323 -0.14826457 0.36444002 w=2 h=2 s=n,
324 -0.148101 0.3647834 w=2 h=2 s=n,
325 -0.14805028 0.36489856 w=2 h=2 s=n,
326 -0.14824018 0.3651632 w=2 h=2 s=n,
327 -0.012126861 -0.006385126 w=2 h=2 s=n,
328 -0.012041066 -0.0065046987 w=2 h=2 s=n,
329 -0.011967264 -0.006601371 w=2 h=2 s=n,
330 -0.011920367 -0.006659168 w=2 h=2 s=n,
331 -0.0119018005 -0.006680712 w=2 h=2 s=n,
332 -0.011119201 -0.0071429145 w=2 h=2 s=n,
333 -0.17512229 0.3514092 w=2 h=2 s=n,
334 -0.17125344 0.3514092 w=2 h=2 s=n,
335 -0.17124082 0.351357 w=2 h=2 s=n,
336 -0.16944984 0.35157034 w=2 h=2 s=n,
337 -0.15955077 0.36531782 w=2 h=2 s=n,
338 -0.15960148 0.3652027 w=2 h=2 s=n,
339 -0.15976506 0.3648593 w=2 h=2 s=n,
340 -0.16012625 0.3641556 w=2 h=2 s=n,
341 -0.16039318 0.3636714 w=2 h=2 s=n,
342 -0.16051124 0.3634715 w=2 h=2 s=n,
343 -0.16061261 0.36331093 w=2 h=2 s=n,
344 -0.16555606 0.3687147 w=2 h=2 s=n,
345 -0.16560784 0.368606 w=2 h=2 s=n,
346 -0.16511491 0.365304 w=2 h=2 s=n,
347 -0.16625464 0.36323664 w=2 h=2 s=n,
348 -0.16721849 0.36392823 w=2 h=2 s=n,
349 -0.012032905 -0.0065384693 w=2 h=2 s=n,
350 -0.011959104 -0.0066351416 w=2 h=2 s=n,
351 -0.011912207 -0.0066929385 w=2 h=2 s=n,
352 -0.01189364 -0.006714483 w=2 h=2 s=n,
353 -0.011111041 -0.007176685 w=2 h=2 s=n,
354 -0.1751559 0.35140002 w=2 h=2 s=n,
355 -0.17128704 0.35140002 w=2 h=2 s=n,
356 -0.17127444 0.35134783 w=2 h=2 s=n,
357 -0.16948344 0.35156116 w=2 h=2 s=n,
358 -0.1750415 0.35142887 w=2 h=2 s=n,
359 -0.17512332 0.3514091 w=2 h=2 s=n,
360 -0.17515694 0.35139993 w=2 h=2 s=n,
361 -0.15974014 0.36563846 w=2 h=2 s=n,
362 -0.15979084 0.36552334 w=2 h=2 s=n,
363 -0.15995443 0.36517996 w=2 h=2 s=n,
364 -0.16031563 0.3644762 w=2 h=2 s=n,
365 -0.16058256 0.36399204 w=2 h=2 s=n,
366 -0.1607006 0.36379215 w=2 h=2 s=n,
367 -0.16080198 0.36363158 w=2 h=2 s=n,
368 -0.16574542 0.36903533 w=2 h=2 s=n,
369 -0.1657972 0.3689266 w=2 h=2 s=n,
370 -0.16530427 0.36562464 w=2 h=2 s=n,
371 -0.166444 0.36355728 w=2 h=2 s=n,
372 -0.16740787 0.36424887 w=2 h=2 s=n,
373 -0.14822285 0.36518332 w=2 h=2 s=n,
374 -0.14837095 0.36507705 w=2 h=2 s=n,
375 -0.15360045 0.36219403 w=2 h=2 s=n,
376 -0.15361461 0.3621832 w=2 h=2 s=n,
377 -0.15418775 0.36537224 w=2 h=2 s=n,
378 -0.011956957 -0.006642999 w=2 h=2 s=n,
379 -0.0119100595 -0.006700796 w=2 h=2 s=n,
380 -0.011891493 -0.0067223404 w=2 h=2 s=n,
381 -0.011108893 -0.0071845427 w=2 h=2 s=n,
382 -0.17522644 0.3514179 w=2 h=2 s=n,
383 -0.17530827 0.35139814 w=2 h=2 s=n,
384 -0.17534187 0.35138893 w=2 h=2 s=n,
385 -0.17310578 0.3691593 w=2 h=2 s=n,
386 -0.17291641 0.3688387 w=2 h=2 s=n,
387 -0.17267036 0.36844894 w=2 h=2 s=n,
388 -0.17263813 0.36842102 w=2 h=2 s=n,
389 -0.17206497 0.365232 w=2 h=2 s=n,
390 -0.17178653 0.3648186 w=2 h=2 s=n,
391 -0.1715408 0.3644761 w=2 h=2 s=n,
392 -0.17151318 0.36443996 w=2 h=2 s=n,
393 -0.15983395 0.36580867 w=2 h=2 s=n,
394 -0.15988468 0.3656935 w=2 h=2 s=n,
395 -0.16004825 0.36535013 w=2 h=2 s=n,
396 -0.16040945 0.3646464 w=2 h=2 s=n,
397 -0.16067638 0.36416224 w=2 h=2 s=n,
398 -0.16079444 0.36396235 w=2 h=2 s=n,
399 -0.1608958 0.36380178 w=2 h=2 s=n,
400 -0.16583924 0.36920553 w=2 h=2 s=n,
401 -0.16589102 0.36909682 w=2 h=2 s=n,
402 -0.1653981 0.36579484 w=2 h=2 s=n,
403 -0.16653784 0.36372748 w=2 h=2 s=n,
404 -0.16750169 0.36441907 w=2 h=2 s=n,
405 -0.17319961 0.3693295 w=2 h=2 s=n,
406 -0.14820337 0.3652073 w=2 h=2 s=n,
407 -0.14835148 0.36510107 w=2 h=2 s=n,
408 -0.15358098 0.36221802 w=2 h=2 s=n,
409 -0.15359513 0.36220723 w=2 h=2 s=n,
410 -0.15416828 0.36539623 w=2 h=2 s=n,
411 -0.14815474 0.3645049 w=2 h=2 s=n,
412 -0.14799117 0.3648483 w=2 h=2 s=n,
413 -0.14794044 0.3649634 w=2 h=2 s=n,
414 -0.14813034 0.3652281 w=2 h=2 s=n,
415 -0.14811301 0.36524817 w=2 h=2 s=n,
416 -0.14809354 0.3652722 w=2 h=2 s=n,
417 -0.011907566 -0.00670896 w=2 h=2 s=n,
418 -0.0118889995 -0.0067305043 w=2 h=2 s=n,
419 -0.011106401 -0.0071927067 w=2 h=2 s=n,
420 -0.16475591 0.31509233 w=2 h=2 s=n,
421 -0.16235268 0.315749 w=2 h=2 s=n,
422 -0.16148819 0.3159579 w=2 h=2 s=n,
423 -0.15528327 0.3168842 w=2 h=2 s=n,
424 -0.15509848 0.31677505 w=2 h=2 s=n,
425 -0.15482573 0.3162803 w=2 h=2 s=n,
426 -0.15401876 0.3144484 w=2 h=2 s=n,
427 -0.027232813 0.0018283598 w=2 h=2 s=n,
428 -0.026847247 7.9034816E-4 w=2 h=2 s=n,
429 -0.026446134 -6.775878E-4 w=2 h=2 s=n,
430 -0.024591042 -0.0045718183 w=2 h=2 s=n,
431 -0.024290266 -0.00546148 w=2 h=2 s=n,
432 -0.17546906 0.35137412 w=2 h=2 s=n,
433 -0.17550266 0.35136494 w=2 h=2 s=n,
434 -0.17531772 0.3513759 w=2 h=2 s=n,
435 -0.17528334 0.35141283 w=2 h=2 s=n,
436 -0.17536516 0.35139304 w=2 h=2 s=n,
437 -0.17552595 0.35136905 w=2 h=2 s=n,
438 -0.17555957 0.35135987 w=2 h=2 s=n,
439 -0.17539924 0.35141277 w=2 h=2 s=n,
440 -0.17545615 0.3514077 w=2 h=2 s=n,
441 -0.17553797 0.35138795 w=2 h=2 s=n,
442 -0.17569876 0.35136393 w=2 h=2 s=n,
443 -0.17573237 0.35135475 w=2 h=2 s=n,
444 -0.14805539 0.36532214 w=2 h=2 s=n,
445 -0.14816523 0.3652573 w=2 h=2 s=n,
446 -0.14831333 0.36515102 w=2 h=2 s=n,
447 -0.15354283 0.362268 w=2 h=2 s=n,
448 -0.15355699 0.36225718 w=2 h=2 s=n,
449 -0.15413013 0.3654462 w=2 h=2 s=n,
450 -0.14805792 0.36455828 w=2 h=2 s=n,
451 -0.14789435 0.36490166 w=2 h=2 s=n,
452 -0.14784363 0.3650168 w=2 h=2 s=n,
453 -0.14803353 0.36528146 w=2 h=2 s=n,
454 -0.1480162 0.36530155 w=2 h=2 s=n,
455 -0.14799672 0.36532557 w=2 h=2 s=n,
456 -0.14795858 0.36537552 w=2 h=2 s=n,
457 -0.011885448 -0.0067410097 w=2 h=2 s=n,
458 -0.011102849 -0.007203212 w=2 h=2 s=n,
459 -0.17584746 0.35133407 w=2 h=2 s=n,
460 -0.17567466 0.3513392 w=2 h=2 s=n,
461 -0.17561775 0.35134426 w=2 h=2 s=n,
462 -0.1754328 0.35135522 w=2 h=2 s=n,
463 -0.17588536 0.3513417 w=2 h=2 s=n,
464 -0.17591898 0.35133252 w=2 h=2 s=n,
465 -0.17603406 0.35131183 w=2 h=2 s=n,
466 -0.17586127 0.35131696 w=2 h=2 s=n,
467 -0.17552957 0.35141277 w=2 h=2 s=n,
468 -0.17558648 0.3514077 w=2 h=2 s=n,
469 -0.1756683 0.35138795 w=2 h=2 s=n,
470 -0.17582908 0.35136393 w=2 h=2 s=n,
471 -0.17601569 0.3513417 w=2 h=2 s=n,
472 -0.1760493 0.35133252 w=2 h=2 s=n,
473 -0.1761644 0.35131183 w=2 h=2 s=n,
474 -0.17366959 0.3660556 w=2 h=2 s=n,
475 -0.17339115 0.3656422 w=2 h=2 s=n,
476 -0.17314541 0.3652997 w=2 h=2 s=n,
477 -0.1731178 0.36526355 w=2 h=2 s=n,
478 -0.1674199 0.3603531 w=2 h=2 s=n,
479 -0.16247645 0.35494936 w=2 h=2 s=n,
480 -0.16868137 0.35402307 w=2 h=2 s=n,
481 -0.17255022 0.35402307 w=2 h=2 s=n,
482 -0.14801525 0.3653781 w=2 h=2 s=n,
483 -0.14812508 0.36531323 w=2 h=2 s=n,
484 -0.14827318 0.36520696 w=2 h=2 s=n,
485 -0.15350269 0.36232394 w=2 h=2 s=n,
486 -0.15351684 0.36231312 w=2 h=2 s=n,
487 -0.15408999 0.36550215 w=2 h=2 s=n,
488 -0.14802517 0.3645751 w=2 h=2 s=n,
489 -0.1478616 0.36491847 w=2 h=2 s=n,
490 -0.14781088 0.3650336 w=2 h=2 s=n,
491 -0.14800078 0.36529827 w=2 h=2 s=n,
492 -0.14798345 0.36531836 w=2 h=2 s=n,
493 -0.14796397 0.36534238 w=2 h=2 s=n,
494 -0.011876093 -0.0067661954 w=2 h=2 s=n,
495 -0.011093494 -0.0072283978 w=2 h=2 s=n,
496 -0.012124736 -0.0064209523 w=2 h=2 s=n,
497 -0.01203894 -0.006540525 w=2 h=2 s=n,
498 -0.012030778 -0.0065742955 w=2 h=2 s=n,
499 -0.011956978 -0.0066709677 w=2 h=2 s=n,
500 -0.011954831 -0.0066788252 w=2 h=2 s=n,
501 -0.011907933 -0.0067366213 w=2 h=2 s=n,
502 -0.01190544 -0.006744786 w=2 h=2 s=n,
503 -0.011886873 -0.0067663305 w=2 h=2 s=n,
504 -0.011883322 -0.006776836 w=2 h=2 s=n,
505 -0.011873967 -0.0068020215 w=2 h=2 s=n,
506 -0.027032211 -0.0015477192 w=2 h=2 s=n,
507 -0.02517712 -0.00544195 w=2 h=2 s=n,
508 -0.024876343 -0.0063316105 w=2 h=2 s=n,
509 -0.16953334 0.3514198 w=2 h=2 s=n,
510 -0.16934344 0.35115513 w=2 h=2 s=n,
511 -0.16017938 0.32648388 w=2 h=2 s=n,
512 -0.15892571 0.32277563 w=2 h=2 s=n,
513 -0.16492125 0.314922 w=2 h=2 s=n,
514 -0.16251802 0.3155787 w=2 h=2 s=n,
515 -0.16165353 0.31578758 w=2 h=2 s=n,
516 -0.15544862 0.31671387 w=2 h=2 s=n,
517 -0.15526381 0.31660473 w=2 h=2 s=n,
518 -0.15499106 0.31611 w=2 h=2 s=n,
519 -0.15418409 0.31427807 w=2 h=2 s=n,
520 -0.027398149 0.0016580506 w=2 h=2 s=n,
521 -0.027012583 6.2003906E-4 w=2 h=2 s=n,
522 -0.026611468 -8.4789714E-4 w=2 h=2 s=n,
523 -0.027197545 -0.0017180283 w=2 h=2 s=n,
524 -0.025342453 -0.0056122593 w=2 h=2 s=n,
525 -0.025041679 -0.0065019205 w=2 h=2 s=n,
526 -0.1762408 0.35129574 w=2 h=2 s=n,
527 -0.17611046 0.35129574 w=2 h=2 s=n,
528 -0.17593767 0.35130087 w=2 h=2 s=n,
529 -0.17575106 0.3513231 w=2 h=2 s=n,
530 -0.17569415 0.35132816 w=2 h=2 s=n,
531 -0.1755092 0.35133916 w=2 h=2 s=n,
532 -0.17628461 0.3512939 w=2 h=2 s=n,
533 -0.17636101 0.3512778 w=2 h=2 s=n,
534 -0.17623068 0.3512778 w=2 h=2 s=n,
535 -0.17605788 0.35128292 w=2 h=2 s=n,
536 -0.17615362 0.35132942 w=2 h=2 s=n,
537 -0.17618722 0.35132024 w=2 h=2 s=n,
538 -0.17630231 0.35129955 w=2 h=2 s=n,
539 -0.17642252 0.35128158 w=2 h=2 s=n,
540 -0.17649893 0.35126552 w=2 h=2 s=n,
541 -0.1763686 0.35126552 w=2 h=2 s=n,
542 -0.17559657 0.35141477 w=2 h=2 s=n,
543 -0.17565346 0.3514097 w=2 h=2 s=n,
544 -0.1757353 0.3513899 w=2 h=2 s=n,
545 -0.17589608 0.35136592 w=2 h=2 s=n,
546 -0.17608269 0.3513437 w=2 h=2 s=n,
547 -0.1762206 0.35133138 w=2 h=2 s=n,
548 -0.17625421 0.3513222 w=2 h=2 s=n,
549 -0.1763693 0.35130152 w=2 h=2 s=n,
550 -0.17648952 0.35128358 w=2 h=2 s=n,
551 -0.17656592 0.3512675 w=2 h=2 s=n,
552 -0.1481165 0.365326 w=2 h=2 s=n,
553 -0.1482646 0.3652197 w=2 h=2 s=n,
554 -0.1534941 0.3623367 w=2 h=2 s=n,
555 -0.15350826 0.36232588 w=2 h=2 s=n,
556 -0.1540814 0.3655149 w=2 h=2 s=n,
557 -0.14786373 0.3654456 w=2 h=2 s=n,
558 -0.14789648 0.3654288 w=2 h=2 s=n,
559 -0.14785834 0.36547878 w=2 h=2 s=n,
560 -0.14795515 0.3654254 w=2 h=2 s=n,
561 -0.147915 0.36548135 w=2 h=2 s=n,
562 -0.14802484 0.3654165 w=2 h=2 s=n,
563 -0.14801626 0.36542922 w=2 h=2 s=n,
564 -0.0108915735 -0.0068627903 w=2 h=2 s=n,
565 -0.011565366 -0.005201399 w=2 h=2 s=n,
566 -0.011583933 -0.0051798546 w=2 h=2 s=n,
567 -0.01163083 -0.0051220586 w=2 h=2 s=n,
568 -0.011704631 -0.0050253854 w=2 h=2 s=n,
569 -0.011790427 -0.004905813 w=2 h=2 s=n,
570 -0.011861939 -0.0047996417 w=2 h=2 s=n,
571 -0.011855034 -0.0068181213 w=2 h=2 s=n,
572 -0.0110724345 -0.0072803237 w=2 h=2 s=n,
573 -0.0121234935 -0.0064628497 w=2 h=2 s=n,
574 -0.012037697 -0.006582422 w=2 h=2 s=n,
575 -0.012029537 -0.006616193 w=2 h=2 s=n,
576 -0.011955735 -0.006712865 w=2 h=2 s=n,
577 -0.011953589 -0.0067207227 w=2 h=2 s=n,
578 -0.011906692 -0.0067785196 w=2 h=2 s=n,
579 -0.011904199 -0.0067866836 w=2 h=2 s=n,
580 -0.011885632 -0.006808228 w=2 h=2 s=n,
581 -0.01188208 -0.006818733 w=2 h=2 s=n,
582 -0.02819928 -0.0028047261 w=2 h=2 s=n,
583 -0.028785357 -0.003674857 w=2 h=2 s=n,
584 -0.026930265 -0.0075690867 w=2 h=2 s=n,
585 -0.02662949 -0.008458748 w=2 h=2 s=n,
586 -0.026464157 -0.008288439 w=2 h=2 s=n,
587 -0.17661999 0.35122854 w=2 h=2 s=n,
588 -0.17648967 0.35122854 w=2 h=2 s=n,
589 -0.17635174 0.35124084 w=2 h=2 s=n,
590 -0.17617895 0.35124597 w=2 h=2 s=n,
591 -0.17605872 0.3512639 w=2 h=2 s=n,
592 -0.17587212 0.35128614 w=2 h=2 s=n,
593 -0.17581521 0.3512912 w=2 h=2 s=n,
594 -0.17563027 0.35130218 w=2 h=2 s=n,
595 -0.17555387 0.35131827 w=2 h=2 s=n,
596 -0.17543878 0.35133895 w=2 h=2 s=n,
597 -0.175278 0.35136294 w=2 h=2 s=n,
598 -0.17527696 0.35136303 w=2 h=2 s=n,
599 -0.17658944 0.35126182 w=2 h=2 s=n,
600 -0.17652245 0.35125983 w=2 h=2 s=n,
601 -0.1766435 0.35122287 w=2 h=2 s=n,
602 -0.17651318 0.35122287 w=2 h=2 s=n,
603 -0.17637527 0.35123515 w=2 h=2 s=n,
604 -0.17620246 0.35124028 w=2 h=2 s=n,
605 -0.17608225 0.35125822 w=2 h=2 s=n,
606 -0.17589565 0.35128045 w=2 h=2 s=n,
607 -0.17583874 0.35128552 w=2 h=2 s=n,
608 -0.17565379 0.3512965 w=2 h=2 s=n,
609 -0.17663291 0.35125545 w=2 h=2 s=n,
610 -0.17665644 0.35124978 w=2 h=2 s=n,
611 -0.17658944 0.3512478 w=2 h=2 s=n,
612 -0.17671052 0.35121083 w=2 h=2 s=n,
613 -0.17658018 0.35121083 w=2 h=2 s=n,
614 -0.17644227 0.3512231 w=2 h=2 s=n,
615 -0.17626947 0.35122824 w=2 h=2 s=n,
616 -0.17659041 0.35127157 w=2 h=2 s=n,
617 -0.17666681 0.35125548 w=2 h=2 s=n,
618 -0.1767338 0.35124344 w=2 h=2 s=n,
619 -0.17675734 0.35123774 w=2 h=2 s=n,
620 -0.17669034 0.35123578 w=2 h=2 s=n,
621 -0.17681141 0.3511988 w=2 h=2 s=n,
622 -0.17668107 0.3511988 w=2 h=2 s=n,
623 -0.17567047 0.35141915 w=2 h=2 s=n,
624 -0.17572738 0.35141408 w=2 h=2 s=n,
625 -0.1758092 0.3513943 w=2 h=2 s=n,
626 -0.17596999 0.3513703 w=2 h=2 s=n,
627 -0.17615661 0.35134807 w=2 h=2 s=n,
628 -0.17629452 0.3513358 w=2 h=2 s=n,
629 -0.17632814 0.35132658 w=2 h=2 s=n,
630 -0.17644322 0.3513059 w=2 h=2 s=n,
631 -0.17656344 0.35128796 w=2 h=2 s=n,
632 -0.17666434 0.35127595 w=2 h=2 s=n,
633 -0.17674074 0.35125986 w=2 h=2 s=n,
634 -0.17680773 0.35124782 w=2 h=2 s=n,
635 -0.1730415 0.36892295 w=2 h=2 s=n,
636 -0.17279544 0.3685332 w=2 h=2 s=n,
637 -0.17276321 0.36850527 w=2 h=2 s=n,
638 -0.17219007 0.36531624 w=2 h=2 s=n,
639 -0.17379467 0.36613983 w=2 h=2 s=n,
640 -0.17351623 0.36572644 w=2 h=2 s=n,
641 -0.1732705 0.36538395 w=2 h=2 s=n,
642 -0.17324288 0.3653478 w=2 h=2 s=n,
643 -0.14774367 0.36560413 w=2 h=2 s=n,
644 -0.14784048 0.36555076 w=2 h=2 s=n,
645 -0.14780034 0.3656067 w=2 h=2 s=n,
646 -0.14791018 0.36554182 w=2 h=2 s=n,
647 -0.1479016 0.36555457 w=2 h=2 s=n,
648 -0.0062085167 -0.00666516 w=2 h=2 s=n,
649 -0.006227084 -0.0066436157 w=2 h=2 s=n,
650 -0.006273981 -0.0065858196 w=2 h=2 s=n,
651 -0.006347782 -0.0064891465 w=2 h=2 s=n,
652 -0.006433578 -0.006369574 w=2 h=2 s=n,
653 -0.00650509 -0.006263403 w=2 h=2 s=n,
654 -0.006550664 -0.0062464746 w=2 h=2 s=n,
655 -0.006851439 -0.0053568133 w=2 h=2 s=n,
656 -0.007252553 -0.0038888778 w=2 h=2 s=n,
657 -0.010484272 -0.0067748846 w=2 h=2 s=n,
658 -0.011158064 -0.005113493 w=2 h=2 s=n,
659 -0.0058012144 -0.0065772543 w=2 h=2 s=n,
660 -0.0058197817 -0.00655571 w=2 h=2 s=n,
661 -0.0058666784 -0.006497914 w=2 h=2 s=n,
662 -0.0059404797 -0.006401241 w=2 h=2 s=n,
663 -0.006026276 -0.0062816683 w=2 h=2 s=n,
664 -0.0060977875 -0.0061754975 w=2 h=2 s=n,
665 -0.010826266 -0.006889276 w=2 h=2 s=n,
666 -0.010418965 -0.0068013705 w=2 h=2 s=n,
667 -0.011092758 -0.005139978 w=2 h=2 s=n,
668 -0.0057359077 -0.00660374 w=2 h=2 s=n,
669 -0.011039187 -0.0073296847 w=2 h=2 s=n,
670 -0.011060246 -0.007277759 w=2 h=2 s=n,
671 -0.011069601 -0.007252573 w=2 h=2 s=n,
672 -0.011073153 -0.0072420686 w=2 h=2 s=n,
673 -0.011075646 -0.0072339037 w=2 h=2 s=n,
674 -0.011077793 -0.007226046 w=2 h=2 s=n,
675 -0.011085954 -0.0071922755 w=2 h=2 s=n,
676 -0.011100926 -0.007121142 w=2 h=2 s=n,
677 -0.011118629 -0.00701401 w=2 h=2 s=n,
678 -0.0109039005 -0.0068952236 w=2 h=2 s=n,
679 -0.011812054 -0.006915693 w=2 h=2 s=n,
680 -0.011029454 -0.0073778955 w=2 h=2 s=n,
681 -0.010996207 -0.0074272566 w=2 h=2 s=n,
682 -0.012028817 -0.006628314 w=2 h=2 s=n,
683 -0.011955016 -0.0067249862 w=2 h=2 s=n,
684 -0.01195287 -0.006732844 w=2 h=2 s=n,
685 -0.011905972 -0.00679064 w=2 h=2 s=n,
686 -0.011903479 -0.0067988047 w=2 h=2 s=n,
687 -0.011884912 -0.006820349 w=2 h=2 s=n,
688 -0.011881361 -0.0068308543 w=2 h=2 s=n,
689 -0.0121234935 -0.0065050432 w=2 h=2 s=n,
690 -0.012037697 -0.0066246158 w=2 h=2 s=n,
691 -0.012029537 -0.0066583864 w=2 h=2 s=n,
692 -0.012028817 -0.0066705076 w=2 h=2 s=n,
693 -0.011955016 -0.00676718 w=2 h=2 s=n,
694 -0.01195287 -0.0067750374 w=2 h=2 s=n,
695 -0.011905972 -0.0068328343 w=2 h=2 s=n,
696 -0.011903479 -0.0068409983 w=2 h=2 s=n,
697 -0.027676849 -0.010013729 w=2 h=2 s=n,
698 -0.027511515 -0.00984342 w=2 h=2 s=n,
699 -0.025923703 -0.007886592 w=2 h=2 s=n,
700 -0.029392635 -0.004189452 w=2 h=2 s=n,
701 -0.029978713 -0.0050595836 w=2 h=2 s=n,
702 -0.02812362 -0.008953813 w=2 h=2 s=n,
703 -0.027822847 -0.009843475 w=2 h=2 s=n,
704 -0.028870204 -0.011398456 w=2 h=2 s=n,
705 -0.17691265 0.3511205 w=2 h=2 s=n,
706 -0.17681175 0.35113254 w=2 h=2 s=n,
707 -0.17667384 0.35114482 w=2 h=2 s=n,
708 -0.17650105 0.35114995 w=2 h=2 s=n,
709 -0.17643404 0.351162 w=2 h=2 s=n,
710 -0.17631383 0.35117993 w=2 h=2 s=n,
711 -0.17612723 0.35120216 w=2 h=2 s=n,
712 -0.17607032 0.35120723 w=2 h=2 s=n,
713 -0.17588536 0.3512182 w=2 h=2 s=n,
714 -0.17586185 0.3512239 w=2 h=2 s=n,
715 -0.17578545 0.35123998 w=2 h=2 s=n,
716 -0.17567036 0.35126066 w=2 h=2 s=n,
717 -0.17550957 0.35128465 w=2 h=2 s=n,
718 -0.17550854 0.35128474 w=2 h=2 s=n,
719 -0.17582424 0.35143286 w=2 h=2 s=n,
720 -0.17588115 0.3514278 w=2 h=2 s=n,
721 -0.17596297 0.351408 w=2 h=2 s=n,
722 -0.17612375 0.351384 w=2 h=2 s=n,
723 -0.17631036 0.35136178 w=2 h=2 s=n,
724 -0.17644827 0.3513495 w=2 h=2 s=n,
725 -0.17648189 0.3513403 w=2 h=2 s=n,
726 -0.17659698 0.3513196 w=2 h=2 s=n,
727 -0.17671719 0.35130167 w=2 h=2 s=n,
728 -0.17681809 0.35128966 w=2 h=2 s=n,
729 -0.1741647 0.36637345 w=2 h=2 s=n,
730 -0.17388625 0.36596003 w=2 h=2 s=n,
731 -0.17364052 0.36561754 w=2 h=2 s=n,
732 -0.17361291 0.3655814 w=2 h=2 s=n,
733 -0.17317493 0.36901867 w=2 h=2 s=n,
734 -0.17292888 0.36862892 w=2 h=2 s=n,
735 -0.17289665 0.36860102 w=2 h=2 s=n,
736 -0.17232351 0.365412 w=2 h=2 s=n,
737 -0.17392811 0.36623558 w=2 h=2 s=n,
738 -0.17429814 0.36646917 w=2 h=2 s=n,
739 -0.1740197 0.3660558 w=2 h=2 s=n,
740 -0.17377396 0.3657133 w=2 h=2 s=n,
741 -0.17315105 0.36919606 w=2 h=2 s=n,
742 -0.17296168 0.3688754 w=2 h=2 s=n,
743 -0.17308676 0.36895967 w=2 h=2 s=n,
744 -0.1732202 0.36905542 w=2 h=2 s=n,
745 -0.17297415 0.36866567 w=2 h=2 s=n,
746 -0.17294191 0.36863774 w=2 h=2 s=n,
747 -0.17236876 0.3654487 w=2 h=2 s=n,
748 -0.17397338 0.36627233 w=2 h=2 s=n,
749 -0.1743434 0.36650592 w=2 h=2 s=n,
750 -0.17406496 0.3660925 w=2 h=2 s=n,
751 -0.17320442 0.36933392 w=2 h=2 s=n,
752 -0.1731106 0.36916372 w=2 h=2 s=n,
753 -0.17315587 0.36920047 w=2 h=2 s=n,
754 -0.1729665 0.36887982 w=2 h=2 s=n,
755 -0.17309159 0.36896408 w=2 h=2 s=n,
756 -0.17322502 0.36905983 w=2 h=2 s=n,
757 -0.17297897 0.36867008 w=2 h=2 s=n,
758 -0.17294674 0.36864215 w=2 h=2 s=n,
759 -0.1723736 0.36545315 w=2 h=2 s=n,
760 -0.17397821 0.36627674 w=2 h=2 s=n,
761 -0.17434824 0.36651033 w=2 h=2 s=n,
762 -0.1496715 0.36978433 w=2 h=2 s=n,
763 -0.14968567 0.3697735 w=2 h=2 s=n,
764 -0.15025881 0.37296253 w=2 h=2 s=n,
765 -0.15026739 0.37294978 w=2 h=2 s=n,
766 -0.15030754 0.37289384 w=2 h=2 s=n,
767 -0.15034568 0.37284386 w=2 h=2 s=n,
768 -0.15036516 0.37281987 w=2 h=2 s=n,
769 -0.15038249 0.37279975 w=2 h=2 s=n,
770 -0.1476657 0.36576295 w=2 h=2 s=n,
771 -0.14777553 0.36569807 w=2 h=2 s=n,
772 -0.14776695 0.36571082 w=2 h=2 s=n,
773 -0.14790209 0.36538437 w=2 h=2 s=n,
774 -0.14788261 0.3654084 w=2 h=2 s=n,
775 -0.14778237 0.36551166 w=2 h=2 s=n,
776 -0.14781512 0.36549485 w=2 h=2 s=n,
777 -0.14777698 0.3655448 w=2 h=2 s=n,
778 -0.14766231 0.36567014 w=2 h=2 s=n,
779 -0.14775912 0.36561677 w=2 h=2 s=n,
780 -0.14771898 0.3656727 w=2 h=2 s=n,
781 -0.14758433 0.36582896 w=2 h=2 s=n,
782 -0.0056127226 -0.006633508 w=2 h=2 s=n,
783 -0.0056780293 -0.006607022 w=2 h=2 s=n,
784 -0.005696596 -0.006585477 w=2 h=2 s=n,
785 -0.0057434933 -0.006527681 w=2 h=2 s=n,
786 -0.005817294 -0.0064310087 w=2 h=2 s=n,
787 -0.0059030904 -0.006311436 w=2 h=2 s=n,
788 -0.005974602 -0.0062052654 w=2 h=2 s=n,
789 -0.0063819042 -0.00629317 w=2 h=2 s=n,
790 -0.0064274785 -0.0062762424 w=2 h=2 s=n,
791 -0.0067282533 -0.005386581 w=2 h=2 s=n,
792 -0.0071293674 -0.003918645 w=2 h=2 s=n,
793 -0.0053780153 -0.00671303 w=2 h=2 s=n,
794 -0.00525483 -0.006742798 w=2 h=2 s=n,
795 -0.0053201364 -0.006716312 w=2 h=2 s=n,
796 -0.0053387037 -0.0066947676 w=2 h=2 s=n,
797 -0.0053856005 -0.0066369707 w=2 h=2 s=n,
798 -0.0054594018 -0.0065402985 w=2 h=2 s=n,
799 -0.0055451975 -0.006420726 w=2 h=2 s=n,
800 -0.005616709 -0.006314555 w=2 h=2 s=n,
801 -0.00999471 -0.0069589587 w=2 h=2 s=n,
802 -0.010668502 -0.005297567 w=2 h=2 s=n,
803 -0.005311653 -0.0067613283 w=2 h=2 s=n,
804 -0.00495376 -0.006870618 w=2 h=2 s=n,
805 -0.0048305746 -0.006900386 w=2 h=2 s=n,
806 -0.010975473 -0.0075631104 w=2 h=2 s=n,
807 -0.011018453 -0.0074655386 w=2 h=2 s=n,
808 -0.011039512 -0.0074136127 w=2 h=2 s=n,
809 -0.011048867 -0.007388427 w=2 h=2 s=n,
810 -0.0110524185 -0.0073779216 w=2 h=2 s=n,
811 -0.011054912 -0.0073697576 w=2 h=2 s=n,
812 -0.011057059 -0.0073619 w=2 h=2 s=n,
813 -0.0110652195 -0.0073281294 w=2 h=2 s=n,
814 -0.011080192 -0.007256996 w=2 h=2 s=n,
815 -0.011097895 -0.007149864 w=2 h=2 s=n,
816 -0.0108831655 -0.0070310766 w=2 h=2 s=n,
817 -0.011733147 -0.0070813326 w=2 h=2 s=n,
818 -0.010950549 -0.007543535 w=2 h=2 s=n,
819 -0.0109173 -0.007592897 w=2 h=2 s=n,
820 -0.010896566 -0.007728751 w=2 h=2 s=n,
821 -0.012028206 -0.006691116 w=2 h=2 s=n,
822 -0.011954405 -0.006787788 w=2 h=2 s=n,
823 -0.011952259 -0.0067956457 w=2 h=2 s=n,
824 -0.011905361 -0.0068534417 w=2 h=2 s=n,
825 -0.011902868 -0.0068616066 w=2 h=2 s=n,
826 -0.0121246325 -0.0065434603 w=2 h=2 s=n,
827 -0.012038836 -0.006663033 w=2 h=2 s=n,
828 -0.012030676 -0.0066968035 w=2 h=2 s=n,
829 -0.012029956 -0.0067089247 w=2 h=2 s=n,
830 -0.012029345 -0.006729533 w=2 h=2 s=n,
831 -0.011955544 -0.006826205 w=2 h=2 s=n,
832 -0.011953398 -0.0068340627 w=2 h=2 s=n,
833 -0.012286681 -0.0064733494 w=2 h=2 s=n,
834 -0.012268978 -0.0065804813 w=2 h=2 s=n,
835 -0.012197467 -0.006686652 w=2 h=2 s=n,
836 -0.012182494 -0.0067577865 w=2 h=2 s=n,
837 -0.0121803675 -0.0067936126 w=2 h=2 s=n,
838 -0.012179125 -0.00683551 w=2 h=2 s=n,
839 -0.012179125 -0.0068777045 w=2 h=2 s=n,
840 -0.012180264 -0.0069161216 w=2 h=2 s=n,
841 -0.17444852 0.34821692 w=2 h=2 s=n,
842 -0.17441492 0.3482261 w=2 h=2 s=n,
843 -0.1743331 0.34824586 w=2 h=2 s=n,
844 -0.17449842 0.34807557 w=2 h=2 s=n,
845 -0.17689025 0.35100538 w=2 h=2 s=n,
846 -0.17682324 0.35101742 w=2 h=2 s=n,
847 -0.17670304 0.35103536 w=2 h=2 s=n,
848 -0.17651643 0.3510576 w=2 h=2 s=n,
849 -0.17645952 0.35106266 w=2 h=2 s=n,
850 -0.17627457 0.35107365 w=2 h=2 s=n,
851 -0.17625105 0.35107931 w=2 h=2 s=n,
852 -0.17617464 0.3510954 w=2 h=2 s=n,
853 -0.17605956 0.3511161 w=2 h=2 s=n,
854 -0.17589878 0.35114008 w=2 h=2 s=n,
855 -0.17589775 0.35114017 w=2 h=2 s=n,
856 -0.17678583 0.35123265 w=2 h=2 s=n,
857 -0.17671883 0.35123065 w=2 h=2 s=n,
858 -0.17683989 0.3511937 w=2 h=2 s=n,
859 -0.17670956 0.3511937 w=2 h=2 s=n,
860 -0.17694114 0.35111538 w=2 h=2 s=n,
861 -0.17611268 0.35146722 w=2 h=2 s=n,
862 -0.17616957 0.35146216 w=2 h=2 s=n,
863 -0.17625141 0.35144237 w=2 h=2 s=n,
864 -0.1764122 0.35141838 w=2 h=2 s=n,
865 -0.1765988 0.35139614 w=2 h=2 s=n,
866 -0.17673671 0.35138384 w=2 h=2 s=n,
867 -0.17454231 0.36637443 w=2 h=2 s=n,
868 -0.17449704 0.36633772 w=2 h=2 s=n,
869 -0.1742513 0.36599523 w=2 h=2 s=n,
870 -0.17411786 0.36589947 w=2 h=2 s=n,
871 -0.17409027 0.36586332 w=2 h=2 s=n,
872 -0.17455116 0.366647 w=2 h=2 s=n,
873 -0.17454633 0.3666426 w=2 h=2 s=n,
874 -0.17426789 0.3662292 w=2 h=2 s=n,
875 -0.17474525 0.3665111 w=2 h=2 s=n,
876 -0.17469998 0.3664744 w=2 h=2 s=n,
877 -0.17445424 0.3661319 w=2 h=2 s=n,
878 -0.17335975 0.36916268 w=2 h=2 s=n,
879 -0.1731137 0.36877292 w=2 h=2 s=n,
880 -0.17308147 0.368745 w=2 h=2 s=n,
881 -0.17250833 0.365556 w=2 h=2 s=n,
882 -0.17411295 0.3663796 w=2 h=2 s=n,
883 -0.17448296 0.36661318 w=2 h=2 s=n,
884 -0.1746859 0.36674985 w=2 h=2 s=n,
885 -0.17468107 0.36674544 w=2 h=2 s=n,
886 -0.17440262 0.36633205 w=2 h=2 s=n,
887 -0.17487997 0.36661398 w=2 h=2 s=n,
888 -0.17320246 0.3692406 w=2 h=2 s=n,
889 -0.17301309 0.36891997 w=2 h=2 s=n,
890 -0.17313817 0.36900422 w=2 h=2 s=n,
891 -0.17327161 0.36909997 w=2 h=2 s=n,
892 -0.17340635 0.36920282 w=2 h=2 s=n,
893 -0.1731603 0.36881307 w=2 h=2 s=n,
894 -0.17312805 0.36878517 w=2 h=2 s=n,
895 -0.17255491 0.36559615 w=2 h=2 s=n,
896 -0.17415953 0.36641973 w=2 h=2 s=n,
897 -0.17452955 0.36665332 w=2 h=2 s=n,
898 -0.17473248 0.36679003 w=2 h=2 s=n,
899 -0.15986057 0.36588737 w=2 h=2 s=n,
900 -0.15991129 0.36577225 w=2 h=2 s=n,
901 -0.16007486 0.36542884 w=2 h=2 s=n,
902 -0.16043606 0.3647251 w=2 h=2 s=n,
903 -0.16070299 0.36424094 w=2 h=2 s=n,
904 -0.16082104 0.36404106 w=2 h=2 s=n,
905 -0.16092241 0.3638805 w=2 h=2 s=n,
906 -0.16586585 0.36928424 w=2 h=2 s=n,
907 -0.15701695 0.37897462 w=2 h=2 s=n,
908 -0.15704918 0.37900254 w=2 h=2 s=n,
909 -0.15487622 0.36880362 w=2 h=2 s=n,
910 -0.15488246 0.36876726 w=2 h=2 s=n,
911 -0.15487587 0.3688076 w=2 h=2 s=n,
912 -0.14762254 0.36588877 w=2 h=2 s=n,
913 -0.14779602 0.36546537 w=2 h=2 s=n,
914 -0.14777654 0.36548936 w=2 h=2 s=n,
915 -0.1476763 0.36559263 w=2 h=2 s=n,
916 -0.14770906 0.36557582 w=2 h=2 s=n,
917 -0.14767091 0.36562577 w=2 h=2 s=n,
918 -0.14755625 0.36575112 w=2 h=2 s=n,
919 -0.14771357 0.36498368 w=2 h=2 s=n,
920 -0.14766286 0.3650988 w=2 h=2 s=n,
921 -0.14762287 0.36472452 w=2 h=2 s=n,
922 -0.14745928 0.3650679 w=2 h=2 s=n,
923 -0.14731127 0.3651331 w=2 h=2 s=n,
924 -0.14726055 0.36524823 w=2 h=2 s=n,
925 -0.003083212 -0.004429292 w=2 h=2 s=n,
926 -0.0032063974 -0.0043995245 w=2 h=2 s=n,
927 -0.008563247 -0.0029357627 w=2 h=2 s=n,
928 -9.0530416E-4 -0.0073062694 w=2 h=2 s=n,
929 -0.0012631969 -0.0071969796 w=2 h=2 s=n,
930 -0.001670499 -0.0072848853 w=2 h=2 s=n,
931 -0.0017160735 -0.0072679566 w=2 h=2 s=n,
932 -0.0020168484 -0.006378295 w=2 h=2 s=n,
933 -0.0024179625 -0.004910359 w=2 h=2 s=n,
934 0.0016281932 -0.0054210066 w=2 h=2 s=n,
935 -0.0029718943 -0.0074082715 w=2 h=2 s=n,
936 -0.0033961493 -0.0072506825 w=2 h=2 s=n,
937 -0.0034614562 -0.0072241975 w=2 h=2 s=n,
938 -0.0034800232 -0.0072026523 w=2 h=2 s=n,
939 -0.0035269202 -0.0071448563 w=2 h=2 s=n,
940 -0.0036007212 -0.007048184 w=2 h=2 s=n,
941 -0.0036865172 -0.0069286115 w=2 h=2 s=n,
942 -0.0037580288 -0.00682244 w=2 h=2 s=n,
943 9.533759E-4 -0.007814155 w=2 h=2 s=n,
944 -0.010677322 -0.0079862755 w=2 h=2 s=n,
945 -0.010756227 -0.007820636 w=2 h=2 s=n,
946 -0.010799208 -0.007723064 w=2 h=2 s=n,
947 -0.010820267 -0.0076711383 w=2 h=2 s=n,
948 -0.010829622 -0.0076459525 w=2 h=2 s=n,
949 -0.010833174 -0.007635447 w=2 h=2 s=n,
950 -0.010835667 -0.007627283 w=2 h=2 s=n,
951 -0.010837814 -0.0076194257 w=2 h=2 s=n,
952 -0.010845974 -0.007585655 w=2 h=2 s=n,
953 -0.010860948 -0.0075145205 w=2 h=2 s=n,
954 -0.0108786505 -0.0074073886 w=2 h=2 s=n,
955 -0.010663922 -0.007288602 w=2 h=2 s=n,
956 -0.011551044 -0.0074361274 w=2 h=2 s=n,
957 -0.010768444 -0.00789833 w=2 h=2 s=n,
958 -0.010735197 -0.007947692 w=2 h=2 s=n,
959 -0.010714463 -0.008083546 w=2 h=2 s=n,
960 -0.010495218 -0.00834107 w=2 h=2 s=n,
961 -0.012029345 -0.006754265 w=2 h=2 s=n,
962 -0.011955544 -0.0068509374 w=2 h=2 s=n,
963 -0.011953398 -0.006858795 w=2 h=2 s=n,
964 -0.012182758 -0.0069581475 w=2 h=2 s=n,
965 -0.012127127 -0.006585487 w=2 h=2 s=n,
966 -0.01204133 -0.0067050587 w=2 h=2 s=n,
967 -0.012033169 -0.0067388294 w=2 h=2 s=n,
968 -0.01203245 -0.0067509506 w=2 h=2 s=n,
969 -0.012031839 -0.006771559 w=2 h=2 s=n,
970 -0.012031839 -0.006796291 w=2 h=2 s=n,
971 -0.012361594 -0.0068901684 w=2 h=2 s=n,
972 -0.012343891 -0.0069973003 w=2 h=2 s=n,
973 -0.02496602 -0.0065351874 w=2 h=2 s=n,
974 -0.024379943 -0.005665056 w=2 h=2 s=n,
975 -0.018384397 0.0021885757 w=2 h=2 s=n,
976 -0.01775784 0.0020759683 w=2 h=2 s=n,
977 -0.017122464 0.0011326452 w=2 h=2 s=n,
978 -0.016448671 -5.2874663E-4 w=2 h=2 s=n,
979 -0.03130787 -0.018376641 w=2 h=2 s=n,
980 -0.03026051 -0.016821658 w=2 h=2 s=n,
981 -0.030350186 -0.017025236 w=2 h=2 s=n,
982 -0.031353638 -0.015085534 w=2 h=2 s=n,
983 -0.030160284 -0.013700808 w=2 h=2 s=n,
984 -0.029994948 -0.013530499 w=2 h=2 s=n,
985 -0.17474659 0.30593362 w=2 h=2 s=n,
986 -0.17234336 0.3065903 w=2 h=2 s=n,
987 -0.17147887 0.3067992 w=2 h=2 s=n,
988 -0.16527395 0.3077255 w=2 h=2 s=n,
989 -0.16508915 0.30761635 w=2 h=2 s=n,
990 -0.1648164 0.3071216 w=2 h=2 s=n,
991 -0.16400944 0.30528966 w=2 h=2 s=n,
992 -0.037223488 -0.007330346 w=2 h=2 s=n,
993 -0.03683792 -0.008368357 w=2 h=2 s=n,
994 -0.036436807 -0.009836294 w=2 h=2 s=n,
995 -0.03802462 -0.011793122 w=2 h=2 s=n,
996 -0.039217975 -0.013177848 w=2 h=2 s=n,
997 -0.17682698 0.3508496 w=2 h=2 s=n,
998 -0.17680345 0.3508553 w=2 h=2 s=n,
999 -0.17672706 0.35087138 w=2 h=2 s=n,
1000 -0.17661196 0.35089207 w=2 h=2 s=n,
1001 -0.17645118 0.35091606 w=2 h=2 s=n,
1002 -0.17645015 0.35091615 w=2 h=2 s=n,
1003 -0.17692295 0.35099432 w=2 h=2 s=n,
1004 -0.17685595 0.35100636 w=2 h=2 s=n,
1005 -0.17673574 0.3510243 w=2 h=2 s=n,
1006 -0.17654912 0.35104653 w=2 h=2 s=n,
1007 -0.17649223 0.3510516 w=2 h=2 s=n,
1008 -0.17630728 0.3510626 w=2 h=2 s=n,
1009 -0.17685968 0.35083854 w=2 h=2 s=n,
1010 -0.17683347 0.35122553 w=2 h=2 s=n,
1011 -0.17676647 0.35122353 w=2 h=2 s=n,
1012 -0.17688754 0.35118657 w=2 h=2 s=n,
1013 -0.17653608 0.35153043 w=2 h=2 s=n,
1014 -0.17659299 0.35152534 w=2 h=2 s=n,
1015 -0.17945334 0.35590935 w=2 h=2 s=n,
1016 -0.17784874 0.35508576 w=2 h=2 s=n,
1017 -0.17871322 0.35487685 w=2 h=2 s=n,
1018 -0.18050422 0.35466352 w=2 h=2 s=n,
1019 -0.1754485 0.3551985 w=2 h=2 s=n,
1020 -0.1750104 0.3664385 w=2 h=2 s=n,
1021 -0.17480747 0.36630183 w=2 h=2 s=n,
1022 -0.17467403 0.36620608 w=2 h=2 s=n,
1023 -0.17464642 0.36616993 w=2 h=2 s=n,
1024 -0.175027 0.3667068 w=2 h=2 s=n,
1025 -0.17489226 0.36660394 w=2 h=2 s=n,
1026 -0.174847 0.3665672 w=2 h=2 s=n,
1027 -0.17460127 0.36622474 w=2 h=2 s=n,
1028 -0.17515743 0.36653134 w=2 h=2 s=n,
1029 -0.17350042 0.36927918 w=2 h=2 s=n,
1030 -0.17325437 0.36888942 w=2 h=2 s=n,
1031 -0.17322214 0.3688615 w=2 h=2 s=n,
1032 -0.172649 0.3656725 w=2 h=2 s=n,
1033 -0.17425361 0.3664961 w=2 h=2 s=n,
1034 -0.17462364 0.36672968 w=2 h=2 s=n,
1035 -0.17482656 0.36686635 w=2 h=2 s=n,
1036 -0.17321204 0.36934176 w=2 h=2 s=n,
1037 -0.1731182 0.36917156 w=2 h=2 s=n,
1038 -0.17316347 0.3692083 w=2 h=2 s=n,
1039 -0.17321007 0.36924845 w=2 h=2 s=n,
1040 -0.16592346 0.36916003 w=2 h=2 s=n,
1041 -0.15971681 0.36645395 w=2 h=2 s=n,
1042 -0.1570468 0.3792253 w=2 h=2 s=n,
1043 -0.15707904 0.37925324 w=2 h=2 s=n,
1044 -0.15486555 0.36886677 w=2 h=2 s=n,
1045 -0.15486589 0.36886278 w=2 h=2 s=n,
1046 -0.15485099 0.36887953 w=2 h=2 s=n,
1047 -0.15484066 0.3689387 w=2 h=2 s=n,
1048 -0.15476638 0.36886013 w=2 h=2 s=n,
1049 -0.15475981 0.3689005 w=2 h=2 s=n,
1050 -0.15473492 0.36897245 w=2 h=2 s=n,
1051 -0.15177217 0.3733192 w=2 h=2 s=n,
1052 -0.14993939 0.37358484 w=2 h=2 s=n,
1053 -0.14085995 0.37469703 w=2 h=2 s=n,
1054 -0.14755452 0.3657527 w=2 h=2 s=n,
1055 -0.14766058 0.36567172 w=2 h=2 s=n,
1056 -0.1477574 0.36561835 w=2 h=2 s=n,
1057 -0.14771725 0.3656743 w=2 h=2 s=n,
1058 -0.1475826 0.36583054 w=2 h=2 s=n,
1059 -0.1476722 0.36559594 w=2 h=2 s=n,
1060 -0.14770496 0.36557913 w=2 h=2 s=n,
1061 -0.14766681 0.3656291 w=2 h=2 s=n,
1062 -0.14755215 0.36575443 w=2 h=2 s=n,
1063 -0.14755042 0.365756 w=2 h=2 s=n,
1064 -0.14766338 0.36556053 w=2 h=2 s=n,
1065 -0.14764391 0.36558452 w=2 h=2 s=n,
1066 -0.14754367 0.3656878 w=2 h=2 s=n,
1067 -0.14753957 0.3656911 w=2 h=2 s=n,
1068 -0.14709406 0.36532757 w=2 h=2 s=n,
1069 -0.14749636 0.3651781 w=2 h=2 s=n,
1070 -0.14730693 0.36513487 w=2 h=2 s=n,
1071 -0.14725623 0.36525 w=2 h=2 s=n,
1072 -0.14708972 0.36532933 w=2 h=2 s=n,
1073 -0.14720316 0.3648664 w=2 h=2 s=n,
1074 -0.14703958 0.3652098 w=2 h=2 s=n,
1075 -0.14689156 0.365275 w=2 h=2 s=n,
1076 -0.14688723 0.36527675 w=2 h=2 s=n,
1077 -0.13965689 0.36446333 w=2 h=2 s=n,
1078 -0.13938996 0.3649475 w=2 h=2 s=n,
1079 -0.14448924 0.3561927 w=2 h=2 s=n,
1080 -0.14529622 0.35802463 w=2 h=2 s=n,
1081 -0.14519484 0.3581852 w=2 h=2 s=n,
;
VLABELS
2 'UPI00003B25EE_G1' l=9 x=-7 y=-1 a=4.3134065 f='Arial-PLAIN-11',
3 'UPI0009291067_G4' l=9 x=-7 y=-7 a=4.3852487,
4 'UPI00092D946C_G4' l=9 x=-5 y=-4 a=4.6223636,
5 'UPI0007FB4FA8_G4' l=9 x=-13 y=-106 a=1.5002264,
6 'UPI00005EF79B_G4' l=9 x=7 y=-7 a=4.8001766,
7 'UPI00020BF782_G4' l=9 x=7 y=-6 a=4.8594503,
8 'UPI000B7CCF26_G2' l=9 x=5 y=-6 a=4.9187484,
9 'UPI00092D9DF3_G4' l=9 x=7 y=-3 a=5.0195193,
10 'UPI0001C0981E_G4' l=9 x=5 y=2 a=5.145162,
11 'UPI0001E6D993_G4' l=9 x=10 y=9 a=5.208019,
12 'UPI0007A75752_G4' l=9 x=8 y=-1 a=5.4664307,
13 'UPI0007FB464B_G4' l=9 x=9 y=-4 a=5.3336544,
14 'UPI00092DB897_G4' l=9 x=9 y=-4 a=5.392929,
15 'UPI00092D90D1_G4' l=9 x=7 y=-9 a=5.329266,
16 'UPI00092DACBA_G4' l=9 x=9 y=-2 a=5.51148,
17 'UPI00076F1E58_G4' l=9 x=8 y=-3 a=5.4705176,
18 'UPI00058C62E6_G4' l=9 x=11 y=-1 a=5.72198,
19 'UPI00005F0EEA_G2' l=9 x=5 y=5 a=5.7221036,
20 'UPI00080C09BF_G4' x=15 y=-5 a=5.98573,
21 'UPI0003917CDC_G4' l=9 x=8 y=4 a=6.0316305,
22 'UPI0001AF8ADC_G4' l=9 x=7 y=2 a=6.1635075,
23 'UPI0002F46D0B_G4' l=9 x=8 y=6 a=0.30596647,
24 'UPI0003BEDAD2_G4' l=9 x=6 y=6 a=0.17670077,
25 'UPI00005F1BE0_G4' l=9 x=6 y=7 a=0.42231035,
26 'UPI000067362A_G4' l=9 x=5 y=10 a=0.548675,
27 'UPI00058CA78B_G4' l=9 x=4 y=8 a=0.5324194,
28 'UPI0002245125_G4' l=9 x=4 y=7 a=0.6177797,
29 'UPI000209C9FC_G2' l=9 x=3 y=7 a=0.6509015,
30 'UPI0002BC3A2E_G4' l=9 x=0 y=7 a=0.71017045,
31 'UPI0001B5B454_G4' l=9 x=1 y=8 a=1.0065743,
32 'UPI000530AE1A_G4' l=9 x=-3 y=5 a=1.0785275,
33 'UPI000535EBAA_G4' l=9 x=-4 y=7 a=1.0786505,
34 'UPI0005CB0D29_G4' l=9 x=-4 y=5 a=1.3301558,
35 'UPI00005F0037_G4' l=9 x=3 y=109 a=4.744443,
36 'UPI0002ABFF97_G4' l=9 x=3 y=8 a=1.5992924,
37 'UPI000771E52C_G4' l=9 x=4 y=8 a=1.6585828,
38 'UPI0001CB9117_G4' l=9 x=4 y=9 a=1.8956839,
39 'UPI00000E49D2_G3' l=9 x=1 y=8 a=1.9518181,
40 'UPI00038F52B5_G3' l=9 x=1 y=8 a=2.0110939,
41 'UPI000810C0CE_G3' l=9 x=5 y=9 a=1.9447048,
42 'UPI00092DA986_G3' l=9 x=-1 y=8 a=2.1889188,
43 'UPI0001887A37_G3' l=9 x=-3 y=12 a=2.2481945,
44 'UPI00074F860D_G3' l=9 x=-4 y=9 a=2.30747,
45 'UPI000807301C_G3' l=9 x=-3 y=10 a=2.3824537,
46 'UPI0002A1A3EA_G3' l=9 x=1 y=9 a=2.438587,
47 'UPI0001E1728E_G3' l=9 x=-4 y=6 a=2.4978626,
48 'UPI00092DB748_G3' l=9 x=-7 y=4 a=3.2464511,
49 'UPI000037640F_G3' l=9 x=-7 y=0 a=3.9703214,
50 'UPI0002A3734A_G1' l=9 x=-8 y=-5 a=4.148147,
51 'UPI000000CD3C_G3' l=9 x=-8 y=-5 a=4.254131,
191 'UPI000391710D_G3, UPI000578D381_G1, UPI0005FC7343_G1, UPI00092D7EA0_G1, UPI0007A74949_G1, UPI00038F962F_G1' l=9 x=-602 y=-281 a=0.439823,
283 'UPI00016A0A8C_G4' l=9 x=10 y=8 a=5.7805305,
405 'UPI0004658CB0_G4, UPI00005F1287_G4' l=9 x=17 y=5 a=0.12566388,
505 'UPI00092D7F6D_G1' l=9 x=-97 y=43 a=5.906194,
571 'UPI0005980B39_G1' l=9 x=-89 y=46 a=5.906194,
665 'UPI00076F270D_G3' l=9 x=-94 y=-47 a=0.50265485,
678 'UPI00074FA569_G1' l=9 x=-100 y=-30 a=0.31415927,
679 'UPI0005797E37_G1' l=9 x=-89 y=46 a=5.906194,
688 'UPI00092D9759_G1' l=9 x=-89 y=41 a=5.906194,
728 'UPI00019AF91D_G4' l=9 x=-1 y=6 a=1.0681417,
801 'UPI00090A5531_G3' l=9 x=-90 y=-39 a=0.43982297,
816 'UPI0001C3282B_G1' l=9 x=-91 y=-34 a=0.31415927,
817 'UPI00000E4A66_G3' l=9 x=-95 y=42 a=5.969026,
825 'UPI00000B27C8_G1' l=9 x=-88 y=45 a=5.906194,
841 'UPI000390E43C_G4' l=9 x=-15 y=107 a=4.900884,
843 'UPI000750B459_G4' l=9 x=-18 y=122 a=4.900884,
844 'UPI00090967BB_G4' l=9 x=-14 y=102 a=4.900884,
860 'UPI00080C150C_G4' l=9 x=-3 y=6 a=1.3823011,
866 'UPI00005F0DBD_G4' l=9 x=-1 y=6 a=1.0681417,
906 'UPI00071659E5_G4' l=9 x=6 y=4,
908 'UPI00080C08D5_G4' l=9 x=12 y=10,
927 'UPI00000BAB90_G1' l=9 x=-56 y=-100 a=1.0681417,
935 'UPI0001EB6ED2_G3' l=9 x=-73 y=-84 a=0.8796461,
943 'UPI0002B8E8C3_G3' l=9 x=-65 y=-72 a=0.8796461,
955 'UPI000224229A_G1' l=9 x=-99 y=-28 a=0.31415927,
956 'UPI0001F8D949_G1' l=9 x=-99 y=26 a=6.09469,
963 'UPI00092A793C_G1' l=9 x=-94 y=50 a=5.8433623,
964 'UPI0002242A36_G3' l=9 x=-95 y=57 a=5.7805305,
970 'UPI0001888EFC_G3' l=9 x=-87 y=57 a=5.7805305,
971 'UPI00092DC4B0_G3' l=9 x=-75 y=81 a=5.529203,
972 'UPI0005FC7C94_G3' l=9 x=-84 y=60 a=5.7176986,
982 'UPI0001C327EF_G3' l=9 x=-46 y=97 a=5.2150435,
1003 'UPI00080C0F70_G4' l=9 x=-3 y=7 a=1.445133,
1014 'UPI0006A04D8E_G4' l=9 x=-5 y=7 a=1.0053098,
1015 'UPI0001E6D971_G4' l=9 x=0 y=8 a=0.8796461,
1018 'UPI00021ADB8E_G4' l=9 x=0 y=7 a=0.942478,
1019 'UPI00092D8B81_G4, UPI00092DE8CA_G4' l=9 x=1 y=6 a=0.79908913,
1039 'UPI00005F1A8B_G4' l=9 x=4 y=6 a=0.439823,
1040 'UPI0000D50823_G4' l=9 x=16 y=2,
1041 'UPI000214CB6B_G4' l=9 x=12 y=-5 a=5.6548667,
1048 'UPI00092DE0C0_G4' l=9 x=8 y=-7 a=5.592035,
1051 'UPI00000D07E5_G2, UPI0005CFB5F3_G2' l=9 x=8 y=0 a=5.600393,
1053 'UPI00092DC035_G4' l=9 x=7 y=-9 a=5.2778754,
1063 'UPI00092D9226_G4' l=9 x=7 y=-4 a=5.08938,
1076 'UPI0001B5AF68_G4' l=9 x=-11 y=-107 a=1.5079648,
1077 'UPI0001F68B55_G2' l=9 x=-27 y=-106 a=1.3823011,
1078 'UPI000390012D_G4' l=9 x=-23 y=-105 a=1.3823012,
1081 'UPI0001E17E72_G4' l=9 x=-38 y=-100 a=1.2566373,
;
EDGES
1 1 2 s=4 w=0.010084346,
2 52 1 s=41 w=9.088968E-4,
3 53 52 s=53 w=0.003892745,
4 54 53 s=57 w=0.0032418037,
5 55 54 s=63 w=0.0011373482,
6 56 55 s=73 w=0.004313513,
7 57 56 s=83 w=0.33735135,
8 58 57 s=82 w=0.002001794,
9 59 57 s=86 w=0.026318265,
10 60 58 s=86 w=0.026318265,
11 60 59 s=82 w=0.002001794,
12 61 60 s=81 w=5.6494557E-4,
13 62 58 s=81 w=5.6494557E-4,
14 62 61 s=86 w=0.026318265,
15 63 59 s=97 w=5.3693057E-5,
16 64 60 s=97 w=5.3693057E-5,
17 64 63 s=82 w=0.002001794,
18 65 61 s=97 w=5.3693057E-5,
19 65 64 s=81 w=5.6494557E-4,
20 66 65 s=85 w=3.2573764E-4,
21 67 61 s=85 w=3.2573764E-4,
22 67 66 s=97 w=5.3693057E-5,
23 68 66 s=62 w=6.365946E-4,
24 69 67 s=62 w=6.365946E-4,
25 69 68 s=97 w=5.3693057E-5,
26 70 61 s=62 w=6.365946E-4,
27 70 69 s=85 w=3.2573764E-4,
28 71 62 s=62 w=6.365946E-4,
29 71 70 s=86 w=0.026318265,
30 72 58 s=62 w=6.365946E-4,
31 72 71 s=81 w=5.6494557E-4,
32 73 57 s=62 w=6.365946E-4,
33 73 72 s=82 w=0.002001794,
34 74 56 s=62 w=6.365946E-4,
35 74 73 s=83 w=0.33735135,
36 75 55 s=62 w=6.365946E-4,
37 75 74 s=73 w=0.004313513,
38 76 66 s=80 w=2.1462287E-4,
39 77 68 s=80 w=2.1462287E-4,
40 77 76 s=62 w=6.365946E-4,
41 78 69 s=80 w=2.1462287E-4,
42 78 77 s=97 w=5.3693057E-5,
43 79 70 s=80 w=2.1462287E-4,
44 79 78 s=85 w=3.2573764E-4,
45 80 71 s=80 w=2.1462287E-4,
46 80 79 s=86 w=0.026318265,
47 81 80 s=3 w=0.003914423,
48 82 71 s=3 w=0.003914423,
49 82 81 s=80 w=2.1462287E-4,
50 83 72 s=3 w=0.003914423,
51 83 82 s=81 w=5.6494557E-4,
52 84 73 s=3 w=0.003914423,
53 84 83 s=82 w=0.002001794,
54 85 74 s=3 w=0.003914423,
55 85 84 s=83 w=0.33735135,
56 86 75 s=3 w=0.003914423,
57 86 85 s=73 w=0.004313513,
58 87 55 s=3 w=0.003914423,
59 87 86 s=62 w=6.365946E-4,
60 88 54 s=3 w=0.003914423,
61 88 87 s=63 w=0.0011373482,
62 89 53 s=3 w=0.003914423,
63 89 88 s=57 w=0.0032418037,
64 90 52 s=3 w=0.003914423,
65 90 89 s=53 w=0.003892745,
66 91 1 s=3 w=0.003914423,
67 91 90 s=41 w=9.088968E-4,
68 92 85 s=2 w=0.0011073073,
69 93 86 s=2 w=0.0011073073,
70 93 92 s=73 w=0.004313513,
71 94 87 s=2 w=0.0011073073,
72 94 93 s=62 w=6.365946E-4,
73 95 88 s=2 w=0.0011073073,
74 95 94 s=63 w=0.0011373482,
75 96 89 s=2 w=0.0011073073,
76 96 95 s=57 w=0.0032418037,
77 97 90 s=2 w=0.0011073073,
78 97 96 s=53 w=0.003892745,
79 98 91 s=2 w=0.0011073073,
80 98 97 s=41 w=9.088968E-4,
81 98 51 s=1 w=0.004656376,
82 99 92 s=15 w=0.001521752,
83 100 93 s=15 w=0.001521752,
84 100 99 s=73 w=0.004313513,
85 101 94 s=15 w=0.001521752,
86 101 100 s=62 w=6.365946E-4,
87 102 95 s=15 w=0.001521752,
88 102 101 s=63 w=0.0011373482,
89 103 96 s=15 w=0.001521752,
90 103 102 s=57 w=0.0032418037,
91 104 97 s=15 w=0.001521752,
92 104 103 s=53 w=0.003892745,
93 105 98 s=15 w=0.001521752,
94 105 104 s=41 w=9.088968E-4,
95 106 100 s=14 w=9.3912904E-4,
96 107 101 s=14 w=9.3912904E-4,
97 107 106 s=62 w=6.365946E-4,
98 108 102 s=14 w=9.3912904E-4,
99 108 107 s=63 w=0.0011373482,
100 109 103 s=14 w=9.3912904E-4,
101 109 108 s=57 w=0.0032418037,
102 110 104 s=14 w=9.3912904E-4,
103 110 109 s=53 w=0.003892745,
104 111 105 s=14 w=9.3912904E-4,
105 111 110 s=41 w=9.088968E-4,
106 112 63 s=162 w=0.002360714,
107 113 64 s=162 w=0.002360714,
108 113 112 s=82 w=0.002001794,
109 114 65 s=162 w=0.002360714,
110 114 113 s=81 w=5.6494557E-4,
111 115 66 s=162 w=0.002360714,
112 115 114 s=85 w=3.2573764E-4,
113 116 76 s=162 w=0.002360714,
114 116 115 s=80 w=2.1462287E-4,
115 117 77 s=162 w=0.002360714,
116 117 116 s=62 w=6.365946E-4,
117 118 113 s=171 w=1.8989336E-4,
118 119 114 s=171 w=1.8989336E-4,
119 119 118 s=81 w=5.6494557E-4,
120 120 115 s=171 w=1.8989336E-4,
121 120 119 s=85 w=3.2573764E-4,
122 121 116 s=171 w=1.8989336E-4,
123 121 120 s=80 w=2.1462287E-4,
124 122 117 s=171 w=1.8989336E-4,
125 122 121 s=62 w=6.365946E-4,
126 123 118 s=170 w=2.3214529E-4,
127 124 119 s=170 w=2.3214529E-4,
128 124 123 s=81 w=5.6494557E-4,
129 125 120 s=170 w=2.3214529E-4,
130 125 124 s=85 w=3.2573764E-4,
131 126 121 s=170 w=2.3214529E-4,
132 126 125 s=80 w=2.1462287E-4,
133 127 122 s=170 w=2.3214529E-4,
134 127 126 s=62 w=6.365946E-4,
135 128 124 s=164 w=1.2040876E-4,
136 129 125 s=164 w=1.2040876E-4,
137 129 128 s=85 w=3.2573764E-4,
138 130 126 s=164 w=1.2040876E-4,
139 130 129 s=80 w=2.1462287E-4,
140 131 127 s=164 w=1.2040876E-4,
141 131 130 s=62 w=6.365946E-4,
142 132 122 s=164 w=1.2040876E-4,
143 132 131 s=170 w=2.3214529E-4,
144 133 117 s=164 w=1.2040876E-4,
145 133 132 s=171 w=1.8989336E-4,
146 134 123 s=169 w=5.5287883E-4,
147 135 124 s=169 w=5.5287883E-4,
148 135 134 s=81 w=5.6494557E-4,
149 136 128 s=169 w=5.5287883E-4,
150 136 135 s=164 w=1.2040876E-4,
151 137 129 s=169 w=5.5287883E-4,
152 137 136 s=85 w=3.2573764E-4,
153 138 130 s=169 w=5.5287883E-4,
154 138 137 s=80 w=2.1462287E-4,
155 139 131 s=169 w=5.5287883E-4,
156 139 138 s=62 w=6.365946E-4,
157 140 136 s=168 w=7.910131E-4,
158 141 137 s=168 w=7.910131E-4,
159 141 140 s=85 w=3.2573764E-4,
160 142 138 s=168 w=7.910131E-4,
161 142 141 s=80 w=2.1462287E-4,
162 143 139 s=168 w=7.910131E-4,
163 143 142 s=62 w=6.365946E-4,
164 144 123 s=174 w=0.0057483874,
165 145 134 s=174 w=0.0057483874,
166 145 144 s=169 w=5.5287883E-4,
167 146 135 s=174 w=0.0057483874,
168 146 145 s=81 w=5.6494557E-4,
169 147 136 s=174 w=0.0057483874,
170 147 146 s=164 w=1.2040876E-4,
171 148 140 s=174 w=0.0057483874,
172 148 147 s=168 w=7.910131E-4,
173 149 141 s=174 w=0.0057483874,
174 149 148 s=85 w=3.2573764E-4,
175 150 142 s=174 w=0.0057483874,
176 150 149 s=80 w=2.1462287E-4,
177 151 143 s=174 w=0.0057483874,
178 151 150 s=62 w=6.365946E-4,
179 152 108 s=24 w=0.0017928246,
180 153 109 s=24 w=0.0017928246,
181 153 152 s=57 w=0.0032418037,
182 153 46 s=54 w=0.0057318285,
183 153 47 s=52 w=0.0063553206,
184 154 110 s=24 w=0.0017928246,
185 154 153 s=53 w=0.003892745,
186 155 111 s=24 w=0.0017928246,
187 155 154 s=41 w=9.088968E-4,
188 156 148 s=167 w=3.8035528E-4,
189 157 149 s=167 w=3.8035528E-4,
190 157 156 s=85 w=3.2573764E-4,
191 158 150 s=167 w=3.8035528E-4,
192 158 157 s=80 w=2.1462287E-4,
193 159 151 s=167 w=3.8035528E-4,
194 159 158 s=62 w=6.365946E-4,
195 160 143 s=167 w=3.8035528E-4,
196 160 159 s=174 w=0.0057483874,
197 161 156 s=166 w=1.2580915E-4,
198 162 157 s=166 w=1.2580915E-4,
199 162 161 s=85 w=3.2573764E-4,
200 163 158 s=166 w=1.2580915E-4,
201 163 162 s=80 w=2.1462287E-4,
202 164 159 s=166 w=1.2580915E-4,
203 164 163 s=62 w=6.365946E-4,
204 165 160 s=166 w=1.2580915E-4,
205 165 164 s=174 w=0.0057483874,
206 166 154 s=22 w=1.280086E-4,
207 167 155 s=22 w=1.280086E-4,
208 167 166 s=41 w=9.088968E-4,
209 168 111 s=22 w=1.280086E-4,
210 168 167 s=24 w=0.0017928246,
211 169 162 s=153 w=0.0032401087,
212 170 163 s=153 w=0.0032401087,
213 170 169 s=80 w=2.1462287E-4,
214 171 164 s=153 w=0.0032401087,
215 171 170 s=62 w=6.365946E-4,
216 172 165 s=153 w=0.0032401087,
217 172 171 s=174 w=0.0057483874,
218 173 160 s=153 w=0.0032401087,
219 173 172 s=166 w=1.2580915E-4,
220 174 143 s=153 w=0.0032401087,
221 174 173 s=167 w=3.8035528E-4,
222 175 139 s=153 w=0.0032401087,
223 175 174 s=168 w=7.910131E-4,
224 176 131 s=153 w=0.0032401087,
225 176 175 s=169 w=5.5287883E-4,
226 177 132 s=153 w=0.0032401087,
227 177 176 s=170 w=2.3214529E-4,
228 178 133 s=153 w=0.0032401087,
229 178 177 s=171 w=1.8989336E-4,
230 179 117 s=153 w=0.0032401087,
231 179 178 s=164 w=1.2040876E-4,
232 180 77 s=153 w=0.0032401087,
233 180 179 s=162 w=0.002360714,
234 181 166 s=21 w=1.4716835E-4,
235 182 167 s=21 w=1.4716835E-4,
236 182 181 s=41 w=9.088968E-4,
237 183 168 s=21 w=1.4716835E-4,
238 183 182 s=24 w=0.0017928246,
239 184 181 s=20 w=1.2162313E-4,
240 185 182 s=20 w=1.2162313E-4,
241 185 184 s=41 w=9.088968E-4,
242 186 183 s=20 w=1.2162313E-4,
243 186 185 s=24 w=0.0017928246,
244 187 184 s=19 w=7.442939E-5,
245 188 185 s=19 w=7.442939E-5,
246 188 187 s=41 w=9.088968E-4,
247 189 186 s=19 w=7.442939E-5,
248 189 188 s=24 w=0.0017928246,
249 190 187 s=18 w=2.8441167E-5,
250 191 188 s=18 w=2.8441167E-5,
251 191 190 s=41 w=9.088968E-4,
252 192 189 s=18 w=2.8441167E-5,
253 192 191 s=24 w=0.0017928246,
254 193 77 s=79 w=0.0062736776,
255 194 78 s=79 w=0.0062736776,
256 194 193 s=97 w=5.3693057E-5,
257 195 79 s=79 w=0.0062736776,
258 195 194 s=85 w=3.2573764E-4,
259 196 80 s=79 w=0.0062736776,
260 196 195 s=86 w=0.026318265,
261 197 81 s=79 w=0.0062736776,
262 197 196 s=3 w=0.003914423,
263 198 193 s=78 w=8.893691E-4,
264 199 194 s=78 w=8.893691E-4,
265 199 198 s=97 w=5.3693057E-5,
266 200 195 s=78 w=8.893691E-4,
267 200 199 s=85 w=3.2573764E-4,
268 201 196 s=78 w=8.893691E-4,
269 201 200 s=86 w=0.026318265,
270 202 197 s=78 w=8.893691E-4,
271 202 201 s=3 w=0.003914423,
272 203 198 s=77 w=0.00249134,
273 204 199 s=77 w=0.00249134,
274 204 203 s=97 w=5.3693057E-5,
275 205 200 s=77 w=0.00249134,
276 205 204 s=85 w=3.2573764E-4,
277 206 201 s=77 w=0.00249134,
278 206 205 s=86 w=0.026318265,
279 207 202 s=77 w=0.00249134,
280 207 206 s=3 w=0.003914423,
281 208 112 s=206 w=0.005971564,
282 209 113 s=206 w=0.005971564,
283 209 208 s=82 w=0.002001794,
284 210 118 s=206 w=0.005971564,
285 210 209 s=171 w=1.8989336E-4,
286 211 123 s=206 w=0.005971564,
287 211 210 s=170 w=2.3214529E-4,
288 212 144 s=206 w=0.005971564,
289 212 211 s=174 w=0.0057483874,
290 213 145 s=206 w=0.005971564,
291 213 212 s=169 w=5.5287883E-4,
292 214 146 s=206 w=0.005971564,
293 214 213 s=81 w=5.6494557E-4,
294 215 147 s=206 w=0.005971564,
295 215 214 s=164 w=1.2040876E-4,
296 216 148 s=206 w=0.005971564,
297 216 215 s=168 w=7.910131E-4,
298 217 156 s=206 w=0.005971564,
299 217 216 s=167 w=3.8035528E-4,
300 218 161 s=206 w=0.005971564,
301 218 217 s=166 w=1.2580915E-4,
302 219 162 s=206 w=0.005971564,
303 219 218 s=85 w=3.2573764E-4,
304 220 193 s=96 w=0.003868851,
305 221 198 s=96 w=0.003868851,
306 221 220 s=78 w=8.893691E-4,
307 222 203 s=96 w=0.003868851,
308 222 221 s=77 w=0.00249134,
309 223 180 s=126 w=0.0011863066,
310 224 77 s=126 w=0.0011863066,
311 224 223 s=153 w=0.0032401087,
312 225 193 s=126 w=0.0011863066,
313 225 224 s=79 w=0.0062736776,
314 226 220 s=126 w=0.0011863066,
315 226 225 s=96 w=0.003868851,
316 227 221 s=126 w=0.0011863066,
317 227 226 s=78 w=8.893691E-4,
318 228 172 s=140 w=4.54962E-5,
319 229 173 s=140 w=4.54962E-5,
320 229 228 s=166 w=1.2580915E-4,
321 230 174 s=140 w=4.54962E-5,
322 230 229 s=167 w=3.8035528E-4,
323 231 175 s=140 w=4.54962E-5,
324 231 230 s=168 w=7.910131E-4,
325 232 176 s=140 w=4.54962E-5,
326 232 231 s=169 w=5.5287883E-4,
327 233 177 s=140 w=4.54962E-5,
328 233 232 s=170 w=2.3214529E-4,
329 234 178 s=140 w=4.54962E-5,
330 234 233 s=171 w=1.8989336E-4,
331 235 179 s=140 w=4.54962E-5,
332 235 234 s=164 w=1.2040876E-4,
333 236 180 s=140 w=4.54962E-5,
334 236 235 s=162 w=0.002360714,
335 237 223 s=140 w=4.54962E-5,
336 237 236 s=126 w=0.0011863066,
337 238 224 s=140 w=4.54962E-5,
338 238 237 s=153 w=0.0032401087,
339 239 154 s=40 w=2.4544593E-4,
340 240 166 s=40 w=2.4544593E-4,
341 240 239 s=22 w=1.280086E-4,
342 241 181 s=40 w=2.4544593E-4,
343 241 240 s=21 w=1.4716835E-4,
344 242 184 s=40 w=2.4544593E-4,
345 242 241 s=20 w=1.2162313E-4,
346 243 187 s=40 w=2.4544593E-4,
347 243 242 s=19 w=7.442939E-5,
348 244 190 s=40 w=2.4544593E-4,
349 244 243 s=18 w=2.8441167E-5,
350 245 191 s=40 w=2.4544593E-4,
351 245 244 s=41 w=9.088968E-4,
352 246 227 s=90 w=0.0018036519,
353 247 221 s=90 w=0.0018036519,
354 247 246 s=126 w=0.0011863066,
355 248 222 s=90 w=0.0018036519,
356 248 247 s=77 w=0.00249134,
357 249 203 s=90 w=0.0018036519,
358 249 248 s=96 w=0.003868851,
359 250 204 s=90 w=0.0018036519,
360 250 249 s=97 w=5.3693057E-5,
361 251 234 s=135 w=0.0073238066,
362 252 235 s=135 w=0.0073238066,
363 252 251 s=164 w=1.2040876E-4,
364 253 236 s=135 w=0.0073238066,
365 253 252 s=162 w=0.002360714,
366 254 237 s=135 w=0.0073238066,
367 254 253 s=126 w=0.0011863066,
368 255 238 s=135 w=0.0073238066,
369 255 254 s=153 w=0.0032401087,
370 256 224 s=135 w=0.0073238066,
371 256 255 s=140 w=4.54962E-5,
372 257 228 s=144 w=4.2151692E-4,
373 258 229 s=144 w=4.2151692E-4,
374 258 257 s=166 w=1.2580915E-4,
375 259 230 s=144 w=4.2151692E-4,
376 259 258 s=167 w=3.8035528E-4,
377 260 231 s=144 w=4.2151692E-4,
378 260 259 s=168 w=7.910131E-4,
379 261 232 s=144 w=4.2151692E-4,
380 261 260 s=169 w=5.5287883E-4,
381 262 233 s=144 w=4.2151692E-4,
382 262 261 s=170 w=2.3214529E-4,
383 263 234 s=144 w=4.2151692E-4,
384 263 262 s=171 w=1.8989336E-4,
385 264 251 s=144 w=4.2151692E-4,
386 264 263 s=135 w=0.0073238066,
387 265 252 s=144 w=4.2151692E-4,
388 265 264 s=164 w=1.2040876E-4,
389 266 253 s=144 w=4.2151692E-4,
390 266 265 s=162 w=0.002360714,
391 267 254 s=144 w=4.2151692E-4,
392 267 266 s=126 w=0.0011863066,
393 268 255 s=144 w=4.2151692E-4,
394 268 267 s=153 w=0.0032401087,
395 269 171 s=152 w=4.263405E-5,
396 270 172 s=152 w=4.263405E-5,
397 270 269 s=174 w=0.0057483874,
398 271 228 s=152 w=4.263405E-5,
399 271 270 s=140 w=4.54962E-5,
400 272 257 s=152 w=4.263405E-5,
401 272 271 s=144 w=4.2151692E-4,
402 273 258 s=152 w=4.263405E-5,
403 273 272 s=166 w=1.2580915E-4,
404 274 259 s=152 w=4.263405E-5,
405 274 273 s=167 w=3.8035528E-4,
406 275 260 s=152 w=4.263405E-5,
407 275 274 s=168 w=7.910131E-4,
408 276 261 s=152 w=4.263405E-5,
409 276 275 s=169 w=5.5287883E-4,
410 277 262 s=152 w=4.263405E-5,
411 277 276 s=170 w=2.3214529E-4,
412 278 263 s=152 w=4.263405E-5,
413 278 277 s=171 w=1.8989336E-4,
414 279 264 s=152 w=4.263405E-5,
415 279 278 s=135 w=0.0073238066,
416 280 265 s=152 w=4.263405E-5,
417 280 279 s=164 w=1.2040876E-4,
418 281 266 s=152 w=4.263405E-5,
419 281 280 s=162 w=0.002360714,
420 282 267 s=152 w=4.263405E-5,
421 282 281 s=126 w=0.0011863066,
422 283 170 s=161 w=0.003338579,
423 284 171 s=161 w=0.003338579,
424 284 283 s=62 w=6.365946E-4,
425 285 269 s=161 w=0.003338579,
426 285 284 s=152 w=4.263405E-5,
427 286 270 s=161 w=0.003338579,
428 286 285 s=174 w=0.0057483874,
429 287 271 s=161 w=0.003338579,
430 287 286 s=140 w=4.54962E-5,
431 288 272 s=161 w=0.003338579,
432 288 287 s=144 w=4.2151692E-4,
433 289 273 s=161 w=0.003338579,
434 289 288 s=166 w=1.2580915E-4,
435 290 274 s=161 w=0.003338579,
436 290 289 s=167 w=3.8035528E-4,
437 291 275 s=161 w=0.003338579,
438 291 290 s=168 w=7.910131E-4,
439 292 276 s=161 w=0.003338579,
440 292 291 s=169 w=5.5287883E-4,
441 293 277 s=161 w=0.003338579,
442 293 292 s=170 w=2.3214529E-4,
443 294 278 s=161 w=0.003338579,
444 294 293 s=171 w=1.8989336E-4,
445 295 279 s=161 w=0.003338579,
446 295 294 s=135 w=0.0073238066,
447 296 280 s=161 w=0.003338579,
448 296 295 s=164 w=1.2040876E-4,
449 297 216 s=198 w=1.7812541E-5,
450 298 217 s=198 w=1.7812541E-5,
451 298 297 s=167 w=3.8035528E-4,
452 299 218 s=198 w=1.7812541E-5,
453 299 298 s=166 w=1.2580915E-4,
454 300 219 s=198 w=1.7812541E-5,
455 300 299 s=85 w=3.2573764E-4,
456 301 162 s=198 w=1.7812541E-5,
457 301 300 s=206 w=0.005971564,
458 302 239 s=39 w=1.0851147E-4,
459 303 240 s=39 w=1.0851147E-4,
460 303 302 s=22 w=1.280086E-4,
461 304 241 s=39 w=1.0851147E-4,
462 304 303 s=21 w=1.4716835E-4,
463 305 242 s=39 w=1.0851147E-4,
464 305 304 s=20 w=1.2162313E-4,
465 306 243 s=39 w=1.0851147E-4,
466 306 305 s=19 w=7.442939E-5,
467 307 244 s=39 w=1.0851147E-4,
468 307 306 s=18 w=2.8441167E-5,
469 308 245 s=39 w=1.0851147E-4,
470 308 307 s=41 w=9.088968E-4,
471 309 288 s=149 w=4.98433E-4,
472 310 289 s=149 w=4.98433E-4,
473 310 309 s=166 w=1.2580915E-4,
474 311 290 s=149 w=4.98433E-4,
475 311 310 s=167 w=3.8035528E-4,
476 312 291 s=149 w=4.98433E-4,
477 312 311 s=168 w=7.910131E-4,
478 313 292 s=149 w=4.98433E-4,
479 313 312 s=169 w=5.5287883E-4,
480 314 293 s=149 w=4.98433E-4,
481 314 313 s=170 w=2.3214529E-4,
482 315 294 s=149 w=4.98433E-4,
483 315 314 s=171 w=1.8989336E-4,
484 316 295 s=149 w=4.98433E-4,
485 316 315 s=135 w=0.0073238066,
486 317 296 s=149 w=4.98433E-4,
487 317 316 s=164 w=1.2040876E-4,
488 318 280 s=149 w=4.98433E-4,
489 318 317 s=161 w=0.003338579,
490 319 281 s=149 w=4.98433E-4,
491 319 318 s=162 w=0.002360714,
492 320 282 s=149 w=4.98433E-4,
493 320 319 s=126 w=0.0011863066,
494 321 267 s=149 w=4.98433E-4,
495 321 320 s=152 w=4.263405E-5,
496 322 268 s=149 w=4.98433E-4,
497 322 321 s=153 w=0.0032401087,
498 323 297 s=205 w=1.8227559E-4,
499 324 298 s=205 w=1.8227559E-4,
500 324 323 s=167 w=3.8035528E-4,
501 325 299 s=205 w=1.8227559E-4,
502 325 324 s=166 w=1.2580915E-4,
503 326 300 s=205 w=1.8227559E-4,
504 326 325 s=85 w=3.2573764E-4,
505 327 303 s=38 w=7.269298E-5,
506 328 304 s=38 w=7.269298E-5,
507 328 327 s=21 w=1.4716835E-4,
508 329 305 s=38 w=7.269298E-5,
509 329 328 s=20 w=1.2162313E-4,
510 330 306 s=38 w=7.269298E-5,
511 330 329 s=19 w=7.442939E-5,
512 331 307 s=38 w=7.269298E-5,
513 331 330 s=18 w=2.8441167E-5,
514 332 308 s=38 w=7.269298E-5,
515 332 331 s=41 w=9.088968E-4,
516 333 248 s=88 w=8.418092E-5,
517 334 249 s=88 w=8.418092E-5,
518 334 333 s=96 w=0.003868851,
519 335 250 s=88 w=8.418092E-5,
520 335 334 s=97 w=5.3693057E-5,
521 336 204 s=88 w=8.418092E-5,
522 336 335 s=90 w=0.0018036519,
523 337 309 s=151 w=4.6091696E-4,
524 338 310 s=151 w=4.6091696E-4,
525 338 337 s=166 w=1.2580915E-4,
526 339 311 s=151 w=4.6091696E-4,
527 339 338 s=167 w=3.8035528E-4,
528 340 312 s=151 w=4.6091696E-4,
529 340 339 s=168 w=7.910131E-4,
530 341 313 s=151 w=4.6091696E-4,
531 341 340 s=169 w=5.5287883E-4,
532 342 314 s=151 w=4.6091696E-4,
533 342 341 s=170 w=2.3214529E-4,
534 343 315 s=151 w=4.6091696E-4,
535 343 342 s=171 w=1.8989336E-4,
536 344 316 s=151 w=4.6091696E-4,
537 344 343 s=135 w=0.0073238066,
538 345 317 s=151 w=4.6091696E-4,
539 345 344 s=164 w=1.2040876E-4,
540 346 318 s=151 w=4.6091696E-4,
541 346 345 s=161 w=0.003338579,
542 347 319 s=151 w=4.6091696E-4,
543 347 346 s=162 w=0.002360714,
544 348 320 s=151 w=4.6091696E-4,
545 348 347 s=126 w=0.0011863066,
546 349 328 s=37 w=3.474267E-5,
547 350 329 s=37 w=3.474267E-5,
548 350 349 s=20 w=1.2162313E-4,
549 351 330 s=37 w=3.474267E-5,
550 351 350 s=19 w=7.442939E-5,
551 352 331 s=37 w=3.474267E-5,
552 352 351 s=18 w=2.8441167E-5,
553 353 332 s=37 w=3.474267E-5,
554 353 352 s=41 w=9.088968E-4,
555 354 333 s=87 w=3.4843677E-5,
556 355 334 s=87 w=3.4843677E-5,
557 355 354 s=96 w=0.003868851,
558 356 335 s=87 w=3.4843677E-5,
559 356 355 s=97 w=5.3693057E-5,
560 356 37 s=89 w=0.00952883,
561 357 336 s=87 w=3.4843677E-5,
562 357 356 s=90 w=0.0018036519,
563 358 248 s=104 w=1.0373686E-6,
564 359 333 s=104 w=1.0373686E-6,
565 359 358 s=88 w=8.418092E-5,
566 360 354 s=104 w=1.0373686E-6,
567 360 359 s=87 w=3.4843677E-5,
568 361 337 s=155 w=3.723813E-4,
569 362 338 s=155 w=3.723813E-4,
570 362 361 s=166 w=1.2580915E-4,
571 363 339 s=155 w=3.723813E-4,
572 363 362 s=167 w=3.8035528E-4,
573 364 340 s=155 w=3.723813E-4,
574 364 363 s=168 w=7.910131E-4,
575 365 341 s=155 w=3.723813E-4,
576 365 364 s=169 w=5.5287883E-4,
577 366 342 s=155 w=3.723813E-4,
578 366 365 s=170 w=2.3214529E-4,
579 367 343 s=155 w=3.723813E-4,
580 367 366 s=171 w=1.8989336E-4,
581 368 344 s=155 w=3.723813E-4,
582 368 367 s=135 w=0.0073238066,
583 369 345 s=155 w=3.723813E-4,
584 369 368 s=164 w=1.2040876E-4,
585 370 346 s=155 w=3.723813E-4,
586 370 369 s=161 w=0.003338579,
587 371 347 s=155 w=3.723813E-4,
588 371 370 s=162 w=0.002360714,
589 372 348 s=155 w=3.723813E-4,
590 372 371 s=126 w=0.0011863066,
591 373 326 s=195 w=2.6542884E-5,
592 374 300 s=195 w=2.6542884E-5,
593 374 373 s=205 w=1.8227559E-4,
594 375 301 s=195 w=2.6542884E-5,
595 375 374 s=206 w=0.005971564,
596 376 162 s=195 w=2.6542884E-5,
597 376 375 s=198 w=1.7812541E-5,
598 377 169 s=195 w=2.6542884E-5,
599 377 376 s=153 w=0.0032401087,
600 378 350 s=36 w=8.1456055E-6,
601 379 351 s=36 w=8.1456055E-6,
602 379 378 s=19 w=7.442939E-5,
603 380 352 s=36 w=8.1456055E-6,
604 380 379 s=18 w=2.8441167E-5,
605 381 353 s=36 w=8.1456055E-6,
606 381 380 s=41 w=9.088968E-4,
607 382 358 s=109 w=1.8527247E-4,
608 383 359 s=109 w=1.8527247E-4,
609 383 382 s=88 w=8.418092E-5,
610 384 360 s=109 w=1.8527247E-4,
611 384 383 s=87 w=3.4843677E-5,
612 385 372 s=134 w=0.007521884,
613 386 348 s=134 w=0.007521884,
614 386 385 s=155 w=3.723813E-4,
615 387 320 s=134 w=0.007521884,
616 387 386 s=151 w=4.6091696E-4,
617 388 321 s=134 w=0.007521884,
618 388 387 s=152 w=4.263405E-5,
619 389 322 s=134 w=0.007521884,
620 389 388 s=153 w=0.0032401087,
621 390 268 s=134 w=0.007521884,
622 390 389 s=149 w=4.98433E-4,
623 391 255 s=134 w=0.007521884,
624 391 390 s=144 w=4.2151692E-4,
625 392 256 s=134 w=0.007521884,
626 392 391 s=140 w=4.54962E-5,
627 393 361 s=157 w=1.943398E-4,
628 394 362 s=157 w=1.943398E-4,
629 394 393 s=166 w=1.2580915E-4,
630 395 363 s=157 w=1.943398E-4,
631 395 394 s=167 w=3.8035528E-4,
632 396 364 s=157 w=1.943398E-4,
633 396 395 s=168 w=7.910131E-4,
634 397 365 s=157 w=1.943398E-4,
635 397 396 s=169 w=5.5287883E-4,
636 398 366 s=157 w=1.943398E-4,
637 398 397 s=170 w=2.3214529E-4,
638 399 367 s=157 w=1.943398E-4,
639 399 398 s=171 w=1.8989336E-4,
640 400 368 s=157 w=1.943398E-4,
641 400 399 s=135 w=0.0073238066,
642 401 369 s=157 w=1.943398E-4,
643 401 400 s=164 w=1.2040876E-4,
644 402 370 s=157 w=1.943398E-4,
645 402 401 s=161 w=0.003338579,
646 403 371 s=157 w=1.943398E-4,
647 403 402 s=162 w=0.002360714,
648 404 372 s=157 w=1.943398E-4,
649 404 403 s=126 w=0.0011863066,
650 404 24 s=158 w=0.009889993,
651 405 385 s=157 w=1.943398E-4,
652 405 404 s=134 w=0.007521884,
653 406 373 s=194 w=3.0912543E-5,
654 407 374 s=194 w=3.0912543E-5,
655 407 406 s=205 w=1.8227559E-4,
656 408 375 s=194 w=3.0912543E-5,
657 408 407 s=206 w=0.005971564,
658 409 376 s=194 w=3.0912543E-5,
659 409 408 s=198 w=1.7812541E-5,
660 410 377 s=194 w=3.0912543E-5,
661 410 409 s=153 w=0.0032401087,
662 411 323 s=211 w=1.2756484E-4,
663 412 324 s=211 w=1.2756484E-4,
664 412 411 s=167 w=3.8035528E-4,
665 413 325 s=211 w=1.2756484E-4,
666 413 412 s=166 w=1.2580915E-4,
667 414 326 s=211 w=1.2756484E-4,
668 414 413 s=85 w=3.2573764E-4,
669 415 373 s=211 w=1.2756484E-4,
670 415 414 s=195 w=2.6542884E-5,
671 416 406 s=211 w=1.2756484E-4,
672 416 415 s=194 w=3.0912543E-5,
673 417 379 s=35 w=8.536278E-6,
674 418 380 s=35 w=8.536278E-6,
675 418 417 s=18 w=2.8441167E-5,
676 419 381 s=35 w=8.536278E-6,
677 419 418 s=41 w=9.088968E-4,
678 420 207 s=61 w=0.009880591,
679 421 202 s=61 w=0.009880591,
680 421 420 s=77 w=0.00249134,
681 422 197 s=61 w=0.009880591,
682 422 421 s=78 w=8.893691E-4,
683 423 81 s=61 w=0.009880591,
684 423 422 s=79 w=0.0062736776,
685 424 82 s=61 w=0.009880591,
686 424 423 s=80 w=2.1462287E-4,
687 425 83 s=61 w=0.009880591,
688 425 424 s=81 w=5.6494557E-4,
689 426 84 s=61 w=0.009880591,
690 426 425 s=82 w=0.002001794,
691 427 85 s=61 w=0.009880591,
692 427 426 s=83 w=0.33735135,
693 428 92 s=61 w=0.009880591,
694 428 427 s=2 w=0.0011073073,
695 429 99 s=61 w=0.009880591,
696 429 428 s=15 w=0.001521752,
697 430 100 s=61 w=0.009880591,
698 430 429 s=73 w=0.004313513,
699 431 106 s=61 w=0.009880591,
700 431 430 s=14 w=9.3912904E-4,
701 432 383 s=103 w=1.6256499E-4,
702 433 384 s=103 w=1.6256499E-4,
703 433 432 s=87 w=3.4843677E-5,
704 434 360 s=103 w=1.6256499E-4,
705 434 433 s=109 w=1.8527247E-4,
706 435 382 s=108 w=5.713055E-5,
707 436 383 s=108 w=5.713055E-5,
708 436 435 s=88 w=8.418092E-5,
709 437 432 s=108 w=5.713055E-5,
710 437 436 s=103 w=1.6256499E-4,
711 438 433 s=108 w=5.713055E-5,
712 438 437 s=87 w=3.4843677E-5,
713 439 382 s=113 w=1.7287578E-4,
714 440 435 s=113 w=1.7287578E-4,
715 440 439 s=108 w=5.713055E-5,
716 441 436 s=113 w=1.7287578E-4,
717 441 440 s=88 w=8.418092E-5,
718 442 437 s=113 w=1.7287578E-4,
719 442 441 s=103 w=1.6256499E-4,
720 443 438 s=113 w=1.7287578E-4,
721 443 442 s=87 w=3.4843677E-5,
722 444 416 s=193 w=6.286114E-5,
723 445 406 s=193 w=6.286114E-5,
724 445 444 s=211 w=1.2756484E-4,
725 446 407 s=193 w=6.286114E-5,
726 446 445 s=205 w=1.8227559E-4,
727 447 408 s=193 w=6.286114E-5,
728 447 446 s=206 w=0.005971564,
729 448 409 s=193 w=6.286114E-5,
730 448 447 s=198 w=1.7812541E-5,
731 449 410 s=193 w=6.286114E-5,
732 449 448 s=153 w=0.0032401087,
733 450 411 s=214 w=1.10548644E-4,
734 451 412 s=214 w=1.10548644E-4,
735 451 450 s=167 w=3.8035528E-4,
736 452 413 s=214 w=1.10548644E-4,
737 452 451 s=166 w=1.2580915E-4,
738 453 414 s=214 w=1.10548644E-4,
739 453 452 s=85 w=3.2573764E-4,
740 454 415 s=214 w=1.10548644E-4,
741 454 453 s=195 w=2.6542884E-5,
742 455 416 s=214 w=1.10548644E-4,
743 455 454 s=194 w=3.0912543E-5,
744 456 444 s=214 w=1.10548644E-4,
745 456 455 s=193 w=6.286114E-5,
746 457 418 s=34 w=1.1089234E-5,
747 458 419 s=34 w=1.1089234E-5,
748 458 457 s=41 w=9.088968E-4,
749 459 443 s=102 w=1.1693374E-4,
750 460 438 s=102 w=1.1693374E-4,
751 460 459 s=113 w=1.7287578E-4,
752 461 433 s=102 w=1.1693374E-4,
753 461 460 s=108 w=5.713055E-5,
754 462 434 s=102 w=1.1693374E-4,
755 462 461 s=109 w=1.8527247E-4,
756 463 442 s=107 w=1.8792982E-4,
757 464 443 s=107 w=1.8792982E-4,
758 464 463 s=87 w=3.4843677E-5,
759 465 459 s=107 w=1.8792982E-4,
760 465 464 s=102 w=1.1693374E-4,
761 466 460 s=107 w=1.8792982E-4,
762 466 465 s=113 w=1.7287578E-4,
763 467 439 s=116 w=1.3032914E-4,
764 468 440 s=116 w=1.3032914E-4,
765 468 467 s=108 w=5.713055E-5,
766 469 441 s=116 w=1.3032914E-4,
767 469 468 s=88 w=8.418092E-5,
768 470 442 s=116 w=1.3032914E-4,
769 470 469 s=103 w=1.6256499E-4,
770 471 463 s=116 w=1.3032914E-4,
771 471 470 s=107 w=1.8792982E-4,
772 472 464 s=116 w=1.3032914E-4,
773 472 471 s=87 w=3.4843677E-5,
774 473 465 s=116 w=1.3032914E-4,
775 473 472 s=102 w=1.1693374E-4,
776 474 389 s=127 w=0.0018036314,
777 475 390 s=127 w=0.0018036314,
778 475 474 s=149 w=4.98433E-4,
779 476 391 s=127 w=0.0018036314,
780 476 475 s=144 w=4.2151692E-4,
781 477 392 s=127 w=0.0018036314,
782 477 476 s=140 w=4.54962E-5,
783 478 256 s=127 w=0.0018036314,
784 478 477 s=134 w=0.007521884,
785 479 224 s=127 w=0.0018036314,
786 479 478 s=135 w=0.0073238066,
787 480 225 s=127 w=0.0018036314,
788 480 479 s=79 w=0.0062736776,
789 481 226 s=127 w=0.0018036314,
790 481 480 s=96 w=0.003868851,
791 482 444 s=192 w=6.8862224E-5,
792 483 445 s=192 w=6.8862224E-5,
793 483 482 s=211 w=1.2756484E-4,
794 484 446 s=192 w=6.8862224E-5,
795 484 483 s=205 w=1.8227559E-4,
796 485 447 s=192 w=6.8862224E-5,
797 485 484 s=206 w=0.005971564,
798 486 448 s=192 w=6.8862224E-5,
799 486 485 s=198 w=1.7812541E-5,
800 487 449 s=192 w=6.8862224E-5,
801 487 486 s=153 w=0.0032401087,
802 488 450 s=217 w=3.6813075E-5,
803 489 451 s=217 w=3.6813075E-5,
804 489 488 s=167 w=3.8035528E-4,
805 490 452 s=217 w=3.6813075E-5,
806 490 489 s=166 w=1.2580915E-4,
807 490 7 s=219 w=0.011051223,
808 491 453 s=217 w=3.6813075E-5,
809 491 490 s=85 w=3.2573764E-4,
810 492 454 s=217 w=3.6813075E-5,
811 492 491 s=195 w=2.6542884E-5,
812 493 455 s=217 w=3.6813075E-5,
813 493 492 s=194 w=3.0912543E-5,
814 494 457 s=33 w=2.6867205E-5,
815 495 458 s=33 w=2.6867205E-5,
816 495 494 s=41 w=9.088968E-4,
817 496 327 s=42 w=3.5889112E-5,
818 497 328 s=42 w=3.5889112E-5,
819 497 496 s=21 w=1.4716835E-4,
820 498 349 s=42 w=3.5889112E-5,
821 498 497 s=37 w=3.474267E-5,
822 499 350 s=42 w=3.5889112E-5,
823 499 498 s=20 w=1.2162313E-4,
824 500 378 s=42 w=3.5889112E-5,
825 500 499 s=36 w=8.1456055E-6,
826 501 379 s=42 w=3.5889112E-5,
827 501 500 s=19 w=7.442939E-5,
828 502 417 s=42 w=3.5889112E-5,
829 502 501 s=35 w=8.536278E-6,
830 503 418 s=42 w=3.5889112E-5,
831 503 502 s=18 w=2.8441167E-5,
832 504 457 s=42 w=3.5889112E-5,
833 504 503 s=34 w=1.1089234E-5,
834 505 494 s=42 w=3.5889112E-5,
835 505 504 s=33 w=2.6867205E-5,
836 506 429 s=60 w=0.0010491023,
837 507 430 s=60 w=0.0010491023,
838 507 506 s=73 w=0.004313513,
839 508 431 s=60 w=0.0010491023,
840 508 507 s=14 w=9.3912904E-4,
841 509 204 s=70 w=2.3736237E-4,
842 510 205 s=70 w=2.3736237E-4,
843 510 509 s=85 w=3.2573764E-4,
844 511 206 s=70 w=2.3736237E-4,
845 511 510 s=86 w=0.026318265,
846 512 207 s=70 w=2.3736237E-4,
847 512 511 s=3 w=0.003914423,
848 513 420 s=70 w=2.3736237E-4,
849 513 512 s=61 w=0.009880591,
850 514 421 s=70 w=2.3736237E-4,
851 514 513 s=77 w=0.00249134,
852 515 422 s=70 w=2.3736237E-4,
853 515 514 s=78 w=8.893691E-4,
854 516 423 s=70 w=2.3736237E-4,
855 516 515 s=79 w=0.0062736776,
856 517 424 s=70 w=2.3736237E-4,
857 517 516 s=80 w=2.1462287E-4,
858 518 425 s=70 w=2.3736237E-4,
859 518 517 s=81 w=5.6494557E-4,
860 519 426 s=70 w=2.3736237E-4,
861 519 518 s=82 w=0.002001794,
862 520 427 s=70 w=2.3736237E-4,
863 520 519 s=83 w=0.33735135,
864 521 428 s=70 w=2.3736237E-4,
865 521 520 s=2 w=0.0011073073,
866 522 429 s=70 w=2.3736237E-4,
867 522 521 s=15 w=0.001521752,
868 523 506 s=70 w=2.3736237E-4,
869 523 522 s=60 w=0.0010491023,
870 524 507 s=70 w=2.3736237E-4,
871 524 523 s=73 w=0.004313513,
872 525 508 s=70 w=2.3736237E-4,
873 525 524 s=14 w=9.3912904E-4,
874 526 473 s=101 w=7.807546E-5,
875 527 465 s=101 w=7.807546E-5,
876 527 526 s=116 w=1.3032914E-4,
877 528 466 s=101 w=7.807546E-5,
878 528 527 s=113 w=1.7287578E-4,
879 529 460 s=101 w=7.807546E-5,
880 529 528 s=107 w=1.8792982E-4,
881 530 461 s=101 w=7.807546E-5,
882 530 529 s=108 w=5.713055E-5,
883 531 462 s=101 w=7.807546E-5,
884 531 530 s=109 w=1.8527247E-4,
885 532 473 s=106 w=1.2154511E-4,
886 533 526 s=106 w=1.2154511E-4,
887 533 532 s=101 w=7.807546E-5,
888 534 527 s=106 w=1.2154511E-4,
889 534 533 s=116 w=1.3032914E-4,
890 535 528 s=106 w=1.2154511E-4,
891 535 534 s=113 w=1.7287578E-4,
892 536 471 s=112 w=1.3846347E-4,
893 537 472 s=112 w=1.3846347E-4,
894 537 536 s=87 w=3.4843677E-5,
895 538 473 s=112 w=1.3846347E-4,
896 538 537 s=102 w=1.1693374E-4,
897 539 532 s=112 w=1.3846347E-4,
898 539 538 s=106 w=1.2154511E-4,
899 540 533 s=112 w=1.3846347E-4,
900 540 539 s=101 w=7.807546E-5,
901 541 534 s=112 w=1.3846347E-4,
902 541 540 s=116 w=1.3032914E-4,
903 542 467 s=118 w=6.701696E-5,
904 543 468 s=118 w=6.701696E-5,
905 543 542 s=108 w=5.713055E-5,
906 544 469 s=118 w=6.701696E-5,
907 544 543 s=88 w=8.418092E-5,
908 545 470 s=118 w=6.701696E-5,
909 545 544 s=103 w=1.6256499E-4,
910 546 471 s=118 w=6.701696E-5,
911 546 545 s=107 w=1.8792982E-4,
912 547 536 s=118 w=6.701696E-5,
913 547 546 s=112 w=1.3846347E-4,
914 548 537 s=118 w=6.701696E-5,
915 548 547 s=87 w=3.4843677E-5,
916 549 538 s=118 w=6.701696E-5,
917 549 548 s=102 w=1.1693374E-4,
918 550 539 s=118 w=6.701696E-5,
919 550 549 s=106 w=1.2154511E-4,
920 551 540 s=118 w=6.701696E-5,
921 551 550 s=101 w=7.807546E-5,
922 552 483 s=191 w=1.5368734E-5,
923 553 484 s=191 w=1.5368734E-5,
924 553 552 s=205 w=1.8227559E-4,
925 554 485 s=191 w=1.5368734E-5,
926 554 553 s=206 w=0.005971564,
927 555 486 s=191 w=1.5368734E-5,
928 555 554 s=198 w=1.7812541E-5,
929 556 487 s=191 w=1.5368734E-5,
930 556 555 s=153 w=0.0032401087,
931 557 493 s=204 w=1.4390734E-4,
932 558 455 s=204 w=1.4390734E-4,
933 558 557 s=217 w=3.6813075E-5,
934 559 456 s=204 w=1.4390734E-4,
935 559 558 s=193 w=6.286114E-5,
936 560 444 s=204 w=1.4390734E-4,
937 560 559 s=214 w=1.10548644E-4,
938 561 482 s=204 w=1.4390734E-4,
939 561 560 s=192 w=6.8862224E-5,
940 562 483 s=204 w=1.4390734E-4,
941 562 561 s=211 w=1.2756484E-4,
942 563 552 s=204 w=1.4390734E-4,
943 563 562 s=191 w=1.5368734E-5,
944 564 191 s=13 w=4.8616934E-5,
945 565 192 s=13 w=4.8616934E-5,
946 565 564 s=24 w=0.0017928246,
947 566 189 s=13 w=4.8616934E-5,
948 566 565 s=18 w=2.8441167E-5,
949 567 186 s=13 w=4.8616934E-5,
950 567 566 s=19 w=7.442939E-5,
951 568 183 s=13 w=4.8616934E-5,
952 568 567 s=20 w=1.2162313E-4,
953 569 168 s=13 w=4.8616934E-5,
954 569 568 s=21 w=1.4716835E-4,
955 570 111 s=13 w=4.8616934E-5,
956 570 569 s=22 w=1.280086E-4,
957 571 494 s=32 w=5.603363E-5,
958 572 495 s=32 w=5.603363E-5,
959 572 571 s=41 w=9.088968E-4,
960 573 496 s=44 w=4.1915988E-5,
961 574 497 s=44 w=4.1915988E-5,
962 574 573 s=21 w=1.4716835E-4,
963 575 498 s=44 w=4.1915988E-5,
964 575 574 s=37 w=3.474267E-5,
965 576 499 s=44 w=4.1915988E-5,
966 576 575 s=20 w=1.2162313E-4,
967 577 500 s=44 w=4.1915988E-5,
968 577 576 s=36 w=8.1456055E-6,
969 578 501 s=44 w=4.1915988E-5,
970 578 577 s=19 w=7.442939E-5,
971 579 502 s=44 w=4.1915988E-5,
972 579 578 s=35 w=8.536278E-6,
973 580 503 s=44 w=4.1915988E-5,
974 580 579 s=18 w=2.8441167E-5,
975 581 504 s=44 w=4.1915988E-5,
976 581 580 s=34 w=1.1089234E-5,
977 582 522 s=68 w=0.002519985,
978 583 523 s=68 w=0.002519985,
979 583 582 s=60 w=0.0010491023,
980 584 524 s=68 w=0.002519985,
981 584 583 s=73 w=0.004313513,
982 585 525 s=68 w=0.002519985,
983 585 584 s=14 w=9.3912904E-4,
984 586 508 s=68 w=0.002519985,
985 586 585 s=70 w=2.3736237E-4,
986 587 540 s=95 w=1.2658036E-4,
987 588 541 s=95 w=1.2658036E-4,
988 588 587 s=116 w=1.3032914E-4,
989 589 534 s=95 w=1.2658036E-4,
990 589 588 s=112 w=1.3846347E-4,
991 590 535 s=95 w=1.2658036E-4,
992 590 589 s=113 w=1.7287578E-4,
993 591 528 s=95 w=1.2658036E-4,
994 591 590 s=106 w=1.2154511E-4,
995 592 529 s=95 w=1.2658036E-4,
996 592 591 s=107 w=1.8792982E-4,
997 593 530 s=95 w=1.2658036E-4,
998 593 592 s=108 w=5.713055E-5,
999 594 531 s=95 w=1.2658036E-4,
1000 594 593 s=109 w=1.8527247E-4,
1001 595 462 s=95 w=1.2658036E-4,
1002 595 594 s=101 w=7.807546E-5,
1003 596 434 s=95 w=1.2658036E-4,
1004 596 595 s=102 w=1.1693374E-4,
1005 597 360 s=95 w=1.2658036E-4,
1006 597 596 s=103 w=1.6256499E-4,
1007 598 354 s=95 w=1.2658036E-4,
1008 598 597 s=104 w=1.0373686E-6,
1009 599 551 s=100 w=2.4201117E-5,
1010 600 540 s=100 w=2.4201117E-5,
1011 600 599 s=118 w=6.701696E-5,
1012 601 587 s=100 w=2.4201117E-5,
1013 601 600 s=95 w=1.2658036E-4,
1014 602 588 s=100 w=2.4201117E-5,
1015 602 601 s=116 w=1.3032914E-4,
1016 603 589 s=100 w=2.4201117E-5,
1017 603 602 s=112 w=1.3846347E-4,
1018 604 590 s=100 w=2.4201117E-5,
1019 604 603 s=113 w=1.7287578E-4,
1020 605 591 s=100 w=2.4201117E-5,
1021 605 604 s=106 w=1.2154511E-4,
1022 606 592 s=100 w=2.4201117E-5,
1023 606 605 s=107 w=1.8792982E-4,
1024 607 593 s=100 w=2.4201117E-5,
1025 607 606 s=108 w=5.713055E-5,
1026 608 594 s=100 w=2.4201117E-5,
1027 608 607 s=109 w=1.8527247E-4,
1028 609 551 s=105 w=6.807175E-5,
1029 610 599 s=105 w=6.807175E-5,
1030 610 609 s=100 w=2.4201117E-5,
1031 611 600 s=105 w=6.807175E-5,
1032 611 610 s=118 w=6.701696E-5,
1033 612 601 s=105 w=6.807175E-5,
1034 612 611 s=95 w=1.2658036E-4,
1035 613 602 s=105 w=6.807175E-5,
1036 613 612 s=116 w=1.3032914E-4,
1037 614 603 s=105 w=6.807175E-5,
1038 614 613 s=112 w=1.3846347E-4,
1039 615 604 s=105 w=6.807175E-5,
1040 615 614 s=113 w=1.7287578E-4,
1041 616 550 s=111 w=1.0160846E-4,
1042 617 551 s=111 w=1.0160846E-4,
1043 617 616 s=101 w=7.807546E-5,
1044 618 609 s=111 w=1.0160846E-4,
1045 618 617 s=105 w=6.807175E-5,
1046 619 610 s=111 w=1.0160846E-4,
1047 619 618 s=100 w=2.4201117E-5,
1048 620 611 s=111 w=1.0160846E-4,
1049 620 619 s=118 w=6.701696E-5,
1050 621 612 s=111 w=1.0160846E-4,
1051 621 620 s=95 w=1.2658036E-4,
1052 622 613 s=111 w=1.0160846E-4,
1053 622 621 s=116 w=1.3032914E-4,
1054 623 542 s=120 w=7.405194E-5,
1055 624 543 s=120 w=7.405194E-5,
1056 624 623 s=108 w=5.713055E-5,
1057 625 544 s=120 w=7.405194E-5,
1058 625 624 s=88 w=8.418092E-5,
1059 626 545 s=120 w=7.405194E-5,
1060 626 625 s=103 w=1.6256499E-4,
1061 627 546 s=120 w=7.405194E-5,
1062 627 626 s=107 w=1.8792982E-4,
1063 628 547 s=120 w=7.405194E-5,
1064 628 627 s=112 w=1.3846347E-4,
1065 629 548 s=120 w=7.405194E-5,
1066 629 628 s=87 w=3.4843677E-5,
1067 630 549 s=120 w=7.405194E-5,
1068 630 629 s=102 w=1.1693374E-4,
1069 631 550 s=120 w=7.405194E-5,
1070 631 630 s=106 w=1.2154511E-4,
1071 632 616 s=120 w=7.405194E-5,
1072 632 631 s=111 w=1.0160846E-4,
1073 633 617 s=120 w=7.405194E-5,
1074 633 632 s=101 w=7.807546E-5,
1075 634 618 s=120 w=7.405194E-5,
1076 634 633 s=105 w=6.807175E-5,
1077 634 32 s=119 w=1.7639059E-6,
1078 635 386 s=133 w=1.5080906E-4,
1079 636 387 s=133 w=1.5080906E-4,
1080 636 635 s=151 w=4.6091696E-4,
1081 637 388 s=133 w=1.5080906E-4,
1082 637 636 s=152 w=4.263405E-5,
1083 638 389 s=133 w=1.5080906E-4,
1084 638 637 s=153 w=0.0032401087,
1085 639 474 s=133 w=1.5080906E-4,
1086 639 638 s=127 w=0.0018036314,
1087 640 475 s=133 w=1.5080906E-4,
1088 640 639 s=149 w=4.98433E-4,
1089 641 476 s=133 w=1.5080906E-4,
1090 641 640 s=144 w=4.2151692E-4,
1091 642 477 s=133 w=1.5080906E-4,
1092 642 641 s=140 w=4.54962E-5,
1093 643 559 s=203 w=1.6987752E-4,
1094 644 560 s=203 w=1.6987752E-4,
1095 644 643 s=214 w=1.10548644E-4,
1096 645 561 s=203 w=1.6987752E-4,
1097 645 644 s=192 w=6.8862224E-5,
1098 646 562 s=203 w=1.6987752E-4,
1099 646 645 s=211 w=1.2756484E-4,
1100 647 563 s=203 w=1.6987752E-4,
1101 647 646 s=191 w=1.5368734E-5,
1102 648 565 s=9 w=0.0055532367,
1103 649 566 s=9 w=0.0055532367,
1104 649 648 s=18 w=2.8441167E-5,
1105 650 567 s=9 w=0.0055532367,
1106 650 649 s=19 w=7.442939E-5,
1107 651 568 s=9 w=0.0055532367,
1108 651 650 s=20 w=1.2162313E-4,
1109 652 569 s=9 w=0.0055532367,
1110 652 651 s=21 w=1.4716835E-4,
1111 653 570 s=9 w=0.0055532367,
1112 653 652 s=22 w=1.280086E-4,
1113 654 111 s=9 w=0.0055532367,
1114 654 653 s=13 w=4.8616934E-5,
1115 655 105 s=9 w=0.0055532367,
1116 655 654 s=14 w=9.3912904E-4,
1117 656 98 s=9 w=0.0055532367,
1118 656 655 s=15 w=0.001521752,
1119 657 564 s=12 w=4.1630262E-4,
1120 658 565 s=12 w=4.1630262E-4,
1121 658 657 s=24 w=0.0017928246,
1122 659 648 s=12 w=4.1630262E-4,
1123 659 658 s=9 w=0.0055532367,
1124 660 649 s=12 w=4.1630262E-4,
1125 660 659 s=18 w=2.8441167E-5,
1126 661 650 s=12 w=4.1630262E-4,
1127 661 660 s=19 w=7.442939E-5,
1128 662 651 s=12 w=4.1630262E-4,
1129 662 661 s=20 w=1.2162313E-4,
1130 663 652 s=12 w=4.1630262E-4,
1131 663 662 s=21 w=1.4716835E-4,
1132 664 653 s=12 w=4.1630262E-4,
1133 664 663 s=22 w=1.280086E-4,
1134 665 564 s=17 w=7.0473245E-5,
1135 666 657 s=17 w=7.0473245E-5,
1136 666 665 s=12 w=4.1630262E-4,
1137 667 658 s=17 w=7.0473245E-5,
1138 667 666 s=24 w=0.0017928246,
1139 668 659 s=17 w=7.0473245E-5,
1140 668 667 s=9 w=0.0055532367,
1141 669 572 s=25 w=5.9514507E-5,
1142 670 495 s=25 w=5.9514507E-5,
1143 670 669 s=32 w=5.603363E-5,
1144 671 458 s=25 w=5.9514507E-5,
1145 671 670 s=33 w=2.6867205E-5,
1146 672 419 s=25 w=5.9514507E-5,
1147 672 671 s=34 w=1.1089234E-5,
1148 673 381 s=25 w=5.9514507E-5,
1149 673 672 s=35 w=8.536278E-6,
1150 674 353 s=25 w=5.9514507E-5,
1151 674 673 s=36 w=8.1456055E-6,
1152 675 332 s=25 w=5.9514507E-5,
1153 675 674 s=37 w=3.474267E-5,
1154 676 308 s=25 w=5.9514507E-5,
1155 676 675 s=38 w=7.269298E-5,
1156 677 245 s=25 w=5.9514507E-5,
1157 677 676 s=39 w=1.0851147E-4,
1158 678 191 s=25 w=5.9514507E-5,
1159 678 677 s=40 w=2.4544593E-4,
1160 679 571 s=31 w=1.06619074E-4,
1161 680 572 s=31 w=1.06619074E-4,
1162 680 679 s=41 w=9.088968E-4,
1163 681 669 s=31 w=1.06619074E-4,
1164 681 680 s=25 w=5.9514507E-5,
1165 682 575 s=43 w=1.2142214E-5,
1166 683 576 s=43 w=1.2142214E-5,
1167 683 682 s=20 w=1.2162313E-4,
1168 684 577 s=43 w=1.2142214E-5,
1169 684 683 s=36 w=8.1456055E-6,
1170 685 578 s=43 w=1.2142214E-5,
1171 685 684 s=19 w=7.442939E-5,
1172 686 579 s=43 w=1.2142214E-5,
1173 686 685 s=35 w=8.536278E-6,
1174 687 580 s=43 w=1.2142214E-5,
1175 687 686 s=18 w=2.8441167E-5,
1176 688 581 s=43 w=1.2142214E-5,
1177 688 687 s=34 w=1.1089234E-5,
1178 689 573 s=46 w=4.2193817E-5,
1179 690 574 s=46 w=4.2193817E-5,
1180 690 689 s=21 w=1.4716835E-4,
1181 691 575 s=46 w=4.2193817E-5,
1182 691 690 s=37 w=3.474267E-5,
1183 692 682 s=46 w=4.2193817E-5,
1184 692 691 s=43 w=1.2142214E-5,
1185 693 683 s=46 w=4.2193817E-5,
1186 693 692 s=20 w=1.2162313E-4,
1187 694 684 s=46 w=4.2193817E-5,
1188 694 693 s=36 w=8.1456055E-6,
1189 695 685 s=46 w=4.2193817E-5,
1190 695 694 s=19 w=7.442939E-5,
1191 696 686 s=46 w=4.2193817E-5,
1192 696 695 s=35 w=8.536278E-6,
1193 697 585 s=65 w=0.0018748137,
1194 698 586 s=65 w=0.0018748137,
1195 698 697 s=70 w=2.3736237E-4,
1196 699 508 s=65 w=0.0018748137,
1197 699 698 s=68 w=0.002519985,
1198 700 582 s=69 w=0.0018279948,
1199 701 583 s=69 w=0.0018279948,
1200 701 700 s=60 w=0.0010491023,
1201 701 40 s=72 w=0.013945004,
1202 702 584 s=69 w=0.0018279948,
1203 702 701 s=73 w=0.004313513,
1204 703 585 s=69 w=0.0018279948,
1205 703 702 s=14 w=9.3912904E-4,
1206 704 697 s=69 w=0.0018279948,
1207 704 703 s=65 w=0.0018748137,
1208 704 41 s=71 w=0.0055879937,
1209 705 622 s=94 w=2.4445608E-4,
1210 706 613 s=94 w=2.4445608E-4,
1211 706 705 s=111 w=1.0160846E-4,
1212 707 614 s=94 w=2.4445608E-4,
1213 707 706 s=112 w=1.3846347E-4,
1214 708 615 s=94 w=2.4445608E-4,
1215 708 707 s=113 w=1.7287578E-4,
1216 709 604 s=94 w=2.4445608E-4,
1217 709 708 s=105 w=6.807175E-5,
1218 710 605 s=94 w=2.4445608E-4,
1219 710 709 s=106 w=1.2154511E-4,
1220 711 606 s=94 w=2.4445608E-4,
1221 711 710 s=107 w=1.8792982E-4,
1222 712 607 s=94 w=2.4445608E-4,
1223 712 711 s=108 w=5.713055E-5,
1224 713 608 s=94 w=2.4445608E-4,
1225 713 712 s=109 w=1.8527247E-4,
1226 714 594 s=94 w=2.4445608E-4,
1227 714 713 s=100 w=2.4201117E-5,
1228 715 595 s=94 w=2.4445608E-4,
1229 715 714 s=101 w=7.807546E-5,
1230 716 596 s=94 w=2.4445608E-4,
1231 716 715 s=102 w=1.1693374E-4,
1232 717 597 s=94 w=2.4445608E-4,
1233 717 716 s=103 w=1.6256499E-4,
1234 718 598 s=94 w=2.4445608E-4,
1235 718 717 s=104 w=1.0373686E-6,
1236 719 623 s=121 w=1.5436606E-4,
1237 720 624 s=121 w=1.5436606E-4,
1238 720 719 s=108 w=5.713055E-5,
1239 721 625 s=121 w=1.5436606E-4,
1240 721 720 s=88 w=8.418092E-5,
1241 722 626 s=121 w=1.5436606E-4,
1242 722 721 s=103 w=1.6256499E-4,
1243 723 627 s=121 w=1.5436606E-4,
1244 723 722 s=107 w=1.8792982E-4,
1245 724 628 s=121 w=1.5436606E-4,
1246 724 723 s=112 w=1.3846347E-4,
1247 725 629 s=121 w=1.5436606E-4,
1248 725 724 s=87 w=3.4843677E-5,
1249 726 630 s=121 w=1.5436606E-4,
1250 726 725 s=102 w=1.1693374E-4,
1251 727 631 s=121 w=1.5436606E-4,
1252 727 726 s=106 w=1.2154511E-4,
1253 728 632 s=121 w=1.5436606E-4,
1254 728 727 s=111 w=1.0160846E-4,
1255 729 639 s=132 w=4.3758805E-4,
1256 730 640 s=132 w=4.3758805E-4,
1257 730 729 s=149 w=4.98433E-4,
1258 731 641 s=132 w=4.3758805E-4,
1259 731 730 s=144 w=4.2151692E-4,
1260 732 642 s=132 w=4.3758805E-4,
1261 732 731 s=140 w=4.54962E-5,
1262 733 635 s=139 w=1.6423546E-4,
1263 734 636 s=139 w=1.6423546E-4,
1264 734 733 s=151 w=4.6091696E-4,
1265 735 637 s=139 w=1.6423546E-4,
1266 735 734 s=152 w=4.263405E-5,
1267 736 638 s=139 w=1.6423546E-4,
1268 736 735 s=153 w=0.0032401087,
1269 737 639 s=139 w=1.6423546E-4,
1270 737 736 s=127 w=0.0018036314,
1271 738 729 s=139 w=1.6423546E-4,
1272 738 737 s=132 w=4.3758805E-4,
1273 739 730 s=139 w=1.6423546E-4,
1274 739 738 s=149 w=4.98433E-4,
1275 740 731 s=139 w=1.6423546E-4,
1276 740 739 s=144 w=4.2151692E-4,
1277 741 385 s=143 w=5.8292226E-5,
1278 742 386 s=143 w=5.8292226E-5,
1279 742 741 s=155 w=3.723813E-4,
1280 743 635 s=143 w=5.8292226E-5,
1281 743 742 s=133 w=1.5080906E-4,
1282 744 733 s=143 w=5.8292226E-5,
1283 744 743 s=139 w=1.6423546E-4,
1284 745 734 s=143 w=5.8292226E-5,
1285 745 744 s=151 w=4.6091696E-4,
1286 746 735 s=143 w=5.8292226E-5,
1287 746 745 s=152 w=4.263405E-5,
1288 747 736 s=143 w=5.8292226E-5,
1289 747 746 s=153 w=0.0032401087,
1290 748 737 s=143 w=5.8292226E-5,
1291 748 747 s=127 w=0.0018036314,
1292 749 738 s=143 w=5.8292226E-5,
1293 749 748 s=132 w=4.3758805E-4,
1294 750 739 s=143 w=5.8292226E-5,
1295 750 749 s=149 w=4.98433E-4,
1296 751 405 s=148 w=6.540509E-6,
1297 752 385 s=148 w=6.540509E-6,
1298 752 751 s=157 w=1.943398E-4,
1299 753 741 s=148 w=6.540509E-6,
1300 753 752 s=143 w=5.8292226E-5,
1301 754 742 s=148 w=6.540509E-6,
1302 754 753 s=155 w=3.723813E-4,
1303 755 743 s=148 w=6.540509E-6,
1304 755 754 s=133 w=1.5080906E-4,
1305 756 744 s=148 w=6.540509E-6,
1306 756 755 s=139 w=1.6423546E-4,
1307 757 745 s=148 w=6.540509E-6,
1308 757 756 s=151 w=4.6091696E-4,
1309 758 746 s=148 w=6.540509E-6,
1310 758 757 s=152 w=4.263405E-5,
1311 759 747 s=148 w=6.540509E-6,
1312 759 758 s=153 w=0.0032401087,
1313 760 748 s=148 w=6.540509E-6,
1314 760 759 s=127 w=0.0018036314,
1315 761 749 s=148 w=6.540509E-6,
1316 761 760 s=132 w=4.3758805E-4,
1317 762 554 s=188 w=0.0083713485,
1318 762 13 s=197 w=0.004327508,
1319 763 555 s=188 w=0.0083713485,
1320 763 762 s=198 w=1.7812541E-5,
1321 764 556 s=188 w=0.0083713485,
1322 764 763 s=153 w=0.0032401087,
1323 765 487 s=188 w=0.0083713485,
1324 765 764 s=191 w=1.5368734E-5,
1325 766 449 s=188 w=0.0083713485,
1326 766 765 s=192 w=6.8862224E-5,
1327 767 410 s=188 w=0.0083713485,
1328 767 766 s=193 w=6.286114E-5,
1329 768 377 s=188 w=0.0083713485,
1330 768 767 s=194 w=3.0912543E-5,
1331 769 169 s=188 w=0.0083713485,
1332 769 768 s=195 w=2.6542884E-5,
1333 769 16 s=187 w=0.009954726,
1334 770 645 s=202 w=2.0626055E-4,
1335 771 646 s=202 w=2.0626055E-4,
1336 771 770 s=211 w=1.2756484E-4,
1337 772 647 s=202 w=2.0626055E-4,
1338 772 771 s=191 w=1.5368734E-5,
1339 773 492 s=210 w=1.0477683E-4,
1340 774 493 s=210 w=1.0477683E-4,
1341 774 773 s=194 w=3.0912543E-5,
1342 775 557 s=210 w=1.0477683E-4,
1343 775 774 s=204 w=1.4390734E-4,
1344 776 558 s=210 w=1.0477683E-4,
1345 776 775 s=217 w=3.6813075E-5,
1346 777 559 s=210 w=1.0477683E-4,
1347 777 776 s=193 w=6.286114E-5,
1348 778 643 s=210 w=1.0477683E-4,
1349 778 777 s=203 w=1.6987752E-4,
1350 779 644 s=210 w=1.0477683E-4,
1351 779 778 s=214 w=1.10548644E-4,
1352 780 645 s=210 w=1.0477683E-4,
1353 780 779 s=192 w=6.8862224E-5,
1354 781 770 s=210 w=1.0477683E-4,
1355 781 780 s=202 w=2.0626055E-4,
1356 782 668 s=8 w=1.26731E-4,
1357 783 659 s=8 w=1.26731E-4,
1358 783 782 s=17 w=7.0473245E-5,
1359 784 660 s=8 w=1.26731E-4,
1360 784 783 s=18 w=2.8441167E-5,
1361 785 661 s=8 w=1.26731E-4,
1362 785 784 s=19 w=7.442939E-5,
1363 786 662 s=8 w=1.26731E-4,
1364 786 785 s=20 w=1.2162313E-4,
1365 787 663 s=8 w=1.26731E-4,
1366 787 786 s=21 w=1.4716835E-4,
1367 788 664 s=8 w=1.26731E-4,
1368 788 787 s=22 w=1.280086E-4,
1369 789 653 s=8 w=1.26731E-4,
1370 789 788 s=12 w=4.1630262E-4,
1371 790 654 s=8 w=1.26731E-4,
1372 790 789 s=13 w=4.8616934E-5,
1373 791 655 s=8 w=1.26731E-4,
1374 791 790 s=14 w=9.3912904E-4,
1375 792 656 s=8 w=1.26731E-4,
1376 792 791 s=15 w=0.001521752,
1377 793 668 s=11 w=3.742078E-4,
1378 794 782 s=11 w=3.742078E-4,
1379 794 793 s=8 w=1.26731E-4,
1380 795 783 s=11 w=3.742078E-4,
1381 795 794 s=17 w=7.0473245E-5,
1382 796 784 s=11 w=3.742078E-4,
1383 796 795 s=18 w=2.8441167E-5,
1384 797 785 s=11 w=3.742078E-4,
1385 797 796 s=19 w=7.442939E-5,
1386 798 786 s=11 w=3.742078E-4,
1387 798 797 s=20 w=1.2162313E-4,
1388 799 787 s=11 w=3.742078E-4,
1389 799 798 s=21 w=1.4716835E-4,
1390 800 788 s=11 w=3.742078E-4,
1391 800 799 s=22 w=1.280086E-4,
1392 801 666 s=16 w=4.5257743E-4,
1393 802 667 s=16 w=4.5257743E-4,
1394 802 801 s=24 w=0.0017928246,
1395 803 668 s=16 w=4.5257743E-4,
1396 803 802 s=9 w=0.0055532367,
1397 804 793 s=16 w=4.5257743E-4,
1398 804 803 s=11 w=3.742078E-4,
1399 804 49 s=23 w=0.005655738,
1400 805 794 s=16 w=4.5257743E-4,
1401 805 804 s=8 w=1.26731E-4,
1402 806 681 s=26 w=1.375193E-4,
1403 807 669 s=26 w=1.375193E-4,
1404 807 806 s=31 w=1.06619074E-4,
1405 808 670 s=26 w=1.375193E-4,
1406 808 807 s=32 w=5.603363E-5,
1407 809 671 s=26 w=1.375193E-4,
1408 809 808 s=33 w=2.6867205E-5,
1409 810 672 s=26 w=1.375193E-4,
1410 810 809 s=34 w=1.1089234E-5,
1411 811 673 s=26 w=1.375193E-4,
1412 811 810 s=35 w=8.536278E-6,
1413 812 674 s=26 w=1.375193E-4,
1414 812 811 s=36 w=8.1456055E-6,
1415 813 675 s=26 w=1.375193E-4,
1416 813 812 s=37 w=3.474267E-5,
1417 814 676 s=26 w=1.375193E-4,
1418 814 813 s=38 w=7.269298E-5,
1419 815 677 s=26 w=1.375193E-4,
1420 815 814 s=39 w=1.0851147E-4,
1421 816 678 s=26 w=1.375193E-4,
1422 816 815 s=40 w=2.4544593E-4,
1423 817 679 s=30 w=1.8347398E-4,
1424 818 680 s=30 w=1.8347398E-4,
1425 818 817 s=41 w=9.088968E-4,
1426 819 681 s=30 w=1.8347398E-4,
1427 819 818 s=25 w=5.9514507E-5,
1428 820 806 s=30 w=1.8347398E-4,
1429 820 819 s=26 w=1.375193E-4,
1430 821 692 s=45 w=2.061714E-5,
1431 822 693 s=45 w=2.061714E-5,
1432 822 821 s=20 w=1.2162313E-4,
1433 823 694 s=45 w=2.061714E-5,
1434 823 822 s=36 w=8.1456055E-6,
1435 824 695 s=45 w=2.061714E-5,
1436 824 823 s=19 w=7.442939E-5,
1437 825 696 s=45 w=2.061714E-5,
1438 825 824 s=35 w=8.536278E-6,
1439 826 689 s=48 w=3.8433907E-5,
1440 827 690 s=48 w=3.8433907E-5,
1441 827 826 s=21 w=1.4716835E-4,
1442 828 691 s=48 w=3.8433907E-5,
1443 828 827 s=37 w=3.474267E-5,
1444 829 692 s=48 w=3.8433907E-5,
1445 829 828 s=43 w=1.2142214E-5,
1446 830 821 s=48 w=3.8433907E-5,
1447 830 829 s=45 w=2.061714E-5,
1448 831 822 s=48 w=3.8433907E-5,
1449 831 830 s=20 w=1.2162313E-4,
1450 832 823 s=48 w=3.8433907E-5,
1451 832 831 s=36 w=8.1456055E-6,
1452 833 239 s=50 w=3.7679E-4,
1453 834 302 s=50 w=3.7679E-4,
1454 834 833 s=39 w=1.0851147E-4,
1455 835 303 s=50 w=3.7679E-4,
1456 835 834 s=22 w=1.280086E-4,
1457 836 327 s=50 w=3.7679E-4,
1458 836 835 s=38 w=7.269298E-5,
1459 837 496 s=50 w=3.7679E-4,
1460 837 836 s=42 w=3.5889112E-5,
1461 838 573 s=50 w=3.7679E-4,
1462 838 837 s=44 w=4.1915988E-5,
1463 839 689 s=50 w=3.7679E-4,
1464 839 838 s=46 w=4.2193817E-5,
1465 840 826 s=50 w=3.7679E-4,
1466 840 839 s=48 w=3.8433907E-5,
1467 841 357 s=84 w=0.005986315,
1468 842 336 s=84 w=0.005986315,
1469 842 841 s=87 w=3.4843677E-5,
1470 843 204 s=84 w=0.005986315,
1471 843 842 s=88 w=8.418092E-5,
1472 844 509 s=84 w=0.005986315,
1473 844 843 s=70 w=2.3736237E-4,
1474 845 708 s=93 w=4.1518392E-4,
1475 846 709 s=93 w=4.1518392E-4,
1476 846 845 s=105 w=6.807175E-5,
1477 847 710 s=93 w=4.1518392E-4,
1478 847 846 s=106 w=1.2154511E-4,
1479 848 711 s=93 w=4.1518392E-4,
1480 848 847 s=107 w=1.8792982E-4,
1481 849 712 s=93 w=4.1518392E-4,
1482 849 848 s=108 w=5.713055E-5,
1483 850 713 s=93 w=4.1518392E-4,
1484 850 849 s=109 w=1.8527247E-4,
1485 851 714 s=93 w=4.1518392E-4,
1486 851 850 s=100 w=2.4201117E-5,
1487 852 715 s=93 w=4.1518392E-4,
1488 852 851 s=101 w=7.807546E-5,
1489 853 716 s=93 w=4.1518392E-4,
1490 853 852 s=102 w=1.1693374E-4,
1491 854 717 s=93 w=4.1518392E-4,
1492 854 853 s=103 w=1.6256499E-4,
1493 855 718 s=93 w=4.1518392E-4,
1494 855 854 s=104 w=1.0373686E-6,
1495 856 619 s=110 w=2.8945573E-5,
1496 857 620 s=110 w=2.8945573E-5,
1497 857 856 s=118 w=6.701696E-5,
1498 858 621 s=110 w=2.8945573E-5,
1499 858 857 s=95 w=1.2658036E-4,
1500 859 622 s=110 w=2.8945573E-5,
1501 859 858 s=116 w=1.3032914E-4,
1502 860 705 s=110 w=2.8945573E-5,
1503 860 859 s=94 w=2.4445608E-4,
1504 861 719 s=122 w=2.9047768E-4,
1505 862 720 s=122 w=2.9047768E-4,
1506 862 861 s=108 w=5.713055E-5,
1507 863 721 s=122 w=2.9047768E-4,
1508 863 862 s=88 w=8.418092E-5,
1509 864 722 s=122 w=2.9047768E-4,
1510 864 863 s=103 w=1.6256499E-4,
1511 865 723 s=122 w=2.9047768E-4,
1512 865 864 s=107 w=1.8792982E-4,
1513 866 724 s=122 w=2.9047768E-4,
1514 866 865 s=112 w=1.3846347E-4,
1515 867 750 s=131 w=5.543874E-4,
1516 868 739 s=131 w=5.543874E-4,
1517 868 867 s=143 w=5.8292226E-5,
1518 869 740 s=131 w=5.543874E-4,
1519 869 868 s=144 w=4.2151692E-4,
1520 870 731 s=131 w=5.543874E-4,
1521 870 869 s=139 w=1.6423546E-4,
1522 871 732 s=131 w=5.543874E-4,
1523 871 870 s=140 w=4.54962E-5,
1524 872 761 s=138 w=2.4467116E-4,
1525 873 749 s=138 w=2.4467116E-4,
1526 873 872 s=148 w=6.540509E-6,
1527 874 750 s=138 w=2.4467116E-4,
1528 874 873 s=149 w=4.98433E-4,
1529 875 867 s=138 w=2.4467116E-4,
1530 875 874 s=131 w=5.543874E-4,
1531 876 868 s=138 w=2.4467116E-4,
1532 876 875 s=143 w=5.8292226E-5,
1533 877 869 s=138 w=2.4467116E-4,
1534 877 876 s=144 w=4.2151692E-4,
1535 878 756 s=142 w=1.6950456E-4,
1536 879 757 s=142 w=1.6950456E-4,
1537 879 878 s=151 w=4.6091696E-4,
1538 880 758 s=142 w=1.6950456E-4,
1539 880 879 s=152 w=4.263405E-5,
1540 881 759 s=142 w=1.6950456E-4,
1541 881 880 s=153 w=0.0032401087,
1542 882 760 s=142 w=1.6950456E-4,
1543 882 881 s=127 w=0.0018036314,
1544 883 761 s=142 w=1.6950456E-4,
1545 883 882 s=132 w=4.3758805E-4,
1546 884 872 s=142 w=1.6950456E-4,
1547 884 883 s=138 w=2.4467116E-4,
1548 885 873 s=142 w=1.6950456E-4,
1549 885 884 s=148 w=6.540509E-6,
1550 886 874 s=142 w=1.6950456E-4,
1551 886 885 s=149 w=4.98433E-4,
1552 887 875 s=142 w=1.6950456E-4,
1553 887 886 s=131 w=5.543874E-4,
1554 888 753 s=147 w=6.150252E-5,
1555 889 754 s=147 w=6.150252E-5,
1556 889 888 s=155 w=3.723813E-4,
1557 890 755 s=147 w=6.150252E-5,
1558 890 889 s=133 w=1.5080906E-4,
1559 891 756 s=147 w=6.150252E-5,
1560 891 890 s=139 w=1.6423546E-4,
1561 892 878 s=147 w=6.150252E-5,
1562 892 891 s=142 w=1.6950456E-4,
1563 893 879 s=147 w=6.150252E-5,
1564 893 892 s=151 w=4.6091696E-4,
1565 894 880 s=147 w=6.150252E-5,
1566 894 893 s=152 w=4.263405E-5,
1567 895 881 s=147 w=6.150252E-5,
1568 895 894 s=153 w=0.0032401087,
1569 896 882 s=147 w=6.150252E-5,
1570 896 895 s=127 w=0.0018036314,
1571 897 883 s=147 w=6.150252E-5,
1572 897 896 s=132 w=4.3758805E-4,
1573 898 884 s=147 w=6.150252E-5,
1574 898 897 s=138 w=2.4467116E-4,
1575 899 393 s=163 w=8.3087725E-5,
1576 900 394 s=163 w=8.3087725E-5,
1577 900 899 s=166 w=1.2580915E-4,
1578 901 395 s=163 w=8.3087725E-5,
1579 901 900 s=167 w=3.8035528E-4,
1580 902 396 s=163 w=8.3087725E-5,
1581 902 901 s=168 w=7.910131E-4,
1582 903 397 s=163 w=8.3087725E-5,
1583 903 902 s=169 w=5.5287883E-4,
1584 904 398 s=163 w=8.3087725E-5,
1585 904 903 s=170 w=2.3214529E-4,
1586 905 399 s=163 w=8.3087725E-5,
1587 905 904 s=171 w=1.8989336E-4,
1588 906 400 s=163 w=8.3087725E-5,
1589 906 905 s=135 w=0.0073238066,
1590 907 284 s=173 w=0.010210671,
1591 908 285 s=173 w=0.010210671,
1592 908 907 s=152 w=4.263405E-5,
1593 909 283 s=180 w=4.090435E-5,
1594 910 283 s=183 w=4.019071E-6,
1595 911 909 s=183 w=4.019071E-6,
1596 911 910 s=180 w=4.090435E-5,
1597 912 772 s=201 w=2.2918665E-4,
1598 912 11 s=207 w=1.4949711E-5,
1599 913 773 s=213 w=1.3345039E-4,
1600 914 774 s=213 w=1.3345039E-4,
1601 914 913 s=194 w=3.0912543E-5,
1602 915 775 s=213 w=1.3345039E-4,
1603 915 914 s=204 w=1.4390734E-4,
1604 916 776 s=213 w=1.3345039E-4,
1605 916 915 s=217 w=3.6813075E-5,
1606 917 777 s=213 w=1.3345039E-4,
1607 917 916 s=193 w=6.286114E-5,
1608 918 778 s=213 w=1.3345039E-4,
1609 918 917 s=203 w=1.6987752E-4,
1610 919 489 s=222 w=1.6174845E-4,
1611 920 490 s=222 w=1.6174845E-4,
1612 920 919 s=166 w=1.2580915E-4,
1613 921 488 s=225 w=4.2916645E-4,
1614 922 489 s=225 w=4.2916645E-4,
1615 922 921 s=167 w=3.8035528E-4,
1616 923 919 s=225 w=4.2916645E-4,
1617 923 922 s=222 w=1.6174845E-4,
1618 924 920 s=225 w=4.2916645E-4,
1619 924 923 s=166 w=1.2580915E-4,
1620 925 792 s=5 w=0.00405841,
1621 926 656 s=5 w=0.00405841,
1622 926 925 s=8 w=1.26731E-4,
1623 927 98 s=5 w=0.00405841,
1624 927 926 s=9 w=0.0055532367,
1625 928 800 s=7 w=0.004814648,
1626 929 788 s=7 w=0.004814648,
1627 929 928 s=11 w=3.742078E-4,
1628 930 789 s=7 w=0.004814648,
1629 930 929 s=12 w=4.1630262E-4,
1630 931 790 s=7 w=0.004814648,
1631 931 930 s=13 w=4.8616934E-5,
1632 932 791 s=7 w=0.004814648,
1633 932 931 s=14 w=9.3912904E-4,
1634 933 792 s=7 w=0.004814648,
1635 933 932 s=15 w=0.001521752,
1636 934 925 s=7 w=0.004814648,
1637 934 933 s=5 w=0.00405841,
1638 934 50 s=6 w=0.004828737,
1639 935 805 s=10 w=0.0019268212,
1640 936 794 s=10 w=0.0019268212,
1641 936 935 s=16 w=4.5257743E-4,
1642 937 795 s=10 w=0.0019268212,
1643 937 936 s=17 w=7.0473245E-5,
1644 938 796 s=10 w=0.0019268212,
1645 938 937 s=18 w=2.8441167E-5,
1646 939 797 s=10 w=0.0019268212,
1647 939 938 s=19 w=7.442939E-5,
1648 940 798 s=10 w=0.0019268212,
1649 940 939 s=20 w=1.2162313E-4,
1650 941 799 s=10 w=0.0019268212,
1651 941 940 s=21 w=1.4716835E-4,
1652 942 800 s=10 w=0.0019268212,
1653 942 941 s=22 w=1.280086E-4,
1654 943 928 s=10 w=0.0019268212,
1655 943 942 s=7 w=0.004814648,
1656 944 820 s=27 w=3.3861704E-4,
1657 945 806 s=27 w=3.3861704E-4,
1658 945 944 s=30 w=1.8347398E-4,
1659 946 807 s=27 w=3.3861704E-4,
1660 946 945 s=31 w=1.06619074E-4,
1661 947 808 s=27 w=3.3861704E-4,
1662 947 946 s=32 w=5.603363E-5,
1663 948 809 s=27 w=3.3861704E-4,
1664 948 947 s=33 w=2.6867205E-5,
1665 949 810 s=27 w=3.3861704E-4,
1666 949 948 s=34 w=1.1089234E-5,
1667 950 811 s=27 w=3.3861704E-4,
1668 950 949 s=35 w=8.536278E-6,
1669 951 812 s=27 w=3.3861704E-4,
1670 951 950 s=36 w=8.1456055E-6,
1671 952 813 s=27 w=3.3861704E-4,
1672 952 951 s=37 w=3.474267E-5,
1673 953 814 s=27 w=3.3861704E-4,
1674 953 952 s=38 w=7.269298E-5,
1675 954 815 s=27 w=3.3861704E-4,
1676 954 953 s=39 w=1.0851147E-4,
1677 955 816 s=27 w=3.3861704E-4,
1678 955 954 s=40 w=2.4544593E-4,
1679 956 817 s=29 w=3.9879952E-4,
1680 957 818 s=29 w=3.9879952E-4,
1681 957 956 s=41 w=9.088968E-4,
1682 958 819 s=29 w=3.9879952E-4,
1683 958 957 s=25 w=5.9514507E-5,
1684 959 820 s=29 w=3.9879952E-4,
1685 959 958 s=26 w=1.375193E-4,
1686 960 944 s=29 w=3.9879952E-4,
1687 960 959 s=27 w=3.3861704E-4,
1688 960 48 s=28 w=0.008067006,
1689 961 830 s=47 w=2.4732459E-5,
1690 962 831 s=47 w=2.4732459E-5,
1691 962 961 s=20 w=1.2162313E-4,
1692 963 832 s=47 w=2.4732459E-5,
1693 963 962 s=36 w=8.1456055E-6,
1694 964 840 s=49 w=4.2100055E-5,
1695 965 826 s=49 w=4.2100055E-5,
1696 965 964 s=50 w=3.7679E-4,
1697 966 827 s=49 w=4.2100055E-5,
1698 966 965 s=21 w=1.4716835E-4,
1699 967 828 s=49 w=4.2100055E-5,
1700 967 966 s=37 w=3.474267E-5,
1701 968 829 s=49 w=4.2100055E-5,
1702 968 967 s=43 w=1.2142214E-5,
1703 969 830 s=49 w=4.2100055E-5,
1704 969 968 s=45 w=2.061714E-5,
1705 970 961 s=49 w=4.2100055E-5,
1706 970 969 s=47 w=2.4732459E-5,
1707 971 833 s=51 w=4.2349703E-4,
1708 972 834 s=51 w=4.2349703E-4,
1709 972 971 s=39 w=1.0851147E-4,
1710 973 508 s=56 w=2.2245225E-4,
1711 974 431 s=56 w=2.2245225E-4,
1712 974 973 s=60 w=0.0010491023,
1713 975 106 s=56 w=2.2245225E-4,
1714 975 974 s=61 w=0.009880591,
1715 976 107 s=56 w=2.2245225E-4,
1716 976 975 s=62 w=6.365946E-4,
1717 977 108 s=56 w=2.2245225E-4,
1718 977 976 s=63 w=0.0011373482,
1719 978 152 s=56 w=2.2245225E-4,
1720 978 977 s=24 w=0.0017928246,
1721 978 45 s=55 w=0.010730507,
1722 979 699 s=59 w=0.011791113,
1723 979 43 s=64 w=0.004857252,
1724 980 508 s=59 w=0.011791113,
1725 980 979 s=65 w=0.0018748137,
1726 981 973 s=59 w=0.011791113,
1727 981 980 s=56 w=2.2245225E-4,
1728 981 44 s=58 w=0.0036055013,
1729 982 704 s=67 w=0.0044454457,
1730 983 697 s=67 w=0.0044454457,
1731 983 982 s=69 w=0.0018279948,
1732 984 698 s=67 w=0.0044454457,
1733 984 983 s=70 w=2.3736237E-4,
1734 984 42 s=66 w=0.0030786784,
1735 985 513 s=75 w=0.013316479,
1736 985 38 s=76 w=0.14021504,
1737 986 514 s=75 w=0.013316479,
1738 986 985 s=77 w=0.00249134,
1739 987 515 s=75 w=0.013316479,
1740 987 986 s=78 w=8.893691E-4,
1741 988 516 s=75 w=0.013316479,
1742 988 987 s=79 w=0.0062736776,
1743 989 517 s=75 w=0.013316479,
1744 989 988 s=80 w=2.1462287E-4,
1745 990 518 s=75 w=0.013316479,
1746 990 989 s=81 w=5.6494557E-4,
1747 991 519 s=75 w=0.013316479,
1748 991 990 s=82 w=0.002001794,
1749 992 520 s=75 w=0.013316479,
1750 992 991 s=83 w=0.33735135,
1751 993 521 s=75 w=0.013316479,
1752 993 992 s=2 w=0.0011073073,
1753 994 522 s=75 w=0.013316479,
1754 994 993 s=15 w=0.001521752,
1755 995 582 s=75 w=0.013316479,
1756 995 994 s=68 w=0.002519985,
1757 996 700 s=75 w=0.013316479,
1758 996 995 s=69 w=0.0018279948,
1759 996 39 s=74 w=0.014870667,
1760 997 850 s=92 w=5.96104E-4,
1761 998 851 s=92 w=5.96104E-4,
1762 998 997 s=100 w=2.4201117E-5,
1763 999 852 s=92 w=5.96104E-4,
1764 999 998 s=101 w=7.807546E-5,
1765 1000 853 s=92 w=5.96104E-4,
1766 1000 999 s=102 w=1.1693374E-4,
1767 1001 854 s=92 w=5.96104E-4,
1768 1001 1000 s=103 w=1.6256499E-4,
1769 1002 855 s=92 w=5.96104E-4,
1770 1002 1001 s=104 w=1.0373686E-6,
1771 1002 36 s=91 w=5.317246E-4,
1772 1003 845 s=99 w=3.452162E-5,
1773 1004 846 s=99 w=3.452162E-5,
1774 1004 1003 s=105 w=6.807175E-5,
1775 1005 847 s=99 w=3.452162E-5,
1776 1005 1004 s=106 w=1.2154511E-4,
1777 1006 848 s=99 w=3.452162E-5,
1778 1006 1005 s=107 w=1.8792982E-4,
1779 1007 849 s=99 w=3.452162E-5,
1780 1007 1006 s=108 w=5.713055E-5,
1781 1008 850 s=99 w=3.452162E-5,
1782 1008 1007 s=109 w=1.8527247E-4,
1783 1009 997 s=99 w=3.452162E-5,
1784 1009 1008 s=92 w=5.96104E-4,
1785 1009 35 s=98 w=1.1751832E-4,
1786 1010 856 s=115 w=4.8170856E-5,
1787 1010 33 s=117 w=1.7627724E-5,
1788 1011 857 s=115 w=4.8170856E-5,
1789 1011 1010 s=118 w=6.701696E-5,
1790 1012 858 s=115 w=4.8170856E-5,
1791 1012 1011 s=95 w=1.2658036E-4,
1792 1012 34 s=114 w=2.0688609E-5,
1793 1013 861 s=123 w=4.2810125E-4,
1794 1013 31 s=124 w=9.1124664E-4,
1795 1014 862 s=123 w=4.2810125E-4,
1796 1014 1013 s=108 w=5.713055E-5,
1797 1015 481 s=125 w=0.0071562063,
1798 1016 226 s=125 w=0.0071562063,
1799 1016 1015 s=127 w=0.0018036314,
1800 1017 227 s=125 w=0.0071562063,
1801 1017 1016 s=78 w=8.893691E-4,
1802 1018 246 s=125 w=0.0071562063,
1803 1018 1017 s=90 w=0.0018036519,
1804 1019 481 s=128 w=0.0031275698,
1805 1020 877 s=130 w=6.3507824E-4,
1806 1021 869 s=130 w=6.3507824E-4,
1807 1021 1020 s=138 w=2.4467116E-4,
1808 1022 870 s=130 w=6.3507824E-4,
1809 1022 1021 s=139 w=1.6423546E-4,
1810 1023 871 s=130 w=6.3507824E-4,
1811 1023 1022 s=140 w=4.54962E-5,
1812 1023 30 s=129 w=6.277873E-4,
1813 1024 887 s=137 w=1.738735E-4,
1814 1024 28 s=141 w=8.743521E-5,
1815 1025 875 s=137 w=1.738735E-4,
1816 1025 1024 s=142 w=1.6950456E-4,
1817 1026 876 s=137 w=1.738735E-4,
1818 1026 1025 s=143 w=5.8292226E-5,
1819 1027 877 s=137 w=1.738735E-4,
1820 1027 1026 s=144 w=4.2151692E-4,
1821 1028 1020 s=137 w=1.738735E-4,
1822 1028 1027 s=130 w=6.3507824E-4,
1823 1028 29 s=136 w=1.0935205E-4,
1824 1029 892 s=146 w=1.21158104E-4,
1825 1029 26 s=150 w=4.419471E-6,
1826 1030 893 s=146 w=1.21158104E-4,
1827 1030 1029 s=151 w=4.6091696E-4,
1828 1031 894 s=146 w=1.21158104E-4,
1829 1031 1030 s=152 w=4.263405E-5,
1830 1032 895 s=146 w=1.21158104E-4,
1831 1032 1031 s=153 w=0.0032401087,
1832 1033 896 s=146 w=1.21158104E-4,
1833 1033 1032 s=127 w=0.0018036314,
1834 1034 897 s=146 w=1.21158104E-4,
1835 1034 1033 s=132 w=4.3758805E-4,
1836 1035 898 s=146 w=1.21158104E-4,
1837 1035 1034 s=138 w=2.4467116E-4,
1838 1035 27 s=145 w=1.2893211E-4,
1839 1036 751 s=154 w=1.0919956E-5,
1840 1036 25 s=156 w=2.3386261E-5,
1841 1037 752 s=154 w=1.0919956E-5,
1842 1037 1036 s=157 w=1.943398E-4,
1843 1038 753 s=154 w=1.0919956E-5,
1844 1038 1037 s=143 w=5.8292226E-5,
1845 1039 888 s=154 w=1.0919956E-5,
1846 1039 1038 s=147 w=6.150252E-5,
1847 1040 401 s=160 w=7.103974E-5,
1848 1040 23 s=159 w=3.0779728E-4,
1849 1041 899 s=165 w=5.8453664E-4,
1850 1041 22 s=172 w=0.011412676,
1851 1042 907 s=176 w=2.5245175E-4,
1852 1042 20 s=177 w=2.9302458E-4,
1853 1043 908 s=176 w=2.5245175E-4,
1854 1043 1042 s=152 w=4.263405E-5,
1855 1043 21 s=175 w=2.846823E-5,
1856 1044 911 s=179 w=6.0003167E-5,
1857 1045 909 s=179 w=6.0003167E-5,
1858 1045 1044 s=183 w=4.019071E-6,
1859 1045 19 s=178 w=1.835863E-5,
1860 1046 911 s=182 w=7.6383854E-5,
1861 1047 1044 s=182 w=7.6383854E-5,
1862 1047 1046 s=179 w=6.0003167E-5,
1863 1047 18 s=181 w=5.0453E-5,
1864 1048 910 s=185 w=1.4911305E-4,
1865 1049 911 s=185 w=1.4911305E-4,
1866 1049 1048 s=180 w=4.090435E-5,
1867 1050 1046 s=185 w=1.4911305E-4,
1868 1050 1049 s=182 w=7.6383854E-5,
1869 1050 17 s=184 w=5.255592E-5,
1870 1051 169 s=186 w=0.008330261,
1871 1052 764 s=190 w=6.9950987E-4,
1872 1052 14 s=189 w=0.011819563,
1873 1052 15 s=196 w=7.902878E-6,
1874 1053 912 s=200 w=0.011196378,
1875 1053 12 s=199 w=0.011555722,
1876 1054 918 s=209 w=2.3433165E-6,
1877 1055 778 s=209 w=2.3433165E-6,
1878 1055 1054 s=213 w=1.3345039E-4,
1879 1056 779 s=209 w=2.3433165E-6,
1880 1056 1055 s=214 w=1.10548644E-4,
1881 1057 780 s=209 w=2.3433165E-6,
1882 1057 1056 s=192 w=6.8862224E-5,
1883 1058 781 s=209 w=2.3433165E-6,
1884 1058 1057 s=202 w=2.0626055E-4,
1885 1058 10 s=208 w=8.258961E-6,
1886 1059 915 s=212 w=5.2637574E-6,
1887 1060 916 s=212 w=5.2637574E-6,
1888 1060 1059 s=217 w=3.6813075E-5,
1889 1061 917 s=212 w=5.2637574E-6,
1890 1061 1060 s=193 w=6.286114E-5,
1891 1062 918 s=212 w=5.2637574E-6,
1892 1062 1061 s=203 w=1.6987752E-4,
1893 1063 1054 s=212 w=5.2637574E-6,
1894 1063 1062 s=209 w=2.3433165E-6,
1895 1064 913 s=216 w=1.63247E-4,
1896 1064 8 s=218 w=1.7145078E-4,
1897 1065 914 s=216 w=1.63247E-4,
1898 1065 1064 s=194 w=3.0912543E-5,
1899 1066 915 s=216 w=1.63247E-4,
1900 1066 1065 s=204 w=1.4390734E-4,
1901 1067 1059 s=216 w=1.63247E-4,
1902 1067 1066 s=212 w=5.2637574E-6,
1903 1067 9 s=215 w=1.15041075E-5,
1904 1068 924 s=221 w=1.8442502E-4,
1905 1069 920 s=221 w=1.8442502E-4,
1906 1069 1068 s=225 w=4.2916645E-4,
1907 1069 6 s=220 w=2.0265067E-4,
1908 1070 923 s=224 w=4.6703726E-6,
1909 1071 924 s=224 w=4.6703726E-6,
1910 1071 1070 s=166 w=1.2580915E-4,
1911 1072 1068 s=224 w=4.6703726E-6,
1912 1072 1071 s=221 w=1.8442502E-4,
1913 1072 5 s=223 w=3.967741E-6,
1914 1073 921 s=226 w=4.43042E-4,
1915 1073 4 s=227 w=4.593764E-4,
1916 1074 922 s=226 w=4.43042E-4,
1917 1074 1073 s=167 w=3.8035528E-4,
1918 1075 923 s=226 w=4.43042E-4,
1919 1075 1074 s=222 w=1.6174845E-4,
1920 1076 1070 s=226 w=4.43042E-4,
1921 1076 1075 s=224 w=4.6703726E-6,
1922 1077 212 s=228 w=0.009378201,
1923 1078 213 s=228 w=0.009378201,
1924 1078 1077 s=169 w=5.5287883E-4,
1925 1079 208 s=229 w=0.0069961464,
1926 1079 3 s=230 w=0.0039028174,
1927 1080 209 s=229 w=0.0069961464,
1928 1080 1079 s=82 w=0.002001794,
1929 1081 210 s=229 w=0.0069961464,
1930 1081 1080 s=171 w=1.8989336E-4,
;
END; [Network]

BEGIN st_Assumptions;
uptodate;
chartransform=.Uncorrected_P;
disttransform=NeighborNet;
splitstransform=.EqualAngle;
SplitsPostProcess filter=dimension value=4;
 exclude  no missing;
radiallylayoutnodelabels;
END; [st_Assumptions]
