# Supplementary material for: Differential homotypic and heterotypic interactions of antigen 43 (Ag43) variants in autotransporter-mediated bacterial autoaggregation
Source: Sci Rep. 2019 Jul 31;9:11100. doi: 10.1038/s41598-019-47608-4 (PMC6668479; doi:10.1038/s41598-019-47608-4)
Supplement: Supplementary file 3 — Figure S1 [file 41598_2019_47608_MOESM3_ESM.zip › Figure_S1/Figure_S1A.nex]

#nexus

BEGIN Taxa;
DIMENSIONS ntax=106;
TAXLABELS
[1] 'UPI00003B25EE_G1'
[2] 'UPI000224229A_G1'
[3] 'UPI0001F8D949_G1'
[4] 'UPI00000BAB90_G1'
[5] 'UPI0001C3282B_G1'
[6] 'UPI0005797E37_G1'
[7] 'UPI00074FA569_G1'
[8] 'UPI0005980B39_G1'
[9] 'UPI0007A74949_G1'
[10] 'UPI00092D7F6D_G1'
[11] 'UPI00038F962F_G1'
[12] 'UPI0002A3734A_G1'
[13] 'UPI00092D9759_G1'
[14] 'UPI00092D7EA0_G1'
[15] 'UPI00000B27C8_G1'
[16] 'UPI0005FC7343_G1'
[17] 'UPI00092A793C_G1'
[18] 'UPI000578D381_G1'
[19] 'UPI00000D07E5_G2'
[20] 'UPI0001F68B55_G2'
[21] 'UPI00005F0EEA_G2'
[22] 'UPI000209C9FC_G2'
[23] 'UPI000B7CCF26_G2'
[24] 'UPI0005CFB5F3_G2'
[25] 'UPI00000E49D2_G3'
[26] 'UPI00000E4A66_G3'
[27] 'UPI000037640F_G3'
[28] 'UPI000000CD3C_G3'
[29] 'UPI0001888EFC_G3'
[30] 'UPI0001EB6ED2_G3'
[31] 'UPI000391710D_G3'
[32] 'UPI0001C327EF_G3'
[33] 'UPI0002242A36_G3'
[34] 'UPI0001887A37_G3'
[35] 'UPI00038F52B5_G3'
[36] 'UPI00074F860D_G3'
[37] 'UPI00076F270D_G3'
[38] 'UPI000810C0CE_G3'
[39] 'UPI0002B8E8C3_G3'
[40] 'UPI00092DA986_G3'
[41] 'UPI0001E1728E_G3'
[42] 'UPI0002A1A3EA_G3'
[43] 'UPI0005FC7C94_G3'
[44] 'UPI000807301C_G3'
[45] 'UPI00090A5531_G3'
[46] 'UPI00092DC4B0_G3'
[47] 'UPI00092DB748_G3'
[48] 'UPI0001E6D993_G4'
[49] 'UPI00092D946C_G4'
[50] 'UPI00092DE8CA_G4'
[51] 'UPI0002BC3A2E_G4'
[52] 'UPI0006A04D8E_G4'
[53] 'UPI0002245125_G4'
[54] 'UPI00005F1A8B_G4'
[55] 'UPI000067362A_G4'
[56] 'UPI0001B5B454_G4'
[57] 'UPI0000D50823_G4'
[58] 'UPI0001C0981E_G4'
[59] 'UPI00005F1BE0_G4'
[60] 'UPI0001E6D971_G4'
[61] 'UPI00005F0DBD_G4'
[62] 'UPI00005EF79B_G4'
[63] 'UPI0001E17E72_G4'
[64] 'UPI00016A0A8C_G4'
[65] 'UPI0001AF8ADC_G4'
[66] 'UPI0001B5AF68_G4'
[67] 'UPI000214CB6B_G4'
[68] 'UPI00021ADB8E_G4'
[69] 'UPI00019AF91D_G4'
[70] 'UPI0003917CDC_G4'
[71] 'UPI000390012D_G4'
[72] 'UPI0003BEDAD2_G4'
[73] 'UPI000530AE1A_G4'
[74] 'UPI000535EBAA_G4'
[75] 'UPI00058C62E6_G4'
[76] 'UPI00058CA78B_G4'
[77] 'UPI0005CB0D29_G4'
[78] 'UPI00071659E5_G4'
[79] 'UPI000750B459_G4'
[80] 'UPI00076F1E58_G4'
[81] 'UPI000771E52C_G4'
[82] 'UPI0007A75752_G4'
[83] 'UPI0007FB464B_G4'
[84] 'UPI0007FB4FA8_G4'
[85] 'UPI00080C150C_G4'
[86] 'UPI00080C08D5_G4'
[87] 'UPI00090967BB_G4'
[88] 'UPI0009291067_G4'
[89] 'UPI00092D9226_G4'
[90] 'UPI00092DE0C0_G4'
[91] 'UPI00005F1287_G4'
[92] 'UPI00092DB897_G4'
[93] 'UPI00092D8B81_G4'
[94] 'UPI00020BF782_G4'
[95] 'UPI0001CB9117_G4'
[96] 'UPI00080C0F70_G4'
[97] 'UPI00080C09BF_G4'
[98] 'UPI00092DC035_G4'
[99] 'UPI00005F0037_G4'
[100] 'UPI00092DACBA_G4'
[101] 'UPI00092D9DF3_G4'
[102] 'UPI00092D90D1_G4'
[103] 'UPI0002ABFF97_G4'
[104] 'UPI000390E43C_G4'
[105] 'UPI0002F46D0B_G4'
[106] 'UPI0004658CB0_G4'
;
END; [Taxa]

BEGIN Characters;
DIMENSIONS nchar=508;
FORMAT
	datatype='protein' missing=? gap=- symbols="arndcqeghilkmfpstwyvz" labels=left transpose=no interleave=yes;
MATRIX
'UPI00003B25EE_G1' adivvhpgetvnggtlanhdnqivfgttngmtistgleygpdneantggqwvqdggtank
'UPI000224229A_G1' adtvvqagetvsggtltnhdnqivfgtvngmtistgleygpdneantggqwvqdggtank
'UPI0001F8D949_G1' adivvhpgetvnggtlanhdnqivfgttngmtistgleygpdneantggqwvqdggtank
'UPI00000BAB90_G1' adivvrpgetvnggtlanhdnqivfgttngmtistgleygpdneantggqwvqdggtank
'UPI0001C3282B_G1' adivvhpgetvnggtlanhdnqivfgttngmtistgleygpdneantggqwvqdggtank
'UPI0005797E37_G1' adivvhpgetvnggtlanhdnqivfgttngmtistgleygpdneantggqwvqdggtank
'UPI00074FA569_G1' adivvhpgetvnggtlanhdnqivfgttngmtistgleygpdneantggqwvqdggtank
'UPI0005980B39_G1' adivvhpgetvnggtlanhdnqivfgttngmtistgleygpdneantggqwvqdggtank
'UPI0007A74949_G1' adivvhpgetvndgtltnhdnqivfgttngmtistgleygpdneantggqwvqdggtank
'UPI00092D7F6D_G1' adivvhpgetvnggtlanhdnqivfgttngmtistgleygpdneantggqwvqdggtank
'UPI00038F962F_G1' adivvhpgetvnggtlanhdnqivfgttngmtistgleygpdneantggqwvqdggtank
'UPI0002A3734A_G1' adivvrpgetvnggtlanhdnqivfgttngmtistgleygpdneantggqwvqdggtank
'UPI00092D9759_G1' adtvvqagetvsggtltnhdnqivfgtvngmtistgleygpdneantggqwvqdggtank
'UPI00092D7EA0_G1' adtvvqagetvsggtltnhdnqivfgtvngmtistgleygpdneantggqwvqdggtank
'UPI00000B27C8_G1' adivvhpgetvnggtlanhdnqivfgttngmtistgleygpdneantggqwvqdggtank
'UPI0005FC7343_G1' adivvhpgetvnggtlanhdnqivfgttngmtistgleygpdneantggqwvqdggtank
'UPI00092A793C_G1' adivvhpgetvnggtlanhdnqivfgttngmtistgleygpdneantggqwvqdggtank
'UPI000578D381_G1' adivvhpgetvnggtlanhdnqivfgttngmtistgleygpdneantggqwvqdggtank
'UPI00000D07E5_G2' adkvvqagetvndgtltnhdnqivfgtangmtistglelgpdseentggqwiqnggiagn
'UPI0001F68B55_G2' adtvvqagetvnggtltnhdnqivfgtangmtistglelgpdseentggqwiqnsgiagn
'UPI00005F0EEA_G2' adtvvqagetvnggtltnhdnqivlgtangmtistglelgpdseentggqwiqnggiagn
'UPI000209C9FC_G2' adtvvqagetvnggtltnhdnqivfgtangmtistglelgpdseentggqwiqnggiagn
'UPI000B7CCF26_G2' adtvvqagetvsggtlenhdnqivfgtangmtistglelgpdseentggqwiqnggiagn
'UPI0005CFB5F3_G2' adkvvqagetvndgtltnhdnqivfgtangmtistglelgpdseentggqwiqnggiagn
'UPI00000E49D2_G3' adsvvpagetvnggtlinhdrqfvsgtadgmtvstglelgadsdnntggqqiarggtarn
'UPI00000E4A66_G3' adivvhpgetvnggtlvnhdnqfvsgtangvtvstglelgpdsdentggqwikaggtgrn
'UPI000037640F_G3' adivvhpcetvnggtlvnhdnqfvsgtadgvtvstglelgpdsdentggqwikaggtgrn
'UPI000000CD3C_G3' adivvhpgetvnggtlvnhdnqfvsgtadgvtvstglelgpdsdentggqwikaggtgrn
'UPI0001888EFC_G3' adivvhpgetvnggtlvnhdnqfvsgtadgvtvstglelgpdsddntggqqiarggtarn
'UPI0001EB6ED2_G3' adivvhpgetvnggtlvnhdnqfvsgtadgvtvstglelgpdsdentggqwikaggtgrn
'UPI000391710D_G3' adsivqagetvnggtlenhdnqivlgtangmtistglelgpdseentggqwiqnggiagn
'UPI0001C327EF_G3' adivvhpgetvnggtlvnhdnqfvsgtadgvtvstglelgpdsddntggqqiarggtarn
'UPI0002242A36_G3' adivvhpgetvnggtlvnhdnqfvsgtadgvtvstglelgpdsdentggqwikaggtgrn
'UPI0001887A37_G3' adivvhpgetvnggtlvnhdnqfvsgtangvtvstglelgpdsdentggqwikaggtgrn
'UPI00038F52B5_G3' adsvvpagetvnggtlinhdrqfvsgtadgmtvstglelgadsdnntggqqiarggtarn
'UPI00074F860D_G3' adivvhpgetvnggtlvnhdnqfvsgtadgvtvstglelgpdsdentggqwikaggtgrn
'UPI00076F270D_G3' adivvhpgetvnggtlvnhdnqfvsgtadgvtvstglelgpdsddntggqqiarggtarn
'UPI000810C0CE_G3' adivvhpgetvnggtlvnhdnqfvsgtadgvtvstglelgpdsdentggqwikaggtgrn
'UPI0002B8E8C3_G3' adivvhpgetvnggtlvnhdnqfvsgtadgvtvstglelgpdsddntggqqiarggtarn
'UPI00092DA986_G3' adivvhpgetvnggtlvnhdnqfvsgtadgvtvstglelgpdsdentggqwikaggtgrn
'UPI0001E1728E_G3' adsivqagetvnggtlenhdnqivlgtangmtistglelgpdseentggqwiqnggiagn
'UPI0002A1A3EA_G3' adsivqagetvnggtlenhdnqivlgtangmtistglelgpdseentggqwiqnggiagn
'UPI0005FC7C94_G3' adivvhpgetvnggtltnhdnqivsgtadgvtvstglelgpdsddntggqqitwggtarn
'UPI000807301C_G3' adsivqagetvnggtlenhdnqivlgtangmtistglelgpdseentggqwiqnggiagn
'UPI00090A5531_G3' adsivqagetvnggtlenhdnqivlgtangmtistglelgpdseentggqwiqnggiagn
'UPI00092DC4B0_G3' adsivqagetvnggtlenhdnqivlgtangmtistglelgpdseentggqwiqnggiagn
'UPI00092DB748_G3' adtvvqagetvndgtltnhdnqivfgtangmtistglelgpdseentggqwiqnggiagn
'UPI0001E6D993_G4' adsvvqagetvsggtlenhdnqivfgttngitistgleygpdneantggqwvqdggtasn
'UPI00092D946C_G4' adtvvqagetvsggalenhdnqivfgttngmtistgleygpdneantggqwvqdggtasn
'UPI00092DE8CA_G4' adtvvqagetvsggtltnhdnqivfgtangmtistgleygpdneantggqwvqdggtann
'UPI0002BC3A2E_G4' adsvvqageivnggtlvnhdnqivfgttngitistgleygpdneantggqwvqdggtasn
'UPI0006A04D8E_G4' adtvvqagetvsggklenhdnqivfgtangmtistgleygpdneantggqwiqnggiann
'UPI0002245125_G4' adtvvqagetvsggtltnhdnqivfgtangmtistgleygpdneantggqwiqnggiann
'UPI00005F1A8B_G4' adtvvqagetvndgtltnhdnqivlgtangmtistgleygpdneantggqwiqnggiann
'UPI000067362A_G4' adtivqagetvnggtltnhdnqivlgtangmtissgleygpdneantggqwiqnggiann
'UPI0001B5B454_G4' adtvvqagetvsggtlvnhdnqivfgtangmtistgleygpdneantggqwiqnggtann
'UPI0000D50823_G4' adtvvqagetvnggtltnhdnqivlgtangmtistgleygpdneantggqwiqnggiann
'UPI0001C0981E_G4' adtvvqagetvsggtlanhdnqivfgttnemtistgleygpdneantggqwiqnggtann
'UPI00005F1BE0_G4' adtvvqagetvsggtltnhdnqivfgtangmtistgleygpdneantggqwiqnggiann
'UPI0001E6D971_G4' adtvvqagetvsggtltnhdnqivfgtangmtissgleygpdneantggqwiqnggiann
'UPI00005F0DBD_G4' adtvvqagetvsggtltnhdnqivfgtangmtistgleygpdneantggqwiqnggiann
'UPI00005EF79B_G4' adtvvqagetvndgtltnhdnqivlgtangmtistgleygpdneantggqwiqnggiann
'UPI0001E17E72_G4' adtvvqagetvnggtltnhdnqivlgtangmtistgleygpdneantggqwiqnggiann
'UPI00016A0A8C_G4' adtvveagetvnggtltnhdnqivfgttngmtistgleygtdneantggqwvqdggtasn
'UPI0001AF8ADC_G4' adtvvqagetvnggtltnhdnqivfgatngmtistgleygpdneantggqwvqdggtasn
'UPI0001B5AF68_G4' adtvvqagetvnggtltnhdnqivfgtangmtistgleygpdneantggqwiqnggiann
'UPI000214CB6B_G4' adtvvqagetvnggtltnhdnqivlgtangmtistgleygpdneantggqwiqnggiann
'UPI00021ADB8E_G4' adtvvqagetvsggtltnhdnqivlgtangmtistgleygpdneantggqwiqnggiann
'UPI00019AF91D_G4' adtvvqagetvnggtlenhdnqivfgtangmtistgleygpdneantggqwiqnggiann
'UPI0003917CDC_G4' adtvvqagetvndgtltnhdnqivlgtangmtistgleygpdneantggqwiqnggiann
'UPI000390012D_G4' adtvvqagetvsggalenhdnqivfgtangmtistgleygpdneantggqwiqnggiann
'UPI0003BEDAD2_G4' adkvvqagetvndgtltnhdnqivlgtangmtistgleygpdneantggqwiqnggiann
'UPI000530AE1A_G4' adtvvqagetvndgtltnhdnqivfgtangmtistgleygpdneantggqwiqnggiann
'UPI000535EBAA_G4' adtvvqagetvsggtltnhdnqivlgtangmtistgleygpdneantggqwiqnggiann
'UPI00058C62E6_G4' adtvvqagetvndgtltnhdnqivfgtangmtistgleygpdneantggqwiqnggiann
'UPI00058CA78B_G4' adtvvqagetvndgtltnhdnqivlgtangmtistgleygpdneantggqwiqnggiann
'UPI0005CB0D29_G4' adkvvqagetvndgtltnhdnqivfgtangmtistgleygpdneantggqwiqnggtann
'UPI00071659E5_G4' adkvvqagetvndgtltnhdnqivlgtangmtistgleygpdneantggqwiqnggiann
'UPI000750B459_G4' adkvvqagetvndgtltnhdnqivlgtangmtistgleygpdneantggqwiqnggiann
'UPI00076F1E58_G4' adkvvqagetvndgtltnhdnqivlgtangmtistgleygpdneantggqwiqnggiann
'UPI000771E52C_G4' adtvvqagetvndgtltnhdnqivfgtangmtistgleygpdneantggqwiqnggtann
'UPI0007A75752_G4' adtvvqagetvsggalenhdnqivfgttngmtistgleygpdneantggqwiqnggiann
'UPI0007FB464B_G4' adtvvqagetmsggtlvnhdnqivfgttngmtistgleygpdneantggqwvqdggtagn
'UPI0007FB4FA8_G4' adtvvqagetvnggtltnhdnqivlgtangmtistgleygpdneantggqwiqnggiann
'UPI00080C150C_G4' adtvvqagetvsggtltnhdnqivfgtangmtistgleygpdneantggqwiqnggtann
'UPI00080C08D5_G4' adtvvqagetvsggtltnhdnqivfgtangmtistgleygpdneantggqwiqnggtann
'UPI00090967BB_G4' adkvvqagetvndgtltnhdnqivlgtangmtistgleygpdneantggqwiqnggiann
'UPI0009291067_G4' adtvvqagetvndgtltnhdnqivlgtangmtistgleygpdneantggqwiqnggvann
'UPI00092D9226_G4' adtvvqvgetvsggtltnhdnqivfgtangmtistgleygpdneantggqwiqnggtann
'UPI00092DE0C0_G4' adtvvqagetvsgvalenhdnqivfgttngmtistgleygpdneantggqwiqnggiann
'UPI00005F1287_G4' adtvvqagetvsggtltnhdnqivlgtangmtistgleygpdneantggqwiqnggiann
'UPI00092DB897_G4' adtvvqagetlsggtlanhdnqivfgttngmtistgleygpdneantggqwiqnggiann
'UPI00092D8B81_G4' adtvvqagetvsggalenhdnqivfgtangmtistgleygpdneantggqwiqnggiann
'UPI00020BF782_G4' adtvvqagetvndgtltnhdnqivfgtangmtistgleygpdneantggqwiqnggiann
'UPI0001CB9117_G4' adtvvqagetvsggtlvnhdnqivfgtangmtistgleygpdneantggqwiqnggtann
'UPI00080C0F70_G4' adtvvqagetvsggtltnhdnqivfgtangmtistgleygpdneantggqwiqnggtann
'UPI00080C09BF_G4' adtvvqagetvsggtltnhdnqivfgtangmtistgleygpdneantggqwiqnggtann
'UPI00092DC035_G4' adtvvqagetvsggtltnhdnqivfgtangmtistgleygpdneantggqwiqnggiann
'UPI00005F0037_G4' adtvvqagetvsggtlvnhdnqivfgtangmtistgleygpdneantggqwiqnggtann
'UPI00092DACBA_G4' adtvvqagetvndgtltnhdnqivfgtangmtistgleygpdneantggqwiqnggiann
'UPI00092D9DF3_G4' adkvvqagetvndgtltnhdnqivlgtangmtistgleygpdneantggqwiqnggiann
'UPI00092D90D1_G4' adtvvqagetvndgtltnhdnqivfgtangmtistgleygpdneantggqwiqnggiann
'UPI0002ABFF97_G4' adtvvqagetvsggtltnhdnqivfgtangmtistgleygpdneantggqwiqnggiann
'UPI000390E43C_G4' adtvvqagetvnggtlanhdnqivfgtangmtistgleygpdneaniggqwiqnggiann
'UPI0002F46D0B_G4' adtvvqagetvnggtltnhdnqiilgtangmtistgleygpdneantggqwiqnggtann
'UPI0004658CB0_G4' adtvvqagetvsggtltnhdnqivfgtangmtistgleygpdneantggqwiqnggiann

'UPI00003B25EE_G1' ttvtsgglqrvnpggsvsdtvisagggqslqgravnttl-nggeqlmhegaiatgtvind
'UPI000224229A_G1' ttvtsgglqrvnpggsvsdtvisagggqslqgravnttl-nggeqwmhegaiatgtvind
'UPI0001F8D949_G1' ttvtsgglqrvnpggsvsdtvisagggqslqgravnttl-nggeqwmhegaiatgtvind
'UPI00000BAB90_G1' ttvtsgglqrvnpggsvsdtvisagggqslqgravnttl-nggeqwmhegaiatgtvind
'UPI0001C3282B_G1' ttvtsgglqrvnpggsvsdtvisagggqslqgravnttl-nggeqwmhegaiatgtvind
'UPI0005797E37_G1' ttvtsgglqrvnpggsvsdtvisagggqslqgravnttl-nggeqwvhedgiatgtvine
'UPI00074FA569_G1' ttvtsgglqrvnpggsvsdtvisagggqslqgravnttl-nggeqwmhegaiatgtvind
'UPI0005980B39_G1' ttvtsgglqrvnpggsvsdtvisagggqslqgravnttl-nggeqwvhedgiatgtvine
'UPI0007A74949_G1' ttvtsgglqrvnpggsvsdtvisagggqslqgravnttl-nggeqwmhegaiatgtvind
'UPI00092D7F6D_G1' ttvtsgglqrvnpggsvsdtvisagggqslqgravnttl-nggeqwvhedgiatgtvine
'UPI00038F962F_G1' ttvtsgglqrvnpggsvsdtvisagggqslqgravnttl-nggeqwmhegaiatgtvind
'UPI0002A3734A_G1' ttvtsgglqrvnpggsvsdtvisagggqslqgravnttl-nggeqwmhegaiatgtvind
'UPI00092D9759_G1' ttvtsgglqrvnpggsvsdtvisagggqslqgravnttl-nggeqwmhegaiatgtvind
'UPI00092D7EA0_G1' ttvtsgglqrvnpggsvsdtvisagggqslqgravnttl-nggeqwmhegaiatgtvind
'UPI00000B27C8_G1' ttvtsgglqrvnpggsvsdtvisagggqslqgravnttl-nggeqwmhegaiatgtvind
'UPI0005FC7343_G1' ttvtsgglqrvnpggsvsdtvisagggqslqgravnttl-nggeqwmhegaiatgtvind
'UPI00092A793C_G1' ttvtsgglqrvnpggsvsdtvisagggqslqgravnttl-nggeqwmhegaiatgtvind
'UPI000578D381_G1' ttvtsgglqrvnpggsvsdtvisagggqslqgravnttl-nggeqwmhegaiatgtvind
'UPI00000D07E5_G2' ttvttngrqvvleggtasdtvirdgggqslnglavnttlnnrgeqwvheggvatgtiinr
'UPI0001F68B55_G2' ttvttngrqvvleggtasdtvirdgggqslnglavnttlinrgeqwvheggvatgtiinr
'UPI00005F0EEA_G2' ttvttngrqvvleggtasdtvirdgggqslnglavnttlnnrgeqwvheggvatgtiinr
'UPI000209C9FC_G2' ttvttngrqvvleggtasdtvirdgggqslnglavnttlnnrgeqwvheggvatgtiinr
'UPI000B7CCF26_G2' ttvttngrqvvleggtasdtvirdgggqslnglavnttlnnrgeqwvheggvatgtiinr
'UPI0005CFB5F3_G2' ttvttngrqvvleggtasdtvirdgggqslnglavnttlnnrgeqwvheggvatgtiinr
'UPI00000E49D2_G3' trvtanglqdvmaggstsdtvistgggqnlrgkasgtvl-nggdqwihaggrasgtvinq
'UPI00000E4A66_G3' ttvtangrqivqaggtasdtvirdgggqslnglavnttldnrgeqwvhgggkaagtiinq
'UPI000037640F_G3' ttvtangrqivqaggtasdtvirdgggqslnglavnttldnrgeqwvhgggkaagtiinq
'UPI000000CD3C_G3' ttvtangrqivqaggtasdtvirdgggqslnglavnttldnrgeqwvhgggkaagtiinq
'UPI0001888EFC_G3' ttvtanglqdvmaggsatdtvisagggqnlrgqaygtvl-nggeqwihaggsasgtvinq
'UPI0001EB6ED2_G3' ttvtangrqivqaggtasdtvirdgggqslnglavnttldnrgeqwvhgggkaagtiinq
'UPI000391710D_G3' ttvttngrqvvleggtasdtvirdgggqslnglavnttlnnrgeqwvheggvatgtiinr
'UPI0001C327EF_G3' ttvtanglqdvmaggsatdtvisagggqnlrgqaygtvl-nggeqwihaggsasgtvinq
'UPI0002242A36_G3' ttvtangrqivqaggtasdtvirdgggqslnglavnttldnrgeqwvhgggkadgtiinq
'UPI0001887A37_G3' ttvtangrqivqaggtasdtvirdgggqslnglavnttldnrgeqwvhgegkatgtiinq
'UPI00038F52B5_G3' trvtanglqdvmaggstsdtvistgggqnlrgkasgtvl-nggdqwihaggrasgtvinq
'UPI00074F860D_G3' ttvtangrqivqaggtasdtvirdgggqslnglavnttldnrgeqwvhgggkaagtiinq
'UPI00076F270D_G3' ttvtanglqdvmaggsatdtvisagggqnlrgqaygtvl-nggeqwihaggsasgtvinq
'UPI000810C0CE_G3' ttvtangrqivqaggtasdtvirdgggqslnglavnttldnrgeqwvhgggkaagtiinq
'UPI0002B8E8C3_G3' ttvtanglqdvmaggsatdtvisagggqnlrgqaygtvl-nggeqwihaggsasgtvinq
'UPI00092DA986_G3' ttvtangrqivqaggtasdtvirdgggqslnglavnttldnrgeqwvhgggkaagtiinq
'UPI0001E1728E_G3' ttvttngrqvvleggtasdtvirdgggqslnglavnttlnnrgeqwvheggvatgtiinr
'UPI0002A1A3EA_G3' ttvttngrqvvleggtasdtvirdgggqslnglavnttlnnrgeqwvheggvatgtiinr
'UPI0005FC7C94_G3' ttvttngcqvvgvggtasdtvirdgggqslyglavnttlnnrgeqwvhgdgkaigtvinr
'UPI000807301C_G3' ttvttngrqvvleggtasdtvirdgggqslnglavnttlnnrgeqwvheggvatgtiinr
'UPI00090A5531_G3' ttvttngrqvvleggtasdtvirdgggqslnglavnttlnnrgeqwvheggvatgtiinr
'UPI00092DC4B0_G3' ttvttngrqvvleggtasdtvirdgggqslnglavnttlnnrgeqwvheggvatgtiinr
'UPI00092DB748_G3' ttvttngrqvvleggtasdtvirdgggqslnglavnttlnnrgeqwvheggvatgtiinr
'UPI0001E6D993_G4' ttissgglqfvgaggkatdtiinegggqslkglalnttl-nggeqwmhegaiatgtvind
'UPI00092D946C_G4' ttissgglqfvgaggkatdtiinegggqslkglalnttl-nggeqwmhegaiatgtvind
'UPI00092DE8CA_G4' ttissgglqfvgaggkatdtiinegggqslkglalnttl-nggeqwmhegaiatgtvind
'UPI0002BC3A2E_G4' ttissgglqfvgaggkatdtiinegggqslkglalnttl-nggeqwmhegaiatgtvine
'UPI0006A04D8E_G4' ttvtggglqrvnaggsvsdtvisagggqslqgqavnttl-nggeqwvheggiatvtvine
'UPI0002245125_G4' ttvtggglqrvnaggsvsdtvisagggqslqgqavnttl-nggeqwvheggiatgtvine
'UPI00005F1A8B_G4' ttvtggglqrvnaggsvsdtvisagggqslqgqavnttl-nggeqwvheggiatgtvine
'UPI000067362A_G4' ttvtggglqrvnaggsvsdtvisagggqslqgqavnttl-nggeqwvheggiatgtvine
'UPI0001B5B454_G4' ttvtggglqrvntggsvsdtvisagggqslqgqavnttl-nggeqwvheggiatgtvine
'UPI0000D50823_G4' ttvtggglqrvnaggsvsdtvisagggqslqgqavnttl-nggeqwvheggiatgtvine
'UPI0001C0981E_G4' ttvtggglqrvnaggsvsdtvisagggqslqgqalnttl-nggeqwvheggiatgtvine
'UPI00005F1BE0_G4' ttvtggglqrvnaggsvsdtvisagggqslqgqavnttl-nggeqwvheggiatgtvine
'UPI0001E6D971_G4' ttvtggglqrvnaggsvsdtvisagggqslqgqavnttl-nggeqwvheggiatgtvine
'UPI00005F0DBD_G4' ttvtggglqrvnaggsvsdtvisagggqslqgqavnttl-nggeqwvheggiatvtvine
'UPI00005EF79B_G4' ttvtggglqrvnaggsvsdtvisagggqslqgqavnttl-nggeqwvheggiatgtvine
'UPI0001E17E72_G4' ttvtggglqrvnaggsvsdtvisagggqslqgqavnttl-nggeqwmhegaiatgtvind
'UPI00016A0A8C_G4' ttissgglqfvgaggkatdtiinegggqslkglalnttl-nggeqwmhegaiatgtvind
'UPI0001AF8ADC_G4' ttissgglqfvgaggkatdtiinegggqslkglalnttl-nggeqwmhegaiatgtvind
'UPI0001B5AF68_G4' ttvtggglqrvnaggsvsdtvisagggqslqgqavnttl-nggeqwvheggiatvtvine
'UPI000214CB6B_G4' ttvtggglqrvnaggsvsdtvisagggqslqgqavnttl-nggeqwvheggiatgtvine
'UPI00021ADB8E_G4' ttvtggglqrvnaggsvsdtvisagggqslqgqavnttl-nggeqwvheggiatgtvine
'UPI00019AF91D_G4' ttvtggglqrvnaggsvsdtvisagggqslqgqavnttl-nggeqwvheggiatgtvine
'UPI0003917CDC_G4' ttvtggglqrvnaggsvsdtvisagggqslqgqavnttl-nggeqwvheggiatgtvine
'UPI000390012D_G4' ttvtggglqrvnaggsvsdtviragggqslqgqavnttl-nggeqwvheggiatgtvine
'UPI0003BEDAD2_G4' ttvtggglqrvnaggsvsdtvisagggqslqgqavnttl-nggeqwvheggiatgtvine
'UPI000530AE1A_G4' ttvtggglqrvnaggsvsdtvisagggqslqgqavnttl-nggeqwvheggiatgtvine
'UPI000535EBAA_G4' ttvtggglqrvnaggsvsdtvisagggqslqgqavnttl-nggkqwvheggiatgtvine
'UPI00058C62E6_G4' ttvtggglqrvnaggsvsdtvisagggqslqgqavnttl-nggeqwvheggiatgtvine
'UPI00058CA78B_G4' ttvtggglqrvnaggsvsdtvisagggqslqgqavnttl-nggeqwvheggiatgtvine
'UPI0005CB0D29_G4' ttvtggglqrvnaggsvsdtvisagggqslqgqavnttl-nggeqwvheggiatgtvine
'UPI00071659E5_G4' ttvtggglqrvnaggsvsdtvisagggqslqgqavnttl-nggeqwvheggiatgtvine
'UPI000750B459_G4' ttvtggglqrvnaggsvsdtvisagggqslqgqavnttl-nggeqwvheggiatgtvine
'UPI00076F1E58_G4' ttvtggglqrvnaggsvsdtvisagggqslqgqavnttl-nggeqwvheggiatgtvine
'UPI000771E52C_G4' ttvtggglqrvnaggsvsdtvisagggqslqgqavnttl-nggeqwvheggiatvtvine
'UPI0007A75752_G4' ttvtggglqrvnaggsvsdtvisagggqslqgqavnttl-nggeqwvheggiatgtvine
'UPI0007FB464B_G4' taissgglqfvgaggkatdtiinegggqslkglalnttl-nggeqwmhegaiatgtvind
'UPI0007FB4FA8_G4' ttvtggglqrvnaggsvsdtvisagggqslqgqavnttl-nggeqwvheggiatgtvine
'UPI00080C150C_G4' ttvtggglqrvnaggsvsdtvisagggqslqgqavnttl-nggeqwvheggiatvtvine
'UPI00080C08D5_G4' ttvtggglqrvnaggsvsdtvisagggqslqgqavnttl-nggeqwvheggiatgtvine
'UPI00090967BB_G4' ttvtggglqrvnaggsvsdtvisagggqslqgqavnttl-nggeqwvheggiatgtvine
'UPI0009291067_G4' ttvtggglqrvnaggsvsdtvisagggqslqgqavnttl-nggeqwvheggiatgtvine
'UPI00092D9226_G4' ttvtggglqrvnaggsvsdtvisagggqslqgqavnttl-nggeqwvheggiatdtvine
'UPI00092DE0C0_G4' ttvtggglqrvnaggsvsdtvisagggqslqgqavnttl-nggeqwvheggiatgtvine
'UPI00005F1287_G4' ttvtggglqrvnaggsvsdtvisagggqslqgqavnttl-nggeqwvheggiatgtvine
'UPI00092DB897_G4' ttvtggglqrvnaggsvsdtvisaeggqslqgqavnttl-nggeqwmhegaiatgtvind
'UPI00092D8B81_G4' ttvtggglqrvnaggsvsdtvisagggqslqgqavnttl-nggeqwvheggiatgtvine
'UPI00020BF782_G4' ttvtggglqrvnaggsvsdtvisagggqslqgqavnttl-nggeqwvheggiatgtvine
'UPI0001CB9117_G4' ttvtggglqrvntggsvsdtvisagggqslqgqavnttl-nggeqwvheggiatgtvine
'UPI00080C0F70_G4' ttvtggglqrvnaggsvsdtvisagggqslqgqavnttl-nggeqwvheggiatgtvine
'UPI00080C09BF_G4' ttvtggglqrvnaggsvsdtvisagggqslqgqavnttl-nggeqwvheggiatgtvine
'UPI00092DC035_G4' ttvtggglqrvnaggsvsdtvisagggqslqgqavnttl-nggeqwvheggiatgtvine
'UPI00005F0037_G4' ttvtggglqrvntggsvsdtvisagggqslqgqavnttl-nggeqwvheggiatgtvine
'UPI00092DACBA_G4' ttvtggglqrvnaggsvsdtvisagggqslqgqavnttl-nggeqwvheggiatgtvine
'UPI00092D9DF3_G4' ttvtggglqrvnaggsvsdtvisagggqslqgqavnttl-nggeqwvheggiatgtvine
'UPI00092D90D1_G4' ttvtggglqrvnaggsvsdtvisagggqslqgqavnttl-nggeqwvheggiatgtvine
'UPI0002ABFF97_G4' ttvtggglqrvnaggsvsdtvisagggqslqgqavnttl-nggeqwvheggiatvtvine
'UPI000390E43C_G4' ttvtggglqrvnaggsvsdtvisagggqslqgqavnttl-nggeqwvheggiatgtvine
'UPI0002F46D0B_G4' ttvtggglqrvnaggsvsdtvisagggqslqgqavnttl-nggeqwvheggiatgtvine
'UPI0004658CB0_G4' ttvtggglqrvnaggsvsdtvisagggqslqgqavnttl-nggeqwvheggiatgtvine

'UPI00003B25EE_G1' kgwqvvkpgtvatdtvfntgaeggpdaengdtgqfvrgdavrttinkngrqivraegtan
'UPI000224229A_G1' kgwqvvkpgtvatdtvvntgaeggpdaengdtgqfvrgnavrttinkngrqivaaegtan
'UPI0001F8D949_G1' kgwqvvkpgtvatdtvvntgaeggpdaengdtgqfvrgdavrttinkngrqivrtegtan
'UPI00000BAB90_G1' kgwqvvkpgtvatdtvvntgaeggpdaengdtgqfvrgdavrttinkngrqivrtegttn
'UPI0001C3282B_G1' kgwqvvkpgtvatdtvvntgaeggpdaengdtgqfvrgdavrttinkngrqivraegtan
'UPI0005797E37_G1' kgwqaiksgavatdtvvntgaeggpdaengdtgqtvygdavrttinkngrqivaaegtan
'UPI00074FA569_G1' kgwqaiksgavatdtvvntgaeggpdaengdtgqfvrgdavrttinkngrqivrtegtan
'UPI0005980B39_G1' kgwqaiksgavatdtvvntgaeggpdaengdtgqfvrgdavrttinkngrqivrtegtan
'UPI0007A74949_G1' kgwqvvkpgtvatdtvvntgaeggpdaengdtgqfvrgdavrttinkngrqivraegtan
'UPI00092D7F6D_G1' kgwqaiksgavatdtvvntgaeggpdaengdtgqtvygdavrttinkngrqivaaegtan
'UPI00038F962F_G1' kgwqvvkpgtvatdtvvntgaeggpdaengdtgqfvrgdavrttinkngrqivraegtan
'UPI0002A3734A_G1' kgwqvvkpgtvatdtvvntgaeggpdaengdtgqfvrgdavrttinkngrqivrtegttn
'UPI00092D9759_G1' kgwqvvkpgtvatdtvvntgaeggpdaengdtgqfvrgdavrttinkngrqivrtegtan
'UPI00092D7EA0_G1' kgwqvvkpgtvatdtvvntgaeggpdaengdtgqfvrgdavrttinkngrqivrtegtan
'UPI00000B27C8_G1' kgwqvvkpgtvatdtvvntgaeggpdaengdtgqfvrgdavrttinkngrqivraegtan
'UPI0005FC7343_G1' kgwqvvkpgtvatdtvvntgaeggpdaengdtgqfvrgdavrttinkngrqivraegtan
'UPI00092A793C_G1' kgwqvvkpgtvatdtvvntgaeggpdaengdtgqfvrgdavrttinkngrqivraegtan
'UPI000578D381_G1' kgwqvvkpgtvatdtvvntgaeggpdaengdtgqfvrgdavrttinkngrqivraegtan
'UPI00000D07E5_G2' dgyqsvksgglatgtiintgaeggpdsdnsytgqkvqgtaesttinkngrqiilfsglar
'UPI0001F68B55_G2' dgyqsvksgglatgtiintgseggpdsdnsytgqkvqgtaesttinkngrqiilssgiar
'UPI00005F0EEA_G2' dgyqsvksgglatgtiintgaeggpdsdnsytgqkvqgtaesttinkngrqiilfsgiar
'UPI000209C9FC_G2' dgyqsvksgglatgtiintgaeggpdsdnsytgqkvqgtaesttinkngrqiilfsgiar
'UPI000B7CCF26_G2' dgyqsvksgglatgtiintgaeggpdsdnsytgqkvqgtaesttinkngrqiilfsgiar
'UPI0005CFB5F3_G2' dgyqsvksgglatgtiintgaeggpdsdnsytgqkvqgtaesttinkngrqiilfsglar
'UPI00000E49D2_G3' dgyqtikhgglvtgtivntgaeggpdsenvstgqmvggiaesttinkngrqviwssgiar
'UPI00000E4A66_G3' dgyqtikhgglatgtivntgaeggpesenvssgqmvggtaesttinkngrqviwssgmar
'UPI000037640F_G3' dgyqtikhgglatgtivntgaeggpesenvssgqmvggtaesttinkngrqviwssgmar
'UPI000000CD3C_G3' dgyqtikhgglatgtivntgaeggpesenvstgqmvggtaesttinnngrqviwssgvsr
'UPI0001888EFC_G3' sgyqtikhggqatgtivntgaeggpesenvssgqmvggtaesttinkngrqviwssgmar
'UPI0001EB6ED2_G3' dgyqtikhgglatgtivntgaeggpesenvssgqmvggtaesttinkngrqviwssgmar
'UPI000391710D_G3' dgyqsvksgglatgtiintgaeggpdsdnsytgqkvqgtaesttinkngrqiilfsgiar
'UPI0001C327EF_G3' sgyqtikhggqatgtivntgaeggpesenvssgqmvggtaesttinkngrqviwssgmar
'UPI0002242A36_G3' egyqtikhgglatrtivntgaeggpesenvssgqmvggtaesttinkngrqviwssgmar
'UPI0001887A37_G3' dgyqtikhgglatgtivntgaeggpesenvstgqmvggtaesttinnngrqviwssgvsr
'UPI00038F52B5_G3' dgyqtikhgglatgtivntgaeggpdsenvstgqmvggiaesttinkngrqviwssgmar
'UPI00074F860D_G3' dgyqtikhgglatgtivntgaeggpesenvstgqmvggtaesttinnngrqviwssgvsr
'UPI00076F270D_G3' sgyqtikhggqatgtiintgaeggpesenvssgqmvggtaesttinkngrqviwssgmar
'UPI000810C0CE_G3' dgyqtikhgglatgtivntgaeggpesenvssgqmvggtaesttinkngrqviwssgmar
'UPI0002B8E8C3_G3' sgyqtikhggqatgtivntgaeggpesenvssgqmvggtaesttinkngrqviwssgmar
'UPI00092DA986_G3' dgyqtikhgglatgtivntgaeggpesenvstgqmvggtaesttinnngrqviwssgvsr
'UPI0001E1728E_G3' dgyqsvksgglatgtiintgaeggpdsdnsytgqkvqgtaesttinkngrqiilfsgiar
'UPI0002A1A3EA_G3' dgyqsvksgglatgtiintgaeggpdsdnsytgqkvqgtaesttinkngrqiilfsgiar
'UPI0005FC7C94_G3' dgyqsvksgglatgtiintgaeggpdsdnsytgqkvqgtaesttinkngrqiilfsgiar
'UPI000807301C_G3' dgyqsvksgglatgtiintgaeggpdsdnsytgqkvqgtaesttinkngrqiilfsgiar
'UPI00090A5531_G3' dgyqsvksggvatgtiintgaeggpdsdnsytgqkvqgtaesttinkngrqiilfsgiar
'UPI00092DC4B0_G3' dgyqsvksggvatgtiintgaeggpdsdnsytgqkvqgtaesttinkngrqiilfsgiar
'UPI00092DB748_G3' dgyqsvksgglatgtiintgaeggpdsdnsytgqkvqgtaesttinkngrqiilfsgiar
'UPI0001E6D993_G4' kgwqvvkpgavatdtvvntgaeggpdaenadtgqfvrgdavrttinkngrqivvatgvan
'UPI00092D946C_G4' kgwqvvkpgavatdtvvntgaeggpdaengdtgqfvrgnavrttinengrqivategtan
'UPI00092DE8CA_G4' kgwqvvkpgavatdtvvntgaeggpdaengdtgqfvrgnavrttinkngrqivaaegtan
'UPI0002BC3A2E_G4' kgwqvvkpgavatdtvvntgaeggpdaenadtgqfvrgdavrttinkngrqivvatgvan
'UPI0006A04D8E_G4' kgwqavksgamatdtvvntgaeggpdaengdtgqfvrgnavrttinkngrqivaaegtan
'UPI0002245125_G4' kgwqavksgamatdtvvntgaeggpdadngdtgqfvrgnavrtainkngrqivavegtan
'UPI00005F1A8B_G4' kgwqavksgamatdtvvntgaeggpdaengdtgqfvrgnavrttinkngrqivaaegtan
'UPI000067362A_G4' kgwqtvksgamatdtvvntgaeggpdaengdtgqfvrgnavrttinengrqivaaegtan
'UPI0001B5B454_G4' kgwqaiksgavatdtvvntgaeggpdaengdtgqtvygdavrttinkngrqivaaegtan
'UPI0000D50823_G4' kgwqavksgamatdtvvntgaeggpdaengdtgqtvygdavrttinkngrqivaaegtan
'UPI0001C0981E_G4' kgwqvvkpgavatdtvvntgaeggpdaengdtgqfvrgdavrttinengrqivaaegtan
'UPI00005F1BE0_G4' kgwqavksgamatdtvvntgaeggpdaengdtgqfvrgnavrttinengrqivaaegtan
'UPI0001E6D971_G4' kgwqavksgamatdtvvntgaeggpdaengdtgqfvrgnavrttinkngrqivaaegtan
'UPI00005F0DBD_G4' kgwqavksgamatdtvvntgaeggpdadngdtgqfvrgnavrttinkngrqivavegtan
'UPI00005EF79B_G4' kgwqavksgamatdtvvntgaeggpdaengdtgqfvrgnavrttinengrqivaaegtan
'UPI0001E17E72_G4' kgwqvvkpgavatdtvvntgaeggpdaengdtgqfvrgnavrttinkngrqivaaegtan
'UPI00016A0A8C_G4' kgwqvvkpgavatdtvvntgaeggpdaengdtgqfvrgnavrttinkngrqivtvegtan
'UPI0001AF8ADC_G4' kgwqvvkpgavatdtvvntgaeggpdvengdtgqfvrgnavrttinengrqivaaegtan
'UPI0001B5AF68_G4' kgwqavksgamatdtvvntgaeggpdaengdtgqnvygdavrttinkngrqivaaegtan
'UPI000214CB6B_G4' kgwqavksgamatdtvvntgaeggpdaengdtgqfvrgnavrttinengrqivaaegtan
'UPI00021ADB8E_G4' kgwqavksgamatdtvvntgaeggpdaengdtgqfvrgnavrttinkngrqivavegtan
'UPI00019AF91D_G4' kgwqavksgavatdtvvntgaeggpdaengdtgqfvrgnaarttinkngrqivavegtan
'UPI0003917CDC_G4' kgwqavksgamatdtvvntgaeggpdadngdtgqfvrgnavrttinkngrqivaaegtan
'UPI000390012D_G4' kgwqavksgamatdtvvntgaeggpdaengdtgqtvygdavrttinkngrqivaaegtan
'UPI0003BEDAD2_G4' kgwqaiksgamatdtvvntgaeggpdaengdtgqfvrgnavrttinengrqivaaegtan
'UPI000530AE1A_G4' kgwqaiksgavatdtvvntgaeggpdaengdtgqtvygdavrttinkngrqivaaegtan
'UPI000535EBAA_G4' kgwqavksgamatdtvvntgaeggpdaengdtgqfvrgnavrttinengrqivaaegtan
'UPI00058C62E6_G4' kgwqavksgamatdtvvntgaeggpdaengdtgqtvygdavrttinkngrqivaaegtan
'UPI00058CA78B_G4' kgwqavksgamatdtvvntgaeggpdaenadtgqfvrgdavrttinkngrqivvatgvan
'UPI0005CB0D29_G4' kgwqavksgamatdtvvntgaeggpdadngdtgqfvrgnavrttinkngrqivavegtan
'UPI00071659E5_G4' kgwqaiksgavatdtvvntgaeggpdaengdtgqtvygdavrttinkngrqivaaegtan
'UPI000750B459_G4' kgwqaiksgamatdtvvntgaeggpdaengdtgqfvrgnavrttinkngrqivaaegtan
'UPI00076F1E58_G4' kgwqaiksgamatdtvvntgaeggpdaengdtgqfvrgnavrttinkngrqivaaegtan
'UPI000771E52C_G4' kgwqavksgavatdtvvntgaeggpdaengdtgqtvygdavrttinkngrqivaaegtan
'UPI0007A75752_G4' kgwqavksgavatdtvvntgaeggpdaengdtgqtvygdavrttinkngrqivaaegtan
'UPI0007FB464B_G4' kgwqvvkpgavatdtvvntgaeggpdaengdtgqfvrgnavrttinkngrqivaaegtan
'UPI0007FB4FA8_G4' kgwqavksgamatdtvvntgaeggpdaengdtgqfvrgnavrttinkngrqivaaegtan
'UPI00080C150C_G4' kgwqavksgamatdtvvntgaeggpdaengdtgqtvygdavrttinkngrqivaaegtan
'UPI00080C08D5_G4' kgwqavksgamatdtvvntgaeggpdaengdtgqfvrgnavrttinkngrqivavegtan
'UPI00090967BB_G4' kgwqavksgamatdtvvntgaeggpdaengdtgqfvrgnavrttinkngrqivaaegtan
'UPI0009291067_G4' kgwqavksgavatdtvvntgaeggpdaengdtgqfvrgnavrttinkngrqivaaegtan
'UPI00092D9226_G4' kgwqaiksgavatdtvvntgaeggpdaengdtgqtvygdavrttinkngrqivaaegtan
'UPI00092DE0C0_G4' kgwqavksgavatdtvvntgaeggpdaengdtgqfvrgnavrttinkngrqivaaegtan
'UPI00005F1287_G4' kgwqavksgamatdtvvntgaeggpdaengdtgqfvrgnavrttinkngrqivaaegtan
'UPI00092DB897_G4' kgwqvvkpgavatdtvvntgaeggpdaengdtgqfvrgnavrttinkngrqivategtan
'UPI00092D8B81_G4' kgwqavksgamatdtvvntgaeggpdaengdtgqfvrgnavrttinkngrqivaaegtan
'UPI00020BF782_G4' kgwqavksgamatdtvvntgaeggpdaengdtgqfvrgnavrttinengrqivaaegtan
'UPI0001CB9117_G4' kgwqaiksgavatdtvvntgaeggpdaengdtgqtvygdavrttinkngrqivaaegtan
'UPI00080C0F70_G4' kgwqavksgamatdtvvntgaeggpdaengdtgqtvygdavrttinkngrqivaaegtan
'UPI00080C09BF_G4' kgwqavksgamatdtvvntgaeggpdaengdtgqfvrgnavrttinkngrqivavegtan
'UPI00092DC035_G4' kgwqavksgavatdtvvntgaeggpdaengdtgqtvygdavrttinkngrqivaaegtan
'UPI00005F0037_G4' kgwqaiksgavatdtvvntgaeggpdaengdtgqtvygdavrttinkngrqivaaegtan
'UPI00092DACBA_G4' kgwqaiksgavatdtvvntgaeggpdaenadtgqfvrgdavrttinkngrqivaaegman
'UPI00092D9DF3_G4' kgwqaiksgavatdtvvntgaeggpdaengdtgqtvygdavrttinkngrqivaaegtan
'UPI00092D90D1_G4' kgwqaiksgavatdtvvntgaeggpdaenadtgqfvrgdavrttinkngrqivaaegman
'UPI0002ABFF97_G4' kgwqavksgavatdtvvntgaeggpdaengdtgqfvrgnavrttinkngrqivaaegtan
'UPI000390E43C_G4' kgwqavksgamatdtvvntgaeggpdaengdtgqfvrgnavrttinengrqivattgvan
'UPI0002F46D0B_G4' kgwqavksgalatdtvvntgaeggpdaengdtgqtvygdairttinkngrqivaaegtan
'UPI0004658CB0_G4' kgwqavksgavatdtvvntgaeggpdaengdtgqfvrgnavrttinkngrqivaaegtan

'UPI00003B25EE_G1' ttvvyaggdqtvhghaldttlnggyqyvhnggtasdtvvnsdgwqivknggvagnttvnq
'UPI000224229A_G1' ttvvyaggdqtvhghaldttlnggyqyvhnggtasdtvvnsdgwqivkeggladfttvnq
'UPI0001F8D949_G1' ttvvyaggdqtvhghaldttlnggyqyvhnggtasdtvvnsdgwqivknggvagnttvnq
'UPI00000BAB90_G1' ttvvyaggdqtvhghaldttlnggyqyvhnggtasdtvvnsdgwqivknggvagnttvnq
'UPI0001C3282B_G1' ttvvyaggdqtvhghaldttlnggyqyvhnggtasdtvvnsdgwqivknggvagnttvnq
'UPI0005797E37_G1' ttvvyaggdqtvhghaldttlnggyqyvhnggtasgtvvnsdgwqivknggvagnttvnq
'UPI00074FA569_G1' ttvvyaggdqtvhghaldttlnggyqyvhnggtasdtvvnsdgwqivknggvagnttvnq
'UPI0005980B39_G1' ttvvyaggdqtvhghaldttlnggyqyvhnggtasdtvvnsdgwqivknggvagnttvnq
'UPI0007A74949_G1' ttvvyaggdqtvhghaldttlnggyqyvhnggtasdtvvnsdgwqivknggvagnttvnq
'UPI00092D7F6D_G1' ttvvyaggdqtvhghaldttlnggyqyvhnggtasgtvvnsdgwqivknggvagnttvnq
'UPI00038F962F_G1' ttvvyaggdqtvhghaldttlnggyqyvhnggtasdtvvnsdgwqivknggvagnttvnq
'UPI0002A3734A_G1' ttvvyaggdqtvhghaldttlnggyqyvhnggtasdtvvnsdgwqivknggvagnttvnq
'UPI00092D9759_G1' ttvvyaggdqtvhghaldttlnggyqyvhnggtasdtvvnsdgwqivknggvagnttvnq
'UPI00092D7EA0_G1' ttvvyaggdqtvhghaldttlnggyqyvhnggtasdtvvnsdgwqivkeggladfttvnq
'UPI00000B27C8_G1' ttvvyaggdqtvhghaldttlnggyqyvhnggtasdtvvnsdgwqivknggvagnttvnq
'UPI0005FC7343_G1' ttvvyaggdqtvhghaldttlnggyqyvhnggtasdtvvnsdgwqivknggvagnttvnq
'UPI00092A793C_G1' ttvvyaggdqtvhghaldttlnggyqyvhnggtasdtvvnsdgwqivknggvagnttvnq
'UPI000578D381_G1' ttvvyaggdqtvhghaldttlnggyqyvhnggtasdtvvnsdgwqivknggvagnttvnq
'UPI00000D07E5_G2' dtliyaggdqsvhgralnttlnggyqyvhrdglalntvineggwqvvkaggaagnttinq
'UPI0001F68B55_G2' dtliyaggdqsvhgralnttlnggyqyvhkdglalntvineggwqvvkaggavgnttinq
'UPI00005F0EEA_G2' dtliyaggdqsvhgralnttlnggyqyvhkdglalntvineggwqvvkaggavgnttinq
'UPI000209C9FC_G2' dtliyaggdqsvhgralnttlnggyqyvhkdglalntvineggwqvvkaggavgnttinq
'UPI000B7CCF26_G2' dtliyaggdqsvhgralnttlnggyqyvhkdglalntvineggwqvvkaggavgnttinq
'UPI0005CFB5F3_G2' dtliyaggdqsvhgralnttlnggyqyvhrdglalntvineggwqvvkaggaagnttinq
'UPI00000E49D2_G3' dtliytggdqtvhgeahntrleggnqyvhkyglalntvineggwqvvkaggtagnttinq
'UPI00000E4A66_G3' dtliyaggdqtvhgeahntrleggnqyvhnggtatetlinrdgwqvikeggtaahttinq
'UPI000037640F_G3' dtliyaggdqtvhgeahntrleggnqyvhnggtatetlinrdgwqvikeggtaahttinq
'UPI000000CD3C_G3' dtliytggdqtvhgeahntrleggnqyvhkyglalntvineggwqvvkaggtagnttinq
'UPI0001888EFC_G3' dtliyaggdqtvhgeahntrleggnqyvhkyglalntvineggwqvvkaggtagnttinq
'UPI0001EB6ED2_G3' dtliyaggdqtvhgeahntrleggnqyvhnggtatetlinrdgwqvikeggtaahttinq
'UPI000391710D_G3' dtliyaggdqsvhgralnttlnggyqyvhkdglalntvineggwqvvkaggavgnttinq
'UPI0001C327EF_G3' dtliyaggdqtvhgeahntrleggnqyvhkyglalntvineggwqvikeggttahttinq
'UPI0002242A36_G3' dtliyaggdqtvhgeahntrleggnqyvhnggtatetrinrdgwqvikeggtaahttinq
'UPI0001887A37_G3' dtliytggdqtvhgeahntrleggnqyvhkyglalntvineggwqvvkaggtagnttinq
'UPI00038F52B5_G3' dtliyaggdqtvhgeahntrleggnqyvhnggtatetlinrdgwqvikeggtaahttinq
'UPI00074F860D_G3' dtliytggdqtvhgeahntrleggnqyvhkyglalntvineggwqvvkaggtagnttinq
'UPI00076F270D_G3' dtliyaggdqtvhgeahntrleggnqyvhkyglalntvineggwqvikeggttahttinq
'UPI000810C0CE_G3' dtliyaggdqtvhgeahntrleggnqyvhkyglalntvineggwqvvkaggtagnttinq
'UPI0002B8E8C3_G3' dtliyaggdqtvhgeahntrleggnqyvhkyglalntvineggwqvikeggttahttinq
'UPI00092DA986_G3' dtliytggdqtvhgeahntrleggnqyvhkyglalntvineggwqvvkaggtagnttinq
'UPI0001E1728E_G3' dtliyaggdqsvhgralnttlnggyqyvhkdglalntvineggwqvvkaggavgnttvnq
'UPI0002A1A3EA_G3' dtliyaggdqsvhgralnttlnggyqyvhkdglalntvineggwqvvkaggavgnttvnq
'UPI0005FC7C94_G3' dtliyaggdqsvhgralnttlnggyqyvhrdglvlntvineggwqvvkaggaagnttinq
'UPI000807301C_G3' dtliyaggdqsvhgralnttlnggyqyvhkdglalntvineggwqvvkaggavgnttvnq
'UPI00090A5531_G3' dtlihvggdqsvhgralnttlnggyqyvhkdglalntvineggwqvvkaggavgnttinq
'UPI00092DC4B0_G3' dtliyaggdqsvhgralnttlnggyqyvhkdglalntvineggwqvvkaggavgnttinq
'UPI00092DB748_G3' dtliyaggdqsvhgralnttlnggyqyvhkdglalntvineggwqvvktggavgnttinq
'UPI0001E6D993_G4' ttvvyaggdqtvhgyaldttlnggnqyvhnggtasdtvvnsdgwqiikeggladfttvnq
'UPI00092D946C_G4' ttvvyaggnqtvhgyaldttlnggnqyvhnggtasdtvvnsdgwqiikeggladfttvnq
'UPI00092DE8CA_G4' ttvvyaggdqtvhghaldttlnggyqyvhnggtasdtvvnsdgwqivkeggladfttvnq
'UPI0002BC3A2E_G4' ttvvyaggdqtvhghaldttlnggyqyvhnggtasdtvvnsdgwqiikeggladfttvnq
'UPI0006A04D8E_G4' ttvvyaggdqtvhgyaldttlnggnqyvhnggtasdtvvnsdgwqvvkdgavaenttvnh
'UPI0002245125_G4' ttvvyaggdqtvhghaldttlnggyqyvrnggtasdtvvnsdgwqivkeggladfttvnq
'UPI00005F1A8B_G4' ttvvyaggdqtvhghaldttlnggyqyvhnggtasgtvvnsdgwqiikeggladfttvnq
'UPI000067362A_G4' ttvvyaggdqtvhghaldttlnggyqyvhnggtasgtvvnsdgwqiikeggladfttvnq
'UPI0001B5B454_G4' ttvvyaggdqtvhghaldttlnggyqyvhnggtasgtvvnsdgwqiikeggladfttvnq
'UPI0000D50823_G4' ttvvyaggdqtvhghaldttlnggyqyvhnggtasdtvvnsdgwqiikeggladfttvnq
'UPI0001C0981E_G4' ttvvyaggdqtvhghaldttlnggyqyvhnggtasgtvvnsdgwqiikeggladfttvnq
'UPI00005F1BE0_G4' ttvvyaggdqtvhghaldttlnggyqyvhnggtasdtvvnsdgwqivkeggladfttvnq
'UPI0001E6D971_G4' ttvvyaggdqtvhghaldttlnggyqyvhnggtasgtvvnsdgwqiikeggladfttvnq
'UPI00005F0DBD_G4' ttvvyaggdqtvhghaldttlnggyqyvhnggtasdtvvnsdgwqivkeggladfttvnq
'UPI00005EF79B_G4' ttvvyaggdqtvhgyaldttlnggnqyvhnggtasgtvvnsdgwqivkeggladftivnq
'UPI0001E17E72_G4' ttvvyaggdqtvhghaldttlnggyqyvhnggtasgtvvnsdgwqiikeggladfttvnq
'UPI00016A0A8C_G4' ttvvyaggdqtvhghaldttlnggnqyvhnggttsdtvvnsdgwqiikeggladfttvnq
'UPI0001AF8ADC_G4' ttvvyaggdqtvhghaldttlnggyqyvhnggtasdtvvnsdgwqiikegglanfttvnq
'UPI0001B5AF68_G4' ttvvyaggdqtvhghaldttlnggyqyvhnggtasgtvvnsdgwqiikeggladfttvnq
'UPI000214CB6B_G4' ttvvyaggdqtvhgyaldttlnggnqyvhnggtasdtvvnsdgwqivkeggladftivnq
'UPI00021ADB8E_G4' ttvvyaggdqtvhghaldttlnggyqyvhnggtasdtvvnsdgwqivkeggladfttvnq
'UPI00019AF91D_G4' ttvvyaggdqtvhghaldttlnggyqyvhnggtasdtvvnsdgwqivkeggladfttvnq
'UPI0003917CDC_G4' ttvvyaggdqtvhghaldttlnggyqyvhnggtasdtvvnsdgwqivkeggladfttvnq
'UPI000390012D_G4' ttvvyaggdqtvhghaldttlnggyqyvhnggtasdtvvnsdgwqiikeggladfttvnq
'UPI0003BEDAD2_G4' ttvvyaggdqtvhghaldttlnggyqyvhnggtasdtvvnsdgwqivkeggladfttvnq
'UPI000530AE1A_G4' ttvvyaggdqtvhgyaldttlnggnqyvhnggtasdtvvnsdgwqivkeggladftivnq
'UPI000535EBAA_G4' ttvvyaggdqtvhgyaldttlnggnqyvhnggtasdtvvnsdgwqivkeggladftivnq
'UPI00058C62E6_G4' ttvvyaggdqtvhghaldttlnggyqyvhnggtasgtvvnsdgwqiikeggladfttvnq
'UPI00058CA78B_G4' ttvvyaggdqtvhghaldttlnggyqyvhnggtasdtvvnsdgwqiikeggladfttvnq
'UPI0005CB0D29_G4' ttvvyaggdqtvhghaldttlnggyqyvhnggtasdtvvnsdgwqivkeggladfttvnq
'UPI00071659E5_G4' ttvvyaggdqtvhghaldttlnggyqyvhnggtasgtvvnsdgwqiikeggladfttvnq
'UPI000750B459_G4' ttvvyaggdqtvhgyaldttlnggnqyvhnggtasgtvvnsdgwqiikeggladfttvnq
'UPI00076F1E58_G4' ttvvyaggdqtvhgyaldttlnggnqyvhnggtasgtvvnsdgwqiikeggladfttvnq
'UPI000771E52C_G4' ttvvyaggdqtvhghaldttlnggyqyvhnggtasgtvvnsdgwqiikeggladfttvnq
'UPI0007A75752_G4' ttvvyaggdqtvhghaldttlnggyqyvhnggtasgtvvnsdgwqiikeggladfttvnq
'UPI0007FB464B_G4' ttvvyaggdqtvhgyaldttlnggnqyvhnggtasdtvvnsdgwqivknggvagntiinq
'UPI0007FB4FA8_G4' ttvvyaggdqtvhghaldttlnggylyvhnggtasgtvvnsdgwqiikeggladfttvnq
'UPI00080C150C_G4' ttvvyaggdqtvhghaldttlnggyqyvhnggtasgtvvnsdgwqiikeggladftivnq
'UPI00080C08D5_G4' ttvvyaggdqtvhghaldptlnggyqyvhnggtasdtvvnsdgwqivkeggladfttvnq
'UPI00090967BB_G4' ttvvyaggdqtvhghaldttlnggyqyvhnggtasgtvvnsdgwqiikeggladfttvnq
'UPI0009291067_G4' ttevyaggdqtvhghaldttlnggyqyvhnggtasgtvvnsdgwqiikeggladfttvnq
'UPI00092D9226_G4' ttvvyaggdqtvhghaldttlnggyqyvhnggtasgtvvnsdgwqiikeggladfttvnq
'UPI00092DE0C0_G4' ttvvyadgdqtvhghaldttlnggcqyvhnggtasgtvvnsdgwqiikeggladfttvnq
'UPI00005F1287_G4' ttvvyaggdqtvhghaldttlnggyqyvhnggtasgtvvnsdgwqiikeggladfttvnq
'UPI00092DB897_G4' ttvvyaggdqtvhghaldttlnggyqyvhnggtasgtvvnsdgwqiikeggladfttvnq
'UPI00092D8B81_G4' ttvvyaggdqtvhgraldttlnggyqyvhnggtasdtvvnsdgwqivkeggladftivnq
'UPI00020BF782_G4' ttvvyaggdqtvhgyaldttlnggnqyvhnggtasgtvvnsdgwqivkeggladftivnq
'UPI0001CB9117_G4' ttvvyaggdqtvhghaldttlnggyqyvhnggtasgtvvnsdgwqiikeggladfttvnq
'UPI00080C0F70_G4' ttvvyaggdqtvhghaldttlnggyqyvhnggtasgtvvnsdgwqiikeggladftivnq
'UPI00080C09BF_G4' ttvvyaggdqtvhghaldttlnggyqyvhnggtasdtvvnsdgwqivkeggladfttvnq
'UPI00092DC035_G4' ttvvyaggdqtvhghaldttlnggyqyvhnggtasgtvvnsdgwqiikeggladfttvnq
'UPI00005F0037_G4' ttvvyaggdqtvhghaldttlnggyqyvhnggtasgtvvnsdgwqiikeggladfttvnq
'UPI00092DACBA_G4' ttvvyaggdqtvhghalnttlnggyqyvhnggtasgtvvnsdgwqiikeggladfttvnq
'UPI00092D9DF3_G4' ttvvyaggdqtvhghaldttlnggyqyvhnggtasgtvvnsdgwqivknggvagnttvnq
'UPI00092D90D1_G4' ttvvyaggdqtvhghalnttlnggyqyvhnggtasdtvvnsdgwqivkeggladftivnl
'UPI0002ABFF97_G4' ttvvyaggdqtvhghaldttlnggyqyvhnggtasgtvvnsdgwqvvkdgavaenttvnq
'UPI000390E43C_G4' ttvvyaggdqtvhgyaldttlnggnqyvhnggtasgtvvnsdgwqiikeggladfttvnq
'UPI0002F46D0B_G4' ttvvyaggdqtvhghaldttlnggyqyvhnggtatdtvvnsdgwqvvkdgavaenttvnq
'UPI0004658CB0_G4' ttvvyaggdqtvhghaldttlnggyqyvhnggtasgtvvnsdgwqvvkdgavaenttvnq

'UPI00003B25EE_G1' kgrlqvdaggtstivtlkqggalvtstattvtginrlgafsvvegkadnvvlenggrldv
'UPI000224229A_G1' kgklqvnaggtatnvtlkqggalvtstaatvtginrlgafsvvegkadnvvlenggrldv
'UPI0001F8D949_G1' kgrlqvdaggtatnvtlkqggalvtstaatvtginrlgafsvvegkadnvvlenggrldv
'UPI00000BAB90_G1' kgrlqvdaggtatnvtlkqggalvtstaatvtginrlgafsvvegkadnvvlenggrldv
'UPI0001C3282B_G1' kgrlqvdaggtatnvtlkqggalvtstaatvtginrlgafsvvegkadnvvlenggrldv
'UPI0005797E37_G1' kgrlqvdaggtatnvtlkqggalvtstaatvtginrlgafsvvegkadnvvlenggrldv
'UPI00074FA569_G1' kgrlqvdaggtatnvtlkqggalvtstaatvtginrlgafsvvegkadnvvlenggrldv
'UPI0005980B39_G1' kgrlqvdaggtatnvtlkqggalvtstaatvtginrlgafsvvegkadnvvlenggrldv
'UPI0007A74949_G1' kgrlqvdaggtatnvtlkqggalvtstaatvtginrlgafsvvegkadnvvlenggrldv
'UPI00092D7F6D_G1' kgrlqvdaggtatnvtlkqggalvtsttatvtginrlgafsvvegkadnvvlenggrldv
'UPI00038F962F_G1' kgrlqvdaggtatnvtlkqggalvtstaatvtginrlgafsvvegkadnvvlenggrldv
'UPI0002A3734A_G1' kgrlqvdaggtatnvtlkqggalvtstaatvtginrlgafsvvegkadnvvlenggrldv
'UPI00092D9759_G1' kgrlqvdaggtatnvtlkqggalvtstaatvtginrlgafsvvegkadnvvlenggrldv
'UPI00092D7EA0_G1' kgrlqvdaggtatnvtlkqggalvtstaatvtginrlgafsvvegkadnvvlenggrldv
'UPI00000B27C8_G1' kgrlqvdaggtatnvtlkqggalvtstaatvtginrlgafsvvegkadnvvlenggrldv
'UPI0005FC7343_G1' kgrlqvdaggtatnvtlkqggalvtstaatvtginrlgafsvvegkadnvvlenggrldv
'UPI00092A793C_G1' kgrlqvdaggtatnvtlkqggalvtstaatvtginrlgafsvvegkadnvvlenggrldv
'UPI000578D381_G1' kgrlqvdaggtatnvtlkqdgalvtstaatvtginrlgafsvvegkadnvvlenggrldv
'UPI00000D07E5_G2' ngelrvhaggeatavtqntggalvtstaatvigtnrlgnftvengkadgvvlesggrldv
'UPI0001F68B55_G2' ngelrvhaggeatavtqntggalvtstaatvtgtnrlgnfsvgngmadnvvlenggrldv
'UPI00005F0EEA_G2' ngelrvhaggeatavtqntggalvtstaatvtganrlghfsvgngmadnvvlenggrldv
'UPI000209C9FC_G2' ngelrvhaggeatavtqntggalvtstaatvtgtnrlgnffvgngmadnvvlenggrldv
'UPI000B7CCF26_G2' ngelrvhaggeatavtqntggalvtstaatvtgtnrlghfsvgngmadnvvlenggrldv
'UPI0005CFB5F3_G2' ngelrvhaggvatavtqntggalvtstaatvigtnrlgnftvengkadgvvlesggrldv
'UPI00000E49D2_G3' ngelrvhaggeasdvtqntggalvtstaatvtgtnrlgafsvvegkadnvvlenggrldv
'UPI00000E4A66_G3' kgklqvnaggkasdvtqntggalvtstaatvtgtnrlgafsvvagkadnvvlenggrldv
'UPI000037640F_G3' kgklqvnaggkasdvtqntggalvtstaatvtgtnrlgafsvvagkadnvvlenggrldv
'UPI000000CD3C_G3' ngelkvhaggeasdvtqntggalvtstaatvtgtnrlgafsvvegkadnvvlenggrldv
'UPI0001888EFC_G3' ngelkvhaggeasdvtqntggalvtstaatvtgtnrlgafsvvagkadnvvlenggrldv
'UPI0001EB6ED2_G3' kgklqvnaggkasdvtqntggalvtstaatvtgtnrlgafsvvegkadnvvlenggrldv
'UPI000391710D_G3' ngelrvhaggeatavtqntggalvtstaatvtginrlgafsvvegkadnvvlenggrldv
'UPI0001C327EF_G3' kgklqvnaggkasdvtqntggalvtstaatvtgtnrlgafsvlagkadnvvlenggrldv
'UPI0002242A36_G3' kgklqvnaggkasdvtqntggalvtstaatvtgtnrlgafsvvagkadnvvlenggrldv
'UPI0001887A37_G3' ngelkvhaggeasdvtqntggalvtstaatvtgtnrlgafsvvagkadnvvlenggrldv
'UPI00038F52B5_G3' kgklqvnaggkasdvtqntggalvtstaatvtgtnrlgafsvvagkadnvvlenggrldv
'UPI00074F860D_G3' ngelkvhaggeasdvtqntggalvtstaatvtgtnrlgafsvvagkadnvvlenggrldv
'UPI00076F270D_G3' kgklqvnaggkasdvtqntggalvtstaatvtgtnrlgafsvvagkadnvvlenggrldv
'UPI000810C0CE_G3' ngelkvhaggeasdvtqntggalvtstaatvtgtnrlgafsvvagkadnvvlenggrldv
'UPI0002B8E8C3_G3' kgklqvnaggkasdvtqntggalvtstaatvtgtnrlgafsvlagkadnvvlenggrldv
'UPI00092DA986_G3' ngelkvhaggeasdvtqntggalvtstaatitgtnrlgafsvvegkadnvvlenggrldv
'UPI0001E1728E_G3' ngelrvhaggeatavtqntggalvtstaatvtginrlgafsvvegkadnvvlenggrldv
'UPI0002A1A3EA_G3' ngelrvhaggeatavtqntggalvtstaatvtginrlgafsvvegkadnvvlenggrldv
'UPI0005FC7C94_G3' ngelrvhaggeatavtqntggalvtstaatvtgtnrlgafsvvegkadnvvlenggrldv
'UPI000807301C_G3' ngelrvhaggeatavtqntggalvtstaatvtginrlgafsvvegkadnvvlenggrldv
'UPI00090A5531_G3' ngelrvhaggeatavtqntggalvtstaatvtginrlgafsvvegkadnvvlenggrldv
'UPI00092DC4B0_G3' ngelrvhaggeatavtqntggalvtstaatvtginrlgafsvvegkadnvvlenggrldv
'UPI00092DB748_G3' ngelrvhaggeatavtqntggalvtstaatvtginrlgafsvvegkadnvvlenggrldv
'UPI0001E6D993_G4' kgklqvnaggtatnvtlkqggalvtstaatvlgsnrlgnftvengkadgvvlesggrldv
'UPI00092D946C_G4' kgklqvnaggtatnvtlkqggalvtstaatvtgtnrlgnfsvengmadnvvlenggrldv
'UPI00092DE8CA_G4' kgklqvnaggtatnvtlkqggalvtstaatvtgsnrlgnftvengkadgvvlesggrldv
'UPI0002BC3A2E_G4' kgklqvnaggtatnvtltqggalvtstaatvtgsnrlgnftvengkadgvvlesggrldv
'UPI0006A04D8E_G4' kgklqvnaggvavdvtqnqggalvtstaatvlgsnrlgnfavengkadgvvlesggrldv
'UPI0002245125_G4' kgklqvnaggtatnvtlkqggalvtstaatvtgsnrlgnftvengnadgvvlesggrldv
'UPI00005F1A8B_G4' kgklqvnaggtatnvtlkqggalvtstaatvtgsnrlgnftvengkadgvvlesggrldv
'UPI000067362A_G4' kgklqvnaggtathvtlkqggalvtstaatvlgsnrlgnftvengkadgvvlesggrldv
'UPI0001B5B454_G4' kgklqvnaggtatnvtlkqggalvtstaatvlgsnrlgnftvengkadgvvlesggrldv
'UPI0000D50823_G4' kgklqvnaggtatnvtltqggalvtstaatvtgsnrlgnftvengnadgvvlesggrldv
'UPI0001C0981E_G4' kgklqvnaggtatnvtlkqggalvtstaatvtgsnrlgnftvengnadgvvlesggrldv
'UPI00005F1BE0_G4' kgklqvnaggtatnvtlkqggalvtstaatvtgsnrlgnftvengnadgvvlesggrldv
'UPI0001E6D971_G4' kgklqvnaggtathvtlkqggalvtstaatvlgsnrlgnftvengkadgvvlesggrldv
'UPI00005F0DBD_G4' kgklqvnaggtatnvtlkqggalvtstaatvtgsnrlgnftvengnadgvvlesggrldv
'UPI00005EF79B_G4' kgklqvnaggtatnvtlkqggalvtstaatvtgsnrlgnftvengnadgvvlesggrldv
'UPI0001E17E72_G4' kgklqvnaggtatnvtlkqggalvtstaatvtgsnrlgnfavengkadgvvlesggrldv
'UPI00016A0A8C_G4' kgklqvnaggtatnvtlkqggalvtstaatvtgsnrlgnfavengkadgvvlesggrldv
'UPI0001AF8ADC_G4' kgklqvnaggtatnvtlkqggvlvtstaatvtgsnrlgnfavengkadgvvlesggrldv
'UPI0001B5AF68_G4' kgklqvnaggtathvtlkqggalvtstaatvlgsnrlgnftvengkadgvvlesggrldv
'UPI000214CB6B_G4' kgklqvnaggiatnvtlkqggalvtstaatvtgsnrlgnfavengkadgvvlesggrldv
'UPI00021ADB8E_G4' kgklqvnaggtatnvtlkqggalvtstaatvlgsnrlgnftvengkadgvvlesggrldv
'UPI00019AF91D_G4' kgklqvnaggtatnvtlkqggalvtstaatvlgsnrlgnftvengkadgvvlesggrldv
'UPI0003917CDC_G4' kgklqvnaggtatnvtlkqggalvtstaatvtgsnrlgnftvengnadgvvlesggrldv
'UPI000390012D_G4' kgklqvnaggtatnvtlkqggalvtstaatvtgsnrlgnftvengkadgvvlesggrldv
'UPI0003BEDAD2_G4' kgklqvnadgtatnvtlkqggalvtstaatvtgsnrlgnftvengnadgvvlesggrldv
'UPI000530AE1A_G4' kgklqvnaggiatnvtlkqggalvtstaatvtgsnrlgnfavengkadgvvlesggrldv
'UPI000535EBAA_G4' kgklqvnaggtatnvtlkqggalvtstaatvtgsnrlgnfavengkadgvvlesggrldv
'UPI00058C62E6_G4' kgklqvnaggtttnvtlkqggalvtstaatvtgsnrlgnftvengkadgvvlesggrldv
'UPI00058CA78B_G4' kgklqvnaggtatnvtltqggalvtstaatvtgsnrlgnftvengkadgvvlesggrldv
'UPI0005CB0D29_G4' kgklqvnaggtatnvtlkqggalvtstaatvtgsnrlgnftvengkadgvvlesggrldv
'UPI00071659E5_G4' kgklqvnaggtatnvtlkqggalvtstaatvlgsnrlgnftvengkadgvvlesggrldv
'UPI000750B459_G4' kgklqvnaggtatnvtltqggalvtstaatvtgsnrlgnftvengkadgvvlesggrldv
'UPI00076F1E58_G4' kgklqvnaggtatnvtltqggalvtstaatvtgsnrlgnftvengkadgvvlesggrldv
'UPI000771E52C_G4' kgklqvnaggtathvtlkqggalvtstaatvlgsnrlgnftvengkadgvvlesggrldv
'UPI0007A75752_G4' kgklqvnaggtatnvtltqggalvtstaatvtgsnrlgnftvengkadgvvlesggrldv
'UPI0007FB464B_G4' kgklqvdaggvavdvtqhqggalvtstaatvlgsnrqgnfavengkaegvvlesggrldv
'UPI0007FB4FA8_G4' kgklqvnaggtatnvtltqggalvtstaatvtgsnrlgnftvengnadgvvlesggrldv
'UPI00080C150C_G4' kgklqvnaggiatnvtlkqggalvtstaatvtgsnrlgnfavengkadgvvlesggrldv
'UPI00080C08D5_G4' kgklqvnaggtatnvtlkqggalvtstaatvtgsnrlgnftvengkadgvvlesggrldv
'UPI00090967BB_G4' kgklqvnaggtathvtlkqggalvtstaatvlgsnrlgnftvengkadgvvlesggrldv
'UPI0009291067_G4' kgklqvnaggtatnvtlkqggalvtstaatvtgsnrlsnftvengkadgvvlesggrldv
'UPI00092D9226_G4' kgklqvnaggtatnvtlkqggalvtstaatvtgsnrlgnfavengkadgivlesggrldv
'UPI00092DE0C0_G4' kgklqvnaggtatnvtltqggalvtstaatvtgsnrlgnftvengkadgvvlesggrldv
'UPI00005F1287_G4' kgklqvnaggtathvtlkqggalvtstaatvlgsnrlgnftvengkadgvvlesggrldv
'UPI00092DB897_G4' kgklqvnaggtatnvtlkqggalvtstaatvlgsnrlgnftvengkadgvvlesggrldv
'UPI00092D8B81_G4' kgklqvnaggtatnvilkqggalvtstaatvtgsnrlgnftvengnadgvvlesggrldv
'UPI00020BF782_G4' kgklqvnaggtatnvtlkqggalvtstaatvtgsnrlgnftvengnadgvvlesggrldv
'UPI0001CB9117_G4' kgklqvnaggtatnvtlkqggalvsstaatvlgsnrlgnftvengkadgvvlesggrldv
'UPI00080C0F70_G4' kgklqvnaggiatnvtlkqggalvtstaatvtgsnrlgnfavengkadgvvlesggrldv
'UPI00080C09BF_G4' kgklqvnaggtatnvtlkqggalvtstaatvtgsnrlgnftvengkadgvvlesggrldv
'UPI00092DC035_G4' kgklqvnaggtatnvtltqggalvtstaatvtgsnrlgnftvengkadgvvlesggrldv
'UPI00005F0037_G4' kgklqvnaggtatnvtlkqggalvtstaatvlgsnrlgnftvengkadgvvlesggrldv
'UPI00092DACBA_G4' kgklqvnaggtathvtlkqggalvtstaatvlgsnrlgnftvengkadgvvlesggrldi
'UPI00092D9DF3_G4' kgrlqvdaggtatnvtlkqggalvtstaatvtgsnrlgnftvengnadgvvlesggrldv
'UPI00092D90D1_G4' kgklqvnaggtatnvilkqggalvtstaatvtgsnrlgnftvengnadgvvlesggrldv
'UPI0002ABFF97_G4' kgklqvnaggtathvtlkqggalvtstaatvlgsnrlgnftvengkadgvvlesggrldv
'UPI000390E43C_G4' kgklqvnaggtatnvtlkqgsalvtstaatvtgtnrlgsfsvgngmadnvvlenggrldv
'UPI0002F46D0B_G4' kgklqvnaggtatnvtlkqggalvtstaatvtgsnrlgnfavengkadgvvlesggrldv
'UPI0004658CB0_G4' kgklqvnasgvavdvtqhqggalvtstaatvlgsnrlgnfavengkadgvvlesggrldv

'UPI00003B25EE_G1' ltghtatntrvddggtldvrqggtattvsmgnggvlladsgaavsgtrsdgkafsigg--
'UPI000224229A_G1' ltghtatntrvddggtldvrnggtattvsmgnggvlladsgaavsgtrsdgkafsigg--
'UPI0001F8D949_G1' ltghtatntrvddggtldvrnggtattvsmgnggvlladsgaavsgtrsdgkafsigg--
'UPI00000BAB90_G1' ltghtatntrvddggtldvrnggtattvsmgnggvlladsgaavsgtrsdgkafsigg--
'UPI0001C3282B_G1' ltghtatntrvddggtldvrnggtattvsmgnggvlladsgaavsgtrsdgkafsigg--
'UPI0005797E37_G1' ltghtatntrvddggtldvrnggtattvsmgnggvlladsgaavsgtrsdgkafsigg--
'UPI00074FA569_G1' ltghtatntrvddggtldvrnggtattvsmgnggvlladsgaavsgtrsdgkafsigg--
'UPI0005980B39_G1' ltghtatntrvddggtldvrnggtattvsmgnggvlladsgaavsgtrsdgkafsigg--
'UPI0007A74949_G1' ltghtatntrvddggtldvrnggtattvsmgnggvlladsgaavsgtrsdgkafsigg--
'UPI00092D7F6D_G1' ltghtatntrvddggtldvrnggtattvsmgnggvlladsgaavsgtrsdgkafsigg--
'UPI00038F962F_G1' ltghtatntrvddggtldvrnggtattvsmgnggvlladsgaavsgtrsdgkafsigg--
'UPI0002A3734A_G1' ltghtatntrvddggtldvrnggtattvsmgnggvlladsgaavsgtrsdgkafsigg--
'UPI00092D9759_G1' ltghtatntrvddggtldvrnggtattvsmgnggvlladsgaavsgtrsdgkafsigg--
'UPI00092D7EA0_G1' ltghtatntrvddggtldvrnggtattvsmgnggvlltdsgaavsgtrsdgkafsigg--
'UPI00000B27C8_G1' ltghtatntrvddggtldvrnggtattvsmgnggvlladsgaavsgtrsdgkafsigg--
'UPI0005FC7343_G1' ltghtatntrvddggtldvrnggtattvsmgnggvlladsgaavsgtrsdgkafsigg--
'UPI00092A793C_G1' ltghtatntrvddggtldvrnggtattvsmgnggvlladsgaavsgtrsdgkafsigg--
'UPI000578D381_G1' ltghtatntrvddggtldvrnggtattvsmgnggvlladsgaavsgtrsdgkafsigg--
'UPI00000D07E5_G2' leshsaqntlvddggtlavsaggkatsvtitsggaliadsgatvegtnasgk-fsidgts
'UPI0001F68B55_G2' leghsaqktrvddggtlavsaggkatgvtmtsggaliadsgatvegtnasgr-fsidgis
'UPI00005F0EEA_G2' leghsaqntlvddggtlavsaggkatdvtmtsggaliadsgatvegtnasgk-fsidgis
'UPI000209C9FC_G2' leghsaqktrvddggtlavsaggkatdvtmtsggaliadsgatvegtnasgk-fsidgts
'UPI000B7CCF26_G2' leghsaqktrvddggtlavsaggkatdvtmtsggaliadsgatvegtnasgk-fsidgis
'UPI0005CFB5F3_G2' leshsaqntlvddggtlavsaggkatsvtitsggaliadsgatvegtnasgk-fsidgts
'UPI00000E49D2_G3' lsghtatrtlvddggtldvrnggtatavsmgnggvlladsgaavsgtrsdgtafrigg--
'UPI00000E4A66_G3' lsghtatntrvddggtldirnggaattvsmgnggvlladsgaavsgtrsdgkafsigg--
'UPI000037640F_G3' lsghtatntrvddggtldirnggaattvsmgnggvlladsgaavsgtrsdgkafsigg--
'UPI000000CD3C_G3' lsghtatntrvddggtldvrnggtattvsmgnggvlladsgaavsgtrsdgtafrigg--
'UPI0001888EFC_G3' lsghtatntrvddggtldvrnggtattvsmgnggvlladsgaavsgtrsdgkafsigg--
'UPI0001EB6ED2_G3' ltghtatntrvddggtldvrnggtattvsmgnggvlladsgaavsgtrsdgkafsigg--
'UPI000391710D_G3' ltghtatntrvddggtldvrnggtattvsmgnggvlladsgaavsgtrsdgkafsigg--
'UPI0001C327EF_G3' lsghtatntrvddggtldvrnggaattvsmgnggvlladsgaavsgtrsdgtafrigg--
'UPI0002242A36_G3' lsghtatntrvddggtldvrnggaattvsmgnggvlladsgaavsgtrsdgkafrigg--
'UPI0001887A37_G3' lsghtatntrvddggtldvrnggaattvsmgnggvlladsgaavsgtrsdgtafrigg--
'UPI00038F52B5_G3' lsghtatntrvddggtldvrnggaattvsmgnggvlladsgaavsgtrsdgtafhigg--
'UPI00074F860D_G3' lsghtatntrvddggtldvrnggaattvsmgnggvlladsgaavsgtrsdgtafrigg--
'UPI00076F270D_G3' ltghtatntrvddggtldvrnggtattvsmgnggvlladsgaavsgtrsdgkafsigg--
'UPI000810C0CE_G3' lsghtatntrvddggtldvrnggaattvsmgnggvlladsgaavsgtrsdgtafrigg--
'UPI0002B8E8C3_G3' lsghtatntrvddggtldvrnggaattvsmgnggvlladsgaavsgtrsdgtafrigg--
'UPI00092DA986_G3' lsghtatntrvddggtldvrnggtattvsmgnggvlladsgaavsgtrsdgtafrigg--
'UPI0001E1728E_G3' ltghtatntrvddggtldvrnggtattvsmgnggvlladsgaavsgtrsdgkafsigg--
'UPI0002A1A3EA_G3' ltghtatntrvddggtldvrnggtattvsmgnggvlladsgaavsgtrsdgkafsigg--
'UPI0005FC7C94_G3' lsghtatrtlvddggtldvrnggaattvsmgnggvlladsgaavsgtrsdgkafsigg--
'UPI000807301C_G3' ltghtatntrvddggtldvrnggtattvsmgnggvlladsgaavsgtrsdgkafsigg--
'UPI00090A5531_G3' ltghtatntrvddggtldvrnggtattvsmgnggvlladsgaavsgtrsdgkafsigg--
'UPI00092DC4B0_G3' ltghtatntrvddggtldvrnggtattvsmgnggvlladsgaavsgtrsdgkafsigg--
'UPI00092DB748_G3' ltghtatntrvddggtldvrnggtattvsmgnggvlladsgaavsgtrsdgkafsigg--
'UPI0001E6D993_G4' leghsawktlvddggilavsaggkatdvtmtsggaliadsgatvegtnasgk-fsidgis
'UPI00092D946C_G4' leghsarktrvddggtlavsaggkatdvtmtsggaliadsgatvegtnasgk-fsidgis
'UPI00092DE8CA_G4' leghsaqktrvddggtlavsaggkatgvtmtsggaliadsgatvegtnasgk-fsidgis
'UPI0002BC3A2E_G4' leghsawktlvddggtlavsaggkatdvtmtsggaliadsgatvegtnasgk-fsidgts
'UPI0006A04D8E_G4' leshsaqntlvddggtlavsaggkatgvtmtsggaliadsgatvegtnasgk-fsidgis
'UPI0002245125_G4' leghsarktlvddggtlavsaggkatsvtitsggaliadsgatvegtnasgk-fsidgts
'UPI00005F1A8B_G4' leghsawktlvddggtlavsaggkatdvtmtsggaliadsgatvegtnasgk-fsidgts
'UPI000067362A_G4' leghsaqktrvddggtlavsaggkatgvtmtsggaliadsgatvegtnasgk-fsidgts
'UPI0001B5B454_G4' leghsawktlvddggtlavsaggkatgvtmtsggaliadsgatvegtnasgk-fsidgis
'UPI0000D50823_G4' leghsawktlvddggtlavsaggkatdvtmtsggaliadsgatvegtnasgk-fsidgis
'UPI0001C0981E_G4' leghsawktlvddggtlavsaggkatdvtmtsggaliadsgatvegtnasgk-fsidgis
'UPI00005F1BE0_G4' leghsawktlvddggtlavsaggkatdvtmtsgsaliadsgatvegtnasgk-fsidgts
'UPI0001E6D971_G4' leghsaqktrvddggtlavsaggkatgvtmtsggaliadsgatvegtnasgk-fsidgts
'UPI00005F0DBD_G4' leghsawktrvddggtlavsaggkatgvtmtsggaliadsgatvegtnasgk-fsidgis
'UPI00005EF79B_G4' leghsawktlvddggtlavsaggkatdvtmtsggaliadsgatvegtnasgk-fsidgis
'UPI0001E17E72_G4' leshsswktlvddggtlavsaggkatdvtmtsggaliadsgatvegtnasgk-fsidgis
'UPI00016A0A8C_G4' leghsaqktrvddggtlavsaggkatgvtmtsggaliadsgatvegtnasgk-fsidgis
'UPI0001AF8ADC_G4' leshsaqntlvddggtlavsaggqatgvtmtsggaliadsgatvegtnasgk-fsidgis
'UPI0001B5AF68_G4' leghsaqktrvddggtlavsaggkatdvtmtsggaliadsgatvegtnasgk-fsidgis
'UPI000214CB6B_G4' leghsawktlvddggtlavsaggkatgvtmtsggaliadsgatvegtnasgk-fsidgis
'UPI00021ADB8E_G4' leghsaqktrvddggtlavsaggkatdvtmtsgsaliadsgatvegtnasgk-fsidgts
'UPI00019AF91D_G4' leghsaqktrvddggtlavsaggkatgvtmtsggaliadsgatvegtnasgk-fsidgis
'UPI0003917CDC_G4' leghsaqntlvddggilavsaggkatdvtmtsggaliadsgatvegtnasgk-fsidgis
'UPI000390012D_G4' leghsaqktrvddggtlavsaggkatgvtmtsggaliadsgatvegtnasgr-fsidgis
'UPI0003BEDAD2_G4' leghsarktlvddggtlavsaggkatdvtmtsgsaliadsgatvegtnasgk-fsidgts
'UPI000530AE1A_G4' leghsawktlvddggtlavsaggkatgvtmtsggaliadsgatvegtnasgk-fsidgis
'UPI000535EBAA_G4' leghsawktlvddggtlavsaggkatgvtmtsggaliadsgatvegtnasgk-fsidgis
'UPI00058C62E6_G4' leghsaqktlvddggtlavsaggkatgvtmtsggaliadsgatvegtnasgk-fsidgis
'UPI00058CA78B_G4' leghsawktlvddggtlavsaggkatdvtmtsggaliadsgatvegtnasgk-fsidgts
'UPI0005CB0D29_G4' leghsaqktrvddggtlavsaggkatdvtmtsgsaliadsgatvegtnasgk-fsidgis
'UPI00071659E5_G4' leghsawktlvddggtlavsaggkatgvtmtsggaliadsgatvegtnasgk-fsidgis
'UPI000750B459_G4' leghsaqktrvddggtlavsaggkatgvtmtsggaliadsgatvegtnasgk-fsidgis
'UPI00076F1E58_G4' leghsarktlvddggtlavsvggkatgvtmtsggaliadsgatvegtnasgk-fsidgis
'UPI000771E52C_G4' leghsaqktrvddggtlavsaggkatgvtmtsggaliadsgatvegtnasgk-fsidgis
'UPI0007A75752_G4' leghsaqktlvddggtlavsaggkatdvtmtsggaliadsgatvegtnasgk-fsidgis
'UPI0007FB464B_G4' lenhsaqntlvddggtlavsaggkatgvtmtsggaliadsgatvegtnasgk-fsidgis
'UPI0007FB4FA8_G4' leghsaqktlvddgailavsaggkatdvtmtsggaliadsgatvegtnasgk-fsidgis
'UPI00080C150C_G4' leghsawktlvddggtlavsaggkatgvtmtsggaliadsgatvegtnasgk-fsidgis
'UPI00080C08D5_G4' leshsaqntlvddggilavsaggkatdvtmtsggaliadsgatvegtnasgk-fsidgis
'UPI00090967BB_G4' leghsaqktrvddggtlavsaggkatgvtmtsggaliadsgatvegtnasgk-fsidgis
'UPI0009291067_G4' leghsaqktrvddggtlavsaggkatgvtmtsggaliadsgatvegtnasgk-fsidgis
'UPI00092D9226_G4' leghsarktrvddggtlavsaggkatgvtmtsggaliadsgatvegtnasgk-fsidgis
'UPI00092DE0C0_G4' leghsaqktlvddggtlavsaggkatgvtmtsggaliadsgatvegtnasgk-fsidgis
'UPI00005F1287_G4' leghsaqktrvddggtlavsaggkatdvtmtsgsaliadsgatvegtnasgk-fsidgts
'UPI00092DB897_G4' leghsaqntlvddggtlavsaggkatdvtmtsggaliadsgatvegtnasgk-fsidgis
'UPI00092D8B81_G4' leghsawktrvddggtlavsaggkatdvtmtsggaliadsgatvegtnasgk-fsidgis
'UPI00020BF782_G4' leghsawktlvddggtlavsaggkatdvtmtsggaliadsgatvegtnasgk-fsidgis
'UPI0001CB9117_G4' leghsawktlvddggtlavsaggkatgvtmtsggaliadsgatvegtnasgk-fsidgis
'UPI00080C0F70_G4' leghsawktlvddggtlavsaggkatgvtmtsggaliadsgatvegtnasgk-fsidgis
'UPI00080C09BF_G4' leshsaqntlvddggilavsaggkatdvtmtsggaliadsgatvegtnasgk-fsidgis
'UPI00092DC035_G4' leghsaqktlvddggtlavsaggkatdvtmtsggaliadsgatvegtnasgk-fsidgis
'UPI00005F0037_G4' leghsawktlvddggtlavsaggkatgvtmtsggaliadsgatvegtnasgk-fsidgis
'UPI00092DACBA_G4' leshsaqntlvddggtlavsaggkatgvtmtsggaliadsgatvegtnassk-fsidgis
'UPI00092D9DF3_G4' leghsawktlvddggtlavsaggkatdvtmtsggaliadsgatvegtnasgk-fsidgis
'UPI00092D90D1_G4' leghsawktrvddggtlavsaggkatdvtmtsggaliadsgatvegtnasgk-fsidgis
'UPI0002ABFF97_G4' leghsaqktrvddggtlavsaggkatgvtmtsggaliadsgatvegtnasgk-fsidgis
'UPI000390E43C_G4' leshsaqntlvddggtlavsaggkatdvtitsggaliadsgatvegtnasgk-fsidgis
'UPI0002F46D0B_G4' leshsaqnilvddggtlavsvggkatdvtmtsggaliadsgatvegtnasgk-fsidgis
'UPI0004658CB0_G4' leghsarktlvddggtlavsaggkatsvtitsggaliadsgatvegtnasgk-fsidgts

'UPI00003B25EE_G1' gqadalmlekgssftlnagdtatdttvn--gglftarggtlagtttlnngailtlsgktv
'UPI000224229A_G1' gqadalmlekgssftlnagdtatdttvn--gglftarggtlagtttlnngailtlsgktv
'UPI0001F8D949_G1' gqadalmlekgssftlnagdtatdttvn--gglftarggtlagtttlnngailtlsgktv
'UPI00000BAB90_G1' gqadalmlekgssftlnagdmatdttvn--gglftarggtlagtttlnngailtlsgktv
'UPI0001C3282B_G1' gqadalmlekgssftlnagdtatdttvn--gglftarggtlagtttlnngailtlsgktv
'UPI0005797E37_G1' gqadalmlekgssftlnagdtatdttvn--gglftarggtlagtttlnngailtlsgktv
'UPI00074FA569_G1' gqadalmlekgssftlnagdtatdttvn--gglftarggtlagtttlnngailtlsgktv
'UPI0005980B39_G1' gqadalmlekgssftlnagdtatdttvn--gglftarggtlagtttlnngailtlsgktv
'UPI0007A74949_G1' gqadalmlekgssftlnagdtatdttvn--gglftarggtlagtttlnngailtlsgktv
'UPI00092D7F6D_G1' gqadalmlekgssftlnagdtatdttvn--gglftarggtlagtttlnngailtlsgktv
'UPI00038F962F_G1' gqadalmlekgssftlnagdtatdttvn--gglftarggtlagtttlnngailtlsgktv
'UPI0002A3734A_G1' gqadalmlekgssftlnagdmatdttvn--gglftarggtlagtttlnngailtlsgktv
'UPI00092D9759_G1' gqadalmlekgssftlnagdtatdttvn--gglftarggtlagtttlnngailtlsgktv
'UPI00092D7EA0_G1' gqadalmlekgssftlnagdtatdttvn--gglftarggtlagtttlnngailtlsgktv
'UPI00000B27C8_G1' gqadalmlekgssftlnagdtatdttvn--gglftarggtlagtttlnngailtlsgktv
'UPI0005FC7343_G1' gqadalmlekgssftlnagdtatdttvn--gglftarggtlagtttlnngailtlsgktv
'UPI00092A793C_G1' gqadalmlekgssftlnagdtatdttvn--gglftarggtlagtttlnngailtlsgktv
'UPI000578D381_G1' gqadalmlekgssftlnagdtatdttvn--gglftarggtlagtttlnngailtlsgktv
'UPI00000D07E5_G2' gqasglllenggsftvnaggqagnttv---g----hrg-t--------------------
'UPI0001F68B55_G2' gqasglllenggsftvnaggqagnttv---g----hrg-t--------------------
'UPI00005F0EEA_G2' gqasglllenggsftvnaggqagnttv---g----hrg-t--------------------
'UPI000209C9FC_G2' gqasglllenggsftvnagglasnttv---g----hrg-t--------------------
'UPI000B7CCF26_G2' gqasglllenggsftvnaggqagnttv---g----hrg-t--------------------
'UPI0005CFB5F3_G2' gqasglllenggsftvnaggqagnttv---g----hrg-t--------------------
'UPI00000E49D2_G3' gqadalmlekgssftlnagdtatdttvn--gglftarggslagtttlnngatftlagktv
'UPI00000E4A66_G3' gqadalmlekgssftlnagdtatdttvn--gglftarggtlagtttlnngailtlsgktv
'UPI000037640F_G3' gqadalmlekgssftlnagdtatdttvn--gglftarggtlagtttlnngatltlsgktv
'UPI000000CD3C_G3' gqadalmlekgssftlnagdtatdttvn--gglftarggslagtttlnngailtlsgktv
'UPI0001888EFC_G3' gqadalmlekgssftlnagdtatdttvn--gglftarggtlagtttlnngailtlsgktv
'UPI0001EB6ED2_G3' gqadalmlekgssftlnagdtatdttvn--gglftarggtlagtttlnngailtlsgktv
'UPI000391710D_G3' gqadalmlekgssftlnagdtatdttvn--gglftarggtlagtttlnngailtlsgktv
'UPI0001C327EF_G3' gqadalmlekgssftlnagdtatdttvn--gglftarggslagtttlnngatltlsgktv
'UPI0002242A36_G3' gqadalmlekgssftlnagdtatdttvn--gglftarggtlagtttlnngailtlsgktv
'UPI0001887A37_G3' gqadalmlekgssftlnagdtatdttvn--gglltarggslagtttlnngatltlsgktv
'UPI00038F52B5_G3' gqadalmlekgssftlnagdtatdttvn--gglftarggslagtttlnngatlilsgktv
'UPI00074F860D_G3' gqadalmlekgssftlnagdtatdttvn--gglltarggslagtttlnngatltlsgktv
'UPI00076F270D_G3' gqadalmlekgssftlnagdtatdttvn--gglftarggtlagtttlnngailtlsgktv
'UPI000810C0CE_G3' gqadalmlekgssftlnagdtatdttvn--gglftarggslagtttlnngatltlsgktv
'UPI0002B8E8C3_G3' gqadalmlekgssftlnagdtatdttvn--gglftarggtlagtttlnngailtlsgktv
'UPI00092DA986_G3' gqadalmlekgssftlnagdtatdttvn--gglftarggslagtttlnngatltlsgktv
'UPI0001E1728E_G3' gqadalmlekgssftlnagdtatdttvn--gglftvrggtlagtttlnngailtlsgktv
'UPI0002A1A3EA_G3' gqadalmlekgssftlnagdtatdttvn--gglftarggtlagtttlnngailtlsgktv
'UPI0005FC7C94_G3' gqadalmlekgssftlnagdtatdttvn--gglftarggtlagtttlnngailtlsgktv
'UPI000807301C_G3' gqadalmlekgssftlnagdtatdttvn--gglfiarggtlagtttlnngailtlsgktv
'UPI00090A5531_G3' gqadalmlekgssftlnagdtatdttvn--gglftarggtlagtttlnngailtlsgktv
'UPI00092DC4B0_G3' gqadalmlekgssftlnagdtatdttvn--gglftarggtlagtttlnngailtlsgktv
'UPI00092DB748_G3' gqadalmlgkgssftlnagdtatdttvn--gglftarggtlagtttlnngailtlsgktv
'UPI0001E6D993_G4' gqasglllenggsftvnaggqagnttv---g----hrg-t--------------------
'UPI00092D946C_G4' gqasglllenggsftvnaggqagnttv---g----hrg-t--------------------
'UPI00092DE8CA_G4' gqasglllenggsftvnaggqasnttv---g----hrg-t--------------------
'UPI0002BC3A2E_G4' gqasglllenggsftvnagglasnttv---g----hrg-t--------------------
'UPI0006A04D8E_G4' gqasglllenggsftvnaggqasnttv---g----hrg-t--------------------
'UPI0002245125_G4' gqasglllenggsftvnagglasnttv---g----hrg-t--------------------
'UPI00005F1A8B_G4' gqasglllenggsftvnagglasnttv---g----hrg-t--------------------
'UPI000067362A_G4' gqasglllenggsftvnagglasnttv---g----hrg-t--------------------
'UPI0001B5B454_G4' gqasglllenggsftvnaggqasnttv---gh----rg-tl-------------------
'UPI0000D50823_G4' gqasglllenggsftvnagglasnttv---g----hrg----------------------
'UPI0001C0981E_G4' gqasglllenggsftvnaggqagnttv---g----hrg-t--------------------
'UPI00005F1BE0_G4' gqasglllenggsftvnagglasnttv---g----hrg-t--------------------
'UPI0001E6D971_G4' gqasglllenggsftvnaggqasnttv---g----hrg-t--------------------
'UPI00005F0DBD_G4' gqasglllenggsftvnaggqasnttv---g----hrg-t--------------------
'UPI00005EF79B_G4' gqasglllenggsftvnaggqagnttv---g----hrg-t--------------------
'UPI0001E17E72_G4' gqasglllenggsftvnaggqasnttv---g----hrg-t--------------------
'UPI00016A0A8C_G4' gqasglllenggsftvnaggqagnttv---g----hrg-t--------------------
'UPI0001AF8ADC_G4' gqasglllenggsftvnvggqasnttv---g----hrg-t--------------------
'UPI0001B5AF68_G4' gqasglllenggsftvnaggqagnttv---g----hrg-t--------------------
'UPI000214CB6B_G4' gqasglllenggsftvnaggqasnttv---g----hrg-t--------------------
'UPI00021ADB8E_G4' gqasglllenggsftvnaggqasnttv---g----hrg-t--------------------
'UPI00019AF91D_G4' gqasglllenggsftvnaggqasnttv---g----hrg-t--------------------
'UPI0003917CDC_G4' gqasglllenggsftvnaggqagnttv---g----hrg-t--------------------
'UPI000390012D_G4' gqasglllenggsftvnaggqagnttv---g----hrg----------------------
'UPI0003BEDAD2_G4' gqasglllenggsftvnagglasnttv---g----hrg-t--------------------
'UPI000530AE1A_G4' gqasglllenggsftvnaggqasnttv---g----hrg-t--------------------
'UPI000535EBAA_G4' gqasglllenggsftvnaggqasnttv---g----hrg-t--------------------
'UPI00058C62E6_G4' gqasglllenggsftvnaggqagnttv-------ghrg----------------------
'UPI00058CA78B_G4' gqasglllenggsftvnagglasnttv---g----hrg-t--------------------
'UPI0005CB0D29_G4' gqasglllenggsftvnaggqasnttv---g----hrg-t--------------------
'UPI00071659E5_G4' gqasglllenggsftvnagglasnttv---g----hrg----------------------
'UPI000750B459_G4' gqasglllenggsftvnaggqasnttv---g----hrg-t--------------------
'UPI00076F1E58_G4' gqasglllenggsftvnaggqagnttv---g----hrg-t--------------------
'UPI000771E52C_G4' gqasglllenggsftvnagglasnttv---g----hrg-t--------------------
'UPI0007A75752_G4' gqasglllenggsftvntggqagnttv---g----hrg----------------------
'UPI0007FB464B_G4' gqasglllenggsftvnaggqagnttv---g----yrg-t--------------------
'UPI0007FB4FA8_G4' gqasglllenggsftvnaggqagnttv---g----hrg-t--------------------
'UPI00080C150C_G4' gqasglllenggsftvnaggqasnttv---gh----rg-tl-------------------
'UPI00080C08D5_G4' gqasglllenggsftvnaggqagnttv---g----hrg-t--------------------
'UPI00090967BB_G4' gqasglllenggsftvnaggqasnttv---g----hrg-t--------------------
'UPI0009291067_G4' gqasglllenggsftinaggqasnttv---g----hrg-t--------------------
'UPI00092D9226_G4' gqasglllenggsftvnaggqagnttv-------ghrg----------------------
'UPI00092DE0C0_G4' gqasglllenggsftvnaggqagnttv---g----hrg----------------------
'UPI00005F1287_G4' gqasglllenggsftvnagglasnttv---g----hrg-t--------------------
'UPI00092DB897_G4' gqasglllenggsftvnaggqagntiv---g----yrg-t--------------------
'UPI00092D8B81_G4' gqasglllenggsftvnaggqasnttv---g----hrg-t--------------------
'UPI00020BF782_G4' gqasglllenggsftvnaggqagnttv---g----hrg-t--------------------
'UPI0001CB9117_G4' gqasglllenggsftvnaggqasnttvghrgtlmlaaggslsgrtqlsk-----------
'UPI00080C0F70_G4' gqasglllenggsftvnaggqasnttv---gh----rg-tl-------------------
'UPI00080C09BF_G4' gqasglllenggsftvnaggqagnttv---g----hrg-t--------------------
'UPI00092DC035_G4' gqasglllenggsftvntggqagnttv---g----hrg----------------------
'UPI00005F0037_G4' gqasglllenggsftvnaggqasnttv---gh----rg-tl-------------------
'UPI00092DACBA_G4' gqasglllenggsftvnaggqagnttv---g----yrg-t--------------------
'UPI00092D9DF3_G4' gqasglllenggsftvnaggqagnttv---g----hrg----------------------
'UPI00092D90D1_G4' gqasglllenggsftvnaggqagnttv---g----yrg-t--------------------
'UPI0002ABFF97_G4' gqasglllenggsftvnaggqasnttv---g----hrg-t--------------------
'UPI000390E43C_G4' gqasglllenggsftvnaggqasnttv---g----hrg-t--------------------
'UPI0002F46D0B_G4' gqasglllenggsftvnagglasnttv---g----hrg----------------------
'UPI0004658CB0_G4' gqasglllenggsftvnagglasnttv---g----hrg-t--------------------

'UPI00003B25EE_G1' nndtltiregdallqggsltgngsvvksgngtltvsnttltqkavnlneg-tltlndstv
'UPI000224229A_G1' nndtltiregdallqggsltgngsveksgsgtltvsnttltqkavnlneg-tltlndstv
'UPI0001F8D949_G1' nndtltiregdallqggsltgngsveksgsgtltvsnttltqkavnlneg-tltlndstv
'UPI00000BAB90_G1' nndtltiregdallqggsltgngsveksgsgtltvsnttltqkavnlneg-tltlndstv
'UPI0001C3282B_G1' nndtltiregdallqggsltgngsveksgsgtltvsnttltqkavnlneg-tltlndstv
'UPI0005797E37_G1' nndtltiregdallqggsltgngsveksgsgtltvsnttltqkavnlneg-tltlndstv
'UPI00074FA569_G1' nndtltiregdallqggsltgngsveksgsgtltvsnttltqkavnlneg-tltlndstv
'UPI0005980B39_G1' nndtltiregdallqggsltgngsveksgsgtltvsnttltqkavnlneg-tltlndstv
'UPI0007A74949_G1' nndtltiregdallqggsltgngsveksgsgtltvsnttltqkavnlneg-tltlndstv
'UPI00092D7F6D_G1' nndtltiregdallqggsltgngsveksgsgtltvsnttltqkavnlneg-tltlndstv
'UPI00038F962F_G1' nndtltiregdallqggsltgngsveksgsgtltvsnttltqkavnlneg-tltlndstv
'UPI0002A3734A_G1' nndtltiregdallqggaltgngrveksgsgtltvsnttltqkavnlneg-tltlnnstv
'UPI00092D9759_G1' nndtltiregdallqggsltgngsveksgsgtltvsnttltqkavnlneg-tltlndstv
'UPI00092D7EA0_G1' nndtltiregdallqggsltgngsveksgsgtltvsnttltqkavnlneg-tltlndstv
'UPI00000B27C8_G1' nndtltiregdallqggsltgngsveksgsgtltvsnttltqkavnlneg-tltlndstv
'UPI0005FC7343_G1' nndtltiregdallqggsltgngsveksgsgtltvsnttltqkavnlneg-tltlndstv
'UPI00092A793C_G1' nndtltiregdallqggsltgngsveksgsgtltvsnttltqkavnlneg-tltlndstv
'UPI000578D381_G1' nndtltiregdallqggsltgngsveksgsgtltvsnttltqkavnlneg-tltlndstv
'UPI00000D07E5_G2' ----lt------laaggslsgr------------------tq----lskgasmvlng---
'UPI0001F68B55_G2' ----lt------laaggslsgr------------------tq----lskgasmvlng---
'UPI00005F0EEA_G2' ----lt------laaggslsgr------------------tq----lskgasmvlng---
'UPI000209C9FC_G2' ----lt------laaggslsgr------------------tq----lskgasmvlng---
'UPI000B7CCF26_G2' ----lt------laaggslsgr------------------tq----lskgasmvlng---
'UPI0005CFB5F3_G2' ----lt------laaggslsgr------------------tq----lskgasmvlng---
'UPI00000E49D2_G3' nndtltiregdallqggaltgngrveksgsgtltvsnttltqkavnlneg-tltlndstv
'UPI00000E4A66_G3' nndtltiregdallqggsltgngsveksgsgtltvsnttltqkavnlneg-tltlndstv
'UPI000037640F_G3' nndtltiregdallqggaltgngsveksgsgtltvsnttltqkavnlneg-tltlndstv
'UPI000000CD3C_G3' nndtltiregdallqggsltgngsveksgsgtltvsnttltqkavnlneg-tltlndstv
'UPI0001888EFC_G3' nndtltiregdallqggsltgngsveksgsgtltvsnttltqkavnlneg-tltlndstv
'UPI0001EB6ED2_G3' nndtltiregdallqggaltgngsveksgsgtltvsnttltqkavnlneg-tltlndstv
'UPI000391710D_G3' nndtltiregdallqggsltgngsveksgsgtltvsnttltqkavnlneg-tltlndstv
'UPI0001C327EF_G3' nndtltiregdallqggaltgngrveksgsgtltvsnttltqktvnlneg-tltlndstv
'UPI0002242A36_G3' nndtltiregdallqggsltgngsveksgsgtltvsnttltqkavnlneg-tltlndstv
'UPI0001887A37_G3' nndtltiregdallqggtltgngrveksgsgtltvsnttltqktvnlneg-tltlndstv
'UPI00038F52B5_G3' nndtltiregdallqggaltgngrveksgsgtltvsnttltqktvnlneg-tltlnnstv
'UPI00074F860D_G3' nndtltiregdallqggtltgngrveksgsgtltvsnttltqkavnlneg-tltlnnstv
'UPI00076F270D_G3' nndtltiregdallqggsltgngsveksgsgtltvsnttltqkavnlneg-tltlndstv
'UPI000810C0CE_G3' nndtltiregdallqggtltgngrveksgsgtltvsnttltqktvnlneg-tltlndstv
'UPI0002B8E8C3_G3' nndtltiregdallqggaltgngrveksgsgtltvsnttltqkavnlneg-tltlndstv
'UPI00092DA986_G3' nndtltiregdallqggaltgngsveksgsgtltvsnttltqktvnlneg-tltlndstv
'UPI0001E1728E_G3' nndtltiregdallqggsltgngsveksgsgtltvsnttltqkavnlneg-tltlndstv
'UPI0002A1A3EA_G3' nndtltiregdallqggsltgngsveksgsgtltvsnttltqktvnlneg-tltlndstv
'UPI0005FC7C94_G3' nndtltiregdallqggsltgngsveksgsgtltvsnttltqkavnlneg-tltlndstv
'UPI000807301C_G3' nndtltiregdallqggsligngsveksgsgtltvsnttltqkavnlneg-tltlndstv
'UPI00090A5531_G3' nndtltiregdallqggsltgngsveksgsgtltvsnttltqkavnlneg-tltlndstv
'UPI00092DC4B0_G3' nndtltiregdallqggsltgngsveksgsgtltvsnttltqkavnlneg-tltlndstv
'UPI00092DB748_G3' nndtltiregdallqggsltgngsveksgsgtltvsnttltqkavnlneg-tltlndstv
'UPI0001E6D993_G4' ----lt------laaggslsgr------------------tq----lskgasmvlng---
'UPI00092D946C_G4' ----lt------laaggslsgr------------------tq----lskgasmvlng---
'UPI00092DE8CA_G4' ----lm------laaggslsgr------------------tq----lskgasmvlng---
'UPI0002BC3A2E_G4' ----lt------laaggslsgr------------------tq----lskgasmvlng---
'UPI0006A04D8E_G4' ----lm------laaggslsgr------------------tq----lskgasmvlng---
'UPI0002245125_G4' ----lt------laaggslsgr------------------tq----lskgasmvlng---
'UPI00005F1A8B_G4' ----lt------laaggslsgr------------------tq----lskgasmvlng---
'UPI000067362A_G4' ----lt------laaggslsgr------------------tq----lskgasmvlng---
'UPI0001B5B454_G4' -----m------laaggslsgr------------------tq----lskgasmvlng---
'UPI0000D50823_G4' ---tlt------laaggslsgr------------------tq----lskgasmvlng---
'UPI0001C0981E_G4' ----lt------laaggslsgr------------------tq----lskgasmvlng---
'UPI00005F1BE0_G4' ----lt------laaggslsgr------------------tq----lskgasmvlng---
'UPI0001E6D971_G4' ----lm------laaggslsgr------------------tq----lskgasmvlng---
'UPI00005F0DBD_G4' ----lm------laaggslsgr------------------tq----lskgasmvlng---
'UPI00005EF79B_G4' ----lt------laaggslsgr------------------tq----lskgasmvlng---
'UPI0001E17E72_G4' ----lt------laaggslsgr------------------tq----lskgasmvlng---
'UPI00016A0A8C_G4' ----lt------laaggslsgr------------------tq----lskgasmvlng---
'UPI0001AF8ADC_G4' ----lt------laaggslsgr------------------tq----lskgasmvlng---
'UPI0001B5AF68_G4' ----lt------laaggslsgr------------------tq----lskgasmvlng---
'UPI000214CB6B_G4' ----lt------laaggslsgr------------------tq----lskgasmvlng---
'UPI00021ADB8E_G4' ----lm------laaggslsgr------------------tq----lskgasmvlng---
'UPI00019AF91D_G4' ----lm------laaggslsgr------------------tq----lskgasmvlng---
'UPI0003917CDC_G4' ----lt------laaggnlsgr------------------tq----lskgasmvlng---
'UPI000390012D_G4' ---tlt------laaggslsgr------------------tq----lskgasmvlng---
'UPI0003BEDAD2_G4' ----lm------laaggslsgr------------------tq----lskgasmvlng---
'UPI000530AE1A_G4' ----lm------laaggslsgr------------------tq----lskgasmvlng---
'UPI000535EBAA_G4' ----lm------laaggslsgr------------------tq----lskgasmvlng---
'UPI00058C62E6_G4' ---tlt------laaggslsgr------------------tq----lskgasmvlng---
'UPI00058CA78B_G4' ----lt------laaggslsgr------------------tq----lskgasmvlng---
'UPI0005CB0D29_G4' ----lm------laaggslsgr------------------tq----lskgasmvlng---
'UPI00071659E5_G4' ---tlt------laaggslsgr------------------tq----lskgasmvlng---
'UPI000750B459_G4' ----lm------laaggslsgr------------------tq----lskgasmvlng---
'UPI00076F1E58_G4' ----lt------laaggslsgr------------------tq----lskgasmvlng---
'UPI000771E52C_G4' ----lm------laaggslsgr------------------tq----lskgasmvlng---
'UPI0007A75752_G4' ---tlt------laaggtlsgr------------------tq----lskgasmvlng---
'UPI0007FB464B_G4' ----lt------laaggslsgr------------------tq----lskgasmvlng---
'UPI0007FB4FA8_G4' ----lt------laaggslsgr------------------tq----lskgasmvlng---
'UPI00080C150C_G4' -----m------laaggslsgr------------------tq----lskgasmvlng---
'UPI00080C08D5_G4' ----lt------laaggnlsgr------------------tq----lskgasmvlng---
'UPI00090967BB_G4' ----lm------laaggslsgr------------------tq----lskgasmvlng---
'UPI0009291067_G4' ----lt------laaggslsgr------------------tq----lskgasmvlng---
'UPI00092D9226_G4' ---tlt------laaggslsgr------------------tq----lskgasmvlng---
'UPI00092DE0C0_G4' ---tlt------laaggslsgr------------------tq----lskgasmvlng---
'UPI00005F1287_G4' ----lt------laaggslsgr------------------tq----lskgasmvlng---
'UPI00092DB897_G4' ----lt------laaggslsgr------------------tq----lskgasmvlng---
'UPI00092D8B81_G4' ----lm------laaggslsgr------------------tq----lskgasmvlng---
'UPI00020BF782_G4' ----lt------laaggslsgr------------------tq----lskgasmvlngdvv
'UPI0001CB9117_G4' ---gas------mv----------------------------------lngnvvstg---
'UPI00080C0F70_G4' -----m------laaggslsgr------------------tq----lskgasmvlng---
'UPI00080C09BF_G4' ----lt------laaggnlsgr------------------tq----lskgasmvlng---
'UPI00092DC035_G4' ---tlt------laaggslsgr------------------tq----lskgasmvlng---
'UPI00005F0037_G4' -----m------laaggslsgr------------------tq----lskgasmvlng---
'UPI00092DACBA_G4' ----lt------laaggslsgr------------------tq----lskgasmvlng---
'UPI00092D9DF3_G4' ---tlt------laaggslsgr------------------tq----lskgasmvlng---
'UPI00092D90D1_G4' ----lt------laaggslsgr------------------tq----lskgasmvlng---
'UPI0002ABFF97_G4' ----lm------laaggslsgr------------------tq----lskgasmvlng---
'UPI000390E43C_G4' ----lm------laaggslsgr------------------tq----lskgasmvlng---
'UPI0002F46D0B_G4' ---tlt------laaggslsgr------------------tq----lskgasmvlng---
'UPI0004658CB0_G4' ----lt------laaggslsgr------------------tq----lskgasmvlng---

'UPI00003B25EE_G1' tt-dviaqrgtalkltgstvln-gaid-
'UPI000224229A_G1' tt-dviaqrgtalkltgstvln-gaid-
'UPI0001F8D949_G1' tt-dviaqrgtalkltgstvln-gaid-
'UPI00000BAB90_G1' tt-dviaqrgtalkltgstvln-gaid-
'UPI0001C3282B_G1' tt-dviaqrgtalkltgstvln-gaid-
'UPI0005797E37_G1' tt-dviaqrgtalkltgstvln-gaid-
'UPI00074FA569_G1' tt-dviaqrgtalkltgstvln-gaid-
'UPI0005980B39_G1' tt-dviaqrgtalkltgstvln-gaid-
'UPI0007A74949_G1' tt-dviaqrgtalkltgstvln-gaid-
'UPI00092D7F6D_G1' tt-dviaqrgtalkltgstvln-gaid-
'UPI00038F962F_G1' tt-dviaqrgtalkltgstvln-gaid-
'UPI0002A3734A_G1' tt-dviaqrgtalkltgstvln-gaid-
'UPI00092D9759_G1' tt-dviaqrgtalkltgstvln-gaid-
'UPI00092D7EA0_G1' tt-dviaqrgtalkltgstvln-gaid-
'UPI00000B27C8_G1' tt-dviaqrgtalkltgstvln-gaid-
'UPI0005FC7343_G1' tt-dviaqrgtalkltgstvln-gaid-
'UPI00092A793C_G1' tt-dviaqrgtalkltgstvln-gaid-
'UPI000578D381_G1' tt-dviaqrgtalkltgstvln-gaid-
'UPI00000D07E5_G2' ---dvvs--------tgd-ivnageir-
'UPI0001F68B55_G2' ---dvvs--------tgd-ivnageih-
'UPI00005F0EEA_G2' ---dvvs--------tgd-ivnageir-
'UPI000209C9FC_G2' ---dvvs--------tgd-ivnageih-
'UPI000B7CCF26_G2' ---dvvs--------tgd-ivnageih-
'UPI0005CFB5F3_G2' ---dvvs--------tgd-ivnageir-
'UPI00000E49D2_G3' tt-diiahrgtalkltgstvln-gaid-
'UPI00000E4A66_G3' tt-dviaqrgtalkltgstvln-gaid-
'UPI000037640F_G3' tt-dviaqrgtalkltgstvln-gaid-
'UPI000000CD3C_G3' tt-dviaqrgtalkltgstvln-gaid-
'UPI0001888EFC_G3' tt-dviaqrgtalkltgstvln-gaid-
'UPI0001EB6ED2_G3' tt-dviaqrgtalkltgstvln-gaid-
'UPI000391710D_G3' tt-dviaqrgtalkltgstvln-gaid-
'UPI0001C327EF_G3' tt-dviaqrgtalkltgstvln-gaid-
'UPI0002242A36_G3' tt-dviaqrgtalkltgstvln-gaid-
'UPI0001887A37_G3' tt-dviaqrgttlkltgstvln-gaid-
'UPI00038F52B5_G3' tt-dviaqrgtalkltgstvln-gaid-
'UPI00074F860D_G3' tt-dviaqrgtalkltgstvln-gaid-
'UPI00076F270D_G3' tt-dviaqrgtalkltgstvln-gaid-
'UPI000810C0CE_G3' tt-dviaqrgtalkltgstvln-gaid-
'UPI0002B8E8C3_G3' tt-dviaqrgtalkltgstvln-gaid-
'UPI00092DA986_G3' tt-dviaqrgtalkltgstvln-gaid-
'UPI0001E1728E_G3' tt-dviaqrgtalkltgstvln-gaid-
'UPI0002A1A3EA_G3' tt-dviaqrgtalkltgstvln-gaid-
'UPI0005FC7C94_G3' tt-dviaqrgtalkltgstvln-gaid-
'UPI000807301C_G3' tt-dviaqrgtalkltgstvln-gaid-
'UPI00090A5531_G3' tt-dviaqrgtalkltgstvln-gaid-
'UPI00092DC4B0_G3' tt-dviaqrgtalkltgstvln-gaid-
'UPI00092DB748_G3' tt-dviaqrgtalkltgstvln-gaid-
'UPI0001E6D993_G4' ---dvvs--------tgd-ivnageih-
'UPI00092D946C_G4' ---dvvs--------tgd-ivnageih-
'UPI00092DE8CA_G4' ---dvvs--------tgd-ivnageih-
'UPI0002BC3A2E_G4' ---dvvs--------tgd-ivnageih-
'UPI0006A04D8E_G4' ---dvvs--------tgd-ivnageiy-
'UPI0002245125_G4' ---dvvs--------tgd-ivnageih-
'UPI00005F1A8B_G4' ---dvvs--------tgd-ivnageir-
'UPI000067362A_G4' ---dvvs--------tgd-ivnageir-
'UPI0001B5B454_G4' ---dvvs--------tgd-ivnageiy-
'UPI0000D50823_G4' ---dvvs--------tgd-ivnageir-
'UPI0001C0981E_G4' ---dvvs--------tgd-ivnageih-
'UPI00005F1BE0_G4' ---dvvs--------tgd-ivnageir-
'UPI0001E6D971_G4' ---dvvs--------tgd-ivnageih-
'UPI00005F0DBD_G4' ---dvvs--------tgd-ivnageiy-
'UPI00005EF79B_G4' ---dvvs--------tgd-ivnageih-
'UPI0001E17E72_G4' ---dvvs--------tgd-ivnageih-
'UPI00016A0A8C_G4' ---dvvs--------tgd-ivnageir-
'UPI0001AF8ADC_G4' ---dvvs--------tgd-ivnageir-
'UPI0001B5AF68_G4' ---dvvs--------tgd-ivnageih-
'UPI000214CB6B_G4' ---dvvs--------tgd-ivnageir-
'UPI00021ADB8E_G4' ---dvvs--------tgd-ivnageiy-
'UPI00019AF91D_G4' ---dvvs--------tgd-ivnageiy-
'UPI0003917CDC_G4' ---dvvs--------tgd-ivnageir-
'UPI000390012D_G4' ---dvvs--------tgd-ivnageih-
'UPI0003BEDAD2_G4' ---dvvs--------tgd-ivnageir-
'UPI000530AE1A_G4' ---dvvs--------tgd-ivnageiy-
'UPI000535EBAA_G4' ---dvvs--------tgd-ivnageiy-
'UPI00058C62E6_G4' ---dvvs--------tgd-ivnageir-
'UPI00058CA78B_G4' ---dvvs--------tgd-ivnageih-
'UPI0005CB0D29_G4' ---dvvs--------tgd-ivnageiy-
'UPI00071659E5_G4' ---dvvs--------tgd-ivnageir-
'UPI000750B459_G4' ---dvvs--------tgd-ivnageir-
'UPI00076F1E58_G4' ---dvvs--------tgd-ivnageir-
'UPI000771E52C_G4' ---dvvs--------tgd-ivnageiy-
'UPI0007A75752_G4' ---dvvs--------tgd-ivnageih-
'UPI0007FB464B_G4' ---dvvs--------tgd-ivnageiy-
'UPI0007FB4FA8_G4' ---dvvs--------tgd-ivnageih-
'UPI00080C150C_G4' ---dvvs--------tgd-ivnageiy-
'UPI00080C08D5_G4' ---dvvs--------tgd-ivnageir-
'UPI00090967BB_G4' ---dvvs--------tgd-ivnageir-
'UPI0009291067_G4' ---dvvs--------tgd-ivnageih-
'UPI00092D9226_G4' ---dvvs--------tgd-ivnageih-
'UPI00092DE0C0_G4' ---dvvs--------tgd-ivnageir-
'UPI00005F1287_G4' ---dvvs--------tgd-ivnageir-
'UPI00092DB897_G4' ---dvvs--------tgd-ivnageir-
'UPI00092D8B81_G4' ---dvvs--------tgd-ivnageih-
'UPI00020BF782_G4' stcdiv---------------nageih-
'UPI0001CB9117_G4' ---div---------------nageiy-
'UPI00080C0F70_G4' ---dvvs--------tgd-ivnageiy-
'UPI00080C09BF_G4' ---dvvs--------tgd-ivnageir-
'UPI00092DC035_G4' ---dvvs--------tgd-ivnageih-
'UPI00005F0037_G4' ---dvvs--------tgd-ivnageiy-
'UPI00092DACBA_G4' ---dvvs--------tgd-ivnageir-
'UPI00092D9DF3_G4' ---dvvs--------tgd-ivnageih-
'UPI00092D90D1_G4' ---dvvs--------tgd-ivnageir-
'UPI0002ABFF97_G4' ---dvvs--------tgd-ivnageiy-
'UPI000390E43C_G4' ---dvvs--------tgd-ivnageirf
'UPI0002F46D0B_G4' ---dvvs--------tgd-ivnageir-
'UPI0004658CB0_G4' ---dvvs--------tgd-ivnageir-
;
END; [Characters]

BEGIN Distances;
DIMENSIONS ntax=106;
FORMAT labels=left diagonal triangle=both;
MATRIX
[1] 'UPI00003B25EE_G1'   0.0 0.044088177 0.018036073 0.024048096 0.016032064 0.04008016 0.026052104 0.034068137 0.02004008 0.04208417 0.016032064 0.03006012 0.03006012 0.04008016 0.016032064 0.016032064 0.016032064 0.018036073 0.33802816 0.33333334 0.3286385 0.3286385 0.3286385 0.33802816 0.24248497 0.20641282 0.21442886 0.21643287 0.20641282 0.20240481 0.18236473 0.22845691 0.20841683 0.23046093 0.23046093 0.23046093 0.20841683 0.2244489 0.22244489 0.2244489 0.18236473 0.18236473 0.19839679 0.18436874 0.18436874 0.18036072 0.18236473 0.23239437 0.2230047 0.21361503 0.22769953 0.23474178 0.2230047 0.21596244 0.22065727 0.21830986 0.21830986 0.20657277 0.21596244 0.21830986 0.21830986 0.22535211 0.20422535 0.22065727 0.22535211 0.21596244 0.22065727 0.21830986 0.2112676 0.21830986 0.21830986 0.22535211 0.2230047 0.22535211 0.21830986 0.22065727 0.21361503 0.22065727 0.22535211 0.22535211 0.21596244 0.22065727 0.23239437 0.22535211 0.2230047 0.21596244 0.21830986 0.21596244 0.21830986 0.22065727 0.21830986 0.20422535 0.22065727 0.22352941 0.24292453 0.22065727 0.21361503 0.21830986 0.21830986 0.22535211 0.20422535 0.22065727 0.21361503 0.22769953 0.21830986 0.22535211
[2] 'UPI000224229A_G1'   0.044088177 0.0 0.03006012 0.034068137 0.028056113 0.04809619 0.03807615 0.046092186 0.028056113 0.0501002 0.028056113 0.04008016 0.018036073 0.012024048 0.028056113 0.028056113 0.028056113 0.03006012 0.3309859 0.32394367 0.31924883 0.31924883 0.31690142 0.3309859 0.23246492 0.19438878 0.20240481 0.21442886 0.20440882 0.19038077 0.17234468 0.21643287 0.19639279 0.22845691 0.21042085 0.22845691 0.19839679 0.22244489 0.21042085 0.22244489 0.17234468 0.17234468 0.19639279 0.1743487 0.1743487 0.17034069 0.16833667 0.20422535 0.18544601 0.1713615 0.20422535 0.2112676 0.18075117 0.17840375 0.18544601 0.18309858 0.18544601 0.17605634 0.17370892 0.17840375 0.17605634 0.18779343 0.16666667 0.19014084 0.19248827 0.18544601 0.18309858 0.17605634 0.17605634 0.18075117 0.18309858 0.19014084 0.19014084 0.18309858 0.18779343 0.19014084 0.17840375 0.19014084 0.19014084 0.19014084 0.18544601 0.18779343 0.22065727 0.18779343 0.18544601 0.17370892 0.18544601 0.17840375 0.18309858 0.18309858 0.17840375 0.16901408 0.18075117 0.18588236 0.20754717 0.18309858 0.1713615 0.18075117 0.18309858 0.19483568 0.20187794 0.18779343 0.18779343 0.19483568 0.19953051 0.19953051
[3] 'UPI0001F8D949_G1'   0.018036073 0.03006012 0.0 0.006012024 0.002004008 0.026052104 0.008016032 0.016032064 0.006012024 0.028056113 0.002004008 0.012024048 0.012024048 0.022044089 0.002004008 0.002004008 0.002004008 0.004008016 0.3309859 0.32629108 0.32159624 0.32159624 0.32159624 0.3309859 0.22845691 0.19238476 0.2004008 0.20240481 0.19238476 0.18837675 0.17034069 0.21442886 0.19438878 0.21643287 0.21643287 0.21643287 0.19639279 0.21042085 0.20841683 0.21042085 0.17034069 0.17034069 0.18637274 0.17234468 0.17234468 0.16833667 0.17034069 0.2230047 0.20892018 0.20422535 0.21830986 0.22769953 0.2112676 0.20657277 0.21361503 0.20892018 0.20892018 0.1971831 0.20657277 0.2112676 0.20657277 0.21596244 0.19483568 0.20892018 0.21596244 0.20892018 0.2112676 0.20657277 0.19953051 0.20892018 0.20892018 0.21596244 0.21361503 0.21596244 0.2112676 0.2112676 0.20187794 0.2112676 0.21596244 0.21596244 0.20892018 0.2112676 0.22535211 0.21596244 0.21361503 0.20422535 0.2112676 0.20657277 0.20892018 0.2112676 0.2112676 0.19014084 0.2112676 0.21411765 0.23349057 0.2112676 0.20187794 0.20892018 0.20892018 0.21830986 0.19483568 0.2112676 0.20657277 0.21361503 0.20892018 0.21830986
[4] 'UPI00000BAB90_G1'   0.024048096 0.034068137 0.006012024 0.0 0.008016032 0.03206413 0.0140280565 0.022044089 0.012024048 0.034068137 0.008016032 0.006012024 0.016032064 0.026052104 0.008016032 0.008016032 0.008016032 0.01002004 0.33333334 0.3286385 0.32394367 0.32394367 0.32394367 0.33333334 0.23246492 0.19839679 0.20641282 0.20641282 0.19839679 0.19438878 0.1743487 0.22044088 0.2004008 0.22044088 0.22044088 0.22044088 0.20240481 0.21643287 0.21442886 0.21442886 0.1743487 0.1743487 0.19238476 0.17635271 0.17635271 0.17234468 0.1743487 0.22535211 0.2112676 0.20657277 0.22065727 0.23004694 0.21361503 0.20892018 0.21596244 0.2112676 0.2112676 0.19953051 0.20892018 0.21361503 0.20892018 0.21830986 0.1971831 0.2112676 0.21830986 0.2112676 0.21361503 0.20892018 0.20187794 0.2112676 0.2112676 0.21830986 0.21596244 0.21830986 0.21361503 0.21361503 0.20422535 0.21361503 0.21830986 0.21830986 0.2112676 0.21361503 0.22769953 0.21830986 0.21596244 0.20657277 0.21361503 0.20892018 0.2112676 0.21361503 0.21361503 0.19248827 0.21361503 0.21647058 0.23584905 0.21361503 0.20422535 0.2112676 0.2112676 0.22065727 0.1971831 0.21361503 0.20892018 0.21596244 0.2112676 0.22065727
[5] 'UPI0001C3282B_G1'   0.016032064 0.028056113 0.002004008 0.008016032 0.0 0.024048096 0.01002004 0.018036073 0.004008016 0.026052104 1.3877788E-17 0.0140280565 0.0140280565 0.024048096 1.3877788E-17 1.3877788E-17 1.3877788E-17 0.002004008 0.3309859 0.32629108 0.32159624 0.32159624 0.32159624 0.3309859 0.22845691 0.19238476 0.2004008 0.20240481 0.19238476 0.18837675 0.17034069 0.21442886 0.19438878 0.21643287 0.21643287 0.21643287 0.19639279 0.21042085 0.20841683 0.21042085 0.17034069 0.17034069 0.18637274 0.17234468 0.17234468 0.16833667 0.17034069 0.22065727 0.2112676 0.20187794 0.21596244 0.22535211 0.2112676 0.20422535 0.2112676 0.20657277 0.20657277 0.19483568 0.20422535 0.20892018 0.20657277 0.21361503 0.19248827 0.20892018 0.21361503 0.20657277 0.20892018 0.20657277 0.19953051 0.20657277 0.20657277 0.21361503 0.2112676 0.21361503 0.20892018 0.20892018 0.20187794 0.20892018 0.21361503 0.21361503 0.20657277 0.20892018 0.2230047 0.21361503 0.2112676 0.20422535 0.20892018 0.20422535 0.20657277 0.20892018 0.20892018 0.19248827 0.20892018 0.21176471 0.23113208 0.20892018 0.20187794 0.20657277 0.20657277 0.21596244 0.19248827 0.20892018 0.20422535 0.21596244 0.20657277 0.21596244
[6] 'UPI0005797E37_G1'   0.04008016 0.04809619 0.026052104 0.03206413 0.024048096 0.0 0.018036073 0.01002004 0.028056113 0.002004008 0.024048096 0.03807615 0.03807615 0.04809619 0.024048096 0.024048096 0.024048096 0.026052104 0.3286385 0.32394367 0.31924883 0.31924883 0.31924883 0.3286385 0.2264529 0.18837675 0.19639279 0.19839679 0.19038077 0.18436874 0.16833667 0.21242484 0.19038077 0.21042085 0.21442886 0.21242484 0.19438878 0.20641282 0.20641282 0.20641282 0.16833667 0.16833667 0.18036072 0.17034069 0.17034069 0.16633266 0.16833667 0.24178404 0.23004694 0.22065727 0.23239437 0.22065727 0.20657277 0.19483568 0.20422535 0.18309858 0.19248827 0.19483568 0.19953051 0.19953051 0.20187794 0.20422535 0.20657277 0.23004694 0.23239437 0.19014084 0.20422535 0.20187794 0.19483568 0.20187794 0.19248827 0.20422535 0.19248827 0.20892018 0.19014084 0.20657277 0.1971831 0.18544601 0.19953051 0.19953051 0.18779343 0.19014084 0.24178404 0.20422535 0.19248827 0.19953051 0.19953051 0.19483568 0.18309858 0.19953051 0.19953051 0.20657277 0.20422535 0.20235294 0.20754717 0.19014084 0.1971831 0.18779343 0.18309858 0.20187794 0.16901408 0.19953051 0.19483568 0.20657277 0.19248827 0.20657277
[7] 'UPI00074FA569_G1'   0.026052104 0.03807615 0.008016032 0.0140280565 0.01002004 0.018036073 0.0 0.008016032 0.0140280565 0.02004008 0.01002004 0.02004008 0.02004008 0.03006012 0.01002004 0.01002004 0.01002004 0.012024048 0.3309859 0.32629108 0.32159624 0.32159624 0.32159624 0.3309859 0.2264529 0.19038077 0.19839679 0.2004008 0.19038077 0.18637274 0.17034069 0.21242484 0.19238476 0.21442886 0.21442886 0.21442886 0.19438878 0.20841683 0.20641282 0.20841683 0.17034069 0.17034069 0.18637274 0.17234468 0.17234468 0.16833667 0.17034069 0.22769953 0.21361503 0.20892018 0.2230047 0.2230047 0.20657277 0.20187794 0.2112676 0.19953051 0.20422535 0.20187794 0.20187794 0.20657277 0.20187794 0.2112676 0.19953051 0.21361503 0.22065727 0.20422535 0.20657277 0.20187794 0.19483568 0.20422535 0.20422535 0.20657277 0.20422535 0.2112676 0.20657277 0.20657277 0.1971831 0.20187794 0.20657277 0.20657277 0.20422535 0.20657277 0.23004694 0.2112676 0.20892018 0.19953051 0.20657277 0.20187794 0.19953051 0.20657277 0.20657277 0.19483568 0.20657277 0.20941177 0.2240566 0.20657277 0.1971831 0.20422535 0.19953051 0.20892018 0.18544601 0.20187794 0.20187794 0.20892018 0.20422535 0.21361503
[8] 'UPI0005980B39_G1'   0.034068137 0.046092186 0.016032064 0.022044089 0.018036073 0.01002004 0.008016032 0.0 0.022044089 0.012024048 0.018036073 0.028056113 0.028056113 0.03807615 0.018036073 0.018036073 0.018036073 0.02004008 0.3286385 0.32394367 0.31924883 0.31924883 0.31924883 0.3286385 0.2264529 0.18837675 0.19639279 0.19839679 0.19038077 0.18436874 0.16833667 0.21242484 0.19038077 0.21042085 0.21442886 0.21242484 0.19438878 0.20641282 0.20641282 0.20641282 0.16833667 0.16833667 0.18036072 0.17034069 0.17034069 0.16633266 0.16833667 0.2370892 0.2230047 0.21830986 0.22769953 0.21830986 0.20187794 0.1971831 0.20657277 0.19483568 0.19953051 0.1971831 0.1971831 0.20187794 0.1971831 0.20657277 0.20892018 0.2230047 0.23004694 0.19953051 0.20187794 0.1971831 0.19014084 0.19953051 0.19953051 0.20187794 0.19953051 0.20657277 0.20187794 0.20187794 0.19248827 0.1971831 0.20187794 0.20187794 0.19953051 0.20187794 0.23943663 0.20657277 0.20422535 0.19483568 0.20187794 0.1971831 0.19483568 0.20187794 0.20187794 0.20422535 0.20187794 0.20470588 0.21933962 0.20187794 0.19248827 0.19953051 0.19483568 0.20422535 0.18075117 0.1971831 0.1971831 0.20422535 0.19953051 0.20892018
[9] 'UPI0007A74949_G1'   0.02004008 0.028056113 0.006012024 0.012024048 0.004008016 0.028056113 0.0140280565 0.022044089 0.0 0.03006012 0.004008016 0.018036073 0.0140280565 0.024048096 0.004008016 0.004008016 0.004008016 0.006012024 0.32629108 0.32629108 0.32159624 0.32159624 0.32394367 0.32629108 0.23046093 0.19438878 0.20240481 0.20440882 0.19438878 0.19038077 0.17234468 0.21643287 0.19639279 0.21843687 0.21843687 0.21843687 0.19839679 0.21242484 0.21042085 0.21242484 0.17234468 0.17234468 0.18637274 0.1743487 0.1743487 0.17034069 0.16633266 0.2230047 0.21361503 0.20187794 0.21830986 0.22769953 0.2112676 0.19953051 0.2112676 0.20892018 0.20657277 0.19953051 0.20422535 0.20892018 0.20657277 0.20892018 0.19248827 0.20892018 0.21361503 0.20657277 0.20892018 0.20657277 0.20187794 0.20187794 0.20892018 0.20892018 0.20657277 0.21361503 0.20422535 0.20422535 0.1971831 0.20422535 0.20892018 0.20892018 0.20187794 0.2112676 0.22535211 0.21361503 0.2112676 0.20422535 0.20422535 0.19953051 0.20657277 0.2112676 0.20892018 0.1971831 0.2112676 0.20705882 0.23349057 0.20892018 0.20187794 0.20657277 0.20892018 0.2112676 0.18779343 0.20422535 0.20422535 0.22065727 0.20657277 0.21596244
[10] 'UPI00092D7F6D_G1'   0.04208417 0.0501002 0.028056113 0.034068137 0.026052104 0.002004008 0.02004008 0.012024048 0.03006012 0.0 0.026052104 0.04008016 0.04008016 0.0501002 0.026052104 0.026052104 0.026052104 0.028056113 0.3309859 0.32629108 0.32159624 0.32159624 0.32159624 0.3309859 0.22845691 0.19038077 0.19839679 0.2004008 0.19238476 0.18637274 0.17034069 0.21442886 0.19238476 0.21242484 0.21643287 0.21442886 0.19639279 0.20841683 0.20841683 0.20841683 0.17034069 0.17034069 0.18236473 0.17234468 0.17234468 0.16833667 0.17034069 0.24413146 0.23239437 0.2230047 0.23474178 0.2230047 0.20892018 0.1971831 0.20657277 0.18544601 0.19483568 0.1971831 0.20187794 0.20187794 0.20422535 0.20657277 0.20892018 0.23239437 0.23474178 0.19248827 0.20657277 0.20422535 0.1971831 0.20422535 0.19483568 0.20657277 0.19483568 0.2112676 0.19248827 0.20892018 0.19953051 0.18779343 0.20187794 0.20187794 0.19014084 0.19248827 0.24413146 0.20657277 0.19483568 0.20187794 0.20187794 0.1971831 0.18544601 0.20187794 0.20187794 0.20892018 0.20657277 0.20470588 0.20990565 0.19248827 0.19953051 0.19014084 0.18544601 0.20422535 0.1713615 0.20187794 0.1971831 0.20892018 0.19483568 0.20892018
[11] 'UPI00038F962F_G1'   0.016032064 0.028056113 0.002004008 0.008016032 1.3877788E-17 0.024048096 0.01002004 0.018036073 0.004008016 0.026052104 0.0 0.0140280565 0.0140280565 0.024048096 1.3877788E-17 1.3877788E-17 1.3877788E-17 0.002004008 0.3309859 0.32629108 0.32159624 0.32159624 0.32159624 0.3309859 0.22845691 0.19238476 0.2004008 0.20240481 0.19238476 0.18837675 0.17034069 0.21442886 0.19438878 0.21643287 0.21643287 0.21643287 0.19639279 0.21042085 0.20841683 0.21042085 0.17034069 0.17034069 0.18637274 0.17234468 0.17234468 0.16833667 0.17034069 0.22065727 0.2112676 0.20187794 0.21596244 0.22535211 0.2112676 0.20422535 0.2112676 0.20657277 0.20657277 0.19483568 0.20422535 0.20892018 0.20657277 0.21361503 0.19248827 0.20892018 0.21361503 0.20657277 0.20892018 0.20657277 0.19953051 0.20657277 0.20657277 0.21361503 0.2112676 0.21361503 0.20892018 0.20892018 0.20187794 0.20892018 0.21361503 0.21361503 0.20657277 0.20892018 0.2230047 0.21361503 0.2112676 0.20422535 0.20892018 0.20422535 0.20657277 0.20892018 0.20892018 0.19248827 0.20892018 0.21176471 0.23113208 0.20892018 0.20187794 0.20657277 0.20657277 0.21596244 0.19248827 0.20892018 0.20422535 0.21596244 0.20657277 0.21596244
[12] 'UPI0002A3734A_G1'   0.03006012 0.04008016 0.012024048 0.006012024 0.0140280565 0.03807615 0.02004008 0.028056113 0.018036073 0.04008016 0.0140280565 0.0 0.022044089 0.03206413 0.0140280565 0.0140280565 0.0140280565 0.016032064 0.33568075 0.3309859 0.32629108 0.32629108 0.32629108 0.33568075 0.23046093 0.20440882 0.20841683 0.21242484 0.20440882 0.19639279 0.18036072 0.21843687 0.20641282 0.22044088 0.21442886 0.21643287 0.20841683 0.21643287 0.21242484 0.21643287 0.18036072 0.18036072 0.19839679 0.18236473 0.18236473 0.1783567 0.18036072 0.22769953 0.21361503 0.20892018 0.2230047 0.23239437 0.21596244 0.2112676 0.21830986 0.21361503 0.21361503 0.20187794 0.2112676 0.21596244 0.2112676 0.22065727 0.19953051 0.21361503 0.22065727 0.21361503 0.21596244 0.2112676 0.20422535 0.2112676 0.21361503 0.22065727 0.21830986 0.22065727 0.21596244 0.21596244 0.20657277 0.21596244 0.22065727 0.22065727 0.21361503 0.21361503 0.23004694 0.22065727 0.21830986 0.20657277 0.21596244 0.2112676 0.21361503 0.21596244 0.21596244 0.19483568 0.21596244 0.21882352 0.23584905 0.21596244 0.20422535 0.21361503 0.21361503 0.2230047 0.19953051 0.21596244 0.2112676 0.21830986 0.21361503 0.2230047
[13] 'UPI00092D9759_G1'   0.03006012 0.018036073 0.012024048 0.016032064 0.0140280565 0.03807615 0.02004008 0.028056113 0.0140280565 0.04008016 0.0140280565 0.022044089 0.0 0.01002004 0.0140280565 0.0140280565 0.0140280565 0.016032064 0.32629108 0.31924883 0.31455398 0.31455398 0.31220657 0.32629108 0.22845691 0.2004008 0.20841683 0.21042085 0.2004008 0.19639279 0.16833667 0.22244489 0.20240481 0.2244489 0.21643287 0.2244489 0.20440882 0.21843687 0.21643287 0.21843687 0.16833667 0.16833667 0.19238476 0.17034069 0.17034069 0.16633266 0.16432866 0.21830986 0.20187794 0.19248827 0.21830986 0.21830986 0.19953051 0.19953051 0.20657277 0.19953051 0.20187794 0.19248827 0.19483568 0.19953051 0.19483568 0.20892018 0.18779343 0.20657277 0.2112676 0.20187794 0.20422535 0.19483568 0.19483568 0.20187794 0.19953051 0.2112676 0.20657277 0.20422535 0.20422535 0.20422535 0.1971831 0.20657277 0.2112676 0.2112676 0.20187794 0.20422535 0.21830986 0.20892018 0.20187794 0.19248827 0.20657277 0.19953051 0.19953051 0.20422535 0.19953051 0.18544601 0.20187794 0.20705882 0.2240566 0.19953051 0.19014084 0.1971831 0.19953051 0.2112676 0.19014084 0.20422535 0.19483568 0.2112676 0.20187794 0.20657277
[14] 'UPI00092D7EA0_G1'   0.04008016 0.012024048 0.022044089 0.026052104 0.024048096 0.04809619 0.03006012 0.03807615 0.024048096 0.0501002 0.024048096 0.03206413 0.01002004 0.0 0.024048096 0.024048096 0.024048096 0.026052104 0.33333334 0.32629108 0.32159624 0.32159624 0.31924883 0.33333334 0.23446894 0.2004008 0.20841683 0.21643287 0.20641282 0.19639279 0.1743487 0.22244489 0.20240481 0.23046093 0.21643287 0.23046093 0.20440882 0.2244489 0.21643287 0.2244489 0.1743487 0.1743487 0.19839679 0.17635271 0.17635271 0.17234468 0.17034069 0.2112676 0.19483568 0.18544601 0.2112676 0.22535211 0.19248827 0.19248827 0.19953051 0.19248827 0.19483568 0.18544601 0.18779343 0.19248827 0.18779343 0.20187794 0.18075117 0.19953051 0.20657277 0.19483568 0.1971831 0.18779343 0.18779343 0.19483568 0.19248827 0.20422535 0.19953051 0.1971831 0.1971831 0.1971831 0.19014084 0.19953051 0.20422535 0.20422535 0.19483568 0.1971831 0.23004694 0.20187794 0.19483568 0.18544601 0.19953051 0.19248827 0.19248827 0.1971831 0.19248827 0.17840375 0.19483568 0.2 0.21698113 0.19248827 0.18309858 0.19014084 0.19248827 0.20422535 0.20187794 0.1971831 0.20187794 0.20422535 0.20892018 0.21361503
[15] 'UPI00000B27C8_G1'   0.016032064 0.028056113 0.002004008 0.008016032 1.3877788E-17 0.024048096 0.01002004 0.018036073 0.004008016 0.026052104 1.3877788E-17 0.0140280565 0.0140280565 0.024048096 0.0 1.3877788E-17 1.3877788E-17 0.002004008 0.3309859 0.32629108 0.32159624 0.32159624 0.32159624 0.3309859 0.22845691 0.19238476 0.2004008 0.20240481 0.19238476 0.18837675 0.17034069 0.21442886 0.19438878 0.21643287 0.21643287 0.21643287 0.19639279 0.21042085 0.20841683 0.21042085 0.17034069 0.17034069 0.18637274 0.17234468 0.17234468 0.16833667 0.17034069 0.22065727 0.2112676 0.20187794 0.21596244 0.22535211 0.2112676 0.20422535 0.2112676 0.20657277 0.20657277 0.19483568 0.20422535 0.20892018 0.20657277 0.21361503 0.19248827 0.20892018 0.21361503 0.20657277 0.20892018 0.20657277 0.19953051 0.20657277 0.20657277 0.21361503 0.2112676 0.21361503 0.20892018 0.20892018 0.20187794 0.20892018 0.21361503 0.21361503 0.20657277 0.20892018 0.2230047 0.21361503 0.2112676 0.20422535 0.20892018 0.20422535 0.20657277 0.20892018 0.20892018 0.19248827 0.20892018 0.21176471 0.23113208 0.20892018 0.20187794 0.20657277 0.20657277 0.21596244 0.19248827 0.20892018 0.20422535 0.21596244 0.20657277 0.21596244
[16] 'UPI0005FC7343_G1'   0.016032064 0.028056113 0.002004008 0.008016032 1.3877788E-17 0.024048096 0.01002004 0.018036073 0.004008016 0.026052104 1.3877788E-17 0.0140280565 0.0140280565 0.024048096 1.3877788E-17 0.0 1.3877788E-17 0.002004008 0.3309859 0.32629108 0.32159624 0.32159624 0.32159624 0.3309859 0.22845691 0.19238476 0.2004008 0.20240481 0.19238476 0.18837675 0.17034069 0.21442886 0.19438878 0.21643287 0.21643287 0.21643287 0.19639279 0.21042085 0.20841683 0.21042085 0.17034069 0.17034069 0.18637274 0.17234468 0.17234468 0.16833667 0.17034069 0.22065727 0.2112676 0.20187794 0.21596244 0.22535211 0.2112676 0.20422535 0.2112676 0.20657277 0.20657277 0.19483568 0.20422535 0.20892018 0.20657277 0.21361503 0.19248827 0.20892018 0.21361503 0.20657277 0.20892018 0.20657277 0.19953051 0.20657277 0.20657277 0.21361503 0.2112676 0.21361503 0.20892018 0.20892018 0.20187794 0.20892018 0.21361503 0.21361503 0.20657277 0.20892018 0.2230047 0.21361503 0.2112676 0.20422535 0.20892018 0.20422535 0.20657277 0.20892018 0.20892018 0.19248827 0.20892018 0.21176471 0.23113208 0.20892018 0.20187794 0.20657277 0.20657277 0.21596244 0.19248827 0.20892018 0.20422535 0.21596244 0.20657277 0.21596244
[17] 'UPI00092A793C_G1'   0.016032064 0.028056113 0.002004008 0.008016032 1.3877788E-17 0.024048096 0.01002004 0.018036073 0.004008016 0.026052104 1.3877788E-17 0.0140280565 0.0140280565 0.024048096 1.3877788E-17 1.3877788E-17 0.0 0.002004008 0.3309859 0.32629108 0.32159624 0.32159624 0.32159624 0.3309859 0.22845691 0.19238476 0.2004008 0.20240481 0.19238476 0.18837675 0.17034069 0.21442886 0.19438878 0.21643287 0.21643287 0.21643287 0.19639279 0.21042085 0.20841683 0.21042085 0.17034069 0.17034069 0.18637274 0.17234468 0.17234468 0.16833667 0.17034069 0.22065727 0.2112676 0.20187794 0.21596244 0.22535211 0.2112676 0.20422535 0.2112676 0.20657277 0.20657277 0.19483568 0.20422535 0.20892018 0.20657277 0.21361503 0.19248827 0.20892018 0.21361503 0.20657277 0.20892018 0.20657277 0.19953051 0.20657277 0.20657277 0.21361503 0.2112676 0.21361503 0.20892018 0.20892018 0.20187794 0.20892018 0.21361503 0.21361503 0.20657277 0.20892018 0.2230047 0.21361503 0.2112676 0.20422535 0.20892018 0.20422535 0.20657277 0.20892018 0.20892018 0.19248827 0.20892018 0.21176471 0.23113208 0.20892018 0.20187794 0.20657277 0.20657277 0.21596244 0.19248827 0.20892018 0.20422535 0.21596244 0.20657277 0.21596244
[18] 'UPI000578D381_G1'   0.018036073 0.03006012 0.004008016 0.01002004 0.002004008 0.026052104 0.012024048 0.02004008 0.006012024 0.028056113 0.002004008 0.016032064 0.016032064 0.026052104 0.002004008 0.002004008 0.002004008 0.0 0.33333334 0.3286385 0.32394367 0.32394367 0.32394367 0.33333334 0.23046093 0.19438878 0.20240481 0.20440882 0.19438878 0.19038077 0.17234468 0.21643287 0.19639279 0.21843687 0.21843687 0.21843687 0.19839679 0.21242484 0.21042085 0.21242484 0.17234468 0.17234468 0.18837675 0.1743487 0.1743487 0.17034069 0.17234468 0.2230047 0.21361503 0.20422535 0.21830986 0.22769953 0.21361503 0.20657277 0.21361503 0.20892018 0.20892018 0.1971831 0.20657277 0.2112676 0.20892018 0.21596244 0.19483568 0.2112676 0.21596244 0.20892018 0.2112676 0.20892018 0.20187794 0.20892018 0.20892018 0.21596244 0.21361503 0.21596244 0.2112676 0.2112676 0.20422535 0.2112676 0.21596244 0.21596244 0.20892018 0.2112676 0.22535211 0.21596244 0.21361503 0.20657277 0.2112676 0.20657277 0.20892018 0.2112676 0.2112676 0.19483568 0.2112676 0.21411765 0.23349057 0.2112676 0.20422535 0.20892018 0.20892018 0.21830986 0.19483568 0.2112676 0.20657277 0.21830986 0.20892018 0.21830986
[19] 'UPI00000D07E5_G2'   0.33802816 0.3309859 0.3309859 0.33333334 0.3309859 0.3286385 0.3309859 0.3286385 0.32629108 0.3309859 0.3309859 0.33568075 0.32629108 0.33333334 0.3309859 0.3309859 0.3309859 0.33333334 0.0 0.05336427 0.041763343 0.04408353 0.0487239 0.0023201855 0.3051643 0.2880562 0.29508197 0.26697892 0.29342723 0.29039812 0.15456675 0.32394367 0.29508197 0.26697892 0.33333334 0.26932085 0.31220657 0.264637 0.32159624 0.27166277 0.15690866 0.15690866 0.19437939 0.15690866 0.1615925 0.15690866 0.1498829 0.23023255 0.24186046 0.22093023 0.22790697 0.20232558 0.19767442 0.19534884 0.20465116 0.21028037 0.2027972 0.21627907 0.20232558 0.20232558 0.20465116 0.20232558 0.20930232 0.22790697 0.2255814 0.19767442 0.20465116 0.20232558 0.2 0.19069767 0.2027972 0.20465116 0.20465116 0.2139535 0.19158879 0.19767442 0.19534884 0.1981352 0.2 0.19767442 0.20465116 0.20745921 0.2255814 0.20465116 0.21261682 0.19534884 0.19534884 0.20465116 0.21495327 0.20745921 0.20232558 0.2116279 0.2116279 0.20518868 0.25485438 0.21028037 0.19302325 0.1981352 0.21028037 0.19069767 0.19114219 0.20232558 0.2 0.2116279 0.1981352 0.19302325
[20] 'UPI0001F68B55_G2'   0.33333334 0.32394367 0.32629108 0.3286385 0.32629108 0.32394367 0.32629108 0.32394367 0.32629108 0.32629108 0.32629108 0.3309859 0.31924883 0.32629108 0.32629108 0.32629108 0.32629108 0.3286385 0.05336427 0.0 0.027842227 0.023201857 0.020881671 0.055684455 0.29342723 0.28103045 0.2880562 0.25526932 0.28403756 0.28337237 0.14519906 0.30985916 0.2880562 0.25526932 0.32394367 0.25761124 0.3004695 0.2529274 0.30751175 0.25995317 0.14754099 0.14754099 0.19672132 0.14754099 0.15222482 0.14754099 0.14285715 0.23953488 0.22325581 0.21860465 0.23953488 0.21627907 0.2116279 0.2139535 0.2139535 0.21728972 0.20979021 0.21860465 0.2139535 0.20697674 0.20232558 0.20930232 0.21627907 0.22790697 0.23953488 0.2 0.20930232 0.2116279 0.20232558 0.20697674 0.1958042 0.2255814 0.2116279 0.21627907 0.20327103 0.2116279 0.20697674 0.21678321 0.2116279 0.2139535 0.2116279 0.21212122 0.2372093 0.20697674 0.21495327 0.2139535 0.20930232 0.20697674 0.21028037 0.2144522 0.2139535 0.22790697 0.20930232 0.21226415 0.26213592 0.21261682 0.2116279 0.2027972 0.21728972 0.2139535 0.2027972 0.20930232 0.20232558 0.2116279 0.2144522 0.2139535
[21] 'UPI00005F0EEA_G2'   0.3286385 0.31924883 0.32159624 0.32394367 0.32159624 0.31924883 0.32159624 0.31924883 0.32159624 0.32159624 0.32159624 0.32629108 0.31455398 0.32159624 0.32159624 0.32159624 0.32159624 0.32394367 0.041763343 0.027842227 0.0 0.023201857 0.016241299 0.04408353 0.29107982 0.27868852 0.2857143 0.25526932 0.28169015 0.28103045 0.13114753 0.30985916 0.2857143 0.25526932 0.32394367 0.25761124 0.29812208 0.2529274 0.30751175 0.25995317 0.13348946 0.13348946 0.18501171 0.13348946 0.1381733 0.13348946 0.13348946 0.2372093 0.22790697 0.2255814 0.2372093 0.2116279 0.2116279 0.20232558 0.2116279 0.21728972 0.1981352 0.21627907 0.20697674 0.2139535 0.20697674 0.20232558 0.20930232 0.23023255 0.23255815 0.20232558 0.20232558 0.20697674 0.20697674 0.19069767 0.20745921 0.2139535 0.2116279 0.2116279 0.20093457 0.20465116 0.20697674 0.20979021 0.20930232 0.20697674 0.21627907 0.20979021 0.23255815 0.2 0.21495327 0.20232558 0.20697674 0.20930232 0.21728972 0.21212122 0.20697674 0.21627907 0.2116279 0.20990565 0.26213592 0.21261682 0.2 0.2004662 0.21728972 0.20697674 0.1958042 0.20697674 0.20697674 0.2 0.1981352 0.20930232
[22] 'UPI000209C9FC_G2'   0.3286385 0.31924883 0.32159624 0.32394367 0.32159624 0.31924883 0.32159624 0.31924883 0.32159624 0.32159624 0.32159624 0.32629108 0.31455398 0.32159624 0.32159624 0.32159624 0.32159624 0.32394367 0.04408353 0.023201857 0.023201857 0.0 0.016241299 0.046403714 0.29342723 0.27868852 0.2857143 0.25526932 0.28169015 0.28103045 0.13583139 0.30985916 0.2857143 0.25526932 0.32394367 0.25761124 0.29812208 0.2529274 0.30751175 0.25995317 0.1381733 0.1381733 0.18735363 0.1381733 0.14285715 0.1381733 0.13348946 0.2372093 0.22325581 0.21627907 0.22325581 0.2139535 0.19767442 0.19767442 0.20232558 0.21495327 0.1981352 0.21627907 0.19767442 0.2 0.2 0.20697674 0.20930232 0.23023255 0.2372093 0.19767442 0.20697674 0.2 0.2 0.20465116 0.2027972 0.20930232 0.20930232 0.2139535 0.20560747 0.19534884 0.2 0.20979021 0.20930232 0.21627907 0.20465116 0.20979021 0.23953488 0.20465116 0.21261682 0.2116279 0.20697674 0.20465116 0.21261682 0.21678321 0.19767442 0.2255814 0.20232558 0.20990565 0.25970873 0.21028037 0.20930232 0.2004662 0.21495327 0.21627907 0.2004662 0.20697674 0.2 0.20697674 0.2027972 0.2
[23] 'UPI000B7CCF26_G2'   0.3286385 0.31690142 0.32159624 0.32394367 0.32159624 0.31924883 0.32159624 0.31924883 0.32394367 0.32159624 0.32159624 0.32629108 0.31220657 0.31924883 0.32159624 0.32159624 0.32159624 0.32394367 0.0487239 0.020881671 0.016241299 0.016241299 0.0 0.051044084 0.29342723 0.27868852 0.2857143 0.25526932 0.28169015 0.28103045 0.13348946 0.30985916 0.2857143 0.25526932 0.32394367 0.25761124 0.29812208 0.2529274 0.30751175 0.25995317 0.13583139 0.13583139 0.18969555 0.13583139 0.14051522 0.13583139 0.13583139 0.22790697 0.2116279 0.21627907 0.23488373 0.20930232 0.20697674 0.2116279 0.21627907 0.21261682 0.20745921 0.20930232 0.20697674 0.20465116 0.2 0.20697674 0.2139535 0.23023255 0.24186046 0.19767442 0.2116279 0.20465116 0.2 0.20465116 0.19347319 0.22325581 0.2139535 0.2139535 0.20560747 0.20930232 0.20465116 0.21911421 0.2139535 0.21627907 0.2139535 0.2004662 0.23255815 0.20465116 0.21261682 0.20697674 0.2116279 0.20930232 0.20794393 0.20745921 0.20697674 0.21860465 0.19767442 0.20990565 0.25728154 0.21028037 0.20465116 0.1958042 0.21261682 0.21627907 0.2004662 0.20697674 0.2 0.20465116 0.21212122 0.20930232
[24] 'UPI0005CFB5F3_G2'   0.33802816 0.3309859 0.3309859 0.33333334 0.3309859 0.3286385 0.3309859 0.3286385 0.32629108 0.3309859 0.3309859 0.33568075 0.32629108 0.33333334 0.3309859 0.3309859 0.3309859 0.33333334 0.0023201855 0.055684455 0.04408353 0.046403714 0.051044084 0.0 0.30751175 0.2880562 0.29508197 0.26932085 0.29577464 0.29039812 0.15690866 0.32394367 0.29508197 0.26932085 0.33333334 0.27166277 0.31220657 0.26697892 0.32159624 0.2740047 0.15925059 0.15925059 0.19672132 0.15925059 0.16393442 0.15925059 0.15222482 0.23023255 0.24186046 0.22093023 0.22790697 0.2 0.19767442 0.19534884 0.20465116 0.21028037 0.2027972 0.21627907 0.20232558 0.20232558 0.20465116 0.20232558 0.20930232 0.22790697 0.2255814 0.19767442 0.20465116 0.20232558 0.2 0.19069767 0.2027972 0.20465116 0.20465116 0.2139535 0.19158879 0.19767442 0.19534884 0.1981352 0.2 0.19767442 0.20465116 0.20745921 0.22325581 0.20465116 0.21261682 0.19534884 0.19534884 0.20465116 0.21495327 0.20745921 0.20232558 0.2116279 0.2116279 0.20518868 0.25485438 0.21028037 0.19302325 0.1981352 0.21028037 0.19069767 0.19114219 0.20232558 0.2 0.2116279 0.1981352 0.19069767
[25] 'UPI00000E49D2_G3'   0.24248497 0.23246492 0.22845691 0.23246492 0.22845691 0.2264529 0.2264529 0.2264529 0.23046093 0.22845691 0.22845691 0.23046093 0.22845691 0.23446894 0.22845691 0.22845691 0.22845691 0.23046093 0.3051643 0.29342723 0.29107982 0.29342723 0.29342723 0.30751175 0.0 0.14629258 0.14228457 0.1002004 0.078156315 0.13827655 0.16232465 0.09018036 0.14428858 0.11022044 0.06613226 0.10420842 0.1002004 0.10220441 0.09218437 0.1002004 0.16633266 0.16633266 0.1482966 0.16833667 0.16633266 0.16432866 0.16833667 0.39201877 0.38967136 0.38967136 0.38967136 0.37089202 0.3802817 0.37089202 0.37793428 0.37323943 0.3685446 0.37793428 0.37558687 0.3802817 0.3802817 0.37323943 0.37558687 0.38967136 0.39906102 0.37558687 0.3685446 0.37793428 0.37323943 0.37558687 0.37558687 0.37793428 0.3685446 0.37323943 0.37323943 0.37089202 0.37558687 0.3685446 0.37089202 0.36619717 0.37793428 0.37558687 0.38732395 0.37793428 0.37558687 0.37323943 0.37793428 0.37558687 0.37558687 0.37793428 0.37793428 0.38497654 0.3826291 0.36941177 0.38679245 0.37323943 0.37089202 0.37089202 0.37323943 0.37558687 0.36150235 0.37558687 0.37558687 0.37323943 0.36384976 0.3685446
[26] 'UPI00000E4A66_G3'   0.20641282 0.19438878 0.19238476 0.19839679 0.19238476 0.18837675 0.19038077 0.18837675 0.19438878 0.19038077 0.19238476 0.20440882 0.2004008 0.2004008 0.19238476 0.19238476 0.19238476 0.19438878 0.2880562 0.28103045 0.27868852 0.27868852 0.27868852 0.2880562 0.14629258 0.0 0.008 0.058 0.09218437 0.012 0.142 0.09018036 0.014 0.068 0.09418838 0.064 0.08016032 0.052 0.08416834 0.066 0.146 0.146 0.13 0.148 0.148 0.144 0.144 0.35211268 0.34507042 0.34976527 0.34741783 0.342723 0.34976527 0.33568075 0.33802816 0.33568075 0.33568075 0.34507042 0.34507042 0.34037557 0.34507042 0.342723 0.342723 0.34741783 0.3568075 0.33568075 0.33802816 0.342723 0.33802816 0.34507042 0.33568075 0.34741783 0.33802816 0.34507042 0.34037557 0.33568075 0.34037557 0.33568075 0.3309859 0.3309859 0.33802816 0.34507042 0.35915494 0.342723 0.34037557 0.342723 0.33802816 0.33568075 0.33568075 0.34507042 0.33802816 0.34976527 0.34741783 0.3435294 0.36084905 0.33802816 0.34037557 0.33802816 0.33568075 0.33568075 0.34507042 0.33802816 0.34507042 0.33568075 0.33568075 0.342723
[27] 'UPI000037640F_G3'   0.21442886 0.20240481 0.2004008 0.20641282 0.2004008 0.19639279 0.19839679 0.19639279 0.20240481 0.19839679 0.2004008 0.20841683 0.20841683 0.20841683 0.2004008 0.2004008 0.2004008 0.20240481 0.29508197 0.2880562 0.2857143 0.2857143 0.2857143 0.29508197 0.14228457 0.008 0.0 0.062 0.09619238 0.012 0.15 0.08617234 0.018 0.07 0.09018036 0.062 0.08416834 0.05 0.08416834 0.062 0.154 0.154 0.134 0.156 0.156 0.152 0.152 0.35915494 0.35211268 0.3568075 0.3544601 0.34976527 0.3568075 0.342723 0.34507042 0.342723 0.342723 0.35211268 0.35211268 0.34741783 0.35211268 0.34976527 0.34976527 0.3544601 0.36384976 0.342723 0.34507042 0.34976527 0.34507042 0.34976527 0.342723 0.3544601 0.34507042 0.35211268 0.34741783 0.342723 0.34741783 0.342723 0.33802816 0.33802816 0.34507042 0.34976527 0.36619717 0.34976527 0.34741783 0.34741783 0.34507042 0.342723 0.342723 0.35211268 0.34507042 0.3568075 0.3544601 0.35058823 0.36556605 0.34507042 0.34507042 0.34507042 0.342723 0.342723 0.35211268 0.34507042 0.35211268 0.342723 0.342723 0.34976527
[28] 'UPI000000CD3C_G3'   0.21643287 0.21442886 0.20240481 0.20641282 0.20240481 0.19839679 0.2004008 0.19839679 0.20440882 0.2004008 0.20240481 0.21242484 0.21042085 0.21643287 0.20240481 0.20240481 0.20240481 0.20440882 0.26697892 0.25526932 0.25526932 0.25526932 0.25526932 0.26932085 0.1002004 0.058 0.062 0.0 0.07014028 0.054 0.118 0.09619238 0.058 0.022 0.13026053 0.014 0.09418838 0.022 0.09418838 0.008 0.122 0.122 0.108 0.124 0.122 0.12 0.122 0.3826291 0.37558687 0.37793428 0.37793428 0.36619717 0.37793428 0.3685446 0.3685446 0.3685446 0.36619717 0.37558687 0.37089202 0.37323943 0.37323943 0.3685446 0.37558687 0.3802817 0.38732395 0.3685446 0.36384976 0.37089202 0.36619717 0.37323943 0.36384976 0.37323943 0.36619717 0.37089202 0.37089202 0.36619717 0.3685446 0.36619717 0.36384976 0.36384976 0.37089202 0.37558687 0.37793428 0.37558687 0.37323943 0.37089202 0.37089202 0.3685446 0.36619717 0.37558687 0.37089202 0.3826291 0.37558687 0.36941177 0.38915095 0.37089202 0.3685446 0.3685446 0.3685446 0.37089202 0.35915494 0.3685446 0.3685446 0.36384976 0.35915494 0.36619717
[29] 'UPI0001888EFC_G3'   0.20641282 0.20440882 0.19238476 0.19839679 0.19238476 0.19038077 0.19038077 0.19038077 0.19438878 0.19238476 0.19238476 0.20440882 0.2004008 0.20641282 0.19238476 0.19238476 0.19238476 0.19438878 0.29342723 0.28403756 0.28169015 0.28169015 0.28169015 0.29577464 0.078156315 0.09218437 0.09619238 0.07014028 0.0 0.09218437 0.14228457 0.03807615 0.09218437 0.08617234 0.09619238 0.08016032 0.024048096 0.068136275 0.03206413 0.078156315 0.14629258 0.14629258 0.12024048 0.1482966 0.14629258 0.14228457 0.14629258 0.37323943 0.36619717 0.36619717 0.3685446 0.35211268 0.36384976 0.3544601 0.3568075 0.3544601 0.3544601 0.36150235 0.35915494 0.35915494 0.35915494 0.3568075 0.35915494 0.3685446 0.37793428 0.3544601 0.35211268 0.3568075 0.35211268 0.35915494 0.35915494 0.36150235 0.35211268 0.35915494 0.35915494 0.3544601 0.3544601 0.3544601 0.34976527 0.34976527 0.3568075 0.36384976 0.36619717 0.36150235 0.35915494 0.3568075 0.3568075 0.3544601 0.3544601 0.36384976 0.3568075 0.36619717 0.36150235 0.35764706 0.379717 0.3568075 0.3544601 0.3568075 0.3544601 0.3544601 0.34741783 0.35211268 0.3544601 0.3544601 0.34976527 0.35211268
[30] 'UPI0001EB6ED2_G3'   0.20240481 0.19038077 0.18837675 0.19438878 0.18837675 0.18436874 0.18637274 0.18436874 0.19038077 0.18637274 0.18837675 0.19639279 0.19639279 0.19639279 0.18837675 0.18837675 0.18837675 0.19038077 0.29039812 0.28337237 0.28103045 0.28103045 0.28103045 0.29039812 0.13827655 0.012 0.012 0.054 0.09218437 0.0 0.138 0.09018036 0.018 0.074 0.09418838 0.066 0.0761523 0.054 0.08416834 0.058 0.142 0.142 0.13 0.144 0.144 0.14 0.14 0.3544601 0.34741783 0.35211268 0.34976527 0.34507042 0.35211268 0.33802816 0.34037557 0.33802816 0.33802816 0.34741783 0.34741783 0.342723 0.34741783 0.34507042 0.34507042 0.34976527 0.35915494 0.33802816 0.34037557 0.34507042 0.34037557 0.34507042 0.33802816 0.34976527 0.34037557 0.34741783 0.342723 0.33802816 0.342723 0.33802816 0.33333334 0.33333334 0.34037557 0.34507042 0.36150235 0.34507042 0.342723 0.342723 0.34037557 0.33802816 0.33802816 0.34741783 0.34037557 0.35211268 0.34976527 0.34588236 0.36084905 0.34037557 0.34037557 0.34037557 0.33802816 0.33802816 0.34741783 0.34037557 0.34741783 0.33802816 0.33802816 0.34507042
[31] 'UPI000391710D_G3'   0.18236473 0.17234468 0.17034069 0.1743487 0.17034069 0.16833667 0.17034069 0.16833667 0.17234468 0.17034069 0.17034069 0.18036072 0.16833667 0.1743487 0.17034069 0.17034069 0.17034069 0.17234468 0.15456675 0.14519906 0.13114753 0.13583139 0.13348946 0.15690866 0.16232465 0.142 0.15 0.118 0.14228457 0.138 0.0 0.17635271 0.148 0.132 0.18837675 0.132 0.15430862 0.126 0.17034069 0.126 0.004 0.004 0.066 0.006 0.006 0.002 0.014 0.34507042 0.34037557 0.33568075 0.34037557 0.32159624 0.32159624 0.31455398 0.31455398 0.32629108 0.31455398 0.33333334 0.32159624 0.32159624 0.31690142 0.32159624 0.32394367 0.34507042 0.34741783 0.31690142 0.31690142 0.31690142 0.31220657 0.31455398 0.31455398 0.32629108 0.32394367 0.32394367 0.32159624 0.31455398 0.31690142 0.31924883 0.31924883 0.31924883 0.32394367 0.32394367 0.34507042 0.32159624 0.32629108 0.32394367 0.31690142 0.31690142 0.3286385 0.32629108 0.31690142 0.33333334 0.31924883 0.32470587 0.3514151 0.32394367 0.32159624 0.31924883 0.32629108 0.32394367 0.31220657 0.32159624 0.31690142 0.32394367 0.31220657 0.31924883
[32] 'UPI0001C327EF_G3'   0.22845691 0.21643287 0.21442886 0.22044088 0.21442886 0.21242484 0.21242484 0.21242484 0.21643287 0.21442886 0.21442886 0.21843687 0.22244489 0.22244489 0.21442886 0.21442886 0.21442886 0.21643287 0.32394367 0.30985916 0.30985916 0.30985916 0.30985916 0.32394367 0.09018036 0.09018036 0.08617234 0.09619238 0.03807615 0.09018036 0.17635271 0.0 0.08617234 0.09418838 0.068136275 0.09218437 0.022044089 0.0761523 0.006012024 0.09218437 0.18036072 0.17635271 0.1523046 0.18236473 0.18036072 0.17635271 0.1783567 0.37089202 0.36384976 0.3685446 0.36619717 0.35915494 0.36619717 0.35211268 0.3544601 0.35211268 0.34976527 0.35915494 0.36150235 0.3568075 0.36150235 0.35915494 0.3568075 0.36619717 0.37558687 0.35211268 0.3544601 0.35915494 0.3544601 0.35915494 0.35211268 0.36384976 0.3544601 0.36150235 0.3544601 0.35211268 0.3568075 0.34976527 0.34741783 0.34741783 0.3544601 0.3568075 0.37793428 0.35915494 0.3568075 0.3568075 0.3544601 0.35211268 0.34976527 0.35915494 0.3544601 0.36384976 0.36384976 0.36 0.370283 0.3544601 0.3544601 0.35211268 0.35211268 0.35211268 0.35915494 0.3544601 0.36150235 0.35211268 0.3544601 0.35915494
[33] 'UPI0002242A36_G3'   0.20841683 0.19639279 0.19438878 0.2004008 0.19438878 0.19038077 0.19238476 0.19038077 0.19639279 0.19238476 0.19438878 0.20641282 0.20240481 0.20240481 0.19438878 0.19438878 0.19438878 0.19639279 0.29508197 0.2880562 0.2857143 0.2857143 0.2857143 0.29508197 0.14428858 0.014 0.018 0.058 0.09218437 0.018 0.148 0.08617234 0.0 0.07 0.09619238 0.064 0.08016032 0.052 0.08016032 0.066 0.152 0.152 0.132 0.154 0.154 0.15 0.15 0.3544601 0.34741783 0.35211268 0.34976527 0.34507042 0.35211268 0.33802816 0.34037557 0.33802816 0.33802816 0.34741783 0.34741783 0.342723 0.34741783 0.34507042 0.34507042 0.34976527 0.35915494 0.33802816 0.34037557 0.34507042 0.34037557 0.34741783 0.33802816 0.34976527 0.34037557 0.34741783 0.342723 0.33802816 0.342723 0.33802816 0.33333334 0.33333334 0.34037557 0.34741783 0.36150235 0.34507042 0.342723 0.34507042 0.34037557 0.33802816 0.33802816 0.34741783 0.34037557 0.35211268 0.34976527 0.34588236 0.36320755 0.34037557 0.342723 0.34037557 0.33802816 0.33802816 0.34741783 0.34037557 0.34741783 0.33802816 0.33802816 0.34507042
[34] 'UPI0001887A37_G3'   0.23046093 0.22845691 0.21643287 0.22044088 0.21643287 0.21042085 0.21442886 0.21042085 0.21843687 0.21242484 0.21643287 0.22044088 0.2244489 0.23046093 0.21643287 0.21643287 0.21643287 0.21843687 0.26697892 0.25526932 0.25526932 0.25526932 0.25526932 0.26932085 0.11022044 0.068 0.07 0.022 0.08617234 0.074 0.132 0.09418838 0.07 0.0 0.12825651 0.012 0.11022044 0.02 0.1002004 0.02 0.136 0.132 0.122 0.138 0.136 0.134 0.136 0.3826291 0.37558687 0.37793428 0.37793428 0.36619717 0.37793428 0.3685446 0.3685446 0.3685446 0.36619717 0.37558687 0.37089202 0.37323943 0.37323943 0.3685446 0.37558687 0.3802817 0.38732395 0.3685446 0.36384976 0.37089202 0.36619717 0.37089202 0.36384976 0.37323943 0.36619717 0.37089202 0.37089202 0.36619717 0.3685446 0.36619717 0.36384976 0.36384976 0.37089202 0.37089202 0.37793428 0.37558687 0.37323943 0.3685446 0.37089202 0.3685446 0.36619717 0.37558687 0.37089202 0.3826291 0.37558687 0.36941177 0.38679245 0.37089202 0.36619717 0.3685446 0.3685446 0.37089202 0.35915494 0.3685446 0.3685446 0.36384976 0.35915494 0.36619717
[35] 'UPI00038F52B5_G3'   0.23046093 0.21042085 0.21643287 0.22044088 0.21643287 0.21442886 0.21442886 0.21442886 0.21843687 0.21643287 0.21643287 0.21442886 0.21643287 0.21643287 0.21643287 0.21643287 0.21643287 0.21843687 0.33333334 0.32394367 0.32394367 0.32394367 0.32394367 0.33333334 0.06613226 0.09418838 0.09018036 0.13026053 0.09619238 0.09418838 0.18837675 0.068136275 0.09619238 0.12825651 0.0 0.12224449 0.08416834 0.11422846 0.0741483 0.1262525 0.19238476 0.18837675 0.17635271 0.19438878 0.19438878 0.19038077 0.19238476 0.36619717 0.35915494 0.36384976 0.36384976 0.35211268 0.35915494 0.34507042 0.34741783 0.34741783 0.342723 0.35211268 0.3544601 0.34976527 0.3544601 0.35211268 0.34976527 0.35915494 0.37089202 0.34507042 0.34741783 0.35211268 0.34741783 0.35211268 0.34507042 0.3568075 0.34741783 0.35211268 0.34741783 0.34507042 0.34976527 0.342723 0.34037557 0.34037557 0.34741783 0.34976527 0.37323943 0.35211268 0.34976527 0.34976527 0.34741783 0.34507042 0.34507042 0.35211268 0.34741783 0.3568075 0.3568075 0.3529412 0.36556605 0.34741783 0.34741783 0.34507042 0.34741783 0.34507042 0.35211268 0.34741783 0.3544601 0.34507042 0.342723 0.35211268
[36] 'UPI00074F860D_G3'   0.23046093 0.22845691 0.21643287 0.22044088 0.21643287 0.21242484 0.21442886 0.21242484 0.21843687 0.21442886 0.21643287 0.21643287 0.2244489 0.23046093 0.21643287 0.21643287 0.21643287 0.21843687 0.26932085 0.25761124 0.25761124 0.25761124 0.25761124 0.27166277 0.10420842 0.064 0.062 0.014 0.08016032 0.066 0.132 0.09218437 0.064 0.012 0.12224449 0.0 0.10420842 0.016 0.09418838 0.016 0.136 0.136 0.118 0.138 0.136 0.134 0.136 0.38497654 0.37793428 0.3802817 0.3802817 0.3685446 0.3802817 0.37089202 0.37089202 0.37089202 0.3685446 0.37793428 0.37323943 0.37558687 0.37558687 0.37089202 0.37793428 0.3826291 0.38967136 0.37089202 0.36619717 0.37323943 0.3685446 0.37323943 0.36619717 0.37558687 0.3685446 0.37323943 0.37323943 0.3685446 0.37089202 0.3685446 0.36619717 0.36619717 0.37323943 0.37323943 0.3802817 0.37793428 0.37558687 0.37089202 0.37323943 0.37089202 0.3685446 0.37793428 0.37323943 0.38497654 0.37793428 0.37176472 0.38915095 0.37323943 0.3685446 0.37089202 0.37089202 0.37323943 0.36150235 0.37089202 0.37089202 0.36619717 0.36150235 0.3685446
[37] 'UPI00076F270D_G3'   0.20841683 0.19839679 0.19639279 0.20240481 0.19639279 0.19438878 0.19438878 0.19438878 0.19839679 0.19639279 0.19639279 0.20841683 0.20440882 0.20440882 0.19639279 0.19639279 0.19639279 0.19839679 0.31220657 0.3004695 0.29812208 0.29812208 0.29812208 0.31220657 0.1002004 0.08016032 0.08416834 0.09418838 0.024048096 0.0761523 0.15430862 0.022044089 0.08016032 0.11022044 0.08416834 0.10420842 0.0 0.09218437 0.016032064 0.10220441 0.15831663 0.15831663 0.13827655 0.16032064 0.15831663 0.15430862 0.15631263 0.36384976 0.3568075 0.36150235 0.35915494 0.35211268 0.35915494 0.34507042 0.34741783 0.34507042 0.34507042 0.35211268 0.3544601 0.34976527 0.3544601 0.35211268 0.34976527 0.35915494 0.3685446 0.34507042 0.34741783 0.35211268 0.34741783 0.3544601 0.34976527 0.3568075 0.34741783 0.3544601 0.34976527 0.34507042 0.34976527 0.34507042 0.34037557 0.34037557 0.34741783 0.3544601 0.37089202 0.35211268 0.34976527 0.35211268 0.34741783 0.34507042 0.34507042 0.3544601 0.34741783 0.3568075 0.3568075 0.3529412 0.370283 0.34741783 0.34976527 0.34741783 0.34507042 0.34507042 0.3544601 0.34741783 0.3544601 0.34507042 0.34976527 0.35211268
[38] 'UPI000810C0CE_G3'   0.2244489 0.22244489 0.21042085 0.21643287 0.21042085 0.20641282 0.20841683 0.20641282 0.21242484 0.20841683 0.21042085 0.21643287 0.21843687 0.2244489 0.21042085 0.21042085 0.21042085 0.21242484 0.264637 0.2529274 0.2529274 0.2529274 0.2529274 0.26697892 0.10220441 0.052 0.05 0.022 0.068136275 0.054 0.126 0.0761523 0.052 0.02 0.11422846 0.016 0.09218437 0.0 0.08216433 0.02 0.13 0.126 0.112 0.132 0.132 0.128 0.13 0.3826291 0.37558687 0.37558687 0.37793428 0.36384976 0.37558687 0.36619717 0.3685446 0.36619717 0.36384976 0.37558687 0.37089202 0.37089202 0.37089202 0.3685446 0.37323943 0.37793428 0.38732395 0.36619717 0.36384976 0.3685446 0.36384976 0.3685446 0.36150235 0.37323943 0.36384976 0.37089202 0.3685446 0.36619717 0.36619717 0.36384976 0.36150235 0.36150235 0.3685446 0.3685446 0.37558687 0.37323943 0.37089202 0.36619717 0.3685446 0.36619717 0.36384976 0.37323943 0.3685446 0.3802817 0.37323943 0.36941177 0.38443395 0.3685446 0.36384976 0.36619717 0.36619717 0.36619717 0.3568075 0.36384976 0.36619717 0.36619717 0.3568075 0.36384976
[39] 'UPI0002B8E8C3_G3'   0.22244489 0.21042085 0.20841683 0.21442886 0.20841683 0.20641282 0.20641282 0.20641282 0.21042085 0.20841683 0.20841683 0.21242484 0.21643287 0.21643287 0.20841683 0.20841683 0.20841683 0.21042085 0.32159624 0.30751175 0.30751175 0.30751175 0.30751175 0.32159624 0.09218437 0.08416834 0.08416834 0.09418838 0.03206413 0.08416834 0.17034069 0.006012024 0.08016032 0.1002004 0.0741483 0.09418838 0.016032064 0.08216433 0.0 0.098196395 0.1743487 0.1743487 0.14629258 0.17635271 0.1743487 0.17034069 0.17234468 0.3685446 0.36150235 0.36619717 0.36384976 0.3568075 0.36384976 0.34976527 0.35211268 0.34976527 0.34976527 0.3568075 0.35915494 0.3544601 0.35915494 0.3568075 0.3544601 0.36384976 0.37323943 0.34976527 0.35211268 0.3568075 0.35211268 0.3568075 0.35211268 0.36150235 0.35211268 0.35915494 0.3544601 0.34976527 0.3544601 0.34976527 0.34507042 0.34507042 0.35211268 0.3568075 0.37558687 0.3568075 0.3544601 0.3544601 0.35211268 0.34976527 0.34976527 0.35915494 0.35211268 0.36150235 0.36150235 0.35764706 0.3726415 0.35211268 0.35211268 0.35211268 0.34976527 0.34976527 0.35915494 0.35211268 0.35915494 0.34976527 0.3544601 0.3568075
[40] 'UPI00092DA986_G3'   0.2244489 0.22244489 0.21042085 0.21442886 0.21042085 0.20641282 0.20841683 0.20641282 0.21242484 0.20841683 0.21042085 0.21643287 0.21843687 0.2244489 0.21042085 0.21042085 0.21042085 0.21242484 0.27166277 0.25995317 0.25995317 0.25995317 0.25995317 0.2740047 0.1002004 0.066 0.062 0.008 0.078156315 0.058 0.126 0.09218437 0.066 0.02 0.1262525 0.016 0.10220441 0.02 0.098196395 0.0 0.13 0.126 0.116 0.132 0.13 0.128 0.13 0.38732395 0.3802817 0.3826291 0.3826291 0.37089202 0.3826291 0.37323943 0.37323943 0.37323943 0.37089202 0.3802817 0.37558687 0.37793428 0.37793428 0.37323943 0.3802817 0.38497654 0.39201877 0.37323943 0.3685446 0.37558687 0.37089202 0.37558687 0.3685446 0.37793428 0.37089202 0.37558687 0.37558687 0.37089202 0.37323943 0.37089202 0.3685446 0.3685446 0.37558687 0.37793428 0.3826291 0.3802817 0.37793428 0.37323943 0.37558687 0.37323943 0.37089202 0.3802817 0.37558687 0.38732395 0.3802817 0.37411764 0.39150944 0.37558687 0.37089202 0.37323943 0.37323943 0.37558687 0.36384976 0.37323943 0.37323943 0.3685446 0.36384976 0.37089202
[41] 'UPI0001E1728E_G3'   0.18236473 0.17234468 0.17034069 0.1743487 0.17034069 0.16833667 0.17034069 0.16833667 0.17234468 0.17034069 0.17034069 0.18036072 0.16833667 0.1743487 0.17034069 0.17034069 0.17034069 0.17234468 0.15690866 0.14754099 0.13348946 0.1381733 0.13583139 0.15925059 0.16633266 0.146 0.154 0.122 0.14629258 0.142 0.004 0.18036072 0.152 0.136 0.19238476 0.136 0.15831663 0.13 0.1743487 0.13 0.0 0.004 0.07 0.006 0.01 0.006 0.018 0.342723 0.33802816 0.33333334 0.33802816 0.31924883 0.31924883 0.31220657 0.31220657 0.32394367 0.31220657 0.3309859 0.31924883 0.31924883 0.31455398 0.31924883 0.32159624 0.342723 0.34507042 0.31455398 0.31455398 0.31455398 0.30985916 0.31220657 0.31220657 0.32394367 0.32159624 0.32159624 0.31924883 0.31220657 0.31455398 0.31690142 0.31690142 0.31690142 0.32159624 0.32159624 0.34741783 0.31924883 0.32394367 0.32159624 0.31455398 0.31455398 0.32629108 0.32394367 0.31455398 0.3309859 0.31690142 0.32235295 0.3514151 0.32159624 0.31924883 0.31690142 0.32394367 0.32159624 0.30985916 0.31924883 0.31455398 0.32159624 0.30985916 0.31690142
[42] 'UPI0002A1A3EA_G3'   0.18236473 0.17234468 0.17034069 0.1743487 0.17034069 0.16833667 0.17034069 0.16833667 0.17234468 0.17034069 0.17034069 0.18036072 0.16833667 0.1743487 0.17034069 0.17034069 0.17034069 0.17234468 0.15690866 0.14754099 0.13348946 0.1381733 0.13583139 0.15925059 0.16633266 0.146 0.154 0.122 0.14629258 0.142 0.004 0.17635271 0.152 0.132 0.18837675 0.136 0.15831663 0.126 0.1743487 0.126 0.004 0.0 0.07 0.006 0.01 0.006 0.018 0.342723 0.33802816 0.33333334 0.33802816 0.31924883 0.31924883 0.31220657 0.31220657 0.32394367 0.31220657 0.3309859 0.31924883 0.31924883 0.31455398 0.31924883 0.32159624 0.342723 0.34507042 0.31455398 0.31455398 0.31455398 0.30985916 0.31220657 0.31220657 0.32394367 0.32159624 0.32159624 0.31924883 0.31220657 0.31455398 0.31690142 0.31690142 0.31690142 0.32159624 0.32159624 0.34741783 0.31924883 0.32394367 0.32159624 0.31455398 0.31455398 0.32629108 0.32394367 0.31455398 0.3309859 0.31690142 0.32235295 0.3490566 0.32159624 0.31924883 0.31690142 0.32394367 0.32159624 0.30985916 0.31924883 0.31455398 0.32159624 0.30985916 0.31690142
[43] 'UPI0005FC7C94_G3'   0.19839679 0.19639279 0.18637274 0.19238476 0.18637274 0.18036072 0.18637274 0.18036072 0.18637274 0.18236473 0.18637274 0.19839679 0.19238476 0.19839679 0.18637274 0.18637274 0.18637274 0.18837675 0.19437939 0.19672132 0.18501171 0.18735363 0.18969555 0.19672132 0.1482966 0.13 0.134 0.108 0.12024048 0.13 0.066 0.1523046 0.132 0.122 0.17635271 0.118 0.13827655 0.112 0.14629258 0.116 0.07 0.07 0.0 0.072 0.072 0.068 0.068 0.36150235 0.35915494 0.35211268 0.3544601 0.34976527 0.342723 0.33802816 0.34741783 0.34507042 0.33802816 0.35211268 0.342723 0.34741783 0.342723 0.34507042 0.34741783 0.3568075 0.36150235 0.342723 0.34037557 0.34507042 0.342723 0.34037557 0.34507042 0.34976527 0.34507042 0.34741783 0.342723 0.33802816 0.33802816 0.342723 0.34741783 0.342723 0.34507042 0.34976527 0.36384976 0.34507042 0.342723 0.342723 0.34507042 0.342723 0.34741783 0.35211268 0.34507042 0.35915494 0.34976527 0.34588236 0.370283 0.34037557 0.34037557 0.34037557 0.34507042 0.34741783 0.33568075 0.34741783 0.342723 0.34741783 0.33333334 0.34037557
[44] 'UPI000807301C_G3'   0.18436874 0.1743487 0.17234468 0.17635271 0.17234468 0.17034069 0.17234468 0.17034069 0.1743487 0.17234468 0.17234468 0.18236473 0.17034069 0.17635271 0.17234468 0.17234468 0.17234468 0.1743487 0.15690866 0.14754099 0.13348946 0.1381733 0.13583139 0.15925059 0.16833667 0.148 0.156 0.124 0.1482966 0.144 0.006 0.18236473 0.154 0.138 0.19438878 0.138 0.16032064 0.132 0.17635271 0.132 0.006 0.006 0.072 0.0 0.012 0.008 0.02 0.342723 0.33802816 0.33333334 0.33802816 0.31924883 0.31924883 0.31220657 0.31220657 0.32394367 0.31220657 0.3309859 0.31924883 0.31924883 0.31455398 0.31924883 0.32159624 0.342723 0.34507042 0.31455398 0.31455398 0.31455398 0.30985916 0.31220657 0.31220657 0.32394367 0.32159624 0.32159624 0.31924883 0.31220657 0.31455398 0.31690142 0.31690142 0.31690142 0.32159624 0.32159624 0.34741783 0.31924883 0.32394367 0.32159624 0.31455398 0.31455398 0.32629108 0.32394367 0.31455398 0.3309859 0.31690142 0.32235295 0.3490566 0.32159624 0.31924883 0.31690142 0.32394367 0.32159624 0.30985916 0.31924883 0.31455398 0.32159624 0.30985916 0.31690142
[45] 'UPI00090A5531_G3'   0.18436874 0.1743487 0.17234468 0.17635271 0.17234468 0.17034069 0.17234468 0.17034069 0.1743487 0.17234468 0.17234468 0.18236473 0.17034069 0.17635271 0.17234468 0.17234468 0.17234468 0.1743487 0.1615925 0.15222482 0.1381733 0.14285715 0.14051522 0.16393442 0.16633266 0.148 0.156 0.122 0.14629258 0.144 0.006 0.18036072 0.154 0.136 0.19438878 0.136 0.15831663 0.132 0.1743487 0.13 0.01 0.01 0.072 0.012 0.0 0.004 0.02 0.34741783 0.342723 0.33802816 0.342723 0.32629108 0.32629108 0.31924883 0.31924883 0.3286385 0.31924883 0.33568075 0.32629108 0.32629108 0.32159624 0.32629108 0.32629108 0.34741783 0.34976527 0.32159624 0.32159624 0.32159624 0.31455398 0.31924883 0.31924883 0.3309859 0.32629108 0.3286385 0.32629108 0.31924883 0.32159624 0.32159624 0.32394367 0.32394367 0.32629108 0.32629108 0.34741783 0.32629108 0.3309859 0.3286385 0.32159624 0.31924883 0.3309859 0.3286385 0.32159624 0.33568075 0.32394367 0.32941177 0.3537736 0.3286385 0.32629108 0.32159624 0.3286385 0.32629108 0.31455398 0.32394367 0.31924883 0.3286385 0.31924883 0.32159624
[46] 'UPI00092DC4B0_G3'   0.18036072 0.17034069 0.16833667 0.17234468 0.16833667 0.16633266 0.16833667 0.16633266 0.17034069 0.16833667 0.16833667 0.1783567 0.16633266 0.17234468 0.16833667 0.16833667 0.16833667 0.17034069 0.15690866 0.14754099 0.13348946 0.1381733 0.13583139 0.15925059 0.16432866 0.144 0.152 0.12 0.14228457 0.14 0.002 0.17635271 0.15 0.134 0.19038077 0.134 0.15430862 0.128 0.17034069 0.128 0.006 0.006 0.068 0.008 0.004 0.0 0.016 0.342723 0.33802816 0.33333334 0.33802816 0.32159624 0.32159624 0.31455398 0.31455398 0.32394367 0.31455398 0.3309859 0.32159624 0.32159624 0.31690142 0.32159624 0.32159624 0.342723 0.34507042 0.31690142 0.31690142 0.31690142 0.30985916 0.31455398 0.31455398 0.32629108 0.32159624 0.32394367 0.32159624 0.31455398 0.31690142 0.31690142 0.31924883 0.31924883 0.32159624 0.32159624 0.342723 0.32159624 0.32629108 0.32394367 0.31690142 0.31455398 0.32629108 0.32394367 0.31690142 0.3309859 0.31924883 0.32470587 0.3490566 0.32394367 0.32159624 0.31690142 0.32394367 0.32159624 0.30985916 0.31924883 0.31455398 0.32394367 0.31455398 0.31690142
[47] 'UPI00092DB748_G3'   0.18236473 0.16833667 0.17034069 0.1743487 0.17034069 0.16833667 0.17034069 0.16833667 0.16633266 0.17034069 0.17034069 0.18036072 0.16432866 0.17034069 0.17034069 0.17034069 0.17034069 0.17234468 0.1498829 0.14285715 0.13348946 0.13348946 0.13583139 0.15222482 0.16833667 0.144 0.152 0.122 0.14629258 0.14 0.014 0.1783567 0.15 0.136 0.19238476 0.136 0.15631263 0.13 0.17234468 0.13 0.018 0.018 0.068 0.02 0.02 0.016 0.0 0.34976527 0.34037557 0.3309859 0.342723 0.32159624 0.31690142 0.30985916 0.31924883 0.32394367 0.31455398 0.3309859 0.31690142 0.31690142 0.31220657 0.31690142 0.32394367 0.34037557 0.342723 0.31220657 0.31690142 0.31690142 0.31220657 0.30985916 0.31455398 0.32394367 0.31455398 0.32394367 0.31220657 0.30985916 0.30985916 0.31690142 0.31690142 0.31690142 0.31455398 0.32394367 0.342723 0.32159624 0.32159624 0.31924883 0.31455398 0.31220657 0.32394367 0.32629108 0.31690142 0.3309859 0.31924883 0.31529412 0.3490566 0.31924883 0.31690142 0.31455398 0.32394367 0.31455398 0.30985916 0.31220657 0.31220657 0.32159624 0.31220657 0.31455398
[48] 'UPI0001E6D993_G4'   0.23239437 0.20422535 0.2230047 0.22535211 0.22065727 0.24178404 0.22769953 0.2370892 0.2230047 0.24413146 0.22065727 0.22769953 0.21830986 0.2112676 0.22065727 0.22065727 0.22065727 0.2230047 0.23023255 0.23953488 0.2372093 0.2372093 0.22790697 0.23023255 0.39201877 0.35211268 0.35915494 0.3826291 0.37323943 0.3544601 0.34507042 0.37089202 0.3544601 0.3826291 0.36619717 0.38497654 0.36384976 0.3826291 0.3685446 0.38732395 0.342723 0.342723 0.36150235 0.342723 0.34741783 0.342723 0.34976527 0.0 0.046511628 0.046511628 0.027906977 0.13023256 0.113953486 0.10465116 0.11627907 0.098130845 0.10489511 0.07906977 0.10465116 0.10465116 0.10930233 0.1 0.0883721 0.04883721 0.0627907 0.1 0.10465116 0.10697675 0.10232558 0.10697675 0.0979021 0.12093023 0.10697675 0.10465116 0.10514019 0.090697676 0.10930233 0.10489511 0.10930233 0.10465116 0.10930233 0.09557109 0.07906977 0.10232558 0.10747664 0.1 0.10930233 0.10930233 0.10514019 0.0979021 0.10697675 0.0883721 0.10232558 0.1014151 0.13834952 0.10514019 0.09767442 0.09557109 0.098130845 0.10930233 0.11655012 0.10697675 0.11860465 0.12325581 0.13519813 0.13255814
[49] 'UPI00092D946C_G4'   0.2230047 0.18544601 0.20892018 0.2112676 0.2112676 0.23004694 0.21361503 0.2230047 0.21361503 0.23239437 0.2112676 0.21361503 0.20187794 0.19483568 0.2112676 0.2112676 0.2112676 0.21361503 0.24186046 0.22325581 0.22790697 0.22325581 0.2116279 0.24186046 0.38967136 0.34507042 0.35211268 0.37558687 0.36619717 0.34741783 0.34037557 0.36384976 0.34741783 0.37558687 0.35915494 0.37793428 0.3568075 0.37558687 0.36150235 0.3802817 0.33802816 0.33802816 0.35915494 0.33802816 0.342723 0.33802816 0.34037557 0.046511628 0.0 0.04418605 0.06511628 0.13255814 0.10930233 0.10930233 0.113953486 0.11214953 0.11188811 0.08139535 0.10232558 0.10697675 0.10465116 0.09767442 0.090697676 0.04418605 0.058139537 0.10697675 0.10232558 0.10697675 0.10232558 0.11162791 0.09557109 0.11627907 0.113953486 0.10232558 0.11214953 0.11860465 0.10697675 0.121212125 0.10930233 0.10697675 0.11627907 0.0979021 0.08372093 0.10697675 0.11448598 0.10465116 0.113953486 0.10697675 0.10280374 0.09557109 0.10930233 0.090697676 0.095348835 0.0990566 0.15291262 0.11214953 0.10232558 0.102564104 0.11214953 0.12790698 0.12587413 0.11627907 0.12093023 0.10232558 0.13986014 0.13488372
[50] 'UPI00092DE8CA_G4'   0.21361503 0.1713615 0.20422535 0.20657277 0.20187794 0.22065727 0.20892018 0.21830986 0.20187794 0.2230047 0.20187794 0.20892018 0.19248827 0.18544601 0.20187794 0.20187794 0.20187794 0.20422535 0.22093023 0.21860465 0.2255814 0.21627907 0.21627907 0.22093023 0.38967136 0.34976527 0.3568075 0.37793428 0.36619717 0.35211268 0.33568075 0.3685446 0.35211268 0.37793428 0.36384976 0.3802817 0.36150235 0.37558687 0.36619717 0.3826291 0.33333334 0.33333334 0.35211268 0.33333334 0.33802816 0.33333334 0.3309859 0.046511628 0.04418605 0.0 0.04883721 0.10697675 0.08139535 0.08139535 0.08372093 0.0771028 0.08624709 0.072093025 0.076744184 0.06744186 0.06744186 0.08604651 0.06511628 0.03255814 0.039534885 0.08139535 0.08139535 0.069767445 0.06511628 0.08372093 0.074592076 0.0883721 0.08372093 0.076744184 0.0817757 0.090697676 0.069767445 0.08857809 0.07906977 0.090697676 0.076744184 0.08624709 0.069767445 0.08372093 0.07943925 0.076744184 0.074418604 0.072093025 0.07943925 0.08158508 0.07906977 0.076744184 0.072093025 0.08726415 0.11893204 0.0771028 0.074418604 0.07692308 0.0771028 0.09767442 0.1002331 0.090697676 0.076744184 0.11162791 0.1072261 0.10465116
[51] 'UPI0002BC3A2E_G4'   0.22769953 0.20422535 0.21830986 0.22065727 0.21596244 0.23239437 0.2230047 0.22769953 0.21830986 0.23474178 0.21596244 0.2230047 0.21830986 0.2112676 0.21596244 0.21596244 0.21596244 0.21830986 0.22790697 0.23953488 0.2372093 0.22325581 0.23488373 0.22790697 0.38967136 0.34741783 0.3544601 0.37793428 0.3685446 0.34976527 0.34037557 0.36619717 0.34976527 0.37793428 0.36384976 0.3802817 0.35915494 0.37793428 0.36384976 0.3826291 0.33802816 0.33802816 0.3544601 0.33802816 0.342723 0.33802816 0.342723 0.027906977 0.06511628 0.04883721 0.0 0.14186047 0.10232558 0.0883721 0.10465116 0.098130845 0.08857809 0.08139535 0.093023255 0.10232558 0.10697675 0.10697675 0.08604651 0.055813953 0.060465116 0.10232558 0.10697675 0.10465116 0.10232558 0.10930233 0.102564104 0.10465116 0.10930233 0.11162791 0.10280374 0.069767445 0.10232558 0.0979021 0.10697675 0.10697675 0.10232558 0.09557109 0.095348835 0.1 0.10514019 0.10697675 0.10697675 0.10232558 0.10747664 0.1002331 0.1 0.1 0.10465116 0.108490564 0.13834952 0.10280374 0.10465116 0.09324009 0.098130845 0.11162791 0.114219114 0.10465116 0.12093023 0.1255814 0.12354312 0.12325581
[52] 'UPI0006A04D8E_G4'   0.23474178 0.2112676 0.22769953 0.23004694 0.22535211 0.22065727 0.2230047 0.21830986 0.22769953 0.2230047 0.22535211 0.23239437 0.21830986 0.22535211 0.22535211 0.22535211 0.22535211 0.22769953 0.20232558 0.21627907 0.2116279 0.2139535 0.20930232 0.2 0.37089202 0.342723 0.34976527 0.36619717 0.35211268 0.34507042 0.32159624 0.35915494 0.34507042 0.36619717 0.35211268 0.3685446 0.35211268 0.36384976 0.3568075 0.37089202 0.31924883 0.31924883 0.34976527 0.31924883 0.32629108 0.32159624 0.32159624 0.13023256 0.13255814 0.10697675 0.14186047 0.0 0.076744184 0.074418604 0.076744184 0.07009346 0.07692308 0.0883721 0.069767445 0.060465116 0.058139537 0.072093025 0.07906977 0.12790698 0.12325581 0.069767445 0.058139537 0.060465116 0.055813953 0.072093025 0.06993007 0.08139535 0.0627907 0.053488374 0.07476635 0.08372093 0.069767445 0.08158508 0.06511628 0.072093025 0.069767445 0.07692308 0.10465116 0.076744184 0.06308411 0.06511628 0.06511628 0.07906977 0.0817757 0.067599066 0.069767445 0.08604651 0.0627907 0.07311321 0.11165048 0.06542056 0.0627907 0.074592076 0.07009346 0.07906977 0.08624709 0.090697676 0.037209302 0.08139535 0.06526806 0.04418605
[53] 'UPI0002245125_G4'   0.2230047 0.18075117 0.2112676 0.21361503 0.2112676 0.20657277 0.20657277 0.20187794 0.2112676 0.20892018 0.2112676 0.21596244 0.19953051 0.19248827 0.2112676 0.2112676 0.2112676 0.21361503 0.19767442 0.2116279 0.2116279 0.19767442 0.20697674 0.19767442 0.3802817 0.34976527 0.3568075 0.37793428 0.36384976 0.35211268 0.32159624 0.36619717 0.35211268 0.37793428 0.35915494 0.3802817 0.35915494 0.37558687 0.36384976 0.3826291 0.31924883 0.31924883 0.342723 0.31924883 0.32629108 0.32159624 0.31690142 0.113953486 0.10930233 0.08139535 0.10232558 0.076744184 0.0 0.03255814 0.046511628 0.05373832 0.037296038 0.05116279 0.023255814 0.037209302 0.025581395 0.041860465 0.053488374 0.10465116 0.11162791 0.04883721 0.04418605 0.03255814 0.039534885 0.037209302 0.046620045 0.037209302 0.055813953 0.04418605 0.046728972 0.041860465 0.037209302 0.051282052 0.053488374 0.05116279 0.055813953 0.05361305 0.14186047 0.041860465 0.05140187 0.039534885 0.04883721 0.04883721 0.05373832 0.051282052 0.037209302 0.06511628 0.037209302 0.04245283 0.09223301 0.049065422 0.037209302 0.044289045 0.05373832 0.06744186 0.060606062 0.055813953 0.055813953 0.069767445 0.07226107 0.05116279
[54] 'UPI00005F1A8B_G4'   0.21596244 0.17840375 0.20657277 0.20892018 0.20422535 0.19483568 0.20187794 0.1971831 0.19953051 0.1971831 0.20422535 0.2112676 0.19953051 0.19248827 0.20422535 0.20422535 0.20422535 0.20657277 0.19534884 0.2139535 0.20232558 0.19767442 0.2116279 0.19534884 0.37089202 0.33568075 0.342723 0.3685446 0.3544601 0.33802816 0.31455398 0.35211268 0.33802816 0.3685446 0.34507042 0.37089202 0.34507042 0.36619717 0.34976527 0.37323943 0.31220657 0.31220657 0.33802816 0.31220657 0.31924883 0.31455398 0.30985916 0.10465116 0.10930233 0.08139535 0.0883721 0.074418604 0.03255814 0.0 0.023255814 0.039719626 0.018648019 0.041860465 0.018604651 0.027906977 0.034883723 0.023255814 0.030232558 0.095348835 0.09767442 0.03255814 0.027906977 0.027906977 0.037209302 0.025581395 0.04195804 0.023255814 0.041860465 0.034883723 0.023364486 0.018604651 0.03255814 0.02097902 0.025581395 0.025581395 0.034883723 0.04195804 0.13953489 0.025581395 0.037383176 0.037209302 0.020930232 0.025581395 0.046728972 0.037296038 0.01627907 0.05116279 0.037209302 0.028301887 0.0776699 0.03504673 0.034883723 0.03263403 0.039719626 0.04418605 0.04195804 0.041860465 0.04883721 0.058139537 0.055944055 0.05116279
[55] 'UPI000067362A_G4'   0.22065727 0.18544601 0.21361503 0.21596244 0.2112676 0.20422535 0.2112676 0.20657277 0.2112676 0.20657277 0.2112676 0.21830986 0.20657277 0.19953051 0.2112676 0.2112676 0.2112676 0.21361503 0.20465116 0.2139535 0.2116279 0.20232558 0.21627907 0.20465116 0.37793428 0.33802816 0.34507042 0.3685446 0.3568075 0.34037557 0.31455398 0.3544601 0.34037557 0.3685446 0.34741783 0.37089202 0.34741783 0.3685446 0.35211268 0.37323943 0.31220657 0.31220657 0.34741783 0.31220657 0.31924883 0.31455398 0.31924883 0.11627907 0.113953486 0.08372093 0.10465116 0.076744184 0.046511628 0.023255814 0.0 0.049065422 0.037296038 0.053488374 0.03255814 0.018604651 0.04418605 0.041860465 0.046511628 0.09767442 0.1 0.03255814 0.037209302 0.03255814 0.037209302 0.04418605 0.046620045 0.039534885 0.060465116 0.04418605 0.037383176 0.041860465 0.046511628 0.034965035 0.034883723 0.041860465 0.034883723 0.055944055 0.13953489 0.039534885 0.05140187 0.05116279 0.020930232 0.034883723 0.05373832 0.046620045 0.01627907 0.058139537 0.05116279 0.047169812 0.08737864 0.049065422 0.04883721 0.046620045 0.049065422 0.04883721 0.06526806 0.060465116 0.04418605 0.06744186 0.06993007 0.058139537
[56] 'UPI0001B5B454_G4'   0.21830986 0.18309858 0.20892018 0.2112676 0.20657277 0.18309858 0.19953051 0.19483568 0.20892018 0.18544601 0.20657277 0.21361503 0.19953051 0.19248827 0.20657277 0.20657277 0.20657277 0.20892018 0.21028037 0.21728972 0.21728972 0.21495327 0.21261682 0.21028037 0.37323943 0.33568075 0.342723 0.3685446 0.3544601 0.33802816 0.32629108 0.35211268 0.33802816 0.3685446 0.34741783 0.37089202 0.34507042 0.36619717 0.34976527 0.37323943 0.32394367 0.32394367 0.34507042 0.32394367 0.3286385 0.32394367 0.32394367 0.098130845 0.11214953 0.0771028 0.098130845 0.07009346 0.05373832 0.039719626 0.049065422 0.0 0.035128806 0.039719626 0.044392522 0.03271028 0.037383176 0.05140187 0.049065422 0.10280374 0.10514019 0.03504673 0.049065422 0.039719626 0.03271028 0.056074765 0.035128806 0.05373832 0.030373832 0.042056076 0.030516433 0.05140187 0.044392522 0.023419203 0.042056076 0.046728972 0.023364486 0.035128806 0.12616822 0.049065422 0.020930232 0.049065422 0.037383176 0.042056076 0.028169014 0.042154565 0.042056076 0.05373832 0.044392522 0.0521327 0.03640777 0.018604651 0.046728972 0.028103044 1.3877788E-17 0.044392522 0.046838406 0.05140187 0.042056076 0.0724299 0.06557377 0.06542056
[57] 'UPI0000D50823_G4'   0.21830986 0.18544601 0.20892018 0.2112676 0.20657277 0.19248827 0.20422535 0.19953051 0.20657277 0.19483568 0.20657277 0.21361503 0.20187794 0.19483568 0.20657277 0.20657277 0.20657277 0.20892018 0.2027972 0.20979021 0.1981352 0.1981352 0.20745921 0.2027972 0.3685446 0.33568075 0.342723 0.36619717 0.3544601 0.33802816 0.31455398 0.34976527 0.33802816 0.36619717 0.342723 0.3685446 0.34507042 0.36384976 0.34976527 0.37089202 0.31220657 0.31220657 0.33802816 0.31220657 0.31924883 0.31455398 0.31455398 0.10489511 0.11188811 0.08624709 0.08857809 0.07692308 0.037296038 0.018648019 0.037296038 0.035128806 0.0 0.04195804 0.023310022 0.04195804 0.034965035 0.03263403 0.039627038 0.1002331 0.102564104 0.030303031 0.03263403 0.037296038 0.04195804 0.030303031 0.03255814 0.03263403 0.037296038 0.039627038 0.023310022 0.023310022 0.04195804 0.020930232 0.034965035 0.034965035 0.034965035 0.03255814 0.14219114 0.025641026 0.032786883 0.04195804 0.034965035 0.039627038 0.04195804 0.041860465 0.030303031 0.060606062 0.037296038 0.03782506 0.07281554 0.030444965 0.039627038 0.023255814 0.035128806 0.05361305 0.037209302 0.04195804 0.05827506 0.06526806 0.046511628 0.062937066
[58] 'UPI0001C0981E_G4'   0.20657277 0.17605634 0.1971831 0.19953051 0.19483568 0.19483568 0.20187794 0.1971831 0.19953051 0.1971831 0.19483568 0.20187794 0.19248827 0.18544601 0.19483568 0.19483568 0.19483568 0.1971831 0.21627907 0.21860465 0.21627907 0.21627907 0.20930232 0.21627907 0.37793428 0.34507042 0.35211268 0.37558687 0.36150235 0.34741783 0.33333334 0.35915494 0.34741783 0.37558687 0.35211268 0.37793428 0.35211268 0.37558687 0.3568075 0.3802817 0.3309859 0.3309859 0.35211268 0.3309859 0.33568075 0.3309859 0.3309859 0.07906977 0.08139535 0.072093025 0.08139535 0.0883721 0.05116279 0.041860465 0.053488374 0.039719626 0.04195804 0.0 0.037209302 0.046511628 0.046511628 0.037209302 0.039534885 0.08604651 0.0883721 0.041860465 0.05116279 0.053488374 0.05116279 0.04883721 0.044289045 0.055813953 0.058139537 0.05116279 0.042056076 0.05116279 0.053488374 0.04895105 0.058139537 0.053488374 0.05116279 0.034965035 0.12093023 0.039534885 0.044392522 0.046511628 0.053488374 0.046511628 0.042056076 0.039627038 0.04883721 0.041860465 0.04418605 0.03773585 0.0776699 0.042056076 0.04418605 0.03263403 0.039719626 0.058139537 0.051282052 0.05116279 0.060465116 0.069767445 0.07692308 0.074418604
[59] 'UPI00005F1BE0_G4'   0.21596244 0.17370892 0.20657277 0.20892018 0.20422535 0.19953051 0.20187794 0.1971831 0.20422535 0.20187794 0.20422535 0.2112676 0.19483568 0.18779343 0.20422535 0.20422535 0.20422535 0.20657277 0.20232558 0.2139535 0.20697674 0.19767442 0.20697674 0.20232558 0.37558687 0.34507042 0.35211268 0.37089202 0.35915494 0.34741783 0.32159624 0.36150235 0.34741783 0.37089202 0.3544601 0.37323943 0.3544601 0.37089202 0.35915494 0.37558687 0.31924883 0.31924883 0.342723 0.31924883 0.32629108 0.32159624 0.31690142 0.10465116 0.10232558 0.076744184 0.093023255 0.069767445 0.023255814 0.018604651 0.03255814 0.044392522 0.023310022 0.037209302 0.0 0.03255814 0.025581395 0.027906977 0.04418605 0.1 0.09767442 0.041860465 0.027906977 0.023255814 0.037209302 0.030232558 0.04195804 0.018604651 0.046511628 0.030232558 0.037383176 0.03255814 0.03255814 0.039627038 0.04418605 0.04418605 0.04883721 0.046620045 0.13488372 0.034883723 0.042056076 0.03255814 0.039534885 0.04418605 0.05140187 0.04195804 0.020930232 0.055813953 0.027906977 0.028301887 0.08252427 0.039719626 0.030232558 0.037296038 0.044392522 0.058139537 0.051282052 0.041860465 0.04883721 0.060465116 0.060606062 0.05116279
[60] 'UPI0001E6D971_G4'   0.21830986 0.17840375 0.2112676 0.21361503 0.20892018 0.19953051 0.20657277 0.20187794 0.20892018 0.20187794 0.20892018 0.21596244 0.19953051 0.19248827 0.20892018 0.20892018 0.20892018 0.2112676 0.20232558 0.20697674 0.2139535 0.2 0.20465116 0.20232558 0.3802817 0.34037557 0.34741783 0.37323943 0.35915494 0.342723 0.32159624 0.3568075 0.342723 0.37323943 0.34976527 0.37558687 0.34976527 0.37089202 0.3544601 0.37793428 0.31924883 0.31924883 0.34741783 0.31924883 0.32629108 0.32159624 0.31690142 0.10465116 0.10697675 0.06744186 0.10232558 0.060465116 0.037209302 0.027906977 0.018604651 0.03271028 0.04195804 0.046511628 0.03255814 0.0 0.027906977 0.041860465 0.04418605 0.095348835 0.10232558 0.023255814 0.041860465 0.020930232 0.025581395 0.04418605 0.03263403 0.04418605 0.04883721 0.037209302 0.03271028 0.041860465 0.034883723 0.039627038 0.030232558 0.041860465 0.027906977 0.04195804 0.13023256 0.034883723 0.03504673 0.041860465 0.01627907 0.030232558 0.039719626 0.037296038 0.01627907 0.05116279 0.03255814 0.04245283 0.07281554 0.03271028 0.039534885 0.03263403 0.03271028 0.04418605 0.060606062 0.055813953 0.027906977 0.0627907 0.074592076 0.053488374
[61] 'UPI00005F0DBD_G4'   0.21830986 0.17605634 0.20657277 0.20892018 0.20657277 0.20187794 0.20187794 0.1971831 0.20657277 0.20422535 0.20657277 0.2112676 0.19483568 0.18779343 0.20657277 0.20657277 0.20657277 0.20892018 0.20465116 0.20232558 0.20697674 0.2 0.2 0.20465116 0.3802817 0.34507042 0.35211268 0.37323943 0.35915494 0.34741783 0.31690142 0.36150235 0.34741783 0.37323943 0.3544601 0.37558687 0.3544601 0.37089202 0.35915494 0.37793428 0.31455398 0.31455398 0.342723 0.31455398 0.32159624 0.31690142 0.31220657 0.10930233 0.10465116 0.06744186 0.10697675 0.058139537 0.025581395 0.034883723 0.04418605 0.037383176 0.034965035 0.046511628 0.025581395 0.027906977 0.0 0.037209302 0.04883721 0.093023255 0.10465116 0.037209302 0.034883723 0.020930232 0.020930232 0.03255814 0.037296038 0.039534885 0.039534885 0.027906977 0.039719626 0.046511628 0.020930232 0.046620045 0.037209302 0.046511628 0.037209302 0.051282052 0.13255814 0.039534885 0.030373832 0.034883723 0.03255814 0.039534885 0.044392522 0.044289045 0.037209302 0.060465116 0.023255814 0.03773585 0.0776699 0.03271028 0.03255814 0.04195804 0.037383176 0.060465116 0.055944055 0.04418605 0.03255814 0.06511628 0.07226107 0.06511628
[62] 'UPI00005EF79B_G4'   0.22535211 0.18779343 0.21596244 0.21830986 0.21361503 0.20422535 0.2112676 0.20657277 0.20892018 0.20657277 0.21361503 0.22065727 0.20892018 0.20187794 0.21361503 0.21361503 0.21361503 0.21596244 0.20232558 0.20930232 0.20232558 0.20697674 0.20697674 0.20232558 0.37323943 0.342723 0.34976527 0.3685446 0.3568075 0.34507042 0.32159624 0.35915494 0.34507042 0.3685446 0.35211268 0.37089202 0.35211268 0.3685446 0.3568075 0.37323943 0.31924883 0.31924883 0.34507042 0.31924883 0.32629108 0.32159624 0.31690142 0.1 0.09767442 0.08604651 0.10697675 0.072093025 0.041860465 0.023255814 0.041860465 0.05140187 0.03263403 0.037209302 0.027906977 0.041860465 0.037209302 0.0 0.039534885 0.1 0.10697675 0.037209302 0.018604651 0.039534885 0.04418605 0.025581395 0.046620045 0.03255814 0.034883723 0.023255814 0.03271028 0.037209302 0.039534885 0.039627038 0.030232558 0.025581395 0.05116279 0.046620045 0.12790698 0.025581395 0.044392522 0.041860465 0.034883723 0.034883723 0.05140187 0.044289045 0.039534885 0.060465116 0.030232558 0.004716981 0.08980583 0.042056076 0.039534885 0.037296038 0.05140187 0.053488374 0.037296038 0.037209302 0.055813953 0.055813953 0.06993007 0.069767445
[63] 'UPI0001E17E72_G4'   0.20422535 0.16666667 0.19483568 0.1971831 0.19248827 0.20657277 0.19953051 0.20892018 0.19248827 0.20892018 0.19248827 0.19953051 0.18779343 0.18075117 0.19248827 0.19248827 0.19248827 0.19483568 0.20930232 0.21627907 0.20930232 0.20930232 0.2139535 0.20930232 0.37558687 0.342723 0.34976527 0.37558687 0.35915494 0.34507042 0.32394367 0.3568075 0.34507042 0.37558687 0.34976527 0.37793428 0.34976527 0.37323943 0.3544601 0.3802817 0.32159624 0.32159624 0.34741783 0.32159624 0.32629108 0.32159624 0.32394367 0.0883721 0.090697676 0.06511628 0.08604651 0.07906977 0.053488374 0.030232558 0.046511628 0.049065422 0.039627038 0.039534885 0.04418605 0.04418605 0.04883721 0.039534885 0.0 0.07906977 0.076744184 0.04418605 0.039534885 0.046511628 0.046511628 0.046511628 0.05361305 0.053488374 0.05116279 0.04418605 0.044392522 0.04418605 0.05116279 0.04195804 0.046511628 0.046511628 0.053488374 0.04895105 0.11860465 0.037209302 0.046728972 0.04883721 0.041860465 0.037209302 0.049065422 0.04895105 0.041860465 0.039534885 0.04883721 0.04481132 0.08737864 0.044392522 0.046511628 0.039627038 0.049065422 0.055813953 0.05361305 0.058139537 0.058139537 0.06744186 0.06526806 0.06744186
[64] 'UPI00016A0A8C_G4'   0.22065727 0.19014084 0.20892018 0.2112676 0.20892018 0.23004694 0.21361503 0.2230047 0.20892018 0.23239437 0.20892018 0.21361503 0.20657277 0.19953051 0.20892018 0.20892018 0.20892018 0.2112676 0.22790697 0.22790697 0.23023255 0.23023255 0.23023255 0.22790697 0.38967136 0.34741783 0.3544601 0.3802817 0.3685446 0.34976527 0.34507042 0.36619717 0.34976527 0.3802817 0.35915494 0.3826291 0.35915494 0.37793428 0.36384976 0.38497654 0.342723 0.342723 0.3568075 0.342723 0.34741783 0.342723 0.34037557 0.04883721 0.04418605 0.03255814 0.055813953 0.12790698 0.10465116 0.095348835 0.09767442 0.10280374 0.1002331 0.08604651 0.1 0.095348835 0.093023255 0.1 0.07906977 0.0 0.039534885 0.095348835 0.090697676 0.095348835 0.08604651 0.09767442 0.09324009 0.11162791 0.1 0.09767442 0.091121495 0.10697675 0.090697676 0.102564104 0.093023255 0.095348835 0.09767442 0.1002331 0.074418604 0.09767442 0.10046729 0.090697676 0.093023255 0.090697676 0.093457945 0.08857809 0.09767442 0.08372093 0.10465116 0.1014151 0.14320388 0.098130845 0.0883721 0.09557109 0.10280374 0.10697675 0.11888112 0.10465116 0.10697675 0.12093023 0.121212125 0.12325581
[65] 'UPI0001AF8ADC_G4'   0.22535211 0.19248827 0.21596244 0.21830986 0.21361503 0.23239437 0.22065727 0.23004694 0.21361503 0.23474178 0.21361503 0.22065727 0.2112676 0.20657277 0.21361503 0.21361503 0.21361503 0.21596244 0.2255814 0.23953488 0.23255815 0.2372093 0.24186046 0.2255814 0.39906102 0.3568075 0.36384976 0.38732395 0.37793428 0.35915494 0.34741783 0.37558687 0.35915494 0.38732395 0.37089202 0.38967136 0.3685446 0.38732395 0.37323943 0.39201877 0.34507042 0.34507042 0.36150235 0.34507042 0.34976527 0.34507042 0.342723 0.0627907 0.058139537 0.039534885 0.060465116 0.12325581 0.11162791 0.09767442 0.1 0.10514019 0.102564104 0.0883721 0.09767442 0.10232558 0.10465116 0.10697675 0.076744184 0.039534885 0.0 0.10697675 0.093023255 0.10697675 0.09767442 0.1 0.10489511 0.10930233 0.10697675 0.1 0.098130845 0.11162791 0.10232558 0.10489511 0.10465116 0.10697675 0.10465116 0.10489511 0.076744184 0.10465116 0.10280374 0.093023255 0.1 0.09767442 0.10514019 0.0979021 0.10465116 0.0883721 0.11162791 0.108490564 0.14563107 0.10046729 0.090697676 0.1002331 0.10514019 0.10465116 0.12354312 0.11627907 0.11162791 0.11627907 0.11188811 0.12325581
[66] 'UPI0001B5AF68_G4'   0.21596244 0.18544601 0.20892018 0.2112676 0.20657277 0.19014084 0.20422535 0.19953051 0.20657277 0.19248827 0.20657277 0.21361503 0.20187794 0.19483568 0.20657277 0.20657277 0.20657277 0.20892018 0.19767442 0.2 0.20232558 0.19767442 0.19767442 0.19767442 0.37558687 0.33568075 0.342723 0.3685446 0.3544601 0.33802816 0.31690142 0.35211268 0.33802816 0.3685446 0.34507042 0.37089202 0.34507042 0.36619717 0.34976527 0.37323943 0.31455398 0.31455398 0.342723 0.31455398 0.32159624 0.31690142 0.31220657 0.1 0.10697675 0.08139535 0.10232558 0.069767445 0.04883721 0.03255814 0.03255814 0.03504673 0.030303031 0.041860465 0.041860465 0.023255814 0.037209302 0.037209302 0.04418605 0.095348835 0.10697675 0.0 0.046511628 0.034883723 0.034883723 0.039534885 0.025641026 0.053488374 0.046511628 0.05116279 0.021028038 0.041860465 0.039534885 0.03263403 0.039534885 0.041860465 0.020930232 0.030303031 0.13488372 0.030232558 0.03271028 0.041860465 0.025581395 0.034883723 0.030373832 0.04195804 0.025581395 0.05116279 0.041860465 0.03773585 0.07281554 0.03504673 0.039534885 0.02097902 0.03504673 0.039534885 0.044289045 0.046511628 0.037209302 0.06744186 0.062937066 0.06511628
[67] 'UPI000214CB6B_G4'   0.22065727 0.18309858 0.2112676 0.21361503 0.20892018 0.20422535 0.20657277 0.20187794 0.20892018 0.20657277 0.20892018 0.21596244 0.20422535 0.1971831 0.20892018 0.20892018 0.20892018 0.2112676 0.20465116 0.20930232 0.20232558 0.20697674 0.2116279 0.20465116 0.3685446 0.33802816 0.34507042 0.36384976 0.35211268 0.34037557 0.31690142 0.3544601 0.34037557 0.36384976 0.34741783 0.36619717 0.34741783 0.36384976 0.35211268 0.3685446 0.31455398 0.31455398 0.34037557 0.31455398 0.32159624 0.31690142 0.31690142 0.10465116 0.10232558 0.08139535 0.10697675 0.058139537 0.04418605 0.027906977 0.037209302 0.049065422 0.03263403 0.05116279 0.027906977 0.041860465 0.034883723 0.018604651 0.039534885 0.090697676 0.093023255 0.046511628 0.0 0.037209302 0.037209302 0.034883723 0.046620045 0.037209302 0.023255814 0.011627907 0.037383176 0.041860465 0.041860465 0.039627038 0.030232558 0.030232558 0.053488374 0.055944055 0.11860465 0.039534885 0.03271028 0.041860465 0.034883723 0.039534885 0.05140187 0.044289045 0.039534885 0.06511628 0.034883723 0.023584906 0.08737864 0.030373832 0.039534885 0.046620045 0.049065422 0.058139537 0.055944055 0.046511628 0.053488374 0.055813953 0.060606062 0.060465116
[68] 'UPI00021ADB8E_G4'   0.21830986 0.17605634 0.20657277 0.20892018 0.20657277 0.20187794 0.20187794 0.1971831 0.20657277 0.20422535 0.20657277 0.2112676 0.19483568 0.18779343 0.20657277 0.20657277 0.20657277 0.20892018 0.20232558 0.2116279 0.20697674 0.2 0.20465116 0.20232558 0.37793428 0.342723 0.34976527 0.37089202 0.3568075 0.34507042 0.31690142 0.35915494 0.34507042 0.37089202 0.35211268 0.37323943 0.35211268 0.3685446 0.3568075 0.37558687 0.31455398 0.31455398 0.34507042 0.31455398 0.32159624 0.31690142 0.31690142 0.10697675 0.10697675 0.069767445 0.10465116 0.060465116 0.03255814 0.027906977 0.03255814 0.039719626 0.037296038 0.053488374 0.023255814 0.020930232 0.020930232 0.039534885 0.046511628 0.095348835 0.10697675 0.034883723 0.037209302 0.0 0.018604651 0.034883723 0.039627038 0.030232558 0.046511628 0.030232558 0.042056076 0.039534885 0.018604651 0.044289045 0.034883723 0.046511628 0.039534885 0.04895105 0.13023256 0.037209302 0.042056076 0.03255814 0.025581395 0.037209302 0.05140187 0.046620045 0.01627907 0.053488374 0.030232558 0.04481132 0.08009709 0.039719626 0.030232558 0.039627038 0.039719626 0.058139537 0.05827506 0.05116279 0.034883723 0.06511628 0.06526806 0.058139537
[69] 'UPI00019AF91D_G4'   0.2112676 0.17605634 0.19953051 0.20187794 0.19953051 0.19483568 0.19483568 0.19014084 0.20187794 0.1971831 0.19953051 0.20422535 0.19483568 0.18779343 0.19953051 0.19953051 0.19953051 0.20187794 0.2 0.20232558 0.20697674 0.2 0.2 0.2 0.37323943 0.33802816 0.34507042 0.36619717 0.35211268 0.34037557 0.31220657 0.3544601 0.34037557 0.36619717 0.34741783 0.3685446 0.34741783 0.36384976 0.35211268 0.37089202 0.30985916 0.30985916 0.342723 0.30985916 0.31455398 0.30985916 0.31220657 0.10232558 0.10232558 0.06511628 0.10232558 0.055813953 0.039534885 0.037209302 0.037209302 0.03271028 0.04195804 0.05116279 0.037209302 0.025581395 0.020930232 0.04418605 0.046511628 0.08604651 0.09767442 0.034883723 0.037209302 0.018604651 0.0 0.039534885 0.034965035 0.04418605 0.037209302 0.034883723 0.037383176 0.04883721 0.023255814 0.039627038 0.034883723 0.046511628 0.030232558 0.044289045 0.12325581 0.041860465 0.042056076 0.037209302 0.025581395 0.03255814 0.046728972 0.037296038 0.034883723 0.05116279 0.030232558 0.04481132 0.07281554 0.039719626 0.034883723 0.039627038 0.03271028 0.04883721 0.05827506 0.046511628 0.030232558 0.0627907 0.06526806 0.060465116
[70] 'UPI0003917CDC_G4'   0.21830986 0.18075117 0.20892018 0.2112676 0.20657277 0.20187794 0.20422535 0.19953051 0.20187794 0.20422535 0.20657277 0.2112676 0.20187794 0.19483568 0.20657277 0.20657277 0.20657277 0.20892018 0.19069767 0.20697674 0.19069767 0.20465116 0.20465116 0.19069767 0.37558687 0.34507042 0.34976527 0.37323943 0.35915494 0.34507042 0.31455398 0.35915494 0.34741783 0.37089202 0.35211268 0.37323943 0.3544601 0.3685446 0.3568075 0.37558687 0.31220657 0.31220657 0.34037557 0.31220657 0.31924883 0.31455398 0.30985916 0.10697675 0.11162791 0.08372093 0.10930233 0.072093025 0.037209302 0.025581395 0.04418605 0.056074765 0.030303031 0.04883721 0.030232558 0.04418605 0.03255814 0.025581395 0.046511628 0.09767442 0.1 0.039534885 0.034883723 0.034883723 0.039534885 0.0 0.044289045 0.03255814 0.04883721 0.041860465 0.030373832 0.039534885 0.030232558 0.04195804 0.037209302 0.034883723 0.05116279 0.046620045 0.13255814 0.023255814 0.05373832 0.020930232 0.03255814 0.037209302 0.056074765 0.044289045 0.037209302 0.053488374 0.039534885 0.030660378 0.09223301 0.05140187 0.018604651 0.039627038 0.056074765 0.046511628 0.044289045 0.039534885 0.055813953 0.0627907 0.05827506 0.069767445
[71] 'UPI000390012D_G4'   0.21830986 0.18309858 0.20892018 0.2112676 0.20657277 0.19248827 0.20422535 0.19953051 0.20892018 0.19483568 0.20657277 0.21361503 0.19953051 0.19248827 0.20657277 0.20657277 0.20657277 0.20892018 0.2027972 0.1958042 0.20745921 0.2027972 0.19347319 0.2027972 0.37558687 0.33568075 0.342723 0.36384976 0.35915494 0.33802816 0.31455398 0.35211268 0.33802816 0.36384976 0.34507042 0.36619717 0.34976527 0.36150235 0.35211268 0.3685446 0.31220657 0.31220657 0.34507042 0.31220657 0.31924883 0.31455398 0.31455398 0.0979021 0.09557109 0.074592076 0.102564104 0.06993007 0.046620045 0.04195804 0.046620045 0.035128806 0.03255814 0.044289045 0.04195804 0.03263403 0.037296038 0.046620045 0.05361305 0.09324009 0.10489511 0.025641026 0.046620045 0.039627038 0.034965035 0.044289045 0.0 0.05827506 0.044289045 0.046620045 0.023310022 0.046620045 0.044289045 0.039534885 0.044289045 0.046620045 0.037296038 0.023255814 0.13286713 0.039627038 0.035128806 0.04195804 0.039627038 0.039627038 0.030303031 0.03255814 0.039627038 0.05827506 0.03263403 0.047281325 0.07281554 0.032786883 0.039627038 0.023255814 0.035128806 0.05361305 0.05116279 0.051282052 0.051282052 0.074592076 0.06511628 0.074592076
[72] 'UPI0003BEDAD2_G4'   0.22535211 0.19014084 0.21596244 0.21830986 0.21361503 0.20422535 0.20657277 0.20187794 0.20892018 0.20657277 0.21361503 0.22065727 0.2112676 0.20422535 0.21361503 0.21361503 0.21361503 0.21596244 0.20465116 0.2255814 0.2139535 0.20930232 0.22325581 0.20465116 0.37793428 0.34741783 0.3544601 0.37323943 0.36150235 0.34976527 0.32629108 0.36384976 0.34976527 0.37323943 0.3568075 0.37558687 0.3568075 0.37323943 0.36150235 0.37793428 0.32394367 0.32394367 0.34976527 0.32394367 0.3309859 0.32629108 0.32394367 0.12093023 0.11627907 0.0883721 0.10465116 0.08139535 0.037209302 0.023255814 0.039534885 0.05373832 0.03263403 0.055813953 0.018604651 0.04418605 0.039534885 0.03255814 0.053488374 0.11162791 0.10930233 0.053488374 0.037209302 0.030232558 0.04418605 0.03255814 0.05827506 0.0 0.046511628 0.039534885 0.044392522 0.037209302 0.030232558 0.034965035 0.03255814 0.034883723 0.05116279 0.062937066 0.15116279 0.041860465 0.056074765 0.04883721 0.03255814 0.046511628 0.060747664 0.05827506 0.03255814 0.072093025 0.041860465 0.03773585 0.09466019 0.05373832 0.046511628 0.05361305 0.05373832 0.060465116 0.046620045 0.046511628 0.060465116 0.06744186 0.067599066 0.0627907
[73] 'UPI000530AE1A_G4'   0.2230047 0.19014084 0.21361503 0.21596244 0.2112676 0.19248827 0.20422535 0.19953051 0.20657277 0.19483568 0.2112676 0.21830986 0.20657277 0.19953051 0.2112676 0.2112676 0.2112676 0.21361503 0.20465116 0.2116279 0.2116279 0.20930232 0.2139535 0.20465116 0.3685446 0.33802816 0.34507042 0.36619717 0.35211268 0.34037557 0.32394367 0.3544601 0.34037557 0.36619717 0.34741783 0.3685446 0.34741783 0.36384976 0.35211268 0.37089202 0.32159624 0.32159624 0.34507042 0.32159624 0.32629108 0.32159624 0.31455398 0.10697675 0.113953486 0.08372093 0.10930233 0.0627907 0.055813953 0.041860465 0.060465116 0.030373832 0.037296038 0.058139537 0.046511628 0.04883721 0.039534885 0.034883723 0.05116279 0.1 0.10697675 0.046511628 0.023255814 0.046511628 0.037209302 0.04883721 0.044289045 0.046511628 0.0 0.025581395 0.03271028 0.04883721 0.041860465 0.030303031 0.034883723 0.039534885 0.034883723 0.04895105 0.12325581 0.055813953 0.023364486 0.055813953 0.04418605 0.046511628 0.039719626 0.05361305 0.058139537 0.074418604 0.041860465 0.035377357 0.07038835 0.021028038 0.053488374 0.039627038 0.030373832 0.053488374 0.044289045 0.041860465 0.053488374 0.069767445 0.062937066 0.069767445
[74] 'UPI000535EBAA_G4'   0.22535211 0.18309858 0.21596244 0.21830986 0.21361503 0.20892018 0.2112676 0.20657277 0.21361503 0.2112676 0.21361503 0.22065727 0.20422535 0.1971831 0.21361503 0.21361503 0.21361503 0.21596244 0.2139535 0.21627907 0.2116279 0.2139535 0.2139535 0.2139535 0.37323943 0.34507042 0.35211268 0.37089202 0.35915494 0.34741783 0.32394367 0.36150235 0.34741783 0.37089202 0.35211268 0.37323943 0.3544601 0.37089202 0.35915494 0.37558687 0.32159624 0.32159624 0.34741783 0.32159624 0.3286385 0.32394367 0.32394367 0.10465116 0.10232558 0.076744184 0.11162791 0.053488374 0.04418605 0.034883723 0.04418605 0.042056076 0.039627038 0.05116279 0.030232558 0.037209302 0.027906977 0.023255814 0.04418605 0.09767442 0.1 0.05116279 0.011627907 0.030232558 0.034883723 0.041860465 0.046620045 0.039534885 0.025581395 0.0 0.044392522 0.046511628 0.039534885 0.046620045 0.03255814 0.037209302 0.05116279 0.055944055 0.11860465 0.04418605 0.030373832 0.04418605 0.037209302 0.04418605 0.05140187 0.046620045 0.041860465 0.06744186 0.030232558 0.028301887 0.08252427 0.028037382 0.041860465 0.046620045 0.042056076 0.06511628 0.060606062 0.053488374 0.046511628 0.058139537 0.067599066 0.06511628
[75] 'UPI00058C62E6_G4'   0.21830986 0.18779343 0.2112676 0.21361503 0.20892018 0.19014084 0.20657277 0.20187794 0.20422535 0.19248827 0.20892018 0.21596244 0.20422535 0.1971831 0.20892018 0.20892018 0.20892018 0.2112676 0.19158879 0.20327103 0.20093457 0.20560747 0.20560747 0.19158879 0.37323943 0.34037557 0.34741783 0.37089202 0.35915494 0.342723 0.32159624 0.3544601 0.342723 0.37089202 0.34741783 0.37323943 0.34976527 0.3685446 0.3544601 0.37558687 0.31924883 0.31924883 0.342723 0.31924883 0.32629108 0.32159624 0.31220657 0.10514019 0.11214953 0.0817757 0.10280374 0.07476635 0.046728972 0.023364486 0.037383176 0.030516433 0.023310022 0.042056076 0.037383176 0.03271028 0.039719626 0.03271028 0.044392522 0.091121495 0.098130845 0.021028038 0.037383176 0.042056076 0.037383176 0.030373832 0.023310022 0.044392522 0.03271028 0.044392522 0.0 0.037383176 0.037383176 0.02097902 0.030373832 0.028037382 0.025700934 0.027972028 0.13551402 0.030373832 0.028169014 0.037383176 0.025700934 0.030373832 0.030232558 0.03263403 0.03504673 0.05140187 0.046728972 0.033175357 0.07038835 0.025821596 0.03504673 0.018648019 0.030516433 0.03504673 0.037296038 0.042056076 0.049065422 0.06308411 0.055944055 0.06542056
[76] 'UPI00058CA78B_G4'   0.22065727 0.19014084 0.2112676 0.21361503 0.20892018 0.20657277 0.20657277 0.20187794 0.20422535 0.20892018 0.20892018 0.21596244 0.20422535 0.1971831 0.20892018 0.20892018 0.20892018 0.2112676 0.19767442 0.2116279 0.20465116 0.19534884 0.20930232 0.19767442 0.37089202 0.33568075 0.342723 0.36619717 0.3544601 0.33802816 0.31455398 0.35211268 0.33802816 0.36619717 0.34507042 0.3685446 0.34507042 0.36619717 0.34976527 0.37089202 0.31220657 0.31220657 0.33802816 0.31220657 0.31924883 0.31455398 0.30985916 0.090697676 0.11860465 0.090697676 0.069767445 0.08372093 0.041860465 0.018604651 0.041860465 0.05140187 0.023310022 0.05116279 0.03255814 0.041860465 0.046511628 0.037209302 0.04418605 0.10697675 0.11162791 0.041860465 0.041860465 0.039534885 0.04883721 0.039534885 0.046620045 0.037209302 0.04883721 0.046511628 0.037383176 0.0 0.04418605 0.034965035 0.039534885 0.039534885 0.046511628 0.046620045 0.14883721 0.034883723 0.049065422 0.05116279 0.039534885 0.039534885 0.056074765 0.051282052 0.034883723 0.069767445 0.046511628 0.04245283 0.08980583 0.046728972 0.04883721 0.037296038 0.05140187 0.05116279 0.051282052 0.04418605 0.06511628 0.06744186 0.06526806 0.06744186
[77] 'UPI0005CB0D29_G4'   0.21361503 0.17840375 0.20187794 0.20422535 0.20187794 0.1971831 0.1971831 0.19248827 0.1971831 0.19953051 0.20187794 0.20657277 0.1971831 0.19014084 0.20187794 0.20187794 0.20187794 0.20422535 0.19534884 0.20697674 0.20697674 0.2 0.20465116 0.19534884 0.37558687 0.34037557 0.34741783 0.3685446 0.3544601 0.342723 0.31690142 0.3568075 0.342723 0.3685446 0.34976527 0.37089202 0.34976527 0.36619717 0.3544601 0.37323943 0.31455398 0.31455398 0.33802816 0.31455398 0.32159624 0.31690142 0.30985916 0.10930233 0.10697675 0.069767445 0.10232558 0.069767445 0.037209302 0.03255814 0.046511628 0.044392522 0.04195804 0.053488374 0.03255814 0.034883723 0.020930232 0.039534885 0.05116279 0.090697676 0.10232558 0.039534885 0.041860465 0.018604651 0.023255814 0.030232558 0.044289045 0.030232558 0.041860465 0.039534885 0.037383176 0.04418605 0.0 0.044289045 0.030232558 0.041860465 0.034883723 0.05361305 0.13488372 0.041860465 0.042056076 0.03255814 0.025581395 0.034883723 0.05140187 0.051282052 0.034883723 0.0627907 0.034883723 0.04009434 0.08495145 0.039719626 0.030232558 0.044289045 0.044392522 0.058139537 0.05361305 0.046511628 0.04418605 0.06511628 0.06526806 0.072093025
[78] 'UPI00071659E5_G4'   0.22065727 0.19014084 0.2112676 0.21361503 0.20892018 0.18544601 0.20187794 0.1971831 0.20422535 0.18779343 0.20892018 0.21596244 0.20657277 0.19953051 0.20892018 0.20892018 0.20892018 0.2112676 0.1981352 0.21678321 0.20979021 0.20979021 0.21911421 0.1981352 0.3685446 0.33568075 0.342723 0.36619717 0.3544601 0.33802816 0.31924883 0.34976527 0.33802816 0.36619717 0.342723 0.3685446 0.34507042 0.36384976 0.34976527 0.37089202 0.31690142 0.31690142 0.342723 0.31690142 0.32159624 0.31690142 0.31690142 0.10489511 0.121212125 0.08857809 0.0979021 0.08158508 0.051282052 0.02097902 0.034965035 0.023419203 0.020930232 0.04895105 0.039627038 0.039627038 0.046620045 0.039627038 0.04195804 0.102564104 0.10489511 0.03263403 0.039627038 0.044289045 0.039627038 0.04195804 0.039534885 0.034965035 0.030303031 0.046620045 0.02097902 0.034965035 0.044289045 0.0 0.027972028 0.027972028 0.023310022 0.039534885 0.14219114 0.04195804 0.035128806 0.05361305 0.023310022 0.03263403 0.034965035 0.04418605 0.03263403 0.05827506 0.05361305 0.04491726 0.06067961 0.032786883 0.051282052 0.030232558 0.023419203 0.037296038 0.030232558 0.044289045 0.051282052 0.074592076 0.055813953 0.060606062
[79] 'UPI000750B459_G4'   0.22535211 0.19014084 0.21596244 0.21830986 0.21361503 0.19953051 0.20657277 0.20187794 0.20892018 0.20187794 0.21361503 0.22065727 0.2112676 0.20422535 0.21361503 0.21361503 0.21361503 0.21596244 0.2 0.2116279 0.20930232 0.20930232 0.2139535 0.2 0.37089202 0.3309859 0.33802816 0.36384976 0.34976527 0.33333334 0.31924883 0.34741783 0.33333334 0.36384976 0.34037557 0.36619717 0.34037557 0.36150235 0.34507042 0.3685446 0.31690142 0.31690142 0.34741783 0.31690142 0.32394367 0.31924883 0.31690142 0.10930233 0.10930233 0.07906977 0.10697675 0.06511628 0.053488374 0.025581395 0.034883723 0.042056076 0.034965035 0.058139537 0.04418605 0.030232558 0.037209302 0.030232558 0.046511628 0.093023255 0.10465116 0.039534885 0.030232558 0.034883723 0.034883723 0.037209302 0.044289045 0.03255814 0.034883723 0.03255814 0.030373832 0.039534885 0.030232558 0.027972028 0.0 0.011627907 0.037209302 0.04895105 0.13488372 0.03255814 0.044392522 0.04883721 0.013953488 0.027906977 0.046728972 0.037296038 0.03255814 0.0627907 0.041860465 0.035377357 0.08252427 0.042056076 0.046511628 0.039627038 0.042056076 0.046511628 0.04895105 0.04883721 0.046511628 0.055813953 0.07226107 0.069767445
[80] 'UPI00076F1E58_G4'   0.22535211 0.19014084 0.21596244 0.21830986 0.21361503 0.19953051 0.20657277 0.20187794 0.20892018 0.20187794 0.21361503 0.22065727 0.2112676 0.20422535 0.21361503 0.21361503 0.21361503 0.21596244 0.19767442 0.2139535 0.20697674 0.21627907 0.21627907 0.19767442 0.36619717 0.3309859 0.33802816 0.36384976 0.34976527 0.33333334 0.31924883 0.34741783 0.33333334 0.36384976 0.34037557 0.36619717 0.34037557 0.36150235 0.34507042 0.3685446 0.31690142 0.31690142 0.342723 0.31690142 0.32394367 0.31924883 0.31690142 0.10465116 0.10697675 0.090697676 0.10697675 0.072093025 0.05116279 0.025581395 0.041860465 0.046728972 0.034965035 0.053488374 0.04418605 0.041860465 0.046511628 0.025581395 0.046511628 0.095348835 0.10697675 0.041860465 0.030232558 0.046511628 0.046511628 0.034883723 0.046620045 0.034883723 0.039534885 0.037209302 0.028037382 0.039534885 0.041860465 0.027972028 0.011627907 0.0 0.04883721 0.046620045 0.13255814 0.030232558 0.049065422 0.046511628 0.025581395 0.034883723 0.044392522 0.034965035 0.039534885 0.060465116 0.05116279 0.030660378 0.08495145 0.046728972 0.04418605 0.037296038 0.046728972 0.04418605 0.044289045 0.04883721 0.058139537 0.0627907 0.06993007 0.06744186
[81] 'UPI000771E52C_G4'   0.21596244 0.18544601 0.20892018 0.2112676 0.20657277 0.18779343 0.20422535 0.19953051 0.20187794 0.19014084 0.20657277 0.21361503 0.20187794 0.19483568 0.20657277 0.20657277 0.20657277 0.20892018 0.20465116 0.2116279 0.21627907 0.20465116 0.2139535 0.20465116 0.37793428 0.33802816 0.34507042 0.37089202 0.3568075 0.34037557 0.32394367 0.3544601 0.34037557 0.37089202 0.34741783 0.37323943 0.34741783 0.3685446 0.35211268 0.37558687 0.32159624 0.32159624 0.34507042 0.32159624 0.32629108 0.32159624 0.31455398 0.10930233 0.11627907 0.076744184 0.10232558 0.069767445 0.055813953 0.034883723 0.034883723 0.023364486 0.034965035 0.05116279 0.04883721 0.027906977 0.037209302 0.05116279 0.053488374 0.09767442 0.10465116 0.020930232 0.053488374 0.039534885 0.030232558 0.05116279 0.037296038 0.05116279 0.034883723 0.05116279 0.025700934 0.046511628 0.034883723 0.023310022 0.037209302 0.04883721 0.0 0.04195804 0.13488372 0.04883721 0.025700934 0.053488374 0.023255814 0.03255814 0.03271028 0.04895105 0.03255814 0.0627907 0.05116279 0.051886793 0.0631068 0.028037382 0.05116279 0.03263403 0.023364486 0.041860465 0.051282052 0.053488374 0.03255814 0.074418604 0.060606062 0.06511628
[82] 'UPI0007A75752_G4'   0.22065727 0.18779343 0.2112676 0.21361503 0.20892018 0.19014084 0.20657277 0.20187794 0.2112676 0.19248827 0.20892018 0.21361503 0.20422535 0.1971831 0.20892018 0.20892018 0.20892018 0.2112676 0.20745921 0.21212122 0.20979021 0.20979021 0.2004662 0.20745921 0.37558687 0.34507042 0.34976527 0.37558687 0.36384976 0.34507042 0.32394367 0.3568075 0.34741783 0.37089202 0.34976527 0.37323943 0.3544601 0.3685446 0.3568075 0.37793428 0.32159624 0.32159624 0.34976527 0.32159624 0.32629108 0.32159624 0.32394367 0.09557109 0.0979021 0.08624709 0.09557109 0.07692308 0.05361305 0.04195804 0.055944055 0.035128806 0.03255814 0.034965035 0.046620045 0.04195804 0.051282052 0.046620045 0.04895105 0.1002331 0.10489511 0.030303031 0.055944055 0.04895105 0.044289045 0.046620045 0.023255814 0.062937066 0.04895105 0.055944055 0.027972028 0.046620045 0.05361305 0.039534885 0.04895105 0.046620045 0.04195804 0.0 0.13286713 0.034965035 0.039812647 0.044289045 0.04895105 0.044289045 0.034965035 0.023255814 0.044289045 0.04895105 0.04195804 0.047281325 0.07038835 0.037470724 0.04195804 0.009302326 0.035128806 0.05361305 0.046511628 0.055944055 0.055944055 0.074592076 0.06744186 0.06993007
[83] 'UPI0007FB464B_G4'   0.23239437 0.22065727 0.22535211 0.22769953 0.2230047 0.24178404 0.23004694 0.23943663 0.22535211 0.24413146 0.2230047 0.23004694 0.21830986 0.23004694 0.2230047 0.2230047 0.2230047 0.22535211 0.2255814 0.2372093 0.23255815 0.23953488 0.23255815 0.22325581 0.38732395 0.35915494 0.36619717 0.37793428 0.36619717 0.36150235 0.34507042 0.37793428 0.36150235 0.37793428 0.37323943 0.3802817 0.37089202 0.37558687 0.37558687 0.3826291 0.34741783 0.34741783 0.36384976 0.34741783 0.34741783 0.342723 0.342723 0.07906977 0.08372093 0.069767445 0.095348835 0.10465116 0.14186047 0.13953489 0.13953489 0.12616822 0.14219114 0.12093023 0.13488372 0.13023256 0.13255814 0.12790698 0.11860465 0.074418604 0.076744184 0.13488372 0.11860465 0.13023256 0.12325581 0.13255814 0.13286713 0.15116279 0.12325581 0.11860465 0.13551402 0.14883721 0.13488372 0.14219114 0.13488372 0.13255814 0.13488372 0.13286713 0.0 0.1372093 0.12616822 0.12325581 0.13488372 0.1372093 0.13551402 0.12354312 0.13488372 0.10697675 0.13255814 0.12971698 0.16747573 0.12383178 0.12093023 0.13053612 0.12616822 0.13255814 0.13286713 0.13953489 0.12093023 0.15348837 0.13986014 0.11627907
[84] 'UPI0007FB4FA8_G4'   0.22535211 0.18779343 0.21596244 0.21830986 0.21361503 0.20422535 0.2112676 0.20657277 0.21361503 0.20657277 0.21361503 0.22065727 0.20892018 0.20187794 0.21361503 0.21361503 0.21361503 0.21596244 0.20465116 0.20697674 0.2 0.20465116 0.20465116 0.20465116 0.37793428 0.342723 0.34976527 0.37558687 0.36150235 0.34507042 0.32159624 0.35915494 0.34507042 0.37558687 0.35211268 0.37793428 0.35211268 0.37323943 0.3568075 0.3802817 0.31924883 0.31924883 0.34507042 0.31924883 0.32629108 0.32159624 0.32159624 0.10232558 0.10697675 0.08372093 0.1 0.076744184 0.041860465 0.025581395 0.039534885 0.049065422 0.025641026 0.039534885 0.034883723 0.034883723 0.039534885 0.025581395 0.037209302 0.09767442 0.10465116 0.030232558 0.039534885 0.037209302 0.041860465 0.023255814 0.039627038 0.041860465 0.055813953 0.04418605 0.030373832 0.034883723 0.041860465 0.04195804 0.03255814 0.030232558 0.04883721 0.034965035 0.1372093 0.0 0.046728972 0.034883723 0.03255814 0.03255814 0.046728972 0.034965035 0.03255814 0.053488374 0.039534885 0.030660378 0.08737864 0.044392522 0.03255814 0.025641026 0.049065422 0.05116279 0.044289045 0.04883721 0.053488374 0.0627907 0.067599066 0.06744186
[85] 'UPI00080C150C_G4'   0.2230047 0.18544601 0.21361503 0.21596244 0.2112676 0.19248827 0.20892018 0.20422535 0.2112676 0.19483568 0.2112676 0.21830986 0.20187794 0.19483568 0.2112676 0.2112676 0.2112676 0.21361503 0.21261682 0.21495327 0.21495327 0.21261682 0.21261682 0.21261682 0.37558687 0.34037557 0.34741783 0.37323943 0.35915494 0.342723 0.32629108 0.3568075 0.342723 0.37323943 0.34976527 0.37558687 0.34976527 0.37089202 0.3544601 0.37793428 0.32394367 0.32394367 0.342723 0.32394367 0.3309859 0.32629108 0.32159624 0.10747664 0.11448598 0.07943925 0.10514019 0.06308411 0.05140187 0.037383176 0.05140187 0.020930232 0.032786883 0.044392522 0.042056076 0.03504673 0.030373832 0.044392522 0.046728972 0.10046729 0.10280374 0.03271028 0.03271028 0.042056076 0.042056076 0.05373832 0.035128806 0.056074765 0.023364486 0.030373832 0.028169014 0.049065422 0.042056076 0.035128806 0.044392522 0.049065422 0.025700934 0.039812647 0.12616822 0.046728972 0.0 0.046728972 0.039719626 0.044392522 0.028169014 0.046838406 0.044392522 0.06308411 0.039719626 0.0450237 0.058252428 0.0023255814 0.044392522 0.030444965 0.020930232 0.056074765 0.05386417 0.05373832 0.044392522 0.07009346 0.06088993 0.06542056
[86] 'UPI00080C08D5_G4'   0.21596244 0.17370892 0.20422535 0.20657277 0.20422535 0.19953051 0.19953051 0.19483568 0.20422535 0.20187794 0.20422535 0.20657277 0.19248827 0.18544601 0.20422535 0.20422535 0.20422535 0.20657277 0.19534884 0.2139535 0.20232558 0.2116279 0.20697674 0.19534884 0.37323943 0.342723 0.34741783 0.37089202 0.3568075 0.342723 0.32394367 0.3568075 0.34507042 0.3685446 0.34976527 0.37089202 0.35211268 0.36619717 0.3544601 0.37323943 0.32159624 0.32159624 0.342723 0.32159624 0.3286385 0.32394367 0.31924883 0.1 0.10465116 0.076744184 0.10697675 0.06511628 0.039534885 0.037209302 0.05116279 0.049065422 0.04195804 0.046511628 0.03255814 0.041860465 0.034883723 0.041860465 0.04883721 0.090697676 0.093023255 0.041860465 0.041860465 0.03255814 0.037209302 0.020930232 0.04195804 0.04883721 0.055813953 0.04418605 0.037383176 0.05116279 0.03255814 0.05361305 0.04883721 0.046511628 0.053488374 0.044289045 0.12325581 0.034883723 0.046728972 0.0 0.04418605 0.046511628 0.049065422 0.04195804 0.039534885 0.04883721 0.041860465 0.04245283 0.08495145 0.044392522 0.0023255814 0.037296038 0.049065422 0.04883721 0.060606062 0.05116279 0.053488374 0.060465116 0.055944055 0.06744186
[87] 'UPI00090967BB_G4'   0.21830986 0.18544601 0.2112676 0.21361503 0.20892018 0.19953051 0.20657277 0.20187794 0.20422535 0.20187794 0.20892018 0.21596244 0.20657277 0.19953051 0.20892018 0.20892018 0.20892018 0.2112676 0.19534884 0.20930232 0.20697674 0.20697674 0.2116279 0.19534884 0.37793428 0.33802816 0.34507042 0.37089202 0.3568075 0.34037557 0.31690142 0.3544601 0.34037557 0.37089202 0.34741783 0.37323943 0.34741783 0.3685446 0.35211268 0.37558687 0.31455398 0.31455398 0.34507042 0.31455398 0.32159624 0.31690142 0.31455398 0.10930233 0.113953486 0.074418604 0.10697675 0.06511628 0.04883721 0.020930232 0.020930232 0.037383176 0.034965035 0.053488374 0.039534885 0.01627907 0.03255814 0.034883723 0.041860465 0.093023255 0.1 0.025581395 0.034883723 0.025581395 0.025581395 0.03255814 0.039627038 0.03255814 0.04418605 0.037209302 0.025700934 0.039534885 0.025581395 0.023310022 0.013953488 0.025581395 0.023255814 0.04895105 0.13488372 0.03255814 0.039719626 0.04418605 0.0 0.023255814 0.046728972 0.039627038 0.018604651 0.053488374 0.039534885 0.04009434 0.0776699 0.037383176 0.041860465 0.039627038 0.037383176 0.037209302 0.04895105 0.04883721 0.03255814 0.060465116 0.067599066 0.060465116
[88] 'UPI0009291067_G4'   0.21596244 0.17840375 0.20657277 0.20892018 0.20422535 0.19483568 0.20187794 0.1971831 0.19953051 0.1971831 0.20422535 0.2112676 0.19953051 0.19248827 0.20422535 0.20422535 0.20422535 0.20657277 0.20465116 0.20697674 0.20930232 0.20465116 0.20930232 0.20465116 0.37558687 0.33568075 0.342723 0.3685446 0.3544601 0.33802816 0.31690142 0.35211268 0.33802816 0.3685446 0.34507042 0.37089202 0.34507042 0.36619717 0.34976527 0.37323943 0.31455398 0.31455398 0.342723 0.31455398 0.31924883 0.31455398 0.31220657 0.10930233 0.10697675 0.072093025 0.10232558 0.07906977 0.04883721 0.025581395 0.034883723 0.042056076 0.039627038 0.046511628 0.04418605 0.030232558 0.039534885 0.034883723 0.037209302 0.090697676 0.09767442 0.034883723 0.039534885 0.037209302 0.03255814 0.037209302 0.039627038 0.046511628 0.046511628 0.04418605 0.030373832 0.039534885 0.034883723 0.03263403 0.027906977 0.034883723 0.03255814 0.044289045 0.1372093 0.03255814 0.044392522 0.046511628 0.023255814 0.0 0.039719626 0.039627038 0.03255814 0.058139537 0.04418605 0.04009434 0.08009709 0.042056076 0.04418605 0.034965035 0.042056076 0.046511628 0.04895105 0.04883721 0.04418605 0.069767445 0.067599066 0.06744186
[89] 'UPI00092D9226_G4'   0.21830986 0.18309858 0.20892018 0.2112676 0.20657277 0.18309858 0.19953051 0.19483568 0.20657277 0.18544601 0.20657277 0.21361503 0.19953051 0.19248827 0.20657277 0.20657277 0.20657277 0.20892018 0.21495327 0.21028037 0.21728972 0.21261682 0.20794393 0.21495327 0.37558687 0.33568075 0.342723 0.36619717 0.3544601 0.33802816 0.3286385 0.34976527 0.33802816 0.36619717 0.34507042 0.3685446 0.34507042 0.36384976 0.34976527 0.37089202 0.32629108 0.32629108 0.34741783 0.32629108 0.3309859 0.32629108 0.32394367 0.10514019 0.10280374 0.07943925 0.10747664 0.0817757 0.05373832 0.046728972 0.05373832 0.028169014 0.04195804 0.042056076 0.05140187 0.039719626 0.044392522 0.05140187 0.049065422 0.093457945 0.10514019 0.030373832 0.05140187 0.05140187 0.046728972 0.056074765 0.030303031 0.060747664 0.039719626 0.05140187 0.030232558 0.056074765 0.05140187 0.034965035 0.046728972 0.044392522 0.03271028 0.034965035 0.13551402 0.046728972 0.028169014 0.049065422 0.046728972 0.039719626 0.0 0.044289045 0.046728972 0.06308411 0.05140187 0.0521327 0.067961164 0.028169014 0.046728972 0.025641026 0.028169014 0.05140187 0.046620045 0.05140187 0.05140187 0.0817757 0.06526806 0.06775701
[90] 'UPI00092DE0C0_G4'   0.22065727 0.18309858 0.2112676 0.21361503 0.20892018 0.19953051 0.20657277 0.20187794 0.2112676 0.20187794 0.20892018 0.21596244 0.20422535 0.1971831 0.20892018 0.20892018 0.20892018 0.2112676 0.20745921 0.2144522 0.21212122 0.21678321 0.20745921 0.20745921 0.37793428 0.34507042 0.35211268 0.37558687 0.36384976 0.34741783 0.32629108 0.35915494 0.34741783 0.37558687 0.35211268 0.37793428 0.3544601 0.37323943 0.35915494 0.3802817 0.32394367 0.32394367 0.35211268 0.32394367 0.3286385 0.32394367 0.32629108 0.0979021 0.09557109 0.08158508 0.1002331 0.067599066 0.051282052 0.037296038 0.046620045 0.042154565 0.041860465 0.039627038 0.04195804 0.037296038 0.044289045 0.044289045 0.04895105 0.08857809 0.0979021 0.04195804 0.044289045 0.046620045 0.037296038 0.044289045 0.03255814 0.05827506 0.05361305 0.046620045 0.03263403 0.051282052 0.051282052 0.04418605 0.037296038 0.034965035 0.04895105 0.023255814 0.12354312 0.034965035 0.046838406 0.04195804 0.039627038 0.039627038 0.044289045 0.0 0.039627038 0.044289045 0.04195804 0.04491726 0.08009709 0.044496488 0.039627038 0.027906977 0.042154565 0.04895105 0.060465116 0.055944055 0.04895105 0.067599066 0.076744184 0.062937066
[91] 'UPI00005F1287_G4'   0.21830986 0.17840375 0.2112676 0.21361503 0.20892018 0.19953051 0.20657277 0.20187794 0.20892018 0.20187794 0.20892018 0.21596244 0.19953051 0.19248827 0.20892018 0.20892018 0.20892018 0.2112676 0.20232558 0.2139535 0.20697674 0.19767442 0.20697674 0.20232558 0.37793428 0.33802816 0.34507042 0.37089202 0.3568075 0.34037557 0.31690142 0.3544601 0.34037557 0.37089202 0.34741783 0.37323943 0.34741783 0.3685446 0.35211268 0.37558687 0.31455398 0.31455398 0.34507042 0.31455398 0.32159624 0.31690142 0.31690142 0.10697675 0.10930233 0.07906977 0.1 0.069767445 0.037209302 0.01627907 0.01627907 0.042056076 0.030303031 0.04883721 0.020930232 0.01627907 0.037209302 0.039534885 0.041860465 0.09767442 0.10465116 0.025581395 0.039534885 0.01627907 0.034883723 0.037209302 0.039627038 0.03255814 0.058139537 0.041860465 0.03504673 0.034883723 0.034883723 0.03263403 0.03255814 0.039534885 0.03255814 0.044289045 0.13488372 0.03255814 0.044392522 0.039534885 0.018604651 0.03255814 0.046728972 0.039627038 0.0 0.04883721 0.039534885 0.04481132 0.08009709 0.042056076 0.037209302 0.034965035 0.042056076 0.046511628 0.05827506 0.053488374 0.037209302 0.06511628 0.062937066 0.04883721
[92] 'UPI00092DB897_G4'   0.20422535 0.16901408 0.19014084 0.19248827 0.19248827 0.20657277 0.19483568 0.20422535 0.1971831 0.20892018 0.19248827 0.19483568 0.18544601 0.17840375 0.19248827 0.19248827 0.19248827 0.19483568 0.2116279 0.22790697 0.21627907 0.2255814 0.21860465 0.2116279 0.38497654 0.34976527 0.3568075 0.3826291 0.36619717 0.35211268 0.33333334 0.36384976 0.35211268 0.3826291 0.3568075 0.38497654 0.3568075 0.3802817 0.36150235 0.38732395 0.3309859 0.3309859 0.35915494 0.3309859 0.33568075 0.3309859 0.3309859 0.0883721 0.090697676 0.076744184 0.1 0.08604651 0.06511628 0.05116279 0.058139537 0.05373832 0.060606062 0.041860465 0.055813953 0.05116279 0.060465116 0.060465116 0.039534885 0.08372093 0.0883721 0.05116279 0.06511628 0.053488374 0.05116279 0.053488374 0.05827506 0.072093025 0.074418604 0.06744186 0.05140187 0.069767445 0.0627907 0.05827506 0.0627907 0.060465116 0.0627907 0.04895105 0.10697675 0.053488374 0.06308411 0.04883721 0.053488374 0.058139537 0.06308411 0.044289045 0.04883721 0.0 0.0627907 0.061320756 0.09223301 0.060747664 0.046511628 0.046620045 0.05373832 0.053488374 0.074592076 0.06511628 0.0627907 0.072093025 0.08624709 0.076744184
[93] 'UPI00092D8B81_G4'   0.22065727 0.18075117 0.2112676 0.21361503 0.20892018 0.20422535 0.20657277 0.20187794 0.2112676 0.20657277 0.20892018 0.21596244 0.20187794 0.19483568 0.20892018 0.20892018 0.20892018 0.2112676 0.2116279 0.20930232 0.2116279 0.20232558 0.19767442 0.2116279 0.3826291 0.34741783 0.3544601 0.37558687 0.36150235 0.34976527 0.31924883 0.36384976 0.34976527 0.37558687 0.3568075 0.37793428 0.3568075 0.37323943 0.36150235 0.3802817 0.31690142 0.31690142 0.34976527 0.31690142 0.32394367 0.31924883 0.31924883 0.10232558 0.095348835 0.072093025 0.10465116 0.0627907 0.037209302 0.037209302 0.05116279 0.044392522 0.037296038 0.04418605 0.027906977 0.03255814 0.023255814 0.030232558 0.04883721 0.10465116 0.11162791 0.041860465 0.034883723 0.030232558 0.030232558 0.039534885 0.03263403 0.041860465 0.041860465 0.030232558 0.046728972 0.046511628 0.034883723 0.05361305 0.041860465 0.05116279 0.05116279 0.04195804 0.13255814 0.039534885 0.039719626 0.041860465 0.039534885 0.04418605 0.05140187 0.04195804 0.039534885 0.0627907 0.0 0.030660378 0.08495145 0.037383176 0.039534885 0.04195804 0.044392522 0.06744186 0.055944055 0.037209302 0.046511628 0.06511628 0.074592076 0.069767445
[94] 'UPI00020BF782_G4'   0.22352941 0.18588236 0.21411765 0.21647058 0.21176471 0.20235294 0.20941177 0.20470588 0.20705882 0.20470588 0.21176471 0.21882352 0.20705882 0.2 0.21176471 0.21176471 0.21176471 0.21411765 0.20518868 0.21226415 0.20990565 0.20990565 0.20990565 0.20518868 0.36941177 0.3435294 0.35058823 0.36941177 0.35764706 0.34588236 0.32470587 0.36 0.34588236 0.36941177 0.3529412 0.37176472 0.3529412 0.36941177 0.35764706 0.37411764 0.32235295 0.32235295 0.34588236 0.32235295 0.32941177 0.32470587 0.31529412 0.1014151 0.0990566 0.08726415 0.108490564 0.07311321 0.04245283 0.028301887 0.047169812 0.0521327 0.03782506 0.03773585 0.028301887 0.04245283 0.03773585 0.004716981 0.04481132 0.1014151 0.108490564 0.03773585 0.023584906 0.04481132 0.04481132 0.030660378 0.047281325 0.03773585 0.035377357 0.028301887 0.033175357 0.04245283 0.04009434 0.04491726 0.035377357 0.030660378 0.051886793 0.047281325 0.12971698 0.030660378 0.0450237 0.04245283 0.04009434 0.04009434 0.0521327 0.04491726 0.04481132 0.061320756 0.030660378 0.0 0.08495145 0.04265403 0.04009434 0.03782506 0.0521327 0.054245282 0.04255319 0.03773585 0.056603774 0.056603774 0.07565012 0.070754714
[95] 'UPI0001CB9117_G4'   0.24292453 0.20754717 0.23349057 0.23584905 0.23113208 0.20754717 0.2240566 0.21933962 0.23349057 0.20990565 0.23113208 0.23584905 0.2240566 0.21698113 0.23113208 0.23113208 0.23113208 0.23349057 0.25485438 0.26213592 0.26213592 0.25970873 0.25728154 0.25485438 0.38679245 0.36084905 0.36556605 0.38915095 0.379717 0.36084905 0.3514151 0.370283 0.36320755 0.38679245 0.36556605 0.38915095 0.370283 0.38443395 0.3726415 0.39150944 0.3514151 0.3490566 0.370283 0.3490566 0.3537736 0.3490566 0.3490566 0.13834952 0.15291262 0.11893204 0.13834952 0.11165048 0.09223301 0.0776699 0.08737864 0.03640777 0.07281554 0.0776699 0.08252427 0.07281554 0.0776699 0.08980583 0.08737864 0.14320388 0.14563107 0.07281554 0.08737864 0.08009709 0.07281554 0.09223301 0.07281554 0.09466019 0.07038835 0.08252427 0.07038835 0.08980583 0.08495145 0.06067961 0.08252427 0.08495145 0.0631068 0.07038835 0.16747573 0.08737864 0.058252428 0.08495145 0.0776699 0.08009709 0.067961164 0.08009709 0.08009709 0.09223301 0.08495145 0.08495145 0.0 0.05582524 0.08252427 0.06553398 0.03640777 0.08252427 0.08495145 0.08980583 0.08252427 0.11407767 0.10436893 0.10436893
[96] 'UPI00080C0F70_G4'   0.22065727 0.18309858 0.2112676 0.21361503 0.20892018 0.19014084 0.20657277 0.20187794 0.20892018 0.19248827 0.20892018 0.21596244 0.19953051 0.19248827 0.20892018 0.20892018 0.20892018 0.2112676 0.21028037 0.21261682 0.21261682 0.21028037 0.21028037 0.21028037 0.37323943 0.33802816 0.34507042 0.37089202 0.3568075 0.34037557 0.32394367 0.3544601 0.34037557 0.37089202 0.34741783 0.37323943 0.34741783 0.3685446 0.35211268 0.37558687 0.32159624 0.32159624 0.34037557 0.32159624 0.3286385 0.32394367 0.31924883 0.10514019 0.11214953 0.0771028 0.10280374 0.06542056 0.049065422 0.03504673 0.049065422 0.018604651 0.030444965 0.042056076 0.039719626 0.03271028 0.03271028 0.042056076 0.044392522 0.098130845 0.10046729 0.03504673 0.030373832 0.039719626 0.039719626 0.05140187 0.032786883 0.05373832 0.021028038 0.028037382 0.025821596 0.046728972 0.039719626 0.032786883 0.042056076 0.046728972 0.028037382 0.037470724 0.12383178 0.044392522 0.0023255814 0.044392522 0.037383176 0.042056076 0.028169014 0.044496488 0.042056076 0.060747664 0.037383176 0.04265403 0.05582524 0.0 0.042056076 0.028103044 0.018604651 0.05373832 0.051522247 0.05140187 0.046728972 0.06775701 0.05854801 0.06308411
[97] 'UPI00080C09BF_G4'   0.21361503 0.1713615 0.20187794 0.20422535 0.20187794 0.1971831 0.1971831 0.19248827 0.20187794 0.19953051 0.20187794 0.20422535 0.19014084 0.18309858 0.20187794 0.20187794 0.20187794 0.20422535 0.19302325 0.2116279 0.2 0.20930232 0.20465116 0.19302325 0.37089202 0.34037557 0.34507042 0.3685446 0.3544601 0.34037557 0.32159624 0.3544601 0.342723 0.36619717 0.34741783 0.3685446 0.34976527 0.36384976 0.35211268 0.37089202 0.31924883 0.31924883 0.34037557 0.31924883 0.32629108 0.32159624 0.31690142 0.09767442 0.10232558 0.074418604 0.10465116 0.0627907 0.037209302 0.034883723 0.04883721 0.046728972 0.039627038 0.04418605 0.030232558 0.039534885 0.03255814 0.039534885 0.046511628 0.0883721 0.090697676 0.039534885 0.039534885 0.030232558 0.034883723 0.018604651 0.039627038 0.046511628 0.053488374 0.041860465 0.03504673 0.04883721 0.030232558 0.051282052 0.046511628 0.04418605 0.05116279 0.04195804 0.12093023 0.03255814 0.044392522 0.0023255814 0.041860465 0.04418605 0.046728972 0.039627038 0.037209302 0.046511628 0.039534885 0.04009434 0.08252427 0.042056076 0.0 0.034965035 0.046728972 0.046511628 0.05827506 0.04883721 0.05116279 0.058139537 0.05361305 0.06511628
[98] 'UPI00092DC035_G4'   0.21830986 0.18075117 0.20892018 0.2112676 0.20657277 0.18779343 0.20422535 0.19953051 0.20657277 0.19014084 0.20657277 0.21361503 0.1971831 0.19014084 0.20657277 0.20657277 0.20657277 0.20892018 0.1981352 0.2027972 0.2004662 0.2004662 0.1958042 0.1981352 0.37089202 0.33802816 0.34507042 0.3685446 0.3568075 0.34037557 0.31924883 0.35211268 0.34037557 0.3685446 0.34507042 0.37089202 0.34741783 0.36619717 0.35211268 0.37323943 0.31690142 0.31690142 0.34037557 0.31690142 0.32159624 0.31690142 0.31455398 0.09557109 0.102564104 0.07692308 0.09324009 0.074592076 0.044289045 0.03263403 0.046620045 0.028103044 0.023255814 0.03263403 0.037296038 0.03263403 0.04195804 0.037296038 0.039627038 0.09557109 0.1002331 0.02097902 0.046620045 0.039627038 0.039627038 0.039627038 0.023255814 0.05361305 0.039627038 0.046620045 0.018648019 0.037296038 0.044289045 0.030232558 0.039627038 0.037296038 0.03263403 0.009302326 0.13053612 0.025641026 0.030444965 0.037296038 0.039627038 0.034965035 0.025641026 0.027906977 0.034965035 0.046620045 0.04195804 0.03782506 0.06553398 0.028103044 0.034965035 0.0 0.028103044 0.044289045 0.037209302 0.046620045 0.046620045 0.067599066 0.058139537 0.060606062
[99] 'UPI00005F0037_G4'   0.21830986 0.18309858 0.20892018 0.2112676 0.20657277 0.18309858 0.19953051 0.19483568 0.20892018 0.18544601 0.20657277 0.21361503 0.19953051 0.19248827 0.20657277 0.20657277 0.20657277 0.20892018 0.21028037 0.21728972 0.21728972 0.21495327 0.21261682 0.21028037 0.37323943 0.33568075 0.342723 0.3685446 0.3544601 0.33802816 0.32629108 0.35211268 0.33802816 0.3685446 0.34741783 0.37089202 0.34507042 0.36619717 0.34976527 0.37323943 0.32394367 0.32394367 0.34507042 0.32394367 0.3286385 0.32394367 0.32394367 0.098130845 0.11214953 0.0771028 0.098130845 0.07009346 0.05373832 0.039719626 0.049065422 1.3877788E-17 0.035128806 0.039719626 0.044392522 0.03271028 0.037383176 0.05140187 0.049065422 0.10280374 0.10514019 0.03504673 0.049065422 0.039719626 0.03271028 0.056074765 0.035128806 0.05373832 0.030373832 0.042056076 0.030516433 0.05140187 0.044392522 0.023419203 0.042056076 0.046728972 0.023364486 0.035128806 0.12616822 0.049065422 0.020930232 0.049065422 0.037383176 0.042056076 0.028169014 0.042154565 0.042056076 0.05373832 0.044392522 0.0521327 0.03640777 0.018604651 0.046728972 0.028103044 0.0 0.044392522 0.046838406 0.05140187 0.042056076 0.0724299 0.06557377 0.06542056
[100] 'UPI00092DACBA_G4'   0.22535211 0.19483568 0.21830986 0.22065727 0.21596244 0.20187794 0.20892018 0.20422535 0.2112676 0.20422535 0.21596244 0.2230047 0.2112676 0.20422535 0.21596244 0.21596244 0.21596244 0.21830986 0.19069767 0.2139535 0.20697674 0.21627907 0.21627907 0.19069767 0.37558687 0.33568075 0.342723 0.37089202 0.3544601 0.33802816 0.32394367 0.35211268 0.33802816 0.37089202 0.34507042 0.37323943 0.34507042 0.36619717 0.34976527 0.37558687 0.32159624 0.32159624 0.34741783 0.32159624 0.32629108 0.32159624 0.31455398 0.10930233 0.12790698 0.09767442 0.11162791 0.07906977 0.06744186 0.04418605 0.04883721 0.044392522 0.05361305 0.058139537 0.058139537 0.04418605 0.060465116 0.053488374 0.055813953 0.10697675 0.10465116 0.039534885 0.058139537 0.058139537 0.04883721 0.046511628 0.05361305 0.060465116 0.053488374 0.06511628 0.03504673 0.05116279 0.058139537 0.037296038 0.046511628 0.04418605 0.041860465 0.05361305 0.13255814 0.05116279 0.056074765 0.04883721 0.037209302 0.046511628 0.05140187 0.04895105 0.046511628 0.053488374 0.06744186 0.054245282 0.08252427 0.05373832 0.046511628 0.044289045 0.044392522 0.0 0.05827506 0.034883723 0.055813953 0.072093025 0.074592076 0.074418604
[101] 'UPI00092D9DF3_G4'   0.20422535 0.20187794 0.19483568 0.1971831 0.19248827 0.16901408 0.18544601 0.18075117 0.18779343 0.1713615 0.19248827 0.19953051 0.19014084 0.20187794 0.19248827 0.19248827 0.19248827 0.19483568 0.19114219 0.2027972 0.1958042 0.2004662 0.2004662 0.19114219 0.36150235 0.34507042 0.35211268 0.35915494 0.34741783 0.34741783 0.31220657 0.35915494 0.34741783 0.35915494 0.35211268 0.36150235 0.3544601 0.3568075 0.35915494 0.36384976 0.30985916 0.30985916 0.33568075 0.30985916 0.31455398 0.30985916 0.30985916 0.11655012 0.12587413 0.1002331 0.114219114 0.08624709 0.060606062 0.04195804 0.06526806 0.046838406 0.037209302 0.051282052 0.051282052 0.060606062 0.055944055 0.037296038 0.05361305 0.11888112 0.12354312 0.044289045 0.055944055 0.05827506 0.05827506 0.044289045 0.05116279 0.046620045 0.044289045 0.060606062 0.037296038 0.051282052 0.05361305 0.030232558 0.04895105 0.044289045 0.051282052 0.046511628 0.13286713 0.044289045 0.05386417 0.060606062 0.04895105 0.04895105 0.046620045 0.060465116 0.05827506 0.074592076 0.055944055 0.04255319 0.08495145 0.051522247 0.05827506 0.037209302 0.046838406 0.05827506 0.0 0.046620045 0.055944055 0.08857809 0.058139537 0.06993007
[102] 'UPI00092D90D1_G4'   0.22065727 0.18779343 0.2112676 0.21361503 0.20892018 0.19953051 0.20187794 0.1971831 0.20422535 0.20187794 0.20892018 0.21596244 0.20422535 0.1971831 0.20892018 0.20892018 0.20892018 0.2112676 0.20232558 0.20930232 0.20697674 0.20697674 0.20697674 0.20232558 0.37558687 0.33802816 0.34507042 0.3685446 0.35211268 0.34037557 0.32159624 0.3544601 0.34037557 0.3685446 0.34741783 0.37089202 0.34741783 0.36384976 0.35211268 0.37323943 0.31924883 0.31924883 0.34741783 0.31924883 0.32394367 0.31924883 0.31220657 0.10697675 0.11627907 0.090697676 0.10465116 0.090697676 0.055813953 0.041860465 0.060465116 0.05140187 0.04195804 0.05116279 0.041860465 0.055813953 0.04418605 0.037209302 0.058139537 0.10465116 0.11627907 0.046511628 0.046511628 0.05116279 0.046511628 0.039534885 0.051282052 0.046511628 0.041860465 0.053488374 0.042056076 0.04418605 0.046511628 0.044289045 0.04883721 0.04883721 0.053488374 0.055944055 0.13953489 0.04883721 0.05373832 0.05116279 0.04883721 0.04883721 0.05140187 0.055944055 0.053488374 0.06511628 0.037209302 0.03773585 0.08980583 0.05140187 0.04883721 0.046620045 0.05140187 0.034883723 0.046620045 0.0 0.0627907 0.08139535 0.07692308 0.07906977
[103] 'UPI0002ABFF97_G4'   0.21361503 0.18779343 0.20657277 0.20892018 0.20422535 0.19483568 0.20187794 0.1971831 0.20422535 0.1971831 0.20422535 0.2112676 0.19483568 0.20187794 0.20422535 0.20422535 0.20422535 0.20657277 0.2 0.20232558 0.20697674 0.2 0.2 0.2 0.37558687 0.34507042 0.35211268 0.3685446 0.3544601 0.34741783 0.31690142 0.36150235 0.34741783 0.3685446 0.3544601 0.37089202 0.3544601 0.36619717 0.35915494 0.37323943 0.31455398 0.31455398 0.342723 0.31455398 0.31924883 0.31455398 0.31220657 0.11860465 0.12093023 0.076744184 0.12093023 0.037209302 0.055813953 0.04883721 0.04418605 0.042056076 0.05827506 0.060465116 0.04883721 0.027906977 0.03255814 0.055813953 0.058139537 0.10697675 0.11162791 0.037209302 0.053488374 0.034883723 0.030232558 0.055813953 0.051282052 0.060465116 0.053488374 0.046511628 0.049065422 0.06511628 0.04418605 0.051282052 0.046511628 0.058139537 0.03255814 0.055944055 0.12093023 0.053488374 0.044392522 0.053488374 0.03255814 0.04418605 0.05140187 0.04895105 0.037209302 0.0627907 0.046511628 0.056603774 0.08252427 0.046728972 0.05116279 0.046620045 0.042056076 0.055813953 0.055944055 0.0627907 0.0 0.07906977 0.055944055 0.037209302
[104] 'UPI000390E43C_G4'   0.22769953 0.19483568 0.21361503 0.21596244 0.21596244 0.20657277 0.20892018 0.20422535 0.22065727 0.20892018 0.21596244 0.21830986 0.2112676 0.20422535 0.21596244 0.21596244 0.21596244 0.21830986 0.2116279 0.2116279 0.2 0.20697674 0.20465116 0.2116279 0.37323943 0.33568075 0.342723 0.36384976 0.3544601 0.33802816 0.32394367 0.35211268 0.33802816 0.36384976 0.34507042 0.36619717 0.34507042 0.36619717 0.34976527 0.3685446 0.32159624 0.32159624 0.34741783 0.32159624 0.3286385 0.32394367 0.32159624 0.12325581 0.10232558 0.11162791 0.1255814 0.08139535 0.069767445 0.058139537 0.06744186 0.0724299 0.06526806 0.069767445 0.060465116 0.0627907 0.06511628 0.055813953 0.06744186 0.12093023 0.11627907 0.06744186 0.055813953 0.06511628 0.0627907 0.0627907 0.074592076 0.06744186 0.069767445 0.058139537 0.06308411 0.06744186 0.06511628 0.074592076 0.055813953 0.0627907 0.074418604 0.074592076 0.15348837 0.0627907 0.07009346 0.060465116 0.060465116 0.069767445 0.0817757 0.067599066 0.06511628 0.072093025 0.06511628 0.056603774 0.11407767 0.06775701 0.058139537 0.067599066 0.0724299 0.072093025 0.08857809 0.08139535 0.07906977 0.0 0.08857809 0.090697676
[105] 'UPI0002F46D0B_G4'   0.21830986 0.19953051 0.20892018 0.2112676 0.20657277 0.19248827 0.20422535 0.19953051 0.20657277 0.19483568 0.20657277 0.21361503 0.20187794 0.20892018 0.20657277 0.20657277 0.20657277 0.20892018 0.1981352 0.2144522 0.1981352 0.2027972 0.21212122 0.1981352 0.36384976 0.33568075 0.342723 0.35915494 0.34976527 0.33802816 0.31220657 0.3544601 0.33802816 0.35915494 0.342723 0.36150235 0.34976527 0.3568075 0.3544601 0.36384976 0.30985916 0.30985916 0.33333334 0.30985916 0.31924883 0.31455398 0.31220657 0.13519813 0.13986014 0.1072261 0.12354312 0.06526806 0.07226107 0.055944055 0.06993007 0.06557377 0.046511628 0.07692308 0.060606062 0.074592076 0.07226107 0.06993007 0.06526806 0.121212125 0.11188811 0.062937066 0.060606062 0.06526806 0.06526806 0.05827506 0.06511628 0.067599066 0.062937066 0.067599066 0.055944055 0.06526806 0.06526806 0.055813953 0.07226107 0.06993007 0.060606062 0.06744186 0.13986014 0.067599066 0.06088993 0.055944055 0.067599066 0.067599066 0.06526806 0.076744184 0.062937066 0.08624709 0.074592076 0.07565012 0.10436893 0.05854801 0.05361305 0.058139537 0.06557377 0.074592076 0.058139537 0.07692308 0.055944055 0.08857809 0.0 0.060606062
[106] 'UPI0004658CB0_G4'   0.22535211 0.19953051 0.21830986 0.22065727 0.21596244 0.20657277 0.21361503 0.20892018 0.21596244 0.20892018 0.21596244 0.2230047 0.20657277 0.21361503 0.21596244 0.21596244 0.21596244 0.21830986 0.19302325 0.2139535 0.20930232 0.2 0.20930232 0.19069767 0.3685446 0.342723 0.34976527 0.36619717 0.35211268 0.34507042 0.31924883 0.35915494 0.34507042 0.36619717 0.35211268 0.3685446 0.35211268 0.36384976 0.3568075 0.37089202 0.31690142 0.31690142 0.34037557 0.31690142 0.32159624 0.31690142 0.31455398 0.13255814 0.13488372 0.10465116 0.12325581 0.04418605 0.05116279 0.05116279 0.058139537 0.06542056 0.062937066 0.074418604 0.05116279 0.053488374 0.06511628 0.069767445 0.06744186 0.12325581 0.12325581 0.06511628 0.060465116 0.058139537 0.060465116 0.069767445 0.074592076 0.0627907 0.069767445 0.06511628 0.06542056 0.06744186 0.072093025 0.060606062 0.069767445 0.06744186 0.06511628 0.06993007 0.11627907 0.06744186 0.06542056 0.06744186 0.060465116 0.06744186 0.06775701 0.062937066 0.04883721 0.076744184 0.069767445 0.070754714 0.10436893 0.06308411 0.06511628 0.060606062 0.06542056 0.074418604 0.06993007 0.07906977 0.037209302 0.090697676 0.060606062 0.0
;
END; [Distances]

BEGIN Splits;
DIMENSIONS ntax=106 nsplits=366;
FORMAT labels=no weights=yes confidences=no intervals=no;
PROPERTIES fit=99.73 leastsquares cyclic;
CYCLE 1 9 13 14 2 51 48 49 64 65 83 50 63 92 58 90 82 98 71 75 66 81 89 56 95 99 85 96 73 78 101 102 100 57 76 54 72 59 53 61 93 69 68 77 97 86 70 84 104 74 67 62 94 80 79 88 87 60 55 91 103 52 106 105 24 19 21 23 22 20 25 35 32 39 37 29 28 40 36 34 38 33 26 27 30 43 47 46 45 31 41 42 44 6 10 8 7 12 4 3 16 5 18 11 15 17;
MATRIX
[1, size=1] 	 0.0019145312 	  1 2 3 4 5 6 7 8 10 11 12 13 14 15 16 17 18 19 20 21 22 23 24 25 26 27 28 29 30 31 32 33 34 35 36 37 38 39 40 41 42 43 44 45 46 47 48 49 50 51 52 53 54 55 56 57 58 59 60 61 62 63 64 65 66 67 68 69 70 71 72 73 74 75 76 77 78 79 80 81 82 83 84 85 86 87 88 89 90 91 92 93 94 95 96 97 98 99 100 101 102 103 104 105 106,
[2, size=2] 	 9.0813504E-5 	  1 2 3 4 5 6 7 8 10 11 12 14 15 16 17 18 19 20 21 22 23 24 25 26 27 28 29 30 31 32 33 34 35 36 37 38 39 40 41 42 43 44 45 46 47 48 49 50 51 52 53 54 55 56 57 58 59 60 61 62 63 64 65 66 67 68 69 70 71 72 73 74 75 76 77 78 79 80 81 82 83 84 85 86 87 88 89 90 91 92 93 94 95 96 97 98 99 100 101 102 103 104 105 106,
[3, size=4] 	 0.0014497031 	  1 3 4 5 6 7 8 10 11 12 15 16 17 18 19 20 21 22 23 24 25 26 27 28 29 30 31 32 33 34 35 36 37 38 39 40 41 42 43 44 45 46 47 48 49 50 51 52 53 54 55 56 57 58 59 60 61 62 63 64 65 66 67 68 69 70 71 72 73 74 75 76 77 78 79 80 81 82 83 84 85 86 87 88 89 90 91 92 93 94 95 96 97 98 99 100 101 102 103 104 105 106,
[4, size=41] 	 0.0014435652 	  1 3 4 5 6 7 8 10 11 12 15 16 17 18 20 21 22 23 25 26 27 28 29 30 31 32 33 34 35 36 37 38 39 40 41 42 43 44 45 46 47,
[5, size=1] 	 0.015246069 	  1,
[6, size=2] 	 0.0015562145 	  1 2 3 4 5 6 7 8 9 10 11 12 15 16 17 18 19 20 21 22 23 24 25 26 27 28 29 30 31 32 33 34 35 36 37 38 39 40 41 42 43 44 45 46 47 48 49 50 51 52 53 54 55 56 57 58 59 60 61 62 63 64 65 66 67 68 69 70 71 72 73 74 75 76 77 78 79 80 81 82 83 84 85 86 87 88 89 90 91 92 93 94 95 96 97 98 99 100 101 102 103 104 105 106,
[7, size=3] 	 0.0019880708 	  1 3 4 5 6 7 8 9 10 11 12 15 16 17 18 19 20 21 22 23 24 25 26 27 28 29 30 31 32 33 34 35 36 37 38 39 40 41 42 43 44 45 46 47 48 49 50 51 52 53 54 55 56 57 58 59 60 61 62 63 64 65 66 67 68 69 70 71 72 73 74 75 76 77 78 79 80 81 82 83 84 85 86 87 88 89 90 91 92 93 94 95 96 97 98 99 100 101 102 103 104 105 106,
[8, size=26] 	 4.3521315E-5 	  1 3 4 5 6 7 8 9 10 11 12 15 16 17 18 19 20 21 22 23 24 25 26 27 28 29 30 31 32 33 34 35 36 37 38 39 40 41 42 43 44 45 46 47 52 53 54 55 57 59 60 61 62 67 68 69 70 72 73 74 76 77 78 79 80 84 86 87 88 91 93 94 97 100 101 102 103 104 105 106,
[9, size=45] 	 0.0020273742 	  1 3 4 5 6 7 8 9 10 11 12 15 16 17 18 19 20 21 22 23 24 25 26 27 28 29 30 31 32 33 34 35 36 37 38 39 40 41 42 43 44 45 46 47 105,
[10, size=15] 	 0.003895143 	  1 3 4 5 6 7 8 9 10 11 12 15 16 17 18,
[11, size=9] 	 3.025983E-4 	  1 3 5 9 11 15 16 17 18,
[12, size=8] 	 6.296597E-4 	  1 5 9 11 15 16 17 18,
[13, size=1] 	 0.0016013983 	  1 2 3 4 5 6 7 8 9 10 11 12 13 15 16 17 18 19 20 21 22 23 24 25 26 27 28 29 30 31 32 33 34 35 36 37 38 39 40 41 42 43 44 45 46 47 48 49 50 51 52 53 54 55 56 57 58 59 60 61 62 63 64 65 66 67 68 69 70 71 72 73 74 75 76 77 78 79 80 81 82 83 84 85 86 87 88 89 90 91 92 93 94 95 96 97 98 99 100 101 102 103 104 105 106,
[14, size=49] 	 0.0053084176 	  1 3 4 5 6 7 8 9 10 11 12 13 15 16 17 18 19 20 21 22 23 24 25 26 27 28 29 30 31 32 33 34 35 36 37 38 39 40 41 42 43 44 45 46 47 52 103 105 106,
[15, size=34] 	 3.9629382E-4 	  1 3 4 5 6 7 8 9 10 11 12 13 15 16 17 18 26 27 28 29 30 31 33 34 36 38 40 41 42 43 44 45 46 47,
[16, size=16] 	 7.638905E-4 	  1 3 4 5 6 7 8 9 10 11 12 13 15 16 17 18,
[17, size=15] 	 7.6484046E-4 	  1 3 4 5 7 8 9 10 11 12 13 15 16 17 18,
[18, size=11] 	 3.9660707E-5 	  1 3 4 5 9 11 13 15 16 17 18,
[19, size=10] 	 1.5753982E-4 	  1 3 5 9 11 13 15 16 17 18,
[20, size=7] 	 6.63228E-5 	  1 9 11 13 15 17 18,
[21, size=1] 	 2.2518977E-4 	  1 3 4 5 6 7 8 9 10 11 12 13 14 15 16 17 18 19 20 21 22 23 24 25 26 27 28 29 30 31 32 33 34 35 36 37 38 39 40 41 42 43 44 45 46 47 48 49 50 51 52 53 54 55 56 57 58 59 60 61 62 63 64 65 66 67 68 69 70 71 72 73 74 75 76 77 78 79 80 81 82 83 84 85 86 87 88 89 90 91 92 93 94 95 96 97 98 99 100 101 102 103 104 105 106,
[22, size=14] 	 1.5427046E-5 	  1 3 4 5 6 7 8 9 10 11 12 13 14 15 16 17 18 19 20 21 22 23 24 25 26 27 28 29 30 31 32 33 34 35 36 37 38 39 40 41 42 43 44 45 46 47 52 53 54 55 56 57 59 60 61 62 66 67 68 69 70 71 72 73 74 75 76 77 78 79 80 81 84 85 86 87 88 89 91 93 94 95 96 97 99 100 101 102 103 104 105 106,
[23, size=47] 	 0.0016368065 	  1 3 4 5 6 7 8 9 10 11 12 13 14 15 16 17 18 19 20 21 22 23 24 25 26 27 28 29 30 31 32 33 34 35 36 37 38 39 40 41 42 43 44 45 46 47 105,
[24, size=35] 	 0.0016317073 	  1 3 4 5 6 7 8 9 10 11 12 13 14 15 16 17 18 26 27 28 29 30 31 33 34 36 38 40 41 42 43 44 45 46 47,
[25, size=16] 	 6.336394E-4 	  1 3 4 5 7 8 9 10 11 12 13 14 15 16 17 18,
[26, size=15] 	 0.0033493817 	  1 3 4 5 7 8 9 11 12 13 14 15 16 17 18,
[27, size=1] 	 0.0106588295 	  1 2 3 4 5 6 7 8 9 10 11 12 13 14 15 16 17 18 19 20 21 22 23 24 25 26 27 28 29 30 31 32 33 34 35 36 37 38 39 40 41 42 43 44 45 46 47 48 49 50 52 53 54 55 56 57 58 59 60 61 62 63 64 65 66 67 68 69 70 71 72 73 74 75 76 77 78 79 80 81 82 83 84 85 86 87 88 89 90 91 92 93 94 95 96 97 98 99 100 101 102 103 104 105 106,
[28, size=2] 	 0.022983024 	  1 2 3 4 5 6 7 8 9 10 11 12 13 14 15 16 17 18 19 20 21 22 23 24 25 26 27 28 29 30 31 32 33 34 35 36 37 38 39 40 41 42 43 44 45 46 47 49 50 52 53 54 55 56 57 58 59 60 61 62 63 64 65 66 67 68 69 70 71 72 73 74 75 76 77 78 79 80 81 82 83 84 85 86 87 88 89 90 91 92 93 94 95 96 97 98 99 100 101 102 103 104 105 106,
[29, size=7] 	 0.018817853 	  1 2 3 4 5 6 7 8 9 10 11 12 13 14 15 16 17 18 19 20 21 22 23 24 25 26 27 28 29 30 31 32 33 34 35 36 37 38 39 40 41 42 43 44 45 46 47 52 53 54 55 56 57 58 59 60 61 62 63 66 67 68 69 70 71 72 73 74 75 76 77 78 79 80 81 82 84 85 86 87 88 89 90 91 92 93 94 95 96 97 98 99 100 101 102 103 104 105 106,
[30, size=12] 	 3.9213212E-4 	  1 2 3 4 5 6 7 8 9 10 11 12 13 14 15 16 17 18 19 20 21 22 23 24 25 26 27 28 29 30 31 32 33 34 35 36 37 38 39 40 41 42 43 44 45 46 47 52 53 54 55 56 57 59 60 61 62 66 67 68 69 70 71 72 73 74 75 76 77 78 79 80 81 84 85 86 87 88 89 91 93 94 95 96 97 98 99 100 101 102 103 104 105 106,
[31, size=13] 	 0.0015254335 	  1 2 3 4 5 6 7 8 9 10 11 12 13 14 15 16 17 18 19 20 21 22 23 24 25 26 27 28 29 30 31 32 33 34 35 36 37 38 39 40 41 42 43 44 45 46 47 52 53 54 55 56 57 59 60 61 62 66 67 68 69 70 71 72 73 74 75 76 77 78 79 80 81 84 85 86 87 88 89 91 93 94 95 96 97 99 100 101 102 103 104 105 106,
[32, size=19] 	 2.4010593E-4 	  1 2 3 4 5 6 7 8 9 10 11 12 13 14 15 16 17 18 19 20 21 22 23 24 25 26 27 28 29 30 31 32 33 34 35 36 37 38 39 40 41 42 43 44 45 46 47 52 53 54 55 57 59 60 61 62 67 68 69 70 72 73 74 76 77 78 79 80 84 85 86 87 88 91 93 94 95 96 97 99 100 101 102 103 104 105 106,
[33, size=45] 	 0.0037364822 	  1 2 3 4 5 6 7 8 9 10 11 12 13 14 15 16 17 18 20 21 22 23 25 26 27 28 29 30 31 32 33 34 35 36 37 38 39 40 41 42 43 44 45 46 47,
[34, size=41] 	 0.10986397 	  1 2 3 4 5 6 7 8 9 10 11 12 13 14 15 16 17 18 25 26 27 28 29 30 31 32 33 34 35 36 37 38 39 40 41 42 43 44 45 46 47,
[35, size=38] 	 0.0019456268 	  1 2 3 4 5 6 7 8 9 10 11 12 13 14 15 16 17 18 26 27 28 29 30 31 33 34 36 37 38 39 40 41 42 43 44 45 46 47,
[36, size=37] 	 0.0033628652 	  1 2 3 4 5 6 7 8 9 10 11 12 13 14 15 16 17 18 26 27 28 29 30 31 33 34 36 37 38 40 41 42 43 44 45 46 47,
[37, size=36] 	 9.039981E-4 	  1 2 3 4 5 6 7 8 9 10 11 12 13 14 15 16 17 18 26 27 28 29 30 31 33 34 36 38 40 41 42 43 44 45 46 47,
[38, size=27] 	 8.85484E-4 	  1 2 3 4 5 6 7 8 9 10 11 12 13 14 15 16 17 18 30 31 41 42 43 44 45 46 47,
[39, size=18] 	 0.0053485674 	  1 2 3 4 5 6 7 8 9 10 11 12 13 14 15 16 17 18,
[40, size=15] 	 9.2015526E-4 	  1 2 3 4 5 7 9 11 12 13 14 15 16 17 18,
[41, size=13] 	 0.0016525746 	  1 2 3 4 5 9 11 13 14 15 16 17 18,
[42, size=12] 	 7.49262E-4 	  1 2 3 5 9 11 13 14 15 16 17 18,
[43, size=9] 	 9.9555036E-5 	  1 2 9 11 13 14 15 17 18,
[44, size=1] 	 0.003345237 	  1 2 3 4 5 6 7 8 9 10 11 12 13 14 15 16 17 18 19 20 21 22 23 24 25 26 27 28 29 30 31 32 33 34 35 36 37 38 39 40 41 42 43 44 45 46 47 49 50 51 52 53 54 55 56 57 58 59 60 61 62 63 64 65 66 67 68 69 70 71 72 73 74 75 76 77 78 79 80 81 82 83 84 85 86 87 88 89 90 91 92 93 94 95 96 97 98 99 100 101 102 103 104 105 106,
[45, size=2] 	 0.003263304 	  1 2 3 4 5 6 7 8 9 10 11 12 13 14 15 16 17 18 19 20 21 22 23 24 25 26 27 28 29 30 31 32 33 34 35 36 37 38 39 40 41 42 43 44 45 46 47 50 51 52 53 54 55 56 57 58 59 60 61 62 63 64 65 66 67 68 69 70 71 72 73 74 75 76 77 78 79 80 81 82 83 84 85 86 87 88 89 90 91 92 93 94 95 96 97 98 99 100 101 102 103 104 105 106,
[46, size=3] 	 0.0035871018 	  1 2 3 4 5 6 7 8 9 10 11 12 13 14 15 16 17 18 19 20 21 22 23 24 25 26 27 28 29 30 31 32 33 34 35 36 37 38 39 40 41 42 43 44 45 46 47 50 51 52 53 54 55 56 57 58 59 60 61 62 63 65 66 67 68 69 70 71 72 73 74 75 76 77 78 79 80 81 82 83 84 85 86 87 88 89 90 91 92 93 94 95 96 97 98 99 100 101 102 103 104 105 106,
[47, size=6] 	 0.0018818361 	  1 2 3 4 5 6 7 8 9 10 11 12 13 14 15 16 17 18 19 20 21 22 23 24 25 26 27 28 29 30 31 32 33 34 35 36 37 38 39 40 41 42 43 44 45 46 47 51 52 53 54 55 56 57 58 59 60 61 62 63 66 67 68 69 70 71 72 73 74 75 76 77 78 79 80 81 82 84 85 86 87 88 89 90 91 92 93 94 95 96 97 98 99 100 101 102 103 104 105 106,
[48, size=11] 	 6.079614E-4 	  1 2 3 4 5 6 7 8 9 10 11 12 13 14 15 16 17 18 19 20 21 22 23 24 25 26 27 28 29 30 31 32 33 34 35 36 37 38 39 40 41 42 43 44 45 46 47 51 52 53 54 55 56 57 59 60 61 62 66 67 68 69 70 71 72 73 74 75 76 77 78 79 80 81 84 85 86 87 88 89 91 93 94 95 96 97 98 99 100 101 102 103 104 105 106,
[49, size=15] 	 1.9880499E-4 	  1 2 3 4 5 6 7 8 9 10 11 12 13 14 15 16 17 18 19 20 21 22 23 24 25 26 27 28 29 30 31 32 33 34 35 36 37 38 39 40 41 42 43 44 45 46 47 51 52 53 54 55 56 57 59 60 61 62 67 68 69 70 72 73 74 76 77 78 79 80 81 84 85 86 87 88 89 91 93 94 95 96 97 99 100 101 102 103 104 105 106,
[50, size=1] 	 0.019804416 	  1 2 3 4 5 6 7 8 9 10 11 12 13 14 15 16 17 18 19 20 21 22 23 24 25 26 27 28 29 30 31 32 33 34 35 36 37 38 39 40 41 42 43 44 45 46 47 48 50 51 52 53 54 55 56 57 58 59 60 61 62 63 64 65 66 67 68 69 70 71 72 73 74 75 76 77 78 79 80 81 82 83 84 85 86 87 88 89 90 91 92 93 94 95 96 97 98 99 100 101 102 103 104 105 106,
[51, size=3] 	 0.0030892473 	  1 2 3 4 5 6 7 8 9 10 11 12 13 14 15 16 17 18 19 20 21 22 23 24 25 26 27 28 29 30 31 32 33 34 35 36 37 38 39 40 41 42 43 44 45 46 47 48 50 51 52 53 54 55 56 57 58 59 60 61 62 63 66 67 68 69 70 71 72 73 74 75 76 77 78 79 80 81 82 83 84 85 86 87 88 89 90 91 92 93 94 95 96 97 98 99 100 101 102 103 104 105 106,
[52, size=5] 	 0.0015656914 	  1 2 3 4 5 6 7 8 9 10 11 12 13 14 15 16 17 18 19 20 21 22 23 24 25 26 27 28 29 30 31 32 33 34 35 36 37 38 39 40 41 42 43 44 45 46 47 48 51 52 53 54 55 56 57 58 59 60 61 62 63 66 67 68 69 70 71 72 73 74 75 76 77 78 79 80 81 82 84 85 86 87 88 89 90 91 92 93 94 95 96 97 98 99 100 101 102 103 104 105 106,
[53, size=1] 	 0.013349997 	  1 2 3 4 5 6 7 8 9 10 11 12 13 14 15 16 17 18 19 20 21 22 23 24 25 26 27 28 29 30 31 32 33 34 35 36 37 38 39 40 41 42 43 44 45 46 47 48 49 50 51 52 53 54 55 56 57 58 59 60 61 62 63 65 66 67 68 69 70 71 72 73 74 75 76 77 78 79 80 81 82 83 84 85 86 87 88 89 90 91 92 93 94 95 96 97 98 99 100 101 102 103 104 105 106,
[54, size=2] 	 0.004995612 	  1 2 3 4 5 6 7 8 9 10 11 12 13 14 15 16 17 18 19 20 21 22 23 24 25 26 27 28 29 30 31 32 33 34 35 36 37 38 39 40 41 42 43 44 45 46 47 48 49 50 51 52 53 54 55 56 57 58 59 60 61 62 63 66 67 68 69 70 71 72 73 74 75 76 77 78 79 80 81 82 83 84 85 86 87 88 89 90 91 92 93 94 95 96 97 98 99 100 101 102 103 104 105 106,
[55, size=48] 	 7.675751E-4 	  1 2 3 4 5 6 7 8 9 10 11 12 13 14 15 16 17 18 20 21 22 23 25 26 27 28 29 30 31 32 33 34 35 36 37 38 39 40 41 42 43 44 45 46 47 48 49 51,
[56, size=1] 	 0.022052348 	  1 2 3 4 5 6 7 8 9 10 11 12 13 14 15 16 17 18 19 20 21 22 23 24 25 26 27 28 29 30 31 32 33 34 35 36 37 38 39 40 41 42 43 44 45 46 47 48 49 50 51 52 53 54 55 56 57 58 59 60 61 62 63 64 66 67 68 69 70 71 72 73 74 75 76 77 78 79 80 81 82 83 84 85 86 87 88 89 90 91 92 93 94 95 96 97 98 99 100 101 102 103 104 105 106,
[57, size=1] 	 0.046272356 	  1 2 3 4 5 6 7 8 9 10 11 12 13 14 15 16 17 18 19 20 21 22 23 24 25 26 27 28 29 30 31 32 33 34 35 36 37 38 39 40 41 42 43 44 45 46 47 48 49 50 51 52 53 54 55 56 57 58 59 60 61 62 63 64 65 66 67 68 69 70 71 72 73 74 75 76 77 78 79 80 81 82 84 85 86 87 88 89 90 91 92 93 94 95 96 97 98 99 100 101 102 103 104 105 106,
[58, size=2] 	 9.00691E-5 	  1 2 3 4 5 6 7 8 9 10 11 12 13 14 15 16 17 18 19 20 21 22 23 24 25 26 27 28 29 30 31 32 33 34 35 36 37 38 39 40 41 42 43 44 45 46 47 48 49 51 52 53 54 55 56 57 58 59 60 61 62 63 64 65 66 67 68 69 70 71 72 73 74 75 76 77 78 79 80 81 82 84 85 86 87 88 89 90 91 92 93 94 95 96 97 98 99 100 101 102 103 104 105 106,
[59, size=1] 	 0.008219686 	  1 2 3 4 5 6 7 8 9 10 11 12 13 14 15 16 17 18 19 20 21 22 23 24 25 26 27 28 29 30 31 32 33 34 35 36 37 38 39 40 41 42 43 44 45 46 47 48 49 51 52 53 54 55 56 57 58 59 60 61 62 63 64 65 66 67 68 69 70 71 72 73 74 75 76 77 78 79 80 81 82 83 84 85 86 87 88 89 90 91 92 93 94 95 96 97 98 99 100 101 102 103 104 105 106,
[60, size=2] 	 0.0050345873 	  1 2 3 4 5 6 7 8 9 10 11 12 13 14 15 16 17 18 19 20 21 22 23 24 25 26 27 28 29 30 31 32 33 34 35 36 37 38 39 40 41 42 43 44 45 46 47 48 49 51 52 53 54 55 56 57 58 59 60 61 62 64 65 66 67 68 69 70 71 72 73 74 75 76 77 78 79 80 81 82 83 84 85 86 87 88 89 90 91 92 93 94 95 96 97 98 99 100 101 102 103 104 105 106,
[61, size=50] 	 0.0033461812 	  1 2 3 4 5 6 7 8 9 10 11 12 13 14 15 16 17 18 19 20 21 22 23 24 25 26 27 28 29 30 31 32 33 34 35 36 37 38 39 40 41 42 43 44 45 46 47 48 49 51 52 64 65 83 105 106,
[62, size=53] 	 0.00402287 	  1 2 3 4 5 6 7 8 9 10 11 12 13 14 15 16 17 18 19 20 21 22 23 24 25 26 27 28 29 30 31 32 33 34 35 36 37 38 39 40 41 42 43 44 45 46 47 48 49 51 64 65 83,
[63, size=47] 	 0.0018301781 	  1 2 3 4 5 6 7 8 9 10 11 12 13 14 15 16 17 18 25 26 27 28 29 30 31 32 33 34 35 36 37 38 39 40 41 42 43 44 45 46 47 48 49 51 64 65 83,
[64, size=1] 	 0.009621238 	  1 2 3 4 5 6 7 8 9 10 11 12 13 14 15 16 17 18 19 20 21 22 23 24 25 26 27 28 29 30 31 32 33 34 35 36 37 38 39 40 41 42 43 44 45 46 47 48 49 50 51 52 53 54 55 56 57 58 59 60 61 62 64 65 66 67 68 69 70 71 72 73 74 75 76 77 78 79 80 81 82 83 84 85 86 87 88 89 90 91 92 93 94 95 96 97 98 99 100 101 102 103 104 105 106,
[65, size=6] 	 1.0321883E-4 	  1 2 3 4 5 6 7 8 9 10 11 12 13 14 15 16 17 18 19 20 21 22 23 24 25 26 27 28 29 30 31 32 33 34 35 36 37 38 39 40 41 42 43 44 45 46 47 48 49 50 51 52 53 54 55 56 57 59 60 61 62 64 65 66 67 68 69 70 71 72 73 74 75 76 77 78 79 80 81 83 84 85 86 87 88 89 91 93 94 95 96 97 99 100 101 102 103 104 105 106,
[66, size=48] 	 4.148441E-4 	  1 2 3 4 5 6 7 8 9 10 11 12 13 14 15 16 17 18 19 20 21 22 23 24 25 26 27 28 29 30 31 32 33 34 35 36 37 38 39 40 41 42 43 44 45 46 47 48 49 50 51 52 64 65 83 103 105 106,
[67, size=52] 	 0.009479488 	  1 2 3 4 5 6 7 8 9 10 11 12 13 14 15 16 17 18 19 20 21 22 23 24 25 26 27 28 29 30 31 32 33 34 35 36 37 38 39 40 41 42 43 44 45 46 47 48 49 50 51 64 65 83,
[68, size=46] 	 4.053004E-4 	  1 2 3 4 5 6 7 8 9 10 11 12 13 14 15 16 17 18 26 27 28 29 30 31 32 33 34 36 37 38 39 40 41 42 43 44 45 46 47 48 49 50 51 64 65 83,
[69, size=1] 	 0.019702092 	  1 2 3 4 5 6 7 8 9 10 11 12 13 14 15 16 17 18 19 20 21 22 23 24 25 26 27 28 29 30 31 32 33 34 35 36 37 38 39 40 41 42 43 44 45 46 47 48 49 50 51 52 53 54 55 56 57 58 59 60 61 62 63 64 65 66 67 68 69 70 71 72 73 74 75 76 77 78 79 80 81 82 83 84 85 86 87 88 89 90 91 93 94 95 96 97 98 99 100 101 102 103 104 105 106,
[70, size=4] 	 0.001395188 	  1 2 3 4 5 6 7 8 9 10 11 12 13 14 15 16 17 18 19 20 21 22 23 24 25 26 27 28 29 30 31 32 33 34 35 36 37 38 39 40 41 42 43 44 45 46 47 48 49 50 51 52 53 54 55 56 57 59 60 61 62 63 64 65 66 67 68 69 70 71 72 73 74 75 76 77 78 79 80 81 83 84 85 86 87 88 89 91 93 94 95 96 97 98 99 100 101 102 103 104 105 106,
[71, size=8] 	 3.9207953E-4 	  1 2 3 4 5 6 7 8 9 10 11 12 13 14 15 16 17 18 19 20 21 22 23 24 25 26 27 28 29 30 31 32 33 34 35 36 37 38 39 40 41 42 43 44 45 46 47 48 49 50 51 52 53 54 55 56 57 59 60 61 62 63 64 65 67 68 69 70 72 73 74 76 77 78 79 80 81 83 84 85 86 87 88 89 91 93 94 95 96 97 99 100 101 102 103 104 105 106,
[72, size=11] 	 1.3918638E-4 	  1 2 3 4 5 6 7 8 9 10 11 12 13 14 15 16 17 18 19 20 21 22 23 24 25 26 27 28 29 30 31 32 33 34 35 36 37 38 39 40 41 42 43 44 45 46 47 48 49 50 51 52 53 54 55 57 59 60 61 62 63 64 65 67 68 69 70 72 73 74 76 77 78 79 80 83 84 85 86 87 88 91 93 94 95 96 97 99 100 101 102 103 104 105 106,
[73, size=15] 	 8.796082E-4 	  1 2 3 4 5 6 7 8 9 10 11 12 13 14 15 16 17 18 19 20 21 22 23 24 25 26 27 28 29 30 31 32 33 34 35 36 37 38 39 40 41 42 43 44 45 46 47 48 49 50 51 52 53 54 55 57 59 60 61 62 63 64 65 67 68 69 70 72 73 74 76 77 78 79 80 83 84 86 87 88 91 93 94 97 100 101 102 103 104 105 106,
[74, size=1] 	 0.014221236 	  1 2 3 4 5 6 7 8 9 10 11 12 13 14 15 16 17 18 19 20 21 22 23 24 25 26 27 28 29 30 31 32 33 34 35 36 37 38 39 40 41 42 43 44 45 46 47 48 49 50 51 52 53 54 55 56 57 59 60 61 62 63 64 65 66 67 68 69 70 71 72 73 74 75 76 77 78 79 80 81 82 83 84 85 86 87 88 89 90 91 92 93 94 95 96 97 98 99 100 101 102 103 104 105 106,
[75, size=13] 	 4.160591E-4 	  1 2 3 4 5 6 7 8 9 10 11 12 13 14 15 16 17 18 19 20 21 22 23 24 25 26 27 28 29 30 31 32 33 34 35 36 37 38 39 40 41 42 43 44 45 46 47 48 49 50 51 52 53 54 55 57 59 60 61 62 63 64 65 67 68 69 70 72 73 74 76 77 78 79 80 83 84 86 87 88 91 92 93 94 96 97 100 101 102 103 104 105 106,
[76, size=51] 	 0.001411498 	  1 2 3 4 5 6 7 8 9 10 11 12 13 14 15 16 17 18 19 20 21 22 23 25 26 27 28 29 30 31 32 33 34 35 36 37 38 39 40 41 42 43 44 45 46 47 48 49 50 51 63 64 65 83 92,
[77, size=24] 	 0.0011838172 	  1 2 3 4 5 7 9 11 12 13 14 15 16 17 18 48 49 50 51 63 64 65 83 92,
[78, size=1] 	 0.011612128 	  1 2 3 4 5 6 7 8 9 10 11 12 13 14 15 16 17 18 19 20 21 22 23 24 25 26 27 28 29 30 31 32 33 34 35 36 37 38 39 40 41 42 43 44 45 46 47 48 49 50 51 52 53 54 55 56 57 58 59 60 61 62 63 64 65 66 67 68 69 70 71 72 73 74 75 76 77 78 79 80 81 82 83 84 85 86 87 88 89 91 92 93 94 95 96 97 98 99 100 101 102 103 104 105 106,
[79, size=2] 	 0.003109698 	  1 2 3 4 5 6 7 8 9 10 11 12 13 14 15 16 17 18 19 20 21 22 23 24 25 26 27 28 29 30 31 32 33 34 35 36 37 38 39 40 41 42 43 44 45 46 47 48 49 50 51 52 53 54 55 56 57 58 59 60 61 62 63 64 65 66 67 68 69 70 71 72 73 74 75 76 77 78 79 80 81 83 84 85 86 87 88 89 91 92 93 94 95 96 97 98 99 100 101 102 103 104 105 106,
[80, size=5] 	 0.0024369366 	  1 2 3 4 5 6 7 8 9 10 11 12 13 14 15 16 17 18 19 20 21 22 23 24 25 26 27 28 29 30 31 32 33 34 35 36 37 38 39 40 41 42 43 44 45 46 47 48 49 50 51 52 53 54 55 56 57 58 59 60 61 62 63 64 65 66 67 68 69 70 72 73 74 76 77 78 79 80 81 83 84 85 86 87 88 89 91 92 93 94 95 96 97 99 100 101 102 103 104 105 106,
[81, size=15] 	 2.0713184E-4 	  1 2 3 4 5 6 7 8 9 10 11 12 13 14 15 16 17 18 19 20 21 22 23 24 25 26 27 28 29 30 31 32 33 34 35 36 37 38 39 40 41 42 43 44 45 46 47 48 49 50 51 52 53 54 55 57 58 59 60 61 62 63 64 65 67 68 69 70 72 74 76 77 79 80 83 84 86 87 88 91 92 93 94 97 100 101 102 103 104 105 106,
[82, size=51] 	 9.488351E-4 	  1 2 3 4 5 6 7 8 9 10 11 12 13 14 15 16 17 18 20 21 22 23 25 26 27 28 29 30 31 32 33 34 35 36 37 38 39 40 41 42 43 44 45 46 47 48 49 50 51 58 63 64 65 83 92,
[83, size=25] 	 0.0010327123 	  1 2 3 4 5 7 9 11 12 13 14 15 16 17 18 48 49 50 51 58 63 64 65 83 92,
[84, size=24] 	 0.0039202576 	  1 2 3 4 5 9 11 12 13 14 15 16 17 18 48 49 50 51 58 63 64 65 83 92,
[85, size=23] 	 2.8604429E-5 	  1 2 3 4 5 9 11 13 14 15 16 17 18 48 49 50 51 58 63 64 65 83 92,
[86, size=1] 	 0.0038262794 	  1 2 3 4 5 6 7 8 9 10 11 12 13 14 15 16 17 18 19 20 21 22 23 24 25 26 27 28 29 30 31 32 33 34 35 36 37 38 39 40 41 42 43 44 45 46 47 48 49 50 51 52 53 54 55 56 57 58 59 60 61 62 63 64 65 66 67 68 69 70 71 72 73 74 75 76 77 78 79 80 81 83 84 85 86 87 88 89 90 91 92 93 94 95 96 97 98 99 100 101 102 103 104 105 106,
[87, size=2] 	 0.004877347 	  1 2 3 4 5 6 7 8 9 10 11 12 13 14 15 16 17 18 19 20 21 22 23 24 25 26 27 28 29 30 31 32 33 34 35 36 37 38 39 40 41 42 43 44 45 46 47 48 49 50 51 52 53 54 55 56 57 58 59 60 61 62 63 64 65 66 67 68 69 70 71 72 73 74 75 76 77 78 79 80 81 83 84 85 86 87 88 89 90 91 92 93 94 95 96 97 99 100 101 102 103 104 105 106,
[88, size=5] 	 0.0011907059 	  1 2 3 4 5 6 7 8 9 10 11 12 13 14 15 16 17 18 19 20 21 22 23 24 25 26 27 28 29 30 31 32 33 34 35 36 37 38 39 40 41 42 43 44 45 46 47 48 49 50 51 52 53 54 55 56 57 58 59 60 61 62 63 64 65 67 68 69 70 72 73 74 76 77 78 79 80 81 83 84 85 86 87 88 89 90 91 92 93 94 95 96 97 99 100 101 102 103 104 105 106,
[89, size=11] 	 2.259148E-4 	  1 2 3 4 5 6 7 8 9 10 11 12 13 14 15 16 17 18 19 20 21 22 23 24 25 26 27 28 29 30 31 32 33 34 35 36 37 38 39 40 41 42 43 44 45 46 47 48 49 50 51 52 53 54 55 57 58 59 60 61 62 63 64 65 67 68 69 70 72 73 74 76 77 78 79 80 83 84 86 87 88 90 91 92 93 94 96 97 100 101 102 103 104 105 106,
[90, size=12] 	 7.6991855E-4 	  1 2 3 4 5 6 7 8 9 10 11 12 13 14 15 16 17 18 19 20 21 22 23 24 25 26 27 28 29 30 31 32 33 34 35 36 37 38 39 40 41 42 43 44 45 46 47 48 49 50 51 52 53 54 55 57 58 59 60 61 62 63 64 65 67 68 69 70 72 73 74 76 77 78 79 80 83 84 86 87 88 90 91 92 93 94 97 100 101 102 103 104 105 106,
[91, size=18] 	 8.971844E-4 	  1 2 3 4 5 6 7 8 9 10 11 12 13 14 15 16 17 18 19 20 21 22 23 24 25 26 27 28 29 30 31 32 33 34 35 36 37 38 39 40 41 42 43 44 45 46 47 48 49 50 51 52 53 54 55 58 59 60 61 62 63 64 65 67 68 69 70 72 74 76 77 79 80 83 84 86 87 88 90 91 92 93 94 97 103 104 105 106,
[92, size=1] 	 0.0028966996 	  1 2 3 4 5 6 7 8 9 10 11 12 13 14 15 16 17 18 19 20 21 22 23 24 25 26 27 28 29 30 31 32 33 34 35 36 37 38 39 40 41 42 43 44 45 46 47 48 49 50 51 52 53 54 55 56 57 58 59 60 61 62 63 64 65 66 67 68 69 70 71 72 73 74 75 76 77 78 79 80 81 82 83 84 85 86 87 88 89 90 91 92 93 94 95 96 97 99 100 101 102 103 104 105 106,
[93, size=7] 	 2.6646184E-4 	  1 2 3 4 5 6 7 8 9 10 11 12 13 14 15 16 17 18 19 20 21 22 23 24 25 26 27 28 29 30 31 32 33 34 35 36 37 38 39 40 41 42 43 44 45 46 47 48 49 50 51 52 53 54 55 57 58 59 60 61 62 63 64 65 67 68 69 70 72 73 74 76 77 78 79 80 82 83 84 85 86 87 88 90 91 92 93 94 95 96 97 99 100 101 102 103 104 105 106,
[94, size=27] 	 6.4014527E-4 	  1 2 3 4 5 7 9 11 12 13 14 15 16 17 18 48 49 50 51 58 63 64 65 82 83 90 92,
[95, size=26] 	 3.6604837E-5 	  1 2 3 4 5 9 11 12 13 14 15 16 17 18 48 49 50 51 58 63 64 65 82 83 90 92,
[96, size=1] 	 0.011820655 	  1 2 3 4 5 6 7 8 9 10 11 12 13 14 15 16 17 18 19 20 21 22 23 24 25 26 27 28 29 30 31 32 33 34 35 36 37 38 39 40 41 42 43 44 45 46 47 48 49 50 51 52 53 54 55 56 57 58 59 60 61 62 63 64 65 66 67 68 69 70 72 73 74 75 76 77 78 79 80 81 82 83 84 85 86 87 88 89 90 91 92 93 94 95 96 97 98 99 100 101 102 103 104 105 106,
[97, size=1] 	 0.0073157316 	  1 2 3 4 5 6 7 8 9 10 11 12 13 14 15 16 17 18 19 20 21 22 23 24 25 26 27 28 29 30 31 32 33 34 35 36 37 38 39 40 41 42 43 44 45 46 47 48 49 50 51 52 53 54 55 56 57 58 59 60 61 62 63 64 65 66 67 68 69 70 71 72 73 74 76 77 78 79 80 81 82 83 84 85 86 87 88 89 90 91 92 93 94 95 96 97 98 99 100 101 102 103 104 105 106,
[98, size=3] 	 0.0023533269 	  1 2 3 4 5 6 7 8 9 10 11 12 13 14 15 16 17 18 19 20 21 22 23 24 25 26 27 28 29 30 31 32 33 34 35 36 37 38 39 40 41 42 43 44 45 46 47 48 49 50 51 52 53 54 55 56 57 58 59 60 61 62 63 64 65 67 68 69 70 71 72 73 74 76 77 78 79 80 82 83 84 85 86 87 88 89 90 91 92 93 94 95 96 97 98 99 100 101 102 103 104 105 106,
[99, size=1] 	 0.008235511 	  1 2 3 4 5 6 7 8 9 10 11 12 13 14 15 16 17 18 19 20 21 22 23 24 25 26 27 28 29 30 31 32 33 34 35 36 37 38 39 40 41 42 43 44 45 46 47 48 49 50 51 52 53 54 55 56 57 58 59 60 61 62 63 64 65 67 68 69 70 71 72 73 74 75 76 77 78 79 80 81 82 83 84 85 86 87 88 89 90 91 92 93 94 95 96 97 98 99 100 101 102 103 104 105 106,
[100, size=2] 	 0.0016825025 	  1 2 3 4 5 6 7 8 9 10 11 12 13 14 15 16 17 18 19 20 21 22 23 24 25 26 27 28 29 30 31 32 33 34 35 36 37 38 39 40 41 42 43 44 45 46 47 48 49 50 51 52 53 54 55 56 57 58 59 60 61 62 63 64 65 67 68 69 70 71 72 73 74 75 76 77 78 79 80 82 83 84 85 86 87 88 89 90 91 92 93 94 95 96 97 98 99 100 101 102 103 104 105 106,
[101, size=1] 	 0.009498742 	  1 2 3 4 5 6 7 8 9 10 11 12 13 14 15 16 17 18 19 20 21 22 23 24 25 26 27 28 29 30 31 32 33 34 35 36 37 38 39 40 41 42 43 44 45 46 47 48 49 50 51 52 53 54 55 56 57 58 59 60 61 62 63 64 65 66 67 68 69 70 71 72 73 74 75 76 77 78 79 80 82 83 84 85 86 87 88 89 90 91 92 93 94 95 96 97 98 99 100 101 102 103 104 105 106,
[102, size=9] 	 0.0040130354 	  1 2 3 4 5 6 7 8 9 10 11 12 13 14 15 16 17 18 19 20 21 22 23 24 25 26 27 28 29 30 31 32 33 34 35 36 37 38 39 40 41 42 43 44 45 46 47 48 49 50 51 52 53 54 55 57 58 59 60 61 62 63 64 65 66 67 68 69 70 71 72 74 75 76 77 79 80 82 83 84 86 87 88 90 91 92 93 94 97 98 100 101 102 103 104 105 106,
[103, size=1] 	 0.0147314565 	  1 2 3 4 5 6 7 8 9 10 11 12 13 14 15 16 17 18 19 20 21 22 23 24 25 26 27 28 29 30 31 32 33 34 35 36 37 38 39 40 41 42 43 44 45 46 47 48 49 50 51 52 53 54 55 56 57 58 59 60 61 62 63 64 65 66 67 68 69 70 71 72 73 74 75 76 77 78 79 80 81 82 83 84 85 86 87 88 90 91 92 93 94 95 96 97 98 99 100 101 102 103 104 105 106,
[104, size=6] 	 8.3121017E-4 	  1 2 3 4 5 6 7 8 9 10 11 12 13 14 15 16 17 18 19 20 21 22 23 24 25 26 27 28 29 30 31 32 33 34 35 36 37 38 39 40 41 42 43 44 45 46 47 48 49 50 51 52 53 54 55 57 58 59 60 61 62 63 64 65 66 67 68 69 70 71 72 73 74 75 76 77 78 79 80 81 82 83 84 86 87 88 90 91 92 93 94 97 98 100 101 102 103 104 105 106,
[105, size=3] 	 0.009734291 	  1 2 3 4 5 6 7 8 9 10 11 12 13 14 15 16 17 18 19 20 21 22 23 24 25 26 27 28 29 30 31 32 33 34 35 36 37 38 39 40 41 42 43 44 45 46 47 48 49 50 51 52 53 54 55 57 58 59 60 61 62 63 64 65 66 67 68 69 70 71 72 73 74 75 76 77 78 79 80 81 82 83 84 85 86 87 88 89 90 91 92 93 94 96 97 98 100 101 102 103 104 105 106,
[106, size=7] 	 0.0027073866 	  1 2 3 4 5 6 7 8 9 10 11 12 13 14 15 16 17 18 19 20 21 22 23 24 25 26 27 28 29 30 31 32 33 34 35 36 37 38 39 40 41 42 43 44 45 46 47 48 49 50 51 52 53 54 55 57 58 59 60 61 62 63 64 65 66 67 68 69 70 71 72 74 75 76 77 79 80 81 82 83 84 86 87 88 89 90 91 92 93 94 97 98 100 101 102 103 104 105 106,
[107, size=1] 	 0.03357706 	  1 2 3 4 5 6 7 8 9 10 11 12 13 14 15 16 17 18 19 20 21 22 23 24 25 26 27 28 29 30 31 32 33 34 35 36 37 38 39 40 41 42 43 44 45 46 47 48 49 50 51 52 53 54 55 56 57 58 59 60 61 62 63 64 65 66 67 68 69 70 71 72 73 74 75 76 77 78 79 80 81 82 83 84 85 86 87 88 89 90 91 92 93 94 96 97 98 99 100 101 102 103 104 105 106,
[108, size=4] 	 5.2292534E-4 	  1 2 3 4 5 6 7 8 9 10 11 12 13 14 15 16 17 18 19 20 21 22 23 24 25 26 27 28 29 30 31 32 33 34 35 36 37 38 39 40 41 42 43 44 45 46 47 48 49 50 51 52 53 54 55 56 57 58 59 60 61 62 63 64 65 66 67 68 69 70 71 72 73 74 75 76 77 78 79 80 81 82 83 84 86 87 88 89 90 91 92 93 94 97 98 100 101 102 103 104 105 106,
[109, size=4] 	 3.1345477E-4 	  1 2 3 4 5 6 7 8 9 10 11 12 13 14 15 16 17 18 19 20 21 22 23 24 25 26 27 28 29 30 31 32 33 34 35 36 37 38 39 40 41 42 43 44 45 46 47 48 49 50 51 52 53 54 55 56 57 58 59 60 61 62 63 64 65 66 67 68 69 70 71 72 74 75 76 77 78 79 80 81 82 83 84 86 87 88 89 90 91 92 93 94 95 97 98 100 101 102 103 104 105 106,
[110, size=1] 	 0.0019935789 	  1 2 3 4 5 6 7 8 9 10 11 12 13 14 15 16 17 18 19 20 21 22 23 24 25 26 27 28 29 30 31 32 33 34 35 36 37 38 39 40 41 42 43 44 45 46 47 48 49 50 51 52 53 54 55 56 57 58 59 60 61 62 63 64 65 66 67 68 69 70 71 72 73 74 75 76 77 78 79 80 81 82 83 84 86 87 88 89 90 91 92 93 94 95 96 97 98 99 100 101 102 103 104 105 106,
[111, size=2] 	 0.003582505 	  1 2 3 4 5 6 7 8 9 10 11 12 13 14 15 16 17 18 19 20 21 22 23 24 25 26 27 28 29 30 31 32 33 34 35 36 37 38 39 40 41 42 43 44 45 46 47 48 49 50 51 52 53 54 55 56 57 58 59 60 61 62 63 64 65 66 67 68 69 70 71 72 73 74 75 76 77 78 79 80 81 82 83 84 86 87 88 89 90 91 92 93 94 95 97 98 99 100 101 102 103 104 105 106,
[112, size=3] 	 0.0057882364 	  1 2 3 4 5 6 7 8 9 10 11 12 13 14 15 16 17 18 19 20 21 22 23 24 25 26 27 28 29 30 31 32 33 34 35 36 37 38 39 40 41 42 43 44 45 46 47 48 49 50 51 52 53 54 55 56 57 58 59 60 61 62 63 64 65 66 67 68 69 70 71 72 74 75 76 77 78 79 80 81 82 83 84 86 87 88 89 90 91 92 93 94 95 97 98 99 100 101 102 103 104 105 106,
[113, size=1] 	 2.2610549E-4 	  1 2 3 4 5 6 7 8 9 10 11 12 13 14 15 16 17 18 19 20 21 22 23 24 25 26 27 28 29 30 31 32 33 34 35 36 37 38 39 40 41 42 43 44 45 46 47 48 49 50 51 52 53 54 55 56 57 58 59 60 61 62 63 64 65 66 67 68 69 70 71 72 73 74 75 76 77 78 79 80 81 82 83 84 85 86 87 88 89 90 91 92 93 94 95 97 98 99 100 101 102 103 104 105 106,
[114, size=1] 	 0.008274267 	  1 2 3 4 5 6 7 8 9 10 11 12 13 14 15 16 17 18 19 20 21 22 23 24 25 26 27 28 29 30 31 32 33 34 35 36 37 38 39 40 41 42 43 44 45 46 47 48 49 50 51 52 53 54 55 56 57 58 59 60 61 62 63 64 65 66 67 68 69 70 71 72 74 75 76 77 78 79 80 81 82 83 84 85 86 87 88 89 90 91 92 93 94 95 96 97 98 99 100 101 102 103 104 105 106,
[115, size=9] 	 0.0011964268 	  1 2 3 4 5 6 7 8 9 10 11 12 13 14 15 16 17 18 19 20 21 22 23 24 25 26 27 28 29 30 31 32 33 34 35 36 37 38 39 40 41 42 43 44 45 46 47 48 49 50 51 52 53 55 56 58 59 60 61 62 63 64 65 66 67 68 69 70 71 74 75 77 79 80 81 82 83 84 85 86 87 88 89 90 91 92 93 94 95 96 97 98 99 103 104 105 106,
[116, size=1] 	 0.0066316556 	  1 2 3 4 5 6 7 8 9 10 11 12 13 14 15 16 17 18 19 20 21 22 23 24 25 26 27 28 29 30 31 32 33 34 35 36 37 38 39 40 41 42 43 44 45 46 47 48 49 50 51 52 53 54 55 56 57 58 59 60 61 62 63 64 65 66 67 68 69 70 71 72 73 74 75 76 77 79 80 81 82 83 84 85 86 87 88 89 90 91 92 93 94 95 96 97 98 99 100 101 102 103 104 105 106,
[117, size=2] 	 0.003484078 	  1 2 3 4 5 6 7 8 9 10 11 12 13 14 15 16 17 18 19 20 21 22 23 24 25 26 27 28 29 30 31 32 33 34 35 36 37 38 39 40 41 42 43 44 45 46 47 48 49 50 51 52 53 54 55 56 57 58 59 60 61 62 63 64 65 66 67 68 69 70 71 72 73 74 75 76 77 79 80 81 82 83 84 85 86 87 88 89 90 91 92 93 94 95 96 97 98 99 100 102 103 104 105 106,
[118, size=10] 	 2.795782E-4 	  1 2 3 4 5 6 7 8 9 10 11 12 13 14 15 16 17 18 19 20 21 22 23 24 25 26 27 28 29 30 31 32 33 34 35 36 37 38 39 40 41 42 43 44 45 46 47 48 49 50 51 52 55 56 58 60 61 62 63 64 65 66 67 68 69 70 71 73 74 75 77 79 80 81 82 83 84 85 86 87 88 89 90 91 92 93 94 95 96 97 98 99 103 104 105 106,
[119, size=1] 	 0.012679351 	  1 2 3 4 5 6 7 8 9 10 11 12 13 14 15 16 17 18 19 20 21 22 23 24 25 26 27 28 29 30 31 32 33 34 35 36 37 38 39 40 41 42 43 44 45 46 47 48 49 50 51 52 53 54 55 56 57 58 59 60 61 62 63 64 65 66 67 68 69 70 71 72 73 74 75 76 77 78 79 80 81 82 83 84 85 86 87 88 89 90 91 92 93 94 95 96 97 98 99 100 102 103 104 105 106,
[120, size=2] 	 0.0039698165 	  1 2 3 4 5 6 7 8 9 10 11 12 13 14 15 16 17 18 19 20 21 22 23 24 25 26 27 28 29 30 31 32 33 34 35 36 37 38 39 40 41 42 43 44 45 46 47 48 49 50 51 52 53 54 55 56 57 58 59 60 61 62 63 64 65 66 67 68 69 70 71 72 73 74 75 76 77 78 79 80 81 82 83 84 85 86 87 88 89 90 91 92 93 94 95 96 97 98 99 100 103 104 105 106,
[121, size=1] 	 0.011131608 	  1 2 3 4 5 6 7 8 9 10 11 12 13 14 15 16 17 18 19 20 21 22 23 24 25 26 27 28 29 30 31 32 33 34 35 36 37 38 39 40 41 42 43 44 45 46 47 48 49 50 51 52 53 54 55 56 57 58 59 60 61 62 63 64 65 66 67 68 69 70 71 72 73 74 75 76 77 78 79 80 81 82 83 84 85 86 87 88 89 90 91 92 93 94 95 96 97 98 99 100 101 103 104 105 106,
[122, size=2] 	 0.007986152 	  1 2 3 4 5 6 7 8 9 10 11 12 13 14 15 16 17 18 19 20 21 22 23 24 25 26 27 28 29 30 31 32 33 34 35 36 37 38 39 40 41 42 43 44 45 46 47 48 49 50 51 52 53 54 55 56 57 58 59 60 61 62 63 64 65 66 67 68 69 70 71 72 73 74 75 76 77 78 79 80 81 82 83 84 85 86 87 88 89 90 91 92 93 94 95 96 97 98 99 101 103 104 105 106,
[123, size=44] 	 1.2881894E-4 	  1 2 3 4 5 6 7 8 9 10 11 12 13 14 15 16 17 18 48 49 50 51 56 58 63 64 65 66 71 73 75 78 81 82 83 85 89 90 92 95 96 98 99 101,
[124, size=1] 	 0.017274082 	  1 2 3 4 5 6 7 8 9 10 11 12 13 14 15 16 17 18 19 20 21 22 23 24 25 26 27 28 29 30 31 32 33 34 35 36 37 38 39 40 41 42 43 44 45 46 47 48 49 50 51 52 53 54 55 56 57 58 59 60 61 62 63 64 65 66 67 68 69 70 71 72 73 74 75 76 77 78 79 80 81 82 83 84 85 86 87 88 89 90 91 92 93 94 95 96 97 98 99 101 102 103 104 105 106,
[125, size=1] 	 0.010188161 	  1 2 3 4 5 6 7 8 9 10 11 12 13 14 15 16 17 18 19 20 21 22 23 24 25 26 27 28 29 30 31 32 33 34 35 36 37 38 39 40 41 42 43 44 45 46 47 48 49 50 51 52 53 54 55 56 58 59 60 61 62 63 64 65 66 67 68 69 70 71 72 73 74 75 76 77 78 79 80 81 82 83 84 85 86 87 88 89 90 91 92 93 94 95 96 97 98 99 100 101 102 103 104 105 106,
[126, size=5] 	 0.0016161612 	  1 2 3 4 5 6 7 8 9 10 11 12 13 14 15 16 17 18 19 20 21 22 23 24 25 26 27 28 29 30 31 32 33 34 35 36 37 38 39 40 41 42 43 44 45 46 47 48 49 50 51 52 53 55 56 58 60 61 62 63 64 65 66 67 68 69 70 71 73 74 75 77 78 79 80 81 82 83 84 85 86 87 88 89 90 91 92 93 94 95 96 97 98 99 100 101 102 103 104 105 106,
[127, size=6] 	 0.0010483555 	  1 2 3 4 5 6 7 8 9 10 11 12 13 14 15 16 17 18 19 20 21 22 23 24 25 26 27 28 29 30 31 32 33 34 35 36 37 38 39 40 41 42 43 44 45 46 47 48 49 50 51 52 55 56 58 60 61 62 63 64 65 66 67 68 69 70 71 73 74 75 77 78 79 80 81 82 83 84 85 86 87 88 89 90 91 92 93 94 95 96 97 98 99 100 101 102 103 104 105 106,
[128, size=8] 	 0.001227215 	  1 2 3 4 5 6 7 8 9 10 11 12 13 14 15 16 17 18 19 20 21 22 23 24 25 26 27 28 29 30 31 32 33 34 35 36 37 38 39 40 41 42 43 44 45 46 47 48 49 50 51 52 55 56 58 60 62 63 64 65 66 67 68 69 70 71 73 74 75 77 78 79 80 81 82 83 84 85 86 87 88 89 90 91 92 94 95 96 97 98 99 100 101 102 103 104 105 106,
[129, size=19] 	 1.9852084E-4 	  1 2 3 4 5 6 7 8 9 10 11 12 13 14 15 16 17 18 19 20 21 22 23 24 25 26 27 28 29 30 31 32 33 34 35 36 37 38 39 40 41 42 43 44 45 46 47 48 49 50 51 52 55 56 58 60 63 64 65 66 71 73 75 78 79 80 81 82 83 85 87 88 89 90 91 92 94 95 96 98 99 100 101 102 103 105 106,
[130, size=27] 	 7.641056E-4 	  1 2 3 4 5 6 7 8 9 10 11 12 13 14 15 16 17 18 19 20 21 22 23 24 25 26 27 28 29 30 31 32 33 34 35 36 37 38 39 40 41 42 43 44 45 46 47 48 49 50 51 52 56 58 63 64 65 66 71 73 75 78 81 82 83 85 89 90 92 95 96 98 99 100 101 102 103 105 106,
[131, size=36] 	 6.552273E-4 	  1 2 3 4 5 6 7 8 9 10 11 12 13 14 15 16 17 18 20 25 26 27 28 29 30 31 32 33 34 35 36 37 38 39 40 41 42 43 44 45 46 47 48 49 50 51 56 58 63 64 65 66 71 73 75 78 81 82 83 85 89 90 92 95 96 98 99 100 101 102,
[132, size=1] 	 0.012063347 	  1 2 3 4 5 6 7 8 9 10 11 12 13 14 15 16 17 18 19 20 21 22 23 24 25 26 27 28 29 30 31 32 33 34 35 36 37 38 39 40 41 42 43 44 45 46 47 48 49 50 51 52 53 54 55 56 57 58 59 60 61 62 63 64 65 66 67 68 69 70 71 72 73 74 75 77 78 79 80 81 82 83 84 85 86 87 88 89 90 91 92 93 94 95 96 97 98 99 100 101 102 103 104 105 106,
[133, size=2] 	 0.0019301557 	  1 2 3 4 5 6 7 8 9 10 11 12 13 14 15 16 17 18 19 20 21 22 23 24 25 26 27 28 29 30 31 32 33 34 35 36 37 38 39 40 41 42 43 44 45 46 47 48 49 50 51 52 53 55 56 57 58 59 60 61 62 63 64 65 66 67 68 69 70 71 72 73 74 75 77 78 79 80 81 82 83 84 85 86 87 88 89 90 91 92 93 94 95 96 97 98 99 100 101 102 103 104 105 106,
[134, size=3] 	 4.0703305E-4 	  1 2 3 4 5 6 7 8 9 10 11 12 13 14 15 16 17 18 19 20 21 22 23 24 25 26 27 28 29 30 31 32 33 34 35 36 37 38 39 40 41 42 43 44 45 46 47 48 49 50 51 52 53 55 56 57 58 59 60 61 62 63 64 65 66 67 68 69 70 71 73 74 75 77 78 79 80 81 82 83 84 85 86 87 88 89 90 91 92 93 94 95 96 97 98 99 100 101 102 103 104 105 106,
[135, size=5] 	 0.0015984273 	  1 2 3 4 5 6 7 8 9 10 11 12 13 14 15 16 17 18 19 20 21 22 23 24 25 26 27 28 29 30 31 32 33 34 35 36 37 38 39 40 41 42 43 44 45 46 47 48 49 50 51 52 55 56 57 58 60 61 62 63 64 65 66 67 68 69 70 71 73 74 75 77 78 79 80 81 82 83 84 85 86 87 88 89 90 91 92 93 94 95 96 97 98 99 100 101 102 103 104 105 106,
[136, size=1] 	 0.0022553334 	  1 2 3 4 5 6 7 8 9 10 11 12 13 14 15 16 17 18 19 20 21 22 23 24 25 26 27 28 29 30 31 32 33 34 35 36 37 38 39 40 41 42 43 44 45 46 47 48 49 50 51 52 53 55 56 57 58 59 60 61 62 63 64 65 66 67 68 69 70 71 72 73 74 75 76 77 78 79 80 81 82 83 84 85 86 87 88 89 90 91 92 93 94 95 96 97 98 99 100 101 102 103 104 105 106,
[137, size=3] 	 0.0024565882 	  1 2 3 4 5 6 7 8 9 10 11 12 13 14 15 16 17 18 19 20 21 22 23 24 25 26 27 28 29 30 31 32 33 34 35 36 37 38 39 40 41 42 43 44 45 46 47 48 49 50 51 52 53 55 56 57 58 60 61 62 63 64 65 66 67 68 69 70 71 73 74 75 76 77 78 79 80 81 82 83 84 85 86 87 88 89 90 91 92 93 94 95 96 97 98 99 100 101 102 103 104 105 106,
[138, size=28] 	 4.987092E-4 	  1 2 3 4 5 6 7 8 9 10 11 12 13 14 15 16 17 18 19 20 21 22 23 24 25 26 27 28 29 30 31 32 33 34 35 36 37 38 39 40 41 42 43 44 45 46 47 48 49 50 51 56 57 58 63 64 65 66 71 73 75 76 78 81 82 83 85 89 90 92 95 96 98 99 100 101 102 105,
[139, size=32] 	 1.153904E-4 	  1 2 3 4 5 6 7 8 9 10 11 12 13 14 15 16 17 18 20 22 23 25 26 27 28 29 30 31 32 33 34 35 36 37 38 39 40 41 42 43 44 45 46 47 48 49 50 51 56 57 58 63 64 65 66 71 73 75 76 78 81 82 83 85 89 90 92 95 96 98 99 100 101 102,
[140, size=34] 	 2.6032748E-4 	  1 2 3 4 5 6 7 8 9 10 11 12 13 14 15 16 17 18 20 25 26 27 28 29 30 31 32 33 34 35 36 37 38 39 40 41 42 43 44 45 46 47 48 49 50 51 56 57 58 63 64 65 66 71 73 75 76 78 81 82 83 85 89 90 92 95 96 98 99 100 101 102,
[141, size=1] 	 0.011073848 	  1 2 3 4 5 6 7 8 9 10 11 12 13 14 15 16 17 18 19 20 21 22 23 24 25 26 27 28 29 30 31 32 33 34 35 36 37 38 39 40 41 42 43 44 45 46 47 48 49 50 51 52 53 54 55 56 57 58 59 60 61 62 63 64 65 66 67 68 69 70 71 73 74 75 76 77 78 79 80 81 82 83 84 85 86 87 88 89 90 91 92 93 94 95 96 97 98 99 100 101 102 103 104 105 106,
[142, size=2] 	 0.002728313 	  1 2 3 4 5 6 7 8 9 10 11 12 13 14 15 16 17 18 19 20 21 22 23 24 25 26 27 28 29 30 31 32 33 34 35 36 37 38 39 40 41 42 43 44 45 46 47 48 49 50 51 52 53 54 55 56 57 58 60 61 62 63 64 65 66 67 68 69 70 71 73 74 75 76 77 78 79 80 81 82 83 84 85 86 87 88 89 90 91 92 93 94 95 96 97 98 99 100 101 102 103 104 105 106,
[143, size=3] 	 1.9358794E-4 	  1 2 3 4 5 6 7 8 9 10 11 12 13 14 15 16 17 18 19 20 21 22 23 24 25 26 27 28 29 30 31 32 33 34 35 36 37 38 39 40 41 42 43 44 45 46 47 48 49 50 51 52 54 55 56 57 58 60 61 62 63 64 65 66 67 68 69 70 71 73 74 75 76 77 78 79 80 81 82 83 84 85 86 87 88 89 90 91 92 93 94 95 96 97 98 99 100 101 102 103 104 105 106,
[144, size=8] 	 0.001069115 	  1 2 3 4 5 6 7 8 9 10 11 12 13 14 15 16 17 18 19 20 21 22 23 24 25 26 27 28 29 30 31 32 33 34 35 36 37 38 39 40 41 42 43 44 45 46 47 48 49 50 51 52 54 55 56 57 58 60 62 63 64 65 66 67 70 71 73 74 75 76 78 79 80 81 82 83 84 85 86 87 88 89 90 91 92 94 95 96 97 98 99 100 101 102 103 104 105 106,
[145, size=11] 	 8.266124E-4 	  1 2 3 4 5 6 7 8 9 10 11 12 13 14 15 16 17 18 19 20 21 22 23 24 25 26 27 28 29 30 31 32 33 34 35 36 37 38 39 40 41 42 43 44 45 46 47 48 49 50 51 52 54 55 56 57 58 60 62 63 64 65 66 67 71 73 74 75 76 78 79 80 81 82 83 84 85 87 88 89 90 91 92 94 95 96 98 99 100 101 102 103 104 105 106,
[146, size=1] 	 0.0031069056 	  1 2 3 4 5 6 7 8 9 10 11 12 13 14 15 16 17 18 19 20 21 22 23 24 25 26 27 28 29 30 31 32 33 34 35 36 37 38 39 40 41 42 43 44 45 46 47 48 49 50 51 52 53 54 55 56 57 58 60 61 62 63 64 65 66 67 68 69 70 71 72 73 74 75 76 77 78 79 80 81 82 83 84 85 86 87 88 89 90 91 92 93 94 95 96 97 98 99 100 101 102 103 104 105 106,
[147, size=2] 	 6.2844984E-4 	  1 2 3 4 5 6 7 8 9 10 11 12 13 14 15 16 17 18 19 20 21 22 23 24 25 26 27 28 29 30 31 32 33 34 35 36 37 38 39 40 41 42 43 44 45 46 47 48 49 50 51 52 54 55 56 57 58 60 61 62 63 64 65 66 67 68 69 70 71 72 73 74 75 76 77 78 79 80 81 82 83 84 85 86 87 88 89 90 91 92 93 94 95 96 97 98 99 100 101 102 103 104 105 106,
[148, size=3] 	 5.251164E-4 	  1 2 3 4 5 6 7 8 9 10 11 12 13 14 15 16 17 18 19 20 21 22 23 24 25 26 27 28 29 30 31 32 33 34 35 36 37 38 39 40 41 42 43 44 45 46 47 48 49 50 51 52 54 55 56 57 58 60 62 63 64 65 66 67 68 69 70 71 72 73 74 75 76 77 78 79 80 81 82 83 84 85 86 87 88 89 90 91 92 93 94 95 96 97 98 99 100 101 102 103 104 105 106,
[149, size=6] 	 5.917525E-4 	  1 2 3 4 5 6 7 8 9 10 11 12 13 14 15 16 17 18 19 20 21 22 23 24 25 26 27 28 29 30 31 32 33 34 35 36 37 38 39 40 41 42 43 44 45 46 47 48 49 50 51 52 54 55 56 57 58 60 62 63 64 65 66 67 70 71 72 73 74 75 76 77 78 79 80 81 82 83 84 85 86 87 88 89 90 91 92 94 95 96 97 98 99 100 101 102 103 104 105 106,
[150, size=33] 	 4.365464E-4 	  1 2 3 4 5 6 7 8 9 10 11 12 13 14 15 16 17 18 25 26 27 28 29 30 31 32 33 34 35 36 37 38 39 40 41 42 43 44 45 46 47 48 49 50 51 54 56 57 58 63 64 65 66 71 72 73 75 76 78 81 82 83 85 89 90 92 95 96 98 99 100 101 102,
[151, size=1] 	 0.0115114 	  1 2 3 4 5 6 7 8 9 10 11 12 13 14 15 16 17 18 19 20 21 22 23 24 25 26 27 28 29 30 31 32 33 34 35 36 37 38 39 40 41 42 43 44 45 46 47 48 49 50 51 52 54 55 56 57 58 59 60 61 62 63 64 65 66 67 68 69 70 71 72 73 74 75 76 77 78 79 80 81 82 83 84 85 86 87 88 89 90 91 92 93 94 95 96 97 98 99 100 101 102 103 104 105 106,
[152, size=2] 	 0.0047196294 	  1 2 3 4 5 6 7 8 9 10 11 12 13 14 15 16 17 18 19 20 21 22 23 24 25 26 27 28 29 30 31 32 33 34 35 36 37 38 39 40 41 42 43 44 45 46 47 48 49 50 51 52 54 55 56 57 58 59 60 62 63 64 65 66 67 68 69 70 71 72 73 74 75 76 77 78 79 80 81 82 83 84 85 86 87 88 89 90 91 92 93 94 95 96 97 98 99 100 101 102 103 104 105 106,
[153, size=1] 	 0.0061772848 	  1 2 3 4 5 6 7 8 9 10 11 12 13 14 15 16 17 18 19 20 21 22 23 24 25 26 27 28 29 30 31 32 33 34 35 36 37 38 39 40 41 42 43 44 45 46 47 48 49 50 51 52 53 54 55 56 57 58 59 60 62 63 64 65 66 67 68 69 70 71 72 73 74 75 76 77 78 79 80 81 82 83 84 85 86 87 88 89 90 91 92 93 94 95 96 97 98 99 100 101 102 103 104 105 106,
[154, size=3] 	 3.4158447E-4 	  1 2 3 4 5 6 7 8 9 10 11 12 13 14 15 16 17 18 19 20 21 22 23 24 25 26 27 28 29 30 31 32 33 34 35 36 37 38 39 40 41 42 43 44 45 46 47 48 49 50 51 52 53 54 55 56 57 58 59 60 62 63 64 65 66 67 68 70 71 72 73 74 75 76 77 78 79 80 81 82 83 84 85 86 87 88 89 90 91 92 94 95 96 97 98 99 100 101 102 103 104 105 106,
[155, size=5] 	 0.0027354613 	  1 2 3 4 5 6 7 8 9 10 11 12 13 14 15 16 17 18 19 20 21 22 23 24 25 26 27 28 29 30 31 32 33 34 35 36 37 38 39 40 41 42 43 44 45 46 47 48 49 50 51 52 53 54 55 56 57 58 59 60 62 63 64 65 66 67 70 71 72 73 74 75 76 78 79 80 81 82 83 84 85 86 87 88 89 90 91 92 94 95 96 97 98 99 100 101 102 103 104 105 106,
[156, size=1] 	 0.0140879555 	  1 2 3 4 5 6 7 8 9 10 11 12 13 14 15 16 17 18 19 20 21 22 23 24 25 26 27 28 29 30 31 32 33 34 35 36 37 38 39 40 41 42 43 44 45 46 47 48 49 50 51 52 53 54 55 56 57 58 59 60 61 62 63 64 65 66 67 68 69 70 71 72 73 74 75 76 77 78 79 80 81 82 83 84 85 86 87 88 89 90 91 92 94 95 96 97 98 99 100 101 102 103 104 105 106,
[157, size=3] 	 2.4761845E-4 	  1 2 3 4 5 6 7 8 9 10 11 12 13 14 15 16 17 18 19 20 21 22 23 24 25 26 27 28 29 30 31 32 33 34 35 36 37 38 39 40 41 42 43 44 45 46 47 48 49 50 51 52 53 54 55 56 57 58 59 60 61 62 63 64 65 66 67 70 71 72 73 74 75 76 77 78 79 80 81 82 83 84 85 86 87 88 89 90 91 92 94 95 96 97 98 99 100 101 102 103 104 105 106,
[158, size=1] 	 0.008026622 	  1 2 3 4 5 6 7 8 9 10 11 12 13 14 15 16 17 18 19 20 21 22 23 24 25 26 27 28 29 30 31 32 33 34 35 36 37 38 39 40 41 42 43 44 45 46 47 48 49 50 51 52 53 54 55 56 57 58 59 60 61 62 63 64 65 66 67 68 70 71 72 73 74 75 76 77 78 79 80 81 82 83 84 85 86 87 88 89 90 91 92 93 94 95 96 97 98 99 100 101 102 103 104 105 106,
[159, size=2] 	 1.9942722E-4 	  1 2 3 4 5 6 7 8 9 10 11 12 13 14 15 16 17 18 19 20 21 22 23 24 25 26 27 28 29 30 31 32 33 34 35 36 37 38 39 40 41 42 43 44 45 46 47 48 49 50 51 52 53 54 55 56 57 58 59 60 61 62 63 64 65 66 67 70 71 72 73 74 75 76 77 78 79 80 81 82 83 84 85 86 87 88 89 90 91 92 93 94 95 96 97 98 99 100 101 102 103 104 105 106,
[160, size=3] 	 0.0013844754 	  1 2 3 4 5 6 7 8 9 10 11 12 13 14 15 16 17 18 19 20 21 22 23 24 25 26 27 28 29 30 31 32 33 34 35 36 37 38 39 40 41 42 43 44 45 46 47 48 49 50 51 52 53 54 55 56 57 58 59 60 61 62 63 64 65 66 67 70 71 72 73 74 75 76 78 79 80 81 82 83 84 85 86 87 88 89 90 91 92 93 94 95 96 97 98 99 100 101 102 103 104 105 106,
[161, size=1] 	 0.00864651 	  1 2 3 4 5 6 7 8 9 10 11 12 13 14 15 16 17 18 19 20 21 22 23 24 25 26 27 28 29 30 31 32 33 34 35 36 37 38 39 40 41 42 43 44 45 46 47 48 49 50 51 52 53 54 55 56 57 58 59 60 61 62 63 64 65 66 67 69 70 71 72 73 74 75 76 77 78 79 80 81 82 83 84 85 86 87 88 89 90 91 92 93 94 95 96 97 98 99 100 101 102 103 104 105 106,
[162, size=3] 	 6.410217E-4 	  1 2 3 4 5 6 7 8 9 10 11 12 13 14 15 16 17 18 19 20 21 22 23 24 25 26 27 28 29 30 31 32 33 34 35 36 37 38 39 40 41 42 43 44 45 46 47 48 49 50 51 52 53 54 55 56 57 58 59 60 61 62 63 64 65 66 67 69 70 71 72 73 74 75 76 78 79 80 81 82 83 84 85 86 87 88 89 90 91 92 93 94 95 96 98 99 100 101 102 103 104 105 106,
[163, size=6] 	 0.0012353949 	  1 2 3 4 5 6 7 8 9 10 11 12 13 14 15 16 17 18 19 20 21 22 23 24 25 26 27 28 29 30 31 32 33 34 35 36 37 38 39 40 41 42 43 44 45 46 47 48 49 50 51 52 53 54 55 56 57 58 59 60 61 62 63 64 65 66 67 69 71 72 73 74 75 76 78 79 80 81 82 83 85 87 88 89 90 91 92 93 94 95 96 98 99 100 101 102 103 104 105 106,
[164, size=1] 	 0.007333636 	  1 2 3 4 5 6 7 8 9 10 11 12 13 14 15 16 17 18 19 20 21 22 23 24 25 26 27 28 29 30 31 32 33 34 35 36 37 38 39 40 41 42 43 44 45 46 47 48 49 50 51 52 53 54 55 56 57 58 59 60 61 62 63 64 65 66 67 68 69 70 71 72 73 74 75 76 78 79 80 81 82 83 84 85 86 87 88 89 90 91 92 93 94 95 96 97 98 99 100 101 102 103 104 105 106,
[165, size=4] 	 0.0025566511 	  1 2 3 4 5 6 7 8 9 10 11 12 13 14 15 16 17 18 19 20 21 22 23 24 25 26 27 28 29 30 31 32 33 34 35 36 37 38 39 40 41 42 43 44 45 46 47 48 49 50 51 52 53 54 55 56 57 58 59 60 61 62 63 64 65 66 67 68 69 71 72 73 74 75 76 78 79 80 81 82 83 84 85 87 88 89 90 91 92 93 94 95 96 98 99 100 101 102 103 104 105 106,
[166, size=1] 	 1.5931396E-4 	  1 2 3 4 5 6 7 8 9 10 11 12 13 14 15 16 17 18 19 20 21 22 23 24 25 26 27 28 29 30 31 32 33 34 35 36 37 38 39 40 41 42 43 44 45 46 47 48 49 50 51 52 53 54 55 56 57 58 59 60 61 62 63 64 65 66 67 68 69 70 71 72 73 74 75 76 77 78 79 80 81 82 83 84 85 86 87 88 89 90 91 92 93 94 95 96 98 99 100 101 102 103 104 105 106,
[167, size=2] 	 0.008818451 	  1 2 3 4 5 6 7 8 9 10 11 12 13 14 15 16 17 18 19 20 21 22 23 24 25 26 27 28 29 30 31 32 33 34 35 36 37 38 39 40 41 42 43 44 45 46 47 48 49 50 51 52 53 54 55 56 57 58 59 60 61 62 63 64 65 66 67 68 69 70 71 72 73 74 75 76 77 78 79 80 81 82 83 84 85 87 88 89 90 91 92 93 94 95 96 98 99 100 101 102 103 104 105 106,
[168, size=3] 	 0.0020582105 	  1 2 3 4 5 6 7 8 9 10 11 12 13 14 15 16 17 18 19 20 21 22 23 24 25 26 27 28 29 30 31 32 33 34 35 36 37 38 39 40 41 42 43 44 45 46 47 48 49 50 51 52 53 54 55 56 57 58 59 60 61 62 63 64 65 66 67 68 69 71 72 73 74 75 76 77 78 79 80 81 82 83 84 85 87 88 89 90 91 92 93 94 95 96 98 99 100 101 102 103 104 105 106,
[169, size=4] 	 9.7466423E-4 	  1 2 3 4 5 6 7 8 9 10 11 12 13 14 15 16 17 18 19 20 21 22 23 24 25 26 27 28 29 30 31 32 33 34 35 36 37 38 39 40 41 42 43 44 45 46 47 48 49 50 51 52 53 54 55 56 57 58 59 60 61 62 63 64 65 66 67 68 69 71 72 73 74 75 76 77 78 79 80 81 82 83 85 87 88 89 90 91 92 93 94 95 96 98 99 100 101 102 103 104 105 106,
[170, size=1] 	 0.0023611372 	  1 2 3 4 5 6 7 8 9 10 11 12 13 14 15 16 17 18 19 20 21 22 23 24 25 26 27 28 29 30 31 32 33 34 35 36 37 38 39 40 41 42 43 44 45 46 47 48 49 50 51 52 53 54 55 56 57 58 59 60 61 62 63 64 65 66 67 68 69 70 71 72 73 74 75 76 77 78 79 80 81 82 83 84 85 87 88 89 90 91 92 93 94 95 96 97 98 99 100 101 102 103 104 105 106,
[171, size=2] 	 8.640874E-4 	  1 2 3 4 5 6 7 8 9 10 11 12 13 14 15 16 17 18 19 20 21 22 23 24 25 26 27 28 29 30 31 32 33 34 35 36 37 38 39 40 41 42 43 44 45 46 47 48 49 50 51 52 53 54 55 56 57 58 59 60 61 62 63 64 65 66 67 68 69 71 72 73 74 75 76 77 78 79 80 81 82 83 84 85 87 88 89 90 91 92 93 94 95 96 97 98 99 100 101 102 103 104 105 106,
[172, size=1] 	 0.004085549 	  1 2 3 4 5 6 7 8 9 10 11 12 13 14 15 16 17 18 19 20 21 22 23 24 25 26 27 28 29 30 31 32 33 34 35 36 37 38 39 40 41 42 43 44 45 46 47 48 49 50 51 52 53 54 55 56 57 58 59 60 61 62 63 64 65 66 67 68 69 71 72 73 74 75 76 77 78 79 80 81 82 83 84 85 86 87 88 89 90 91 92 93 94 95 96 97 98 99 100 101 102 103 104 105 106,
[173, size=2] 	 0.0053970246 	  1 2 3 4 5 6 7 8 9 10 11 12 13 14 15 16 17 18 19 20 21 22 23 24 25 26 27 28 29 30 31 32 33 34 35 36 37 38 39 40 41 42 43 44 45 46 47 48 49 50 51 52 53 54 55 56 57 58 59 60 61 62 63 64 65 66 67 68 69 71 72 73 74 75 76 77 78 79 80 81 82 83 85 86 87 88 89 90 91 92 93 94 95 96 97 98 99 100 101 102 103 104 105 106,
[174, size=9] 	 2.6583087E-4 	  1 2 3 4 5 6 7 8 9 10 11 12 13 14 15 16 17 18 19 20 21 22 23 24 25 26 27 28 29 30 31 32 33 34 35 36 37 38 39 40 41 42 43 44 45 46 47 48 49 50 51 52 53 54 55 56 57 58 59 60 61 63 64 65 66 68 69 71 72 73 75 76 77 78 81 82 83 85 86 87 88 89 90 91 92 93 95 96 97 98 99 100 101 102 103 105 106,
[175, size=11] 	 1.8643541E-4 	  1 2 3 4 5 6 7 8 9 10 11 12 13 14 15 16 17 18 19 20 21 22 23 24 25 26 27 28 29 30 31 32 33 34 35 36 37 38 39 40 41 42 43 44 45 46 47 48 49 50 51 52 53 54 55 56 57 58 59 60 61 63 64 65 66 68 69 71 72 73 75 76 77 78 81 82 83 85 86 89 90 91 92 93 95 96 97 98 99 100 101 102 103 105 106,
[176, size=47] 	 0.0015154919 	  1 2 3 4 5 6 7 8 9 10 11 12 13 14 15 16 17 18 48 49 50 51 53 54 56 57 58 59 61 63 64 65 66 68 69 71 72 73 75 76 77 78 81 82 83 85 86 89 90 92 93 95 96 97 98 99 100 101 102,
[177, size=1] 	 0.01196616 	  1 2 3 4 5 6 7 8 9 10 11 12 13 14 15 16 17 18 19 20 21 22 23 24 25 26 27 28 29 30 31 32 33 34 35 36 37 38 39 40 41 42 43 44 45 46 47 48 49 50 51 52 53 54 55 56 57 58 59 60 61 62 63 64 65 66 67 68 69 70 71 72 73 74 75 76 77 78 79 80 81 82 83 85 86 87 88 89 90 91 92 93 94 95 96 97 98 99 100 101 102 103 104 105 106,
[178, size=1] 	 0.033598367 	  1 2 3 4 5 6 7 8 9 10 11 12 13 14 15 16 17 18 19 20 21 22 23 24 25 26 27 28 29 30 31 32 33 34 35 36 37 38 39 40 41 42 43 44 45 46 47 48 49 50 51 52 53 54 55 56 57 58 59 60 61 62 63 64 65 66 67 68 69 70 71 72 73 74 75 76 77 78 79 80 81 82 83 84 85 86 87 88 89 90 91 92 93 94 95 96 97 98 99 100 101 102 103 105 106,
[179, size=1] 	 0.007857873 	  1 2 3 4 5 6 7 8 9 10 11 12 13 14 15 16 17 18 19 20 21 22 23 24 25 26 27 28 29 30 31 32 33 34 35 36 37 38 39 40 41 42 43 44 45 46 47 48 49 50 51 52 53 54 55 56 57 58 59 60 61 62 63 64 65 66 67 68 69 70 71 72 73 75 76 77 78 79 80 81 82 83 84 85 86 87 88 89 90 91 92 93 94 95 96 97 98 99 100 101 102 103 104 105 106,
[180, size=2] 	 0.005939241 	  1 2 3 4 5 6 7 8 9 10 11 12 13 14 15 16 17 18 19 20 21 22 23 24 25 26 27 28 29 30 31 32 33 34 35 36 37 38 39 40 41 42 43 44 45 46 47 48 49 50 51 52 53 54 55 56 57 58 59 60 61 62 63 64 65 66 68 69 70 71 72 73 75 76 77 78 79 80 81 82 83 84 85 86 87 88 89 90 91 92 93 94 95 96 97 98 99 100 101 102 103 104 105 106,
[181, size=3] 	 0.002969947 	  1 2 3 4 5 6 7 8 9 10 11 12 13 14 15 16 17 18 19 20 21 22 23 24 25 26 27 28 29 30 31 32 33 34 35 36 37 38 39 40 41 42 43 44 45 46 47 48 49 50 51 52 53 54 55 56 57 58 59 60 61 63 64 65 66 68 69 70 71 72 73 75 76 77 78 79 80 81 82 83 84 85 86 87 88 89 90 91 92 93 94 95 96 97 98 99 100 101 102 103 104 105 106,
[182, size=4] 	 0.0025241836 	  1 2 3 4 5 6 7 8 9 10 11 12 13 14 15 16 17 18 19 20 21 22 23 24 25 26 27 28 29 30 31 32 33 34 35 36 37 38 39 40 41 42 43 44 45 46 47 48 49 50 51 52 53 54 55 56 57 58 59 60 61 63 64 65 66 68 69 70 71 72 73 75 76 77 78 79 80 81 82 83 84 85 86 87 88 89 90 91 92 93 95 96 97 98 99 100 101 102 103 104 105 106,
[183, size=5] 	 0.0013702565 	  1 2 3 4 5 6 7 8 9 10 11 12 13 14 15 16 17 18 19 20 21 22 23 24 25 26 27 28 29 30 31 32 33 34 35 36 37 38 39 40 41 42 43 44 45 46 47 48 49 50 51 52 53 54 55 56 57 58 59 60 61 63 64 65 66 68 69 70 71 72 73 75 76 77 78 79 81 82 83 84 85 86 87 88 89 90 91 92 93 95 96 97 98 99 100 101 102 103 104 105 106,
[184, size=10] 	 3.4781802E-4 	  1 2 3 4 5 6 7 8 9 10 11 12 13 14 15 16 17 18 19 20 21 22 23 24 25 26 27 28 29 30 31 32 33 34 35 36 37 38 39 40 41 42 43 44 45 46 47 48 49 50 51 52 53 54 56 57 58 59 61 63 64 65 66 68 69 70 71 72 73 75 76 77 78 81 82 83 84 85 86 89 90 91 92 93 95 96 97 98 99 100 101 102 103 104 105 106,
[185, size=1] 	 0.0027977866 	  1 2 3 4 5 6 7 8 9 10 11 12 13 14 15 16 17 18 19 20 21 22 23 24 25 26 27 28 29 30 31 32 33 34 35 36 37 38 39 40 41 42 43 44 45 46 47 48 49 50 51 52 53 54 55 56 57 58 59 60 61 62 63 64 65 66 68 69 70 71 72 73 74 75 76 77 78 79 80 81 82 83 84 85 86 87 88 89 90 91 92 93 94 95 96 97 98 99 100 101 102 103 104 105 106,
[186, size=4] 	 0.0014161671 	  1 2 3 4 5 6 7 8 9 10 11 12 13 14 15 16 17 18 19 20 21 22 23 24 25 26 27 28 29 30 31 32 33 34 35 36 37 38 39 40 41 42 43 44 45 46 47 48 49 50 51 52 53 54 55 56 57 58 59 60 61 63 64 65 66 68 69 70 71 72 73 74 75 76 77 78 79 81 82 83 84 85 86 87 88 89 90 91 92 93 95 96 97 98 99 100 101 102 103 104 105 106,
[187, size=9] 	 2.3717254E-4 	  1 2 3 4 5 6 7 8 9 10 11 12 13 14 15 16 17 18 19 20 21 22 23 24 25 26 27 28 29 30 31 32 33 34 35 36 37 38 39 40 41 42 43 44 45 46 47 48 49 50 51 52 53 54 56 57 58 59 61 63 64 65 66 68 69 70 71 72 73 74 75 76 77 78 81 82 83 84 85 86 89 90 91 92 93 95 96 97 98 99 100 101 102 103 104 105 106,
[188, size=2] 	 0.007794689 	  1 2 3 4 5 6 7 8 9 10 11 12 13 14 15 16 17 18 19 20 21 22 23 24 25 26 27 28 29 30 31 32 33 34 35 36 37 38 39 40 41 42 43 44 45 46 47 48 49 50 51 52 53 54 55 56 57 58 59 60 61 63 64 65 66 67 68 69 70 71 72 73 74 75 76 77 78 79 80 81 82 83 84 85 86 87 88 89 90 91 92 93 95 96 97 98 99 100 101 102 103 104 105 106,
[189, size=3] 	 0.002304447 	  1 2 3 4 5 6 7 8 9 10 11 12 13 14 15 16 17 18 19 20 21 22 23 24 25 26 27 28 29 30 31 32 33 34 35 36 37 38 39 40 41 42 43 44 45 46 47 48 49 50 51 52 53 54 55 56 57 58 59 60 61 63 64 65 66 67 68 69 70 71 72 73 74 75 76 77 78 79 81 82 83 84 85 86 87 88 89 90 91 92 93 95 96 97 98 99 100 101 102 103 104 105 106,
[190, size=1] 	 0.0047507943 	  1 2 3 4 5 6 7 8 9 10 11 12 13 14 15 16 17 18 19 20 21 22 23 24 25 26 27 28 29 30 31 32 33 34 35 36 37 38 39 40 41 42 43 44 45 46 47 48 49 50 51 52 53 54 55 56 57 58 59 60 61 62 63 64 65 66 67 68 69 70 71 72 73 74 75 76 77 78 79 80 81 82 83 84 85 86 87 88 89 90 91 92 93 95 96 97 98 99 100 101 102 103 104 105 106,
[191, size=3] 	 1.354162E-4 	  1 2 3 4 5 6 7 8 9 10 11 12 13 14 15 16 17 18 19 20 21 22 23 24 25 26 27 28 29 30 31 32 33 34 35 36 37 38 39 40 41 42 43 44 45 46 47 48 49 50 51 52 53 54 55 56 57 58 59 60 61 62 63 64 65 66 67 68 69 70 71 72 73 74 75 76 77 78 81 82 83 84 85 86 87 88 89 90 91 92 93 95 96 97 98 99 100 101 102 103 104 105 106,
[192, size=1] 	 0.0021493887 	  1 2 3 4 5 6 7 8 9 10 11 12 13 14 15 16 17 18 19 20 21 22 23 24 25 26 27 28 29 30 31 32 33 34 35 36 37 38 39 40 41 42 43 44 45 46 47 48 49 50 51 52 53 54 55 56 57 58 59 60 61 62 63 64 65 66 67 68 69 70 71 72 73 74 75 76 77 78 79 81 82 83 84 85 86 87 88 89 90 91 92 93 94 95 96 97 98 99 100 101 102 103 104 105 106,
[193, size=2] 	 0.008836147 	  1 2 3 4 5 6 7 8 9 10 11 12 13 14 15 16 17 18 19 20 21 22 23 24 25 26 27 28 29 30 31 32 33 34 35 36 37 38 39 40 41 42 43 44 45 46 47 48 49 50 51 52 53 54 55 56 57 58 59 60 61 62 63 64 65 66 67 68 69 70 71 72 73 74 75 76 77 78 81 82 83 84 85 86 87 88 89 90 91 92 93 94 95 96 97 98 99 100 101 102 103 104 105 106,
[194, size=4] 	 0.0023709263 	  1 2 3 4 5 6 7 8 9 10 11 12 13 14 15 16 17 18 19 20 21 22 23 24 25 26 27 28 29 30 31 32 33 34 35 36 37 38 39 40 41 42 43 44 45 46 47 48 49 50 51 52 53 54 55 56 57 58 59 60 61 62 63 64 65 66 67 68 69 70 71 72 73 74 75 76 77 78 81 82 83 84 85 86 89 90 91 92 93 94 95 96 97 98 99 100 101 102 103 104 105 106,
[195, size=7] 	 8.476097E-5 	  1 2 3 4 5 6 7 8 9 10 11 12 13 14 15 16 17 18 19 20 21 22 23 24 25 26 27 28 29 30 31 32 33 34 35 36 37 38 39 40 41 42 43 44 45 46 47 48 49 50 51 52 53 54 56 57 58 59 61 62 63 64 65 66 67 68 69 70 71 72 73 74 75 76 77 78 81 82 83 84 85 86 89 90 92 93 94 95 96 97 98 99 100 101 102 103 104 105 106,
[196, size=1] 	 0.0035243053 	  1 2 3 4 5 6 7 8 9 10 11 12 13 14 15 16 17 18 19 20 21 22 23 24 25 26 27 28 29 30 31 32 33 34 35 36 37 38 39 40 41 42 43 44 45 46 47 48 49 50 51 52 53 54 55 56 57 58 59 60 61 62 63 64 65 66 67 68 69 70 71 72 73 74 75 76 77 78 80 81 82 83 84 85 86 87 88 89 90 91 92 93 94 95 96 97 98 99 100 101 102 103 104 105 106,
[197, size=4] 	 2.938689E-4 	  1 2 3 4 5 6 7 8 9 10 11 12 13 14 15 16 17 18 19 20 21 22 23 24 25 26 27 28 29 30 31 32 33 34 35 36 37 38 39 40 41 42 43 44 45 46 47 48 49 50 51 52 53 54 55 56 57 58 59 61 62 63 64 65 66 67 68 69 70 71 72 73 74 75 76 77 78 80 81 82 83 84 85 86 89 90 91 92 93 94 95 96 97 98 99 100 101 102 103 104 105 106,
[198, size=7] 	 0.002301444 	  1 2 3 4 5 6 7 8 9 10 11 12 13 14 15 16 17 18 19 20 21 22 23 24 25 26 27 28 29 30 31 32 33 34 35 36 37 38 39 40 41 42 43 44 45 46 47 48 49 50 51 52 53 54 56 57 58 59 61 62 63 64 65 66 67 68 69 70 71 72 73 74 75 76 77 78 80 81 82 83 84 85 86 89 90 92 93 94 95 96 97 98 99 100 101 102 104 105 106,
[199, size=1] 	 0.011271412 	  1 2 3 4 5 6 7 8 9 10 11 12 13 14 15 16 17 18 19 20 21 22 23 24 25 26 27 28 29 30 31 32 33 34 35 36 37 38 39 40 41 42 43 44 45 46 47 48 49 50 51 52 53 54 55 56 57 58 59 60 61 62 63 64 65 66 67 68 69 70 71 72 73 74 75 76 77 78 79 80 81 82 83 84 85 86 87 89 90 91 92 93 94 95 96 97 98 99 100 101 102 103 104 105 106,
[200, size=6] 	 7.822333E-4 	  1 2 3 4 5 6 7 8 9 10 11 12 13 14 15 16 17 18 19 20 21 22 23 24 25 26 27 28 29 30 31 32 33 34 35 36 37 38 39 40 41 42 43 44 45 46 47 48 49 50 51 52 53 54 56 57 58 59 61 62 63 64 65 66 67 68 69 70 71 72 73 74 75 76 77 78 79 80 81 82 83 84 85 86 89 90 92 93 94 95 96 97 98 99 100 101 102 104 105 106,
[201, size=1] 	 0.0048171715 	  1 2 3 4 5 6 7 8 9 10 11 12 13 14 15 16 17 18 19 20 21 22 23 24 25 26 27 28 29 30 31 32 33 34 35 36 37 38 39 40 41 42 43 44 45 46 47 48 49 50 51 52 53 54 55 56 57 58 59 60 61 62 63 64 65 66 67 68 69 70 71 72 73 74 75 76 77 78 79 80 81 82 83 84 85 86 88 89 90 91 92 93 94 95 96 97 98 99 100 101 102 103 104 105 106,
[202, size=2] 	 6.6992716E-4 	  1 2 3 4 5 6 7 8 9 10 11 12 13 14 15 16 17 18 19 20 21 22 23 24 25 26 27 28 29 30 31 32 33 34 35 36 37 38 39 40 41 42 43 44 45 46 47 48 49 50 51 52 53 54 55 56 57 58 59 61 62 63 64 65 66 67 68 69 70 71 72 73 74 75 76 77 78 79 80 81 82 83 84 85 86 88 89 90 91 92 93 94 95 96 97 98 99 100 101 102 103 104 105 106,
[203, size=3] 	 0.0011591573 	  1 2 3 4 5 6 7 8 9 10 11 12 13 14 15 16 17 18 19 20 21 22 23 24 25 26 27 28 29 30 31 32 33 34 35 36 37 38 39 40 41 42 43 44 45 46 47 48 49 50 51 52 53 54 56 57 58 59 61 62 63 64 65 66 67 68 69 70 71 72 73 74 75 76 77 78 79 80 81 82 83 84 85 86 88 89 90 91 92 93 94 95 96 97 98 99 100 101 102 103 104 105 106,
[204, size=4] 	 0.0013535519 	  1 2 3 4 5 6 7 8 9 10 11 12 13 14 15 16 17 18 19 20 21 22 23 24 25 26 27 28 29 30 31 32 33 34 35 36 37 38 39 40 41 42 43 44 45 46 47 48 49 50 51 52 53 54 56 57 58 59 61 62 63 64 65 66 67 68 69 70 71 72 73 74 75 76 77 78 79 80 81 82 83 84 85 86 88 89 90 92 93 94 95 96 97 98 99 100 101 102 103 104 105 106,
[205, size=7] 	 0.0015955446 	  1 2 3 4 5 6 7 8 9 10 11 12 13 14 15 16 17 18 19 20 21 22 23 24 25 26 27 28 29 30 31 32 33 34 35 36 37 38 39 40 41 42 43 44 45 46 47 48 49 50 51 53 54 56 57 58 59 61 62 63 64 65 66 67 68 69 70 71 72 73 74 75 76 77 78 79 80 81 82 83 84 85 86 88 89 90 92 93 94 95 96 97 98 99 100 101 102 104 105,
[206, size=10] 	 6.094116E-4 	  1 2 3 4 5 6 7 8 9 10 11 12 13 14 15 16 17 18 20 21 22 23 25 26 27 28 29 30 31 32 33 34 35 36 37 38 39 40 41 42 43 44 45 46 47 48 49 50 51 53 54 56 57 58 59 61 62 63 64 65 66 67 68 69 70 71 72 73 74 75 76 77 78 79 80 81 82 83 84 85 86 88 89 90 92 93 94 95 96 97 98 99 100 101 102 104,
[207, size=1] 	 0.006933406 	  1 2 3 4 5 6 7 8 9 10 11 12 13 14 15 16 17 18 19 20 21 22 23 24 25 26 27 28 29 30 31 32 33 34 35 36 37 38 39 40 41 42 43 44 45 46 47 48 49 50 51 52 53 54 55 56 57 58 59 61 62 63 64 65 66 67 68 69 70 71 72 73 74 75 76 77 78 79 80 81 82 83 84 85 86 87 88 89 90 91 92 93 94 95 96 97 98 99 100 101 102 103 104 105 106,
[208, size=6] 	 0.0016047823 	  1 2 3 4 5 6 7 8 9 10 11 12 13 14 15 16 17 18 19 20 21 22 23 24 25 26 27 28 29 30 31 32 33 34 35 36 37 38 39 40 41 42 43 44 45 46 47 48 49 50 51 53 54 56 57 58 59 61 62 63 64 65 66 67 68 69 70 71 72 73 74 75 76 77 78 79 80 81 82 83 84 85 86 87 88 89 90 92 93 94 95 96 97 98 99 100 101 102 104 105,
[209, size=1] 	 0.00736658 	  1 2 3 4 5 6 7 8 9 10 11 12 13 14 15 16 17 18 19 20 21 22 23 24 25 26 27 28 29 30 31 32 33 34 35 36 37 38 39 40 41 42 43 44 45 46 47 48 49 50 51 52 53 54 56 57 58 59 60 61 62 63 64 65 66 67 68 69 70 71 72 73 74 75 76 77 78 79 80 81 82 83 84 85 86 87 88 89 90 91 92 93 94 95 96 97 98 99 100 101 102 103 104 105 106,
[210, size=2] 	 0.004279203 	  1 2 3 4 5 6 7 8 9 10 11 12 13 14 15 16 17 18 19 20 21 22 23 24 25 26 27 28 29 30 31 32 33 34 35 36 37 38 39 40 41 42 43 44 45 46 47 48 49 50 51 52 53 54 56 57 58 59 60 61 62 63 64 65 66 67 68 69 70 71 72 73 74 75 76 77 78 79 80 81 82 83 84 85 86 87 88 89 90 92 93 94 95 96 97 98 99 100 101 102 103 104 105 106,
[211, size=1] 	 0.004268179 	  1 2 3 4 5 6 7 8 9 10 11 12 13 14 15 16 17 18 19 20 21 22 23 24 25 26 27 28 29 30 31 32 33 34 35 36 37 38 39 40 41 42 43 44 45 46 47 48 49 50 51 52 53 54 55 56 57 58 59 60 61 62 63 64 65 66 67 68 69 70 71 72 73 74 75 76 77 78 79 80 81 82 83 84 85 86 87 88 89 90 92 93 94 95 96 97 98 99 100 101 102 103 104 105 106,
[212, size=4] 	 3.5911266E-4 	  1 2 3 4 5 6 7 8 9 10 11 12 13 14 15 16 17 18 19 20 21 22 23 24 25 26 27 28 29 30 31 32 33 34 35 36 37 38 39 40 41 42 43 44 45 46 47 48 49 50 51 53 54 55 56 57 58 59 60 61 62 63 64 65 66 67 68 69 70 71 72 73 74 75 76 77 78 79 80 81 82 83 84 85 86 87 88 89 90 92 93 94 95 96 97 98 99 100 101 102 104 105,
[213, size=6] 	 4.6984272E-4 	  1 2 3 4 5 6 7 8 9 10 11 12 13 14 15 16 17 18 19 20 21 22 23 25 26 27 28 29 30 31 32 33 34 35 36 37 38 39 40 41 42 43 44 45 46 47 48 49 50 51 53 54 55 56 57 58 59 60 61 62 63 64 65 66 67 68 69 70 71 72 73 74 75 76 77 78 79 80 81 82 83 84 85 86 87 88 89 90 92 93 94 95 96 97 98 99 100 101 102 104,
[214, size=10] 	 7.7282144E-5 	  1 2 3 4 5 6 7 8 9 10 11 12 13 14 15 16 17 18 20 25 26 27 28 29 30 31 32 33 34 35 36 37 38 39 40 41 42 43 44 45 46 47 48 49 50 51 53 54 55 56 57 58 59 60 61 62 63 64 65 66 67 68 69 70 71 72 73 74 75 76 77 78 79 80 81 82 83 84 85 86 87 88 89 90 92 93 94 95 96 97 98 99 100 101 102 104,
[215, size=1] 	 0.0029975444 	  1 2 3 4 5 6 7 8 9 10 11 12 13 14 15 16 17 18 19 20 21 22 23 24 25 26 27 28 29 30 31 32 33 34 35 36 37 38 39 40 41 42 43 44 45 46 47 48 49 50 51 52 53 54 55 56 57 58 59 60 61 62 63 64 65 66 67 68 69 70 71 72 73 74 75 76 77 78 79 80 81 82 83 84 85 86 87 88 89 90 91 92 93 94 95 96 97 98 99 100 101 102 104 105 106,
[216, size=2] 	 0.007689541 	  1 2 3 4 5 6 7 8 9 10 11 12 13 14 15 16 17 18 19 20 21 22 23 24 25 26 27 28 29 30 31 32 33 34 35 36 37 38 39 40 41 42 43 44 45 46 47 48 49 50 51 53 54 55 56 57 58 59 60 61 62 63 64 65 66 67 68 69 70 71 72 73 74 75 76 77 78 79 80 81 82 83 84 85 86 87 88 89 90 91 92 93 94 95 96 97 98 99 100 101 102 104 105 106,
[217, size=3] 	 0.0035793823 	  1 2 3 4 5 6 7 8 9 10 11 12 13 14 15 16 17 18 19 20 21 22 23 24 25 26 27 28 29 30 31 32 33 34 35 36 37 38 39 40 41 42 43 44 45 46 47 48 49 50 51 53 54 55 56 57 58 59 60 61 62 63 64 65 66 67 68 69 70 71 72 73 74 75 76 77 78 79 80 81 82 83 84 85 86 87 88 89 90 91 92 93 94 95 96 97 98 99 100 101 102 104 105,
[218, size=5] 	 6.2709925E-4 	  1 2 3 4 5 6 7 8 9 10 11 12 13 14 15 16 17 18 19 20 21 22 23 25 26 27 28 29 30 31 32 33 34 35 36 37 38 39 40 41 42 43 44 45 46 47 48 49 50 51 53 54 55 56 57 58 59 60 61 62 63 64 65 66 67 68 69 70 71 72 73 74 75 76 77 78 79 80 81 82 83 84 85 86 87 88 89 90 91 92 93 94 95 96 97 98 99 100 101 102 104,
[219, size=11] 	 1.7325068E-6 	  1 2 3 4 5 6 7 8 9 10 11 12 13 14 15 16 17 18 26 27 28 29 30 31 32 33 34 35 36 37 38 39 40 41 42 43 44 45 46 47 48 49 50 51 53 54 55 56 57 58 59 60 61 62 63 64 65 66 67 68 69 70 71 72 73 74 75 76 77 78 79 80 81 82 83 84 85 86 87 88 89 90 91 92 93 94 95 96 97 98 99 100 101 102 104,
[220, size=1] 	 0.019831005 	  1 2 3 4 5 6 7 8 9 10 11 12 13 14 15 16 17 18 19 20 21 22 23 24 25 26 27 28 29 30 31 32 33 34 35 36 37 38 39 40 41 42 43 44 45 46 47 48 49 50 51 53 54 55 56 57 58 59 60 61 62 63 64 65 66 67 68 69 70 71 72 73 74 75 76 77 78 79 80 81 82 83 84 85 86 87 88 89 90 91 92 93 94 95 96 97 98 99 100 101 102 103 104 105 106,
[221, size=2] 	 0.001496008 	  1 2 3 4 5 6 7 8 9 10 11 12 13 14 15 16 17 18 19 20 21 22 23 24 25 26 27 28 29 30 31 32 33 34 35 36 37 38 39 40 41 42 43 44 45 46 47 48 49 50 51 53 54 55 56 57 58 59 60 61 62 63 64 65 66 67 68 69 70 71 72 73 74 75 76 77 78 79 80 81 82 83 84 85 86 87 88 89 90 91 92 93 94 95 96 97 98 99 100 101 102 103 104 105,
[222, size=4] 	 3.446054E-4 	  1 2 3 4 5 6 7 8 9 10 11 12 13 14 15 16 17 18 19 20 21 22 23 25 26 27 28 29 30 31 32 33 34 35 36 37 38 39 40 41 42 43 44 45 46 47 48 49 50 51 53 54 55 56 57 58 59 60 61 62 63 64 65 66 67 68 69 70 71 72 73 74 75 76 77 78 79 80 81 82 83 84 85 86 87 88 89 90 91 92 93 94 95 96 97 98 99 100 101 102 103 104,
[223, size=31] 	 2.2939616E-4 	  1 2 3 4 5 6 7 8 9 10 11 12 13 14 15 16 17 18 44 48 49 50 51 53 54 55 56 57 58 59 60 61 62 63 64 65 66 67 68 69 70 71 72 73 74 75 76 77 78 79 80 81 82 83 84 85 86 87 88 89 90 91 92 93 94 95 96 97 98 99 100 101 102 103 104,
[224, size=33] 	 3.89411E-4 	  1 2 3 4 5 7 8 9 10 11 12 13 14 15 16 17 18 48 49 50 51 53 54 55 56 57 58 59 60 61 62 63 64 65 66 67 68 69 70 71 72 73 74 75 76 77 78 79 80 81 82 83 84 85 86 87 88 89 90 91 92 93 94 95 96 97 98 99 100 101 102 103 104,
[225, size=1] 	 0.021071032 	  1 2 3 4 5 6 7 8 9 10 11 12 13 14 15 16 17 18 19 20 21 22 23 24 25 26 27 28 29 30 31 32 33 34 35 36 37 38 39 40 41 42 43 44 45 46 47 48 49 50 51 52 53 54 55 56 57 58 59 60 61 62 63 64 65 66 67 68 69 70 71 72 73 74 75 76 77 78 79 80 81 82 83 84 85 86 87 88 89 90 91 92 93 94 95 96 97 98 99 100 101 102 103 104 105,
[226, size=4] 	 6.040604E-4 	  1 2 3 4 5 6 7 8 9 10 11 12 13 14 15 16 17 18 20 21 22 23 25 26 27 28 29 30 31 32 33 34 35 36 37 38 39 40 41 42 43 44 45 46 47 48 49 50 51 52 53 54 55 56 57 58 59 60 61 62 63 64 65 66 67 68 69 70 71 72 73 74 75 76 77 78 79 80 81 82 83 84 85 86 87 88 89 90 91 92 93 94 95 96 97 98 99 100 101 102 103 104,
[227, size=7] 	 2.1884867E-5 	  1 2 3 4 5 6 7 8 9 10 11 12 13 14 15 16 17 18 20 25 26 27 28 29 30 31 32 33 34 35 36 37 38 39 40 41 42 43 44 45 46 47 48 49 50 51 52 53 54 55 56 57 58 59 60 61 62 63 64 65 66 67 68 69 70 71 72 73 74 75 76 77 78 79 80 81 82 83 84 85 86 87 88 89 90 91 92 93 94 95 96 97 98 99 100 101 102 103 104,
[228, size=43] 	 1.5151844E-4 	  1 2 9 13 14 17 48 49 50 51 52 53 54 55 56 57 58 59 60 61 62 63 64 65 66 67 68 69 70 71 72 73 74 75 76 77 78 79 80 81 82 83 84 85 86 87 88 89 90 91 92 93 94 95 96 97 98 99 100 101 102 103 104,
[229, size=1] 	 0.026819836 	  1 2 3 4 5 6 7 8 9 10 11 12 13 14 15 16 17 18 19 20 21 22 23 24 25 26 27 28 29 30 31 32 33 34 35 36 37 38 39 40 41 42 43 44 45 46 47 48 49 50 51 52 53 54 55 56 57 58 59 60 61 62 63 64 65 66 67 68 69 70 71 72 73 74 75 76 77 78 79 80 81 82 83 84 85 86 87 88 89 90 91 92 93 94 95 96 97 98 99 100 101 102 103 104 106,
[230, size=4] 	 7.4683985E-4 	  1 2 3 4 5 6 7 8 9 10 11 12 13 14 15 16 17 18 20 22 23 25 26 27 28 29 30 31 32 33 34 35 36 37 38 39 40 41 42 43 44 45 46 47 48 49 50 51 52 53 54 55 56 57 58 59 60 61 62 63 64 65 66 67 68 69 70 71 72 73 74 75 76 77 78 79 80 81 82 83 84 85 86 87 88 89 90 91 92 93 94 95 96 97 98 99 100 101 102 103 104 106,
[231, size=2] 	 0.017868778 	  1 2 3 4 5 6 7 8 9 10 11 12 13 14 15 16 17 18 20 21 22 23 25 26 27 28 29 30 31 32 33 34 35 36 37 38 39 40 41 42 43 44 45 46 47 48 49 50 51 52 53 54 55 56 57 58 59 60 61 62 63 64 65 66 67 68 69 70 71 72 73 74 75 76 77 78 79 80 81 82 83 84 85 86 87 88 89 90 91 92 93 94 95 96 97 98 99 100 101 102 103 104 105 106,
[232, size=6] 	 0.036310155 	  1 2 3 4 5 6 7 8 9 10 11 12 13 14 15 16 17 18 25 26 27 28 29 30 31 32 33 34 35 36 37 38 39 40 41 42 43 44 45 46 47 48 49 50 51 52 53 54 55 56 57 58 59 60 61 62 63 64 65 66 67 68 69 70 71 72 73 74 75 76 77 78 79 80 81 82 83 84 85 86 87 88 89 90 91 92 93 94 95 96 97 98 99 100 101 102 103 104 105 106,
[233, size=29] 	 0.09428984 	  1 2 3 4 5 6 7 8 9 10 11 12 13 14 15 16 17 18 48 49 50 51 52 53 54 55 56 57 58 59 60 61 62 63 64 65 66 67 68 69 70 71 72 73 74 75 76 77 78 79 80 81 82 83 84 85 86 87 88 89 90 91 92 93 94 95 96 97 98 99 100 101 102 103 104 105 106,
[234, size=1] 	 5.571859E-4 	  1 2 3 4 5 6 7 8 9 10 11 12 13 14 15 16 17 18 20 21 22 23 24 25 26 27 28 29 30 31 32 33 34 35 36 37 38 39 40 41 42 43 44 45 46 47 48 49 50 51 52 53 54 55 56 57 58 59 60 61 62 63 64 65 66 67 68 69 70 71 72 73 74 75 76 77 78 79 80 81 82 83 84 85 86 87 88 89 90 91 92 93 94 95 96 97 98 99 100 101 102 103 104 105 106,
[235, size=2] 	 0.001178062 	  1 2 3 4 5 6 7 8 9 10 11 12 13 14 15 16 17 18 20 22 23 24 25 26 27 28 29 30 31 32 33 34 35 36 37 38 39 40 41 42 43 44 45 46 47 48 49 50 51 52 53 54 55 56 57 58 59 60 61 62 63 64 65 66 67 68 69 70 71 72 73 74 75 76 77 78 79 80 81 82 83 84 85 86 87 88 89 90 91 92 93 94 95 96 97 98 99 100 101 102 103 104 105 106,
[236, size=3] 	 1.646562E-4 	  1 2 3 4 5 6 7 8 9 10 11 12 13 14 15 16 17 18 20 22 24 25 26 27 28 29 30 31 32 33 34 35 36 37 38 39 40 41 42 43 44 45 46 47 48 49 50 51 52 53 54 55 56 57 58 59 60 61 62 63 64 65 66 67 68 69 70 71 72 73 74 75 76 77 78 79 80 81 82 83 84 85 86 87 88 89 90 91 92 93 94 95 96 97 98 99 100 101 102 103 104 105 106,
[237, size=1] 	 0.005151826 	  1 2 3 4 5 6 7 8 9 10 11 12 13 14 15 16 17 18 19 20 22 23 24 25 26 27 28 29 30 31 32 33 34 35 36 37 38 39 40 41 42 43 44 45 46 47 48 49 50 51 52 53 54 55 56 57 58 59 60 61 62 63 64 65 66 67 68 69 70 71 72 73 74 75 76 77 78 79 80 81 82 83 84 85 86 87 88 89 90 91 92 93 94 95 96 97 98 99 100 101 102 103 104 105 106,
[238, size=2] 	 0.005461598 	  1 2 3 4 5 6 7 8 9 10 11 12 13 14 15 16 17 18 19 20 22 24 25 26 27 28 29 30 31 32 33 34 35 36 37 38 39 40 41 42 43 44 45 46 47 48 49 50 51 52 53 54 55 56 57 58 59 60 61 62 63 64 65 66 67 68 69 70 71 72 73 74 75 76 77 78 79 80 81 82 83 84 85 86 87 88 89 90 91 92 93 94 95 96 97 98 99 100 101 102 103 104 105 106,
[239, size=4] 	 0.0047867536 	  1 2 3 4 5 6 7 8 9 10 11 12 13 14 15 16 17 18 19 24 25 26 27 28 29 30 31 32 33 34 35 36 37 38 39 40 41 42 43 44 45 46 47 48 49 50 51 52 53 54 55 56 57 58 59 60 61 62 63 64 65 66 67 68 69 70 71 72 73 74 75 76 77 78 79 80 81 82 83 84 85 86 87 88 89 90 91 92 93 94 95 96 97 98 99 100 101 102 103 104 105 106,
[240, size=5] 	 2.0145361E-4 	  1 2 3 4 5 6 7 8 9 10 11 12 13 14 15 16 17 18 19 24 26 27 28 29 30 31 32 33 34 35 36 37 38 39 40 41 42 43 44 45 46 47 48 49 50 51 52 53 54 55 56 57 58 59 60 61 62 63 64 65 66 67 68 69 70 71 72 73 74 75 76 77 78 79 80 81 82 83 84 85 86 87 88 89 90 91 92 93 94 95 96 97 98 99 100 101 102 103 104 105 106,
[241, size=1] 	 0.00429576 	  1 2 3 4 5 6 7 8 9 10 11 12 13 14 15 16 17 18 19 20 21 22 24 25 26 27 28 29 30 31 32 33 34 35 36 37 38 39 40 41 42 43 44 45 46 47 48 49 50 51 52 53 54 55 56 57 58 59 60 61 62 63 64 65 66 67 68 69 70 71 72 73 74 75 76 77 78 79 80 81 82 83 84 85 86 87 88 89 90 91 92 93 94 95 96 97 98 99 100 101 102 103 104 105 106,
[242, size=3] 	 0.0035289326 	  1 2 3 4 5 6 7 8 9 10 11 12 13 14 15 16 17 18 19 21 24 25 26 27 28 29 30 31 32 33 34 35 36 37 38 39 40 41 42 43 44 45 46 47 48 49 50 51 52 53 54 55 56 57 58 59 60 61 62 63 64 65 66 67 68 69 70 71 72 73 74 75 76 77 78 79 80 81 82 83 84 85 86 87 88 89 90 91 92 93 94 95 96 97 98 99 100 101 102 103 104 105 106,
[243, size=1] 	 0.008209609 	  1 2 3 4 5 6 7 8 9 10 11 12 13 14 15 16 17 18 19 20 21 23 24 25 26 27 28 29 30 31 32 33 34 35 36 37 38 39 40 41 42 43 44 45 46 47 48 49 50 51 52 53 54 55 56 57 58 59 60 61 62 63 64 65 66 67 68 69 70 71 72 73 74 75 76 77 78 79 80 81 82 83 84 85 86 87 88 89 90 91 92 93 94 95 96 97 98 99 100 101 102 103 104 105 106,
[244, size=3] 	 6.8385684E-4 	  1 2 3 4 5 6 7 8 9 10 11 12 13 14 15 16 17 18 19 21 23 24 26 27 28 29 30 31 32 33 34 35 36 37 38 39 40 41 42 43 44 45 46 47 48 49 50 51 52 53 54 55 56 57 58 59 60 61 62 63 64 65 66 67 68 69 70 71 72 73 74 75 76 77 78 79 80 81 82 83 84 85 86 87 88 89 90 91 92 93 94 95 96 97 98 99 100 101 102 103 104 105 106,
[245, size=1] 	 0.009922324 	  1 2 3 4 5 6 7 8 9 10 11 12 13 14 15 16 17 18 19 21 22 23 24 25 26 27 28 29 30 31 32 33 34 35 36 37 38 39 40 41 42 43 44 45 46 47 48 49 50 51 52 53 54 55 56 57 58 59 60 61 62 63 64 65 66 67 68 69 70 71 72 73 74 75 76 77 78 79 80 81 82 83 84 85 86 87 88 89 90 91 92 93 94 95 96 97 98 99 100 101 102 103 104 105 106,
[246, size=2] 	 0.0029884456 	  1 2 3 4 5 6 7 8 9 10 11 12 13 14 15 16 17 18 19 21 22 23 24 26 27 28 29 30 31 32 33 34 35 36 37 38 39 40 41 42 43 44 45 46 47 48 49 50 51 52 53 54 55 56 57 58 59 60 61 62 63 64 65 66 67 68 69 70 71 72 73 74 75 76 77 78 79 80 81 82 83 84 85 86 87 88 89 90 91 92 93 94 95 96 97 98 99 100 101 102 103 104 105 106,
[247, size=13] 	 6.9424714E-4 	  1 2 3 4 5 6 7 8 9 10 11 12 13 14 15 16 17 18 19 21 22 23 24 26 27 30 31 41 42 43 44 45 46 47 48 49 50 51 52 53 54 55 56 57 58 59 60 61 62 63 64 65 66 67 68 69 70 71 72 73 74 75 76 77 78 79 80 81 82 83 84 85 86 87 88 89 90 91 92 93 94 95 96 97 98 99 100 101 102 103 104 105 106,
[248, size=1] 	 0.024768533 	  1 2 3 4 5 6 7 8 9 10 11 12 13 14 15 16 17 18 19 20 21 22 23 24 26 27 28 29 30 31 32 33 34 35 36 37 38 39 40 41 42 43 44 45 46 47 48 49 50 51 52 53 54 55 56 57 58 59 60 61 62 63 64 65 66 67 68 69 70 71 72 73 74 75 76 77 78 79 80 81 82 83 84 85 86 87 88 89 90 91 92 93 94 95 96 97 98 99 100 101 102 103 104 105 106,
[249, size=2] 	 0.016706493 	  1 2 3 4 5 6 7 8 9 10 11 12 13 14 15 16 17 18 19 20 21 22 23 24 26 27 28 29 30 31 32 33 34 36 37 38 39 40 41 42 43 44 45 46 47 48 49 50 51 52 53 54 55 56 57 58 59 60 61 62 63 64 65 66 67 68 69 70 71 72 73 74 75 76 77 78 79 80 81 82 83 84 85 86 87 88 89 90 91 92 93 94 95 96 97 98 99 100 101 102 103 104 105 106,
[250, size=3] 	 0.0025997253 	  1 2 3 4 5 6 7 8 9 10 11 12 13 14 15 16 17 18 19 20 21 22 23 24 26 27 28 29 30 31 33 34 36 37 38 39 40 41 42 43 44 45 46 47 48 49 50 51 52 53 54 55 56 57 58 59 60 61 62 63 64 65 66 67 68 69 70 71 72 73 74 75 76 77 78 79 80 81 82 83 84 85 86 87 88 89 90 91 92 93 94 95 96 97 98 99 100 101 102 103 104 105 106,
[251, size=4] 	 0.005811753 	  1 2 3 4 5 6 7 8 9 10 11 12 13 14 15 16 17 18 19 20 21 22 23 24 26 27 28 29 30 31 33 34 36 37 38 40 41 42 43 44 45 46 47 48 49 50 51 52 53 54 55 56 57 58 59 60 61 62 63 64 65 66 67 68 69 70 71 72 73 74 75 76 77 78 79 80 81 82 83 84 85 86 87 88 89 90 91 92 93 94 95 96 97 98 99 100 101 102 103 104 105 106,
[252, size=6] 	 0.015420658 	  1 2 3 4 5 6 7 8 9 10 11 12 13 14 15 16 17 18 19 20 21 22 23 24 26 27 28 30 31 33 34 36 38 40 41 42 43 44 45 46 47 48 49 50 51 52 53 54 55 56 57 58 59 60 61 62 63 64 65 66 67 68 69 70 71 72 73 74 75 76 77 78 79 80 81 82 83 84 85 86 87 88 89 90 91 92 93 94 95 96 97 98 99 100 101 102 103 104 105 106,
[253, size=15] 	 0.024092069 	  1 2 3 4 5 6 7 8 9 10 11 12 13 14 15 16 17 18 19 20 21 22 23 24 31 41 42 43 44 45 46 47 48 49 50 51 52 53 54 55 56 57 58 59 60 61 62 63 64 65 66 67 68 69 70 71 72 73 74 75 76 77 78 79 80 81 82 83 84 85 86 87 88 89 90 91 92 93 94 95 96 97 98 99 100 101 102 103 104 105 106,
[254, size=16] 	 0.0119948555 	  1 2 3 4 5 6 7 8 9 10 11 12 13 14 15 16 17 18 19 20 21 22 23 24 31 41 42 44 45 46 47 48 49 50 51 52 53 54 55 56 57 58 59 60 61 62 63 64 65 66 67 68 69 70 71 72 73 74 75 76 77 78 79 80 81 82 83 84 85 86 87 88 89 90 91 92 93 94 95 96 97 98 99 100 101 102 103 104 105 106,
[255, size=1] 	 0.013557574 	  1 2 3 4 5 6 7 8 9 10 11 12 13 14 15 16 17 18 19 20 21 22 23 24 25 26 27 28 29 30 31 32 33 34 36 37 38 39 40 41 42 43 44 45 46 47 48 49 50 51 52 53 54 55 56 57 58 59 60 61 62 63 64 65 66 67 68 69 70 71 72 73 74 75 76 77 78 79 80 81 82 83 84 85 86 87 88 89 90 91 92 93 94 95 96 97 98 99 100 101 102 103 104 105 106,
[256, size=4] 	 0.002081989 	  1 2 3 4 5 6 7 8 9 10 11 12 13 14 15 16 17 18 19 20 21 22 23 24 25 26 27 28 29 30 31 33 34 36 38 40 41 42 43 44 45 46 47 48 49 50 51 52 53 54 55 56 57 58 59 60 61 62 63 64 65 66 67 68 69 70 71 72 73 74 75 76 77 78 79 80 81 82 83 84 85 86 87 88 89 90 91 92 93 94 95 96 97 98 99 100 101 102 103 104 105 106,
[257, size=14] 	 6.814263E-4 	  1 2 3 4 5 6 7 8 9 10 11 12 13 14 15 16 17 18 19 20 21 22 23 24 25 31 41 42 43 44 45 46 47 48 49 50 51 52 53 54 55 56 57 58 59 60 61 62 63 64 65 66 67 68 69 70 71 72 73 74 75 76 77 78 79 80 81 82 83 84 85 86 87 88 89 90 91 92 93 94 95 96 97 98 99 100 101 102 103 104 105 106,
[258, size=1] 	 0.0029993523 	  1 2 3 4 5 6 7 8 9 10 11 12 13 14 15 16 17 18 19 20 21 22 23 24 25 26 27 28 29 30 31 33 34 35 36 37 38 39 40 41 42 43 44 45 46 47 48 49 50 51 52 53 54 55 56 57 58 59 60 61 62 63 64 65 66 67 68 69 70 71 72 73 74 75 76 77 78 79 80 81 82 83 84 85 86 87 88 89 90 91 92 93 94 95 96 97 98 99 100 101 102 103 104 105 106,
[259, size=2] 	 0.005850028 	  1 2 3 4 5 6 7 8 9 10 11 12 13 14 15 16 17 18 19 20 21 22 23 24 25 26 27 28 29 30 31 33 34 35 36 37 38 40 41 42 43 44 45 46 47 48 49 50 51 52 53 54 55 56 57 58 59 60 61 62 63 64 65 66 67 68 69 70 71 72 73 74 75 76 77 78 79 80 81 82 83 84 85 86 87 88 89 90 91 92 93 94 95 96 97 98 99 100 101 102 103 104 105 106,
[260, size=3] 	 0.0032052412 	  1 2 3 4 5 6 7 8 9 10 11 12 13 14 15 16 17 18 19 20 21 22 23 24 25 26 27 28 29 30 31 33 34 35 36 38 40 41 42 43 44 45 46 47 48 49 50 51 52 53 54 55 56 57 58 59 60 61 62 63 64 65 66 67 68 69 70 71 72 73 74 75 76 77 78 79 80 81 82 83 84 85 86 87 88 89 90 91 92 93 94 95 96 97 98 99 100 101 102 103 104 105 106,
[261, size=4] 	 0.0113321375 	  1 2 3 4 5 6 7 8 9 10 11 12 13 14 15 16 17 18 19 20 21 22 23 24 25 26 27 28 30 31 33 34 35 36 38 40 41 42 43 44 45 46 47 48 49 50 51 52 53 54 55 56 57 58 59 60 61 62 63 64 65 66 67 68 69 70 71 72 73 74 75 76 77 78 79 80 81 82 83 84 85 86 87 88 89 90 91 92 93 94 95 96 97 98 99 100 101 102 103 104 105 106,
[262, size=6] 	 0.0014616865 	  1 2 3 4 5 6 7 8 9 10 11 12 13 14 15 16 17 18 19 20 21 22 23 24 25 26 27 30 31 33 34 35 36 38 41 42 43 44 45 46 47 48 49 50 51 52 53 54 55 56 57 58 59 60 61 62 63 64 65 66 67 68 69 70 71 72 73 74 75 76 77 78 79 80 81 82 83 84 85 86 87 88 89 90 91 92 93 94 95 96 97 98 99 100 101 102 103 104 105 106,
[263, size=12] 	 0.0021984177 	  1 2 3 4 5 6 7 8 9 10 11 12 13 14 15 16 17 18 19 20 21 22 23 24 25 30 31 35 41 42 43 44 45 46 47 48 49 50 51 52 53 54 55 56 57 58 59 60 61 62 63 64 65 66 67 68 69 70 71 72 73 74 75 76 77 78 79 80 81 82 83 84 85 86 87 88 89 90 91 92 93 94 95 96 97 98 99 100 101 102 103 104 105 106,
[264, size=14] 	 0.0028679979 	  1 2 3 4 5 6 7 8 9 10 11 12 13 14 15 16 17 18 19 20 21 22 23 24 25 31 35 41 42 44 45 46 47 48 49 50 51 52 53 54 55 56 57 58 59 60 61 62 63 64 65 66 67 68 69 70 71 72 73 74 75 76 77 78 79 80 81 82 83 84 85 86 87 88 89 90 91 92 93 94 95 96 97 98 99 100 101 102 103 104 105 106,
[265, size=1] 	 9.4011506E-5 	  1 2 3 4 5 6 7 8 9 10 11 12 13 14 15 16 17 18 19 20 21 22 23 24 25 26 27 28 29 30 31 32 33 34 35 36 37 38 40 41 42 43 44 45 46 47 48 49 50 51 52 53 54 55 56 57 58 59 60 61 62 63 64 65 66 67 68 69 70 71 72 73 74 75 76 77 78 79 80 81 82 83 84 85 86 87 88 89 90 91 92 93 94 95 96 97 98 99 100 101 102 103 104 105 106,
[266, size=4] 	 0.0025059558 	  1 2 3 4 5 6 7 8 9 10 11 12 13 14 15 16 17 18 19 20 21 22 23 24 25 26 27 30 31 32 33 34 35 36 38 40 41 42 43 44 45 46 47 48 49 50 51 52 53 54 55 56 57 58 59 60 61 62 63 64 65 66 67 68 69 70 71 72 73 74 75 76 77 78 79 80 81 82 83 84 85 86 87 88 89 90 91 92 93 94 95 96 97 98 99 100 101 102 103 104 105 106,
[267, size=1] 	 0.003074371 	  1 2 3 4 5 6 7 8 9 10 11 12 13 14 15 16 17 18 19 20 21 22 23 24 25 26 27 28 29 30 31 32 33 34 35 36 38 39 40 41 42 43 44 45 46 47 48 49 50 51 52 53 54 55 56 57 58 59 60 61 62 63 64 65 66 67 68 69 70 71 72 73 74 75 76 77 78 79 80 81 82 83 84 85 86 87 88 89 90 91 92 93 94 95 96 97 98 99 100 101 102 103 104 105 106,
[268, size=2] 	 9.782357E-4 	  1 2 3 4 5 6 7 8 9 10 11 12 13 14 15 16 17 18 19 20 21 22 23 24 25 26 27 28 30 31 32 33 34 35 36 38 39 40 41 42 43 44 45 46 47 48 49 50 51 52 53 54 55 56 57 58 59 60 61 62 63 64 65 66 67 68 69 70 71 72 73 74 75 76 77 78 79 80 81 82 83 84 85 86 87 88 89 90 91 92 93 94 95 96 97 98 99 100 101 102 103 104 105 106,
[269, size=3] 	 1.568717E-4 	  1 2 3 4 5 6 7 8 9 10 11 12 13 14 15 16 17 18 19 20 21 22 23 24 25 26 27 30 31 32 33 34 35 36 38 39 40 41 42 43 44 45 46 47 48 49 50 51 52 53 54 55 56 57 58 59 60 61 62 63 64 65 66 67 68 69 70 71 72 73 74 75 76 77 78 79 80 81 82 83 84 85 86 87 88 89 90 91 92 93 94 95 96 97 98 99 100 101 102 103 104 105 106,
[270, size=2] 	 4.362178E-4 	  1 2 3 4 5 6 7 8 9 10 11 12 13 14 15 16 17 18 19 20 21 22 23 24 25 26 27 30 31 32 33 34 35 36 37 38 39 40 41 42 43 44 45 46 47 48 49 50 51 52 53 54 55 56 57 58 59 60 61 62 63 64 65 66 67 68 69 70 71 72 73 74 75 76 77 78 79 80 81 82 83 84 85 86 87 88 89 90 91 92 93 94 95 96 97 98 99 100 101 102 103 104 105 106,
[271, size=6] 	 0.008835587 	  1 2 3 4 5 6 7 8 9 10 11 12 13 14 15 16 17 18 19 20 21 22 23 24 25 26 27 30 31 32 33 35 37 39 41 42 43 44 45 46 47 48 49 50 51 52 53 54 55 56 57 58 59 60 61 62 63 64 65 66 67 68 69 70 71 72 73 74 75 76 77 78 79 80 81 82 83 84 85 86 87 88 89 90 91 92 93 94 95 96 97 98 99 100 101 102 103 104 105 106,
[272, size=2] 	 0.004602873 	  1 2 3 4 5 6 7 8 9 10 11 12 13 14 15 16 17 18 19 20 21 22 23 24 25 26 27 29 30 31 32 33 34 35 36 37 38 39 41 42 43 44 45 46 47 48 49 50 51 52 53 54 55 56 57 58 59 60 61 62 63 64 65 66 67 68 69 70 71 72 73 74 75 76 77 78 79 80 81 82 83 84 85 86 87 88 89 90 91 92 93 94 95 96 97 98 99 100 101 102 103 104 105 106,
[273, size=3] 	 0.003788819 	  1 2 3 4 5 6 7 8 9 10 11 12 13 14 15 16 17 18 19 20 21 22 23 24 25 26 27 29 30 31 32 33 34 35 37 38 39 41 42 43 44 45 46 47 48 49 50 51 52 53 54 55 56 57 58 59 60 61 62 63 64 65 66 67 68 69 70 71 72 73 74 75 76 77 78 79 80 81 82 83 84 85 86 87 88 89 90 91 92 93 94 95 96 97 98 99 100 101 102 103 104 105 106,
[274, size=4] 	 0.008103332 	  1 2 3 4 5 6 7 8 9 10 11 12 13 14 15 16 17 18 19 20 21 22 23 24 25 26 27 29 30 31 32 33 35 37 38 39 41 42 43 44 45 46 47 48 49 50 51 52 53 54 55 56 57 58 59 60 61 62 63 64 65 66 67 68 69 70 71 72 73 74 75 76 77 78 79 80 81 82 83 84 85 86 87 88 89 90 91 92 93 94 95 96 97 98 99 100 101 102 103 104 105 106,
[275, size=5] 	 0.008404744 	  1 2 3 4 5 6 7 8 9 10 11 12 13 14 15 16 17 18 19 20 21 22 23 24 25 26 27 29 30 31 32 33 35 37 39 41 42 43 44 45 46 47 48 49 50 51 52 53 54 55 56 57 58 59 60 61 62 63 64 65 66 67 68 69 70 71 72 73 74 75 76 77 78 79 80 81 82 83 84 85 86 87 88 89 90 91 92 93 94 95 96 97 98 99 100 101 102 103 104 105 106,
[276, size=9] 	 0.0070368154 	  1 2 3 4 5 6 7 8 9 10 11 12 13 14 15 16 17 18 19 20 21 22 23 24 25 29 31 32 35 37 39 41 42 43 44 45 46 47 48 49 50 51 52 53 54 55 56 57 58 59 60 61 62 63 64 65 66 67 68 69 70 71 72 73 74 75 76 77 78 79 80 81 82 83 84 85 86 87 88 89 90 91 92 93 94 95 96 97 98 99 100 101 102 103 104 105 106,
[277, size=1] 	 0.0039236434 	  1 2 3 4 5 6 7 8 9 10 11 12 13 14 15 16 17 18 19 20 21 22 23 24 25 26 27 28 29 30 31 32 33 34 35 36 37 38 39 41 42 43 44 45 46 47 48 49 50 51 52 53 54 55 56 57 58 59 60 61 62 63 64 65 66 67 68 69 70 71 72 73 74 75 76 77 78 79 80 81 82 83 84 85 86 87 88 89 90 91 92 93 94 95 96 97 98 99 100 101 102 103 104 105 106,
[278, size=4] 	 0.0050574346 	  1 2 3 4 5 6 7 8 9 10 11 12 13 14 15 16 17 18 19 20 21 22 23 24 25 26 27 28 29 30 31 32 33 35 37 39 41 42 43 44 45 46 47 48 49 50 51 52 53 54 55 56 57 58 59 60 61 62 63 64 65 66 67 68 69 70 71 72 73 74 75 76 77 78 79 80 81 82 83 84 85 86 87 88 89 90 91 92 93 94 95 96 97 98 99 100 101 102 103 104 105 106,
[279, size=7] 	 3.9963968E-4 	  1 2 3 4 5 6 7 8 9 10 11 12 13 14 15 16 17 18 19 20 21 22 23 24 25 28 29 30 31 32 35 37 39 41 42 43 44 45 46 47 48 49 50 51 52 53 54 55 56 57 58 59 60 61 62 63 64 65 66 67 68 69 70 71 72 73 74 75 76 77 78 79 80 81 82 83 84 85 86 87 88 89 90 91 92 93 94 95 96 97 98 99 100 101 102 103 104 105 106,
[280, size=1] 	 0.004383988 	  1 2 3 4 5 6 7 8 9 10 11 12 13 14 15 16 17 18 19 20 21 22 23 24 25 26 27 28 29 30 31 32 33 34 35 37 38 39 40 41 42 43 44 45 46 47 48 49 50 51 52 53 54 55 56 57 58 59 60 61 62 63 64 65 66 67 68 69 70 71 72 73 74 75 76 77 78 79 80 81 82 83 84 85 86 87 88 89 90 91 92 93 94 95 96 97 98 99 100 101 102 103 104 105 106,
[281, size=2] 	 1.3831488E-4 	  1 2 3 4 5 6 7 8 9 10 11 12 13 14 15 16 17 18 19 20 21 22 23 24 25 26 27 28 29 30 31 32 33 35 37 38 39 40 41 42 43 44 45 46 47 48 49 50 51 52 53 54 55 56 57 58 59 60 61 62 63 64 65 66 67 68 69 70 71 72 73 74 75 76 77 78 79 80 81 82 83 84 85 86 87 88 89 90 91 92 93 94 95 96 97 98 99 100 101 102 103 104 105 106,
[282, size=3] 	 0.0026101633 	  1 2 3 4 5 6 7 8 9 10 11 12 13 14 15 16 17 18 19 20 21 22 23 24 25 26 27 28 29 30 31 32 33 35 37 39 40 41 42 43 44 45 46 47 48 49 50 51 52 53 54 55 56 57 58 59 60 61 62 63 64 65 66 67 68 69 70 71 72 73 74 75 76 77 78 79 80 81 82 83 84 85 86 87 88 89 90 91 92 93 94 95 96 97 98 99 100 101 102 103 104 105 106,
[283, size=6] 	 0.0021347194 	  1 2 3 4 5 6 7 8 9 10 11 12 13 14 15 16 17 18 19 20 21 22 23 24 25 28 29 30 31 32 35 37 39 40 41 42 43 44 45 46 47 48 49 50 51 52 53 54 55 56 57 58 59 60 61 62 63 64 65 66 67 68 69 70 71 72 73 74 75 76 77 78 79 80 81 82 83 84 85 86 87 88 89 90 91 92 93 94 95 96 97 98 99 100 101 102 103 104 105 106,
[284, size=1] 	 0.005590178 	  1 2 3 4 5 6 7 8 9 10 11 12 13 14 15 16 17 18 19 20 21 22 23 24 25 26 27 28 29 30 31 32 33 35 36 37 38 39 40 41 42 43 44 45 46 47 48 49 50 51 52 53 54 55 56 57 58 59 60 61 62 63 64 65 66 67 68 69 70 71 72 73 74 75 76 77 78 79 80 81 82 83 84 85 86 87 88 89 90 91 92 93 94 95 96 97 98 99 100 101 102 103 104 105 106,
[285, size=2] 	 0.001820883 	  1 2 3 4 5 6 7 8 9 10 11 12 13 14 15 16 17 18 19 20 21 22 23 24 25 26 27 28 29 30 31 32 33 35 36 37 39 40 41 42 43 44 45 46 47 48 49 50 51 52 53 54 55 56 57 58 59 60 61 62 63 64 65 66 67 68 69 70 71 72 73 74 75 76 77 78 79 80 81 82 83 84 85 86 87 88 89 90 91 92 93 94 95 96 97 98 99 100 101 102 103 104 105 106,
[286, size=1] 	 0.0048328005 	  1 2 3 4 5 6 7 8 9 10 11 12 13 14 15 16 17 18 19 20 21 22 23 24 25 26 27 28 29 30 31 32 33 34 35 36 37 39 40 41 42 43 44 45 46 47 48 49 50 51 52 53 54 55 56 57 58 59 60 61 62 63 64 65 66 67 68 69 70 71 72 73 74 75 76 77 78 79 80 81 82 83 84 85 86 87 88 89 90 91 92 93 94 95 96 97 98 99 100 101 102 103 104 105 106,
[287, size=2] 	 0.0018440593 	  1 2 3 4 5 6 7 8 9 10 11 12 13 14 15 16 17 18 19 20 21 22 23 24 25 26 27 28 29 30 31 32 34 35 36 37 39 40 41 42 43 44 45 46 47 48 49 50 51 52 53 54 55 56 57 58 59 60 61 62 63 64 65 66 67 68 69 70 71 72 73 74 75 76 77 78 79 80 81 82 83 84 85 86 87 88 89 90 91 92 93 94 95 96 97 98 99 100 101 102 103 104 105 106,
[288, size=5] 	 0.0026234912 	  1 2 3 4 5 6 7 8 9 10 11 12 13 14 15 16 17 18 19 20 21 22 23 24 25 28 29 31 32 34 35 36 37 39 40 41 42 43 44 45 46 47 48 49 50 51 52 53 54 55 56 57 58 59 60 61 62 63 64 65 66 67 68 69 70 71 72 73 74 75 76 77 78 79 80 81 82 83 84 85 86 87 88 89 90 91 92 93 94 95 96 97 98 99 100 101 102 103 104 105 106,
[289, size=1] 	 0.0022746925 	  1 2 3 4 5 6 7 8 9 10 11 12 13 14 15 16 17 18 19 20 21 22 23 24 25 26 27 28 29 30 31 32 34 35 36 37 38 39 40 41 42 43 44 45 46 47 48 49 50 51 52 53 54 55 56 57 58 59 60 61 62 63 64 65 66 67 68 69 70 71 72 73 74 75 76 77 78 79 80 81 82 83 84 85 86 87 88 89 90 91 92 93 94 95 96 97 98 99 100 101 102 103 104 105 106,
[290, size=4] 	 0.015936848 	  1 2 3 4 5 6 7 8 9 10 11 12 13 14 15 16 17 18 19 20 21 22 23 24 25 28 29 31 32 34 35 36 37 38 39 40 41 42 43 44 45 46 47 48 49 50 51 52 53 54 55 56 57 58 59 60 61 62 63 64 65 66 67 68 69 70 71 72 73 74 75 76 77 78 79 80 81 82 83 84 85 86 87 88 89 90 91 92 93 94 95 96 97 98 99 100 101 102 103 104 105 106,
[291, size=1] 	 9.606794E-4 	  1 2 3 4 5 6 7 8 9 10 11 12 13 14 15 16 17 18 19 20 21 22 23 24 25 27 28 29 30 31 32 33 34 35 36 37 38 39 40 41 42 43 44 45 46 47 48 49 50 51 52 53 54 55 56 57 58 59 60 61 62 63 64 65 66 67 68 69 70 71 72 73 74 75 76 77 78 79 80 81 82 83 84 85 86 87 88 89 90 91 92 93 94 95 96 97 98 99 100 101 102 103 104 105 106,
[292, size=2] 	 0.0010278361 	  1 2 3 4 5 6 7 8 9 10 11 12 13 14 15 16 17 18 19 20 21 22 23 24 25 28 29 30 31 32 33 34 35 36 37 38 39 40 41 42 43 44 45 46 47 48 49 50 51 52 53 54 55 56 57 58 59 60 61 62 63 64 65 66 67 68 69 70 71 72 73 74 75 76 77 78 79 80 81 82 83 84 85 86 87 88 89 90 91 92 93 94 95 96 97 98 99 100 101 102 103 104 105 106,
[293, size=3] 	 4.0276453E-4 	  1 2 3 4 5 6 7 8 9 10 11 12 13 14 15 16 17 18 19 20 21 22 23 24 25 28 29 31 32 33 34 35 36 37 38 39 40 41 42 43 44 45 46 47 48 49 50 51 52 53 54 55 56 57 58 59 60 61 62 63 64 65 66 67 68 69 70 71 72 73 74 75 76 77 78 79 80 81 82 83 84 85 86 87 88 89 90 91 92 93 94 95 96 97 98 99 100 101 102 103 104 105 106,
[294, size=1] 	 0.0046225744 	  1 2 3 4 5 6 7 8 9 10 11 12 13 14 15 16 17 18 19 20 21 22 23 24 25 26 28 29 30 31 32 33 34 35 36 37 38 39 40 41 42 43 44 45 46 47 48 49 50 51 52 53 54 55 56 57 58 59 60 61 62 63 64 65 66 67 68 69 70 71 72 73 74 75 76 77 78 79 80 81 82 83 84 85 86 87 88 89 90 91 92 93 94 95 96 97 98 99 100 101 102 103 104 105 106,
[295, size=2] 	 0.0024120302 	  1 2 3 4 5 6 7 8 9 10 11 12 13 14 15 16 17 18 19 20 21 22 23 24 25 26 28 29 31 32 33 34 35 36 37 38 39 40 41 42 43 44 45 46 47 48 49 50 51 52 53 54 55 56 57 58 59 60 61 62 63 64 65 66 67 68 69 70 71 72 73 74 75 76 77 78 79 80 81 82 83 84 85 86 87 88 89 90 91 92 93 94 95 96 97 98 99 100 101 102 103 104 105 106,
[296, size=1] 	 0.0032415672 	  1 2 3 4 5 6 7 8 9 10 11 12 13 14 15 16 17 18 19 20 21 22 23 24 25 26 27 28 29 31 32 33 34 35 36 37 38 39 40 41 42 43 44 45 46 47 48 49 50 51 52 53 54 55 56 57 58 59 60 61 62 63 64 65 66 67 68 69 70 71 72 73 74 75 76 77 78 79 80 81 82 83 84 85 86 87 88 89 90 91 92 93 94 95 96 97 98 99 100 101 102 103 104 105 106,
[297, size=1] 	 0.027997501 	  1 2 3 4 5 6 7 8 9 10 11 12 13 14 15 16 17 18 19 20 21 22 23 24 25 26 27 28 29 30 31 32 33 34 35 36 37 38 39 40 41 42 44 45 46 47 48 49 50 51 52 53 54 55 56 57 58 59 60 61 62 63 64 65 66 67 68 69 70 71 72 73 74 75 76 77 78 79 80 81 82 83 84 85 86 87 88 89 90 91 92 93 94 95 96 97 98 99 100 101 102 103 104 105 106,
[298, size=5] 	 4.9755297E-5 	  1 2 3 4 5 6 7 8 9 10 11 12 13 14 15 16 17 18 19 20 21 22 23 24 25 26 27 28 29 30 32 33 34 35 36 37 38 39 40 41 42 44 48 49 50 51 52 53 54 55 56 57 58 59 60 61 62 63 64 65 66 67 68 69 70 71 72 73 74 75 76 77 78 79 80 81 82 83 84 85 86 87 88 89 90 91 92 93 94 95 96 97 98 99 100 101 102 103 104 105 106,
[299, size=8] 	 0.021768374 	  1 2 3 4 5 6 7 8 9 10 11 12 13 14 15 16 17 18 19 20 21 22 23 24 25 26 27 28 29 30 32 33 34 35 36 37 38 39 40 48 49 50 51 52 53 54 55 56 57 58 59 60 61 62 63 64 65 66 67 68 69 70 71 72 73 74 75 76 77 78 79 80 81 82 83 84 85 86 87 88 89 90 91 92 93 94 95 96 97 98 99 100 101 102 103 104 105 106,
[300, size=1] 	 0.0077501643 	  1 2 3 4 5 6 7 8 9 10 11 12 13 14 15 16 17 18 19 20 21 22 23 24 25 26 27 28 29 30 31 32 33 34 35 36 37 38 39 40 41 42 43 44 45 46 48 49 50 51 52 53 54 55 56 57 58 59 60 61 62 63 64 65 66 67 68 69 70 71 72 73 74 75 76 77 78 79 80 81 82 83 84 85 86 87 88 89 90 91 92 93 94 95 96 97 98 99 100 101 102 103 104 105 106,
[301, size=7] 	 0.012175556 	  1 2 3 4 5 6 7 8 9 10 11 12 13 14 15 16 17 18 19 20 21 22 23 24 25 26 27 28 29 30 32 33 34 35 36 37 38 39 40 43 48 49 50 51 52 53 54 55 56 57 58 59 60 61 62 63 64 65 66 67 68 69 70 71 72 73 74 75 76 77 78 79 80 81 82 83 84 85 86 87 88 89 90 91 92 93 94 95 96 97 98 99 100 101 102 103 104 105 106,
[302, size=1] 	 3.3182875E-4 	  1 2 3 4 5 6 7 8 9 10 11 12 13 14 15 16 17 18 19 20 21 22 23 24 25 26 27 28 29 30 31 32 33 34 35 36 37 38 39 40 41 42 43 44 45 47 48 49 50 51 52 53 54 55 56 57 58 59 60 61 62 63 64 65 66 67 68 69 70 71 72 73 74 75 76 77 78 79 80 81 82 83 84 85 86 87 88 89 90 91 92 93 94 95 96 97 98 99 100 101 102 103 104 105 106,
[303, size=2] 	 0.0020912758 	  1 2 3 4 5 6 7 8 9 10 11 12 13 14 15 16 17 18 19 20 21 22 23 24 25 26 27 28 29 30 31 32 33 34 35 36 37 38 39 40 41 42 43 44 47 48 49 50 51 52 53 54 55 56 57 58 59 60 61 62 63 64 65 66 67 68 69 70 71 72 73 74 75 76 77 78 79 80 81 82 83 84 85 86 87 88 89 90 91 92 93 94 95 96 97 98 99 100 101 102 103 104 105 106,
[304, size=3] 	 6.9062976E-4 	  1 2 3 4 5 6 7 8 9 10 11 12 13 14 15 16 17 18 19 20 21 22 23 24 25 26 27 28 29 30 32 33 34 35 36 37 38 39 40 41 42 43 44 47 48 49 50 51 52 53 54 55 56 57 58 59 60 61 62 63 64 65 66 67 68 69 70 71 72 73 74 75 76 77 78 79 80 81 82 83 84 85 86 87 88 89 90 91 92 93 94 95 96 97 98 99 100 101 102 103 104 105 106,
[305, size=4] 	 8.548018E-4 	  1 2 3 4 5 6 7 8 9 10 11 12 13 14 15 16 17 18 19 20 21 22 23 24 25 26 27 28 29 30 32 33 34 35 36 37 38 39 40 42 43 44 47 48 49 50 51 52 53 54 55 56 57 58 59 60 61 62 63 64 65 66 67 68 69 70 71 72 73 74 75 76 77 78 79 80 81 82 83 84 85 86 87 88 89 90 91 92 93 94 95 96 97 98 99 100 101 102 103 104 105 106,
[306, size=5] 	 0.0011078415 	  1 2 3 4 5 6 7 8 9 10 11 12 13 14 15 16 17 18 19 20 21 22 23 24 25 26 27 28 29 30 32 33 34 35 36 37 38 39 40 43 44 47 48 49 50 51 52 53 54 55 56 57 58 59 60 61 62 63 64 65 66 67 68 69 70 71 72 73 74 75 76 77 78 79 80 81 82 83 84 85 86 87 88 89 90 91 92 93 94 95 96 97 98 99 100 101 102 103 104 105 106,
[307, size=6] 	 0.0023255914 	  1 2 3 4 5 6 7 8 9 10 11 12 13 14 15 16 17 18 19 20 21 22 23 24 25 26 27 28 29 30 32 33 34 35 36 37 38 39 40 43 47 48 49 50 51 52 53 54 55 56 57 58 59 60 61 62 63 64 65 66 67 68 69 70 71 72 73 74 75 76 77 78 79 80 81 82 83 84 85 86 87 88 89 90 91 92 93 94 95 96 97 98 99 100 101 102 103 104 105 106,
[308, size=7] 	 6.581605E-4 	  1 2 3 4 5 7 8 9 10 11 12 13 14 15 16 17 18 19 20 21 22 23 24 25 26 27 28 29 30 32 33 34 35 36 37 38 39 40 43 47 48 49 50 51 52 53 54 55 56 57 58 59 60 61 62 63 64 65 66 67 68 69 70 71 72 73 74 75 76 77 78 79 80 81 82 83 84 85 86 87 88 89 90 91 92 93 94 95 96 97 98 99 100 101 102 103 104 105 106,
[309, size=1] 	 0.003708631 	  1 2 3 4 5 6 7 8 9 10 11 12 13 14 15 16 17 18 19 20 21 22 23 24 25 26 27 28 29 30 31 32 33 34 35 36 37 38 39 40 41 42 43 44 46 47 48 49 50 51 52 53 54 55 56 57 58 59 60 61 62 63 64 65 66 67 68 69 70 71 72 73 74 75 76 77 78 79 80 81 82 83 84 85 86 87 88 89 90 91 92 93 94 95 96 97 98 99 100 101 102 103 104 105 106,
[310, size=3] 	 1.2940547E-4 	  1 2 3 4 5 6 7 8 9 10 11 12 13 14 15 16 17 18 19 20 21 22 23 24 25 26 27 28 29 30 32 33 34 35 36 37 38 39 40 42 43 44 46 47 48 49 50 51 52 53 54 55 56 57 58 59 60 61 62 63 64 65 66 67 68 69 70 71 72 73 74 75 76 77 78 79 80 81 82 83 84 85 86 87 88 89 90 91 92 93 94 95 96 97 98 99 100 101 102 103 104 105 106,
[311, size=4] 	 4.5400157E-4 	  1 2 3 4 5 6 7 8 9 10 11 12 13 14 15 16 17 18 19 20 21 22 23 24 25 26 27 28 29 30 32 33 34 35 36 37 38 39 40 43 44 46 47 48 49 50 51 52 53 54 55 56 57 58 59 60 61 62 63 64 65 66 67 68 69 70 71 72 73 74 75 76 77 78 79 80 81 82 83 84 85 86 87 88 89 90 91 92 93 94 95 96 97 98 99 100 101 102 103 104 105 106,
[312, size=6] 	 1.4266097E-4 	  1 2 3 4 5 7 8 9 10 11 12 13 14 15 16 17 18 19 20 21 22 23 24 25 26 27 28 29 30 32 33 34 35 36 37 38 39 40 43 46 47 48 49 50 51 52 53 54 55 56 57 58 59 60 61 62 63 64 65 66 67 68 69 70 71 72 73 74 75 76 77 78 79 80 81 82 83 84 85 86 87 88 89 90 91 92 93 94 95 96 97 98 99 100 101 102 103 104 105 106,
[313, size=1] 	 4.436609E-4 	  1 2 3 4 5 6 7 8 9 10 11 12 13 14 15 16 17 18 19 20 21 22 23 24 25 26 27 28 29 30 32 33 34 35 36 37 38 39 40 41 42 43 44 45 46 47 48 49 50 51 52 53 54 55 56 57 58 59 60 61 62 63 64 65 66 67 68 69 70 71 72 73 74 75 76 77 78 79 80 81 82 83 84 85 86 87 88 89 90 91 92 93 94 95 96 97 98 99 100 101 102 103 104 105 106,
[314, size=2] 	 3.034132E-4 	  1 2 3 4 5 6 7 8 9 10 11 12 13 14 15 16 17 18 19 20 21 22 23 24 25 26 27 28 29 30 32 33 34 35 36 37 38 39 40 42 43 44 45 46 47 48 49 50 51 52 53 54 55 56 57 58 59 60 61 62 63 64 65 66 67 68 69 70 71 72 73 74 75 76 77 78 79 80 81 82 83 84 85 86 87 88 89 90 91 92 93 94 95 96 97 98 99 100 101 102 103 104 105 106,
[315, size=3] 	 6.8624574E-4 	  1 2 3 4 5 6 7 8 9 10 11 12 13 14 15 16 17 18 19 20 21 22 23 24 25 26 27 28 29 30 32 33 34 35 36 37 38 39 40 43 44 45 46 47 48 49 50 51 52 53 54 55 56 57 58 59 60 61 62 63 64 65 66 67 68 69 70 71 72 73 74 75 76 77 78 79 80 81 82 83 84 85 86 87 88 89 90 91 92 93 94 95 96 97 98 99 100 101 102 103 104 105 106,
[316, size=5] 	 4.4104355E-4 	  1 2 3 4 5 7 8 9 10 11 12 13 14 15 16 17 18 19 20 21 22 23 24 25 26 27 28 29 30 32 33 34 35 36 37 38 39 40 43 45 46 47 48 49 50 51 52 53 54 55 56 57 58 59 60 61 62 63 64 65 66 67 68 69 70 71 72 73 74 75 76 77 78 79 80 81 82 83 84 85 86 87 88 89 90 91 92 93 94 95 96 97 98 99 100 101 102 103 104 105 106,
[317, size=1] 	 0.0017303528 	  1 2 3 4 5 6 7 8 9 10 11 12 13 14 15 16 17 18 19 20 21 22 23 24 25 26 27 28 29 30 31 32 33 34 35 36 37 38 39 40 42 43 44 45 46 47 48 49 50 51 52 53 54 55 56 57 58 59 60 61 62 63 64 65 66 67 68 69 70 71 72 73 74 75 76 77 78 79 80 81 82 83 84 85 86 87 88 89 90 91 92 93 94 95 96 97 98 99 100 101 102 103 104 105 106,
[318, size=2] 	 1.6016478E-5 	  1 2 3 4 5 6 7 8 9 10 11 12 13 14 15 16 17 18 19 20 21 22 23 24 25 26 27 28 29 30 31 32 33 34 35 36 37 38 39 40 43 44 45 46 47 48 49 50 51 52 53 54 55 56 57 58 59 60 61 62 63 64 65 66 67 68 69 70 71 72 73 74 75 76 77 78 79 80 81 82 83 84 85 86 87 88 89 90 91 92 93 94 95 96 97 98 99 100 101 102 103 104 105 106,
[319, size=1] 	 0.0022486863 	  1 2 3 4 5 6 7 8 9 10 11 12 13 14 15 16 17 18 19 20 21 22 23 24 25 26 27 28 29 30 31 32 33 34 35 36 37 38 39 40 41 43 44 45 46 47 48 49 50 51 52 53 54 55 56 57 58 59 60 61 62 63 64 65 66 67 68 69 70 71 72 73 74 75 76 77 78 79 80 81 82 83 84 85 86 87 88 89 90 91 92 93 94 95 96 97 98 99 100 101 102 103 104 105 106,
[320, size=1] 	 0.0048106196 	  1 2 3 4 5 6 7 8 9 10 11 12 13 14 15 16 17 18 19 20 21 22 23 24 25 26 27 28 29 30 31 32 33 34 35 36 37 38 39 40 41 42 43 45 46 47 48 49 50 51 52 53 54 55 56 57 58 59 60 61 62 63 64 65 66 67 68 69 70 71 72 73 74 75 76 77 78 79 80 81 82 83 84 85 86 87 88 89 90 91 92 93 94 95 96 97 98 99 100 101 102 103 104 105 106,
[321, size=2] 	 1.6845108E-4 	  1 2 3 4 5 7 8 9 10 11 12 13 14 15 16 17 18 19 20 21 22 23 24 25 26 27 28 29 30 31 32 33 34 35 36 37 38 39 40 41 42 43 45 46 47 48 49 50 51 52 53 54 55 56 57 58 59 60 61 62 63 64 65 66 67 68 69 70 71 72 73 74 75 76 77 78 79 80 81 82 83 84 85 86 87 88 89 90 91 92 93 94 95 96 97 98 99 100 101 102 103 104 105 106,
[322, size=3] 	 4.244773E-5 	  1 2 3 4 5 7 8 9 11 12 13 14 15 16 17 18 19 20 21 22 23 24 25 26 27 28 29 30 31 32 33 34 35 36 37 38 39 40 41 42 43 45 46 47 48 49 50 51 52 53 54 55 56 57 58 59 60 61 62 63 64 65 66 67 68 69 70 71 72 73 74 75 76 77 78 79 80 81 82 83 84 85 86 87 88 89 90 91 92 93 94 95 96 97 98 99 100 101 102 103 104 105 106,
[323, size=5] 	 6.0143673E-5 	  1 2 3 4 5 9 11 12 13 14 15 16 17 18 19 20 21 22 23 24 25 26 27 28 29 30 31 32 33 34 35 36 37 38 39 40 41 42 43 45 46 47 48 49 50 51 52 53 54 55 56 57 58 59 60 61 62 63 64 65 66 67 68 69 70 71 72 73 74 75 76 77 78 79 80 81 82 83 84 85 86 87 88 89 90 91 92 93 94 95 96 97 98 99 100 101 102 103 104 105 106,
[324, size=2] 	 0.003853107 	  1 2 3 4 5 7 8 9 11 12 13 14 15 16 17 18 19 20 21 22 23 24 25 26 27 28 29 30 31 32 33 34 35 36 37 38 39 40 41 42 43 44 45 46 47 48 49 50 51 52 53 54 55 56 57 58 59 60 61 62 63 64 65 66 67 68 69 70 71 72 73 74 75 76 77 78 79 80 81 82 83 84 85 86 87 88 89 90 91 92 93 94 95 96 97 98 99 100 101 102 103 104 105 106,
[325, size=3] 	 0.0016799032 	  1 2 3 4 5 7 9 11 12 13 14 15 16 17 18 19 20 21 22 23 24 25 26 27 28 29 30 31 32 33 34 35 36 37 38 39 40 41 42 43 44 45 46 47 48 49 50 51 52 53 54 55 56 57 58 59 60 61 62 63 64 65 66 67 68 69 70 71 72 73 74 75 76 77 78 79 80 81 82 83 84 85 86 87 88 89 90 91 92 93 94 95 96 97 98 99 100 101 102 103 104 105 106,
[326, size=4] 	 0.0036488927 	  1 2 3 4 5 9 11 12 13 14 15 16 17 18 19 20 21 22 23 24 25 26 27 28 29 30 31 32 33 34 35 36 37 38 39 40 41 42 43 44 45 46 47 48 49 50 51 52 53 54 55 56 57 58 59 60 61 62 63 64 65 66 67 68 69 70 71 72 73 74 75 76 77 78 79 80 81 82 83 84 85 86 87 88 89 90 91 92 93 94 95 96 97 98 99 100 101 102 103 104 105 106,
[327, size=13] 	 0.001129004 	  1 2 9 13 14 19 20 21 22 23 24 25 26 27 28 29 30 31 32 33 34 35 36 37 38 39 40 41 42 43 44 45 46 47 48 49 50 51 52 53 54 55 56 57 58 59 60 61 62 63 64 65 66 67 68 69 70 71 72 73 74 75 76 77 78 79 80 81 82 83 84 85 86 87 88 89 90 91 92 93 94 95 96 97 98 99 100 101 102 103 104 105 106,
[328, size=1] 	 0.0020277186 	  1 2 3 4 5 6 7 8 9 11 12 13 14 15 16 17 18 19 20 21 22 23 24 25 26 27 28 29 30 31 32 33 34 35 36 37 38 39 40 41 42 43 44 45 46 47 48 49 50 51 52 53 54 55 56 57 58 59 60 61 62 63 64 65 66 67 68 69 70 71 72 73 74 75 76 77 78 79 80 81 82 83 84 85 86 87 88 89 90 91 92 93 94 95 96 97 98 99 100 101 102 103 104 105 106,
[329, size=2] 	 5.8302358E-5 	  1 2 3 4 5 6 7 9 11 12 13 14 15 16 17 18 19 20 21 22 23 24 25 26 27 28 29 30 31 32 33 34 35 36 37 38 39 40 41 42 43 44 45 46 47 48 49 50 51 52 53 54 55 56 57 58 59 60 61 62 63 64 65 66 67 68 69 70 71 72 73 74 75 76 77 78 79 80 81 82 83 84 85 86 87 88 89 90 91 92 93 94 95 96 97 98 99 100 101 102 103 104 105 106,
[330, size=3] 	 2.0398882E-4 	  1 2 3 4 5 6 9 11 12 13 14 15 16 17 18 19 20 21 22 23 24 25 26 27 28 29 30 31 32 33 34 35 36 37 38 39 40 41 42 43 44 45 46 47 48 49 50 51 52 53 54 55 56 57 58 59 60 61 62 63 64 65 66 67 68 69 70 71 72 73 74 75 76 77 78 79 80 81 82 83 84 85 86 87 88 89 90 91 92 93 94 95 96 97 98 99 100 101 102 103 104 105 106,
[331, size=11] 	 5.9015747E-5 	  1 2 6 9 13 14 17 19 20 21 22 23 24 25 26 27 28 29 30 31 32 33 34 35 36 37 38 39 40 41 42 43 44 45 46 47 48 49 50 51 52 53 54 55 56 57 58 59 60 61 62 63 64 65 66 67 68 69 70 71 72 73 74 75 76 77 78 79 80 81 82 83 84 85 86 87 88 89 90 91 92 93 94 95 96 97 98 99 100 101 102 103 104 105 106,
[332, size=12] 	 2.002496E-4 	  1 2 6 9 13 14 19 20 21 22 23 24 25 26 27 28 29 30 31 32 33 34 35 36 37 38 39 40 41 42 43 44 45 46 47 48 49 50 51 52 53 54 55 56 57 58 59 60 61 62 63 64 65 66 67 68 69 70 71 72 73 74 75 76 77 78 79 80 81 82 83 84 85 86 87 88 89 90 91 92 93 94 95 96 97 98 99 100 101 102 103 104 105 106,
[333, size=1] 	 7.535371E-5 	  1 2 3 4 5 6 7 9 10 11 12 13 14 15 16 17 18 19 20 21 22 23 24 25 26 27 28 29 30 31 32 33 34 35 36 37 38 39 40 41 42 43 44 45 46 47 48 49 50 51 52 53 54 55 56 57 58 59 60 61 62 63 64 65 66 67 68 69 70 71 72 73 74 75 76 77 78 79 80 81 82 83 84 85 86 87 88 89 90 91 92 93 94 95 96 97 98 99 100 101 102 103 104 105 106,
[334, size=2] 	 2.8591164E-4 	  1 2 3 4 5 6 9 10 11 12 13 14 15 16 17 18 19 20 21 22 23 24 25 26 27 28 29 30 31 32 33 34 35 36 37 38 39 40 41 42 43 44 45 46 47 48 49 50 51 52 53 54 55 56 57 58 59 60 61 62 63 64 65 66 67 68 69 70 71 72 73 74 75 76 77 78 79 80 81 82 83 84 85 86 87 88 89 90 91 92 93 94 95 96 97 98 99 100 101 102 103 104 105 106,
[335, size=5] 	 0.0015423759 	  1 2 5 6 9 10 11 13 14 15 16 17 18 19 20 21 22 23 24 25 26 27 28 29 30 31 32 33 34 35 36 37 38 39 40 41 42 43 44 45 46 47 48 49 50 51 52 53 54 55 56 57 58 59 60 61 62 63 64 65 66 67 68 69 70 71 72 73 74 75 76 77 78 79 80 81 82 83 84 85 86 87 88 89 90 91 92 93 94 95 96 97 98 99 100 101 102 103 104 105 106,
[336, size=1] 	 2.5328837E-4 	  1 2 3 4 5 6 8 9 10 11 12 13 14 15 16 17 18 19 20 21 22 23 24 25 26 27 28 29 30 31 32 33 34 35 36 37 38 39 40 41 42 43 44 45 46 47 48 49 50 51 52 53 54 55 56 57 58 59 60 61 62 63 64 65 66 67 68 69 70 71 72 73 74 75 76 77 78 79 80 81 82 83 84 85 86 87 88 89 90 91 92 93 94 95 96 97 98 99 100 101 102 103 104 105 106,
[337, size=5] 	 2.0393822E-5 	  1 2 5 6 8 9 10 11 13 14 15 17 18 19 20 21 22 23 24 25 26 27 28 29 30 31 32 33 34 35 36 37 38 39 40 41 42 43 44 45 46 47 48 49 50 51 52 53 54 55 56 57 58 59 60 61 62 63 64 65 66 67 68 69 70 71 72 73 74 75 76 77 78 79 80 81 82 83 84 85 86 87 88 89 90 91 92 93 94 95 96 97 98 99 100 101 102 103 104 105 106,
[338, size=6] 	 2.073281E-5 	  1 2 6 8 9 10 11 13 14 15 17 18 19 20 21 22 23 24 25 26 27 28 29 30 31 32 33 34 35 36 37 38 39 40 41 42 43 44 45 46 47 48 49 50 51 52 53 54 55 56 57 58 59 60 61 62 63 64 65 66 67 68 69 70 71 72 73 74 75 76 77 78 79 80 81 82 83 84 85 86 87 88 89 90 91 92 93 94 95 96 97 98 99 100 101 102 103 104 105 106,
[339, size=7] 	 5.7423807E-5 	  1 2 6 8 9 10 11 13 14 15 17 19 20 21 22 23 24 25 26 27 28 29 30 31 32 33 34 35 36 37 38 39 40 41 42 43 44 45 46 47 48 49 50 51 52 53 54 55 56 57 58 59 60 61 62 63 64 65 66 67 68 69 70 71 72 73 74 75 76 77 78 79 80 81 82 83 84 85 86 87 88 89 90 91 92 93 94 95 96 97 98 99 100 101 102 103 104 105 106,
[340, size=1] 	 0.005264023 	  1 2 3 4 5 6 7 8 9 10 11 13 14 15 16 17 18 19 20 21 22 23 24 25 26 27 28 29 30 31 32 33 34 35 36 37 38 39 40 41 42 43 44 45 46 47 48 49 50 51 52 53 54 55 56 57 58 59 60 61 62 63 64 65 66 67 68 69 70 71 72 73 74 75 76 77 78 79 80 81 82 83 84 85 86 87 88 89 90 91 92 93 94 95 96 97 98 99 100 101 102 103 104 105 106,
[341, size=2] 	 0.0053507225 	  1 2 3 5 6 7 8 9 10 11 13 14 15 16 17 18 19 20 21 22 23 24 25 26 27 28 29 30 31 32 33 34 35 36 37 38 39 40 41 42 43 44 45 46 47 48 49 50 51 52 53 54 55 56 57 58 59 60 61 62 63 64 65 66 67 68 69 70 71 72 73 74 75 76 77 78 79 80 81 82 83 84 85 86 87 88 89 90 91 92 93 94 95 96 97 98 99 100 101 102 103 104 105 106,
[342, size=1] 	 4.4780092E-5 	  1 2 3 5 6 7 8 9 10 11 12 13 14 15 16 17 18 19 20 21 22 23 24 25 26 27 28 29 30 31 32 33 34 35 36 37 38 39 40 41 42 43 44 45 46 47 48 49 50 51 52 53 54 55 56 57 58 59 60 61 62 63 64 65 66 67 68 69 70 71 72 73 74 75 76 77 78 79 80 81 82 83 84 85 86 87 88 89 90 91 92 93 94 95 96 97 98 99 100 101 102 103 104 105 106,
[343, size=2] 	 5.0616258E-5 	  1 2 5 6 7 8 9 10 11 12 13 14 15 16 17 18 19 20 21 22 23 24 25 26 27 28 29 30 31 32 33 34 35 36 37 38 39 40 41 42 43 44 45 46 47 48 49 50 51 52 53 54 55 56 57 58 59 60 61 62 63 64 65 66 67 68 69 70 71 72 73 74 75 76 77 78 79 80 81 82 83 84 85 86 87 88 89 90 91 92 93 94 95 96 97 98 99 100 101 102 103 104 105 106,
[344, size=3] 	 1.5469208E-4 	  1 2 5 6 7 8 9 10 11 12 13 14 15 17 18 19 20 21 22 23 24 25 26 27 28 29 30 31 32 33 34 35 36 37 38 39 40 41 42 43 44 45 46 47 48 49 50 51 52 53 54 55 56 57 58 59 60 61 62 63 64 65 66 67 68 69 70 71 72 73 74 75 76 77 78 79 80 81 82 83 84 85 86 87 88 89 90 91 92 93 94 95 96 97 98 99 100 101 102 103 104 105 106,
[345, size=4] 	 9.950495E-5 	  1 2 6 7 8 9 10 11 12 13 14 15 17 18 19 20 21 22 23 24 25 26 27 28 29 30 31 32 33 34 35 36 37 38 39 40 41 42 43 44 45 46 47 48 49 50 51 52 53 54 55 56 57 58 59 60 61 62 63 64 65 66 67 68 69 70 71 72 73 74 75 76 77 78 79 80 81 82 83 84 85 86 87 88 89 90 91 92 93 94 95 96 97 98 99 100 101 102 103 104 105 106,
[346, size=5] 	 1.11811576E-4 	  1 2 6 7 8 9 10 11 12 13 14 15 17 19 20 21 22 23 24 25 26 27 28 29 30 31 32 33 34 35 36 37 38 39 40 41 42 43 44 45 46 47 48 49 50 51 52 53 54 55 56 57 58 59 60 61 62 63 64 65 66 67 68 69 70 71 72 73 74 75 76 77 78 79 80 81 82 83 84 85 86 87 88 89 90 91 92 93 94 95 96 97 98 99 100 101 102 103 104 105 106,
[347, size=6] 	 4.2363907E-5 	  1 2 6 7 8 9 10 12 13 14 15 17 19 20 21 22 23 24 25 26 27 28 29 30 31 32 33 34 35 36 37 38 39 40 41 42 43 44 45 46 47 48 49 50 51 52 53 54 55 56 57 58 59 60 61 62 63 64 65 66 67 68 69 70 71 72 73 74 75 76 77 78 79 80 81 82 83 84 85 86 87 88 89 90 91 92 93 94 95 96 97 98 99 100 101 102 103 104 105 106,
[348, size=7] 	 2.4476235E-6 	  1 2 6 7 8 9 10 12 13 14 17 19 20 21 22 23 24 25 26 27 28 29 30 31 32 33 34 35 36 37 38 39 40 41 42 43 44 45 46 47 48 49 50 51 52 53 54 55 56 57 58 59 60 61 62 63 64 65 66 67 68 69 70 71 72 73 74 75 76 77 78 79 80 81 82 83 84 85 86 87 88 89 90 91 92 93 94 95 96 97 98 99 100 101 102 103 104 105 106,
[349, size=8] 	 9.5991534E-5 	  1 2 6 7 8 9 10 12 13 14 19 20 21 22 23 24 25 26 27 28 29 30 31 32 33 34 35 36 37 38 39 40 41 42 43 44 45 46 47 48 49 50 51 52 53 54 55 56 57 58 59 60 61 62 63 64 65 66 67 68 69 70 71 72 73 74 75 76 77 78 79 80 81 82 83 84 85 86 87 88 89 90 91 92 93 94 95 96 97 98 99 100 101 102 103 104 105 106,
[350, size=1] 	 2.5391126E-5 	  1 2 4 5 6 7 8 9 10 11 12 13 14 15 16 17 18 19 20 21 22 23 24 25 26 27 28 29 30 31 32 33 34 35 36 37 38 39 40 41 42 43 44 45 46 47 48 49 50 51 52 53 54 55 56 57 58 59 60 61 62 63 64 65 66 67 68 69 70 71 72 73 74 75 76 77 78 79 80 81 82 83 84 85 86 87 88 89 90 91 92 93 94 95 96 97 98 99 100 101 102 103 104 105 106,
[351, size=2] 	 1.2247579E-4 	  1 2 4 5 6 7 8 9 10 11 12 13 14 15 17 18 19 20 21 22 23 24 25 26 27 28 29 30 31 32 33 34 35 36 37 38 39 40 41 42 43 44 45 46 47 48 49 50 51 52 53 54 55 56 57 58 59 60 61 62 63 64 65 66 67 68 69 70 71 72 73 74 75 76 77 78 79 80 81 82 83 84 85 86 87 88 89 90 91 92 93 94 95 96 97 98 99 100 101 102 103 104 105 106,
[352, size=3] 	 9.522075E-5 	  1 2 4 6 7 8 9 10 11 12 13 14 15 17 18 19 20 21 22 23 24 25 26 27 28 29 30 31 32 33 34 35 36 37 38 39 40 41 42 43 44 45 46 47 48 49 50 51 52 53 54 55 56 57 58 59 60 61 62 63 64 65 66 67 68 69 70 71 72 73 74 75 76 77 78 79 80 81 82 83 84 85 86 87 88 89 90 91 92 93 94 95 96 97 98 99 100 101 102 103 104 105 106,
[353, size=4] 	 1.3793113E-4 	  1 2 4 6 7 8 9 10 11 12 13 14 15 17 19 20 21 22 23 24 25 26 27 28 29 30 31 32 33 34 35 36 37 38 39 40 41 42 43 44 45 46 47 48 49 50 51 52 53 54 55 56 57 58 59 60 61 62 63 64 65 66 67 68 69 70 71 72 73 74 75 76 77 78 79 80 81 82 83 84 85 86 87 88 89 90 91 92 93 94 95 96 97 98 99 100 101 102 103 104 105 106,
[354, size=5] 	 1.03217164E-4 	  1 2 4 6 7 8 9 10 12 13 14 15 17 19 20 21 22 23 24 25 26 27 28 29 30 31 32 33 34 35 36 37 38 39 40 41 42 43 44 45 46 47 48 49 50 51 52 53 54 55 56 57 58 59 60 61 62 63 64 65 66 67 68 69 70 71 72 73 74 75 76 77 78 79 80 81 82 83 84 85 86 87 88 89 90 91 92 93 94 95 96 97 98 99 100 101 102 103 104 105 106,
[355, size=6] 	 1.2423065E-4 	  1 2 4 6 7 8 9 10 12 13 14 17 19 20 21 22 23 24 25 26 27 28 29 30 31 32 33 34 35 36 37 38 39 40 41 42 43 44 45 46 47 48 49 50 51 52 53 54 55 56 57 58 59 60 61 62 63 64 65 66 67 68 69 70 71 72 73 74 75 76 77 78 79 80 81 82 83 84 85 86 87 88 89 90 91 92 93 94 95 96 97 98 99 100 101 102 103 104 105 106,
[356, size=7] 	 3.1110802E-4 	  1 2 4 6 7 8 9 10 12 13 14 19 20 21 22 23 24 25 26 27 28 29 30 31 32 33 34 35 36 37 38 39 40 41 42 43 44 45 46 47 48 49 50 51 52 53 54 55 56 57 58 59 60 61 62 63 64 65 66 67 68 69 70 71 72 73 74 75 76 77 78 79 80 81 82 83 84 85 86 87 88 89 90 91 92 93 94 95 96 97 98 99 100 101 102 103 104 105 106,
[357, size=1] 	 6.150605E-5 	  1 2 3 4 5 6 7 8 9 10 11 12 13 14 15 17 18 19 20 21 22 23 24 25 26 27 28 29 30 31 32 33 34 35 36 37 38 39 40 41 42 43 44 45 46 47 48 49 50 51 52 53 54 55 56 57 58 59 60 61 62 63 64 65 66 67 68 69 70 71 72 73 74 75 76 77 78 79 80 81 82 83 84 85 86 87 88 89 90 91 92 93 94 95 96 97 98 99 100 101 102 103 104 105 106,
[358, size=2] 	 1.3165246E-5 	  1 2 3 4 6 7 8 9 10 11 12 13 14 15 17 18 19 20 21 22 23 24 25 26 27 28 29 30 31 32 33 34 35 36 37 38 39 40 41 42 43 44 45 46 47 48 49 50 51 52 53 54 55 56 57 58 59 60 61 62 63 64 65 66 67 68 69 70 71 72 73 74 75 76 77 78 79 80 81 82 83 84 85 86 87 88 89 90 91 92 93 94 95 96 97 98 99 100 101 102 103 104 105 106,
[359, size=3] 	 1.1791946E-5 	  1 2 3 4 6 7 8 9 10 11 12 13 14 15 17 19 20 21 22 23 24 25 26 27 28 29 30 31 32 33 34 35 36 37 38 39 40 41 42 43 44 45 46 47 48 49 50 51 52 53 54 55 56 57 58 59 60 61 62 63 64 65 66 67 68 69 70 71 72 73 74 75 76 77 78 79 80 81 82 83 84 85 86 87 88 89 90 91 92 93 94 95 96 97 98 99 100 101 102 103 104 105 106,
[360, size=2] 	 1.7630684E-5 	  1 2 3 4 6 7 8 9 10 11 12 13 14 15 16 17 19 20 21 22 23 24 25 26 27 28 29 30 31 32 33 34 35 36 37 38 39 40 41 42 43 44 45 46 47 48 49 50 51 52 53 54 55 56 57 58 59 60 61 62 63 64 65 66 67 68 69 70 71 72 73 74 75 76 77 78 79 80 81 82 83 84 85 86 87 88 89 90 91 92 93 94 95 96 97 98 99 100 101 102 103 104 105 106,
[361, size=5] 	 1.9171271E-4 	  1 2 3 4 6 7 8 9 10 12 13 14 16 19 20 21 22 23 24 25 26 27 28 29 30 31 32 33 34 35 36 37 38 39 40 41 42 43 44 45 46 47 48 49 50 51 52 53 54 55 56 57 58 59 60 61 62 63 64 65 66 67 68 69 70 71 72 73 74 75 76 77 78 79 80 81 82 83 84 85 86 87 88 89 90 91 92 93 94 95 96 97 98 99 100 101 102 103 104 105 106,
[362, size=1] 	 0.0020294324 	  1 2 3 4 5 6 7 8 9 10 11 12 13 14 15 16 17 19 20 21 22 23 24 25 26 27 28 29 30 31 32 33 34 35 36 37 38 39 40 41 42 43 44 45 46 47 48 49 50 51 52 53 54 55 56 57 58 59 60 61 62 63 64 65 66 67 68 69 70 71 72 73 74 75 76 77 78 79 80 81 82 83 84 85 86 87 88 89 90 91 92 93 94 95 96 97 98 99 100 101 102 103 104 105 106,
[363, size=4] 	 2.0110761E-4 	  1 2 3 4 5 6 7 8 9 10 12 13 14 16 19 20 21 22 23 24 25 26 27 28 29 30 31 32 33 34 35 36 37 38 39 40 41 42 43 44 45 46 47 48 49 50 51 52 53 54 55 56 57 58 59 60 61 62 63 64 65 66 67 68 69 70 71 72 73 74 75 76 77 78 79 80 81 82 83 84 85 86 87 88 89 90 91 92 93 94 95 96 97 98 99 100 101 102 103 104 105 106,
[364, size=3] 	 1.6770055E-4 	  1 2 3 4 5 6 7 8 9 10 12 13 14 16 18 19 20 21 22 23 24 25 26 27 28 29 30 31 32 33 34 35 36 37 38 39 40 41 42 43 44 45 46 47 48 49 50 51 52 53 54 55 56 57 58 59 60 61 62 63 64 65 66 67 68 69 70 71 72 73 74 75 76 77 78 79 80 81 82 83 84 85 86 87 88 89 90 91 92 93 94 95 96 97 98 99 100 101 102 103 104 105 106,
[365, size=2] 	 2.5283854E-4 	  1 2 3 4 5 6 7 8 9 10 11 12 13 14 16 18 19 20 21 22 23 24 25 26 27 28 29 30 31 32 33 34 35 36 37 38 39 40 41 42 43 44 45 46 47 48 49 50 51 52 53 54 55 56 57 58 59 60 61 62 63 64 65 66 67 68 69 70 71 72 73 74 75 76 77 78 79 80 81 82 83 84 85 86 87 88 89 90 91 92 93 94 95 96 97 98 99 100 101 102 103 104 105 106,
[366, size=1] 	 2.7363183E-4 	  1 2 3 4 5 6 7 8 9 10 11 12 13 14 15 16 18 19 20 21 22 23 24 25 26 27 28 29 30 31 32 33 34 35 36 37 38 39 40 41 42 43 44 45 46 47 48 49 50 51 52 53 54 55 56 57 58 59 60 61 62 63 64 65 66 67 68 69 70 71 72 73 74 75 76 77 78 79 80 81 82 83 84 85 86 87 88 89 90 91 92 93 94 95 96 97 98 99 100 101 102 103 104 105 106,
;
END; [Splits]

BEGIN Network;
DIMENSIONS ntax=106 nvertices=2628 nedges=4888;
DRAW to_scale hflip=1 rotateAbout=6.019292;
TRANSLATE
2 'UPI00003B25EE_G1',
3 'UPI0007A74949_G1',
4 'UPI00092D7EA0_G1',
5 'UPI000224229A_G1',
6 'UPI0002BC3A2E_G4',
7 'UPI0001E6D993_G4',
8 'UPI00092D946C_G4',
9 'UPI00016A0A8C_G4',
10 'UPI0001AF8ADC_G4',
11 'UPI0007FB464B_G4',
12 'UPI00092DE8CA_G4',
13 'UPI0001E17E72_G4',
14 'UPI00092DB897_G4',
15 'UPI0001C0981E_G4',
16 'UPI00092DE0C0_G4',
17 'UPI0007A75752_G4',
18 'UPI00092DC035_G4',
19 'UPI000390012D_G4',
20 'UPI00058C62E6_G4',
21 'UPI0001B5AF68_G4',
22 'UPI000771E52C_G4',
23 'UPI00092D9226_G4',
24 'UPI0001CB9117_G4',
25 'UPI00080C150C_G4',
26 'UPI00080C0F70_G4',
27 'UPI000530AE1A_G4',
28 'UPI00071659E5_G4',
29 'UPI00092D9DF3_G4',
30 'UPI00092D90D1_G4',
31 'UPI00092DACBA_G4',
32 'UPI0000D50823_G4',
33 'UPI00058CA78B_G4',
34 'UPI00005F1A8B_G4',
35 'UPI0003BEDAD2_G4',
36 'UPI00005F1BE0_G4',
37 'UPI0002245125_G4',
38 'UPI00005F0DBD_G4',
39 'UPI00092D8B81_G4',
40 'UPI00019AF91D_G4',
41 'UPI00021ADB8E_G4',
42 'UPI0005CB0D29_G4',
43 'UPI00080C09BF_G4',
44 'UPI00080C08D5_G4',
45 'UPI0003917CDC_G4',
46 'UPI0007FB4FA8_G4',
47 'UPI000390E43C_G4',
48 'UPI000535EBAA_G4',
49 'UPI000214CB6B_G4',
50 'UPI00020BF782_G4',
51 'UPI00076F1E58_G4',
52 'UPI000750B459_G4',
53 'UPI0009291067_G4',
54 'UPI00090967BB_G4',
55 'UPI0001E6D971_G4',
56 'UPI000067362A_G4',
57 'UPI00005F1287_G4',
58 'UPI0002ABFF97_G4',
59 'UPI0006A04D8E_G4',
60 'UPI0004658CB0_G4',
61 'UPI0002F46D0B_G4',
62 'UPI00000D07E5_G2',
63 'UPI00005F0EEA_G2',
64 'UPI000B7CCF26_G2',
65 'UPI000209C9FC_G2',
66 'UPI0001F68B55_G2',
67 'UPI00000E49D2_G3',
68 'UPI00038F52B5_G3',
69 'UPI0001C327EF_G3',
70 'UPI0002B8E8C3_G3',
71 'UPI00076F270D_G3',
72 'UPI00092DA986_G3',
73 'UPI00074F860D_G3',
74 'UPI0001887A37_G3',
75 'UPI000810C0CE_G3',
76 'UPI0002242A36_G3',
77 'UPI00000E4A66_G3',
78 'UPI000037640F_G3',
79 'UPI0001EB6ED2_G3',
80 'UPI0005FC7C94_G3',
81 'UPI00092DB748_G3',
82 'UPI00092DC4B0_G3',
83 'UPI00090A5531_G3',
84 'UPI000391710D_G3',
85 'UPI0001E1728E_G3',
86 'UPI0002A1A3EA_G3',
87 'UPI000807301C_G3',
88 'UPI00092D7F6D_G1',
89 'UPI0005980B39_G1',
90 'UPI00074FA569_G1',
91 'UPI0002A3734A_G1',
92 'UPI00000BAB90_G1',
93 'UPI0001F8D949_G1',
94 'UPI0005FC7343_G1',
95 'UPI000578D381_G1',
96 'UPI00092A793C_G1',
2035 'UPI0001B5B454_G4',
2040 'UPI00005F0037_G4',
2299 'UPI00038F962F_G1',
2313 'UPI00092D9759_G1',
2418 'UPI00005EF79B_G4',
2451 'UPI0005CFB5F3_G2',
2502 'UPI0001888EFC_G3',
2510 'UPI000000CD3C_G3',
2560 'UPI0005797E37_G1',
2616 'UPI0001C3282B_G1',
2624 'UPI00000B27C8_G1',
;
VERTICES
1 -0.030655732 -0.03247464 w=2 h=2 s=n,
2 -0.015409661 -0.03247464 w=2 h=2 s=n,
3 -0.027762825 -0.030801374 w=2 h=2 s=n,
4 -0.03325943 -0.020678684 w=2 h=2 s=n,
5 -0.04172675 -0.017455356 w=2 h=2 s=n,
6 -0.074271455 0.10174772 w=2 h=2 s=n,
7 -0.07274902 0.10388796 w=2 h=2 s=n,
8 -0.07543691 0.10555285 w=2 h=2 s=n,
9 -0.080761954 0.10548726 w=2 h=2 s=n,
10 -0.07693356 0.109159514 w=2 h=2 s=n,
11 -0.06459306 0.12002514 w=2 h=2 s=n,
12 -0.09788874 0.10975972 w=2 h=2 s=n,
13 -0.12315519 0.10892852 w=2 h=2 s=n,
14 -0.118688844 0.11551793 w=2 h=2 s=n,
15 -0.12520166 0.11360921 w=2 h=2 s=n,
16 -0.12985334 0.116820514 w=2 h=2 s=n,
17 -0.13123645 0.11784153 w=2 h=2 s=n,
18 -0.1360861 0.11318217 w=2 h=2 s=n,
19 -0.13594265 0.11602637 w=2 h=2 s=n,
20 -0.13761888 0.11446005 w=2 h=2 s=n,
21 -0.13838503 0.115003735 w=2 h=2 s=n,
22 -0.13901821 0.11886114 w=2 h=2 s=n,
23 -0.13954933 0.121140584 w=2 h=2 s=n,
24 -0.1371219 0.1524038 w=2 h=2 s=n,
25 -0.143763 0.121286675 w=2 h=2 s=n,
26 -0.1440575 0.118920416 w=2 h=2 s=n,
27 -0.14588185 0.12155506 w=2 h=2 s=n,
28 -0.14668374 0.1174583 w=2 h=2 s=n,
29 -0.1497399 0.120262355 w=2 h=2 s=n,
30 -0.15189129 0.122739464 w=2 h=2 s=n,
31 -0.15355706 0.124506965 w=2 h=2 s=n,
32 -0.15302536 0.11380717 w=2 h=2 s=n,
33 -0.15642166 0.11779104 w=2 h=2 s=n,
34 -0.15448837 0.11112423 w=2 h=2 s=n,
35 -0.16143751 0.12052289 w=2 h=2 s=n,
36 -0.15831855 0.11352521 w=2 h=2 s=n,
37 -0.16322574 0.117759466 w=2 h=2 s=n,
38 -0.16046603 0.112235114 w=2 h=2 s=n,
39 -0.1631803 0.11366901 w=2 h=2 s=n,
40 -0.15972209 0.10904388 w=2 h=2 s=n,
41 -0.16188301 0.10976724 w=2 h=2 s=n,
42 -0.16257718 0.10913989 w=2 h=2 s=n,
43 -0.16319767 0.10725447 w=2 h=2 s=n,
44 -0.16540952 0.108265124 w=2 h=2 s=n,
45 -0.16560729 0.10553561 w=2 h=2 s=n,
46 -0.16760941 0.104969844 w=2 h=2 s=n,
47 -0.18156244 0.107571885 w=2 h=2 s=n,
48 -0.17000678 0.10187812 w=2 h=2 s=n,
49 -0.16676974 0.100639015 w=2 h=2 s=n,
50 -0.17006545 0.09938502 w=2 h=2 s=n,
51 -0.16848922 0.097551405 w=2 h=2 s=n,
52 -0.16731404 0.09633432 w=2 h=2 s=n,
53 -0.16651347 0.09521863 w=2 h=2 s=n,
54 -0.16519623 0.09411493 w=2 h=2 s=n,
55 -0.1661349 0.092923835 w=2 h=2 s=n,
56 -0.16954847 0.09121182 w=2 h=2 s=n,
57 -0.16559143 0.09174739 w=2 h=2 s=n,
58 -0.16724898 0.08272006 w=2 h=2 s=n,
59 -0.17929049 0.07147845 w=2 h=2 s=n,
60 -0.17319591 0.07235517 w=2 h=2 s=n,
61 -0.1683302 0.06771806 w=2 h=2 s=n,
62 -0.18474211 -0.060916916 w=2 h=2 s=n,
63 -0.17746723 -0.064861014 w=2 h=2 s=n,
64 -0.17702246 -0.06645852 w=2 h=2 s=n,
65 -0.17531285 -0.066677414 w=2 h=2 s=n,
66 -0.17585945 -0.07216026 w=2 h=2 s=n,
67 -0.11138633 -0.2142572 w=2 h=2 s=n,
68 -0.10343328 -0.204576 w=2 h=2 s=n,
69 -0.0977328 -0.20667209 w=2 h=2 s=n,
70 -0.09468482 -0.20564526 w=2 h=2 s=n,
71 -0.08867919 -0.20151463 w=2 h=2 s=n,
72 -0.077221535 -0.21749216 w=2 h=2 s=n,
73 -0.07574949 -0.216928 w=2 h=2 s=n,
74 -0.07496645 -0.21622264 w=2 h=2 s=n,
75 -0.07374683 -0.21166582 w=2 h=2 s=n,
76 -0.068700716 -0.19816282 w=2 h=2 s=n,
77 -0.068140216 -0.19579521 w=2 h=2 s=n,
78 -0.06649303 -0.20171116 w=2 h=2 s=n,
79 -0.06588841 -0.19503988 w=2 h=2 s=n,
80 -0.047111545 -0.18466683 w=2 h=2 s=n,
81 -0.04507741 -0.16084804 w=2 h=2 s=n,
82 -0.043973528 -0.16059898 w=2 h=2 s=n,
83 -0.04179303 -0.16411492 w=2 h=2 s=n,
84 -0.043454167 -0.16053349 w=2 h=2 s=n,
85 -0.043027353 -0.16092722 w=2 h=2 s=n,
86 -0.043292515 -0.16017039 w=2 h=2 s=n,
87 -0.0424765 -0.16005525 w=2 h=2 s=n,
88 -0.035189055 -0.040266488 w=2 h=2 s=n,
89 -0.03472256 -0.038095873 w=2 h=2 s=n,
90 -0.03206048 -0.036921885 w=2 h=2 s=n,
91 -0.022412535 -0.038825393 w=2 h=2 s=n,
92 -0.02467773 -0.036566373 w=2 h=2 s=n,
93 -0.02732582 -0.03437552 w=2 h=2 s=n,
94 -0.02801864 -0.033681214 w=2 h=2 s=n,
95 -0.026019149 -0.034007277 w=2 h=2 s=n,
96 -0.0279962 -0.033075817 w=2 h=2 s=n,
97 -0.030721938 -0.03247071 w=2 h=2 s=n,
98 -0.031278487 -0.032381672 w=2 h=2 s=n,
99 -0.031344693 -0.032377742 w=2 h=2 s=n,
100 -0.031576313 -0.032328144 w=2 h=2 s=n,
101 -0.031642523 -0.032324217 w=2 h=2 s=n,
102 -0.031742077 -0.032324217 w=2 h=2 s=n,
103 -0.031444248 -0.032377742 w=2 h=2 s=n,
104 -0.030821493 -0.03247071 w=2 h=2 s=n,
105 -0.031798333 -0.032300957 w=2 h=2 s=n,
106 -0.031897888 -0.032300957 w=2 h=2 s=n,
107 -0.03183737 -0.03229394 w=2 h=2 s=n,
108 -0.031936925 -0.03229394 w=2 h=2 s=n,
109 -0.032683227 -0.03222741 w=2 h=2 s=n,
110 -0.03264419 -0.032234423 w=2 h=2 s=n,
111 -0.034324203 -0.032031953 w=2 h=2 s=n,
112 -0.035227697 -0.030971847 w=2 h=2 s=n,
113 -0.035293903 -0.03096792 w=2 h=2 s=n,
114 -0.035449717 -0.030944658 w=2 h=2 s=n,
115 -0.035488755 -0.030937644 w=2 h=2 s=n,
116 -0.03558831 -0.030937644 w=2 h=2 s=n,
117 -0.03633461 -0.030871112 w=2 h=2 s=n,
118 -0.037975587 -0.030675657 w=2 h=2 s=n,
119 -0.03622025 -0.030714266 w=2 h=2 s=n,
120 -0.036319803 -0.030714266 w=2 h=2 s=n,
121 -0.037066106 -0.030647736 w=2 h=2 s=n,
122 -0.03870708 -0.03045228 w=2 h=2 s=n,
123 -0.035055697 -0.031808577 w=2 h=2 s=n,
124 -0.03947592 -0.029927544 w=2 h=2 s=n,
125 -0.03957548 -0.029927544 w=2 h=2 s=n,
126 -0.040321782 -0.029861012 w=2 h=2 s=n,
127 -0.041962758 -0.029665558 w=2 h=2 s=n,
128 -0.038311373 -0.031021852 w=2 h=2 s=n,
129 -0.03757988 -0.03124523 w=2 h=2 s=n,
130 -0.0428684 -0.02950279 w=2 h=2 s=n,
131 -0.039217018 -0.030859085 w=2 h=2 s=n,
132 -0.038485523 -0.031082463 w=2 h=2 s=n,
133 -0.035229847 -0.031869188 w=2 h=2 s=n,
134 -0.0369439 -0.030469615 w=2 h=2 s=n,
135 -0.040199578 -0.029682893 w=2 h=2 s=n,
136 -0.040299132 -0.029682893 w=2 h=2 s=n,
137 -0.041045435 -0.029616361 w=2 h=2 s=n,
138 -0.04268641 -0.029420907 w=2 h=2 s=n,
139 -0.043592054 -0.02925814 w=2 h=2 s=n,
140 -0.04081081 -0.029515874 w=2 h=2 s=n,
141 -0.040910363 -0.029515874 w=2 h=2 s=n,
142 -0.041656666 -0.029449342 w=2 h=2 s=n,
143 -0.04329764 -0.029253887 w=2 h=2 s=n,
144 -0.044203285 -0.02909112 w=2 h=2 s=n,
145 -0.043479633 -0.02933577 w=2 h=2 s=n,
146 -0.03982825 -0.030692067 w=2 h=2 s=n,
147 -0.049362704 -0.027681306 w=2 h=2 s=n,
148 -0.049390856 -0.027686367 w=2 h=2 s=n,
149 -0.044231437 -0.02909618 w=2 h=2 s=n,
150 -0.043507785 -0.029340832 w=2 h=2 s=n,
151 -0.0398564 -0.030697126 w=2 h=2 s=n,
152 -0.03924517 -0.030864146 w=2 h=2 s=n,
153 -0.038513675 -0.031087521 w=2 h=2 s=n,
154 -0.035258 -0.031874247 w=2 h=2 s=n,
155 -0.034352355 -0.032037012 w=2 h=2 s=n,
156 -0.050541844 -0.027786424 w=2 h=2 s=n,
157 -0.050569996 -0.027791485 w=2 h=2 s=n,
158 -0.04541058 -0.029201297 w=2 h=2 s=n,
159 -0.044686925 -0.02944595 w=2 h=2 s=n,
160 -0.041035544 -0.030802244 w=2 h=2 s=n,
161 -0.04042431 -0.030969264 w=2 h=2 s=n,
162 -0.03969282 -0.03119264 w=2 h=2 s=n,
163 -0.036437143 -0.031979363 w=2 h=2 s=n,
164 -0.05444729 -0.028370297 w=2 h=2 s=n,
165 -0.04928787 -0.02978011 w=2 h=2 s=n,
166 -0.048564218 -0.030024761 w=2 h=2 s=n,
167 -0.044912834 -0.03138106 w=2 h=2 s=n,
168 -0.044301603 -0.03154808 w=2 h=2 s=n,
169 -0.04357011 -0.031771455 w=2 h=2 s=n,
170 -0.040314432 -0.032558177 w=2 h=2 s=n,
171 -0.039135292 -0.03245306 w=2 h=2 s=n,
172 -0.038229648 -0.032615826 w=2 h=2 s=n,
173 -0.055472754 -0.02849244 w=2 h=2 s=n,
174 -0.050313335 -0.029902253 w=2 h=2 s=n,
175 -0.049589682 -0.030146904 w=2 h=2 s=n,
176 -0.045938298 -0.0315032 w=2 h=2 s=n,
177 -0.045327067 -0.03167022 w=2 h=2 s=n,
178 -0.044595573 -0.031893596 w=2 h=2 s=n,
179 -0.041339897 -0.03268032 w=2 h=2 s=n,
180 -0.055508573 -0.02849998 w=2 h=2 s=n,
181 -0.050349154 -0.029909793 w=2 h=2 s=n,
182 -0.0496255 -0.030154444 w=2 h=2 s=n,
183 -0.045974117 -0.03151074 w=2 h=2 s=n,
184 -0.045362886 -0.03167776 w=2 h=2 s=n,
185 -0.04463139 -0.031901136 w=2 h=2 s=n,
186 -0.04137572 -0.03268786 w=2 h=2 s=n,
187 -0.040350255 -0.032565717 w=2 h=2 s=n,
188 -0.039171115 -0.0324606 w=2 h=2 s=n,
189 -0.038265467 -0.032623366 w=2 h=2 s=n,
190 -0.050125144 -0.02723101 w=2 h=2 s=n,
191 -0.051304284 -0.027336128 w=2 h=2 s=n,
192 -0.051332437 -0.027341189 w=2 h=2 s=n,
193 -0.05520973 -0.02792 w=2 h=2 s=n,
194 -0.056235194 -0.028042143 w=2 h=2 s=n,
195 -0.056271013 -0.028049683 w=2 h=2 s=n,
196 -0.056901064 -0.028162919 w=2 h=2 s=n,
197 -0.056138624 -0.028613213 w=2 h=2 s=n,
198 -0.050979204 -0.030023027 w=2 h=2 s=n,
199 -0.050255552 -0.030267678 w=2 h=2 s=n,
200 -0.046604168 -0.031623974 w=2 h=2 s=n,
201 -0.045992937 -0.031790994 w=2 h=2 s=n,
202 -0.045261443 -0.032014374 w=2 h=2 s=n,
203 -0.042005766 -0.032801095 w=2 h=2 s=n,
204 -0.03720261 -0.030169418 w=2 h=2 s=n,
205 -0.040458288 -0.029382695 w=2 h=2 s=n,
206 -0.04106952 -0.029215677 w=2 h=2 s=n,
207 -0.041169073 -0.029215677 w=2 h=2 s=n,
208 -0.041915376 -0.029149145 w=2 h=2 s=n,
209 -0.04355635 -0.02895369 w=2 h=2 s=n,
210 -0.044461995 -0.028790923 w=2 h=2 s=n,
211 -0.04962141 -0.02738111 w=2 h=2 s=n,
212 -0.05038385 -0.026930813 w=2 h=2 s=n,
213 -0.051562995 -0.027035931 w=2 h=2 s=n,
214 -0.051591147 -0.027040992 w=2 h=2 s=n,
215 -0.05546844 -0.027619803 w=2 h=2 s=n,
216 -0.056493904 -0.027741946 w=2 h=2 s=n,
217 -0.056529723 -0.027749486 w=2 h=2 s=n,
218 -0.057159774 -0.027862722 w=2 h=2 s=n,
219 -0.042170893 -0.028011749 w=2 h=2 s=n,
220 -0.042270448 -0.028011749 w=2 h=2 s=n,
221 -0.04301675 -0.027945217 w=2 h=2 s=n,
222 -0.044657726 -0.027749762 w=2 h=2 s=n,
223 -0.04556337 -0.027586995 w=2 h=2 s=n,
224 -0.050722785 -0.02617718 w=2 h=2 s=n,
225 -0.05148523 -0.025726885 w=2 h=2 s=n,
226 -0.05266437 -0.025832003 w=2 h=2 s=n,
227 -0.05269252 -0.025837064 w=2 h=2 s=n,
228 -0.056569815 -0.026415875 w=2 h=2 s=n,
229 -0.05759528 -0.026538018 w=2 h=2 s=n,
230 -0.057631098 -0.026545558 w=2 h=2 s=n,
231 -0.05826115 -0.026658794 w=2 h=2 s=n,
232 -0.052114908 -0.02507826 w=2 h=2 s=n,
233 -0.053294048 -0.025183378 w=2 h=2 s=n,
234 -0.053322203 -0.025188439 w=2 h=2 s=n,
235 -0.057199493 -0.02576725 w=2 h=2 s=n,
236 -0.058224957 -0.025889393 w=2 h=2 s=n,
237 -0.05826078 -0.025896933 w=2 h=2 s=n,
238 -0.05889083 -0.026010169 w=2 h=2 s=n,
239 -0.054384787 -0.022597026 w=2 h=2 s=n,
240 -0.055563927 -0.022702144 w=2 h=2 s=n,
241 -0.05559208 -0.022707205 w=2 h=2 s=n,
242 -0.059469372 -0.023286017 w=2 h=2 s=n,
243 -0.060494836 -0.02340816 w=2 h=2 s=n,
244 -0.060530655 -0.0234157 w=2 h=2 s=n,
245 -0.061160706 -0.023528934 w=2 h=2 s=n,
246 -0.05565493 -0.021123193 w=2 h=2 s=n,
247 -0.056834076 -0.02122831 w=2 h=2 s=n,
248 -0.056862228 -0.02123337 w=2 h=2 s=n,
249 -0.06073952 -0.021812182 w=2 h=2 s=n,
250 -0.061764985 -0.021934325 w=2 h=2 s=n,
251 -0.061800804 -0.021941865 w=2 h=2 s=n,
252 -0.062430855 -0.0220551 w=2 h=2 s=n,
253 -0.031198263 -0.0311369 w=2 h=2 s=n,
254 -0.03182102 -0.031043934 w=2 h=2 s=n,
255 -0.032118846 -0.030990407 w=2 h=2 s=n,
256 -0.03577023 -0.02963411 w=2 h=2 s=n,
257 -0.035836436 -0.029630182 w=2 h=2 s=n,
258 -0.03599225 -0.029606922 w=2 h=2 s=n,
259 -0.036031283 -0.029599907 w=2 h=2 s=n,
260 -0.036762778 -0.02937653 w=2 h=2 s=n,
261 -0.037486434 -0.029131878 w=2 h=2 s=n,
262 -0.03774514 -0.028831681 w=2 h=2 s=n,
263 -0.041000817 -0.028044958 w=2 h=2 s=n,
264 -0.041612048 -0.02787794 w=2 h=2 s=n,
265 -0.042713422 -0.026674012 w=2 h=2 s=n,
266 -0.042812977 -0.026674012 w=2 h=2 s=n,
267 -0.04355928 -0.02660748 w=2 h=2 s=n,
268 -0.045200255 -0.026412025 w=2 h=2 s=n,
269 -0.046105903 -0.026249258 w=2 h=2 s=n,
270 -0.051265318 -0.024839444 w=2 h=2 s=n,
271 -0.05202776 -0.024389148 w=2 h=2 s=n,
272 -0.05265744 -0.023740523 w=2 h=2 s=n,
273 -0.054927316 -0.02125929 w=2 h=2 s=n,
274 -0.056197464 -0.019785454 w=2 h=2 s=n,
275 -0.057376605 -0.019890573 w=2 h=2 s=n,
276 -0.05740476 -0.019895634 w=2 h=2 s=n,
277 -0.06128205 -0.020474445 w=2 h=2 s=n,
278 -0.062307514 -0.020596588 w=2 h=2 s=n,
279 -0.062343337 -0.020604128 w=2 h=2 s=n,
280 -0.062973395 -0.020717364 w=2 h=2 s=n,
281 -0.120245904 0.06947757 w=2 h=2 s=n,
282 -0.12142505 0.06937246 w=2 h=2 s=n,
283 -0.1214532 0.0693674 w=2 h=2 s=n,
284 -0.1253305 0.06878859 w=2 h=2 s=n,
285 -0.12635595 0.06866644 w=2 h=2 s=n,
286 -0.12639177 0.0686589 w=2 h=2 s=n,
287 -0.12702182 0.06854567 w=2 h=2 s=n,
288 -0.1264793 0.06720793 w=2 h=2 s=n,
289 -0.12713464 0.06848348 w=2 h=2 s=n,
290 -0.1265921 0.067145735 w=2 h=2 s=n,
291 -0.06254367 -0.022117293 w=2 h=2 s=n,
292 -0.06127352 -0.023591127 w=2 h=2 s=n,
293 -0.05900364 -0.02607236 w=2 h=2 s=n,
294 -0.058373958 -0.026720986 w=2 h=2 s=n,
295 -0.057272583 -0.027924914 w=2 h=2 s=n,
296 -0.057013877 -0.02822511 w=2 h=2 s=n,
297 -0.056251436 -0.028675407 w=2 h=2 s=n,
298 -0.036419537 -0.027713526 w=2 h=2 s=n,
299 -0.036485743 -0.027709598 w=2 h=2 s=n,
300 -0.036641557 -0.027686337 w=2 h=2 s=n,
301 -0.03668059 -0.027679322 w=2 h=2 s=n,
302 -0.037412085 -0.027455945 w=2 h=2 s=n,
303 -0.03813574 -0.027211294 w=2 h=2 s=n,
304 -0.038394447 -0.026911097 w=2 h=2 s=n,
305 -0.041650124 -0.026124373 w=2 h=2 s=n,
306 -0.042261355 -0.025957355 w=2 h=2 s=n,
307 -0.04336273 -0.024753427 w=2 h=2 s=n,
308 -0.043462284 -0.024753427 w=2 h=2 s=n,
309 -0.044208586 -0.024686895 w=2 h=2 s=n,
310 -0.04584956 -0.02449144 w=2 h=2 s=n,
311 -0.046755206 -0.024328673 w=2 h=2 s=n,
312 -0.051914625 -0.02291886 w=2 h=2 s=n,
313 -0.052677065 -0.022468563 w=2 h=2 s=n,
314 -0.053306747 -0.021819938 w=2 h=2 s=n,
315 -0.055576622 -0.019338705 w=2 h=2 s=n,
316 -0.05684677 -0.01786487 w=2 h=2 s=n,
317 -0.120895214 0.07139816 w=2 h=2 s=n,
318 -0.12207436 0.07129304 w=2 h=2 s=n,
319 -0.12210251 0.07128798 w=2 h=2 s=n,
320 -0.1259798 0.07070917 w=2 h=2 s=n,
321 -0.12700526 0.07058703 w=2 h=2 s=n,
322 -0.12704109 0.07057949 w=2 h=2 s=n,
323 -0.12767114 0.07046625 w=2 h=2 s=n,
324 -0.12778394 0.07040406 w=2 h=2 s=n,
325 -0.12269916 0.07467033 w=2 h=2 s=n,
326 -0.1238783 0.07456521 w=2 h=2 s=n,
327 -0.123906456 0.07456015 w=2 h=2 s=n,
328 -0.12778375 0.07398134 w=2 h=2 s=n,
329 -0.1288092 0.0738592 w=2 h=2 s=n,
330 -0.12884502 0.07385166 w=2 h=2 s=n,
331 -0.12947507 0.07373842 w=2 h=2 s=n,
332 -0.12958789 0.07367623 w=2 h=2 s=n,
333 -0.12893859 0.07175564 w=2 h=2 s=n,
334 -0.123013884 0.074925706 w=2 h=2 s=n,
335 -0.12419303 0.074820586 w=2 h=2 s=n,
336 -0.124221176 0.07481553 w=2 h=2 s=n,
337 -0.12809847 0.07423671 w=2 h=2 s=n,
338 -0.12912393 0.07411457 w=2 h=2 s=n,
339 -0.12915975 0.07410703 w=2 h=2 s=n,
340 -0.1297898 0.073993795 w=2 h=2 s=n,
341 -0.12990262 0.073931605 w=2 h=2 s=n,
342 -0.1292533 0.07201102 w=2 h=2 s=n,
343 -0.12744936 0.06873885 w=2 h=2 s=n,
344 -0.12690683 0.06740111 w=2 h=2 s=n,
345 -0.062858395 -0.021861918 w=2 h=2 s=n,
346 -0.043977886 -0.023236616 w=2 h=2 s=n,
347 -0.04407744 -0.023236616 w=2 h=2 s=n,
348 -0.044823743 -0.023170084 w=2 h=2 s=n,
349 -0.04646472 -0.022974629 w=2 h=2 s=n,
350 -0.047370363 -0.022811862 w=2 h=2 s=n,
351 -0.052529782 -0.021402048 w=2 h=2 s=n,
352 -0.053292222 -0.020951752 w=2 h=2 s=n,
353 -0.053921904 -0.020303126 w=2 h=2 s=n,
354 -0.05619178 -0.017821893 w=2 h=2 s=n,
355 -0.05746193 -0.016348058 w=2 h=2 s=n,
356 -0.12151037 0.07291497 w=2 h=2 s=n,
357 -0.12331431 0.07618714 w=2 h=2 s=n,
358 -0.12362904 0.07644252 w=2 h=2 s=n,
359 -0.124808185 0.0763374 w=2 h=2 s=n,
360 -0.12483633 0.07633234 w=2 h=2 s=n,
361 -0.12871362 0.075753525 w=2 h=2 s=n,
362 -0.12973909 0.07563138 w=2 h=2 s=n,
363 -0.12977491 0.07562384 w=2 h=2 s=n,
364 -0.13040496 0.075510606 w=2 h=2 s=n,
365 -0.13051777 0.075448416 w=2 h=2 s=n,
366 -0.12462748 0.07746195 w=2 h=2 s=n,
367 -0.124942206 0.07771733 w=2 h=2 s=n,
368 -0.12612134 0.077612214 w=2 h=2 s=n,
369 -0.12614949 0.07760715 w=2 h=2 s=n,
370 -0.13002679 0.077028334 w=2 h=2 s=n,
371 -0.13105226 0.0769062 w=2 h=2 s=n,
372 -0.13108808 0.07689866 w=2 h=2 s=n,
373 -0.13171813 0.07678542 w=2 h=2 s=n,
374 -0.13183093 0.076723225 w=2 h=2 s=n,
375 -0.13121578 0.075206414 w=2 h=2 s=n,
376 -0.13056648 0.07328583 w=2 h=2 s=n,
377 -0.12876253 0.070013665 w=2 h=2 s=n,
378 -0.12821999 0.06867593 w=2 h=2 s=n,
379 -0.12374312 0.07682377 w=2 h=2 s=n,
380 -0.12505628 0.07809859 w=2 h=2 s=n,
381 -0.12537101 0.07835396 w=2 h=2 s=n,
382 -0.12655015 0.07824884 w=2 h=2 s=n,
383 -0.1265783 0.078243785 w=2 h=2 s=n,
384 -0.1304556 0.07766497 w=2 h=2 s=n,
385 -0.13148105 0.07754283 w=2 h=2 s=n,
386 -0.13151687 0.07753529 w=2 h=2 s=n,
387 -0.13214692 0.07742205 w=2 h=2 s=n,
388 -0.13225974 0.077359855 w=2 h=2 s=n,
389 -0.13164458 0.07584304 w=2 h=2 s=n,
390 -0.13099527 0.07392246 w=2 h=2 s=n,
391 -0.03979368 -0.021790408 w=2 h=2 s=n,
392 -0.043049354 -0.021003686 w=2 h=2 s=n,
393 -0.043660585 -0.020836666 w=2 h=2 s=n,
394 -0.04476196 -0.019632738 w=2 h=2 s=n,
395 -0.045377117 -0.018115927 w=2 h=2 s=n,
396 -0.045476675 -0.018115927 w=2 h=2 s=n,
397 -0.046222977 -0.018049395 w=2 h=2 s=n,
398 -0.04786395 -0.01785394 w=2 h=2 s=n,
399 -0.048769593 -0.017691173 w=2 h=2 s=n,
400 -0.053929012 -0.016281359 w=2 h=2 s=n,
401 -0.054691453 -0.015831063 w=2 h=2 s=n,
402 -0.055321135 -0.015182438 w=2 h=2 s=n,
403 -0.05759101 -0.012701205 w=2 h=2 s=n,
404 -0.05886116 -0.01122737 w=2 h=2 s=n,
405 -0.1229096 0.07803566 w=2 h=2 s=n,
406 -0.12471355 0.08130783 w=2 h=2 s=n,
407 -0.12514235 0.08194446 w=2 h=2 s=n,
408 -0.12645552 0.083219275 w=2 h=2 s=n,
409 -0.12677024 0.08347465 w=2 h=2 s=n,
410 -0.12794937 0.08336953 w=2 h=2 s=n,
411 -0.12797754 0.08336447 w=2 h=2 s=n,
412 -0.13185482 0.08278566 w=2 h=2 s=n,
413 -0.13288029 0.08266351 w=2 h=2 s=n,
414 -0.13291611 0.082655974 w=2 h=2 s=n,
415 -0.13354616 0.08254274 w=2 h=2 s=n,
416 -0.13365898 0.08248055 w=2 h=2 s=n,
417 -0.12880076 0.0864878 w=2 h=2 s=n,
418 -0.12911549 0.086743176 w=2 h=2 s=n,
419 -0.13029464 0.086638056 w=2 h=2 s=n,
420 -0.13032278 0.086633 w=2 h=2 s=n,
421 -0.13420008 0.08605418 w=2 h=2 s=n,
422 -0.13522553 0.085932046 w=2 h=2 s=n,
423 -0.13526136 0.085924506 w=2 h=2 s=n,
424 -0.13589141 0.08581127 w=2 h=2 s=n,
425 -0.13600422 0.085749075 w=2 h=2 s=n,
426 -0.13460499 0.08062839 w=2 h=2 s=n,
427 -0.13398983 0.079111576 w=2 h=2 s=n,
428 -0.13334052 0.07719099 w=2 h=2 s=n,
429 -0.13486764 0.09427799 w=2 h=2 s=n,
430 -0.13604678 0.094172865 w=2 h=2 s=n,
431 -0.13607493 0.09416781 w=2 h=2 s=n,
432 -0.13995223 0.09358899 w=2 h=2 s=n,
433 -0.1409777 0.09346686 w=2 h=2 s=n,
434 -0.14101352 0.09345932 w=2 h=2 s=n,
435 -0.14164357 0.09334609 w=2 h=2 s=n,
436 -0.14175639 0.09328389 w=2 h=2 s=n,
437 -0.14035714 0.088163204 w=2 h=2 s=n,
438 -0.13974199 0.08664639 w=2 h=2 s=n,
439 -0.13909268 0.084725805 w=2 h=2 s=n,
440 -0.13699952 0.09521432 w=2 h=2 s=n,
441 -0.13702768 0.095209256 w=2 h=2 s=n,
442 -0.14090496 0.09463045 w=2 h=2 s=n,
443 -0.14193043 0.094508305 w=2 h=2 s=n,
444 -0.14196625 0.094500765 w=2 h=2 s=n,
445 -0.1425963 0.09438753 w=2 h=2 s=n,
446 -0.14270912 0.094325334 w=2 h=2 s=n,
447 -0.14130989 0.089204654 w=2 h=2 s=n,
448 -0.14069472 0.08768784 w=2 h=2 s=n,
449 -0.14004542 0.085767254 w=2 h=2 s=n,
450 -0.13429326 0.078232445 w=2 h=2 s=n,
451 -0.13194801 0.07496391 w=2 h=2 s=n,
452 -0.14261124 0.09516922 w=2 h=2 s=n,
453 -0.14264704 0.09516168 w=2 h=2 s=n,
454 -0.1432771 0.09504844 w=2 h=2 s=n,
455 -0.14338991 0.094986245 w=2 h=2 s=n,
456 -0.14199068 0.089865565 w=2 h=2 s=n,
457 -0.14137553 0.088348754 w=2 h=2 s=n,
458 -0.14072622 0.086428165 w=2 h=2 s=n,
459 -0.13497406 0.078893356 w=2 h=2 s=n,
460 -0.13262881 0.07562482 w=2 h=2 s=n,
461 -0.13167608 0.074583374 w=2 h=2 s=n,
462 -0.1305024 0.089369014 w=2 h=2 s=n,
463 -0.13081713 0.08962438 w=2 h=2 s=n,
464 -0.13656928 0.09715919 w=2 h=2 s=n,
465 -0.13774842 0.09705408 w=2 h=2 s=n,
466 -0.13870116 0.098095536 w=2 h=2 s=n,
467 -0.1387293 0.09809047 w=2 h=2 s=n,
468 -0.1426066 0.097511664 w=2 h=2 s=n,
469 -0.14363207 0.09738952 w=2 h=2 s=n,
470 -0.14431287 0.09805043 w=2 h=2 s=n,
471 -0.14434868 0.09804289 w=2 h=2 s=n,
472 -0.14497873 0.09792966 w=2 h=2 s=n,
473 -0.14509155 0.09786746 w=2 h=2 s=n,
474 -0.14369231 0.092746764 w=2 h=2 s=n,
475 -0.13678025 0.0975164 w=2 h=2 s=n,
476 -0.13795938 0.097411275 w=2 h=2 s=n,
477 -0.13891213 0.09845273 w=2 h=2 s=n,
478 -0.13894027 0.098447666 w=2 h=2 s=n,
479 -0.14281757 0.09786886 w=2 h=2 s=n,
480 -0.14384302 0.097746715 w=2 h=2 s=n,
481 -0.14452383 0.098407626 w=2 h=2 s=n,
482 -0.14455965 0.098400086 w=2 h=2 s=n,
483 -0.1451897 0.09828685 w=2 h=2 s=n,
484 -0.1453025 0.098224655 w=2 h=2 s=n,
485 -0.14618601 0.09699334 w=2 h=2 s=n,
486 -0.14597505 0.09663615 w=2 h=2 s=n,
487 -0.14457582 0.09151545 w=2 h=2 s=n,
488 -0.14287418 0.088634245 w=2 h=2 s=n,
489 -0.14225903 0.08711743 w=2 h=2 s=n,
490 -0.14160971 0.08519685 w=2 h=2 s=n,
491 -0.13585755 0.077662036 w=2 h=2 s=n,
492 -0.1335123 0.07439351 w=2 h=2 s=n,
493 -0.13255957 0.073352054 w=2 h=2 s=n,
494 -0.13187878 0.07269114 w=2 h=2 s=n,
495 -0.13144997 0.07205451 w=2 h=2 s=n,
496 -0.12964603 0.068782344 w=2 h=2 s=n,
497 -0.1291035 0.06744461 w=2 h=2 s=n,
498 -0.12779033 0.0661698 w=2 h=2 s=n,
499 -0.0637419 -0.023093235 w=2 h=2 s=n,
500 -0.06342717 -0.02334861 w=2 h=2 s=n,
501 -0.062157016 -0.024822444 w=2 h=2 s=n,
502 -0.05988714 -0.027303679 w=2 h=2 s=n,
503 -0.05925746 -0.027952304 w=2 h=2 s=n,
504 -0.058156084 -0.02915623 w=2 h=2 s=n,
505 -0.057897378 -0.029456427 w=2 h=2 s=n,
506 -0.057134937 -0.029906724 w=2 h=2 s=n,
507 -0.14284298 0.08848598 w=2 h=2 s=n,
508 -0.14222781 0.08696917 w=2 h=2 s=n,
509 -0.14157851 0.08504858 w=2 h=2 s=n,
510 -0.13582635 0.07751377 w=2 h=2 s=n,
511 -0.1334811 0.07424524 w=2 h=2 s=n,
512 -0.13252836 0.07320379 w=2 h=2 s=n,
513 -0.13184756 0.072542876 w=2 h=2 s=n,
514 -0.13141876 0.071906246 w=2 h=2 s=n,
515 -0.12961482 0.06863408 w=2 h=2 s=n,
516 -0.12907228 0.06729634 w=2 h=2 s=n,
517 -0.12775911 0.066021524 w=2 h=2 s=n,
518 -0.06371069 -0.023241505 w=2 h=2 s=n,
519 -0.06339596 -0.02349688 w=2 h=2 s=n,
520 -0.06212581 -0.024970714 w=2 h=2 s=n,
521 -0.05985593 -0.027451947 w=2 h=2 s=n,
522 -0.059226252 -0.028100573 w=2 h=2 s=n,
523 -0.058124878 -0.0293045 w=2 h=2 s=n,
524 -0.057866167 -0.029604698 w=2 h=2 s=n,
525 -0.057103727 -0.030054994 w=2 h=2 s=n,
526 -0.056220226 -0.028823676 w=2 h=2 s=n,
527 -0.056107413 -0.028761484 w=2 h=2 s=n,
528 -0.050947998 -0.030171297 w=2 h=2 s=n,
529 -0.05022434 -0.030415948 w=2 h=2 s=n,
530 -0.04657296 -0.031772245 w=2 h=2 s=n,
531 -0.04596173 -0.031939264 w=2 h=2 s=n,
532 -0.045230236 -0.03216264 w=2 h=2 s=n,
533 -0.04197456 -0.032949366 w=2 h=2 s=n,
534 -0.04134451 -0.032836128 w=2 h=2 s=n,
535 -0.040319044 -0.032713987 w=2 h=2 s=n,
536 -0.039139904 -0.03260887 w=2 h=2 s=n,
537 -0.03823426 -0.032771636 w=2 h=2 s=n,
538 -0.038198438 -0.032764096 w=2 h=2 s=n,
539 -0.034321148 -0.032185283 w=2 h=2 s=n,
540 -0.034292992 -0.032180224 w=2 h=2 s=n,
541 -0.032652017 -0.03237568 w=2 h=2 s=n,
542 -0.032612983 -0.032382693 w=2 h=2 s=n,
543 -0.03186668 -0.032449227 w=2 h=2 s=n,
544 -0.031710867 -0.032472484 w=2 h=2 s=n,
545 -0.03141304 -0.032526013 w=2 h=2 s=n,
546 -0.030790284 -0.03261898 w=2 h=2 s=n,
547 -0.030690728 -0.03261898 w=2 h=2 s=n,
548 -0.030624522 -0.032622907 w=2 h=2 s=n,
549 -0.14595056 0.09832141 w=2 h=2 s=n,
550 -0.14683406 0.09709008 w=2 h=2 s=n,
551 -0.14662309 0.096732885 w=2 h=2 s=n,
552 -0.14522387 0.0916122 w=2 h=2 s=n,
553 -0.14352223 0.08873099 w=2 h=2 s=n,
554 -0.14349101 0.08858272 w=2 h=2 s=n,
555 -0.14287587 0.087065905 w=2 h=2 s=n,
556 -0.14222655 0.085145324 w=2 h=2 s=n,
557 -0.1364744 0.07761051 w=2 h=2 s=n,
558 -0.13412915 0.07434198 w=2 h=2 s=n,
559 -0.1331764 0.07330053 w=2 h=2 s=n,
560 -0.13249561 0.072639614 w=2 h=2 s=n,
561 -0.1320668 0.072002985 w=2 h=2 s=n,
562 -0.13026287 0.068730816 w=2 h=2 s=n,
563 -0.12972033 0.06739308 w=2 h=2 s=n,
564 -0.14620985 0.09834452 w=2 h=2 s=n,
565 -0.14709336 0.09711321 w=2 h=2 s=n,
566 -0.1468824 0.096756 w=2 h=2 s=n,
567 -0.14548317 0.09163531 w=2 h=2 s=n,
568 -0.14378153 0.0887541 w=2 h=2 s=n,
569 -0.14375031 0.088605836 w=2 h=2 s=n,
570 -0.14313516 0.087089024 w=2 h=2 s=n,
571 -0.14248586 0.085168436 w=2 h=2 s=n,
572 -0.1367337 0.07763363 w=2 h=2 s=n,
573 -0.13438845 0.074365094 w=2 h=2 s=n,
574 -0.13343571 0.073323645 w=2 h=2 s=n,
575 -0.1327549 0.07266273 w=2 h=2 s=n,
576 -0.13232611 0.072026104 w=2 h=2 s=n,
577 -0.13052216 0.068753935 w=2 h=2 s=n,
578 -0.12997963 0.0674162 w=2 h=2 s=n,
579 -0.1466464 0.09834452 w=2 h=2 s=n,
580 -0.1475299 0.09711321 w=2 h=2 s=n,
581 -0.14731894 0.096756 w=2 h=2 s=n,
582 -0.14591971 0.09163531 w=2 h=2 s=n,
583 -0.14421807 0.0887541 w=2 h=2 s=n,
584 -0.14418687 0.088605836 w=2 h=2 s=n,
585 -0.1435717 0.087089024 w=2 h=2 s=n,
586 -0.1429224 0.085168436 w=2 h=2 s=n,
587 -0.13717024 0.07763363 w=2 h=2 s=n,
588 -0.13482499 0.074365094 w=2 h=2 s=n,
589 -0.13387226 0.073323645 w=2 h=2 s=n,
590 -0.13319145 0.07266273 w=2 h=2 s=n,
591 -0.13276266 0.072026104 w=2 h=2 s=n,
592 -0.1309587 0.068753935 w=2 h=2 s=n,
593 -0.13041618 0.0674162 w=2 h=2 s=n,
594 -0.13015687 0.06739308 w=2 h=2 s=n,
595 -0.12950884 0.06729634 w=2 h=2 s=n,
596 -0.14427556 0.08836896 w=2 h=2 s=n,
597 -0.14424436 0.08822069 w=2 h=2 s=n,
598 -0.14362921 0.08670388 w=2 h=2 s=n,
599 -0.14297989 0.08478329 w=2 h=2 s=n,
600 -0.13722773 0.077248484 w=2 h=2 s=n,
601 -0.13488248 0.07397995 w=2 h=2 s=n,
602 -0.13392974 0.0729385 w=2 h=2 s=n,
603 -0.13324896 0.07227759 w=2 h=2 s=n,
604 -0.13282014 0.07164096 w=2 h=2 s=n,
605 -0.13101621 0.06836879 w=2 h=2 s=n,
606 -0.13047367 0.067031056 w=2 h=2 s=n,
607 -0.13021438 0.06700794 w=2 h=2 s=n,
608 -0.12956633 0.0669112 w=2 h=2 s=n,
609 -0.12912978 0.0669112 w=2 h=2 s=n,
610 -0.12781662 0.06563638 w=2 h=2 s=n,
611 -0.063768186 -0.023626648 w=2 h=2 s=n,
612 -0.06345346 -0.023882022 w=2 h=2 s=n,
613 -0.062183302 -0.025355857 w=2 h=2 s=n,
614 -0.059913427 -0.02783709 w=2 h=2 s=n,
615 -0.059283745 -0.028485715 w=2 h=2 s=n,
616 -0.05818237 -0.029689644 w=2 h=2 s=n,
617 -0.057923663 -0.02998984 w=2 h=2 s=n,
618 -0.057161223 -0.030440137 w=2 h=2 s=n,
619 -0.056277722 -0.02920882 w=2 h=2 s=n,
620 -0.05616491 -0.029146627 w=2 h=2 s=n,
621 -0.05100549 -0.03055644 w=2 h=2 s=n,
622 -0.050281838 -0.030801091 w=2 h=2 s=n,
623 -0.046630453 -0.032157388 w=2 h=2 s=n,
624 -0.14632398 0.09836155 w=2 h=2 s=n,
625 -0.14676052 0.09836155 w=2 h=2 s=n,
626 -0.14764403 0.09713024 w=2 h=2 s=n,
627 -0.14743307 0.09677304 w=2 h=2 s=n,
628 -0.14603384 0.09165235 w=2 h=2 s=n,
629 -0.1443322 0.08877114 w=2 h=2 s=n,
630 -0.14438969 0.088386 w=2 h=2 s=n,
631 -0.14435849 0.088237725 w=2 h=2 s=n,
632 -0.14374332 0.08672091 w=2 h=2 s=n,
633 -0.14309402 0.08480033 w=2 h=2 s=n,
634 -0.13734186 0.077265516 w=2 h=2 s=n,
635 -0.13499661 0.07399699 w=2 h=2 s=n,
636 -0.13404387 0.07295554 w=2 h=2 s=n,
637 -0.13336308 0.07229463 w=2 h=2 s=n,
638 -0.13293427 0.07165799 w=2 h=2 s=n,
639 -0.13113032 0.068385825 w=2 h=2 s=n,
640 -0.1305878 0.06704809 w=2 h=2 s=n,
641 -0.14443694 0.08816152 w=2 h=2 s=n,
642 -0.14440574 0.088013254 w=2 h=2 s=n,
643 -0.14379057 0.08649644 w=2 h=2 s=n,
644 -0.14314127 0.084575854 w=2 h=2 s=n,
645 -0.13738911 0.077041045 w=2 h=2 s=n,
646 -0.13504386 0.07377251 w=2 h=2 s=n,
647 -0.13409112 0.07273106 w=2 h=2 s=n,
648 -0.13341033 0.07207015 w=2 h=2 s=n,
649 -0.13298152 0.07143352 w=2 h=2 s=n,
650 -0.13117757 0.06816135 w=2 h=2 s=n,
651 -0.13063505 0.06682362 w=2 h=2 s=n,
652 -0.13052092 0.06680658 w=2 h=2 s=n,
653 -0.13026163 0.06678346 w=2 h=2 s=n,
654 -0.12961358 0.06668672 w=2 h=2 s=n,
655 -0.12917703 0.06668672 w=2 h=2 s=n,
656 -0.12786387 0.06541191 w=2 h=2 s=n,
657 -0.06381543 -0.023851125 w=2 h=2 s=n,
658 -0.06350071 -0.0241065 w=2 h=2 s=n,
659 -0.062230553 -0.025580334 w=2 h=2 s=n,
660 -0.05996068 -0.028061567 w=2 h=2 s=n,
661 -0.059330996 -0.028710192 w=2 h=2 s=n,
662 -0.05822962 -0.02991412 w=2 h=2 s=n,
663 -0.05797091 -0.030214317 w=2 h=2 s=n,
664 -0.05720847 -0.030664613 w=2 h=2 s=n,
665 -0.14341642 -0.020144867 w=2 h=2 s=n,
666 -0.14246368 -0.021186318 w=2 h=2 s=n,
667 -0.14178288 -0.02184723 w=2 h=2 s=n,
668 -0.14135408 -0.022483861 w=2 h=2 s=n,
669 -0.13955013 -0.02575603 w=2 h=2 s=n,
670 -0.1390076 -0.027093766 w=2 h=2 s=n,
671 -0.13889347 -0.027110802 w=2 h=2 s=n,
672 -0.13863418 -0.02713392 w=2 h=2 s=n,
673 -0.13798612 -0.027230661 w=2 h=2 s=n,
674 -0.13754958 -0.027230661 w=2 h=2 s=n,
675 -0.13623641 -0.028505472 w=2 h=2 s=n,
676 -0.07218798 -0.117768504 w=2 h=2 s=n,
677 -0.071873255 -0.11802388 w=2 h=2 s=n,
678 -0.07060311 -0.11949772 w=2 h=2 s=n,
679 -0.06833323 -0.121978946 w=2 h=2 s=n,
680 -0.06770355 -0.12262757 w=2 h=2 s=n,
681 -0.06660218 -0.1238315 w=2 h=2 s=n,
682 -0.06634347 -0.124131694 w=2 h=2 s=n,
683 -0.06558103 -0.12458199 w=2 h=2 s=n,
684 -0.06553378 -0.124357514 w=2 h=2 s=n,
685 -0.14680505 0.09849301 w=2 h=2 s=n,
686 -0.1472416 0.09849301 w=2 h=2 s=n,
687 -0.1481251 0.0972617 w=2 h=2 s=n,
688 -0.14791414 0.09690449 w=2 h=2 s=n,
689 -0.14651491 0.0917838 w=2 h=2 s=n,
690 -0.14481327 0.08890259 w=2 h=2 s=n,
691 -0.14487077 0.08851745 w=2 h=2 s=n,
692 -0.14491802 0.08829297 w=2 h=2 s=n,
693 -0.1448868 0.088144705 w=2 h=2 s=n,
694 -0.14664982 0.09862943 w=2 h=2 s=n,
695 -0.14690912 0.09865254 w=2 h=2 s=n,
696 -0.14702325 0.09866959 w=2 h=2 s=n,
697 -0.14750431 0.09880103 w=2 h=2 s=n,
698 -0.14794087 0.09880103 w=2 h=2 s=n,
699 -0.14882436 0.09756972 w=2 h=2 s=n,
700 -0.036391124 -0.02768056 w=2 h=2 s=n,
701 -0.03645733 -0.027676629 w=2 h=2 s=n,
702 -0.036613144 -0.02765337 w=2 h=2 s=n,
703 -0.03665218 -0.027646353 w=2 h=2 s=n,
704 -0.037383676 -0.027422978 w=2 h=2 s=n,
705 -0.038107328 -0.027178327 w=2 h=2 s=n,
706 -0.03836604 -0.026878128 w=2 h=2 s=n,
707 -0.03976527 -0.02175744 w=2 h=2 s=n,
708 -0.043020945 -0.020970717 w=2 h=2 s=n,
709 -0.043632176 -0.020803697 w=2 h=2 s=n,
710 -0.04473355 -0.019599771 w=2 h=2 s=n,
711 -0.045348708 -0.018082958 w=2 h=2 s=n,
712 -0.045448262 -0.018082958 w=2 h=2 s=n,
713 -0.046194565 -0.018016428 w=2 h=2 s=n,
714 -0.04783554 -0.017820971 w=2 h=2 s=n,
715 -0.048741184 -0.017658206 w=2 h=2 s=n,
716 -0.053900603 -0.016248392 w=2 h=2 s=n,
717 -0.054663043 -0.015798096 w=2 h=2 s=n,
718 -0.05529272 -0.015149471 w=2 h=2 s=n,
719 -0.0575626 -0.012668236 w=2 h=2 s=n,
720 -0.05883275 -0.011194403 w=2 h=2 s=n,
721 -0.12288119 0.07806863 w=2 h=2 s=n,
722 -0.12468513 0.0813408 w=2 h=2 s=n,
723 -0.12511393 0.08197743 w=2 h=2 s=n,
724 -0.1264271 0.08325224 w=2 h=2 s=n,
725 -0.12877235 0.08652077 w=2 h=2 s=n,
726 -0.13047399 0.089401975 w=2 h=2 s=n,
727 -0.13078871 0.08965735 w=2 h=2 s=n,
728 -0.13654087 0.09719217 w=2 h=2 s=n,
729 -0.13675183 0.097549364 w=2 h=2 s=n,
730 -0.13793097 0.09744425 w=2 h=2 s=n,
731 -0.13888371 0.09848569 w=2 h=2 s=n,
732 -0.13891186 0.09848064 w=2 h=2 s=n,
733 -0.14278916 0.09790182 w=2 h=2 s=n,
734 -0.14381462 0.09777968 w=2 h=2 s=n,
735 -0.14449541 0.09844059 w=2 h=2 s=n,
736 -0.14453124 0.09843306 w=2 h=2 s=n,
737 -0.14516129 0.09831981 w=2 h=2 s=n,
738 -0.124523066 0.08151796 w=2 h=2 s=n,
739 -0.12495187 0.08215459 w=2 h=2 s=n,
740 -0.12626503 0.083429396 w=2 h=2 s=n,
741 -0.12861028 0.08669793 w=2 h=2 s=n,
742 -0.13031192 0.089579135 w=2 h=2 s=n,
743 -0.13062665 0.08983451 w=2 h=2 s=n,
744 -0.1363788 0.09736933 w=2 h=2 s=n,
745 -0.13658977 0.097726524 w=2 h=2 s=n,
746 -0.13776891 0.09762141 w=2 h=2 s=n,
747 -0.13872164 0.09866285 w=2 h=2 s=n,
748 -0.1387498 0.0986578 w=2 h=2 s=n,
749 -0.14262709 0.09807898 w=2 h=2 s=n,
750 -0.14365256 0.097956836 w=2 h=2 s=n,
751 -0.14433335 0.09861775 w=2 h=2 s=n,
752 -0.14436917 0.09861021 w=2 h=2 s=n,
753 -0.14499922 0.09849697 w=2 h=2 s=n,
754 -0.14680763 0.09874989 w=2 h=2 s=n,
755 -0.14706692 0.098773 w=2 h=2 s=n,
756 -0.14718105 0.09879005 w=2 h=2 s=n,
757 -0.14766212 0.09892149 w=2 h=2 s=n,
758 -0.14809866 0.09892149 w=2 h=2 s=n,
759 -0.14898217 0.09769018 w=2 h=2 s=n,
760 -0.14422724 0.09950864 w=2 h=2 s=n,
761 -0.14426306 0.0995011 w=2 h=2 s=n,
762 -0.14489311 0.09938787 w=2 h=2 s=n,
763 -0.14505517 0.09921071 w=2 h=2 s=n,
764 -0.14508359 0.09917773 w=2 h=2 s=n,
765 -0.1451964 0.09911555 w=2 h=2 s=n,
766 -0.14584444 0.09921229 w=2 h=2 s=n,
767 -0.14654371 0.09952031 w=2 h=2 s=n,
768 -0.1467015 0.09964079 w=2 h=2 s=n,
769 -0.073606655 -0.12967917 w=2 h=2 s=n,
770 -0.07329193 -0.12993455 w=2 h=2 s=n,
771 -0.07202178 -0.13140838 w=2 h=2 s=n,
772 -0.0697519 -0.13388962 w=2 h=2 s=n,
773 -0.069122225 -0.13453823 w=2 h=2 s=n,
774 -0.06802085 -0.13574217 w=2 h=2 s=n,
775 -0.06776214 -0.13604237 w=2 h=2 s=n,
776 -0.066999696 -0.13649265 w=2 h=2 s=n,
777 -0.124380425 0.08165643 w=2 h=2 s=n,
778 -0.12480923 0.08229306 w=2 h=2 s=n,
779 -0.12612239 0.08356788 w=2 h=2 s=n,
780 -0.12846763 0.086836405 w=2 h=2 s=n,
781 -0.13016927 0.08971761 w=2 h=2 s=n,
782 -0.130484 0.08997299 w=2 h=2 s=n,
783 -0.13623616 0.097507805 w=2 h=2 s=n,
784 -0.13644712 0.097865 w=2 h=2 s=n,
785 -0.13762626 0.09775989 w=2 h=2 s=n,
786 -0.138579 0.09880133 w=2 h=2 s=n,
787 -0.13860714 0.09879628 w=2 h=2 s=n,
788 -0.14248444 0.09821746 w=2 h=2 s=n,
789 -0.14350991 0.09809531 w=2 h=2 s=n,
790 -0.1441907 0.098756224 w=2 h=2 s=n,
791 -0.14408459 0.09964712 w=2 h=2 s=n,
792 -0.14412041 0.09963958 w=2 h=2 s=n,
793 -0.14475046 0.099526346 w=2 h=2 s=n,
794 -0.13611653 0.09868012 w=2 h=2 s=n,
795 -0.13729568 0.09857501 w=2 h=2 s=n,
796 -0.13824841 0.09961645 w=2 h=2 s=n,
797 -0.13827656 0.0996114 w=2 h=2 s=n,
798 -0.14215386 0.09903258 w=2 h=2 s=n,
799 -0.14317933 0.098910436 w=2 h=2 s=n,
800 -0.14386013 0.09957135 w=2 h=2 s=n,
801 -0.143754 0.10046224 w=2 h=2 s=n,
802 -0.14378983 0.1004547 w=2 h=2 s=n,
803 -0.14441988 0.10034147 w=2 h=2 s=n,
804 -0.14456253 0.10020299 w=2 h=2 s=n,
805 -0.1447246 0.10002583 w=2 h=2 s=n,
806 -0.14380553 0.09977116 w=2 h=2 s=n,
807 -0.14369941 0.10066205 w=2 h=2 s=n,
808 -0.14373523 0.10065451 w=2 h=2 s=n,
809 -0.14436528 0.10054128 w=2 h=2 s=n,
810 -0.14450793 0.1004028 w=2 h=2 s=n,
811 -0.14467 0.10022564 w=2 h=2 s=n,
812 -0.14500058 0.09941052 w=2 h=2 s=n,
813 -0.145029 0.09937754 w=2 h=2 s=n,
814 -0.07716376 -0.1535072 w=2 h=2 s=n,
815 -0.076849036 -0.15376258 w=2 h=2 s=n,
816 -0.07557889 -0.15523641 w=2 h=2 s=n,
817 -0.07330901 -0.15771763 w=2 h=2 s=n,
818 -0.07267933 -0.15836626 w=2 h=2 s=n,
819 -0.07157796 -0.15957019 w=2 h=2 s=n,
820 -0.07131925 -0.15987039 w=2 h=2 s=n,
821 -0.07055681 -0.16032068 w=2 h=2 s=n,
822 -0.045336172 -0.018073965 w=2 h=2 s=n,
823 -0.045435727 -0.018073965 w=2 h=2 s=n,
824 -0.04618203 -0.018007433 w=2 h=2 s=n,
825 -0.047823004 -0.017811978 w=2 h=2 s=n,
826 -0.04872865 -0.017649211 w=2 h=2 s=n,
827 -0.053888068 -0.016239397 w=2 h=2 s=n,
828 -0.054650508 -0.0157891 w=2 h=2 s=n,
829 -0.05528019 -0.015140477 w=2 h=2 s=n,
830 -0.057550065 -0.012659243 w=2 h=2 s=n,
831 -0.058820214 -0.011185409 w=2 h=2 s=n,
832 -0.12286866 0.07807762 w=2 h=2 s=n,
833 -0.1246726 0.08134979 w=2 h=2 s=n,
834 -0.124510534 0.08152695 w=2 h=2 s=n,
835 -0.124367885 0.08166543 w=2 h=2 s=n,
836 -0.12479669 0.082302056 w=2 h=2 s=n,
837 -0.12610985 0.08357687 w=2 h=2 s=n,
838 -0.1284551 0.0868454 w=2 h=2 s=n,
839 -0.13015674 0.089726605 w=2 h=2 s=n,
840 -0.13047147 0.08998198 w=2 h=2 s=n,
841 -0.13622363 0.09751679 w=2 h=2 s=n,
842 -0.13643458 0.097874 w=2 h=2 s=n,
843 -0.136104 0.098689124 w=2 h=2 s=n,
844 -0.13728315 0.098584 w=2 h=2 s=n,
845 -0.13823588 0.09962545 w=2 h=2 s=n,
846 -0.13826403 0.09962039 w=2 h=2 s=n,
847 -0.14214133 0.09904158 w=2 h=2 s=n,
848 -0.1431668 0.09891944 w=2 h=2 s=n,
849 -0.14384758 0.09958035 w=2 h=2 s=n,
850 -0.14379299 0.09978016 w=2 h=2 s=n,
851 -0.14368688 0.10067104 w=2 h=2 s=n,
852 -0.1437227 0.1006635 w=2 h=2 s=n,
853 -0.14435275 0.100550264 w=2 h=2 s=n,
854 -0.077244356 -0.15418383 w=2 h=2 s=n,
855 -0.07692964 -0.15443921 w=2 h=2 s=n,
856 -0.07565948 -0.15591305 w=2 h=2 s=n,
857 -0.07338961 -0.15839428 w=2 h=2 s=n,
858 -0.07275993 -0.15904291 w=2 h=2 s=n,
859 -0.07165855 -0.16024683 w=2 h=2 s=n,
860 -0.071399845 -0.16054703 w=2 h=2 s=n,
861 -0.070637405 -0.16099733 w=2 h=2 s=n,
862 -0.07709954 -0.15730217 w=2 h=2 s=n,
863 -0.07582939 -0.158776 w=2 h=2 s=n,
864 -0.07355951 -0.16125724 w=2 h=2 s=n,
865 -0.07292983 -0.16190587 w=2 h=2 s=n,
866 -0.071828455 -0.1631098 w=2 h=2 s=n,
867 -0.07156975 -0.16341 w=2 h=2 s=n,
868 -0.07080731 -0.16386029 w=2 h=2 s=n,
869 -0.07072671 -0.16318364 w=2 h=2 s=n,
870 -0.0671696 -0.13935563 w=2 h=2 s=n,
871 -0.123298034 0.08245258 w=2 h=2 s=n,
872 -0.12315539 0.08259106 w=2 h=2 s=n,
873 -0.123584196 0.083227694 w=2 h=2 s=n,
874 -0.12489736 0.0845025 w=2 h=2 s=n,
875 -0.12724261 0.087771036 w=2 h=2 s=n,
876 -0.12894425 0.09065224 w=2 h=2 s=n,
877 -0.12925898 0.09090762 w=2 h=2 s=n,
878 -0.13501112 0.098442435 w=2 h=2 s=n,
879 -0.13522209 0.09879963 w=2 h=2 s=n,
880 -0.13489151 0.099614754 w=2 h=2 s=n,
881 -0.13607064 0.09950963 w=2 h=2 s=n,
882 -0.13702339 0.10055108 w=2 h=2 s=n,
883 -0.13705154 0.10054602 w=2 h=2 s=n,
884 -0.14092883 0.09996721 w=2 h=2 s=n,
885 -0.1419543 0.09984507 w=2 h=2 s=n,
886 -0.14263509 0.10050598 w=2 h=2 s=n,
887 -0.1425805 0.10070579 w=2 h=2 s=n,
888 -0.14247438 0.10159667 w=2 h=2 s=n,
889 -0.1425102 0.10158913 w=2 h=2 s=n,
890 -0.14314026 0.101475894 w=2 h=2 s=n,
891 -0.13686702 0.10093664 w=2 h=2 s=n,
892 -0.13689516 0.100931585 w=2 h=2 s=n,
893 -0.14077246 0.100352764 w=2 h=2 s=n,
894 -0.14179793 0.100230634 w=2 h=2 s=n,
895 -0.14247872 0.100891545 w=2 h=2 s=n,
896 -0.14242412 0.10109134 w=2 h=2 s=n,
897 -0.14231801 0.101982236 w=2 h=2 s=n,
898 -0.14235383 0.101974696 w=2 h=2 s=n,
899 -0.14298388 0.10186146 w=2 h=2 s=n,
900 -0.14419639 0.10093583 w=2 h=2 s=n,
901 -0.14420892 0.10092683 w=2 h=2 s=n,
902 -0.14435156 0.100788355 w=2 h=2 s=n,
903 -0.14451364 0.100611195 w=2 h=2 s=n,
904 -0.13816912 -0.027900357 w=2 h=2 s=n,
905 -0.13773258 -0.027900357 w=2 h=2 s=n,
906 -0.13641942 -0.029175168 w=2 h=2 s=n,
907 -0.072370976 -0.1184382 w=2 h=2 s=n,
908 -0.07378965 -0.13034886 w=2 h=2 s=n,
909 -0.07734676 -0.15417689 w=2 h=2 s=n,
910 -0.07742736 -0.15485354 w=2 h=2 s=n,
911 -0.07711263 -0.15510891 w=2 h=2 s=n,
912 -0.07728253 -0.15797187 w=2 h=2 s=n,
913 -0.07601238 -0.1594457 w=2 h=2 s=n,
914 -0.07374251 -0.16192694 w=2 h=2 s=n,
915 -0.07311282 -0.16257556 w=2 h=2 s=n,
916 -0.07201145 -0.16377948 w=2 h=2 s=n,
917 -0.07175274 -0.16407968 w=2 h=2 s=n,
918 -0.04559725 -0.032612517 w=2 h=2 s=n,
919 -0.045539755 -0.032227375 w=2 h=2 s=n,
920 -0.044928525 -0.032394394 w=2 h=2 s=n,
921 -0.04419703 -0.03261777 w=2 h=2 s=n,
922 -0.040941354 -0.03340449 w=2 h=2 s=n,
923 -0.040311303 -0.033291258 w=2 h=2 s=n,
924 -0.039285842 -0.033169113 w=2 h=2 s=n,
925 -0.0381067 -0.033063997 w=2 h=2 s=n,
926 -0.037201054 -0.033226762 w=2 h=2 s=n,
927 -0.037165236 -0.033219222 w=2 h=2 s=n,
928 -0.033287942 -0.032640412 w=2 h=2 s=n,
929 -0.03325979 -0.03263535 w=2 h=2 s=n,
930 -0.031618815 -0.032830805 w=2 h=2 s=n,
931 -0.031579778 -0.032837823 w=2 h=2 s=n,
932 -0.030833479 -0.032904353 w=2 h=2 s=n,
933 -0.030677665 -0.032927614 w=2 h=2 s=n,
934 -0.03037984 -0.03298114 w=2 h=2 s=n,
935 -0.02975708 -0.033074107 w=2 h=2 s=n,
936 -0.029657526 -0.033074107 w=2 h=2 s=n,
937 -0.02959132 -0.033078037 w=2 h=2 s=n,
938 -0.029622529 -0.032929767 w=2 h=2 s=n,
939 -0.12297943 0.08268119 w=2 h=2 s=n,
940 -0.12283679 0.08281966 w=2 h=2 s=n,
941 -0.123265594 0.08345629 w=2 h=2 s=n,
942 -0.12457876 0.08473111 w=2 h=2 s=n,
943 -0.12692401 0.087999634 w=2 h=2 s=n,
944 -0.12862565 0.09088085 w=2 h=2 s=n,
945 -0.12894037 0.091136225 w=2 h=2 s=n,
946 -0.13469252 0.098671034 w=2 h=2 s=n,
947 -0.13490349 0.09902823 w=2 h=2 s=n,
948 -0.13457291 0.09984335 w=2 h=2 s=n,
949 -0.13575204 0.09973824 w=2 h=2 s=n,
950 -0.13670479 0.10077968 w=2 h=2 s=n,
951 -0.13654841 0.10116525 w=2 h=2 s=n,
952 -0.13657656 0.10116018 w=2 h=2 s=n,
953 -0.14045386 0.10058138 w=2 h=2 s=n,
954 -0.14147933 0.10045923 w=2 h=2 s=n,
955 -0.14216012 0.101120144 w=2 h=2 s=n,
956 -0.14210552 0.101319954 w=2 h=2 s=n,
957 -0.14199941 0.102210835 w=2 h=2 s=n,
958 -0.14177455 0.10294719 w=2 h=2 s=n,
959 -0.14209315 0.10271858 w=2 h=2 s=n,
960 -0.14212897 0.10271104 w=2 h=2 s=n,
961 -0.14275903 0.1025978 w=2 h=2 s=n,
962 -0.14397152 0.10167217 w=2 h=2 s=n,
963 -0.14398406 0.10166319 w=2 h=2 s=n,
964 -0.1441267 0.10152471 w=2 h=2 s=n,
965 -0.14428876 0.10134755 w=2 h=2 s=n,
966 -0.14444514 0.10096198 w=2 h=2 s=n,
967 -0.07754254 -0.16015485 w=2 h=2 s=n,
968 -0.0762724 -0.1616287 w=2 h=2 s=n,
969 -0.07400252 -0.16410993 w=2 h=2 s=n,
970 -0.07337284 -0.16475855 w=2 h=2 s=n,
971 -0.072271466 -0.16596247 w=2 h=2 s=n,
972 -0.07201275 -0.16626267 w=2 h=2 s=n,
973 -0.07182976 -0.16559298 w=2 h=2 s=n,
974 -0.044011462 -0.03269303 w=2 h=2 s=n,
975 -0.040755786 -0.03347975 w=2 h=2 s=n,
976 -0.040125735 -0.033366516 w=2 h=2 s=n,
977 -0.03910027 -0.033244375 w=2 h=2 s=n,
978 -0.03792113 -0.033139255 w=2 h=2 s=n,
979 -0.037015487 -0.033302024 w=2 h=2 s=n,
980 -0.036979668 -0.033294484 w=2 h=2 s=n,
981 -0.033102375 -0.03271567 w=2 h=2 s=n,
982 -0.03307422 -0.03271061 w=2 h=2 s=n,
983 -0.031433243 -0.032906067 w=2 h=2 s=n,
984 -0.03139421 -0.03291308 w=2 h=2 s=n,
985 -0.03064791 -0.03297961 w=2 h=2 s=n,
986 -0.030492097 -0.033002872 w=2 h=2 s=n,
987 -0.03019427 -0.0330564 w=2 h=2 s=n,
988 -0.02957151 -0.033149365 w=2 h=2 s=n,
989 -0.029471956 -0.033149365 w=2 h=2 s=n,
990 -0.02940575 -0.033153296 w=2 h=2 s=n,
991 -0.029436959 -0.033005025 w=2 h=2 s=n,
992 -0.12235355 0.08318858 w=2 h=2 s=n,
993 -0.12278235 0.08382521 w=2 h=2 s=n,
994 -0.124095514 0.08510002 w=2 h=2 s=n,
995 -0.12644076 0.08836855 w=2 h=2 s=n,
996 -0.1281424 0.09124976 w=2 h=2 s=n,
997 -0.12845713 0.09150513 w=2 h=2 s=n,
998 -0.13420928 0.09903994 w=2 h=2 s=n,
999 -0.13442025 0.09939714 w=2 h=2 s=n,
1000 -0.13408966 0.10021226 w=2 h=2 s=n,
1001 -0.1352688 0.10010715 w=2 h=2 s=n,
1002 -0.13622154 0.101148605 w=2 h=2 s=n,
1003 -0.13606517 0.10153416 w=2 h=2 s=n,
1004 -0.13609333 0.10152909 w=2 h=2 s=n,
1005 -0.13997062 0.100950286 w=2 h=2 s=n,
1006 -0.14099608 0.10082814 w=2 h=2 s=n,
1007 -0.14167689 0.10148905 w=2 h=2 s=n,
1008 -0.14162229 0.10168886 w=2 h=2 s=n,
1009 -0.14151618 0.10257974 w=2 h=2 s=n,
1010 -0.1412913 0.1033161 w=2 h=2 s=n,
1011 -0.13402246 0.10033415 w=2 h=2 s=n,
1012 -0.1352016 0.10022904 w=2 h=2 s=n,
1013 -0.13615434 0.1012705 w=2 h=2 s=n,
1014 -0.13599798 0.10165605 w=2 h=2 s=n,
1015 -0.13602613 0.10165098 w=2 h=2 s=n,
1016 -0.13990343 0.10107218 w=2 h=2 s=n,
1017 -0.1409289 0.10095003 w=2 h=2 s=n,
1018 -0.14160968 0.10161094 w=2 h=2 s=n,
1019 -0.14155509 0.10181075 w=2 h=2 s=n,
1020 -0.14144897 0.102701634 w=2 h=2 s=n,
1021 -0.14122412 0.10343799 w=2 h=2 s=n,
1022 -0.14170736 0.10306908 w=2 h=2 s=n,
1023 -0.14202596 0.10284047 w=2 h=2 s=n,
1024 -0.14206178 0.10283293 w=2 h=2 s=n,
1025 -0.14269182 0.102719694 w=2 h=2 s=n,
1026 -0.14390433 0.101794064 w=2 h=2 s=n,
1027 -0.14391686 0.10178508 w=2 h=2 s=n,
1028 -0.14405951 0.10164659 w=2 h=2 s=n,
1029 -0.14115176 0.103652 w=2 h=2 s=n,
1030 -0.141635 0.10328309 w=2 h=2 s=n,
1031 -0.1419536 0.10305449 w=2 h=2 s=n,
1032 -0.14198942 0.10304695 w=2 h=2 s=n,
1033 -0.14261948 0.10293372 w=2 h=2 s=n,
1034 -0.14383197 0.102008075 w=2 h=2 s=n,
1035 -0.1438445 0.10199909 w=2 h=2 s=n,
1036 -0.14398715 0.10186061 w=2 h=2 s=n,
1037 -0.14405435 0.10173872 w=2 h=2 s=n,
1038 -0.14421642 0.10156156 w=2 h=2 s=n,
1039 -0.14828828 0.09946112 w=2 h=2 s=n,
1040 -0.14872482 0.09946112 w=2 h=2 s=n,
1041 -0.14960833 0.09822981 w=2 h=2 s=n,
1042 -0.14979346 0.098251864 w=2 h=2 s=n,
1043 -0.14916728 0.09771223 w=2 h=2 s=n,
1044 -0.1490095 0.09759177 w=2 h=2 s=n,
1045 -0.14651622 0.091782674 w=2 h=2 s=n,
1046 -0.14481458 0.08890146 w=2 h=2 s=n,
1047 -0.14487208 0.08851632 w=2 h=2 s=n,
1048 -0.14491934 0.088291846 w=2 h=2 s=n,
1049 -0.14488812 0.08814357 w=2 h=2 s=n,
1050 -0.14440705 0.08801212 w=2 h=2 s=n,
1051 -0.14379188 0.08649531 w=2 h=2 s=n,
1052 -0.14314258 0.08457472 w=2 h=2 s=n,
1053 -0.13739042 0.07703991 w=2 h=2 s=n,
1054 -0.13504517 0.07377138 w=2 h=2 s=n,
1055 -0.14341773 -0.020146 w=2 h=2 s=n,
1056 -0.142465 -0.021187449 w=2 h=2 s=n,
1057 -0.14178419 -0.02184836 w=2 h=2 s=n,
1058 -0.1413554 -0.022484992 w=2 h=2 s=n,
1059 -0.13955145 -0.02575716 w=2 h=2 s=n,
1060 -0.13900891 -0.027094897 w=2 h=2 s=n,
1061 -0.13889478 -0.027111934 w=2 h=2 s=n,
1062 -0.13863549 -0.02713505 w=2 h=2 s=n,
1063 -0.13798743 -0.027231792 w=2 h=2 s=n,
1064 -0.13817044 -0.027901487 w=2 h=2 s=n,
1065 -0.13773389 -0.027901487 w=2 h=2 s=n,
1066 -0.13642073 -0.029176299 w=2 h=2 s=n,
1067 -0.07237229 -0.11843933 w=2 h=2 s=n,
1068 -0.07379096 -0.13035 w=2 h=2 s=n,
1069 -0.07734807 -0.15417802 w=2 h=2 s=n,
1070 -0.043957453 -0.03271682 w=2 h=2 s=n,
1071 -0.040701777 -0.033503544 w=2 h=2 s=n,
1072 -0.040071726 -0.033390306 w=2 h=2 s=n,
1073 -0.039046265 -0.033268165 w=2 h=2 s=n,
1074 -0.03786712 -0.03316305 w=2 h=2 s=n,
1075 -0.036961477 -0.033325814 w=2 h=2 s=n,
1076 -0.03692566 -0.033318274 w=2 h=2 s=n,
1077 -0.033048365 -0.03273946 w=2 h=2 s=n,
1078 -0.033020213 -0.0327344 w=2 h=2 s=n,
1079 -0.031379238 -0.032929856 w=2 h=2 s=n,
1080 -0.0313402 -0.03293687 w=2 h=2 s=n,
1081 -0.030593902 -0.033003405 w=2 h=2 s=n,
1082 -0.030438088 -0.03302666 w=2 h=2 s=n,
1083 -0.030140262 -0.03308019 w=2 h=2 s=n,
1084 -0.029517503 -0.03317316 w=2 h=2 s=n,
1085 -0.029417949 -0.03317316 w=2 h=2 s=n,
1086 -0.029351743 -0.033177085 w=2 h=2 s=n,
1087 -0.14514169 0.099633396 w=2 h=2 s=n,
1088 -0.14519629 0.0994336 w=2 h=2 s=n,
1089 -0.1453091 0.0993714 w=2 h=2 s=n,
1090 -0.14595714 0.09946814 w=2 h=2 s=n,
1091 -0.14665641 0.09977618 w=2 h=2 s=n,
1092 -0.14681421 0.09989664 w=2 h=2 s=n,
1093 -0.14692032 0.099005744 w=2 h=2 s=n,
1094 -0.14717962 0.09902887 w=2 h=2 s=n,
1095 -0.14729375 0.0990459 w=2 h=2 s=n,
1096 -0.14777482 0.09917736 w=2 h=2 s=n,
1097 -0.14840099 0.09971699 w=2 h=2 s=n,
1098 -0.14883754 0.09971699 w=2 h=2 s=n,
1099 -0.14951496 0.09770192 w=2 h=2 s=n,
1100 -0.14935715 0.09758146 w=2 h=2 s=n,
1101 -0.14917204 0.09755941 w=2 h=2 s=n,
1102 -0.14990734 0.09731938 w=2 h=2 s=n,
1103 -0.1497222 0.097297326 w=2 h=2 s=n,
1104 -0.14937454 0.09730764 w=2 h=2 s=n,
1105 -0.14867528 0.0969996 w=2 h=2 s=n,
1106 -0.14846432 0.096642405 w=2 h=2 s=n,
1107 -0.14706509 0.09152172 w=2 h=2 s=n,
1108 -0.1470664 0.091520585 w=2 h=2 s=n,
1109 -0.14536476 0.08863938 w=2 h=2 s=n,
1110 -0.14542225 0.088254236 w=2 h=2 s=n,
1111 -0.1454695 0.08802976 w=2 h=2 s=n,
1112 -0.1454383 0.08788149 w=2 h=2 s=n,
1113 -0.14495723 0.08775003 w=2 h=2 s=n,
1114 -0.14434206 0.08623322 w=2 h=2 s=n,
1115 -0.14369276 0.08431264 w=2 h=2 s=n,
1116 -0.1379406 0.07677782 w=2 h=2 s=n,
1117 -0.13559535 0.0735093 w=2 h=2 s=n,
1118 -0.14396791 -0.020408085 w=2 h=2 s=n,
1119 -0.14301516 -0.021449536 w=2 h=2 s=n,
1120 -0.14943734 0.097262576 w=2 h=2 s=n,
1121 -0.14873807 0.096954554 w=2 h=2 s=n,
1122 -0.1485271 0.09659734 w=2 h=2 s=n,
1123 -0.14712788 0.091476664 w=2 h=2 s=n,
1124 -0.1471292 0.09147553 w=2 h=2 s=n,
1125 -0.14542755 0.088594325 w=2 h=2 s=n,
1126 -0.14548504 0.08820918 w=2 h=2 s=n,
1127 -0.1455323 0.0879847 w=2 h=2 s=n,
1128 -0.14550109 0.08783644 w=2 h=2 s=n,
1129 -0.14502001 0.08770498 w=2 h=2 s=n,
1130 -0.14440486 0.08618817 w=2 h=2 s=n,
1131 -0.14375556 0.08426759 w=2 h=2 s=n,
1132 -0.1380034 0.07673277 w=2 h=2 s=n,
1133 -0.13565814 0.073464245 w=2 h=2 s=n,
1134 -0.14403069 -0.020453138 w=2 h=2 s=n,
1135 -0.14307795 -0.02149459 w=2 h=2 s=n,
1136 -0.14252779 -0.021232503 w=2 h=2 s=n,
1137 -0.14184698 -0.021893414 w=2 h=2 s=n,
1138 -0.14141819 -0.022530045 w=2 h=2 s=n,
1139 -0.13961424 -0.025802214 w=2 h=2 s=n,
1140 -0.1390717 -0.02713995 w=2 h=2 s=n,
1141 -0.13895757 -0.027156988 w=2 h=2 s=n,
1142 -0.1436308 0.10585779 w=2 h=2 s=n,
1143 -0.143698 0.1057359 w=2 h=2 s=n,
1144 -0.14386007 0.10555874 w=2 h=2 s=n,
1145 -0.14393243 0.10534473 w=2 h=2 s=n,
1146 -0.14408879 0.104959175 w=2 h=2 s=n,
1147 -0.14431365 0.10422282 w=2 h=2 s=n,
1148 -0.14464423 0.103407696 w=2 h=2 s=n,
1149 -0.14467265 0.103374735 w=2 h=2 s=n,
1150 -0.14478536 0.10363059 w=2 h=2 s=n,
1151 -0.14505583 0.10450813 w=2 h=2 s=n,
1152 -0.14516853 0.104763985 w=2 h=2 s=n,
1153 -0.14552487 0.10076681 w=2 h=2 s=n,
1154 -0.14557947 0.100567 w=2 h=2 s=n,
1155 -0.14569227 0.1005048 w=2 h=2 s=n,
1156 -0.14634033 0.100601554 w=2 h=2 s=n,
1157 -0.14703959 0.100909576 w=2 h=2 s=n,
1158 -0.1471974 0.10103004 w=2 h=2 s=n,
1159 -0.1473035 0.100139156 w=2 h=2 s=n,
1160 -0.1475628 0.10016227 w=2 h=2 s=n,
1161 -0.14767693 0.1001793 w=2 h=2 s=n,
1162 -0.148158 0.10031076 w=2 h=2 s=n,
1163 -0.14878418 0.10085039 w=2 h=2 s=n,
1164 -0.1500551 0.09829889 w=2 h=2 s=n,
1165 -0.14942893 0.09775926 w=2 h=2 s=n,
1166 -0.1497766 0.09774895 w=2 h=2 s=n,
1167 -0.1496188 0.09762849 w=2 h=2 s=n,
1168 -0.15001336 0.0977349 w=2 h=2 s=n,
1169 -0.14985555 0.09761444 w=2 h=2 s=n,
1170 -0.14959392 0.09756741 w=2 h=2 s=n,
1171 -0.15014409 0.09730533 w=2 h=2 s=n,
1172 -0.14995897 0.097283274 w=2 h=2 s=n,
1173 -0.07180423 -0.17329639 w=2 h=2 s=n,
1174 -0.07162124 -0.1726267 w=2 h=2 s=n,
1175 -0.07136122 -0.17044371 w=2 h=2 s=n,
1176 -0.07059878 -0.17089401 w=2 h=2 s=n,
1177 -0.13380343 0.100659356 w=2 h=2 s=n,
1178 -0.13498257 0.10055423 w=2 h=2 s=n,
1179 -0.1359353 0.101595685 w=2 h=2 s=n,
1180 -0.13577895 0.10198124 w=2 h=2 s=n,
1181 -0.1358071 0.101976186 w=2 h=2 s=n,
1182 -0.1396844 0.101397365 w=2 h=2 s=n,
1183 -0.14070985 0.10127522 w=2 h=2 s=n,
1184 -0.14139065 0.10193613 w=2 h=2 s=n,
1185 -0.14133605 0.10213594 w=2 h=2 s=n,
1186 -0.14122994 0.10302684 w=2 h=2 s=n,
1187 -0.14100508 0.10376318 w=2 h=2 s=n,
1188 -0.14093272 0.1039772 w=2 h=2 s=n,
1189 -0.14141597 0.10360828 w=2 h=2 s=n,
1190 -0.14173457 0.10337968 w=2 h=2 s=n,
1191 -0.1417704 0.10337214 w=2 h=2 s=n,
1192 -0.14240044 0.10325891 w=2 h=2 s=n,
1193 -0.14361294 0.10233328 w=2 h=2 s=n,
1194 -0.14362547 0.10232428 w=2 h=2 s=n,
1195 -0.14788297 0.102047905 w=2 h=2 s=n,
1196 -0.14798908 0.10115701 w=2 h=2 s=n,
1197 -0.14824839 0.101180136 w=2 h=2 s=n,
1198 -0.1483625 0.10119717 w=2 h=2 s=n,
1199 -0.14884359 0.10132863 w=2 h=2 s=n,
1200 -0.14946975 0.10186826 w=2 h=2 s=n,
1201 -0.14908656 0.100734845 w=2 h=2 s=n,
1202 -0.14952311 0.100734845 w=2 h=2 s=n,
1203 -0.14941041 0.10047899 w=2 h=2 s=n,
1204 -0.15021445 0.102635354 w=2 h=2 s=n,
1205 -0.14983127 0.10150194 w=2 h=2 s=n,
1206 -0.15026781 0.10150194 w=2 h=2 s=n,
1207 -0.1501551 0.10124609 w=2 h=2 s=n,
1208 -0.14946952 0.10022822 w=2 h=2 s=n,
1209 -0.056099698 -0.15809914 w=2 h=2 s=n,
1210 -0.055929795 -0.15523618 w=2 h=2 s=n,
1211 -0.054511126 -0.14332552 w=2 h=2 s=n,
1212 -0.054463875 -0.14310104 w=2 h=2 s=n,
1213 -0.031247608 -0.032962173 w=2 h=2 s=n,
1214 -0.030501304 -0.033028707 w=2 h=2 s=n,
1215 -0.030345492 -0.033051964 w=2 h=2 s=n,
1216 -0.030047664 -0.033105493 w=2 h=2 s=n,
1217 -0.029424906 -0.03319846 w=2 h=2 s=n,
1218 -0.029325351 -0.03319846 w=2 h=2 s=n,
1219 -0.029259145 -0.033202387 w=2 h=2 s=n,
1220 -0.029313153 -0.033178598 w=2 h=2 s=n,
1221 -0.029344363 -0.033030327 w=2 h=2 s=n,
1222 -0.10623799 0.09127397 w=2 h=2 s=n,
1223 -0.10609535 0.09141245 w=2 h=2 s=n,
1224 -0.105612114 0.091781355 w=2 h=2 s=n,
1225 -0.10604092 0.09241799 w=2 h=2 s=n,
1226 -0.10735408 0.09369281 w=2 h=2 s=n,
1227 -0.10969933 0.096961334 w=2 h=2 s=n,
1228 -0.11140097 0.09984253 w=2 h=2 s=n,
1229 -0.1423003 0.103505835 w=2 h=2 s=n,
1230 -0.1435128 0.102580205 w=2 h=2 s=n,
1231 -0.14352533 0.102571204 w=2 h=2 s=n,
1232 -0.14374436 0.102246016 w=2 h=2 s=n,
1233 -0.14388701 0.10210754 w=2 h=2 s=n,
1234 -0.14353067 0.10610472 w=2 h=2 s=n,
1235 -0.14345044 0.10881092 w=2 h=2 s=n,
1236 -0.14355057 0.10856399 w=2 h=2 s=n,
1237 -0.14361778 0.1084421 w=2 h=2 s=n,
1238 -0.14377984 0.10826494 w=2 h=2 s=n,
1239 -0.1438522 0.10805093 w=2 h=2 s=n,
1240 -0.14400856 0.107665375 w=2 h=2 s=n,
1241 -0.14423342 0.10692902 w=2 h=2 s=n,
1242 -0.144564 0.106113896 w=2 h=2 s=n,
1243 -0.14459242 0.10608092 w=2 h=2 s=n,
1244 -0.1449756 0.10721433 w=2 h=2 s=n,
1245 -0.1450883 0.107470185 w=2 h=2 s=n,
1246 -0.14993899 0.09759945 w=2 h=2 s=n,
1247 -0.14967734 0.09755242 w=2 h=2 s=n,
1248 -0.15022752 0.09729034 w=2 h=2 s=n,
1249 -0.15004238 0.09726828 w=2 h=2 s=n,
1250 -0.14980564 0.097282335 w=2 h=2 s=n,
1251 -0.14945796 0.09729263 w=2 h=2 s=n,
1252 -0.14952075 0.097247586 w=2 h=2 s=n,
1253 -0.15217604 0.09705886 w=2 h=2 s=n,
1254 -0.1519144 0.097011834 w=2 h=2 s=n,
1255 -0.15246457 0.09674975 w=2 h=2 s=n,
1256 -0.15227945 0.0967277 w=2 h=2 s=n,
1257 -0.15204269 0.09674175 w=2 h=2 s=n,
1258 -0.15169503 0.09675206 w=2 h=2 s=n,
1259 -0.15175782 0.096707 w=2 h=2 s=n,
1260 -0.15167439 0.09672201 w=2 h=2 s=n,
1261 -0.15097512 0.09641397 w=2 h=2 s=n,
1262 -0.15076417 0.096056774 w=2 h=2 s=n,
1263 -0.14936493 0.09093609 w=2 h=2 s=n,
1264 -0.14936624 0.090934955 w=2 h=2 s=n,
1265 -0.15396027 0.09619418 w=2 h=2 s=n,
1266 -0.15377514 0.09617214 w=2 h=2 s=n,
1267 -0.15353839 0.09618619 w=2 h=2 s=n,
1268 -0.15319072 0.09619649 w=2 h=2 s=n,
1269 -0.15325351 0.09615144 w=2 h=2 s=n,
1270 -0.15317008 0.09616643 w=2 h=2 s=n,
1271 -0.15247081 0.095858395 w=2 h=2 s=n,
1272 -0.15225986 0.0955012 w=2 h=2 s=n,
1273 -0.15086062 0.09038051 w=2 h=2 s=n,
1274 -0.15086193 0.09037938 w=2 h=2 s=n,
1275 -0.14862488 0.09091996 w=2 h=2 s=n,
1276 -0.14692324 0.08803875 w=2 h=2 s=n,
1277 -0.14698075 0.08765361 w=2 h=2 s=n,
1278 -0.14702798 0.08742913 w=2 h=2 s=n,
1279 -0.14699678 0.08728086 w=2 h=2 s=n,
1280 -0.14701337 0.08726657 w=2 h=2 s=n,
1281 -0.14551766 0.08782215 w=2 h=2 s=n,
1282 -0.1450366 0.087690696 w=2 h=2 s=n,
1283 -0.14442143 0.086173885 w=2 h=2 s=n,
1284 -0.14377213 0.084253296 w=2 h=2 s=n,
1285 -0.13801996 0.07671849 w=2 h=2 s=n,
1286 -0.13567472 0.073449954 w=2 h=2 s=n,
1287 -0.14404728 -0.020467427 w=2 h=2 s=n,
1288 -0.14309454 -0.021508876 w=2 h=2 s=n,
1289 -0.14254436 -0.021246789 w=2 h=2 s=n,
1290 -0.14186357 -0.021907702 w=2 h=2 s=n,
1291 -0.14143476 -0.022544332 w=2 h=2 s=n,
1292 -0.13963081 -0.0258165 w=2 h=2 s=n,
1293 -0.13908829 -0.027154237 w=2 h=2 s=n,
1294 -0.13897416 -0.027171275 w=2 h=2 s=n,
1295 -0.07179239 -0.17369586 w=2 h=2 s=n,
1296 -0.07160939 -0.17302617 w=2 h=2 s=n,
1297 -0.04801153 -0.15362112 w=2 h=2 s=n,
1298 -0.04796428 -0.15339664 w=2 h=2 s=n,
1299 -0.047627836 -0.15415587 w=2 h=2 s=n,
1300 -0.047580585 -0.1539314 w=2 h=2 s=n,
1301 -0.05408018 -0.14363578 w=2 h=2 s=n,
1302 -0.06515008 -0.124892265 w=2 h=2 s=n,
1303 -0.056777526 -0.030974884 w=2 h=2 s=n,
1304 -0.05589403 -0.029743567 w=2 h=2 s=n,
1305 -0.055781215 -0.029681373 w=2 h=2 s=n,
1306 -0.050621796 -0.031091187 w=2 h=2 s=n,
1307 -0.049898144 -0.031335842 w=2 h=2 s=n,
1308 -0.04624676 -0.032692134 w=2 h=2 s=n,
1309 -0.045213558 -0.033147264 w=2 h=2 s=n,
1310 -0.03690893 -0.033348963 w=2 h=2 s=n,
1311 -0.036873106 -0.033341423 w=2 h=2 s=n,
1312 -0.032995816 -0.03276261 w=2 h=2 s=n,
1313 -0.03296766 -0.03275755 w=2 h=2 s=n,
1314 -0.031326685 -0.032953005 w=2 h=2 s=n,
1315 -0.03128765 -0.03296002 w=2 h=2 s=n,
1316 -0.031195056 -0.032985322 w=2 h=2 s=n,
1317 -0.030448753 -0.033051856 w=2 h=2 s=n,
1318 -0.030292941 -0.033075113 w=2 h=2 s=n,
1319 -0.029995114 -0.03312864 w=2 h=2 s=n,
1320 -0.029372355 -0.03322161 w=2 h=2 s=n,
1321 -0.0292728 -0.03322161 w=2 h=2 s=n,
1322 -0.029206594 -0.033225536 w=2 h=2 s=n,
1323 -0.031192716 -0.032986037 w=2 h=2 s=n,
1324 -0.030446412 -0.033052567 w=2 h=2 s=n,
1325 -0.0302906 -0.033075828 w=2 h=2 s=n,
1326 -0.029992772 -0.033129357 w=2 h=2 s=n,
1327 -0.029370014 -0.03322232 w=2 h=2 s=n,
1328 -0.029270459 -0.03322232 w=2 h=2 s=n,
1329 -0.029204253 -0.03322625 w=2 h=2 s=n,
1330 -0.029256804 -0.033203103 w=2 h=2 s=n,
1331 -0.02969037 -0.033202432 w=2 h=2 s=n,
1332 -0.02906761 -0.033295397 w=2 h=2 s=n,
1333 -0.028968055 -0.033295397 w=2 h=2 s=n,
1334 -0.028901849 -0.033299327 w=2 h=2 s=n,
1335 -0.0289544 -0.033276178 w=2 h=2 s=n,
1336 -0.028956741 -0.033275463 w=2 h=2 s=n,
1337 -0.029010748 -0.033251673 w=2 h=2 s=n,
1338 -0.029041959 -0.033103403 w=2 h=2 s=n,
1339 -0.10396412 0.09268989 w=2 h=2 s=n,
1340 -0.10439292 0.093326524 w=2 h=2 s=n,
1341 -0.10570609 0.09460133 w=2 h=2 s=n,
1342 -0.108051345 0.09786987 w=2 h=2 s=n,
1343 -0.10975298 0.10075107 w=2 h=2 s=n,
1344 -0.13435286 0.09947534 w=2 h=2 s=n,
1345 -0.13402228 0.10029046 w=2 h=2 s=n,
1346 -0.13395508 0.100412354 w=2 h=2 s=n,
1347 -0.13373604 0.10073754 w=2 h=2 s=n,
1348 -0.13491519 0.10063243 w=2 h=2 s=n,
1349 -0.13586792 0.10167387 w=2 h=2 s=n,
1350 -0.13571155 0.102059424 w=2 h=2 s=n,
1351 -0.13573971 0.10205437 w=2 h=2 s=n,
1352 -0.13961701 0.10147555 w=2 h=2 s=n,
1353 -0.14064246 0.10135342 w=2 h=2 s=n,
1354 -0.14132327 0.10201433 w=2 h=2 s=n,
1355 -0.14126867 0.10221413 w=2 h=2 s=n,
1356 -0.14116256 0.10310502 w=2 h=2 s=n,
1357 -0.1409377 0.10384138 w=2 h=2 s=n,
1358 -0.14086534 0.10405539 w=2 h=2 s=n,
1359 -0.14134859 0.10368648 w=2 h=2 s=n,
1360 -0.14166719 0.10345787 w=2 h=2 s=n,
1361 -0.14170301 0.10345033 w=2 h=2 s=n,
1362 -0.14233306 0.103337094 w=2 h=2 s=n,
1363 -0.14223291 0.10358402 w=2 h=2 s=n,
1364 -0.14343235 0.10693009 w=2 h=2 s=n,
1365 -0.14335212 0.10963629 w=2 h=2 s=n,
1366 -0.14345227 0.109389365 w=2 h=2 s=n,
1367 -0.14351946 0.10926747 w=2 h=2 s=n,
1368 -0.14368154 0.10909031 w=2 h=2 s=n,
1369 -0.14375389 0.1088763 w=2 h=2 s=n,
1370 -0.14391026 0.10849075 w=2 h=2 s=n,
1371 -0.14841609 0.10295057 w=2 h=2 s=n,
1372 -0.1485222 0.10205969 w=2 h=2 s=n,
1373 -0.14878151 0.102082804 w=2 h=2 s=n,
1374 -0.14889564 0.10209985 w=2 h=2 s=n,
1375 -0.1493767 0.102231294 w=2 h=2 s=n,
1376 -0.15000287 0.102770925 w=2 h=2 s=n,
1377 -0.15074757 0.10353802 w=2 h=2 s=n,
1378 -0.15036438 0.102404624 w=2 h=2 s=n,
1379 -0.15080093 0.102404624 w=2 h=2 s=n,
1380 -0.15121311 0.1028292 w=2 h=2 s=n,
1381 -0.15067999 0.101926535 w=2 h=2 s=n,
1382 -0.1505673 0.10167067 w=2 h=2 s=n,
1383 -0.1498817 0.100652814 w=2 h=2 s=n,
1384 -0.15096359 0.10124925 w=2 h=2 s=n,
1385 -0.15055141 0.10082467 w=2 h=2 s=n,
1386 -0.14980671 0.10005757 w=2 h=2 s=n,
1387 -0.15069021 0.098826244 w=2 h=2 s=n,
1388 -0.15087533 0.0988483 w=2 h=2 s=n,
1389 -0.15113698 0.098895326 w=2 h=2 s=n,
1390 -0.1505108 0.098355696 w=2 h=2 s=n,
1391 -0.15266897 0.09680566 w=2 h=2 s=n,
1392 -0.15321915 0.096543565 w=2 h=2 s=n,
1393 -0.15471484 0.09598799 w=2 h=2 s=n,
1394 -0.1545297 0.09596595 w=2 h=2 s=n,
1395 -0.15429296 0.09598 w=2 h=2 s=n,
1396 -0.1539453 0.0959903 w=2 h=2 s=n,
1397 -0.15400808 0.095945254 w=2 h=2 s=n,
1398 -0.15392466 0.095960245 w=2 h=2 s=n,
1399 -0.15322539 0.09565221 w=2 h=2 s=n,
1400 -0.15301442 0.09529501 w=2 h=2 s=n,
1401 -0.1516152 0.090174325 w=2 h=2 s=n,
1402 -0.15161651 0.0901732 w=2 h=2 s=n,
1403 -0.15601684 0.09536283 w=2 h=2 s=n,
1404 -0.15578009 0.09537688 w=2 h=2 s=n,
1405 -0.15543242 0.095387176 w=2 h=2 s=n,
1406 -0.15549521 0.09534213 w=2 h=2 s=n,
1407 -0.1554118 0.09535712 w=2 h=2 s=n,
1408 -0.15471253 0.0950491 w=2 h=2 s=n,
1409 -0.15450156 0.09469189 w=2 h=2 s=n,
1410 -0.15310234 0.08957121 w=2 h=2 s=n,
1411 -0.15310365 0.089570075 w=2 h=2 s=n,
1412 -0.15234907 0.08977626 w=2 h=2 s=n,
1413 -0.15011202 0.09031684 w=2 h=2 s=n,
1414 -0.14841038 0.08743563 w=2 h=2 s=n,
1415 -0.14846787 0.08705049 w=2 h=2 s=n,
1416 -0.14851512 0.08682601 w=2 h=2 s=n,
1417 -0.14848392 0.08667774 w=2 h=2 s=n,
1418 -0.14850049 0.086663455 w=2 h=2 s=n,
1419 -0.15590668 0.09511529 w=2 h=2 s=n,
1420 -0.15582325 0.09513028 w=2 h=2 s=n,
1421 -0.15512398 0.09482226 w=2 h=2 s=n,
1422 -0.15491302 0.09446506 w=2 h=2 s=n,
1423 -0.15351379 0.08934437 w=2 h=2 s=n,
1424 -0.1535151 0.089343235 w=2 h=2 s=n,
1425 -0.15276054 0.08954942 w=2 h=2 s=n,
1426 -0.15052347 0.09009 w=2 h=2 s=n,
1427 -0.14882183 0.08720879 w=2 h=2 s=n,
1428 -0.14887933 0.08682365 w=2 h=2 s=n,
1429 -0.14892659 0.08659917 w=2 h=2 s=n,
1430 -0.14889537 0.086450905 w=2 h=2 s=n,
1431 -0.14891195 0.086436614 w=2 h=2 s=n,
1432 -0.14742482 0.08703974 w=2 h=2 s=n,
1433 -0.14592913 0.087595314 w=2 h=2 s=n,
1434 -0.14544804 0.087463856 w=2 h=2 s=n,
1435 -0.1448329 0.085947044 w=2 h=2 s=n,
1436 -0.14418359 0.08402646 w=2 h=2 s=n,
1437 -0.13843143 0.07649165 w=2 h=2 s=n,
1438 -0.13608618 0.073223114 w=2 h=2 s=n,
1439 -0.14445873 -0.020694263 w=2 h=2 s=n,
1440 -0.1697506 -0.046747062 w=2 h=2 s=n,
1441 -0.16933915 -0.046520226 w=2 h=2 s=n,
1442 -0.16838641 -0.04756168 w=2 h=2 s=n,
1443 -0.16783623 -0.04729959 w=2 h=2 s=n,
1444 -0.16715544 -0.047960505 w=2 h=2 s=n,
1445 -0.16672663 -0.048597135 w=2 h=2 s=n,
1446 -0.1649227 -0.051869303 w=2 h=2 s=n,
1447 -0.16438016 -0.05320704 w=2 h=2 s=n,
1448 -0.16426603 -0.053224076 w=2 h=2 s=n,
1449 -0.16424945 -0.05320979 w=2 h=2 s=n,
1450 -0.16418667 -0.053164735 w=2 h=2 s=n,
1451 -0.16392736 -0.05318785 w=2 h=2 s=n,
1452 -0.16327932 -0.053284593 w=2 h=2 s=n,
1453 -0.16346231 -0.05395429 w=2 h=2 s=n,
1454 -0.0835645 -0.16829017 w=2 h=2 s=n,
1455 -0.083563186 -0.16828904 w=2 h=2 s=n,
1456 -0.08364378 -0.16896568 w=2 h=2 s=n,
1457 -0.08332905 -0.16922106 w=2 h=2 s=n,
1458 -0.083498955 -0.17208402 w=2 h=2 s=n,
1459 -0.08375897 -0.17426701 w=2 h=2 s=n,
1460 -0.08248882 -0.17574084 w=2 h=2 s=n,
1461 -0.08021895 -0.17822208 w=2 h=2 s=n,
1462 -0.07958926 -0.1788707 w=2 h=2 s=n,
1463 -0.07848789 -0.18007462 w=2 h=2 s=n,
1464 -0.07822918 -0.18037482 w=2 h=2 s=n,
1465 -0.08418587 -0.17566496 w=2 h=2 s=n,
1466 -0.082915716 -0.17713879 w=2 h=2 s=n,
1467 -0.080645844 -0.17962003 w=2 h=2 s=n,
1468 -0.08001616 -0.18026866 w=2 h=2 s=n,
1469 -0.078914784 -0.18147258 w=2 h=2 s=n,
1470 -0.07865608 -0.18177278 w=2 h=2 s=n,
1471 -0.07243965 -0.16766064 w=2 h=2 s=n,
1472 -0.07223113 -0.17469436 w=2 h=2 s=n,
1473 -0.07221928 -0.17509381 w=2 h=2 s=n,
1474 -0.07970109 -0.19054635 w=2 h=2 s=n,
1475 -0.07348466 -0.1764342 w=2 h=2 s=n,
1476 -0.07327614 -0.18346792 w=2 h=2 s=n,
1477 -0.07326429 -0.1838674 w=2 h=2 s=n,
1478 -0.0728374 -0.18246943 w=2 h=2 s=n,
1479 -0.07271094 -0.1846004 w=2 h=2 s=n,
1480 -0.07166593 -0.17582683 w=2 h=2 s=n,
1481 -0.071482934 -0.17515714 w=2 h=2 s=n,
1482 -0.046328653 -0.15608473 w=2 h=2 s=n,
1483 -0.0462814 -0.15586025 w=2 h=2 s=n,
1484 -0.046242088 -0.15619811 w=2 h=2 s=n,
1485 -0.046194836 -0.15597364 w=2 h=2 s=n,
1486 -0.04749402 -0.15404478 w=2 h=2 s=n,
1487 -0.053993616 -0.14374918 w=2 h=2 s=n,
1488 -0.065063514 -0.12500565 w=2 h=2 s=n,
1489 -0.05669096 -0.031088278 w=2 h=2 s=n,
1490 -0.05580746 -0.029856961 w=2 h=2 s=n,
1491 -0.055694647 -0.029794767 w=2 h=2 s=n,
1492 -0.05053523 -0.031204581 w=2 h=2 s=n,
1493 -0.049811576 -0.031449236 w=2 h=2 s=n,
1494 -0.046160195 -0.03280553 w=2 h=2 s=n,
1495 -0.04512699 -0.03326066 w=2 h=2 s=n,
1496 -0.03689021 -0.033357877 w=2 h=2 s=n,
1497 -0.03685439 -0.033350337 w=2 h=2 s=n,
1498 -0.032977097 -0.032771528 w=2 h=2 s=n,
1499 -0.032948945 -0.032766465 w=2 h=2 s=n,
1500 -0.03130797 -0.03296192 w=2 h=2 s=n,
1501 -0.031268932 -0.03296894 w=2 h=2 s=n,
1502 -0.03117634 -0.03299424 w=2 h=2 s=n,
1503 -0.031173998 -0.032994956 w=2 h=2 s=n,
1504 -0.030427696 -0.033061486 w=2 h=2 s=n,
1505 -0.030271882 -0.033084746 w=2 h=2 s=n,
1506 -0.029974056 -0.03313827 w=2 h=2 s=n,
1507 -0.029671652 -0.033211347 w=2 h=2 s=n,
1508 -0.029048894 -0.033304315 w=2 h=2 s=n,
1509 -0.031133866 -0.033008523 w=2 h=2 s=n,
1510 -0.030387564 -0.033075053 w=2 h=2 s=n,
1511 -0.03023175 -0.033098314 w=2 h=2 s=n,
1512 -0.029933924 -0.03315184 w=2 h=2 s=n,
1513 -0.02963152 -0.033224914 w=2 h=2 s=n,
1514 -0.029008761 -0.033317883 w=2 h=2 s=n,
1515 -0.029027479 -0.033308964 w=2 h=2 s=n,
1516 -0.028927922 -0.033308964 w=2 h=2 s=n,
1517 -0.028861716 -0.033312894 w=2 h=2 s=n,
1518 -0.028914267 -0.033289745 w=2 h=2 s=n,
1519 -0.029511683 -0.03325766 w=2 h=2 s=n,
1520 -0.028888922 -0.033350628 w=2 h=2 s=n,
1521 -0.02890764 -0.033341713 w=2 h=2 s=n,
1522 -0.028808085 -0.033341713 w=2 h=2 s=n,
1523 -0.02874188 -0.03334564 w=2 h=2 s=n,
1524 -0.02879443 -0.03332249 w=2 h=2 s=n,
1525 -0.028834563 -0.033308923 w=2 h=2 s=n,
1526 -0.10261599 0.0934861 w=2 h=2 s=n,
1527 -0.10304479 0.09412272 w=2 h=2 s=n,
1528 -0.104357965 0.09539755 w=2 h=2 s=n,
1529 -0.106703214 0.09866607 w=2 h=2 s=n,
1530 -0.10840485 0.10154727 w=2 h=2 s=n,
1531 -0.13996777 0.104274794 w=2 h=2 s=n,
1532 -0.13986166 0.10516569 w=2 h=2 s=n,
1533 -0.1396368 0.10590203 w=2 h=2 s=n,
1534 -0.13956444 0.10611606 w=2 h=2 s=n,
1535 -0.14004768 0.10574713 w=2 h=2 s=n,
1536 -0.14036629 0.105518535 w=2 h=2 s=n,
1537 -0.14040211 0.105510995 w=2 h=2 s=n,
1538 -0.14103216 0.10539776 w=2 h=2 s=n,
1539 -0.14093202 0.10564469 w=2 h=2 s=n,
1540 -0.1409994 0.1055665 w=2 h=2 s=n,
1541 -0.1422119 0.10464087 w=2 h=2 s=n,
1542 -0.14222443 0.10463187 w=2 h=2 s=n,
1543 -0.13898958 0.107158795 w=2 h=2 s=n,
1544 -0.13947283 0.10678989 w=2 h=2 s=n,
1545 -0.13979143 0.10656127 w=2 h=2 s=n,
1546 -0.13982725 0.10655373 w=2 h=2 s=n,
1547 -0.1404573 0.1064405 w=2 h=2 s=n,
1548 -0.14035715 0.10668743 w=2 h=2 s=n,
1549 -0.14042453 0.10660924 w=2 h=2 s=n,
1550 -0.14163704 0.10568361 w=2 h=2 s=n,
1551 -0.14164957 0.10567461 w=2 h=2 s=n,
1552 -0.14295046 0.10361396 w=2 h=2 s=n,
1553 -0.14919636 0.104365915 w=2 h=2 s=n,
1554 -0.14930247 0.10347502 w=2 h=2 s=n,
1555 -0.14956178 0.10349813 w=2 h=2 s=n,
1556 -0.1496759 0.10351518 w=2 h=2 s=n,
1557 -0.15015697 0.10364662 w=2 h=2 s=n,
1558 -0.15078314 0.10418625 w=2 h=2 s=n,
1559 -0.15152784 0.10495336 w=2 h=2 s=n,
1560 -0.15114465 0.10381995 w=2 h=2 s=n,
1561 -0.1515812 0.10381995 w=2 h=2 s=n,
1562 -0.15199338 0.10424453 w=2 h=2 s=n,
1563 -0.15015575 0.104826644 w=2 h=2 s=n,
1564 -0.15041505 0.104849756 w=2 h=2 s=n,
1565 -0.15052918 0.1048668 w=2 h=2 s=n,
1566 -0.15101025 0.104998246 w=2 h=2 s=n,
1567 -0.15163642 0.10553788 w=2 h=2 s=n,
1568 -0.1523811 0.10630497 w=2 h=2 s=n,
1569 -0.15199794 0.105171576 w=2 h=2 s=n,
1570 -0.15243448 0.105171576 w=2 h=2 s=n,
1571 -0.15284666 0.105596155 w=2 h=2 s=n,
1572 -0.1520664 0.10418083 w=2 h=2 s=n,
1573 -0.15263943 0.10345644 w=2 h=2 s=n,
1574 -0.15195385 0.102438584 w=2 h=2 s=n,
1575 -0.15303573 0.10303502 w=2 h=2 s=n,
1576 -0.15262355 0.10261044 w=2 h=2 s=n,
1577 -0.15113723 0.097911015 w=2 h=2 s=n,
1578 -0.15137398 0.09789696 w=2 h=2 s=n,
1579 -0.1512162 0.0977765 w=2 h=2 s=n,
1580 -0.15129963 0.09776151 w=2 h=2 s=n,
1581 -0.15405506 0.089024335 w=2 h=2 s=n,
1582 -0.1533005 0.08923052 w=2 h=2 s=n,
1583 -0.15106344 0.0897711 w=2 h=2 s=n,
1584 -0.1493618 0.08688989 w=2 h=2 s=n,
1585 -0.1494193 0.08650475 w=2 h=2 s=n,
1586 -0.14946654 0.08628027 w=2 h=2 s=n,
1587 -0.14943534 0.086132005 w=2 h=2 s=n,
1588 -0.14945191 0.086117715 w=2 h=2 s=n,
1589 -0.14796478 0.08672084 w=2 h=2 s=n,
1590 -0.14646909 0.087276414 w=2 h=2 s=n,
1591 -0.145988 0.087144956 w=2 h=2 s=n,
1592 -0.14537285 0.085628144 w=2 h=2 s=n,
1593 -0.14472355 0.08370756 w=2 h=2 s=n,
1594 -0.13897139 0.07617275 w=2 h=2 s=n,
1595 -0.13662614 0.07290422 w=2 h=2 s=n,
1596 -0.14499868 -0.021013161 w=2 h=2 s=n,
1597 -0.17029056 -0.047065962 w=2 h=2 s=n,
1598 -0.16450709 -0.053363472 w=2 h=2 s=n,
1599 -0.16439296 -0.05338051 w=2 h=2 s=n,
1600 -0.1643764 -0.05336622 w=2 h=2 s=n,
1601 -0.1643136 -0.053321168 w=2 h=2 s=n,
1602 -0.1640543 -0.053344287 w=2 h=2 s=n,
1603 -0.16340625 -0.05344103 w=2 h=2 s=n,
1604 -0.16358925 -0.054110724 w=2 h=2 s=n,
1605 -0.13829736 -0.02805792 w=2 h=2 s=n,
1606 -0.13786082 -0.02805792 w=2 h=2 s=n,
1607 -0.13654765 -0.029332733 w=2 h=2 s=n,
1608 -0.07249922 -0.118595764 w=2 h=2 s=n,
1609 -0.073917896 -0.13050643 w=2 h=2 s=n,
1610 -0.077475004 -0.15433446 w=2 h=2 s=n,
1611 -0.08369143 -0.1684466 w=2 h=2 s=n,
1612 -0.07402244 -0.19183947 w=2 h=2 s=n,
1613 -0.0740106 -0.19223894 w=2 h=2 s=n,
1614 -0.07358371 -0.19084097 w=2 h=2 s=n,
1615 -0.07345725 -0.19297194 w=2 h=2 s=n,
1616 -0.07306989 -0.19556668 w=2 h=2 s=n,
1617 -0.07232359 -0.18719514 w=2 h=2 s=n,
1618 -0.07127858 -0.17842157 w=2 h=2 s=n,
1619 -0.07109558 -0.17775187 w=2 h=2 s=n,
1620 -0.071222045 -0.1756209 w=2 h=2 s=n,
1621 -0.07123388 -0.17522144 w=2 h=2 s=n,
1622 -0.07097387 -0.17303845 w=2 h=2 s=n,
1623 -0.07021143 -0.17348875 w=2 h=2 s=n,
1624 -0.0560783 -0.15814406 w=2 h=2 s=n,
1625 -0.055908397 -0.1552811 w=2 h=2 s=n,
1626 -0.054489728 -0.14337043 w=2 h=2 s=n,
1627 -0.047990132 -0.15366603 w=2 h=2 s=n,
1628 -0.04760644 -0.15420078 w=2 h=2 s=n,
1629 -0.046307255 -0.15612964 w=2 h=2 s=n,
1630 -0.04622069 -0.15624304 w=2 h=2 s=n,
1631 -0.045715865 -0.15706643 w=2 h=2 s=n,
1632 -0.045629296 -0.15717982 w=2 h=2 s=n,
1633 -0.045650695 -0.1571349 w=2 h=2 s=n,
1634 -0.0453514 -0.1575223 w=2 h=2 s=n,
1635 -0.0453728 -0.15747738 w=2 h=2 s=n,
1636 -0.04596419 -0.1565406 w=2 h=2 s=n,
1637 -0.04591694 -0.15631612 w=2 h=2 s=n,
1638 -0.04721612 -0.15438727 w=2 h=2 s=n,
1639 -0.05371572 -0.14409167 w=2 h=2 s=n,
1640 -0.06478562 -0.12534814 w=2 h=2 s=n,
1641 -0.056413066 -0.031430762 w=2 h=2 s=n,
1642 -0.055529565 -0.030199442 w=2 h=2 s=n,
1643 -0.05541675 -0.030137248 w=2 h=2 s=n,
1644 -0.050257333 -0.031547066 w=2 h=2 s=n,
1645 -0.04953368 -0.031791717 w=2 h=2 s=n,
1646 -0.0458823 -0.03314801 w=2 h=2 s=n,
1647 -0.044849094 -0.03360314 w=2 h=2 s=n,
1648 -0.04587138 -0.15635538 w=2 h=2 s=n,
1649 -0.047170565 -0.15442653 w=2 h=2 s=n,
1650 -0.05367016 -0.14413093 w=2 h=2 s=n,
1651 -0.06474006 -0.1253874 w=2 h=2 s=n,
1652 -0.056367505 -0.031470023 w=2 h=2 s=n,
1653 -0.055484004 -0.030238705 w=2 h=2 s=n,
1654 -0.05537119 -0.030176513 w=2 h=2 s=n,
1655 -0.050211776 -0.031586327 w=2 h=2 s=n,
1656 -0.04948812 -0.031830978 w=2 h=2 s=n,
1657 -0.04583674 -0.033187274 w=2 h=2 s=n,
1658 -0.044803534 -0.033642404 w=2 h=2 s=n,
1659 -0.045081433 -0.033299923 w=2 h=2 s=n,
1660 -0.045167997 -0.033186525 w=2 h=2 s=n,
1661 -0.04555169 -0.03265178 w=2 h=2 s=n,
1662 -0.045494195 -0.032266635 w=2 h=2 s=n,
1663 -0.044882964 -0.032433655 w=2 h=2 s=n,
1664 -0.04415147 -0.03265703 w=2 h=2 s=n,
1665 -0.043965902 -0.032732293 w=2 h=2 s=n,
1666 -0.043911893 -0.032756083 w=2 h=2 s=n,
1667 -0.04065622 -0.033542804 w=2 h=2 s=n,
1668 -0.04002617 -0.03342957 w=2 h=2 s=n,
1669 -0.039000705 -0.03330743 w=2 h=2 s=n,
1670 -0.037821565 -0.03320231 w=2 h=2 s=n,
1671 -0.036915917 -0.03336508 w=2 h=2 s=n,
1672 -0.036863368 -0.033388223 w=2 h=2 s=n,
1673 -0.03684465 -0.03339714 w=2 h=2 s=n,
1674 -0.039328165 -0.034327153 w=2 h=2 s=n,
1675 -0.038698114 -0.034213915 w=2 h=2 s=n,
1676 -0.03767265 -0.034091774 w=2 h=2 s=n,
1677 -0.03649351 -0.033986658 w=2 h=2 s=n,
1678 -0.035587866 -0.034149423 w=2 h=2 s=n,
1679 -0.035535313 -0.034172572 w=2 h=2 s=n,
1680 -0.035516597 -0.034181487 w=2 h=2 s=n,
1681 -0.035562158 -0.034142226 w=2 h=2 s=n,
1682 -0.035526335 -0.034134686 w=2 h=2 s=n,
1683 -0.031649046 -0.033555873 w=2 h=2 s=n,
1684 -0.03162089 -0.033550814 w=2 h=2 s=n,
1685 -0.029979918 -0.03374627 w=2 h=2 s=n,
1686 -0.029940883 -0.033753283 w=2 h=2 s=n,
1687 -0.029848285 -0.033778585 w=2 h=2 s=n,
1688 -0.029845946 -0.0337793 w=2 h=2 s=n,
1689 -0.029805813 -0.03379287 w=2 h=2 s=n,
1690 -0.02905951 -0.0338594 w=2 h=2 s=n,
1691 -0.028903697 -0.03388266 w=2 h=2 s=n,
1692 -0.02860587 -0.033936188 w=2 h=2 s=n,
1693 -0.028303467 -0.034009263 w=2 h=2 s=n,
1694 -0.02818363 -0.03404201 w=2 h=2 s=n,
1695 -0.035498455 -0.0341908 w=2 h=2 s=n,
1696 -0.03554401 -0.034151535 w=2 h=2 s=n,
1697 -0.035508193 -0.034144 w=2 h=2 s=n,
1698 -0.0316309 -0.033565186 w=2 h=2 s=n,
1699 -0.031602748 -0.033560123 w=2 h=2 s=n,
1700 -0.029961774 -0.03375558 w=2 h=2 s=n,
1701 -0.029922739 -0.033762597 w=2 h=2 s=n,
1702 -0.029830143 -0.0337879 w=2 h=2 s=n,
1703 -0.029827802 -0.033788614 w=2 h=2 s=n,
1704 -0.029787669 -0.03380218 w=2 h=2 s=n,
1705 -0.029041367 -0.03386871 w=2 h=2 s=n,
1706 -0.028885553 -0.033891972 w=2 h=2 s=n,
1707 -0.028587727 -0.0339455 w=2 h=2 s=n,
1708 -0.028285323 -0.034018572 w=2 h=2 s=n,
1709 -0.028165486 -0.034051318 w=2 h=2 s=n,
1710 -0.029493539 -0.033266973 w=2 h=2 s=n,
1711 -0.02887078 -0.03335994 w=2 h=2 s=n,
1712 -0.029682854 -0.033841114 w=2 h=2 s=n,
1713 -0.028936552 -0.033907644 w=2 h=2 s=n,
1714 -0.02878074 -0.033930905 w=2 h=2 s=n,
1715 -0.028482912 -0.033984434 w=2 h=2 s=n,
1716 -0.028180508 -0.034057505 w=2 h=2 s=n,
1717 -0.028060671 -0.03409025 w=2 h=2 s=n,
1718 -0.029388724 -0.033305906 w=2 h=2 s=n,
1719 -0.028765965 -0.033398874 w=2 h=2 s=n,
1720 -0.02878411 -0.03338956 w=2 h=2 s=n,
1721 -0.028802827 -0.033380646 w=2 h=2 s=n,
1722 -0.02870327 -0.033380646 w=2 h=2 s=n,
1723 -0.028637065 -0.033384573 w=2 h=2 s=n,
1724 -0.027961954 -0.0341204 w=2 h=2 s=n,
1725 -0.029290007 -0.03333605 w=2 h=2 s=n,
1726 -0.028667249 -0.03342902 w=2 h=2 s=n,
1727 -0.028685391 -0.033419706 w=2 h=2 s=n,
1728 -0.028704109 -0.03341079 w=2 h=2 s=n,
1729 -0.028604554 -0.03341079 w=2 h=2 s=n,
1730 -0.028538348 -0.033414718 w=2 h=2 s=n,
1731 -0.028643163 -0.033375785 w=2 h=2 s=n,
1732 -0.028695714 -0.033352636 w=2 h=2 s=n,
1733 -0.028496701 -0.033453617 w=2 h=2 s=n,
1734 -0.028515419 -0.033444703 w=2 h=2 s=n,
1735 -0.028415864 -0.033444703 w=2 h=2 s=n,
1736 -0.028349658 -0.033448633 w=2 h=2 s=n,
1737 -0.028454473 -0.0334097 w=2 h=2 s=n,
1738 -0.028507024 -0.03338655 w=2 h=2 s=n,
1739 -0.02860574 -0.033356402 w=2 h=2 s=n,
1740 -0.028645873 -0.033342835 w=2 h=2 s=n,
1741 -0.02876571 -0.03331009 w=2 h=2 s=n,
1742 -0.028768051 -0.033309374 w=2 h=2 s=n,
1743 -0.028822059 -0.033285584 w=2 h=2 s=n,
1744 -0.02885327 -0.033137314 w=2 h=2 s=n,
1745 -0.02976445 -0.030922856 w=2 h=2 s=n,
1746 -0.030387208 -0.03082989 w=2 h=2 s=n,
1747 -0.030685034 -0.030776363 w=2 h=2 s=n,
1748 -0.034336414 -0.029420068 w=2 h=2 s=n,
1749 -0.03498572 -0.027499482 w=2 h=2 s=n,
1750 -0.034957312 -0.027466515 w=2 h=2 s=n,
1751 -0.035023518 -0.027462585 w=2 h=2 s=n,
1752 -0.035179332 -0.027439326 w=2 h=2 s=n,
1753 -0.035218365 -0.02743231 w=2 h=2 s=n,
1754 -0.03594986 -0.027208934 w=2 h=2 s=n,
1755 -0.036673512 -0.026964283 w=2 h=2 s=n,
1756 -0.036932223 -0.026664086 w=2 h=2 s=n,
1757 -0.038331453 -0.021543397 w=2 h=2 s=n,
1758 -0.04158713 -0.020756673 w=2 h=2 s=n,
1759 -0.04219836 -0.020589655 w=2 h=2 s=n,
1760 -0.043299735 -0.019385727 w=2 h=2 s=n,
1761 -0.04391489 -0.017868916 w=2 h=2 s=n,
1762 -0.043902356 -0.01785992 w=2 h=2 s=n,
1763 -0.13282524 0.10179441 w=2 h=2 s=n,
1764 -0.13400438 0.101689294 w=2 h=2 s=n,
1765 -0.13495712 0.102730736 w=2 h=2 s=n,
1766 -0.13480075 0.1031163 w=2 h=2 s=n,
1767 -0.1348289 0.10311124 w=2 h=2 s=n,
1768 -0.13870619 0.10253243 w=2 h=2 s=n,
1769 -0.13973166 0.10241029 w=2 h=2 s=n,
1770 -0.14041246 0.1030712 w=2 h=2 s=n,
1771 -0.14035785 0.10327101 w=2 h=2 s=n,
1772 -0.13905697 0.105331674 w=2 h=2 s=n,
1773 -0.13895085 0.106222555 w=2 h=2 s=n,
1774 -0.138726 0.10695891 w=2 h=2 s=n,
1775 -0.13865364 0.10717292 w=2 h=2 s=n,
1776 -0.13807878 0.10821566 w=2 h=2 s=n,
1777 -0.14365056 0.10961233 w=2 h=2 s=n,
1778 -0.1437229 0.109398305 w=2 h=2 s=n,
1779 -0.14387928 0.10901275 w=2 h=2 s=n,
1780 -0.14365056 0.10992578 w=2 h=2 s=n,
1781 -0.1437229 0.109711766 w=2 h=2 s=n,
1782 -0.14387928 0.10932621 w=2 h=2 s=n,
1783 -0.14391026 0.108804196 w=2 h=2 s=n,
1784 -0.14400856 0.10797882 w=2 h=2 s=n,
1785 -0.14423342 0.10724248 w=2 h=2 s=n,
1786 -0.144564 0.10642736 w=2 h=2 s=n,
1787 -0.14459242 0.10639438 w=2 h=2 s=n,
1788 -0.1449756 0.10752779 w=2 h=2 s=n,
1789 -0.1548625 0.10384476 w=2 h=2 s=n,
1790 -0.15279035 0.10205899 w=2 h=2 s=n,
1791 -0.15204565 0.101291895 w=2 h=2 s=n,
1792 -0.15292916 0.10006058 w=2 h=2 s=n,
1793 -0.15311429 0.100082636 w=2 h=2 s=n,
1794 -0.15337592 0.10012965 w=2 h=2 s=n,
1795 -0.15292558 0.101711065 w=2 h=2 s=n,
1796 -0.15380909 0.10047975 w=2 h=2 s=n,
1797 -0.15399422 0.100501806 w=2 h=2 s=n,
1798 -0.15425585 0.10054882 w=2 h=2 s=n,
1799 -0.15201691 0.099314496 w=2 h=2 s=n,
1800 -0.15139073 0.098774865 w=2 h=2 s=n,
1801 -0.15363376 0.09828369 w=2 h=2 s=n,
1802 -0.15387051 0.09826966 w=2 h=2 s=n,
1803 -0.15371272 0.09814918 w=2 h=2 s=n,
1804 -0.15528108 0.09839539 w=2 h=2 s=n,
1805 -0.1551233 0.09827493 w=2 h=2 s=n,
1806 -0.15262677 0.09790225 w=2 h=2 s=n,
1807 -0.15271018 0.09788726 w=2 h=2 s=n,
1808 -0.15507175 0.097676724 w=2 h=2 s=n,
1809 -0.15366118 0.09755097 w=2 h=2 s=n,
1810 -0.15230054 0.09738891 w=2 h=2 s=n,
1811 -0.1545376 0.09684834 w=2 h=2 s=n,
1812 -0.15427595 0.09680131 w=2 h=2 s=n,
1813 -0.15503053 0.09659512 w=2 h=2 s=n,
1814 -0.1555807 0.09633304 w=2 h=2 s=n,
1815 -0.1570764 0.09577747 w=2 h=2 s=n,
1816 -0.15482825 0.09680495 w=2 h=2 s=n,
1817 -0.1545666 0.09675792 w=2 h=2 s=n,
1818 -0.15532118 0.09655173 w=2 h=2 s=n,
1819 -0.15587135 0.09628965 w=2 h=2 s=n,
1820 -0.15736705 0.095734075 w=2 h=2 s=n,
1821 -0.15500548 0.09594461 w=2 h=2 s=n,
1822 -0.15482035 0.09592256 w=2 h=2 s=n,
1823 -0.15630749 0.095319435 w=2 h=2 s=n,
1824 -0.15867274 0.095377296 w=2 h=2 s=n,
1825 -0.15631117 0.095587835 w=2 h=2 s=n,
1826 -0.15612604 0.09556578 w=2 h=2 s=n,
1827 -0.15761317 0.09496266 w=2 h=2 s=n,
1828 -0.15732253 0.09500605 w=2 h=2 s=n,
1829 -0.15708578 0.0950201 w=2 h=2 s=n,
1830 -0.1567381 0.0950304 w=2 h=2 s=n,
1831 -0.1568009 0.09498535 w=2 h=2 s=n,
1832 -0.15721236 0.09475851 w=2 h=2 s=n,
1833 -0.15753657 0.094604075 w=2 h=2 s=n,
1834 -0.15623088 0.09496085 w=2 h=2 s=n,
1835 -0.15614745 0.094975844 w=2 h=2 s=n,
1836 -0.15544818 0.09466782 w=2 h=2 s=n,
1837 -0.15523723 0.09431061 w=2 h=2 s=n,
1838 -0.153838 0.089189924 w=2 h=2 s=n,
1839 -0.1538393 0.0891888 w=2 h=2 s=n,
1840 -0.15437926 0.0888699 w=2 h=2 s=n,
1841 -0.1536247 0.08907609 w=2 h=2 s=n,
1842 -0.15138765 0.089616664 w=2 h=2 s=n,
1843 -0.14968601 0.08673545 w=2 h=2 s=n,
1844 -0.1497435 0.08635031 w=2 h=2 s=n,
1845 -0.14979075 0.086125836 w=2 h=2 s=n,
1846 -0.14975955 0.08597756 w=2 h=2 s=n,
1847 -0.14977612 0.08596328 w=2 h=2 s=n,
1848 -0.15008214 0.08594187 w=2 h=2 s=n,
1849 -0.15005094 0.08579361 w=2 h=2 s=n,
1850 -0.15006751 0.08577932 w=2 h=2 s=n,
1851 -0.1497433 0.08593376 w=2 h=2 s=n,
1852 -0.14825617 0.086536884 w=2 h=2 s=n,
1853 -0.14676048 0.08709245 w=2 h=2 s=n,
1854 -0.14627941 0.086961 w=2 h=2 s=n,
1855 -0.14566424 0.08544419 w=2 h=2 s=n,
1856 -0.14501494 0.0835236 w=2 h=2 s=n,
1857 -0.13926278 0.07598879 w=2 h=2 s=n,
1858 -0.13691753 0.07272026 w=2 h=2 s=n,
1859 -0.14529009 -0.02119712 w=2 h=2 s=n,
1860 -0.17058197 -0.04724992 w=2 h=2 s=n,
1861 -0.15055831 0.085427165 w=2 h=2 s=n,
1862 -0.1502341 0.08558161 w=2 h=2 s=n,
1863 -0.14874697 0.086184725 w=2 h=2 s=n,
1864 -0.14725126 0.0867403 w=2 h=2 s=n,
1865 -0.1467702 0.08660884 w=2 h=2 s=n,
1866 -0.14615504 0.08509203 w=2 h=2 s=n,
1867 -0.14550573 0.08317145 w=2 h=2 s=n,
1868 -0.13975358 0.07563663 w=2 h=2 s=n,
1869 -0.13740833 0.07236811 w=2 h=2 s=n,
1870 -0.14578088 -0.021549275 w=2 h=2 s=n,
1871 -0.17107275 -0.047602076 w=2 h=2 s=n,
1872 -0.17078136 -0.047418118 w=2 h=2 s=n,
1873 -0.1702414 -0.047099218 w=2 h=2 s=n,
1874 -0.16982993 -0.04687238 w=2 h=2 s=n,
1875 -0.1688772 -0.04791383 w=2 h=2 s=n,
1876 -0.14608568 0.08270087 w=2 h=2 s=n,
1877 -0.14033352 0.07516606 w=2 h=2 s=n,
1878 -0.13798827 0.07189753 w=2 h=2 s=n,
1879 -0.14636081 -0.02201985 w=2 h=2 s=n,
1880 -0.17165269 -0.04807265 w=2 h=2 s=n,
1881 -0.1713613 -0.047888692 w=2 h=2 s=n,
1882 -0.17082134 -0.047569793 w=2 h=2 s=n,
1883 -0.17040987 -0.047342956 w=2 h=2 s=n,
1884 -0.16945714 -0.04838441 w=2 h=2 s=n,
1885 -0.16896635 -0.048032254 w=2 h=2 s=n,
1886 -0.16841617 -0.047770165 w=2 h=2 s=n,
1887 -0.16773538 -0.04843108 w=2 h=2 s=n,
1888 -0.16730657 -0.04906771 w=2 h=2 s=n,
1889 -0.16550264 -0.052339878 w=2 h=2 s=n,
1890 -0.1649601 -0.053677615 w=2 h=2 s=n,
1891 -0.16508703 -0.053834047 w=2 h=2 s=n,
1892 -0.16821194 -0.057460066 w=2 h=2 s=n,
1893 -0.167632 -0.05698949 w=2 h=2 s=n,
1894 -0.16751787 -0.05700653 w=2 h=2 s=n,
1895 -0.16750129 -0.056992244 w=2 h=2 s=n,
1896 -0.16743849 -0.05694719 w=2 h=2 s=n,
1897 -0.1671792 -0.056970306 w=2 h=2 s=n,
1898 -0.16653115 -0.057067048 w=2 h=2 s=n,
1899 -0.16671415 -0.057736743 w=2 h=2 s=n,
1900 -0.08634525 -0.17361706 w=2 h=2 s=n,
1901 -0.08621831 -0.17346063 w=2 h=2 s=n,
1902 -0.086217 -0.1734595 w=2 h=2 s=n,
1903 -0.086297594 -0.17413615 w=2 h=2 s=n,
1904 -0.085982874 -0.17439152 w=2 h=2 s=n,
1905 -0.08615278 -0.17725448 w=2 h=2 s=n,
1906 -0.08641279 -0.17943747 w=2 h=2 s=n,
1907 -0.08683968 -0.18083543 w=2 h=2 s=n,
1908 -0.08556954 -0.18230926 w=2 h=2 s=n,
1909 -0.087136894 -0.17604147 w=2 h=2 s=n,
1910 -0.08682217 -0.17629685 w=2 h=2 s=n,
1911 -0.08699207 -0.1791598 w=2 h=2 s=n,
1912 -0.08725209 -0.1813428 w=2 h=2 s=n,
1913 -0.087678984 -0.18274075 w=2 h=2 s=n,
1914 -0.08640883 -0.18421459 w=2 h=2 s=n,
1915 -0.08375502 -0.17904411 w=2 h=2 s=n,
1916 -0.08148514 -0.18152535 w=2 h=2 s=n,
1917 -0.09162485 -0.19336373 w=2 h=2 s=n,
1918 -0.0903547 -0.19483756 w=2 h=2 s=n,
1919 -0.08770089 -0.18966709 w=2 h=2 s=n,
1920 -0.08543101 -0.19214831 w=2 h=2 s=n,
1921 -0.08459171 -0.19024299 w=2 h=2 s=n,
1922 -0.08396203 -0.19089162 w=2 h=2 s=n,
1923 -0.082860656 -0.19209555 w=2 h=2 s=n,
1924 -0.08260194 -0.19239575 w=2 h=2 s=n,
1925 -0.08364696 -0.20116931 w=2 h=2 s=n,
1926 -0.09108658 -0.19723426 w=2 h=2 s=n,
1927 -0.08843277 -0.19206378 w=2 h=2 s=n,
1928 -0.08616289 -0.19454502 w=2 h=2 s=n,
1929 -0.085323595 -0.1926397 w=2 h=2 s=n,
1930 -0.08469391 -0.19328833 w=2 h=2 s=n,
1931 -0.083592534 -0.19449225 w=2 h=2 s=n,
1932 -0.08333383 -0.19479245 w=2 h=2 s=n,
1933 -0.08437884 -0.20356601 w=2 h=2 s=n,
1934 -0.080432974 -0.19294305 w=2 h=2 s=n,
1935 -0.074216545 -0.1788309 w=2 h=2 s=n,
1936 -0.07400802 -0.18586463 w=2 h=2 s=n,
1937 -0.07475433 -0.19423617 w=2 h=2 s=n,
1938 -0.07571273 -0.20228262 w=2 h=2 s=n,
1939 -0.074980855 -0.19988592 w=2 h=2 s=n,
1940 -0.07496901 -0.20028539 w=2 h=2 s=n,
1941 -0.07454211 -0.19888744 w=2 h=2 s=n,
1942 -0.074415654 -0.20101841 w=2 h=2 s=n,
1943 -0.07526861 -0.20533395 w=2 h=2 s=n,
1944 -0.07484172 -0.20393598 w=2 h=2 s=n,
1945 -0.07471526 -0.20606695 w=2 h=2 s=n,
1946 -0.07375685 -0.1980205 w=2 h=2 s=n,
1947 -0.0733695 -0.20061524 w=2 h=2 s=n,
1948 -0.0684595 -0.1941071 w=2 h=2 s=n,
1949 -0.06827651 -0.19343741 w=2 h=2 s=n,
1950 -0.06840297 -0.19130644 w=2 h=2 s=n,
1951 -0.068414815 -0.19090697 w=2 h=2 s=n,
1952 -0.0681548 -0.18872398 w=2 h=2 s=n,
1953 -0.06739236 -0.18917428 w=2 h=2 s=n,
1954 -0.04528117 -0.15780245 w=2 h=2 s=n,
1955 -0.045194604 -0.15791585 w=2 h=2 s=n,
1956 -0.044916708 -0.15825832 w=2 h=2 s=n,
1957 -0.044938106 -0.1582134 w=2 h=2 s=n,
1958 -0.04494098 -0.1582924 w=2 h=2 s=n,
1959 -0.04466308 -0.15863487 w=2 h=2 s=n,
1960 -0.044684477 -0.15858996 w=2 h=2 s=n,
1961 -0.045119174 -0.15785393 w=2 h=2 s=n,
1962 -0.04197008 -0.035941526 w=2 h=2 s=n,
1963 -0.04224798 -0.035599045 w=2 h=2 s=n,
1964 -0.042334545 -0.035485648 w=2 h=2 s=n,
1965 -0.04271824 -0.034950905 w=2 h=2 s=n,
1966 -0.042660743 -0.034565758 w=2 h=2 s=n,
1967 -0.042049512 -0.034732778 w=2 h=2 s=n,
1968 -0.041318018 -0.034956157 w=2 h=2 s=n,
1969 -0.04113245 -0.035031416 w=2 h=2 s=n,
1970 -0.04107844 -0.035055205 w=2 h=2 s=n,
1971 -0.037822768 -0.035841927 w=2 h=2 s=n,
1972 -0.036494713 -0.036626276 w=2 h=2 s=n,
1973 -0.035864662 -0.036513038 w=2 h=2 s=n,
1974 -0.034839198 -0.036390897 w=2 h=2 s=n,
1975 -0.033660058 -0.03628578 w=2 h=2 s=n,
1976 -0.032754414 -0.036448546 w=2 h=2 s=n,
1977 -0.03270186 -0.036471695 w=2 h=2 s=n,
1978 -0.032683145 -0.03648061 w=2 h=2 s=n,
1979 -0.032665 -0.036489923 w=2 h=2 s=n,
1980 -0.029590644 -0.03387851 w=2 h=2 s=n,
1981 -0.028844342 -0.033945043 w=2 h=2 s=n,
1982 -0.02868853 -0.033968303 w=2 h=2 s=n,
1983 -0.028390702 -0.03402183 w=2 h=2 s=n,
1984 -0.028088298 -0.034094904 w=2 h=2 s=n,
1985 -0.02796846 -0.03412765 w=2 h=2 s=n,
1986 -0.027869744 -0.034157794 w=2 h=2 s=n,
1987 -0.029197797 -0.03337345 w=2 h=2 s=n,
1988 -0.028575039 -0.033466414 w=2 h=2 s=n,
1989 -0.02859318 -0.033457104 w=2 h=2 s=n,
1990 -0.028404493 -0.033491015 w=2 h=2 s=n,
1991 -0.027739078 -0.03420197 w=2 h=2 s=n,
1992 -0.02906713 -0.033417623 w=2 h=2 s=n,
1993 -0.028444372 -0.03351059 w=2 h=2 s=n,
1994 -0.028462516 -0.03350128 w=2 h=2 s=n,
1995 -0.028273826 -0.03353519 w=2 h=2 s=n,
1996 -0.028366037 -0.033497795 w=2 h=2 s=n,
1997 -0.028384754 -0.033488877 w=2 h=2 s=n,
1998 -0.0282852 -0.033488877 w=2 h=2 s=n,
1999 -0.028218992 -0.033492807 w=2 h=2 s=n,
2000 -0.02802009 -0.033522498 w=2 h=2 s=n,
2001 -0.028150754 -0.033478323 w=2 h=2 s=n,
2002 -0.028255569 -0.03343939 w=2 h=2 s=n,
2003 -0.02830812 -0.03341624 w=2 h=2 s=n,
2004 -0.028406838 -0.033386096 w=2 h=2 s=n,
2005 -0.02844697 -0.03337253 w=2 h=2 s=n,
2006 -0.028566808 -0.033339784 w=2 h=2 s=n,
2007 -0.028569149 -0.03333907 w=2 h=2 s=n,
2008 -0.028623156 -0.03331528 w=2 h=2 s=n,
2009 -0.028654365 -0.03316701 w=2 h=2 s=n,
2010 -0.033000592 -0.027114844 w=2 h=2 s=n,
2011 -0.033066798 -0.027110916 w=2 h=2 s=n,
2012 -0.03322261 -0.027087655 w=2 h=2 s=n,
2013 -0.033261646 -0.02708064 w=2 h=2 s=n,
2014 -0.03399314 -0.026857262 w=2 h=2 s=n,
2015 -0.034716792 -0.026612611 w=2 h=2 s=n,
2016 -0.034975503 -0.026312415 w=2 h=2 s=n,
2017 -0.036374733 -0.021191726 w=2 h=2 s=n,
2018 -0.03963041 -0.020405004 w=2 h=2 s=n,
2019 -0.04024164 -0.020237984 w=2 h=2 s=n,
2020 -0.041343015 -0.019034056 w=2 h=2 s=n,
2021 -0.041958172 -0.017517244 w=2 h=2 s=n,
2022 -0.041945636 -0.017508252 w=2 h=2 s=n,
2023 -0.1006814 0.09413594 w=2 h=2 s=n,
2024 -0.09933327 0.09493214 w=2 h=2 s=n,
2025 -0.099762075 0.095568776 w=2 h=2 s=n,
2026 -0.0965849 0.09634279 w=2 h=2 s=n,
2027 -0.097013704 0.09697941 w=2 h=2 s=n,
2028 -0.10029642 0.09553337 w=2 h=2 s=n,
2029 -0.14076513 0.107855424 w=2 h=2 s=n,
2030 -0.14206602 0.10579476 w=2 h=2 s=n,
2031 -0.14264089 0.104752004 w=2 h=2 s=n,
[truncated: 202,282 more chars]
