# Supplementary material for: Differential homotypic and heterotypic interactions of antigen 43 (Ag43) variants in autotransporter-mediated bacterial autoaggregation
Source: Sci Rep. 2019 Jul 31;9:11100. doi: 10.1038/s41598-019-47608-4 (PMC6668479; doi:10.1038/s41598-019-47608-4)
Supplement: Supplementary file 4 — Figure S2 [file 41598_2019_47608_MOESM4_ESM.zip]

Archive with 21 entries (18 files):
- Figure_S2/
- Figure_S2/Ag43-C3-PT_UPI00000E49D2.pdb
- Figure_S2/Ag43-C1_UPI0001F8D949.pdb
- __MACOSX/
- __MACOSX/Figure_S2/
- __MACOSX/Figure_S2/._Ag43-C1_UPI0001F8D949.pdb
- Figure_S2/Ag43-C4-PT_UPI0001E6D993.pdb
- __MACOSX/Figure_S2/._Ag43-C4-PT_UPI0001E6D993.pdb
- Figure_S2/Ag43-C4_UPI00092DE8CA.pdb
- Figure_S2/Ag43-C4_UPI00092D946C.pdb
- Figure_S2/Ag43-C1_UPI000224229A.pdb
- Figure_S2/Ag43-C1-PT_UPI00003B25EE.pdb
- __MACOSX/Figure_S2/._Ag43-C1-PT_UPI00003B25EE.pdb
- Figure_S2/Ag43-C2_UPI00005F0EEA.pdb
- __MACOSX/Figure_S2/._Ag43-C2_UPI00005F0EEA.pdb
- Figure_S2/Ag43-C2_UPI0001F68B55.pdb
- Figure_S2/Ag43-C2-PT_UPI00000D07E5.pdb
- __MACOSX/Figure_S2/._Ag43-C2-PT_UPI00000D07E5.pdb
- Figure_S2/Ag43-C3_UPI0001EB6ED2.pdb
- Figure_S2/Ag43-C3_UPI000037640F.pdb
- __MACOSX/Figure_S2/._Ag43-C3_UPI000037640F.pdb
