# Supplementary material for: Differential homotypic and heterotypic interactions of antigen 43 (Ag43) variants in autotransporter-mediated bacterial autoaggregation
Source: Sci Rep. 2019 Jul 31;9:11100. doi: 10.1038/s41598-019-47608-4 (PMC6668479; doi:10.1038/s41598-019-47608-4)
Supplement: Supplementary file 4 — Figure S2 [file 41598_2019_47608_MOESM4_ESM.zip › Figure_S2/Ag43-C3-PT_UPI00000E49D2.pdb]

ATOM      1  N   ALA     1     -89.786 126.422  36.901  1.00  0.00           N  
ATOM      2  CA  ALA     1     -90.538 126.098  35.689  1.00  0.00           C  
ATOM      3  C   ALA     1     -90.867 124.603  35.605  1.00  0.00           C  
ATOM      4  O   ALA     1     -90.020 123.750  35.897  1.00  0.00           O  
ATOM      5  CB  ALA     1     -89.773 126.557  34.450  1.00  0.00           C  
ATOM      6  N   ASP     2     -92.103 124.295  35.213  1.00  0.00           N  
ATOM      7  CA  ASP     2     -92.586 122.912  35.153  1.00  0.00           C  
ATOM      8  C   ASP     2     -93.239 122.570  33.809  1.00  0.00           C  
ATOM      9  O   ASP     2     -94.464 122.563  33.704  1.00  0.00           O  
ATOM     10  CB  ASP     2     -93.584 122.642  36.291  1.00  0.00           C  
ATOM     11  CG  ASP     2     -92.904 122.220  37.590  1.00  0.00           C  
ATOM     12  OD1 ASP     2     -91.670 122.412  37.718  1.00  0.00           O  
ATOM     13  OD2 ASP     2     -93.611 121.694  38.485  1.00  0.00           O  
ATOM     14  N   SER     3     -92.428 122.280  32.794  1.00  0.00           N  
ATOM     15  CA  SER     3     -92.951 121.896  31.484  1.00  0.00           C  
ATOM     16  C   SER     3     -93.695 120.566  31.571  1.00  0.00           C  
ATOM     17  O   SER     3     -93.223 119.611  32.189  1.00  0.00           O  
ATOM     18  CB  SER     3     -91.835 121.780  30.416  1.00  0.00           C  
ATOM     19  OG  SER     3     -92.384 121.345  29.181  1.00  0.00           O  
ATOM     20  N   VAL     4     -94.875 120.515  30.964  1.00  0.00           N  
ATOM     21  CA  VAL     4     -95.639 119.280  30.907  1.00  0.00           C  
ATOM     22  C   VAL     4     -95.828 118.877  29.453  1.00  0.00           C  
ATOM     23  O   VAL     4     -96.182 119.708  28.611  1.00  0.00           O  
ATOM     24  CB  VAL     4     -97.015 119.422  31.578  1.00  0.00           C  
ATOM     25  CG1 VAL     4     -97.814 118.138  31.418  1.00  0.00           C  
ATOM     26  CG2 VAL     4     -96.863 119.769  33.047  1.00  0.00           C  
ATOM     27  N   VAL     5     -95.598 117.599  29.168  1.00  0.00           N  
ATOM     28  CA  VAL     5     -95.757 117.055  27.825  1.00  0.00           C  
ATOM     29  C   VAL     5     -96.821 115.963  27.858  1.00  0.00           C  
ATOM     30  O   VAL     5     -96.515 114.798  28.115  1.00  0.00           O  
ATOM     31  CB  VAL     5     -94.439 116.467  27.290  1.00  0.00           C  
ATOM     32  CG1 VAL     5     -94.578 116.106  25.819  1.00  0.00           C  
ATOM     33  CG2 VAL     5     -93.297 117.449  27.501  1.00  0.00           C  
ATOM     34  N   PRO     6     -98.080 116.342  27.596  1.00  0.00           N  
ATOM     35  CA  PRO     6     -99.231 115.432  27.616  1.00  0.00           C  
ATOM     36  C   PRO     6     -99.269 114.421  26.470  1.00  0.00           C  
ATOM     37  O   PRO     6     -98.684 114.638  25.409  1.00  0.00           O  
ATOM     38  CB  PRO     6    -100.426 116.384  27.510  1.00  0.00           C  
ATOM     39  CG  PRO     6     -99.890 117.571  26.786  1.00  0.00           C  
ATOM     40  CD  PRO     6     -98.469 117.721  27.250  1.00  0.00           C  
ATOM     41  N   ALA     7     -99.969 113.317  26.712  1.00  0.00           N  
ATOM     42  CA  ALA     7    -100.141 112.238  25.736  1.00  0.00           C  
ATOM     43  C   ALA     7    -100.485 112.833  24.383  1.00  0.00           C  
ATOM     44  O   ALA     7    -101.239 113.799  24.341  1.00  0.00           O  
ATOM     45  CB  ALA     7    -101.346 111.482  26.280  1.00  0.00           C  
ATOM     46  N   GLY     8     -99.928 112.286  23.307  1.00  0.00           N  
ATOM     47  CA  GLY     8    -100.195 112.787  21.968  1.00  0.00           C  
ATOM     48  C   GLY     8     -99.313 113.955  21.549  1.00  0.00           C  
ATOM     49  O   GLY     8     -99.280 114.343  20.378  1.00  0.00           O  
ATOM     50  N   GLU     9     -98.590 114.515  22.509  1.00  0.00           N  
ATOM     51  CA  GLU     9     -97.771 115.690  22.271  1.00  0.00           C  
ATOM     52  C   GLU     9     -96.313 115.256  22.121  1.00  0.00           C  
ATOM     53  O   GLU     9     -95.880 114.300  22.750  1.00  0.00           O  
ATOM     54  CB  GLU     9     -97.949 116.655  23.446  1.00  0.00           C  
ATOM     55  CG  GLU     9     -97.229 117.987  23.363  1.00  0.00           C  
ATOM     56  CD  GLU     9     -97.320 118.760  24.675  1.00  0.00           C  
ATOM     57  OE1 GLU     9     -98.187 118.405  25.509  1.00  0.00           O  
ATOM     58  OE2 GLU     9     -96.522 119.709  24.883  1.00  0.00           O  
ATOM     59  N   THR    10     -95.563 115.949  21.274  1.00  0.00           N  
ATOM     60  CA  THR    10     -94.148 115.648  21.087  1.00  0.00           C  
ATOM     61  C   THR    10     -93.357 116.940  21.063  1.00  0.00           C  
ATOM     62  O   THR    10     -93.574 117.772  20.187  1.00  0.00           O  
ATOM     63  CB  THR    10     -93.893 114.902  19.763  1.00  0.00           C  
ATOM     64  OG1 THR    10     -94.525 113.616  19.800  1.00  0.00           O  
ATOM     65  CG2 THR    10     -92.397 114.719  19.519  1.00  0.00           C  
ATOM     66  N   VAL    11     -92.444 117.113  22.018  1.00  0.00           N  
ATOM     67  CA  VAL    11     -91.587 118.297  22.028  1.00  0.00           C  
ATOM     68  C   VAL    11     -90.145 117.952  21.654  1.00  0.00           C  
ATOM     69  O   VAL    11     -89.716 116.802  21.794  1.00  0.00           O  
ATOM     70  CB  VAL    11     -91.610 119.017  23.386  1.00  0.00           C  
ATOM     71  CG1 VAL    11     -93.038 119.098  23.899  1.00  0.00           C  
ATOM     72  CG2 VAL    11     -90.715 118.295  24.393  1.00  0.00           C  
ATOM     73  N   ASN    12     -89.412 118.959  21.182  1.00  0.00           N  
ATOM     74  CA  ASN    12     -88.031 118.779  20.747  1.00  0.00           C  
ATOM     75  C   ASN    12     -87.060 119.756  21.385  1.00  0.00           C  
ATOM     76  O   ASN    12     -87.355 120.941  21.515  1.00  0.00           O  
ATOM     77  CB  ASN    12     -87.921 118.883  19.228  1.00  0.00           C  
ATOM     78  CG  ASN    12     -88.369 117.622  18.536  1.00  0.00           C  
ATOM     79  OD1 ASN    12     -87.594 116.679  18.392  1.00  0.00           O  
ATOM     80  ND2 ASN    12     -89.626 117.589  18.111  1.00  0.00           N  
ATOM     81  N   GLY    13     -85.897 119.247  21.779  1.00  0.00           N  
ATOM     82  CA  GLY    13     -84.835 120.081  22.320  1.00  0.00           C  
ATOM     83  C   GLY    13     -85.162 120.775  23.626  1.00  0.00           C  
ATOM     84  O   GLY    13     -86.153 120.453  24.288  1.00  0.00           O  
ATOM     85  N   GLY    14     -84.327 121.747  23.986  1.00  0.00           N  
ATOM     86  CA  GLY    14     -84.424 122.402  25.278  1.00  0.00           C  
ATOM     87  C   GLY    14     -83.365 121.899  26.249  1.00  0.00           C  
ATOM     88  O   GLY    14     -82.757 120.844  26.047  1.00  0.00           O  
ATOM     89  N   THR    15     -83.138 122.657  27.312  1.00  0.00           N  
ATOM     90  CA  THR    15     -82.171 122.273  28.316  1.00  0.00           C  
ATOM     91  C   THR    15     -82.770 122.528  29.689  1.00  0.00           C  
ATOM     92  O   THR    15     -83.150 123.651  30.000  1.00  0.00           O  
ATOM     93  CB  THR    15     -80.854 123.064  28.161  1.00  0.00           C  
ATOM     94  OG1 THR    15     -80.312 122.855  26.847  1.00  0.00           O  
ATOM     95  CG2 THR    15     -79.833 122.600  29.190  1.00  0.00           C  
ATOM     96  N   LEU    16     -82.866 121.485  30.506  1.00  0.00           N  
ATOM     97  CA  LEU    16     -83.385 121.637  31.857  1.00  0.00           C  
ATOM     98  C   LEU    16     -82.287 122.058  32.819  1.00  0.00           C  
ATOM     99  O   LEU    16     -81.290 121.350  32.993  1.00  0.00           O  
ATOM    100  CB  LEU    16     -84.015 120.342  32.347  1.00  0.00           C  
ATOM    101  CG  LEU    16     -85.164 119.785  31.523  1.00  0.00           C  
ATOM    102  CD1 LEU    16     -85.692 118.529  32.209  1.00  0.00           C  
ATOM    103  CD2 LEU    16     -86.256 120.827  31.374  1.00  0.00           C  
ATOM    104  N   ILE    17     -82.478 123.211  33.449  1.00  0.00           N  
ATOM    105  CA  ILE    17     -81.517 123.713  34.418  1.00  0.00           C  
ATOM    106  C   ILE    17     -82.244 124.161  35.678  1.00  0.00           C  
ATOM    107  O   ILE    17     -83.478 124.149  35.718  1.00  0.00           O  
ATOM    108  CB  ILE    17     -80.715 124.884  33.838  1.00  0.00           C  
ATOM    109  CG1 ILE    17     -81.588 126.085  33.433  1.00  0.00           C  
ATOM    110  CG2 ILE    17     -79.924 124.518  32.570  1.00  0.00           C  
ATOM    111  CD1 ILE    17     -80.780 127.324  33.052  1.00  0.00           C  
ATOM    112  N   ASN    18     -81.474 124.509  36.710  1.00  0.00           N  
ATOM    113  CA  ASN    18     -82.004 125.154  37.913  1.00  0.00           C  
ATOM    114  C   ASN    18     -83.257 124.503  38.457  1.00  0.00           C  
ATOM    115  O   ASN    18     -84.265 125.176  38.653  1.00  0.00           O  
ATOM    116  CB  ASN    18     -82.300 126.632  37.643  1.00  0.00           C  
ATOM    117  CG  ASN    18     -81.159 127.333  36.943  1.00  0.00           C  
ATOM    118  OD1 ASN    18     -79.980 127.119  37.258  1.00  0.00           O  
ATOM    119  ND2 ASN    18     -81.498 128.169  35.975  1.00  0.00           N  
ATOM    120  N   HIS    19     -83.193 123.191  38.650  1.00  0.00           N  
ATOM    121  CA  HIS    19     -84.265 122.419  39.269  1.00  0.00           C  
ATOM    122  C   HIS    19     -85.604 122.416  38.518  1.00  0.00           C  
ATOM    123  O   HIS    19     -86.631 122.043  39.083  1.00  0.00           O  
ATOM    124  CB  HIS    19     -84.429 122.825  40.736  1.00  0.00           C  
ATOM    125  CG  HIS    19     -83.152 122.770  41.512  1.00  0.00           C  
ATOM    126  ND1 HIS    19     -82.626 121.597  42.009  1.00  0.00           N  
ATOM    127  CD2 HIS    19     -82.274 123.750  41.864  1.00  0.00           C  
ATOM    128  CE1 HIS    19     -81.486 121.850  42.631  1.00  0.00           C  
ATOM    129  NE2 HIS    19     -81.255 123.148  42.556  1.00  0.00           N  
ATOM    130  N   ASP    20     -85.575 122.819  37.252  1.00  0.00           N  
ATOM    131  CA  ASP    20     -86.777 122.835  36.428  1.00  0.00           C  
ATOM    132  C   ASP    20     -87.086 121.410  35.985  1.00  0.00           C  
ATOM    133  O   ASP    20     -86.244 120.744  35.383  1.00  0.00           O  
ATOM    134  CB  ASP    20     -86.584 123.738  35.209  1.00  0.00           C  
ATOM    135  CG  ASP    20     -86.210 125.157  35.589  1.00  0.00           C  
ATOM    136  OD1 ASP    20     -86.678 125.635  36.644  1.00  0.00           O  
ATOM    137  OD2 ASP    20     -85.447 125.795  34.833  1.00  0.00           O  
ATOM    138  N   ARG    21     -88.294 120.943  36.284  1.00  0.00           N  
ATOM    139  CA  ARG    21     -88.689 119.583  35.932  1.00  0.00           C  
ATOM    140  C   ARG    21     -89.609 119.504  34.716  1.00  0.00           C  
ATOM    141  O   ARG    21     -90.481 120.350  34.521  1.00  0.00           O  
ATOM    142  CB  ARG    21     -89.350 118.895  37.130  1.00  0.00           C  
ATOM    143  CG  ARG    21     -88.368 118.240  38.088  1.00  0.00           C  
ATOM    144  CD  ARG    21     -89.094 117.515  39.210  1.00  0.00           C  
ATOM    145  NE  ARG    21     -88.682 117.995  40.526  1.00  0.00           N  
ATOM    146  CZ  ARG    21     -89.469 118.004  41.597  1.00  0.00           C  
ATOM    147  NH1 ARG    21     -90.715 117.558  41.511  1.00  0.00           N  
ATOM    148  NH2 ARG    21     -89.010 118.459  42.755  1.00  0.00           N  
ATOM    149  N   GLN    22     -89.398 118.472  33.905  1.00  0.00           N  
ATOM    150  CA  GLN    22     -90.197 118.233  32.714  1.00  0.00           C  
ATOM    151  C   GLN    22     -90.916 116.922  32.927  1.00  0.00           C  
ATOM    152  O   GLN    22     -90.279 115.886  33.104  1.00  0.00           O  
ATOM    153  CB  GLN    22     -89.322 118.152  31.472  1.00  0.00           C  
ATOM    154  CG  GLN    22     -90.067 117.730  30.201  1.00  0.00           C  
ATOM    155  CD  GLN    22     -89.129 117.644  29.002  1.00  0.00           C  
ATOM    156  OE1 GLN    22     -88.214 116.819  28.968  1.00  0.00           O  
ATOM    157  NE2 GLN    22     -89.332 118.518  28.031  1.00  0.00           N  
ATOM    158  N   PHE    23     -92.242 116.970  32.944  1.00  0.00           N  
ATOM    159  CA  PHE    23     -93.036 115.772  33.162  1.00  0.00           C  
ATOM    160  C   PHE    23     -93.579 115.283  31.826  1.00  0.00           C  
ATOM    161  O   PHE    23     -94.422 115.933  31.204  1.00  0.00           O  
ATOM    162  CB  PHE    23     -94.185 116.045  34.135  1.00  0.00           C  
ATOM    163  CG  PHE    23     -93.742 116.555  35.471  1.00  0.00           C  
ATOM    164  CD1 PHE    23     -93.232 115.685  36.429  1.00  0.00           C  
ATOM    165  CD2 PHE    23     -93.860 117.908  35.788  1.00  0.00           C  
ATOM    166  CE1 PHE    23     -92.828 116.151  37.686  1.00  0.00           C  
ATOM    167  CE2 PHE    23     -93.460 118.390  37.038  1.00  0.00           C  
ATOM    168  CZ  PHE    23     -92.944 117.509  37.989  1.00  0.00           C  
ATOM    169  N   VAL    24     -93.088 114.133  31.380  1.00  0.00           N  
ATOM    170  CA  VAL    24     -93.393 113.671  30.035  1.00  0.00           C  
ATOM    171  C   VAL    24     -94.375 112.522  30.066  1.00  0.00           C  
ATOM    172  O   VAL    24     -94.071 111.444  30.580  1.00  0.00           O  
ATOM    173  CB  VAL    24     -92.133 113.216  29.300  1.00  0.00           C  
ATOM    174  CG1 VAL    24     -92.449 112.935  27.844  1.00  0.00           C  
ATOM    175  CG2 VAL    24     -91.040 114.259  29.437  1.00  0.00           C  
ATOM    176  N   SER    25     -95.562 112.772  29.523  1.00  0.00           N  
ATOM    177  CA  SER    25     -96.551 111.731  29.349  1.00  0.00           C  
ATOM    178  C   SER    25     -96.670 111.435  27.859  1.00  0.00           C  
ATOM    179  O   SER    25     -97.217 110.408  27.452  1.00  0.00           O  
ATOM    180  CB  SER    25     -97.897 112.164  29.935  1.00  0.00           C  
ATOM    181  OG  SER    25     -97.878 112.079  31.348  1.00  0.00           O  
ATOM    182  N   GLY    26     -96.166 112.352  27.048  1.00  0.00           N  
ATOM    183  CA  GLY    26     -96.081 112.129  25.617  1.00  0.00           C  
ATOM    184  C   GLY    26     -94.652 111.787  25.259  1.00  0.00           C  
ATOM    185  O   GLY    26     -94.034 110.934  25.899  1.00  0.00           O  
ATOM    186  N   THR    27     -94.121 112.449  24.237  1.00  0.00           N  
ATOM    187  CA  THR    27     -92.754 112.207  23.822  1.00  0.00           C  
ATOM    188  C   THR    27     -91.918 113.472  23.917  1.00  0.00           C  
ATOM    189  O   THR    27     -92.308 114.526  23.416  1.00  0.00           O  
ATOM    190  CB  THR    27     -92.686 111.659  22.384  1.00  0.00           C  
ATOM    191  OG1 THR    27     -93.280 110.363  22.346  1.00  0.00           O  
ATOM    192  CG2 THR    27     -91.249 111.542  21.925  1.00  0.00           C  
ATOM    193  N   ALA    28     -90.775 113.353  24.581  1.00  0.00           N  
ATOM    194  CA  ALA    28     -89.779 114.403  24.621  1.00  0.00           C  
ATOM    195  C   ALA    28     -88.524 113.908  23.908  1.00  0.00           C  
ATOM    196  O   ALA    28     -87.935 112.898  24.295  1.00  0.00           O  
ATOM    197  CB  ALA    28     -89.463 114.782  26.063  1.00  0.00           C  
ATOM    198  N   ASP    29     -88.117 114.629  22.870  1.00  0.00           N  
ATOM    199  CA  ASP    29     -86.995 114.227  22.037  1.00  0.00           C  
ATOM    200  C   ASP    29     -85.831 115.207  22.101  1.00  0.00           C  
ATOM    201  O   ASP    29     -85.996 116.402  21.862  1.00  0.00           O  
ATOM    202  CB  ASP    29     -87.457 114.048  20.580  1.00  0.00           C  
ATOM    203  CG  ASP    29     -86.270 113.551  19.768  1.00  0.00           C  
ATOM    204  OD1 ASP    29     -85.143 113.511  20.331  1.00  0.00           O  
ATOM    205  OD2 ASP    29     -86.473 113.205  18.573  1.00  0.00           O  
ATOM    206  N   GLY    30     -84.653 114.705  22.442  1.00  0.00           N  
ATOM    207  CA  GLY    30     -83.440 115.495  22.318  1.00  0.00           C  
ATOM    208  C   GLY    30     -83.225 116.517  23.410  1.00  0.00           C  
ATOM    209  O   GLY    30     -82.413 117.431  23.264  1.00  0.00           O  
ATOM    210  N   MET    31     -83.948 116.366  24.512  1.00  0.00           N  
ATOM    211  CA  MET    31     -83.778 117.266  25.638  1.00  0.00           C  
ATOM    212  C   MET    31     -82.410 117.033  26.279  1.00  0.00           C  
ATOM    213  O   MET    31     -81.990 115.889  26.451  1.00  0.00           O  
ATOM    214  CB  MET    31     -84.889 117.047  26.689  1.00  0.00           C  
ATOM    215  CG  MET    31     -86.287 117.412  26.184  1.00  0.00           C  
ATOM    216  SD  MET    31     -86.467 119.140  25.647  1.00  0.00           S  
ATOM    217  CE  MET    31     -86.287 119.843  27.311  1.00  0.00           C  
ATOM    218  N   THR    32     -81.713 118.118  26.607  1.00  0.00           N  
ATOM    219  CA  THR    32     -80.514 118.056  27.445  1.00  0.00           C  
ATOM    220  C   THR    32     -80.914 118.303  28.897  1.00  0.00           C  
ATOM    221  O   THR    32     -81.553 119.306  29.211  1.00  0.00           O  
ATOM    222  CB  THR    32     -79.454 119.106  27.020  1.00  0.00           C  
ATOM    223  OG1 THR    32     -79.041 118.851  25.676  1.00  0.00           O  
ATOM    224  CG2 THR    32     -78.219 119.066  27.939  1.00  0.00           C  
ATOM    225  N   VAL    33     -80.542 117.379  29.778  1.00  0.00           N  
ATOM    226  CA  VAL    33     -80.956 117.424  31.177  1.00  0.00           C  
ATOM    227  C   VAL    33     -79.744 117.709  32.059  1.00  0.00           C  
ATOM    228  O   VAL    33     -78.847 116.876  32.196  1.00  0.00           O  
ATOM    229  CB  VAL    33     -81.618 116.089  31.600  1.00  0.00           C  
ATOM    230  CG1 VAL    33     -82.004 116.121  33.055  1.00  0.00           C  
ATOM    231  CG2 VAL    33     -82.845 115.804  30.733  1.00  0.00           C  
ATOM    232  N   SER    34     -79.710 118.896  32.649  1.00  0.00           N  
ATOM    233  CA  SER    34     -78.543 119.322  33.408  1.00  0.00           C  
ATOM    234  C   SER    34     -78.889 119.713  34.823  1.00  0.00           C  
ATOM    235  O   SER    34     -78.217 120.539  35.411  1.00  0.00           O  
ATOM    236  CB  SER    34     -77.878 120.500  32.725  1.00  0.00           C  
ATOM    237  OG  SER    34     -77.490 120.147  31.417  1.00  0.00           O  
ATOM    238  N   THR    35     -79.941 119.113  35.362  1.00  0.00           N  
ATOM    239  CA  THR    35     -80.384 119.414  36.706  1.00  0.00           C  
ATOM    240  C   THR    35     -81.127 118.204  37.247  1.00  0.00           C  
ATOM    241  O   THR    35     -81.635 117.393  36.468  1.00  0.00           O  
ATOM    242  CB  THR    35     -81.323 120.650  36.732  1.00  0.00           C  
ATOM    243  OG1 THR    35     -81.685 120.952  38.083  1.00  0.00           O  
ATOM    244  CG2 THR    35     -82.587 120.389  35.927  1.00  0.00           C  
ATOM    245  N   GLY    36     -81.172 118.081  38.576  1.00  0.00           N  
ATOM    246  CA  GLY    36     -81.904 117.019  39.239  1.00  0.00           C  
ATOM    247  C   GLY    36     -81.002 116.112  40.049  1.00  0.00           C  
ATOM    248  O   GLY    36     -81.485 115.292  40.825  1.00  0.00           O  
ATOM    249  N   LEU    37     -79.691 116.247  39.864  1.00  0.00           N  
ATOM    250  CA  LEU    37     -78.722 115.425  40.590  1.00  0.00           C  
ATOM    251  C   LEU    37     -77.642 116.300  41.241  1.00  0.00           C  
ATOM    252  O   LEU    37     -76.532 115.835  41.543  1.00  0.00           O  
ATOM    253  CB  LEU    37     -78.075 114.389  39.653  1.00  0.00           C  
ATOM    254  CG  LEU    37     -77.524 113.116  40.315  1.00  0.00           C  
ATOM    255  CD1 LEU    37     -78.644 112.277  40.890  1.00  0.00           C  
ATOM    256  CD2 LEU    37     -76.695 112.299  39.345  1.00  0.00           C  
ATOM    257  N   GLU    38     -77.959 117.577  41.436  1.00  0.00           N  
ATOM    258  CA  GLU    38     -77.010 118.516  42.048  1.00  0.00           C  
ATOM    259  C   GLU    38     -76.429 117.976  43.351  1.00  0.00           C  
ATOM    260  O   GLU    38     -75.242 118.147  43.615  1.00  0.00           O  
ATOM    261  CB  GLU    38     -77.660 119.885  42.299  1.00  0.00           C  
ATOM    262  CG  GLU    38     -77.850 120.750  41.050  1.00  0.00           C  
ATOM    263  CD  GLU    38     -79.170 120.488  40.338  1.00  0.00           C  
ATOM    264  OE1 GLU    38     -79.510 121.274  39.433  1.00  0.00           O  
ATOM    265  OE2 GLU    38     -79.872 119.512  40.687  1.00  0.00           O  
ATOM    266  N   LEU    39     -77.258 117.300  44.145  1.00  0.00           N  
ATOM    267  CA  LEU    39     -76.831 116.826  45.458  1.00  0.00           C  
ATOM    268  C   LEU    39     -76.279 115.408  45.415  1.00  0.00           C  
ATOM    269  O   LEU    39     -75.880 114.847  46.443  1.00  0.00           O  
ATOM    270  CB  LEU    39     -77.988 116.916  46.453  1.00  0.00           C  
ATOM    271  CG  LEU    39     -78.644 118.296  46.511  1.00  0.00           C  
ATOM    272  CD1 LEU    39     -79.752 118.323  47.549  1.00  0.00           C  
ATOM    273  CD2 LEU    39     -77.600 119.366  46.799  1.00  0.00           C  
ATOM    274  N   GLY    40     -76.264 114.823  44.224  1.00  0.00           N  
ATOM    275  CA  GLY    40     -75.730 113.488  44.059  1.00  0.00           C  
ATOM    276  C   GLY    40     -76.707 112.385  44.409  1.00  0.00           C  
ATOM    277  O   GLY    40     -77.749 112.615  45.013  1.00  0.00           O  
ATOM    278  N   ALA    41     -76.362 111.155  44.031  1.00  0.00           N  
ATOM    279  CA  ALA    41     -77.274 110.010  44.157  1.00  0.00           C  
ATOM    280  C   ALA    41     -77.612 109.634  45.597  1.00  0.00           C  
ATOM    281  O   ALA    41     -78.652 109.028  45.817  1.00  0.00           O  
ATOM    282  CB  ALA    41     -76.498 108.871  43.489  1.00  0.00           C  
ATOM    283  N   ASP    42     -76.763 109.997  46.556  1.00  0.00           N  
ATOM    284  CA  ASP    42     -76.935 109.540  47.933  1.00  0.00           C  
ATOM    285  C   ASP    42     -77.776 110.493  48.767  1.00  0.00           C  
ATOM    286  O   ASP    42     -78.026 110.247  49.953  1.00  0.00           O  
ATOM    287  CB  ASP    42     -75.578 109.309  48.599  1.00  0.00           C  
ATOM    288  CG  ASP    42     -74.846 108.112  48.025  1.00  0.00           C  
ATOM    289  OD1 ASP    42     -75.508 107.064  47.823  1.00  0.00           O  
ATOM    290  OD2 ASP    42     -73.623 108.225  47.763  1.00  0.00           O  
ATOM    291  N   SER    43     -78.202 111.586  48.147  1.00  0.00           N  
ATOM    292  CA  SER    43     -79.148 112.482  48.780  1.00  0.00           C  
ATOM    293  C   SER    43     -80.548 112.082  48.343  1.00  0.00           C  
ATOM    294  O   SER    43     -80.726 111.367  47.354  1.00  0.00           O  
ATOM    295  CB  SER    43     -78.866 113.940  48.392  1.00  0.00           C  
ATOM    296  OG  SER    43     -79.965 114.790  48.701  1.00  0.00           O  
ATOM    297  N   ASP    44     -81.535 112.553  49.089  1.00  0.00           N  
ATOM    298  CA  ASP    44     -82.929 112.372  48.728  1.00  0.00           C  
ATOM    299  C   ASP    44     -83.596 113.741  48.777  1.00  0.00           C  
ATOM    300  O   ASP    44     -84.801 113.852  48.989  1.00  0.00           O  
ATOM    301  CB  ASP    44     -83.600 111.425  49.715  1.00  0.00           C  
ATOM    302  CG  ASP    44     -83.304 111.796  51.157  1.00  0.00           C  
ATOM    303  OD1 ASP    44     -82.268 112.467  51.397  1.00  0.00           O  
ATOM    304  OD2 ASP    44     -84.101 111.425  52.045  1.00  0.00           O  
ATOM    305  N   ASN    45     -82.792 114.782  48.587  1.00  0.00           N  
ATOM    306  CA  ASN    45     -83.286 116.150  48.571  1.00  0.00           C  
ATOM    307  C   ASN    45     -83.269 116.771  47.174  1.00  0.00           C  
ATOM    308  O   ASN    45     -83.699 117.915  47.008  1.00  0.00           O  
ATOM    309  CB  ASN    45     -82.436 117.021  49.492  1.00  0.00           C  
ATOM    310  CG  ASN    45     -82.639 116.533  50.920  1.00  0.00           C  
ATOM    311  OD1 ASN    45     -83.736 116.620  51.469  1.00  0.00           O  
ATOM    312  ND2 ASN    45     -81.591 115.993  51.597  1.00  0.00           N  
ATOM    313  N   ASN    46     -82.748 116.048  46.182  1.00  0.00           N  
ATOM    314  CA  ASN    46     -82.672 116.588  44.822  1.00  0.00           C  
ATOM    315  C   ASN    46     -84.038 117.006  44.295  1.00  0.00           C  
ATOM    316  O   ASN    46     -85.054 116.411  44.654  1.00  0.00           O  
ATOM    317  CB  ASN    46     -82.069 115.571  43.849  1.00  0.00           C  
ATOM    318  CG  ASN    46     -80.576 115.410  44.013  1.00  0.00           C  
ATOM    319  OD1 ASN    46     -79.801 116.341  43.757  1.00  0.00           O  
ATOM    320  ND2 ASN    46     -80.156 114.214  44.418  1.00  0.00           N  
ATOM    321  N   THR    47     -84.058 118.027  43.447  1.00  0.00           N  
ATOM    322  CA  THR    47     -85.287 118.448  42.775  1.00  0.00           C  
ATOM    323  C   THR    47     -84.973 118.730  41.324  1.00  0.00           C  
ATOM    324  O   THR    47     -83.858 119.148  41.006  1.00  0.00           O  
ATOM    325  CB  THR    47     -85.890 119.738  43.396  1.00  0.00           C  
ATOM    326  OG1 THR    47     -84.920 120.803  43.373  1.00  0.00           O  
ATOM    327  CG2 THR    47     -86.350 119.479  44.825  1.00  0.00           C  
ATOM    328  N   GLY    48     -85.947 118.522  40.443  1.00  0.00           N  
ATOM    329  CA  GLY    48     -85.750 118.801  39.026  1.00  0.00           C  
ATOM    330  C   GLY    48     -85.405 117.549  38.230  1.00  0.00           C  
ATOM    331  O   GLY    48     -85.169 116.483  38.798  1.00  0.00           O  
ATOM    332  N   GLY    49     -85.372 117.682  36.910  1.00  0.00           N  
ATOM    333  CA  GLY    49     -85.060 116.566  36.042  1.00  0.00           C  
ATOM    334  C   GLY    49     -86.157 116.276  35.030  1.00  0.00           C  
ATOM    335  O   GLY    49     -87.207 116.938  35.015  1.00  0.00           O  
ATOM    336  N   GLN    50     -85.895 115.299  34.166  1.00  0.00           N  
ATOM    337  CA  GLN    50     -86.872 114.857  33.183  1.00  0.00           C  
ATOM    338  C   GLN    50     -87.527 113.606  33.729  1.00  0.00           C  
ATOM    339  O   GLN    50     -86.854 112.605  33.957  1.00  0.00           O  
ATOM    340  CB  GLN    50     -86.192 114.547  31.849  1.00  0.00           C  
ATOM    341  CG  GLN    50     -87.151 114.201  30.723  1.00  0.00           C  
ATOM    342  CD  GLN    50     -86.432 113.823  29.422  1.00  0.00           C  
ATOM    343  OE1 GLN    50     -85.611 112.900  29.398  1.00  0.00           O  
ATOM    344  NE2 GLN    50     -86.744 114.536  28.335  1.00  0.00           N  
ATOM    345  N   GLN    51     -88.832 113.678  33.961  1.00  0.00           N  
ATOM    346  CA  GLN    51     -89.596 112.568  34.516  1.00  0.00           C  
ATOM    347  C   GLN    51     -90.382 111.945  33.383  1.00  0.00           C  
ATOM    348  O   GLN    51     -91.305 112.563  32.846  1.00  0.00           O  
ATOM    349  CB  GLN    51     -90.550 113.061  35.619  1.00  0.00           C  
ATOM    350  CG  GLN    51     -91.369 111.941  36.264  1.00  0.00           C  
ATOM    351  CD  GLN    51     -92.197 112.550  37.387  1.00  0.00           C  
ATOM    352  OE1 GLN    51     -91.660 112.991  38.403  1.00  0.00           O  
ATOM    353  NE2 GLN    51     -93.550 112.607  37.265  1.00  0.00           N  
ATOM    354  N   ILE    52     -89.999 110.740  32.984  1.00  0.00           N  
ATOM    355  CA  ILE    52     -90.742 110.052  31.943  1.00  0.00           C  
ATOM    356  C   ILE    52     -91.779 109.237  32.675  1.00  0.00           C  
ATOM    357  O   ILE    52     -91.446 108.284  33.374  1.00  0.00           O  
ATOM    358  CB  ILE    52     -89.859 109.111  31.100  1.00  0.00           C  
ATOM    359  CG1 ILE    52     -88.572 109.820  30.657  1.00  0.00           C  
ATOM    360  CG2 ILE    52     -90.632 108.610  29.903  1.00  0.00           C  
ATOM    361  CD1 ILE    52     -88.799 111.045  29.772  1.00  0.00           C  
ATOM    362  N   ALA    53     -93.039 109.646  32.564  1.00  0.00           N  
ATOM    363  CA  ALA    53     -94.129 108.976  33.270  1.00  0.00           C  
ATOM    364  C   ALA    53     -94.717 107.773  32.541  1.00  0.00           C  
ATOM    365  O   ALA    53     -94.337 107.464  31.412  1.00  0.00           O  
ATOM    366  CB  ALA    53     -95.227 109.975  33.609  1.00  0.00           C  
ATOM    367  N   ARG    54     -95.649 107.100  33.211  1.00  0.00           N  
ATOM    368  CA  ARG    54     -96.313 105.931  32.652  1.00  0.00           C  
ATOM    369  C   ARG    54     -96.908 106.264  31.292  1.00  0.00           C  
ATOM    370  O   ARG    54     -97.758 107.146  31.172  1.00  0.00           O  
ATOM    371  CB  ARG    54     -97.406 105.432  33.599  1.00  0.00           C  
ATOM    372  CG  ARG    54     -98.204 104.255  33.060  1.00  0.00           C  
ATOM    373  CD  ARG    54     -99.213 103.758  34.083  1.00  0.00           C  
ATOM    374  NE  ARG    54     -98.577 103.395  35.346  1.00  0.00           N  
ATOM    375  CZ  ARG    54     -97.955 102.241  35.565  1.00  0.00           C  
ATOM    376  NH1 ARG    54     -97.883 101.332  34.602  1.00  0.00           N  
ATOM    377  NH2 ARG    54     -97.405 101.995  36.746  1.00  0.00           N  
ATOM    378  N   GLY    55     -96.454 105.550  30.270  1.00  0.00           N  
ATOM    379  CA  GLY    55     -96.925 105.770  28.915  1.00  0.00           C  
ATOM    380  C   GLY    55     -96.125 106.813  28.152  1.00  0.00           C  
ATOM    381  O   GLY    55     -96.332 107.002  26.956  1.00  0.00           O  
ATOM    382  N   GLY    56     -95.215 107.500  28.841  1.00  0.00           N  
ATOM    383  CA  GLY    56     -94.401 108.513  28.201  1.00  0.00           C  
ATOM    384  C   GLY    56     -93.113 107.951  27.635  1.00  0.00           C  
ATOM    385  O   GLY    56     -92.687 106.854  28.001  1.00  0.00           O  
ATOM    386  N   THR    57     -92.487 108.711  26.747  1.00  0.00           N  
ATOM    387  CA  THR    57     -91.279 108.271  26.080  1.00  0.00           C  
ATOM    388  C   THR    57     -90.260 109.389  26.027  1.00  0.00           C  
ATOM    389  O   THR    57     -90.581 110.490  25.582  1.00  0.00           O  
ATOM    390  CB  THR    57     -91.571 107.859  24.633  1.00  0.00           C  
ATOM    391  OG1 THR    57     -92.583 106.851  24.622  1.00  0.00           O  
ATOM    392  CG2 THR    57     -90.318 107.318  23.964  1.00  0.00           C  
ATOM    393  N   ALA    58     -89.038 109.096  26.475  1.00  0.00           N  
ATOM    394  CA  ALA    58     -87.919 110.013  26.338  1.00  0.00           C  
ATOM    395  C   ALA    58     -86.913 109.491  25.319  1.00  0.00           C  
ATOM    396  O   ALA    58     -86.350 108.409  25.493  1.00  0.00           O  
ATOM    397  CB  ALA    58     -87.240 110.226  27.686  1.00  0.00           C  
ATOM    398  N   ARG    59     -86.700 110.252  24.248  1.00  0.00           N  
ATOM    399  CA  ARG    59     -85.790 109.848  23.177  1.00  0.00           C  
ATOM    400  C   ARG    59     -84.622 110.792  23.078  1.00  0.00           C  
ATOM    401  O   ARG    59     -84.806 112.012  23.141  1.00  0.00           O  
ATOM    402  CB  ARG    59     -86.483 109.889  21.819  1.00  0.00           C  
ATOM    403  CG  ARG    59     -87.621 108.944  21.667  1.00  0.00           C  
ATOM    404  CD  ARG    59     -88.187 108.988  20.253  1.00  0.00           C  
ATOM    405  NE  ARG    59     -89.410 108.208  20.221  1.00  0.00           N  
ATOM    406  CZ  ARG    59     -89.425 106.888  20.121  1.00  0.00           C  
ATOM    407  NH1 ARG    59     -88.276 106.216  20.014  1.00  0.00           N  
ATOM    408  NH2 ARG    59     -90.582 106.243  20.128  1.00  0.00           N  
ATOM    409  N   ASN    60     -83.432 110.231  22.869  1.00  0.00           N  
ATOM    410  CA  ASN    60     -82.242 111.039  22.615  1.00  0.00           C  
ATOM    411  C   ASN    60     -82.002 112.090  23.678  1.00  0.00           C  
ATOM    412  O   ASN    60     -81.552 113.184  23.389  1.00  0.00           O  
ATOM    413  CB  ASN    60     -82.310 111.701  21.236  1.00  0.00           C  
ATOM    414  CG  ASN    60     -82.610 110.699  20.139  1.00  0.00           C  
ATOM    415  OD1 ASN    60     -81.827 109.789  19.885  1.00  0.00           O  
ATOM    416  ND2 ASN    60     -83.754 110.847  19.503  1.00  0.00           N  
ATOM    417  N   THR    61     -82.315 111.745  24.922  1.00  0.00           N  
ATOM    418  CA  THR    61     -82.145 112.670  26.037  1.00  0.00           C  
ATOM    419  C   THR    61     -80.745 112.601  26.640  1.00  0.00           C  
ATOM    420  O   THR    61     -80.387 111.621  27.293  1.00  0.00           O  
ATOM    421  CB  THR    61     -83.181 112.409  27.147  1.00  0.00           C  
ATOM    422  OG1 THR    61     -84.487 112.765  26.679  1.00  0.00           O  
ATOM    423  CG2 THR    61     -82.851 113.226  28.387  1.00  0.00           C  
ATOM    424  N   ARG    62     -79.959 113.648  26.416  1.00  0.00           N  
ATOM    425  CA  ARG    62     -78.603 113.716  26.947  1.00  0.00           C  
ATOM    426  C   ARG    62     -78.646 114.156  28.406  1.00  0.00           C  
ATOM    427  O   ARG    62     -79.300 115.143  28.744  1.00  0.00           O  
ATOM    428  CB  ARG    62     -77.751 114.685  26.127  1.00  0.00           C  
ATOM    429  CG  ARG    62     -76.339 114.872  26.658  1.00  0.00           C  
ATOM    430  CD  ARG    62     -75.465 115.609  25.656  1.00  0.00           C  
ATOM    431  NE  ARG    62     -74.054 115.568  26.027  1.00  0.00           N  
ATOM    432  CZ  ARG    62     -73.132 116.401  25.555  1.00  0.00           C  
ATOM    433  NH1 ARG    62     -73.471 117.346  24.688  1.00  0.00           N  
ATOM    434  NH2 ARG    62     -71.871 116.290  25.948  1.00  0.00           N  
ATOM    435  N   VAL    63     -77.948 113.424  29.267  1.00  0.00           N  
ATOM    436  CA  VAL    63     -77.929 113.743  30.684  1.00  0.00           C  
ATOM    437  C   VAL    63     -76.509 114.101  31.071  1.00  0.00           C  
ATOM    438  O   VAL    63     -75.602 113.287  30.940  1.00  0.00           O  
ATOM    439  CB  VAL    63     -78.453 112.592  31.561  1.00  0.00           C  
ATOM    440  CG1 VAL    63     -78.709 113.074  32.990  1.00  0.00           C  
ATOM    441  CG2 VAL    63     -79.729 112.040  30.990  1.00  0.00           C  
ATOM    442  N   THR    64     -76.325 115.333  31.534  1.00  0.00           N  
ATOM    443  CA  THR    64     -75.002 115.851  31.868  1.00  0.00           C  
ATOM    444  C   THR    64     -74.757 115.786  33.381  1.00  0.00           C  
ATOM    445  O   THR    64     -75.572 115.233  34.126  1.00  0.00           O  
ATOM    446  CB  THR    64     -74.832 117.297  31.350  1.00  0.00           C  
ATOM    447  OG1 THR    64     -75.659 118.188  32.109  1.00  0.00           O  
ATOM    448  CG2 THR    64     -75.231 117.396  29.880  1.00  0.00           C  
ATOM    449  N   ALA    65     -73.644 116.371  33.816  1.00  0.00           N  
ATOM    450  CA  ALA    65     -73.110 116.229  35.172  1.00  0.00           C  
ATOM    451  C   ALA    65     -74.099 116.320  36.346  1.00  0.00           C  
ATOM    452  O   ALA    65     -74.069 115.486  37.272  1.00  0.00           O  
ATOM    453  CB  ALA    65     -71.959 117.210  35.375  1.00  0.00           C  
ATOM    454  N   ASN    66     -74.955 117.331  36.333  1.00  0.00           N  
ATOM    455  CA  ASN    66     -75.939 117.477  37.401  1.00  0.00           C  
ATOM    456  C   ASN    66     -77.323 116.985  36.987  1.00  0.00           C  
ATOM    457  O   ASN    66     -78.311 117.239  37.673  1.00  0.00           O  
ATOM    458  CB  ASN    66     -76.026 118.938  37.841  1.00  0.00           C  
ATOM    459  CG  ASN    66     -74.826 119.370  38.641  1.00  0.00           C  
ATOM    460  OD1 ASN    66     -74.332 118.627  39.495  1.00  0.00           O  
ATOM    461  ND2 ASN    66     -74.339 120.573  38.365  1.00  0.00           N  
ATOM    462  N   GLY    67     -77.387 116.295  35.852  1.00  0.00           N  
ATOM    463  CA  GLY    67     -78.653 115.905  35.280  1.00  0.00           C  
ATOM    464  C   GLY    67     -79.185 114.646  35.907  1.00  0.00           C  
ATOM    465  O   GLY    67     -78.418 113.754  36.261  1.00  0.00           O  
ATOM    466  N   LEU    68     -80.503 114.583  36.055  1.00  0.00           N  
ATOM    467  CA  LEU    68     -81.173 113.344  36.423  1.00  0.00           C  
ATOM    468  C   LEU    68     -82.349 113.083  35.479  1.00  0.00           C  
ATOM    469  O   LEU    68     -83.197 113.952  35.282  1.00  0.00           O  
ATOM    470  CB  LEU    68     -81.659 113.397  37.875  1.00  0.00           C  
ATOM    471  CG  LEU    68     -82.431 112.148  38.306  1.00  0.00           C  
ATOM    472  CD1 LEU    68     -81.600 110.867  38.376  1.00  0.00           C  
ATOM    473  CD2 LEU    68     -83.071 112.231  39.691  1.00  0.00           C  
ATOM    474  N   GLN    69     -82.384 111.892  34.882  1.00  0.00           N  
ATOM    475  CA  GLN    69     -83.573 111.424  34.174  1.00  0.00           C  
ATOM    476  C   GLN    69     -84.254 110.345  35.011  1.00  0.00           C  
ATOM    477  O   GLN    69     -83.621 109.370  35.422  1.00  0.00           O  
ATOM    478  CB  GLN    69     -83.226 110.880  32.785  1.00  0.00           C  
ATOM    479  CG  GLN    69     -84.458 110.487  31.937  1.00  0.00           C  
ATOM    480  CD  GLN    69     -84.087 109.712  30.674  1.00  0.00           C  
ATOM    481  OE1 GLN    69     -83.309 108.762  30.733  1.00  0.00           O  
ATOM    482  NE2 GLN    69     -84.641 110.118  29.528  1.00  0.00           N  
ATOM    483  N   ASP    70     -85.543 110.521  35.276  1.00  0.00           N  
ATOM    484  CA  ASP    70     -86.268 109.548  36.078  1.00  0.00           C  
ATOM    485  C   ASP    70     -87.289 108.842  35.211  1.00  0.00           C  
ATOM    486  O   ASP    70     -88.271 109.437  34.768  1.00  0.00           O  
ATOM    487  CB  ASP    70     -86.970 110.176  37.296  1.00  0.00           C  
ATOM    488  CG  ASP    70     -87.656 109.060  38.070  1.00  0.00           C  
ATOM    489  OD1 ASP    70     -87.607 107.894  37.597  1.00  0.00           O  
ATOM    490  OD2 ASP    70     -88.242 109.360  39.146  1.00  0.00           O  
ATOM    491  N   VAL    71     -87.032 107.567  34.953  1.00  0.00           N  
ATOM    492  CA  VAL    71     -87.908 106.800  34.100  1.00  0.00           C  
ATOM    493  C   VAL    71     -88.775 105.972  35.000  1.00  0.00           C  
ATOM    494  O   VAL    71     -88.314 105.011  35.621  1.00  0.00           O  
ATOM    495  CB  VAL    71     -87.128 105.909  33.140  1.00  0.00           C  
ATOM    496  CG1 VAL    71     -88.082 105.079  32.296  1.00  0.00           C  
ATOM    497  CG2 VAL    71     -86.240 106.764  32.263  1.00  0.00           C  
ATOM    498  N   MET    72     -90.036 106.365  35.087  1.00  0.00           N  
ATOM    499  CA  MET    72     -90.953 105.739  36.021  1.00  0.00           C  
ATOM    500  C   MET    72     -91.529 104.467  35.438  1.00  0.00           C  
ATOM    501  O   MET    72     -91.457 104.237  34.225  1.00  0.00           O  
ATOM    502  CB  MET    72     -92.058 106.726  36.391  1.00  0.00           C  
ATOM    503  CG  MET    72     -91.564 107.913  37.219  1.00  0.00           C  
ATOM    504  SD  MET    72     -92.855 109.113  37.662  1.00  0.00           S  
ATOM    505  CE  MET    72     -93.707 108.007  38.823  1.00  0.00           C  
ATOM    506  N   ALA    73     -92.090 103.634  36.303  1.00  0.00           N  
ATOM    507  CA  ALA    73     -92.740 102.424  35.836  1.00  0.00           C  
ATOM    508  C   ALA    73     -93.743 102.787  34.738  1.00  0.00           C  
ATOM    509  O   ALA    73     -94.490 103.755  34.869  1.00  0.00           O  
ATOM    510  CB  ALA    73     -93.415 101.719  36.988  1.00  0.00           C  
ATOM    511  N   GLY    74     -93.711 102.041  33.639  1.00  0.00           N  
ATOM    512  CA  GLY    74     -94.555 102.315  32.494  1.00  0.00           C  
ATOM    513  C   GLY    74     -93.921 103.309  31.537  1.00  0.00           C  
ATOM    514  O   GLY    74     -94.403 103.515  30.415  1.00  0.00           O  
ATOM    515  N   GLY    75     -92.838 103.937  31.980  1.00  0.00           N  
ATOM    516  CA  GLY    75     -92.122 104.874  31.136  1.00  0.00           C  
ATOM    517  C   GLY    75     -91.057 104.203  30.282  1.00  0.00           C  
ATOM    518  O   GLY    75     -90.584 103.116  30.598  1.00  0.00           O  
ATOM    519  N   SER    76     -90.666 104.870  29.206  1.00  0.00           N  
ATOM    520  CA  SER    76     -89.705 104.316  28.274  1.00  0.00           C  
ATOM    521  C   SER    76     -88.670 105.365  27.929  1.00  0.00           C  
ATOM    522  O   SER    76     -89.019 106.508  27.637  1.00  0.00           O  
ATOM    523  CB  SER    76     -90.413 103.875  26.986  1.00  0.00           C  
ATOM    524  OG  SER    76     -89.469 103.341  26.069  1.00  0.00           O  
ATOM    525  N   THR    77     -87.400 104.979  27.955  1.00  0.00           N  
ATOM    526  CA  THR    77     -86.314 105.864  27.532  1.00  0.00           C  
ATOM    527  C   THR    77     -85.518 105.167  26.459  1.00  0.00           C  
ATOM    528  O   THR    77     -85.255 103.977  26.554  1.00  0.00           O  
ATOM    529  CB  THR    77     -85.413 106.222  28.694  1.00  0.00           C  
ATOM    530  OG1 THR    77     -84.810 105.050  29.223  1.00  0.00           O  
ATOM    531  CG2 THR    77     -86.246 106.906  29.792  1.00  0.00           C  
ATOM    532  N   SER    78     -85.138 105.913  25.437  1.00  0.00           N  
ATOM    533  CA  SER    78     -84.494 105.344  24.274  1.00  0.00           C  
ATOM    534  C   SER    78     -83.344 106.248  23.803  1.00  0.00           C  
ATOM    535  O   SER    78     -83.518 107.456  23.701  1.00  0.00           O  
ATOM    536  CB  SER    78     -85.542 105.189  23.164  1.00  0.00           C  
ATOM    537  OG  SER    78     -84.935 104.790  21.946  1.00  0.00           O  
ATOM    538  N   ASP    79     -82.187 105.651  23.516  1.00  0.00           N  
ATOM    539  CA  ASP    79     -81.006 106.367  23.014  1.00  0.00           C  
ATOM    540  C   ASP    79     -80.570 107.454  23.979  1.00  0.00           C  
ATOM    541  O   ASP    79     -80.330 108.599  23.585  1.00  0.00           O  
ATOM    542  CB  ASP    79     -81.243 106.985  21.629  1.00  0.00           C  
ATOM    543  CG  ASP    79     -81.545 105.948  20.557  1.00  0.00           C  
ATOM    544  OD1 ASP    79     -81.235 104.748  20.764  1.00  0.00           O  
ATOM    545  OD2 ASP    79     -82.086 106.346  19.493  1.00  0.00           O  
ATOM    546  N   THR    80     -80.493 107.102  25.252  1.00  0.00           N  
ATOM    547  CA  THR    80     -80.071 108.056  26.262  1.00  0.00           C  
ATOM    548  C   THR    80     -78.561 108.052  26.379  1.00  0.00           C  
ATOM    549  O   THR    80     -77.942 106.991  26.507  1.00  0.00           O  
ATOM    550  CB  THR    80     -80.676 107.722  27.619  1.00  0.00           C  
ATOM    551  OG1 THR    80     -82.049 107.345  27.440  1.00  0.00           O  
ATOM    552  CG2 THR    80     -80.577 108.921  28.567  1.00  0.00           C  
ATOM    553  N   VAL    81     -77.975 109.243  26.301  1.00  0.00           N  
ATOM    554  CA  VAL    81     -76.566 109.442  26.595  1.00  0.00           C  
ATOM    555  C   VAL    81     -76.418 110.070  27.987  1.00  0.00           C  
ATOM    556  O   VAL    81     -76.969 111.133  28.270  1.00  0.00           O  
ATOM    557  CB  VAL    81     -75.901 110.344  25.544  1.00  0.00           C  
ATOM    558  CG1 VAL    81     -74.471 110.665  25.956  1.00  0.00           C  
ATOM    559  CG2 VAL    81     -75.926 109.661  24.194  1.00  0.00           C  
ATOM    560  N   ILE    82     -75.680 109.395  28.853  1.00  0.00           N  
ATOM    561  CA  ILE    82     -75.496 109.840  30.217  1.00  0.00           C  
ATOM    562  C   ILE    82     -74.011 109.967  30.493  1.00  0.00           C  
ATOM    563  O   ILE    82     -73.293 108.969  30.505  1.00  0.00           O  
ATOM    564  CB  ILE    82     -76.096 108.834  31.213  1.00  0.00           C  
ATOM    565  CG1 ILE    82     -77.531 108.473  30.803  1.00  0.00           C  
ATOM    566  CG2 ILE    82     -75.991 109.387  32.641  1.00  0.00           C  
ATOM    567  CD1 ILE    82     -78.174 107.388  31.637  1.00  0.00           C  
ATOM    568  N   SER    83     -73.550 111.192  30.704  1.00  0.00           N  
ATOM    569  CA  SER    83     -72.126 111.437  30.907  1.00  0.00           C  
ATOM    570  C   SER    83     -71.818 112.264  32.149  1.00  0.00           C  
ATOM    571  O   SER    83     -72.717 112.813  32.801  1.00  0.00           O  
ATOM    572  CB  SER    83     -71.513 112.099  29.679  1.00  0.00           C  
ATOM    573  OG  SER    83     -72.065 113.394  29.497  1.00  0.00           O  
ATOM    574  N   THR    84     -70.536 112.293  32.484  1.00  0.00           N  
ATOM    575  CA  THR    84     -69.972 113.206  33.475  1.00  0.00           C  
ATOM    576  C   THR    84     -70.633 113.136  34.844  1.00  0.00           C  
ATOM    577  O   THR    84     -70.715 114.141  35.556  1.00  0.00           O  
ATOM    578  CB  THR    84     -69.959 114.631  32.932  1.00  0.00           C  
ATOM    579  OG1 THR    84     -71.277 115.039  32.598  1.00  0.00           O  
ATOM    580  CG2 THR    84     -69.074 114.690  31.675  1.00  0.00           C  
ATOM    581  N   GLY    85     -71.083 111.940  35.214  1.00  0.00           N  
ATOM    582  CA  GLY    85     -71.645 111.725  36.533  1.00  0.00           C  
ATOM    583  C   GLY    85     -73.137 111.975  36.599  1.00  0.00           C  
ATOM    584  O   GLY    85     -73.736 111.830  37.664  1.00  0.00           O  
ATOM    585  N   GLY    86     -73.742 112.341  35.465  1.00  0.00           N  
ATOM    586  CA  GLY    86     -75.191 112.382  35.367  1.00  0.00           C  
ATOM    587  C   GLY    86     -75.777 111.007  35.655  1.00  0.00           C  
ATOM    588  O   GLY    86     -75.046 110.011  35.738  1.00  0.00           O  
ATOM    589  N   GLY    87     -77.094 110.932  35.813  1.00  0.00           N  
ATOM    590  CA  GLY    87     -77.706 109.676  36.178  1.00  0.00           C  
ATOM    591  C   GLY    87     -79.101 109.484  35.624  1.00  0.00           C  
ATOM    592  O   GLY    87     -79.829 110.451  35.396  1.00  0.00           O  
ATOM    593  N   GLN    88     -79.475 108.227  35.404  1.00  0.00           N  
ATOM    594  CA  GLN    88     -80.861 107.887  35.117  1.00  0.00           C  
ATOM    595  C   GLN    88     -81.359 106.903  36.165  1.00  0.00           C  
ATOM    596  O   GLN    88     -80.707 105.878  36.419  1.00  0.00           O  
ATOM    597  CB  GLN    88     -81.001 107.296  33.713  1.00  0.00           C  
ATOM    598  CG  GLN    88     -82.339 106.632  33.424  1.00  0.00           C  
ATOM    599  CD  GLN    88     -82.240 105.624  32.286  1.00  0.00           C  
ATOM    600  OE1 GLN    88     -81.898 104.460  32.504  1.00  0.00           O  
ATOM    601  NE2 GLN    88     -82.523 106.071  31.064  1.00  0.00           N  
ATOM    602  N   ASN    89     -82.503 107.207  36.769  1.00  0.00           N  
ATOM    603  CA  ASN    89     -83.084 106.342  37.789  1.00  0.00           C  
ATOM    604  C   ASN    89     -83.994 105.291  37.162  1.00  0.00           C  
ATOM    605  O   ASN    89     -85.137 105.579  36.805  1.00  0.00           O  
ATOM    606  CB  ASN    89     -83.864 107.170  38.813  1.00  0.00           C  
ATOM    607  CG  ASN    89     -84.305 106.351  40.010  1.00  0.00           C  
ATOM    608  OD1 ASN    89     -85.247 105.563  39.924  1.00  0.00           O  
ATOM    609  ND2 ASN    89     -83.624 106.534  41.135  1.00  0.00           N  
ATOM    610  N   LEU    90     -83.480 104.073  37.032  1.00  0.00           N  
ATOM    611  CA  LEU    90     -84.245 102.977  36.448  1.00  0.00           C  
ATOM    612  C   LEU    90     -85.702 103.018  36.898  1.00  0.00           C  
ATOM    613  O   LEU    90     -86.003 102.828  38.076  1.00  0.00           O  
ATOM    614  CB  LEU    90     -83.619 101.630  36.816  1.00  0.00           C  
ATOM    615  CG  LEU    90     -82.220 101.358  36.258  1.00  0.00           C  
ATOM    616  CD1 LEU    90     -81.661 100.059  36.818  1.00  0.00           C  
ATOM    617  CD2 LEU    90     -82.245 101.325  34.738  1.00  0.00           C  
ATOM    618  N   ARG    91     -86.601 103.267  35.952  1.00  0.00           N  
ATOM    619  CA  ARG    91     -88.027 103.333  36.250  1.00  0.00           C  
ATOM    620  C   ARG    91     -88.863 103.081  35.000  1.00  0.00           C  
ATOM    621  O   ARG    91     -89.572 103.969  34.526  1.00  0.00           O  
ATOM    622  CB  ARG    91     -88.385 104.691  36.857  1.00  0.00           C  
ATOM    623  CG  ARG    91     -87.770 104.941  38.225  1.00  0.00           C  
ATOM    624  CD  ARG    91     -88.224 106.272  38.800  1.00  0.00           C  
ATOM    625  NE  ARG    91     -87.624 106.538  40.104  1.00  0.00           N  
ATOM    626  CZ  ARG    91     -88.090 106.060  41.253  1.00  0.00           C  
ATOM    627  NH1 ARG    91     -89.168 105.288  41.263  1.00  0.00           N  
ATOM    628  NH2 ARG    91     -87.479 106.354  42.392  1.00  0.00           N  
ATOM    629  N   GLY    92     -88.776 101.865  34.470  1.00  0.00           N  
ATOM    630  CA  GLY    92     -89.520 101.496  33.281  1.00  0.00           C  
ATOM    631  C   GLY    92     -88.754 100.536  32.392  1.00  0.00           C  
ATOM    632  O   GLY    92     -88.484  99.399  32.779  1.00  0.00           O  
ATOM    633  N   LYS    93     -88.404 100.996  31.196  1.00  0.00           N  
ATOM    634  CA  LYS    93     -87.665 100.174  30.245  1.00  0.00           C  
ATOM    635  C   LYS    93     -86.773 101.030  29.352  1.00  0.00           C  
ATOM    636  O   LYS    93     -87.221 101.556  28.333  1.00  0.00           O  
ATOM    637  CB  LYS    93     -88.628  99.348  29.389  1.00  0.00           C  
ATOM    638  CG  LYS    93     -88.895  97.951  29.926  1.00  0.00           C  
ATOM    639  CD  LYS    93     -89.855  97.188  29.029  1.00  0.00           C  
ATOM    640  CE  LYS    93     -91.139  96.840  29.764  1.00  0.00           C  
ATOM    641  NZ  LYS    93     -92.182  96.312  28.841  1.00  0.00           N  
ATOM    642  N   ALA    94     -85.510 101.166  29.742  1.00  0.00           N  
ATOM    643  CA  ALA    94     -84.554 101.958  28.978  1.00  0.00           C  
ATOM    644  C   ALA    94     -83.912 101.100  27.908  1.00  0.00           C  
ATOM    645  O   ALA    94     -83.477  99.973  28.176  1.00  0.00           O  
ATOM    646  CB  ALA    94     -83.492 102.576  29.894  1.00  0.00           C  
ATOM    647  N   SER    95     -83.857 101.623  26.689  1.00  0.00           N  
ATOM    648  CA  SER    95     -83.246 100.889  25.591  1.00  0.00           C  
ATOM    649  C   SER    95     -82.082 101.654  24.973  1.00  0.00           C  
ATOM    650  O   SER    95     -82.191 102.839  24.668  1.00  0.00           O  
ATOM    651  CB  SER    95     -84.275 100.532  24.505  1.00  0.00           C  
ATOM    652  OG  SER    95     -83.635  99.867  23.426  1.00  0.00           O  
ATOM    653  N   GLY    96     -80.967 100.959  24.797  1.00  0.00           N  
ATOM    654  CA  GLY    96     -79.768 101.517  24.170  1.00  0.00           C  
ATOM    655  C   GLY    96     -79.253 102.777  24.852  1.00  0.00           C  
ATOM    656  O   GLY    96     -79.059 103.818  24.236  1.00  0.00           O  
ATOM    657  N   THR    97     -79.050 102.660  26.152  1.00  0.00           N  
ATOM    658  CA  THR    97     -78.426 103.700  26.935  1.00  0.00           C  
ATOM    659  C   THR    97     -76.900 103.633  26.756  1.00  0.00           C  
ATOM    660  O   THR    97     -76.332 102.556  26.561  1.00  0.00           O  
ATOM    661  CB  THR    97     -78.779 103.488  28.389  1.00  0.00           C  
ATOM    662  OG1 THR    97     -80.204 103.361  28.505  1.00  0.00           O  
ATOM    663  CG2 THR    97     -78.279 104.640  29.242  1.00  0.00           C  
ATOM    664  N   VAL    98     -76.241 104.785  26.785  1.00  0.00           N  
ATOM    665  CA  VAL    98     -74.790 104.803  26.804  1.00  0.00           C  
ATOM    666  C   VAL    98     -74.300 105.567  28.031  1.00  0.00           C  
ATOM    667  O   VAL    98     -74.743 106.679  28.293  1.00  0.00           O  
ATOM    668  CB  VAL    98     -74.218 105.428  25.535  1.00  0.00           C  
ATOM    669  CG1 VAL    98     -72.690 105.508  25.530  1.00  0.00           C  
ATOM    670  CG2 VAL    98     -74.583 104.664  24.260  1.00  0.00           C  
ATOM    671  N   LEU    99     -73.384 104.957  28.777  1.00  0.00           N  
ATOM    672  CA  LEU    99     -72.835 105.579  29.975  1.00  0.00           C  
ATOM    673  C   LEU    99     -71.322 105.742  29.868  1.00  0.00           C  
ATOM    674  O   LEU    99     -70.567 104.811  30.146  1.00  0.00           O  
ATOM    675  CB  LEU    99     -73.187 104.757  31.216  1.00  0.00           C  
ATOM    676  CG  LEU    99     -74.639 104.285  31.327  1.00  0.00           C  
ATOM    677  CD1 LEU    99     -74.778 103.224  32.409  1.00  0.00           C  
ATOM    678  CD2 LEU    99     -75.566 105.459  31.600  1.00  0.00           C  
ATOM    679  N   ASN   100     -70.888 106.931  29.462  1.00  0.00           N  
ATOM    680  CA  ASN   100     -69.466 107.218  29.317  1.00  0.00           C  
ATOM    681  C   ASN   100     -69.062 108.437  30.139  1.00  0.00           C  
ATOM    682  O   ASN   100     -69.585 109.533  29.939  1.00  0.00           O  
ATOM    683  CB  ASN   100     -69.111 107.435  27.845  1.00  0.00           C  
ATOM    684  CG  ASN   100     -69.726 106.389  26.936  1.00  0.00           C  
ATOM    685  OD1 ASN   100     -69.449 105.196  27.068  1.00  0.00           O  
ATOM    686  ND2 ASN   100     -70.565 106.831  26.007  1.00  0.00           N  
ATOM    687  N   GLY   101     -68.128 108.239  31.064  1.00  0.00           N  
ATOM    688  CA  GLY   101     -67.655 109.316  31.913  1.00  0.00           C  
ATOM    689  C   GLY   101     -68.371 109.362  33.248  1.00  0.00           C  
ATOM    690  O   GLY   101     -68.952 110.383  33.616  1.00  0.00           O  
ATOM    691  N   GLY   102     -68.328 108.251  33.976  1.00  0.00           N  
ATOM    692  CA  GLY   102     -68.978 108.164  35.285  1.00  0.00           C  
ATOM    693  C   GLY   102     -70.485 108.392  35.237  1.00  0.00           C  
ATOM    694  O   GLY   102     -71.115 108.569  36.270  1.00  0.00           O  
ATOM    695  N   ASP   103     -71.053 108.395  34.035  1.00  0.00           N  
ATOM    696  CA  ASP   103     -72.495 108.389  33.875  1.00  0.00           C  
ATOM    697  C   ASP   103     -73.059 107.155  34.553  1.00  0.00           C  
ATOM    698  O   ASP   103     -72.454 106.088  34.515  1.00  0.00           O  
ATOM    699  CB  ASP   103     -72.881 108.418  32.393  1.00  0.00           C  
ATOM    700  CG  ASP   103     -74.400 108.463  32.304  1.00  0.00           C  
ATOM    701  OD1 ASP   103     -74.983 109.520  32.666  1.00  0.00           O  
ATOM    702  OD2 ASP   103     -74.998 107.442  31.872  1.00  0.00           O  
ATOM    703  N   GLN   104     -74.212 107.308  35.192  1.00  0.00           N  
ATOM    704  CA  GLN   104     -74.775 106.239  35.981  1.00  0.00           C  
ATOM    705  C   GLN   104     -76.183 105.882  35.562  1.00  0.00           C  
ATOM    706  O   GLN   104     -76.957 106.732  35.112  1.00  0.00           O  
ATOM    707  CB  GLN   104     -74.801 106.628  37.460  1.00  0.00           C  
ATOM    708  CG  GLN   104     -73.410 106.863  38.052  1.00  0.00           C  
ATOM    709  CD  GLN   104     -73.581 107.238  39.519  1.00  0.00           C  
ATOM    710  OE1 GLN   104     -74.700 107.377  40.010  1.00  0.00           O  
ATOM    711  NE2 GLN   104     -72.480 107.420  40.296  1.00  0.00           N  
ATOM    712  N   TRP   105     -76.508 104.610  35.746  1.00  0.00           N  
ATOM    713  CA  TRP   105     -77.850 104.111  35.549  1.00  0.00           C  
ATOM    714  C   TRP   105     -78.172 103.205  36.715  1.00  0.00           C  
ATOM    715  O   TRP   105     -77.492 102.197  36.918  1.00  0.00           O  
ATOM    716  CB  TRP   105     -77.940 103.320  34.247  1.00  0.00           C  
ATOM    717  CG  TRP   105     -77.677 104.144  33.009  1.00  0.00           C  
ATOM    718  CD1 TRP   105     -76.521 104.295  32.298  1.00  0.00           C  
ATOM    719  CD2 TRP   105     -78.618 104.964  32.302  1.00  0.00           C  
ATOM    720  NE1 TRP   105     -76.633 105.095  31.255  1.00  0.00           N  
ATOM    721  CE2 TRP   105     -77.928 105.545  31.206  1.00  0.00           C  
ATOM    722  CE3 TRP   105     -79.984 105.267  32.484  1.00  0.00           C  
ATOM    723  CZ2 TRP   105     -78.560 106.424  30.285  1.00  0.00           C  
ATOM    724  CZ3 TRP   105     -80.626 106.149  31.564  1.00  0.00           C  
ATOM    725  CH2 TRP   105     -79.904 106.711  30.481  1.00  0.00           C  
ATOM    726  N   ILE   106     -79.187 103.580  37.493  1.00  0.00           N  
ATOM    727  CA  ILE   106     -79.651 102.751  38.590  1.00  0.00           C  
ATOM    728  C   ILE   106     -80.920 102.050  38.168  1.00  0.00           C  
ATOM    729  O   ILE   106     -81.953 102.690  37.951  1.00  0.00           O  
ATOM    730  CB  ILE   106     -79.918 103.580  39.850  1.00  0.00           C  
ATOM    731  CG1 ILE   106     -78.675 104.322  40.371  1.00  0.00           C  
ATOM    732  CG2 ILE   106     -80.415 102.744  41.042  1.00  0.00           C  
ATOM    733  CD1 ILE   106     -78.983 105.315  41.489  1.00  0.00           C  
ATOM    734  N   HIS   107     -80.839 100.729  38.048  1.00  0.00           N  
ATOM    735  CA  HIS   107     -81.983  99.920  37.655  1.00  0.00           C  
ATOM    736  C   HIS   107     -82.696  99.424  38.899  1.00  0.00           C  
ATOM    737  O   HIS   107     -82.211  98.505  39.569  1.00  0.00           O  
ATOM    738  CB  HIS   107     -81.549  98.695  36.834  1.00  0.00           C  
ATOM    739  CG  HIS   107     -80.934  99.060  35.515  1.00  0.00           C  
ATOM    740  ND1 HIS   107     -79.614  99.426  35.353  1.00  0.00           N  
ATOM    741  CD2 HIS   107     -81.471  99.115  34.273  1.00  0.00           C  
ATOM    742  CE1 HIS   107     -79.359  99.683  34.107  1.00  0.00           C  
ATOM    743  NE2 HIS   107     -80.470  99.504  33.417  1.00  0.00           N  
ATOM    744  N   ALA   108     -83.843 100.028  39.203  1.00  0.00           N  
ATOM    745  CA  ALA   108     -84.599  99.672  40.401  1.00  0.00           C  
ATOM    746  C   ALA   108     -85.485  98.452  40.177  1.00  0.00           C  
ATOM    747  O   ALA   108     -85.606  97.963  39.045  1.00  0.00           O  
ATOM    748  CB  ALA   108     -85.418 100.880  40.887  1.00  0.00           C  
ATOM    749  N   GLY   109     -86.089  97.960  41.254  1.00  0.00           N  
ATOM    750  CA  GLY   109     -87.065  96.884  41.181  1.00  0.00           C  
ATOM    751  C   GLY   109     -88.115  97.111  40.106  1.00  0.00           C  
ATOM    752  O   GLY   109     -88.776  98.151  40.084  1.00  0.00           O  
ATOM    753  N   GLY   110     -88.263  96.139  39.211  1.00  0.00           N  
ATOM    754  CA  GLY   110     -89.233  96.232  38.136  1.00  0.00           C  
ATOM    755  C   GLY   110     -88.689  96.910  36.894  1.00  0.00           C  
ATOM    756  O   GLY   110     -89.233  96.750  35.801  1.00  0.00           O  
ATOM    757  N   ARG   111     -87.611  97.669  37.060  1.00  0.00           N  
ATOM    758  CA  ARG   111     -86.993  98.377  35.944  1.00  0.00           C  
ATOM    759  C   ARG   111     -86.247  97.418  35.020  1.00  0.00           C  
ATOM    760  O   ARG   111     -85.830  96.338  35.437  1.00  0.00           O  
ATOM    761  CB  ARG   111     -86.041  99.460  36.456  1.00  0.00           C  
ATOM    762  CG  ARG   111     -85.237 100.147  35.364  1.00  0.00           C  
ATOM    763  CD  ARG   111     -84.561 101.404  35.885  1.00  0.00           C  
ATOM    764  NE  ARG   111     -83.929 102.169  34.814  1.00  0.00           N  
ATOM    765  CZ  ARG   111     -82.849 101.773  34.149  1.00  0.00           C  
ATOM    766  NH1 ARG   111     -82.274 100.615  34.445  1.00  0.00           N  
ATOM    767  NH2 ARG   111     -82.342 102.534  33.189  1.00  0.00           N  
ATOM    768  N   ALA   112     -86.083  97.822  33.764  1.00  0.00           N  
ATOM    769  CA  ALA   112     -85.386  97.000  32.780  1.00  0.00           C  
ATOM    770  C   ALA   112     -84.485  97.822  31.850  1.00  0.00           C  
ATOM    771  O   ALA   112     -84.968  98.648  31.073  1.00  0.00           O  
ATOM    772  CB  ALA   112     -86.393  96.183  31.971  1.00  0.00           C  
ATOM    773  N   SER   113     -83.177  97.589  31.947  1.00  0.00           N  
ATOM    774  CA  SER   113     -82.193  98.215  31.062  1.00  0.00           C  
ATOM    775  C   SER   113     -81.740  97.255  29.972  1.00  0.00           C  
ATOM    776  O   SER   113     -81.045  96.263  30.242  1.00  0.00           O  
ATOM    777  CB  SER   113     -80.973  98.689  31.850  1.00  0.00           C  
ATOM    778  OG  SER   113     -80.010  99.250  30.970  1.00  0.00           O  
ATOM    779  N   GLY   114     -82.116  97.564  28.735  1.00  0.00           N  
ATOM    780  CA  GLY   114     -81.753  96.729  27.605  1.00  0.00           C  
ATOM    781  C   GLY   114     -80.689  97.415  26.748  1.00  0.00           C  
ATOM    782  O   GLY   114     -80.860  98.560  26.331  1.00  0.00           O  
ATOM    783  N   THR   115     -79.584  96.722  26.488  1.00  0.00           N  
ATOM    784  CA  THR   115     -78.543  97.281  25.633  1.00  0.00           C  
ATOM    785  C   THR   115     -77.768  98.499  26.145  1.00  0.00           C  
ATOM    786  O   THR   115     -77.358  99.355  25.356  1.00  0.00           O  
ATOM    787  CB  THR   115     -79.157  97.658  24.272  1.00  0.00           C  
ATOM    788  OG1 THR   115     -79.818  96.536  23.707  1.00  0.00           O  
ATOM    789  CG2 THR   115     -78.041  98.124  23.321  1.00  0.00           C  
ATOM    790  N   VAL   116     -77.541  98.584  27.456  1.00  0.00           N  
ATOM    791  CA  VAL   116     -76.677  99.633  27.992  1.00  0.00           C  
ATOM    792  C   VAL   116     -75.217  99.338  27.634  1.00  0.00           C  
ATOM    793  O   VAL   116     -74.731  98.216  27.808  1.00  0.00           O  
ATOM    794  CB  VAL   116     -76.802  99.774  29.534  1.00  0.00           C  
ATOM    795  CG1 VAL   116     -75.827 100.789  30.135  1.00  0.00           C  
ATOM    796  CG2 VAL   116     -78.188 100.230  29.994  1.00  0.00           C  
ATOM    797  N   ILE   117     -74.516 100.337  27.117  1.00  0.00           N  
ATOM    798  CA  ILE   117     -73.081 100.207  26.918  1.00  0.00           C  
ATOM    799  C   ILE   117     -72.407 101.048  27.992  1.00  0.00           C  
ATOM    800  O   ILE   117     -72.732 102.224  28.173  1.00  0.00           O  
ATOM    801  CB  ILE   117     -72.638 100.657  25.522  1.00  0.00           C  
ATOM    802  CG1 ILE   117     -73.249  99.748  24.457  1.00  0.00           C  
ATOM    803  CG2 ILE   117     -71.121 100.606  25.387  1.00  0.00           C  
ATOM    804  CD1 ILE   117     -72.580  99.884  23.128  1.00  0.00           C  
ATOM    805  N   ASN   118     -71.507 100.427  28.739  1.00  0.00           N  
ATOM    806  CA  ASN   118     -70.849 101.104  29.835  1.00  0.00           C  
ATOM    807  C   ASN   118     -69.407 101.402  29.451  1.00  0.00           C  
ATOM    808  O   ASN   118     -68.562 100.503  29.421  1.00  0.00           O  
ATOM    809  CB  ASN   118     -70.859 100.256  31.101  1.00  0.00           C  
ATOM    810  CG  ASN   118     -72.301 100.129  31.570  1.00  0.00           C  
ATOM    811  OD1 ASN   118     -73.123 101.014  31.340  1.00  0.00           O  
ATOM    812  ND2 ASN   118     -72.687  99.018  32.254  1.00  0.00           N  
ATOM    813  N   GLN   119     -69.128 102.668  29.157  1.00  0.00           N  
ATOM    814  CA  GLN   119     -67.785 103.087  28.773  1.00  0.00           C  
ATOM    815  C   GLN   119     -67.460 104.469  29.330  1.00  0.00           C  
ATOM    816  O   GLN   119     -68.337 105.158  29.851  1.00  0.00           O  
ATOM    817  CB  GLN   119     -67.638 103.085  27.250  1.00  0.00           C  
ATOM    818  CG  GLN   119     -68.536 104.084  26.538  1.00  0.00           C  
ATOM    819  CD  GLN   119     -68.362 104.053  25.033  1.00  0.00           C  
ATOM    820  OE1 GLN   119     -67.867 103.075  24.473  1.00  0.00           O  
ATOM    821  NE2 GLN   119     -68.771 105.128  24.368  1.00  0.00           N  
ATOM    822  N   ASP   120     -66.193 104.860  29.212  1.00  0.00           N  
ATOM    823  CA  ASP   120     -65.717 106.156  29.694  1.00  0.00           C  
ATOM    824  C   ASP   120     -66.151 106.436  31.131  1.00  0.00           C  
ATOM    825  O   ASP   120     -66.682 107.505  31.432  1.00  0.00           O  
ATOM    826  CB  ASP   120     -66.179 107.285  28.768  1.00  0.00           C  
ATOM    827  CG  ASP   120     -65.081 108.289  28.480  1.00  0.00           C  
ATOM    828  OD1 ASP   120     -63.944 108.081  28.954  1.00  0.00           O  
ATOM    829  OD2 ASP   120     -65.354 109.287  27.779  1.00  0.00           O  
ATOM    830  N   GLY   121     -65.921 105.468  32.012  1.00  0.00           N  
ATOM    831  CA  GLY   121     -66.285 105.607  33.410  1.00  0.00           C  
ATOM    832  C   GLY   121     -67.781 105.504  33.633  1.00  0.00           C  
ATOM    833  O   GLY   121     -68.389 106.384  34.242  1.00  0.00           O  
ATOM    834  N   TYR   122     -68.375 104.423  33.139  1.00  0.00           N  
ATOM    835  CA  TYR   122     -69.809 104.203  33.285  1.00  0.00           C  
ATOM    836  C   TYR   122     -70.104 103.224  34.417  1.00  0.00           C  
ATOM    837  O   TYR   122     -69.370 102.257  34.621  1.00  0.00           O  
ATOM    838  CB  TYR   122     -70.409 103.688  31.975  1.00  0.00           C  
ATOM    839  CG  TYR   122     -71.916 103.784  31.912  1.00  0.00           C  
ATOM    840  CD1 TYR   122     -72.556 105.015  31.978  1.00  0.00           C  
ATOM    841  CD2 TYR   122     -72.700 102.645  31.787  1.00  0.00           C  
ATOM    842  CE1 TYR   122     -73.934 105.108  31.921  1.00  0.00           C  
ATOM    843  CE2 TYR   122     -74.078 102.728  31.729  1.00  0.00           C  
ATOM    844  CZ  TYR   122     -74.689 103.962  31.796  1.00  0.00           C  
ATOM    845  OH  TYR   122     -76.061 104.050  31.739  1.00  0.00           O  
ATOM    846  N   GLN   123     -71.181 103.483  35.151  1.00  0.00           N  
ATOM    847  CA  GLN   123     -71.571 102.633  36.254  1.00  0.00           C  
ATOM    848  C   GLN   123     -73.044 102.291  36.141  1.00  0.00           C  
ATOM    849  O   GLN   123     -73.901 103.173  36.205  1.00  0.00           O  
ATOM    850  CB  GLN   123     -71.318 103.378  37.564  1.00  0.00           C  
ATOM    851  CG  GLN   123     -71.617 102.542  38.809  1.00  0.00           C  
ATOM    852  CD  GLN   123     -71.095 103.300  40.021  1.00  0.00           C  
ATOM    853  OE1 GLN   123     -70.563 104.402  39.898  1.00  0.00           O  
ATOM    854  NE2 GLN   123     -71.219 102.751  41.260  1.00  0.00           N  
ATOM    855  N   THR   124     -73.340 101.014  35.940  1.00  0.00           N  
ATOM    856  CA  THR   124     -74.715 100.554  35.982  1.00  0.00           C  
ATOM    857  C   THR   124     -74.886  99.650  37.198  1.00  0.00           C  
ATOM    858  O   THR   124     -74.132  98.673  37.375  1.00  0.00           O  
ATOM    859  CB  THR   124     -75.091  99.815  34.703  1.00  0.00           C  
ATOM    860  OG1 THR   124     -74.960 100.679  33.584  1.00  0.00           O  
ATOM    861  CG2 THR   124     -76.547  99.331  34.804  1.00  0.00           C  
ATOM    862  N   ILE   125     -75.861 100.003  38.039  1.00  0.00           N  
ATOM    863  CA  ILE   125     -76.191  99.236  39.238  1.00  0.00           C  
ATOM    864  C   ILE   125     -77.555  98.634  39.044  1.00  0.00           C  
ATOM    865  O   ILE   125     -78.520  99.360  38.798  1.00  0.00           O  
ATOM    866  CB  ILE   125     -76.359 100.135  40.492  1.00  0.00           C  
ATOM    867  CG1 ILE   125     -75.082 100.904  40.870  1.00  0.00           C  
ATOM    868  CG2 ILE   125     -76.748  99.354  41.759  1.00  0.00           C  
ATOM    869  CD1 ILE   125     -75.307 101.966  41.946  1.00  0.00           C  
ATOM    870  N   LYS   126     -77.691  97.379  39.462  1.00  0.00           N  
ATOM    871  CA  LYS   126     -78.945  96.639  39.354  1.00  0.00           C  
ATOM    872  C   LYS   126     -79.458  96.276  40.748  1.00  0.00           C  
ATOM    873  O   LYS   126     -80.066  95.224  40.962  1.00  0.00           O  
ATOM    874  CB  LYS   126     -79.010  95.269  38.673  1.00  0.00           C  
ATOM    875  CG  LYS   126     -78.517  95.283  37.225  1.00  0.00           C  
ATOM    876  CD  LYS   126     -79.510  95.912  36.245  1.00  0.00           C  
ATOM    877  CE  LYS   126     -79.136  95.703  34.776  1.00  0.00           C  
ATOM    878  NZ  LYS   126     -77.896  96.445  34.458  1.00  0.00           N  
ATOM    879  N   HIS   127     -79.213  97.152  41.717  1.00  0.00           N  
ATOM    880  CA  HIS   127     -79.645  96.895  43.080  1.00  0.00           C  
ATOM    881  C   HIS   127     -81.128  97.095  43.340  1.00  0.00           C  
ATOM    882  O   HIS   127     -81.899  97.506  42.469  1.00  0.00           O  
ATOM    883  CB  HIS   127     -79.088  97.742  44.230  1.00  0.00           C  
ATOM    884  CG  HIS   127     -79.285  97.108  45.575  1.00  0.00           C  
ATOM    885  ND1 HIS   127     -80.505  97.012  46.212  1.00  0.00           N  
ATOM    886  CD2 HIS   127     -78.401  96.524  46.417  1.00  0.00           C  
ATOM    887  CE1 HIS   127     -80.378  96.413  47.357  1.00  0.00           C  
ATOM    888  NE2 HIS   127     -79.106  96.101  47.517  1.00  0.00           N  
ATOM    889  N   GLY   128     -81.541  96.799  44.570  1.00  0.00           N  
ATOM    890  CA  GLY   128     -82.929  96.928  45.008  1.00  0.00           C  
ATOM    891  C   GLY   128     -83.441  98.345  44.753  1.00  0.00           C  
ATOM    892  O   GLY   128     -82.742  99.339  44.973  1.00  0.00           O  
ATOM    893  N   GLY   129     -84.681  98.447  44.284  1.00  0.00           N  
ATOM    894  CA  GLY   129     -85.297  99.734  43.977  1.00  0.00           C  
ATOM    895  C   GLY   129     -86.366 100.123  44.999  1.00  0.00           C  
ATOM    896  O   GLY   129     -87.083 101.115  44.840  1.00  0.00           O  
ATOM    897  N   LEU   130     -86.483  99.321  46.052  1.00  0.00           N  
ATOM    898  CA  LEU   130     -87.478  99.575  47.087  1.00  0.00           C  
ATOM    899  C   LEU   130     -86.849  99.918  48.433  1.00  0.00           C  
ATOM    900  O   LEU   130     -85.857  99.314  48.840  1.00  0.00           O  
ATOM    901  CB  LEU   130     -88.410  98.370  47.237  1.00  0.00           C  
ATOM    902  CG  LEU   130     -89.367  98.105  46.073  1.00  0.00           C  
ATOM    903  CD1 LEU   130     -90.226  96.880  46.352  1.00  0.00           C  
ATOM    904  CD2 LEU   130     -90.236  99.323  45.803  1.00  0.00           C  
ATOM    905  N   VAL   131     -87.434 100.893  49.120  1.00  0.00           N  
ATOM    906  CA  VAL   131     -86.935 101.320  50.421  1.00  0.00           C  
ATOM    907  C   VAL   131     -87.722 100.665  51.551  1.00  0.00           C  
ATOM    908  O   VAL   131     -87.353 100.770  52.721  1.00  0.00           O  
ATOM    909  CB  VAL   131     -87.006 102.850  50.579  1.00  0.00           C  
ATOM    910  CG1 VAL   131     -86.108 103.531  49.557  1.00  0.00           C  
ATOM    911  CG2 VAL   131     -88.442 103.332  50.442  1.00  0.00           C  
ATOM    912  N   THR   132     -88.809  99.988  51.193  1.00  0.00           N  
ATOM    913  CA  THR   132     -89.650  99.314  52.174  1.00  0.00           C  
ATOM    914  C   THR   132     -89.885  97.857  51.788  1.00  0.00           C  
ATOM    915  O   THR   132     -90.630  97.140  52.456  1.00  0.00           O  
ATOM    916  CB  THR   132     -91.011 100.018  52.330  1.00  0.00           C  
ATOM    917  OG1 THR   132     -91.616 100.186  51.042  1.00  0.00           O  
ATOM    918  CG2 THR   132     -90.833 101.380  52.984  1.00  0.00           C  
ATOM    919  N   GLY   133     -89.252  97.424  50.703  1.00  0.00           N  
ATOM    920  CA  GLY   133     -89.403  96.058  50.235  1.00  0.00           C  
ATOM    921  C   GLY   133     -88.203  95.555  49.458  1.00  0.00           C  
ATOM    922  O   GLY   133     -87.081  96.021  49.658  1.00  0.00           O  
ATOM    923  N   THR   134     -88.438  94.595  48.569  1.00  0.00           N  
ATOM    924  CA  THR   134     -87.364  94.021  47.767  1.00  0.00           C  
ATOM    925  C   THR   134     -87.765  93.822  46.307  1.00  0.00           C  
ATOM    926  O   THR   134     -88.686  93.064  46.002  1.00  0.00           O  
ATOM    927  CB  THR   134     -86.890  92.673  48.343  1.00  0.00           C  
ATOM    928  OG1 THR   134     -86.221  92.892  49.592  1.00  0.00           O  
ATOM    929  CG2 THR   134     -85.938  91.986  47.377  1.00  0.00           C  
ATOM    930  N   ILE   135     -87.064  94.512  45.414  1.00  0.00           N  
ATOM    931  CA  ILE   135     -87.328  94.423  43.982  1.00  0.00           C  
ATOM    932  C   ILE   135     -86.066  94.756  43.195  1.00  0.00           C  
ATOM    933  O   ILE   135     -85.641  95.910  43.146  1.00  0.00           O  
ATOM    934  CB  ILE   135     -88.459  95.375  43.555  1.00  0.00           C  
ATOM    935  CG1 ILE   135     -89.811  94.662  43.622  1.00  0.00           C  
ATOM    936  CG2 ILE   135     -88.203  95.910  42.154  1.00  0.00           C  
ATOM    937  CD1 ILE   135     -90.992  95.566  43.346  1.00  0.00           C  
ATOM    938  N   VAL   136     -85.470  93.739  42.580  1.00  0.00           N  
ATOM    939  CA  VAL   136     -84.248  93.924  41.805  1.00  0.00           C  
ATOM    940  C   VAL   136     -84.525  94.220  40.334  1.00  0.00           C  
ATOM    941  O   VAL   136     -85.451  93.669  39.740  1.00  0.00           O  
ATOM    942  CB  VAL   136     -83.330  92.691  41.902  1.00  0.00           C  
ATOM    943  CG1 VAL   136     -83.807  91.598  40.958  1.00  0.00           C  
ATOM    944  CG2 VAL   136     -81.890  93.076  41.598  1.00  0.00           C  
ATOM    945  N   ASN   137     -83.710  95.097  39.757  1.00  0.00           N  
ATOM    946  CA  ASN   137     -83.840  95.476  38.350  1.00  0.00           C  
ATOM    947  C   ASN   137     -83.206  94.442  37.425  1.00  0.00           C  
ATOM    948  O   ASN   137     -82.379  93.621  37.832  1.00  0.00           O  
ATOM    949  CB  ASN   137     -83.199  96.824  38.010  1.00  0.00           C  
ATOM    950  CG  ASN   137     -83.732  97.270  36.656  1.00  0.00           C  
ATOM    951  OD1 ASN   137     -84.869  96.971  36.293  1.00  0.00           O  
ATOM    952  ND2 ASN   137     -82.939  98.010  35.835  1.00  0.00           N  
ATOM    953  N   THR   138     -83.529  94.435  36.239  1.00  0.00           N  
ATOM    954  CA  THR   138     -83.099  93.569  35.135  1.00  0.00           C  
ATOM    955  C   THR   138     -82.284  94.337  34.101  1.00  0.00           C  
ATOM    956  O   THR   138     -82.647  95.456  33.698  1.00  0.00           O  
ATOM    957  CB  THR   138     -84.303  92.878  34.457  1.00  0.00           C  
ATOM    958  OG1 THR   138     -84.991  92.065  35.395  1.00  0.00           O  
ATOM    959  CG2 THR   138     -83.799  92.002  33.296  1.00  0.00           C  
ATOM    960  N   GLY   139     -81.176  93.736  33.674  1.00  0.00           N  
ATOM    961  CA  GLY   139     -80.426  94.260  32.530  1.00  0.00           C  
ATOM    962  C   GLY   139     -80.225  93.171  31.471  1.00  0.00           C  
ATOM    963  O   GLY   139     -79.823  92.041  31.781  1.00  0.00           O  
ATOM    964  N   ALA   140     -80.507  93.507  30.218  1.00  0.00           N  
ATOM    965  CA  ALA   140     -80.226  92.578  29.143  1.00  0.00           C  
ATOM    966  C   ALA   140     -79.296  93.236  28.132  1.00  0.00           C  
ATOM    967  O   ALA   140     -79.326  94.451  27.947  1.00  0.00           O  
ATOM    968  CB  ALA   140     -81.511  92.142  28.415  1.00  0.00           C  
ATOM    969  N   GLU   141     -78.492  92.421  27.453  1.00  0.00           N  
ATOM    970  CA  GLU   141     -77.649  92.908  26.383  1.00  0.00           C  
ATOM    971  C   GLU   141     -76.655  93.961  26.831  1.00  0.00           C  
ATOM    972  O   GLU   141     -76.296  94.837  26.056  1.00  0.00           O  
ATOM    973  CB  GLU   141     -78.519  93.473  25.255  1.00  0.00           C  
ATOM    974  CG  GLU   141     -79.416  92.427  24.593  1.00  0.00           C  
ATOM    975  CD  GLU   141     -80.197  93.111  23.480  1.00  0.00           C  
ATOM    976  OE1 GLU   141     -79.559  93.513  22.470  1.00  0.00           O  
ATOM    977  OE2 GLU   141     -81.442  93.244  23.625  1.00  0.00           O  
ATOM    978  N   GLY   142     -76.197  93.887  28.077  1.00  0.00           N  
ATOM    979  CA  GLY   142     -75.266  94.891  28.551  1.00  0.00           C  
ATOM    980  C   GLY   142     -73.886  94.640  27.966  1.00  0.00           C  
ATOM    981  O   GLY   142     -73.404  93.509  27.950  1.00  0.00           O  
ATOM    982  N   GLY   143     -73.253  95.706  27.486  1.00  0.00           N  
ATOM    983  CA  GLY   143     -71.926  95.615  26.907  1.00  0.00           C  
ATOM    984  C   GLY   143     -70.949  96.396  27.764  1.00  0.00           C  
ATOM    985  O   GLY   143     -70.754  97.594  27.555  1.00  0.00           O  
ATOM    986  N   PRO   144     -70.327  95.718  28.738  1.00  0.00           N  
ATOM    987  CA  PRO   144     -69.365  96.334  29.659  1.00  0.00           C  
ATOM    988  C   PRO   144     -68.023  96.602  28.984  1.00  0.00           C  
ATOM    989  O   PRO   144     -67.458  95.712  28.348  1.00  0.00           O  
ATOM    990  CB  PRO   144     -69.199  95.278  30.755  1.00  0.00           C  
ATOM    991  CG  PRO   144     -69.539  93.990  30.087  1.00  0.00           C  
ATOM    992  CD  PRO   144     -70.626  94.321  29.105  1.00  0.00           C  
ATOM    993  N   ASP   145     -67.526  97.826  29.129  1.00  0.00           N  
ATOM    994  CA  ASP   145     -66.239  98.221  28.546  1.00  0.00           C  
ATOM    995  C   ASP   145     -65.282  98.862  29.550  1.00  0.00           C  
ATOM    996  O   ASP   145     -64.230  99.388  29.181  1.00  0.00           O  
ATOM    997  CB  ASP   145     -66.458  99.163  27.349  1.00  0.00           C  
ATOM    998  CG  ASP   145     -67.235  98.400  26.285  1.00  0.00           C  
ATOM    999  OD1 ASP   145     -66.812  97.264  25.945  1.00  0.00           O  
ATOM   1000  OD2 ASP   145     -68.263  98.944  25.799  1.00  0.00           O  
ATOM   1001  N   SER   146     -65.655  98.807  30.825  1.00  0.00           N  
ATOM   1002  CA  SER   146     -64.838  99.372  31.893  1.00  0.00           C  
ATOM   1003  C   SER   146     -64.363  98.280  32.846  1.00  0.00           C  
ATOM   1004  O   SER   146     -64.439  97.093  32.529  1.00  0.00           O  
ATOM   1005  CB  SER   146     -65.622 100.438  32.661  1.00  0.00           C  
ATOM   1006  OG  SER   146     -66.742  99.872  33.320  1.00  0.00           O  
ATOM   1007  N   GLU   147     -63.875  98.687  34.014  1.00  0.00           N  
ATOM   1008  CA  GLU   147     -63.387  97.738  35.010  1.00  0.00           C  
ATOM   1009  C   GLU   147     -63.209  98.508  36.315  1.00  0.00           C  
ATOM   1010  O   GLU   147     -63.836  99.547  36.524  1.00  0.00           O  
ATOM   1011  CB  GLU   147     -61.998  97.223  34.625  1.00  0.00           C  
ATOM   1012  CG  GLU   147     -61.100  98.274  33.994  1.00  0.00           C  
ATOM   1013  CD  GLU   147     -59.755  97.714  33.574  1.00  0.00           C  
ATOM   1014  OE1 GLU   147     -59.030  97.187  34.444  1.00  0.00           O  
ATOM   1015  OE2 GLU   147     -59.423  97.800  32.373  1.00  0.00           O  
ATOM   1016  N   ASN   148     -62.353  97.983  37.188  1.00  0.00           N  
ATOM   1017  CA  ASN   148     -62.068  98.598  38.484  1.00  0.00           C  
ATOM   1018  C   ASN   148     -63.338  98.398  39.309  1.00  0.00           C  
ATOM   1019  O   ASN   148     -64.047  97.403  39.148  1.00  0.00           O  
ATOM   1020  CB  ASN   148     -61.723 100.090  38.459  1.00  0.00           C  
ATOM   1021  CG  ASN   148     -60.630 100.418  37.461  1.00  0.00           C  
ATOM   1022  OD1 ASN   148     -59.674  99.660  37.297  1.00  0.00           O  
ATOM   1023  ND2 ASN   148     -60.766 101.554  36.787  1.00  0.00           N  
ATOM   1024  N   VAL   149     -63.573  99.324  40.232  1.00  0.00           N  
ATOM   1025  CA  VAL   149     -64.736  99.283  41.108  1.00  0.00           C  
ATOM   1026  C   VAL   149     -65.645 100.485  40.893  1.00  0.00           C  
ATOM   1027  O   VAL   149     -65.362 101.325  40.034  1.00  0.00           O  
ATOM   1028  CB  VAL   149     -64.264  99.259  42.573  1.00  0.00           C  
ATOM   1029  CG1 VAL   149     -65.456  99.340  43.515  1.00  0.00           C  
ATOM   1030  CG2 VAL   149     -63.445  98.007  42.845  1.00  0.00           C  
ATOM   1031  N   SER   150     -66.715 100.563  41.686  1.00  0.00           N  
ATOM   1032  CA  SER   150     -67.704 101.639  41.595  1.00  0.00           C  
ATOM   1033  C   SER   150     -67.757 102.113  40.149  1.00  0.00           C  
ATOM   1034  O   SER   150     -68.020 103.281  39.863  1.00  0.00           O  
ATOM   1035  CB  SER   150     -67.153 102.958  42.146  1.00  0.00           C  
ATOM   1036  OG  SER   150     -66.563 103.734  41.116  1.00  0.00           O  
ATOM   1037  N   THR   151     -67.498 101.172  39.245  1.00  0.00           N  
ATOM   1038  CA  THR   151     -67.522 101.431  37.807  1.00  0.00           C  
ATOM   1039  C   THR   151     -67.723 100.022  37.200  1.00  0.00           C  
ATOM   1040  O   THR   151     -67.357  99.013  37.801  1.00  0.00           O  
ATOM   1041  CB  THR   151     -66.378 102.151  37.093  1.00  0.00           C  
ATOM   1042  OG1 THR   151     -65.165 101.434  37.270  1.00  0.00           O  
ATOM   1043  CG2 THR   151     -66.223 103.565  37.677  1.00  0.00           C  
ATOM   1044  N   GLY   152     -68.290  99.957  36.000  1.00  0.00           N  
ATOM   1045  CA  GLY   152     -68.621  98.675  35.405  1.00  0.00           C  
ATOM   1046  C   GLY   152     -70.081  98.363  35.681  1.00  0.00           C  
ATOM   1047  O   GLY   152     -70.915  99.271  35.749  1.00  0.00           O  
ATOM   1048  N   GLN   153     -70.406  97.085  35.836  1.00  0.00           N  
ATOM   1049  CA  GLN   153     -71.779  96.693  36.122  1.00  0.00           C  
ATOM   1050  C   GLN   153     -71.832  95.988  37.458  1.00  0.00           C  
ATOM   1051  O   GLN   153     -71.052  95.070  37.700  1.00  0.00           O  
ATOM   1052  CB  GLN   153     -72.298  95.747  35.040  1.00  0.00           C  
ATOM   1053  CG  GLN   153     -73.755  95.324  35.186  1.00  0.00           C  
ATOM   1054  CD  GLN   153     -74.160  94.311  34.124  1.00  0.00           C  
ATOM   1055  OE1 GLN   153     -73.516  93.269  33.973  1.00  0.00           O  
ATOM   1056  NE2 GLN   153     -75.219  94.617  33.375  1.00  0.00           N  
ATOM   1057  N   MET   154     -72.748  96.416  38.324  1.00  0.00           N  
ATOM   1058  CA  MET   154     -72.989  95.715  39.582  1.00  0.00           C  
ATOM   1059  C   MET   154     -74.338  95.045  39.536  1.00  0.00           C  
ATOM   1060  O   MET   154     -75.341  95.668  39.175  1.00  0.00           O  
ATOM   1061  CB  MET   154     -72.953  96.675  40.763  1.00  0.00           C  
ATOM   1062  CG  MET   154     -71.724  97.562  40.758  1.00  0.00           C  
ATOM   1063  SD  MET   154     -70.136  96.793  41.173  1.00  0.00           S  
ATOM   1064  CE  MET   154     -69.184  97.186  39.695  1.00  0.00           C  
ATOM   1065  N   VAL   155     -74.371  93.780  39.929  1.00  0.00           N  
ATOM   1066  CA  VAL   155     -75.589  93.012  39.824  1.00  0.00           C  
ATOM   1067  C   VAL   155     -76.115  92.580  41.184  1.00  0.00           C  
ATOM   1068  O   VAL   155     -75.594  91.648  41.803  1.00  0.00           O  
ATOM   1069  CB  VAL   155     -75.387  91.768  38.945  1.00  0.00           C  
ATOM   1070  CG1 VAL   155     -76.739  91.159  38.585  1.00  0.00           C  
ATOM   1071  CG2 VAL   155     -74.590  92.118  37.700  1.00  0.00           C  
ATOM   1072  N   GLY   156     -77.167  93.256  41.631  1.00  0.00           N  
ATOM   1073  CA  GLY   156     -77.883  92.861  42.823  1.00  0.00           C  
ATOM   1074  C   GLY   156     -79.174  92.199  42.419  1.00  0.00           C  
ATOM   1075  O   GLY   156     -79.736  91.393  43.169  1.00  0.00           O  
ATOM   1076  N   GLY   157     -79.636  92.539  41.217  1.00  0.00           N  
ATOM   1077  CA  GLY   157     -80.792  91.900  40.616  1.00  0.00           C  
ATOM   1078  C   GLY   157     -80.385  90.855  39.590  1.00  0.00           C  
ATOM   1079  O   GLY   157     -79.726  89.876  39.917  1.00  0.00           O  
ATOM   1080  N   ILE   158     -80.778  91.060  38.339  1.00  0.00           N  
ATOM   1081  CA  ILE   158     -80.509  90.074  37.308  1.00  0.00           C  
ATOM   1082  C   ILE   158     -79.898  90.697  36.052  1.00  0.00           C  
ATOM   1083  O   ILE   158     -80.366  91.728  35.552  1.00  0.00           O  
ATOM   1084  CB  ILE   158     -81.800  89.301  36.933  1.00  0.00           C  
ATOM   1085  CG1 ILE   158     -82.416  88.529  38.111  1.00  0.00           C  
ATOM   1086  CG2 ILE   158     -81.588  88.250  35.830  1.00  0.00           C  
ATOM   1087  CD1 ILE   158     -83.793  87.943  37.802  1.00  0.00           C  
ATOM   1088  N   ALA   159     -78.847  90.063  35.551  1.00  0.00           N  
ATOM   1089  CA  ALA   159     -78.242  90.475  34.292  1.00  0.00           C  
ATOM   1090  C   ALA   159     -78.286  89.301  33.316  1.00  0.00           C  
ATOM   1091  O   ALA   159     -77.902  88.179  33.653  1.00  0.00           O  
ATOM   1092  CB  ALA   159     -76.813  90.939  34.516  1.00  0.00           C  
ATOM   1093  N   GLU   160     -78.782  89.559  32.115  1.00  0.00           N  
ATOM   1094  CA  GLU   160     -78.841  88.541  31.076  1.00  0.00           C  
ATOM   1095  C   GLU   160     -78.107  88.988  29.828  1.00  0.00           C  
ATOM   1096  O   GLU   160     -78.158  90.156  29.462  1.00  0.00           O  
ATOM   1097  CB  GLU   160     -80.297  88.228  30.718  1.00  0.00           C  
ATOM   1098  CG  GLU   160     -81.042  87.511  31.822  1.00  0.00           C  
ATOM   1099  CD  GLU   160     -82.545  87.522  31.611  1.00  0.00           C  
ATOM   1100  OE1 GLU   160     -83.270  86.883  32.404  1.00  0.00           O  
ATOM   1101  OE2 GLU   160     -82.995  88.187  30.656  1.00  0.00           O  
ATOM   1102  N   SER   161     -77.450  88.041  29.168  1.00  0.00           N  
ATOM   1103  CA  SER   161     -76.812  88.273  27.871  1.00  0.00           C  
ATOM   1104  C   SER   161     -75.852  89.440  27.952  1.00  0.00           C  
ATOM   1105  O   SER   161     -75.969  90.425  27.221  1.00  0.00           O  
ATOM   1106  CB  SER   161     -77.858  88.520  26.776  1.00  0.00           C  
ATOM   1107  OG  SER   161     -78.768  87.439  26.695  1.00  0.00           O  
ATOM   1108  N   THR   162     -74.898  89.318  28.859  1.00  0.00           N  
ATOM   1109  CA  THR   162     -73.913  90.353  29.064  1.00  0.00           C  
ATOM   1110  C   THR   162     -72.654  90.009  28.288  1.00  0.00           C  
ATOM   1111  O   THR   162     -72.221  88.856  28.284  1.00  0.00           O  
ATOM   1112  CB  THR   162     -73.581  90.458  30.569  1.00  0.00           C  
ATOM   1113  OG1 THR   162     -74.795  90.640  31.303  1.00  0.00           O  
ATOM   1114  CG2 THR   162     -72.643  91.612  30.843  1.00  0.00           C  
ATOM   1115  N   THR   163     -72.071  91.001  27.626  1.00  0.00           N  
ATOM   1116  CA  THR   163     -70.714  90.866  27.115  1.00  0.00           C  
ATOM   1117  C   THR   163     -69.774  91.738  27.932  1.00  0.00           C  
ATOM   1118  O   THR   163     -70.004  92.948  28.084  1.00  0.00           O  
ATOM   1119  CB  THR   163     -70.585  91.336  25.657  1.00  0.00           C  
ATOM   1120  OG1 THR   163     -71.320  90.471  24.790  1.00  0.00           O  
ATOM   1121  CG2 THR   163     -69.117  91.329  25.231  1.00  0.00           C  
ATOM   1122  N   ILE   164     -68.710  91.135  28.448  1.00  0.00           N  
ATOM   1123  CA  ILE   164     -67.685  91.887  29.147  1.00  0.00           C  
ATOM   1124  C   ILE   164     -66.425  91.940  28.286  1.00  0.00           C  
ATOM   1125  O   ILE   164     -65.736  90.937  28.095  1.00  0.00           O  
ATOM   1126  CB  ILE   164     -67.381  91.284  30.537  1.00  0.00           C  
ATOM   1127  CG1 ILE   164     -68.678  91.026  31.316  1.00  0.00           C  
ATOM   1128  CG2 ILE   164     -66.494  92.221  31.361  1.00  0.00           C  
ATOM   1129  CD1 ILE   164     -68.455  90.228  32.608  1.00  0.00           C  
ATOM   1130  N   ASN   165     -66.134  93.114  27.741  1.00  0.00           N  
ATOM   1131  CA  ASN   165     -64.944  93.274  26.913  1.00  0.00           C  
ATOM   1132  C   ASN   165     -63.684  93.578  27.721  1.00  0.00           C  
ATOM   1133  O   ASN   165     -63.725  93.592  28.951  1.00  0.00           O  
ATOM   1134  CB  ASN   165     -65.192  94.335  25.860  1.00  0.00           C  
ATOM   1135  CG  ASN   165     -66.161  93.860  24.802  1.00  0.00           C  
ATOM   1136  OD1 ASN   165     -65.971  92.789  24.224  1.00  0.00           O  
ATOM   1137  ND2 ASN   165     -67.220  94.641  24.552  1.00  0.00           N  
ATOM   1138  N   LYS   166     -62.572  93.806  27.030  1.00  0.00           N  
ATOM   1139  CA  LYS   166     -61.333  94.202  27.691  1.00  0.00           C  
ATOM   1140  C   LYS   166     -61.601  95.408  28.593  1.00  0.00           C  
ATOM   1141  O   LYS   166     -62.317  96.340  28.200  1.00  0.00           O  
ATOM   1142  CB  LYS   166     -60.279  94.541  26.638  1.00  0.00           C  
ATOM   1143  CG  LYS   166     -58.920  94.938  27.191  1.00  0.00           C  
ATOM   1144  CD  LYS   166     -57.926  95.126  26.040  1.00  0.00           C  
ATOM   1145  CE  LYS   166     -56.604  95.738  26.496  1.00  0.00           C  
ATOM   1146  NZ  LYS   166     -55.900  94.898  27.509  1.00  0.00           N  
ATOM   1147  N   ASN   167     -61.062  95.355  29.807  1.00  0.00           N  
ATOM   1148  CA  ASN   167     -61.255  96.398  30.821  1.00  0.00           C  
ATOM   1149  C   ASN   167     -62.612  96.411  31.501  1.00  0.00           C  
ATOM   1150  O   ASN   167     -62.842  97.224  32.394  1.00  0.00           O  
ATOM   1151  CB  ASN   167     -60.952  97.794  30.264  1.00  0.00           C  
ATOM   1152  CG  ASN   167     -59.540  97.905  29.730  1.00  0.00           C  
ATOM   1153  OD1 ASN   167     -58.582  97.449  30.366  1.00  0.00           O  
ATOM   1154  ND2 ASN   167     -59.404  98.486  28.544  1.00  0.00           N  
ATOM   1155  N   GLY   168     -63.510  95.523  31.085  1.00  0.00           N  
ATOM   1156  CA  GLY   168     -64.836  95.481  31.678  1.00  0.00           C  
ATOM   1157  C   GLY   168     -64.861  94.682  32.968  1.00  0.00           C  
ATOM   1158  O   GLY   168     -64.154  93.687  33.111  1.00  0.00           O  
ATOM   1159  N   ARG   169     -65.666  95.131  33.923  1.00  0.00           N  
ATOM   1160  CA  ARG   169     -65.861  94.391  35.160  1.00  0.00           C  
ATOM   1161  C   ARG   169     -67.339  94.259  35.490  1.00  0.00           C  
ATOM   1162  O   ARG   169     -68.091  95.230  35.403  1.00  0.00           O  
ATOM   1163  CB  ARG   169     -65.129  95.068  36.317  1.00  0.00           C  
ATOM   1164  CG  ARG   169     -65.132  94.261  37.612  1.00  0.00           C  
ATOM   1165  CD  ARG   169     -63.943  94.630  38.491  1.00  0.00           C  
ATOM   1166  NE  ARG   169     -63.901  93.853  39.729  1.00  0.00           N  
ATOM   1167  CZ  ARG   169     -64.200  94.343  40.928  1.00  0.00           C  
ATOM   1168  NH1 ARG   169     -64.563  95.612  41.050  1.00  0.00           N  
ATOM   1169  NH2 ARG   169     -64.136  93.564  42.003  1.00  0.00           N  
ATOM   1170  N   GLN   170     -67.747  93.048  35.856  1.00  0.00           N  
ATOM   1171  CA  GLN   170     -69.089  92.807  36.369  1.00  0.00           C  
ATOM   1172  C   GLN   170     -68.963  92.182  37.760  1.00  0.00           C  
ATOM   1173  O   GLN   170     -68.297  91.168  37.937  1.00  0.00           O  
ATOM   1174  CB  GLN   170     -69.887  91.890  35.443  1.00  0.00           C  
ATOM   1175  CG  GLN   170     -71.287  91.576  35.966  1.00  0.00           C  
ATOM   1176  CD  GLN   170     -71.932  90.399  35.243  1.00  0.00           C  
ATOM   1177  OE1 GLN   170     -71.534  89.255  35.426  1.00  0.00           O  
ATOM   1178  NE2 GLN   170     -72.940  90.679  34.430  1.00  0.00           N  
ATOM   1179  N   VAL   171     -69.581  92.810  38.751  1.00  0.00           N  
ATOM   1180  CA  VAL   171     -69.591  92.277  40.096  1.00  0.00           C  
ATOM   1181  C   VAL   171     -70.985  91.763  40.391  1.00  0.00           C  
ATOM   1182  O   VAL   171     -71.958  92.494  40.254  1.00  0.00           O  
ATOM   1183  CB  VAL   171     -69.240  93.360  41.126  1.00  0.00           C  
ATOM   1184  CG1 VAL   171     -69.243  92.774  42.528  1.00  0.00           C  
ATOM   1185  CG2 VAL   171     -67.898  93.971  40.801  1.00  0.00           C  
ATOM   1186  N   ILE   172     -71.096  90.504  40.787  1.00  0.00           N  
ATOM   1187  CA  ILE   172     -72.391  89.971  41.181  1.00  0.00           C  
ATOM   1188  C   ILE   172     -72.469  89.914  42.693  1.00  0.00           C  
ATOM   1189  O   ILE   172     -71.795  89.103  43.319  1.00  0.00           O  
ATOM   1190  CB  ILE   172     -72.617  88.565  40.634  1.00  0.00           C  
ATOM   1191  CG1 ILE   172     -72.442  88.559  39.112  1.00  0.00           C  
ATOM   1192  CG2 ILE   172     -74.007  88.094  40.995  1.00  0.00           C  
ATOM   1193  CD1 ILE   172     -72.292  87.187  38.536  1.00  0.00           C  
ATOM   1194  N   TRP   173     -73.289  90.783  43.278  1.00  0.00           N  
ATOM   1195  CA  TRP   173     -73.502  90.780  44.720  1.00  0.00           C  
ATOM   1196  C   TRP   173     -74.104  89.447  45.129  1.00  0.00           C  
ATOM   1197  O   TRP   173     -74.622  88.720  44.283  1.00  0.00           O  
ATOM   1198  CB  TRP   173     -74.410  91.939  45.149  1.00  0.00           C  
ATOM   1199  CG  TRP   173     -73.710  93.261  45.175  1.00  0.00           C  
ATOM   1200  CD1 TRP   173     -72.510  93.536  45.763  1.00  0.00           C  
ATOM   1201  CD2 TRP   173     -74.166  94.495  44.598  1.00  0.00           C  
ATOM   1202  NE1 TRP   173     -72.184  94.860  45.582  1.00  0.00           N  
ATOM   1203  CE2 TRP   173     -73.185  95.471  44.872  1.00  0.00           C  
ATOM   1204  CE3 TRP   173     -75.308  94.871  43.878  1.00  0.00           C  
ATOM   1205  CZ2 TRP   173     -73.310  96.800  44.451  1.00  0.00           C  
ATOM   1206  CZ3 TRP   173     -75.430  96.186  43.458  1.00  0.00           C  
ATOM   1207  CH2 TRP   173     -74.438  97.137  43.752  1.00  0.00           C  
ATOM   1208  N   SER   174     -74.038  89.127  46.417  1.00  0.00           N  
ATOM   1209  CA  SER   174     -74.527  87.832  46.913  1.00  0.00           C  
ATOM   1210  C   SER   174     -75.988  87.539  46.557  1.00  0.00           C  
ATOM   1211  O   SER   174     -76.376  86.386  46.383  1.00  0.00           O  
ATOM   1212  CB  SER   174     -74.332  87.730  48.425  1.00  0.00           C  
ATOM   1213  OG  SER   174     -75.160  88.661  49.092  1.00  0.00           O  
ATOM   1214  N   SER   175     -76.790  88.585  46.432  1.00  0.00           N  
ATOM   1215  CA  SER   175     -78.198  88.409  46.080  1.00  0.00           C  
ATOM   1216  C   SER   175     -78.390  88.364  44.569  1.00  0.00           C  
ATOM   1217  O   SER   175     -79.466  88.034  44.085  1.00  0.00           O  
ATOM   1218  CB  SER   175     -79.008  89.583  46.621  1.00  0.00           C  
ATOM   1219  OG  SER   175     -78.548  90.801  46.040  1.00  0.00           O  
ATOM   1220  N   GLY   176     -77.355  88.743  43.829  1.00  0.00           N  
ATOM   1221  CA  GLY   176     -77.484  88.922  42.397  1.00  0.00           C  
ATOM   1222  C   GLY   176     -77.359  87.647  41.578  1.00  0.00           C  
ATOM   1223  O   GLY   176     -76.873  86.607  42.044  1.00  0.00           O  
ATOM   1224  N   ILE   177     -77.789  87.736  40.327  1.00  0.00           N  
ATOM   1225  CA  ILE   177     -77.646  86.624  39.407  1.00  0.00           C  
ATOM   1226  C   ILE   177     -77.286  87.068  37.979  1.00  0.00           C  
ATOM   1227  O   ILE   177     -77.924  87.954  37.404  1.00  0.00           O  
ATOM   1228  CB  ILE   177     -78.908  85.762  39.474  1.00  0.00           C  
ATOM   1229  CG1 ILE   177     -79.174  85.173  40.869  1.00  0.00           C  
ATOM   1230  CG2 ILE   177     -78.875  84.552  38.526  1.00  0.00           C  
ATOM   1231  CD1 ILE   177     -80.517  84.454  40.981  1.00  0.00           C  
ATOM   1232  N   ALA   178     -76.258  86.441  37.417  1.00  0.00           N  
ATOM   1233  CA  ALA   178     -75.809  86.762  36.068  1.00  0.00           C  
ATOM   1234  C   ALA   178     -75.743  85.513  35.195  1.00  0.00           C  
ATOM   1235  O   ALA   178     -74.993  84.581  35.484  1.00  0.00           O  
ATOM   1236  CB  ALA   178     -74.455  87.454  36.110  1.00  0.00           C  
ATOM   1237  N   ARG   179     -76.533  85.503  34.126  1.00  0.00           N  
ATOM   1238  CA  ARG   179     -76.566  84.370  33.208  1.00  0.00           C  
ATOM   1239  C   ARG   179     -76.069  84.769  31.823  1.00  0.00           C  
ATOM   1240  O   ARG   179     -76.224  85.919  31.409  1.00  0.00           O  
ATOM   1241  CB  ARG   179     -77.982  83.797  33.115  1.00  0.00           C  
ATOM   1242  CG  ARG   179     -78.482  83.168  34.405  1.00  0.00           C  
ATOM   1243  CD  ARG   179     -79.862  82.555  34.221  1.00  0.00           C  
ATOM   1244  NE  ARG   179     -80.368  81.966  35.458  1.00  0.00           N  
ATOM   1245  CZ  ARG   179     -80.056  80.748  35.887  1.00  0.00           C  
ATOM   1246  NH1 ARG   179     -79.236  79.983  35.180  1.00  0.00           N  
ATOM   1247  NH2 ARG   179     -80.565  80.293  37.025  1.00  0.00           N  
ATOM   1248  N   ASP   180     -75.475  83.809  31.118  1.00  0.00           N  
ATOM   1249  CA  ASP   180     -74.943  84.027  29.774  1.00  0.00           C  
ATOM   1250  C   ASP   180     -74.057  85.268  29.696  1.00  0.00           C  
ATOM   1251  O   ASP   180     -74.385  86.235  29.009  1.00  0.00           O  
ATOM   1252  CB  ASP   180     -76.077  84.116  28.747  1.00  0.00           C  
ATOM   1253  CG  ASP   180     -77.217  83.165  29.053  1.00  0.00           C  
ATOM   1254  OD1 ASP   180     -76.942  81.989  29.374  1.00  0.00           O  
ATOM   1255  OD2 ASP   180     -78.387  83.592  28.973  1.00  0.00           O  
ATOM   1256  N   THR   181     -72.934  85.232  30.406  1.00  0.00           N  
ATOM   1257  CA  THR   181     -72.001  86.352  30.420  1.00  0.00           C  
ATOM   1258  C   THR   181     -70.735  86.032  29.633  1.00  0.00           C  
ATOM   1259  O   THR   181     -69.858  85.313  30.113  1.00  0.00           O  
ATOM   1260  CB  THR   181     -71.613  86.745  31.858  1.00  0.00           C  
ATOM   1261  OG1 THR   181     -72.797  87.023  32.616  1.00  0.00           O  
ATOM   1262  CG2 THR   181     -70.720  87.976  31.851  1.00  0.00           C  
ATOM   1263  N   LEU   182     -70.646  86.570  28.421  1.00  0.00           N  
ATOM   1264  CA  LEU   182     -69.486  86.346  27.564  1.00  0.00           C  
ATOM   1265  C   LEU   182     -68.332  87.229  28.012  1.00  0.00           C  
ATOM   1266  O   LEU   182     -68.462  88.445  28.069  1.00  0.00           O  
ATOM   1267  CB  LEU   182     -69.847  86.641  26.107  1.00  0.00           C  
ATOM   1268  CG  LEU   182     -68.711  86.672  25.091  1.00  0.00           C  
ATOM   1269  CD1 LEU   182     -67.975  85.333  25.045  1.00  0.00           C  
ATOM   1270  CD2 LEU   182     -69.254  87.039  23.706  1.00  0.00           C  
ATOM   1271  N   ILE   183     -67.197  86.627  28.341  1.00  0.00           N  
ATOM   1272  CA  ILE   183     -66.085  87.409  28.875  1.00  0.00           C  
ATOM   1273  C   ILE   183     -64.807  87.261  28.050  1.00  0.00           C  
ATOM   1274  O   ILE   183     -64.225  86.176  27.973  1.00  0.00           O  
ATOM   1275  CB  ILE   183     -65.803  87.037  30.354  1.00  0.00           C  
ATOM   1276  CG1 ILE   183     -67.115  86.916  31.135  1.00  0.00           C  
ATOM   1277  CG2 ILE   183     -64.885  88.052  31.010  1.00  0.00           C  
ATOM   1278  CD1 ILE   183     -66.912  86.733  32.603  1.00  0.00           C  
ATOM   1279  N   TYR   184     -64.372  88.355  27.427  1.00  0.00           N  
ATOM   1280  CA  TYR   184     -63.165  88.326  26.600  1.00  0.00           C  
ATOM   1281  C   TYR   184     -61.904  88.583  27.417  1.00  0.00           C  
ATOM   1282  O   TYR   184     -61.968  88.940  28.602  1.00  0.00           O  
ATOM   1283  CB  TYR   184     -63.251  89.345  25.453  1.00  0.00           C  
ATOM   1284  CG  TYR   184     -64.257  88.991  24.371  1.00  0.00           C  
ATOM   1285  CD1 TYR   184     -63.980  88.001  23.437  1.00  0.00           C  
ATOM   1286  CD2 TYR   184     -65.474  89.663  24.277  1.00  0.00           C  
ATOM   1287  CE1 TYR   184     -64.890  87.674  22.437  1.00  0.00           C  
ATOM   1288  CE2 TYR   184     -66.387  89.353  23.286  1.00  0.00           C  
ATOM   1289  CZ  TYR   184     -66.090  88.346  22.372  1.00  0.00           C  
ATOM   1290  OH  TYR   184     -66.985  88.020  21.385  1.00  0.00           O  
ATOM   1291  N   THR   185     -60.763  88.387  26.770  1.00  0.00           N  
ATOM   1292  CA  THR   185     -59.466  88.677  27.357  1.00  0.00           C  
ATOM   1293  C   THR   185     -59.485  90.072  27.960  1.00  0.00           C  
ATOM   1294  O   THR   185     -59.905  91.028  27.293  1.00  0.00           O  
ATOM   1295  CB  THR   185     -58.384  88.583  26.288  1.00  0.00           C  
ATOM   1296  OG1 THR   185     -58.391  87.291  25.700  1.00  0.00           O  
ATOM   1297  CG2 THR   185     -57.011  88.843  26.930  1.00  0.00           C  
ATOM   1298  N   GLY   186     -59.051  90.182  29.216  1.00  0.00           N  
ATOM   1299  CA  GLY   186     -58.996  91.465  29.911  1.00  0.00           C  
ATOM   1300  C   GLY   186     -60.303  91.916  30.562  1.00  0.00           C  
ATOM   1301  O   GLY   186     -60.392  93.036  31.089  1.00  0.00           O  
ATOM   1302  N   GLY   187     -61.321  91.053  30.526  1.00  0.00           N  
ATOM   1303  CA  GLY   187     -62.537  91.284  31.283  1.00  0.00           C  
ATOM   1304  C   GLY   187     -62.671  90.328  32.461  1.00  0.00           C  
ATOM   1305  O   GLY   187     -62.149  89.207  32.430  1.00  0.00           O  
ATOM   1306  N   ASP   188     -63.395  90.768  33.487  1.00  0.00           N  
ATOM   1307  CA  ASP   188     -63.484  90.072  34.762  1.00  0.00           C  
ATOM   1308  C   ASP   188     -64.935  90.025  35.207  1.00  0.00           C  
ATOM   1309  O   ASP   188     -65.671  90.996  35.035  1.00  0.00           O  
ATOM   1310  CB  ASP   188     -62.726  90.839  35.861  1.00  0.00           C  
ATOM   1311  CG  ASP   188     -61.276  91.060  35.532  1.00  0.00           C  
ATOM   1312  OD1 ASP   188     -60.580  90.088  35.176  1.00  0.00           O  
ATOM   1313  OD2 ASP   188     -60.820  92.215  35.650  1.00  0.00           O  
ATOM   1314  N   GLN   189     -65.317  88.909  35.812  1.00  0.00           N  
ATOM   1315  CA  GLN   189     -66.552  88.815  36.569  1.00  0.00           C  
ATOM   1316  C   GLN   189     -66.223  88.275  37.963  1.00  0.00           C  
ATOM   1317  O   GLN   189     -65.514  87.275  38.108  1.00  0.00           O  
ATOM   1318  CB  GLN   189     -67.519  87.889  35.865  1.00  0.00           C  
ATOM   1319  CG  GLN   189     -68.745  87.515  36.642  1.00  0.00           C  
ATOM   1320  CD  GLN   189     -69.498  86.388  35.956  1.00  0.00           C  
ATOM   1321  OE1 GLN   189     -68.990  85.270  35.843  1.00  0.00           O  
ATOM   1322  NE2 GLN   189     -70.696  86.685  35.473  1.00  0.00           N  
ATOM   1323  N   THR   190     -66.717  88.971  38.977  1.00  0.00           N  
ATOM   1324  CA  THR   190     -66.501  88.614  40.357  1.00  0.00           C  
ATOM   1325  C   THR   190     -67.837  88.127  40.858  1.00  0.00           C  
ATOM   1326  O   THR   190     -68.829  88.843  40.762  1.00  0.00           O  
ATOM   1327  CB  THR   190     -66.108  89.846  41.186  1.00  0.00           C  
ATOM   1328  OG1 THR   190     -64.972  90.475  40.590  1.00  0.00           O  
ATOM   1329  CG2 THR   190     -65.774  89.448  42.608  1.00  0.00           C  
ATOM   1330  N   VAL   191     -67.868  86.918  41.396  1.00  0.00           N  
ATOM   1331  CA  VAL   191     -69.127  86.299  41.781  1.00  0.00           C  
ATOM   1332  C   VAL   191     -69.282  86.137  43.295  1.00  0.00           C  
ATOM   1333  O   VAL   191     -68.661  85.266  43.891  1.00  0.00           O  
ATOM   1334  CB  VAL   191     -69.263  84.912  41.140  1.00  0.00           C  
ATOM   1335  CG1 VAL   191     -70.605  84.292  41.494  1.00  0.00           C  
ATOM   1336  CG2 VAL   191     -69.068  85.004  39.624  1.00  0.00           C  
ATOM   1337  N   HIS   192     -70.118  86.966  43.912  1.00  0.00           N  
ATOM   1338  CA  HIS   192     -70.540  86.719  45.286  1.00  0.00           C  
ATOM   1339  C   HIS   192     -71.893  86.040  45.279  1.00  0.00           C  
ATOM   1340  O   HIS   192     -72.254  85.362  46.241  1.00  0.00           O  
ATOM   1341  CB  HIS   192     -70.636  88.015  46.079  1.00  0.00           C  
ATOM   1342  CG  HIS   192     -69.380  88.816  46.074  1.00  0.00           C  
ATOM   1343  ND1 HIS   192     -68.332  88.561  46.934  1.00  0.00           N  
ATOM   1344  CD2 HIS   192     -68.991  89.866  45.308  1.00  0.00           C  
ATOM   1345  CE1 HIS   192     -67.357  89.419  46.699  1.00  0.00           C  
ATOM   1346  NE2 HIS   192     -67.731  90.223  45.719  1.00  0.00           N  
ATOM   1347  N   GLY   193     -72.641  86.232  44.191  1.00  0.00           N  
ATOM   1348  CA  GLY   193     -73.972  85.662  44.066  1.00  0.00           C  
ATOM   1349  C   GLY   193     -73.963  84.417  43.202  1.00  0.00           C  
ATOM   1350  O   GLY   193     -73.220  83.474  43.484  1.00  0.00           O  
ATOM   1351  N   GLU   194     -74.775  84.426  42.143  1.00  0.00           N  
ATOM   1352  CA  GLU   194     -74.818  83.323  41.187  1.00  0.00           C  
ATOM   1353  C   GLU   194     -74.434  83.738  39.759  1.00  0.00           C  
ATOM   1354  O   GLU   194     -74.880  84.776  39.251  1.00  0.00           O  
ATOM   1355  CB  GLU   194     -76.222  82.701  41.150  1.00  0.00           C  
ATOM   1356  CG  GLU   194     -76.749  82.192  42.476  1.00  0.00           C  
ATOM   1357  CD  GLU   194     -76.789  80.680  42.547  1.00  0.00           C  
ATOM   1358  OE1 GLU   194     -76.433  80.024  41.538  1.00  0.00           O  
ATOM   1359  OE2 GLU   194     -77.178  80.151  43.612  1.00  0.00           O  
ATOM   1360  N   ALA   195     -73.623  82.908  39.109  1.00  0.00           N  
ATOM   1361  CA  ALA   195     -73.348  83.064  37.686  1.00  0.00           C  
ATOM   1362  C   ALA   195     -73.712  81.777  36.943  1.00  0.00           C  
ATOM   1363  O   ALA   195     -73.162  80.710  37.228  1.00  0.00           O  
ATOM   1364  CB  ALA   195     -71.879  83.427  37.447  1.00  0.00           C  
ATOM   1365  N   HIS   196     -74.649  81.890  36.008  1.00  0.00           N  
ATOM   1366  CA  HIS   196     -75.086  80.755  35.207  1.00  0.00           C  
ATOM   1367  C   HIS   196     -74.684  80.964  33.758  1.00  0.00           C  
ATOM   1368  O   HIS   196     -74.920  82.028  33.185  1.00  0.00           O  
ATOM   1369  CB  HIS   196     -76.603  80.581  35.301  1.00  0.00           C  
ATOM   1370  CG  HIS   196     -77.086  80.198  36.665  1.00  0.00           C  
ATOM   1371  ND1 HIS   196     -76.317  79.469  37.548  1.00  0.00           N  
ATOM   1372  CD2 HIS   196     -78.255  80.433  37.294  1.00  0.00           C  
ATOM   1373  CE1 HIS   196     -76.993  79.284  38.665  1.00  0.00           C  
ATOM   1374  NE2 HIS   196     -78.169  79.865  38.544  1.00  0.00           N  
ATOM   1375  N   ASN   197     -74.069  79.943  33.175  1.00  0.00           N  
ATOM   1376  CA  ASN   197     -73.683  79.963  31.756  1.00  0.00           C  
ATOM   1377  C   ASN   197     -72.745  81.111  31.397  1.00  0.00           C  
ATOM   1378  O   ASN   197     -73.153  82.121  30.844  1.00  0.00           O  
ATOM   1379  CB  ASN   197     -74.910  79.976  30.838  1.00  0.00           C  
ATOM   1380  CG  ASN   197     -75.952  78.955  31.256  1.00  0.00           C  
ATOM   1381  OD1 ASN   197     -75.630  77.798  31.508  1.00  0.00           O  
ATOM   1382  ND2 ASN   197     -77.206  79.382  31.336  1.00  0.00           N  
ATOM   1383  N   THR   198     -71.478  80.937  31.715  1.00  0.00           N  
ATOM   1384  CA  THR   198     -70.487  81.953  31.482  1.00  0.00           C  
ATOM   1385  C   THR   198     -69.448  81.382  30.543  1.00  0.00           C  
ATOM   1386  O   THR   198     -68.930  80.280  30.754  1.00  0.00           O  
ATOM   1387  CB  THR   198     -69.824  82.385  32.805  1.00  0.00           C  
ATOM   1388  OG1 THR   198     -70.838  82.783  33.733  1.00  0.00           O  
ATOM   1389  CG2 THR   198     -68.872  83.535  32.582  1.00  0.00           C  
ATOM   1390  N   ARG   199     -69.162  82.132  29.491  1.00  0.00           N  
ATOM   1391  CA  ARG   199     -68.200  81.713  28.507  1.00  0.00           C  
ATOM   1392  C   ARG   199     -66.952  82.576  28.657  1.00  0.00           C  
ATOM   1393  O   ARG   199     -66.986  83.776  28.431  1.00  0.00           O  
ATOM   1394  CB  ARG   199     -68.806  81.841  27.113  1.00  0.00           C  
ATOM   1395  CG  ARG   199     -67.949  81.271  26.008  1.00  0.00           C  
ATOM   1396  CD  ARG   199     -68.525  81.628  24.662  1.00  0.00           C  
ATOM   1397  NE  ARG   199     -69.198  80.536  23.948  1.00  0.00           N  
ATOM   1398  CZ  ARG   199     -70.488  80.537  23.621  1.00  0.00           C  
ATOM   1399  NH1 ARG   199     -71.271  81.554  23.977  1.00  0.00           N  
ATOM   1400  NH2 ARG   199     -71.005  79.528  22.928  1.00  0.00           N  
ATOM   1401  N   LEU   200     -65.853  81.968  29.072  1.00  0.00           N  
ATOM   1402  CA  LEU   200     -64.625  82.724  29.231  1.00  0.00           C  
ATOM   1403  C   LEU   200     -63.832  82.630  27.939  1.00  0.00           C  
ATOM   1404  O   LEU   200     -63.081  81.671  27.723  1.00  0.00           O  
ATOM   1405  CB  LEU   200     -63.816  82.208  30.417  1.00  0.00           C  
ATOM   1406  CG  LEU   200     -64.583  82.167  31.738  1.00  0.00           C  
ATOM   1407  CD1 LEU   200     -63.703  81.630  32.869  1.00  0.00           C  
ATOM   1408  CD2 LEU   200     -65.143  83.557  32.077  1.00  0.00           C  
ATOM   1409  N   GLU   201     -64.038  83.617  27.069  1.00  0.00           N  
ATOM   1410  CA  GLU   201     -63.337  83.698  25.798  1.00  0.00           C  
ATOM   1411  C   GLU   201     -62.028  84.468  26.015  1.00  0.00           C  
ATOM   1412  O   GLU   201     -61.812  85.531  25.443  1.00  0.00           O  
ATOM   1413  CB  GLU   201     -64.233  84.394  24.769  1.00  0.00           C  
ATOM   1414  CG  GLU   201     -63.791  84.220  23.331  1.00  0.00           C  
ATOM   1415  CD  GLU   201     -63.863  82.769  22.853  1.00  0.00           C  
ATOM   1416  OE1 GLU   201     -64.716  82.008  23.350  1.00  0.00           O  
ATOM   1417  OE2 GLU   201     -63.060  82.395  21.974  1.00  0.00           O  
ATOM   1418  N   GLY   202     -61.167  83.930  26.872  1.00  0.00           N  
ATOM   1419  CA  GLY   202     -59.946  84.606  27.273  1.00  0.00           C  
ATOM   1420  C   GLY   202     -60.094  85.378  28.578  1.00  0.00           C  
ATOM   1421  O   GLY   202     -59.106  85.844  29.164  1.00  0.00           O  
ATOM   1422  N   GLY   203     -61.335  85.520  29.038  1.00  0.00           N  
ATOM   1423  CA  GLY   203     -61.617  86.315  30.220  1.00  0.00           C  
ATOM   1424  C   GLY   203     -61.518  85.564  31.541  1.00  0.00           C  
ATOM   1425  O   GLY   203     -61.226  84.360  31.578  1.00  0.00           O  
ATOM   1426  N   ASN   204     -61.775  86.285  32.630  1.00  0.00           N  
ATOM   1427  CA  ASN   204     -61.620  85.733  33.973  1.00  0.00           C  
ATOM   1428  C   ASN   204     -62.924  85.730  34.741  1.00  0.00           C  
ATOM   1429  O   ASN   204     -63.723  86.666  34.632  1.00  0.00           O  
ATOM   1430  CB  ASN   204     -60.594  86.543  34.765  1.00  0.00           C  
ATOM   1431  CG  ASN   204     -59.214  86.543  34.115  1.00  0.00           C  
ATOM   1432  OD1 ASN   204     -58.921  85.738  33.231  1.00  0.00           O  
ATOM   1433  ND2 ASN   204     -58.357  87.433  34.572  1.00  0.00           N  
ATOM   1434  N   GLN   205     -63.139  84.675  35.515  1.00  0.00           N  
ATOM   1435  CA  GLN   205     -64.239  84.646  36.458  1.00  0.00           C  
ATOM   1436  C   GLN   205     -63.717  84.255  37.843  1.00  0.00           C  
ATOM   1437  O   GLN   205     -63.068  83.211  38.009  1.00  0.00           O  
ATOM   1438  CB  GLN   205     -65.319  83.675  36.004  1.00  0.00           C  
ATOM   1439  CG  GLN   205     -66.430  83.517  37.021  1.00  0.00           C  
ATOM   1440  CD  GLN   205     -67.370  82.374  36.695  1.00  0.00           C  
ATOM   1441  OE1 GLN   205     -66.987  81.201  36.735  1.00  0.00           O  
ATOM   1442  NE2 GLN   205     -68.604  82.713  36.371  1.00  0.00           N  
ATOM   1443  N   TYR   206     -63.984  85.115  38.823  1.00  0.00           N  
ATOM   1444  CA  TYR   206     -63.562  84.894  40.201  1.00  0.00           C  
ATOM   1445  C   TYR   206     -64.781  84.618  41.068  1.00  0.00           C  
ATOM   1446  O   TYR   206     -65.653  85.470  41.250  1.00  0.00           O  
ATOM   1447  CB  TYR   206     -62.817  86.107  40.757  1.00  0.00           C  
ATOM   1448  CG  TYR   206     -61.688  86.598  39.891  1.00  0.00           C  
ATOM   1449  CD1 TYR   206     -60.430  86.036  39.976  1.00  0.00           C  
ATOM   1450  CD2 TYR   206     -61.872  87.651  39.012  1.00  0.00           C  
ATOM   1451  CE1 TYR   206     -59.386  86.494  39.199  1.00  0.00           C  
ATOM   1452  CE2 TYR   206     -60.835  88.123  38.228  1.00  0.00           C  
ATOM   1453  CZ  TYR   206     -59.593  87.534  38.321  1.00  0.00           C  
ATOM   1454  OH  TYR   206     -58.546  87.986  37.534  1.00  0.00           O  
ATOM   1455  N   VAL   207     -64.833  83.407  41.599  1.00  0.00           N  
ATOM   1456  CA  VAL   207     -65.932  83.000  42.439  1.00  0.00           C  
ATOM   1457  C   VAL   207     -65.479  83.112  43.879  1.00  0.00           C  
ATOM   1458  O   VAL   207     -64.607  82.363  44.336  1.00  0.00           O  
ATOM   1459  CB  VAL   207     -66.341  81.565  42.142  1.00  0.00           C  
ATOM   1460  CG1 VAL   207     -67.541  81.181  43.000  1.00  0.00           C  
ATOM   1461  CG2 VAL   207     -66.631  81.417  40.637  1.00  0.00           C  
ATOM   1462  N   HIS   208     -66.061  84.077  44.578  1.00  0.00           N  
ATOM   1463  CA  HIS   208     -65.709  84.344  45.956  1.00  0.00           C  
ATOM   1464  C   HIS   208     -66.495  83.468  46.924  1.00  0.00           C  
ATOM   1465  O   HIS   208     -67.418  82.748  46.531  1.00  0.00           O  
ATOM   1466  CB  HIS   208     -65.910  85.826  46.266  1.00  0.00           C  
ATOM   1467  CG  HIS   208     -64.864  86.705  45.660  1.00  0.00           C  
ATOM   1468  ND1 HIS   208     -64.082  87.561  46.407  1.00  0.00           N  
ATOM   1469  CD2 HIS   208     -64.443  86.839  44.380  1.00  0.00           C  
ATOM   1470  CE1 HIS   208     -63.241  88.194  45.611  1.00  0.00           C  
ATOM   1471  NE2 HIS   208     -63.439  87.776  44.375  1.00  0.00           N  
ATOM   1472  N   LYS   209     -66.082  83.518  48.184  1.00  0.00           N  
ATOM   1473  CA  LYS   209     -66.750  82.837  49.282  1.00  0.00           C  
ATOM   1474  C   LYS   209     -68.270  83.062  49.244  1.00  0.00           C  
ATOM   1475  O   LYS   209     -68.739  84.203  49.202  1.00  0.00           O  
ATOM   1476  CB  LYS   209     -66.143  83.348  50.598  1.00  0.00           C  
ATOM   1477  CG  LYS   209     -66.701  82.648  51.840  1.00  0.00           C  
ATOM   1478  CD  LYS   209     -66.029  83.084  53.143  1.00  0.00           C  
ATOM   1479  CE  LYS   209     -66.610  82.410  54.387  1.00  0.00           C  
ATOM   1480  NZ  LYS   209     -65.810  82.770  55.579  1.00  0.00           N  
ATOM   1481  N   TYR   210     -69.033  81.973  49.231  1.00  0.00           N  
ATOM   1482  CA  TYR   210     -70.481  82.050  49.158  1.00  0.00           C  
ATOM   1483  C   TYR   210     -71.026  82.215  47.741  1.00  0.00           C  
ATOM   1484  O   TYR   210     -72.239  82.175  47.518  1.00  0.00           O  
ATOM   1485  CB  TYR   210     -70.979  83.215  50.025  1.00  0.00           C  
ATOM   1486  CG  TYR   210     -70.667  82.883  51.443  1.00  0.00           C  
ATOM   1487  CD1 TYR   210     -70.360  81.563  51.800  1.00  0.00           C  
ATOM   1488  CD2 TYR   210     -70.665  83.873  52.452  1.00  0.00           C  
ATOM   1489  CE1 TYR   210     -70.057  81.211  53.130  1.00  0.00           C  
ATOM   1490  CE2 TYR   210     -70.359  83.531  53.809  1.00  0.00           C  
ATOM   1491  CZ  TYR   210     -70.056  82.192  54.127  1.00  0.00           C  
ATOM   1492  OH  TYR   210     -69.760  81.816  55.419  1.00  0.00           O  
ATOM   1493  N   GLY   211     -70.140  82.411  46.770  1.00  0.00           N  
ATOM   1494  CA  GLY   211     -70.575  82.546  45.391  1.00  0.00           C  
ATOM   1495  C   GLY   211     -70.671  81.202  44.698  1.00  0.00           C  
ATOM   1496  O   GLY   211     -69.989  80.248  45.072  1.00  0.00           O  
ATOM   1497  N   LEU   212     -71.522  81.116  43.686  1.00  0.00           N  
ATOM   1498  CA  LEU   212     -71.673  79.870  42.930  1.00  0.00           C  
ATOM   1499  C   LEU   212     -71.678  80.167  41.432  1.00  0.00           C  
ATOM   1500  O   LEU   212     -72.356  81.086  40.977  1.00  0.00           O  
ATOM   1501  CB  LEU   212     -72.970  79.112  43.330  1.00  0.00           C  
ATOM   1502  CG  LEU   212     -73.205  77.836  42.520  1.00  0.00           C  
ATOM   1503  CD1 LEU   212     -72.189  76.721  42.761  1.00  0.00           C  
ATOM   1504  CD2 LEU   212     -74.548  77.151  42.770  1.00  0.00           C  
ATOM   1505  N   ALA   213     -70.900  79.398  40.679  1.00  0.00           N  
ATOM   1506  CA  ALA   213     -70.881  79.497  39.223  1.00  0.00           C  
ATOM   1507  C   ALA   213     -71.260  78.152  38.608  1.00  0.00           C  
ATOM   1508  O   ALA   213     -70.637  77.126  38.891  1.00  0.00           O  
ATOM   1509  CB  ALA   213     -69.498  79.940  38.734  1.00  0.00           C  
ATOM   1510  N   LEU   214     -72.290  78.157  37.772  1.00  0.00           N  
ATOM   1511  CA  LEU   214     -72.712  76.936  37.089  1.00  0.00           C  
ATOM   1512  C   LEU   214     -72.521  77.067  35.582  1.00  0.00           C  
ATOM   1513  O   LEU   214     -72.784  78.120  35.004  1.00  0.00           O  
ATOM   1514  CB  LEU   214     -74.178  76.594  37.397  1.00  0.00           C  
ATOM   1515  CG  LEU   214     -74.451  76.361  38.884  1.00  0.00           C  
ATOM   1516  CD1 LEU   214     -75.919  76.143  39.246  1.00  0.00           C  
ATOM   1517  CD2 LEU   214     -73.753  75.141  39.485  1.00  0.00           C  
ATOM   1518  N   ASN   215     -72.053  75.993  34.959  1.00  0.00           N  
ATOM   1519  CA  ASN   215     -71.829  75.962  33.521  1.00  0.00           C  
ATOM   1520  C   ASN   215     -70.882  77.060  33.050  1.00  0.00           C  
ATOM   1521  O   ASN   215     -71.223  77.856  32.176  1.00  0.00           O  
ATOM   1522  CB  ASN   215     -73.153  76.031  32.752  1.00  0.00           C  
ATOM   1523  CG  ASN   215     -73.988  74.820  33.143  1.00  0.00           C  
ATOM   1524  OD1 ASN   215     -73.551  73.679  33.004  1.00  0.00           O  
ATOM   1525  ND2 ASN   215     -75.235  75.003  33.652  1.00  0.00           N  
ATOM   1526  N   THR   216     -69.699  77.122  33.649  1.00  0.00           N  
ATOM   1527  CA  THR   216     -68.678  78.012  33.131  1.00  0.00           C  
ATOM   1528  C   THR   216     -67.922  77.280  32.044  1.00  0.00           C  
ATOM   1529  O   THR   216     -67.484  76.148  32.227  1.00  0.00           O  
ATOM   1530  CB  THR   216     -67.727  78.524  34.220  1.00  0.00           C  
ATOM   1531  OG1 THR   216     -68.460  79.359  35.120  1.00  0.00           O  
ATOM   1532  CG2 THR   216     -66.604  79.352  33.611  1.00  0.00           C  
ATOM   1533  N   VAL   217     -67.808  77.922  30.891  1.00  0.00           N  
ATOM   1534  CA  VAL   217     -67.116  77.350  29.764  1.00  0.00           C  
ATOM   1535  C   VAL   217     -65.806  78.108  29.558  1.00  0.00           C  
ATOM   1536  O   VAL   217     -65.800  79.295  29.219  1.00  0.00           O  
ATOM   1537  CB  VAL   217     -68.016  77.436  28.545  1.00  0.00           C  
ATOM   1538  CG1 VAL   217     -67.373  76.883  27.272  1.00  0.00           C  
ATOM   1539  CG2 VAL   217     -69.327  76.663  28.700  1.00  0.00           C  
ATOM   1540  N   ILE   218     -64.695  77.424  29.796  1.00  0.00           N  
ATOM   1541  CA  ILE   218     -63.391  78.068  29.790  1.00  0.00           C  
ATOM   1542  C   ILE   218     -62.679  77.805  28.476  1.00  0.00           C  
ATOM   1543  O   ILE   218     -62.061  76.753  28.295  1.00  0.00           O  
ATOM   1544  CB  ILE   218     -62.486  77.558  30.942  1.00  0.00           C  
ATOM   1545  CG1 ILE   218     -63.257  77.467  32.256  1.00  0.00           C  
ATOM   1546  CG2 ILE   218     -61.279  78.458  31.114  1.00  0.00           C  
ATOM   1547  CD1 ILE   218     -62.408  76.945  33.418  1.00  0.00           C  
ATOM   1548  N   ASN   219     -62.764  78.753  27.553  1.00  0.00           N  
ATOM   1549  CA  ASN   219     -62.054  78.597  26.301  1.00  0.00           C  
ATOM   1550  C   ASN   219     -60.611  79.070  26.448  1.00  0.00           C  
ATOM   1551  O   ASN   219     -60.171  79.396  27.554  1.00  0.00           O  
ATOM   1552  CB  ASN   219     -62.776  79.309  25.170  1.00  0.00           C  
ATOM   1553  CG  ASN   219     -64.085  78.640  24.818  1.00  0.00           C  
ATOM   1554  OD1 ASN   219     -64.193  77.425  24.869  1.00  0.00           O  
ATOM   1555  ND2 ASN   219     -65.082  79.430  24.456  1.00  0.00           N  
ATOM   1556  N   GLU   220     -59.881  79.090  25.337  1.00  0.00           N  
ATOM   1557  CA  GLU   220     -58.469  79.434  25.345  1.00  0.00           C  
ATOM   1558  C   GLU   220     -58.122  80.709  26.137  1.00  0.00           C  
ATOM   1559  O   GLU   220     -58.746  81.769  25.966  1.00  0.00           O  
ATOM   1560  CB  GLU   220     -57.945  79.538  23.910  1.00  0.00           C  
ATOM   1561  CG  GLU   220     -56.451  79.855  23.829  1.00  0.00           C  
ATOM   1562  CD  GLU   220     -56.059  79.900  22.359  1.00  0.00           C  
ATOM   1563  OE1 GLU   220     -56.944  79.630  21.502  1.00  0.00           O  
ATOM   1564  OE2 GLU   220     -54.872  80.206  22.071  1.00  0.00           O  
ATOM   1565  N   GLY   221     -57.125  80.582  27.006  1.00  0.00           N  
ATOM   1566  CA  GLY   221     -56.662  81.676  27.866  1.00  0.00           C  
ATOM   1567  C   GLY   221     -57.667  82.114  28.922  1.00  0.00           C  
ATOM   1568  O   GLY   221     -57.388  83.035  29.694  1.00  0.00           O  
ATOM   1569  N   GLY   222     -58.833  81.467  28.947  1.00  0.00           N  
ATOM   1570  CA  GLY   222     -59.803  81.701  29.995  1.00  0.00           C  
ATOM   1571  C   GLY   222     -59.288  81.226  31.348  1.00  0.00           C  
ATOM   1572  O   GLY   222     -58.449  80.331  31.443  1.00  0.00           O  
ATOM   1573  N   TRP   223     -59.814  81.817  32.403  1.00  0.00           N  
ATOM   1574  CA  TRP   223     -59.362  81.510  33.740  1.00  0.00           C  
ATOM   1575  C   TRP   223     -60.547  81.555  34.709  1.00  0.00           C  
ATOM   1576  O   TRP   223     -61.111  82.627  34.955  1.00  0.00           O  
ATOM   1577  CB  TRP   223     -58.301  82.531  34.137  1.00  0.00           C  
ATOM   1578  CG  TRP   223     -57.514  82.198  35.387  1.00  0.00           C  
ATOM   1579  CD1 TRP   223     -57.277  80.962  35.908  1.00  0.00           C  
ATOM   1580  CD2 TRP   223     -56.869  83.133  36.266  1.00  0.00           C  
ATOM   1581  NE1 TRP   223     -56.527  81.065  37.055  1.00  0.00           N  
ATOM   1582  CE2 TRP   223     -56.249  82.386  37.290  1.00  0.00           C  
ATOM   1583  CE3 TRP   223     -56.744  84.527  36.277  1.00  0.00           C  
ATOM   1584  CZ2 TRP   223     -55.520  82.982  38.323  1.00  0.00           C  
ATOM   1585  CZ3 TRP   223     -56.013  85.126  37.306  1.00  0.00           C  
ATOM   1586  CH2 TRP   223     -55.411  84.352  38.311  1.00  0.00           C  
ATOM   1587  N   GLN   224     -60.951  80.398  35.232  1.00  0.00           N  
ATOM   1588  CA  GLN   224     -61.960  80.373  36.287  1.00  0.00           C  
ATOM   1589  C   GLN   224     -61.287  80.120  37.633  1.00  0.00           C  
ATOM   1590  O   GLN   224     -60.570  79.141  37.791  1.00  0.00           O  
ATOM   1591  CB  GLN   224     -63.034  79.312  36.029  1.00  0.00           C  
ATOM   1592  CG  GLN   224     -64.103  79.308  37.111  1.00  0.00           C  
ATOM   1593  CD  GLN   224     -65.147  78.240  36.919  1.00  0.00           C  
ATOM   1594  OE1 GLN   224     -64.862  77.166  36.384  1.00  0.00           O  
ATOM   1595  NE2 GLN   224     -66.371  78.522  37.367  1.00  0.00           N  
ATOM   1596  N   VAL   225     -61.510  81.010  38.596  1.00  0.00           N  
ATOM   1597  CA  VAL   225     -60.843  80.914  39.890  1.00  0.00           C  
ATOM   1598  C   VAL   225     -61.872  80.697  40.976  1.00  0.00           C  
ATOM   1599  O   VAL   225     -62.768  81.528  41.164  1.00  0.00           O  
ATOM   1600  CB  VAL   225     -60.042  82.187  40.226  1.00  0.00           C  
ATOM   1601  CG1 VAL   225     -59.435  82.078  41.617  1.00  0.00           C  
ATOM   1602  CG2 VAL   225     -58.960  82.418  39.199  1.00  0.00           C  
ATOM   1603  N   VAL   226     -61.758  79.574  41.681  1.00  0.00           N  
ATOM   1604  CA  VAL   226     -62.650  79.300  42.801  1.00  0.00           C  
ATOM   1605  C   VAL   226     -61.922  79.547  44.115  1.00  0.00           C  
ATOM   1606  O   VAL   226     -61.052  78.766  44.516  1.00  0.00           O  
ATOM   1607  CB  VAL   226     -63.185  77.873  42.756  1.00  0.00           C  
ATOM   1608  CG1 VAL   226     -64.102  77.528  43.930  1.00  0.00           C  
ATOM   1609  CG2 VAL   226     -64.008  77.568  41.503  1.00  0.00           C  
ATOM   1610  N   LYS   227     -62.254  80.656  44.767  1.00  0.00           N  
ATOM   1611  CA  LYS   227     -61.651  80.995  46.050  1.00  0.00           C  
ATOM   1612  C   LYS   227     -62.195  80.107  47.169  1.00  0.00           C  
ATOM   1613  O   LYS   227     -63.126  79.306  46.956  1.00  0.00           O  
ATOM   1614  CB  LYS   227     -61.860  82.478  46.366  1.00  0.00           C  
ATOM   1615  CG  LYS   227     -61.086  83.420  45.414  1.00  0.00           C  
ATOM   1616  CD  LYS   227     -61.125  84.860  45.890  1.00  0.00           C  
ATOM   1617  CE  LYS   227     -59.750  85.506  45.820  1.00  0.00           C  
ATOM   1618  NZ  LYS   227     -59.025  85.141  44.567  1.00  0.00           N  
ATOM   1619  N   ALA   228     -61.602  80.221  48.353  1.00  0.00           N  
ATOM   1620  CA  ALA   228     -62.102  79.474  49.505  1.00  0.00           C  
ATOM   1621  C   ALA   228     -63.572  79.812  49.783  1.00  0.00           C  
ATOM   1622  O   ALA   228     -63.947  80.983  49.881  1.00  0.00           O  
ATOM   1623  CB  ALA   228     -61.251  79.768  50.737  1.00  0.00           C  
ATOM   1624  N   GLY   229     -64.406  78.787  49.887  1.00  0.00           N  
ATOM   1625  CA  GLY   229     -65.824  78.997  50.124  1.00  0.00           C  
ATOM   1626  C   GLY   229     -66.623  79.222  48.857  1.00  0.00           C  
ATOM   1627  O   GLY   229     -67.843  79.355  48.901  1.00  0.00           O  
ATOM   1628  N   GLY   230     -65.935  79.280  47.720  1.00  0.00           N  
ATOM   1629  CA  GLY   230     -66.606  79.379  46.438  1.00  0.00           C  
ATOM   1630  C   GLY   230     -66.960  78.011  45.867  1.00  0.00           C  
ATOM   1631  O   GLY   230     -66.337  76.998  46.195  1.00  0.00           O  
ATOM   1632  N   THR   231     -67.945  77.985  44.980  1.00  0.00           N  
ATOM   1633  CA  THR   231     -68.428  76.742  44.425  1.00  0.00           C  
ATOM   1634  C   THR   231     -68.577  76.864  42.920  1.00  0.00           C  
ATOM   1635  O   THR   231     -69.076  77.872  42.410  1.00  0.00           O  
ATOM   1636  CB  THR   231     -69.801  76.363  45.052  1.00  0.00           C  
ATOM   1637  OG1 THR   231     -69.688  76.366  46.479  1.00  0.00           O  
ATOM   1638  CG2 THR   231     -70.249  74.990  44.601  1.00  0.00           C  
ATOM   1639  N   ALA   232     -68.150  75.830  42.209  1.00  0.00           N  
ATOM   1640  CA  ALA   232     -68.422  75.720  40.782  1.00  0.00           C  
ATOM   1641  C   ALA   232     -69.016  74.352  40.488  1.00  0.00           C  
ATOM   1642  O   ALA   232     -68.597  73.347  41.058  1.00  0.00           O  
ATOM   1643  CB  ALA   232     -67.154  75.920  39.976  1.00  0.00           C  
ATOM   1644  N   GLY   233     -69.993  74.317  39.593  1.00  0.00           N  
ATOM   1645  CA  GLY   233     -70.570  73.056  39.137  1.00  0.00           C  
ATOM   1646  C   GLY   233     -70.700  73.114  37.628  1.00  0.00           C  
ATOM   1647  O   GLY   233     -71.178  74.112  37.088  1.00  0.00           O  
ATOM   1648  N   ASN   234     -70.259  72.058  36.958  1.00  0.00           N  
ATOM   1649  CA  ASN   234     -70.343  71.958  35.508  1.00  0.00           C  
ATOM   1650  C   ASN   234     -69.406  72.933  34.823  1.00  0.00           C  
ATOM   1651  O   ASN   234     -69.814  73.748  34.016  1.00  0.00           O  
ATOM   1652  CB  ASN   234     -71.796  72.105  35.010  1.00  0.00           C  
ATOM   1653  CG  ASN   234     -72.619  70.982  35.624  1.00  0.00           C  
ATOM   1654  OD1 ASN   234     -72.309  69.803  35.455  1.00  0.00           O  
ATOM   1655  ND2 ASN   234     -73.715  71.284  36.370  1.00  0.00           N  
ATOM   1656  N   THR   235     -68.134  72.840  35.145  1.00  0.00           N  
ATOM   1657  CA  THR   235     -67.142  73.611  34.437  1.00  0.00           C  
ATOM   1658  C   THR   235     -66.631  72.759  33.293  1.00  0.00           C  
ATOM   1659  O   THR   235     -66.492  71.542  33.418  1.00  0.00           O  
ATOM   1660  CB  THR   235     -65.989  74.016  35.375  1.00  0.00           C  
ATOM   1661  OG1 THR   235     -66.430  75.087  36.218  1.00  0.00           O  
ATOM   1662  CG2 THR   235     -64.759  74.466  34.597  1.00  0.00           C  
ATOM   1663  N   THR   236     -66.381  73.401  32.162  1.00  0.00           N  
ATOM   1664  CA  THR   236     -65.715  72.745  31.061  1.00  0.00           C  
ATOM   1665  C   THR   236     -64.440  73.523  30.819  1.00  0.00           C  
ATOM   1666  O   THR   236     -64.477  74.736  30.650  1.00  0.00           O  
ATOM   1667  CB  THR   236     -66.596  72.739  29.792  1.00  0.00           C  
ATOM   1668  OG1 THR   236     -67.719  71.885  30.013  1.00  0.00           O  
ATOM   1669  CG2 THR   236     -65.825  72.240  28.593  1.00  0.00           C  
ATOM   1670  N   ILE   237     -63.313  72.824  30.833  1.00  0.00           N  
ATOM   1671  CA  ILE   237     -62.034  73.440  30.555  1.00  0.00           C  
ATOM   1672  C   ILE   237     -61.603  72.987  29.174  1.00  0.00           C  
ATOM   1673  O   ILE   237     -61.357  71.801  28.948  1.00  0.00           O  
ATOM   1674  CB  ILE   237     -60.957  72.981  31.547  1.00  0.00           C  
ATOM   1675  CG1 ILE   237     -61.482  72.987  32.984  1.00  0.00           C  
ATOM   1676  CG2 ILE   237     -59.708  73.843  31.419  1.00  0.00           C  
ATOM   1677  CD1 ILE   237     -60.567  72.234  33.951  1.00  0.00           C  
ATOM   1678  N   ASN   238     -61.513  73.920  28.240  1.00  0.00           N  
ATOM   1679  CA  ASN   238     -61.009  73.574  26.918  1.00  0.00           C  
ATOM   1680  C   ASN   238     -59.510  73.771  26.798  1.00  0.00           C  
ATOM   1681  O   ASN   238     -58.846  74.179  27.760  1.00  0.00           O  
ATOM   1682  CB  ASN   238     -61.758  74.336  25.836  1.00  0.00           C  
ATOM   1683  CG  ASN   238     -63.102  73.722  25.548  1.00  0.00           C  
ATOM   1684  OD1 ASN   238     -63.228  72.505  25.500  1.00  0.00           O  
ATOM   1685  ND2 ASN   238     -64.122  74.556  25.384  1.00  0.00           N  
ATOM   1686  N   GLN   239     -58.975  73.475  25.619  1.00  0.00           N  
ATOM   1687  CA  GLN   239     -57.545  73.573  25.412  1.00  0.00           C  
ATOM   1688  C   GLN   239     -57.021  74.965  25.766  1.00  0.00           C  
ATOM   1689  O   GLN   239     -57.515  75.972  25.255  1.00  0.00           O  
ATOM   1690  CB  GLN   239     -57.190  73.216  23.972  1.00  0.00           C  
ATOM   1691  CG  GLN   239     -55.704  72.941  23.796  1.00  0.00           C  
ATOM   1692  CD  GLN   239     -55.262  72.959  22.350  1.00  0.00           C  
ATOM   1693  OE1 GLN   239     -56.083  72.984  21.432  1.00  0.00           O  
ATOM   1694  NE2 GLN   239     -53.952  72.952  22.141  1.00  0.00           N  
ATOM   1695  N   ASN   240     -56.039  75.007  26.664  1.00  0.00           N  
ATOM   1696  CA  ASN   240     -55.389  76.255  27.103  1.00  0.00           C  
ATOM   1697  C   ASN   240     -56.274  77.196  27.936  1.00  0.00           C  
ATOM   1698  O   ASN   240     -55.911  78.349  28.182  1.00  0.00           O  
ATOM   1699  CB  ASN   240     -54.704  76.991  25.938  1.00  0.00           C  
ATOM   1700  CG  ASN   240     -53.561  76.120  25.439  1.00  0.00           C  
ATOM   1701  OD1 ASN   240     -53.670  75.460  24.407  1.00  0.00           O  
ATOM   1702  ND2 ASN   240     -52.399  76.071  26.145  1.00  0.00           N  
ATOM   1703  N   GLY   241     -57.426  76.694  28.369  1.00  0.00           N  
ATOM   1704  CA  GLY   241     -58.185  77.345  29.421  1.00  0.00           C  
ATOM   1705  C   GLY   241     -57.693  76.797  30.744  1.00  0.00           C  
ATOM   1706  O   GLY   241     -57.071  75.736  30.794  1.00  0.00           O  
ATOM   1707  N   GLU   242     -57.951  77.517  31.825  1.00  0.00           N  
ATOM   1708  CA  GLU   242     -57.470  77.074  33.120  1.00  0.00           C  
ATOM   1709  C   GLU   242     -58.535  77.201  34.189  1.00  0.00           C  
ATOM   1710  O   GLU   242     -59.143  78.265  34.355  1.00  0.00           O  
ATOM   1711  CB  GLU   242     -56.227  77.857  33.531  1.00  0.00           C  
ATOM   1712  CG  GLU   242     -55.623  77.391  34.857  1.00  0.00           C  
ATOM   1713  CD  GLU   242     -54.373  78.219  35.122  1.00  0.00           C  
ATOM   1714  OE1 GLU   242     -53.451  78.189  34.263  1.00  0.00           O  
ATOM   1715  OE2 GLU   242     -54.322  78.891  36.186  1.00  0.00           O  
ATOM   1716  N   LEU   243     -58.764  76.113  34.917  1.00  0.00           N  
ATOM   1717  CA  LEU   243     -59.753  76.093  35.988  1.00  0.00           C  
ATOM   1718  C   LEU   243     -59.062  75.850  37.324  1.00  0.00           C  
ATOM   1719  O   LEU   243     -58.775  74.709  37.686  1.00  0.00           O  
ATOM   1720  CB  LEU   243     -60.803  75.012  35.730  1.00  0.00           C  
ATOM   1721  CG  LEU   243     -61.461  74.398  36.968  1.00  0.00           C  
ATOM   1722  CD1 LEU   243     -62.193  75.462  37.771  1.00  0.00           C  
ATOM   1723  CD2 LEU   243     -62.407  73.274  36.573  1.00  0.00           C  
ATOM   1724  N   ARG   244     -58.798  76.928  38.054  1.00  0.00           N  
ATOM   1725  CA  ARG   244     -58.125  76.832  39.344  1.00  0.00           C  
ATOM   1726  C   ARG   244     -59.097  76.757  40.519  1.00  0.00           C  
ATOM   1727  O   ARG   244     -60.140  77.411  40.523  1.00  0.00           O  
ATOM   1728  CB  ARG   244     -57.166  78.010  39.534  1.00  0.00           C  
ATOM   1729  CG  ARG   244     -56.324  77.928  40.797  1.00  0.00           C  
ATOM   1730  CD  ARG   244     -55.366  79.103  40.899  1.00  0.00           C  
ATOM   1731  NE  ARG   244     -54.571  79.056  42.123  1.00  0.00           N  
ATOM   1732  CZ  ARG   244     -53.671  79.972  42.465  1.00  0.00           C  
ATOM   1733  NH1 ARG   244     -53.448  81.013  41.675  1.00  0.00           N  
ATOM   1734  NH2 ARG   244     -52.994  79.848  43.599  1.00  0.00           N  
ATOM   1735  N   VAL   245     -58.738  75.952  41.513  1.00  0.00           N  
ATOM   1736  CA  VAL   245     -59.549  75.779  42.715  1.00  0.00           C  
ATOM   1737  C   VAL   245     -58.662  75.887  43.939  1.00  0.00           C  
ATOM   1738  O   VAL   245     -57.848  75.008  44.187  1.00  0.00           O  
ATOM   1739  CB  VAL   245     -60.262  74.417  42.722  1.00  0.00           C  
ATOM   1740  CG1 VAL   245     -61.232  74.337  43.881  1.00  0.00           C  
ATOM   1741  CG2 VAL   245     -61.002  74.205  41.409  1.00  0.00           C  
ATOM   1742  N   HIS   246     -58.792  76.983  44.684  1.00  0.00           N  
ATOM   1743  CA  HIS   246     -57.966  77.191  45.865  1.00  0.00           C  
ATOM   1744  C   HIS   246     -58.374  76.270  46.992  1.00  0.00           C  
ATOM   1745  O   HIS   246     -59.441  75.638  46.949  1.00  0.00           O  
ATOM   1746  CB  HIS   246     -58.087  78.622  46.385  1.00  0.00           C  
ATOM   1747  CG  HIS   246     -57.573  79.643  45.414  1.00  0.00           C  
ATOM   1748  ND1 HIS   246     -57.702  81.006  45.587  1.00  0.00           N  
ATOM   1749  CD2 HIS   246     -56.916  79.499  44.240  1.00  0.00           C  
ATOM   1750  CE1 HIS   246     -57.163  81.648  44.596  1.00  0.00           C  
ATOM   1751  NE2 HIS   246     -56.672  80.760  43.753  1.00  0.00           N  
ATOM   1752  N   ALA   247     -57.528  76.239  48.016  1.00  0.00           N  
ATOM   1753  CA  ALA   247     -57.839  75.575  49.270  1.00  0.00           C  
ATOM   1754  C   ALA   247     -59.227  75.970  49.768  1.00  0.00           C  
ATOM   1755  O   ALA   247     -59.554  77.150  49.826  1.00  0.00           O  
ATOM   1756  CB  ALA   247     -56.794  75.929  50.302  1.00  0.00           C  
ATOM   1757  N   GLY   248     -60.041  74.975  50.114  1.00  0.00           N  
ATOM   1758  CA  GLY   248     -61.392  75.219  50.596  1.00  0.00           C  
ATOM   1759  C   GLY   248     -62.384  75.631  49.523  1.00  0.00           C  
ATOM   1760  O   GLY   248     -63.516  75.993  49.834  1.00  0.00           O  
ATOM   1761  N   GLY   249     -61.964  75.607  48.260  1.00  0.00           N  
ATOM   1762  CA  GLY   249     -62.879  75.876  47.168  1.00  0.00           C  
ATOM   1763  C   GLY   249     -63.449  74.565  46.667  1.00  0.00           C  
ATOM   1764  O   GLY   249     -62.894  73.502  46.933  1.00  0.00           O  
ATOM   1765  N   GLU   250     -64.557  74.624  45.941  1.00  0.00           N  
ATOM   1766  CA  GLU   250     -65.155  73.400  45.423  1.00  0.00           C  
ATOM   1767  C   GLU   250     -65.549  73.524  43.950  1.00  0.00           C  
ATOM   1768  O   GLU   250     -66.083  74.547  43.521  1.00  0.00           O  
ATOM   1769  CB  GLU   250     -66.366  72.996  46.271  1.00  0.00           C  
ATOM   1770  CG  GLU   250     -66.009  72.648  47.718  1.00  0.00           C  
ATOM   1771  CD  GLU   250     -67.294  72.268  48.440  1.00  0.00           C  
ATOM   1772  OE1 GLU   250     -68.373  72.310  47.791  1.00  0.00           O  
ATOM   1773  OE2 GLU   250     -67.214  71.931  49.652  1.00  0.00           O  
ATOM   1774  N   ALA   251     -65.267  72.478  43.181  1.00  0.00           N  
ATOM   1775  CA  ALA   251     -65.699  72.392  41.796  1.00  0.00           C  
ATOM   1776  C   ALA   251     -66.089  70.955  41.500  1.00  0.00           C  
ATOM   1777  O   ALA   251     -65.266  70.058  41.599  1.00  0.00           O  
ATOM   1778  CB  ALA   251     -64.591  72.830  40.853  1.00  0.00           C  
ATOM   1779  N   SER   252     -67.345  70.745  41.132  1.00  0.00           N  
ATOM   1780  CA  SER   252     -67.825  69.430  40.770  1.00  0.00           C  
ATOM   1781  C   SER   252     -68.260  69.398  39.307  1.00  0.00           C  
ATOM   1782  O   SER   252     -68.566  70.446  38.719  1.00  0.00           O  
ATOM   1783  CB  SER   252     -68.982  69.027  41.671  1.00  0.00           C  
ATOM   1784  OG  SER   252     -69.927  70.076  41.795  1.00  0.00           O  
ATOM   1785  N   ASP   253     -68.274  68.191  38.735  1.00  0.00           N  
ATOM   1786  CA  ASP   253     -68.670  67.969  37.351  1.00  0.00           C  
ATOM   1787  C   ASP   253     -67.797  68.777  36.404  1.00  0.00           C  
ATOM   1788  O   ASP   253     -68.276  69.408  35.453  1.00  0.00           O  
ATOM   1789  CB  ASP   253     -70.148  68.273  37.145  1.00  0.00           C  
ATOM   1790  CG  ASP   253     -71.039  67.194  37.717  1.00  0.00           C  
ATOM   1791  OD1 ASP   253     -70.729  66.006  37.508  1.00  0.00           O  
ATOM   1792  OD2 ASP   253     -72.039  67.529  38.384  1.00  0.00           O  
ATOM   1793  N   VAL   254     -66.505  68.755  36.687  1.00  0.00           N  
ATOM   1794  CA  VAL   254     -65.539  69.405  35.839  1.00  0.00           C  
ATOM   1795  C   VAL   254     -65.275  68.498  34.652  1.00  0.00           C  
ATOM   1796  O   VAL   254     -64.833  67.366  34.818  1.00  0.00           O  
ATOM   1797  CB  VAL   254     -64.235  69.658  36.601  1.00  0.00           C  
ATOM   1798  CG1 VAL   254     -63.150  70.162  35.659  1.00  0.00           C  
ATOM   1799  CG2 VAL   254     -64.482  70.635  37.749  1.00  0.00           C  
ATOM   1800  N   THR   255     -65.573  68.986  33.454  1.00  0.00           N  
ATOM   1801  CA  THR   255     -65.180  68.281  32.244  1.00  0.00           C  
ATOM   1802  C   THR   255     -63.912  68.920  31.738  1.00  0.00           C  
ATOM   1803  O   THR   255     -63.926  70.033  31.208  1.00  0.00           O  
ATOM   1804  CB  THR   255     -66.261  68.346  31.168  1.00  0.00           C  
ATOM   1805  OG1 THR   255     -67.454  67.713  31.654  1.00  0.00           O  
ATOM   1806  CG2 THR   255     -65.792  67.649  29.907  1.00  0.00           C  
ATOM   1807  N   GLN   256     -62.806  68.221  31.939  1.00  0.00           N  
ATOM   1808  CA  GLN   256     -61.498  68.724  31.567  1.00  0.00           C  
ATOM   1809  C   GLN   256     -61.085  68.097  30.246  1.00  0.00           C  
ATOM   1810  O   GLN   256     -60.692  66.924  30.204  1.00  0.00           O  
ATOM   1811  CB  GLN   256     -60.486  68.395  32.672  1.00  0.00           C  
ATOM   1812  CG  GLN   256     -59.040  68.689  32.314  1.00  0.00           C  
ATOM   1813  CD  GLN   256     -58.104  68.380  33.462  1.00  0.00           C  
ATOM   1814  OE1 GLN   256     -58.474  68.528  34.626  1.00  0.00           O  
ATOM   1815  NE2 GLN   256     -56.895  67.940  33.145  1.00  0.00           N  
ATOM   1816  N   ASN   257     -61.199  68.869  29.164  1.00  0.00           N  
ATOM   1817  CA  ASN   257     -60.805  68.392  27.841  1.00  0.00           C  
ATOM   1818  C   ASN   257     -59.309  68.448  27.675  1.00  0.00           C  
ATOM   1819  O   ASN   257     -58.608  69.071  28.491  1.00  0.00           O  
ATOM   1820  CB  ASN   257     -61.496  69.189  26.734  1.00  0.00           C  
ATOM   1821  CG  ASN   257     -62.985  68.945  26.702  1.00  0.00           C  
ATOM   1822  OD1 ASN   257     -63.446  67.827  26.955  1.00  0.00           O  
ATOM   1823  ND2 ASN   257     -63.754  69.988  26.425  1.00  0.00           N  
ATOM   1824  N   THR   258     -58.826  67.796  26.618  1.00  0.00           N  
ATOM   1825  CA  THR   258     -57.395  67.704  26.352  1.00  0.00           C  
ATOM   1826  C   THR   258     -56.765  69.077  26.266  1.00  0.00           C  
ATOM   1827  O   THR   258     -57.270  69.965  25.576  1.00  0.00           O  
ATOM   1828  CB  THR   258     -57.108  66.941  25.039  1.00  0.00           C  
ATOM   1829  OG1 THR   258     -57.793  65.689  25.064  1.00  0.00           O  
ATOM   1830  CG2 THR   258     -55.605  66.684  24.876  1.00  0.00           C  
ATOM   1831  N   GLY   259     -55.657  69.250  26.975  1.00  0.00           N  
ATOM   1832  CA  GLY   259     -54.971  70.524  26.987  1.00  0.00           C  
ATOM   1833  C   GLY   259     -55.548  71.499  27.990  1.00  0.00           C  
ATOM   1834  O   GLY   259     -55.044  72.612  28.140  1.00  0.00           O  
ATOM   1835  N   GLY   260     -56.608  71.088  28.680  1.00  0.00           N  
ATOM   1836  CA  GLY   260     -57.193  71.924  29.712  1.00  0.00           C  
ATOM   1837  C   GLY   260     -56.314  71.942  30.946  1.00  0.00           C  
ATOM   1838  O   GLY   260     -55.826  70.898  31.380  1.00  0.00           O  
ATOM   1839  N   ALA   261     -56.106  73.124  31.515  1.00  0.00           N  
ATOM   1840  CA  ALA   261     -55.255  73.256  32.695  1.00  0.00           C  
ATOM   1841  C   ALA   261     -56.063  73.248  33.990  1.00  0.00           C  
ATOM   1842  O   ALA   261     -57.015  74.022  34.147  1.00  0.00           O  
ATOM   1843  CB  ALA   261     -54.443  74.524  32.611  1.00  0.00           C  
ATOM   1844  N   LEU   262     -55.676  72.374  34.917  1.00  0.00           N  
ATOM   1845  CA  LEU   262     -56.266  72.369  36.259  1.00  0.00           C  
ATOM   1846  C   LEU   262     -55.195  72.730  37.268  1.00  0.00           C  
ATOM   1847  O   LEU   262     -54.139  72.096  37.336  1.00  0.00           O  
ATOM   1848  CB  LEU   262     -56.877  71.005  36.600  1.00  0.00           C  
ATOM   1849  CG  LEU   262     -57.397  70.766  38.024  1.00  0.00           C  
ATOM   1850  CD1 LEU   262     -58.638  71.596  38.313  1.00  0.00           C  
ATOM   1851  CD2 LEU   262     -57.673  69.283  38.264  1.00  0.00           C  
ATOM   1852  N   VAL   263     -55.457  73.774  38.037  1.00  0.00           N  
ATOM   1853  CA  VAL   263     -54.529  74.220  39.065  1.00  0.00           C  
ATOM   1854  C   VAL   263     -55.216  74.101  40.416  1.00  0.00           C  
ATOM   1855  O   VAL   263     -56.238  74.743  40.667  1.00  0.00           O  
ATOM   1856  CB  VAL   263     -54.103  75.662  38.808  1.00  0.00           C  
ATOM   1857  CG1 VAL   263     -53.261  76.183  39.955  1.00  0.00           C  
ATOM   1858  CG2 VAL   263     -53.337  75.737  37.505  1.00  0.00           C  
ATOM   1859  N   THR   264     -54.681  73.248  41.278  1.00  0.00           N  
ATOM   1860  CA  THR   264     -55.315  73.029  42.568  1.00  0.00           C  
ATOM   1861  C   THR   264     -54.371  72.326  43.551  1.00  0.00           C  
ATOM   1862  O   THR   264     -53.175  72.179  43.292  1.00  0.00           O  
ATOM   1863  CB  THR   264     -56.638  72.245  42.401  1.00  0.00           C  
ATOM   1864  OG1 THR   264     -57.405  72.315  43.604  1.00  0.00           O  
ATOM   1865  CG2 THR   264     -56.379  70.789  42.025  1.00  0.00           C  
ATOM   1866  N   SER   265     -54.909  71.910  44.690  1.00  0.00           N  
ATOM   1867  CA  SER   265     -54.109  71.207  45.676  1.00  0.00           C  
ATOM   1868  C   SER   265     -55.002  70.245  46.429  1.00  0.00           C  
ATOM   1869  O   SER   265     -56.210  70.165  46.175  1.00  0.00           O  
ATOM   1870  CB  SER   265     -53.471  72.194  46.651  1.00  0.00           C  
ATOM   1871  OG  SER   265     -54.465  72.740  47.501  1.00  0.00           O  
ATOM   1872  N   THR   266     -54.413  69.533  47.380  1.00  0.00           N  
ATOM   1873  CA  THR   266     -55.139  68.494  48.093  1.00  0.00           C  
ATOM   1874  C   THR   266     -56.057  69.112  49.134  1.00  0.00           C  
ATOM   1875  O   THR   266     -56.859  68.424  49.750  1.00  0.00           O  
ATOM   1876  CB  THR   266     -54.173  67.470  48.715  1.00  0.00           C  
ATOM   1877  OG1 THR   266     -53.090  68.163  49.336  1.00  0.00           O  
ATOM   1878  CG2 THR   266     -53.588  66.573  47.640  1.00  0.00           C  
ATOM   1879  N   ALA   267     -55.948  70.423  49.317  1.00  0.00           N  
ATOM   1880  CA  ALA   267     -56.831  71.146  50.233  1.00  0.00           C  
ATOM   1881  C   ALA   267     -58.104  71.653  49.539  1.00  0.00           C  
ATOM   1882  O   ALA   267     -58.932  72.317  50.158  1.00  0.00           O  
ATOM   1883  CB  ALA   267     -56.081  72.310  50.897  1.00  0.00           C  
ATOM   1884  N   ALA   268     -58.256  71.341  48.256  1.00  0.00           N  
ATOM   1885  CA  ALA   268     -59.455  71.742  47.513  1.00  0.00           C  
ATOM   1886  C   ALA   268     -60.336  70.536  47.207  1.00  0.00           C  
ATOM   1887  O   ALA   268     -59.920  69.388  47.379  1.00  0.00           O  
ATOM   1888  CB  ALA   268     -59.069  72.460  46.214  1.00  0.00           C  
ATOM   1889  N   THR   269     -61.554  70.798  46.750  1.00  0.00           N  
ATOM   1890  CA  THR   269     -62.445  69.730  46.304  1.00  0.00           C  
ATOM   1891  C   THR   269     -62.739  69.873  44.815  1.00  0.00           C  
ATOM   1892  O   THR   269     -63.311  70.871  44.381  1.00  0.00           O  
ATOM   1893  CB  THR   269     -63.769  69.761  47.051  1.00  0.00           C  
ATOM   1894  OG1 THR   269     -63.510  69.724  48.459  1.00  0.00           O  
ATOM   1895  CG2 THR   269     -64.632  68.560  46.643  1.00  0.00           C  
ATOM   1896  N   VAL   270     -62.329  68.886  44.026  1.00  0.00           N  
ATOM   1897  CA  VAL   270     -62.517  68.936  42.585  1.00  0.00           C  
ATOM   1898  C   VAL   270     -62.899  67.550  42.087  1.00  0.00           C  
ATOM   1899  O   VAL   270     -62.174  66.593  42.322  1.00  0.00           O  
ATOM   1900  CB  VAL   270     -61.221  69.402  41.866  1.00  0.00           C  
ATOM   1901  CG1 VAL   270     -61.476  69.631  40.394  1.00  0.00           C  
ATOM   1902  CG2 VAL   270     -60.667  70.667  42.506  1.00  0.00           C  
ATOM   1903  N   THR   271     -64.051  67.428  41.429  1.00  0.00           N  
ATOM   1904  CA  THR   271     -64.435  66.155  40.815  1.00  0.00           C  
ATOM   1905  C   THR   271     -64.868  66.338  39.354  1.00  0.00           C  
ATOM   1906  O   THR   271     -65.449  67.367  38.989  1.00  0.00           O  
ATOM   1907  CB  THR   271     -65.565  65.444  41.596  1.00  0.00           C  
ATOM   1908  OG1 THR   271     -66.729  66.275  41.621  1.00  0.00           O  
ATOM   1909  CG2 THR   271     -65.140  65.138  43.021  1.00  0.00           C  
ATOM   1910  N   GLY   272     -64.573  65.342  38.522  1.00  0.00           N  
ATOM   1911  CA  GLY   272     -65.069  65.332  37.158  1.00  0.00           C  
ATOM   1912  C   GLY   272     -64.472  64.253  36.282  1.00  0.00           C  
ATOM   1913  O   GLY   272     -64.174  63.146  36.739  1.00  0.00           O  
ATOM   1914  N   THR   273     -64.301  64.575  35.007  1.00  0.00           N  
ATOM   1915  CA  THR   273     -63.657  63.669  34.060  1.00  0.00           C  
ATOM   1916  C   THR   273     -62.612  64.407  33.260  1.00  0.00           C  
ATOM   1917  O   THR   273     -62.787  65.568  32.911  1.00  0.00           O  
ATOM   1918  CB  THR   273     -64.661  63.066  33.062  1.00  0.00           C  
ATOM   1919  OG1 THR   273     -65.487  64.120  32.535  1.00  0.00           O  
ATOM   1920  CG2 THR   273     -65.535  62.039  33.750  1.00  0.00           C  
ATOM   1921  N   ASN   274     -61.517  63.738  32.965  1.00  0.00           N  
ATOM   1922  CA  ASN   274     -60.564  64.300  32.029  1.00  0.00           C  
ATOM   1923  C   ASN   274     -60.407  63.307  30.898  1.00  0.00           C  
ATOM   1924  O   ASN   274     -61.206  62.371  30.779  1.00  0.00           O  
ATOM   1925  CB  ASN   274     -59.229  64.629  32.706  1.00  0.00           C  
ATOM   1926  CG  ASN   274     -58.674  63.468  33.512  1.00  0.00           C  
ATOM   1927  OD1 ASN   274     -58.687  62.313  33.068  1.00  0.00           O  
ATOM   1928  ND2 ASN   274     -58.167  63.772  34.708  1.00  0.00           N  
ATOM   1929  N   ARG   275     -59.373  63.486  30.086  1.00  0.00           N  
ATOM   1930  CA  ARG   275     -59.184  62.633  28.922  1.00  0.00           C  
ATOM   1931  C   ARG   275     -58.769  61.214  29.315  1.00  0.00           C  
ATOM   1932  O   ARG   275     -58.637  60.345  28.462  1.00  0.00           O  
ATOM   1933  CB  ARG   275     -58.164  63.251  27.962  1.00  0.00           C  
ATOM   1934  CG  ARG   275     -56.761  63.430  28.529  1.00  0.00           C  
ATOM   1935  CD  ARG   275     -55.805  63.780  27.402  1.00  0.00           C  
ATOM   1936  NE  ARG   275     -54.524  64.309  27.852  1.00  0.00           N  
ATOM   1937  CZ  ARG   275     -53.481  63.556  28.193  1.00  0.00           C  
ATOM   1938  NH1 ARG   275     -53.573  62.232  28.159  1.00  0.00           N  
ATOM   1939  NH2 ARG   275     -52.347  64.128  28.583  1.00  0.00           N  
ATOM   1940  N   LEU   276     -58.576  60.981  30.608  1.00  0.00           N  
ATOM   1941  CA  LEU   276     -58.213  59.656  31.084  1.00  0.00           C  
ATOM   1942  C   LEU   276     -59.316  59.039  31.926  1.00  0.00           C  
ATOM   1943  O   LEU   276     -59.158  57.939  32.446  1.00  0.00           O  
ATOM   1944  CB  LEU   276     -56.912  59.706  31.884  1.00  0.00           C  
ATOM   1945  CG  LEU   276     -55.652  60.006  31.071  1.00  0.00           C  
ATOM   1946  CD1 LEU   276     -54.390  59.720  31.884  1.00  0.00           C  
ATOM   1947  CD2 LEU   276     -55.655  59.199  29.775  1.00  0.00           C  
ATOM   1948  N   GLY   277     -60.433  59.744  32.066  1.00  0.00           N  
ATOM   1949  CA  GLY   277     -61.571  59.212  32.801  1.00  0.00           C  
ATOM   1950  C   GLY   277     -61.882  60.020  34.043  1.00  0.00           C  
ATOM   1951  O   GLY   277     -61.475  61.180  34.165  1.00  0.00           O  
ATOM   1952  N   ALA   278     -62.606  59.408  34.970  1.00  0.00           N  
ATOM   1953  CA  ALA   278     -62.962  60.066  36.221  1.00  0.00           C  
ATOM   1954  C   ALA   278     -61.706  60.423  36.993  1.00  0.00           C  
ATOM   1955  O   ALA   278     -60.696  59.726  36.907  1.00  0.00           O  
ATOM   1956  CB  ALA   278     -63.854  59.174  37.063  1.00  0.00           C  
ATOM   1957  N   PHE   279     -61.778  61.530  37.720  1.00  0.00           N  
ATOM   1958  CA  PHE   279     -60.693  61.971  38.577  1.00  0.00           C  
ATOM   1959  C   PHE   279     -61.323  62.725  39.721  1.00  0.00           C  
ATOM   1960  O   PHE   279     -62.452  63.199  39.609  1.00  0.00           O  
ATOM   1961  CB  PHE   279     -59.700  62.873  37.828  1.00  0.00           C  
ATOM   1962  CG  PHE   279     -60.183  64.290  37.622  1.00  0.00           C  
ATOM   1963  CD1 PHE   279     -59.927  65.277  38.569  1.00  0.00           C  
ATOM   1964  CD2 PHE   279     -60.876  64.638  36.473  1.00  0.00           C  
ATOM   1965  CE1 PHE   279     -60.370  66.569  38.383  1.00  0.00           C  
ATOM   1966  CE2 PHE   279     -61.315  65.935  36.277  1.00  0.00           C  
ATOM   1967  CZ  PHE   279     -61.060  66.901  37.232  1.00  0.00           C  
ATOM   1968  N   SER   280     -60.584  62.847  40.814  1.00  0.00           N  
ATOM   1969  CA  SER   280     -61.102  63.511  41.995  1.00  0.00           C  
ATOM   1970  C   SER   280     -59.991  64.037  42.880  1.00  0.00           C  
ATOM   1971  O   SER   280     -58.896  63.493  42.922  1.00  0.00           O  
ATOM   1972  CB  SER   280     -61.969  62.555  42.795  1.00  0.00           C  
ATOM   1973  OG  SER   280     -61.236  61.381  43.086  1.00  0.00           O  
ATOM   1974  N   VAL   281     -60.286  65.142  43.544  1.00  0.00           N  
ATOM   1975  CA  VAL   281     -59.495  65.636  44.647  1.00  0.00           C  
ATOM   1976  C   VAL   281     -60.539  65.823  45.727  1.00  0.00           C  
ATOM   1977  O   VAL   281     -61.345  66.760  45.679  1.00  0.00           O  
ATOM   1978  CB  VAL   281     -58.820  66.977  44.336  1.00  0.00           C  
ATOM   1979  CG1 VAL   281     -57.891  67.363  45.463  1.00  0.00           C  
ATOM   1980  CG2 VAL   281     -58.045  66.903  43.022  1.00  0.00           C  
ATOM   1981  N   VAL   282     -60.550  64.888  46.672  1.00  0.00           N  
ATOM   1982  CA  VAL   282     -61.567  64.844  47.710  1.00  0.00           C  
ATOM   1983  C   VAL   282     -60.942  64.511  49.070  1.00  0.00           C  
ATOM   1984  O   VAL   282     -60.198  63.531  49.198  1.00  0.00           O  
ATOM   1985  CB  VAL   282     -62.637  63.785  47.366  1.00  0.00           C  
ATOM   1986  CG1 VAL   282     -63.516  63.498  48.558  1.00  0.00           C  
ATOM   1987  CG2 VAL   282     -63.475  64.249  46.209  1.00  0.00           C  
ATOM   1988  N   GLU   283     -61.244  65.339  50.071  1.00  0.00           N  
ATOM   1989  CA  GLU   283     -60.858  65.088  51.463  1.00  0.00           C  
ATOM   1990  C   GLU   283     -59.385  64.737  51.593  1.00  0.00           C  
ATOM   1991  O   GLU   283     -59.023  63.758  52.248  1.00  0.00           O  
ATOM   1992  CB  GLU   283     -61.743  63.977  52.087  1.00  0.00           C  
ATOM   1993  CG  GLU   283     -63.230  64.336  52.136  1.00  0.00           C  
ATOM   1994  CD  GLU   283     -63.976  63.162  52.752  1.00  0.00           C  
ATOM   1995  OE1 GLU   283     -63.300  62.186  53.175  1.00  0.00           O  
ATOM   1996  OE2 GLU   283     -65.234  63.226  52.809  1.00  0.00           O  
ATOM   1997  N   GLY   284     -58.543  65.523  50.934  1.00  0.00           N  
ATOM   1998  CA  GLY   284     -57.107  65.376  51.052  1.00  0.00           C  
ATOM   1999  C   GLY   284     -56.510  64.335  50.132  1.00  0.00           C  
ATOM   2000  O   GLY   284     -55.315  64.065  50.200  1.00  0.00           O  
ATOM   2001  N   LYS   285     -57.332  63.747  49.269  1.00  0.00           N  
ATOM   2002  CA  LYS   285     -56.847  62.681  48.389  1.00  0.00           C  
ATOM   2003  C   LYS   285     -57.149  62.943  46.905  1.00  0.00           C  
ATOM   2004  O   LYS   285     -58.291  63.208  46.525  1.00  0.00           O  
ATOM   2005  CB  LYS   285     -57.435  61.343  48.834  1.00  0.00           C  
ATOM   2006  CG  LYS   285     -57.309  60.226  47.823  1.00  0.00           C  
ATOM   2007  CD  LYS   285     -55.934  59.611  47.803  1.00  0.00           C  
ATOM   2008  CE  LYS   285     -56.018  58.148  47.364  1.00  0.00           C  
ATOM   2009  NZ  LYS   285     -56.592  58.000  45.999  1.00  0.00           N  
ATOM   2010  N   ALA   286     -56.115  62.867  46.076  1.00  0.00           N  
ATOM   2011  CA  ALA   286     -56.255  63.045  44.628  1.00  0.00           C  
ATOM   2012  C   ALA   286     -56.118  61.722  43.874  1.00  0.00           C  
ATOM   2013  O   ALA   286     -55.317  60.865  44.247  1.00  0.00           O  
ATOM   2014  CB  ALA   286     -55.223  64.062  44.109  1.00  0.00           C  
ATOM   2015  N   ASP   287     -56.899  61.553  42.816  1.00  0.00           N  
ATOM   2016  CA  ASP   287     -56.758  60.379  41.962  1.00  0.00           C  
ATOM   2017  C   ASP   287     -57.049  60.712  40.494  1.00  0.00           C  
ATOM   2018  O   ASP   287     -58.069  61.334  40.183  1.00  0.00           O  
ATOM   2019  CB  ASP   287     -57.666  59.238  42.444  1.00  0.00           C  
ATOM   2020  CG  ASP   287     -57.514  57.971  41.607  1.00  0.00           C  
ATOM   2021  OD1 ASP   287     -56.390  57.668  41.154  1.00  0.00           O  
ATOM   2022  OD2 ASP   287     -58.523  57.274  41.392  1.00  0.00           O  
ATOM   2023  N   ASN   288     -56.141  60.288  39.612  1.00  0.00           N  
ATOM   2024  CA  ASN   288     -56.267  60.444  38.158  1.00  0.00           C  
ATOM   2025  C   ASN   288     -56.249  61.897  37.681  1.00  0.00           C  
ATOM   2026  O   ASN   288     -56.822  62.239  36.646  1.00  0.00           O  
ATOM   2027  CB  ASN   288     -57.490  59.696  37.606  1.00  0.00           C  
ATOM   2028  CG  ASN   288     -57.449  59.543  36.089  1.00  0.00           C  
ATOM   2029  OD1 ASN   288     -56.371  59.444  35.490  1.00  0.00           O  
ATOM   2030  ND2 ASN   288     -58.621  59.544  35.462  1.00  0.00           N  
ATOM   2031  N   VAL   289     -55.582  62.753  38.439  1.00  0.00           N  
ATOM   2032  CA  VAL   289     -55.405  64.126  38.021  1.00  0.00           C  
ATOM   2033  C   VAL   289     -54.480  64.163  36.794  1.00  0.00           C  
ATOM   2034  O   VAL   289     -53.424  63.530  36.771  1.00  0.00           O  
ATOM   2035  CB  VAL   289     -54.885  65.006  39.178  1.00  0.00           C  
ATOM   2036  CG1 VAL   289     -54.415  66.342  38.661  1.00  0.00           C  
ATOM   2037  CG2 VAL   289     -55.986  65.189  40.234  1.00  0.00           C  
ATOM   2038  N   VAL   290     -54.910  64.865  35.750  1.00  0.00           N  
ATOM   2039  CA  VAL   290     -54.074  65.046  34.571  1.00  0.00           C  
ATOM   2040  C   VAL   290     -53.641  66.500  34.534  1.00  0.00           C  
ATOM   2041  O   VAL   290     -54.472  67.412  34.640  1.00  0.00           O  
ATOM   2042  CB  VAL   290     -54.826  64.664  33.277  1.00  0.00           C  
ATOM   2043  CG1 VAL   290     -54.097  65.201  32.028  1.00  0.00           C  
ATOM   2044  CG2 VAL   290     -55.004  63.156  33.202  1.00  0.00           C  
ATOM   2045  N   LEU   291     -52.336  66.705  34.397  1.00  0.00           N  
ATOM   2046  CA  LEU   291     -51.735  68.019  34.513  1.00  0.00           C  
ATOM   2047  C   LEU   291     -50.959  68.394  33.268  1.00  0.00           C  
ATOM   2048  O   LEU   291     -49.899  67.839  33.012  1.00  0.00           O  
ATOM   2049  CB  LEU   291     -50.771  68.036  35.696  1.00  0.00           C  
ATOM   2050  CG  LEU   291     -51.357  67.783  37.080  1.00  0.00           C  
ATOM   2051  CD1 LEU   291     -50.209  67.637  38.089  1.00  0.00           C  
ATOM   2052  CD2 LEU   291     -52.291  68.906  37.471  1.00  0.00           C  
ATOM   2053  N   GLU   292     -51.470  69.357  32.509  1.00  0.00           N  
ATOM   2054  CA  GLU   292     -50.767  69.842  31.324  1.00  0.00           C  
ATOM   2055  C   GLU   292     -51.090  71.312  31.083  1.00  0.00           C  
ATOM   2056  O   GLU   292     -52.028  71.841  31.674  1.00  0.00           O  
ATOM   2057  CB  GLU   292     -51.139  68.991  30.108  1.00  0.00           C  
ATOM   2058  CG  GLU   292     -52.644  68.826  29.905  1.00  0.00           C  
ATOM   2059  CD  GLU   292     -53.007  67.629  29.032  1.00  0.00           C  
ATOM   2060  OE1 GLU   292     -52.105  66.877  28.597  1.00  0.00           O  
ATOM   2061  OE2 GLU   292     -54.210  67.432  28.784  1.00  0.00           O  
ATOM   2062  N   ASN   293     -50.292  71.973  30.247  1.00  0.00           N  
ATOM   2063  CA  ASN   293     -50.593  73.334  29.792  1.00  0.00           C  
ATOM   2064  C   ASN   293     -50.773  74.361  30.887  1.00  0.00           C  
ATOM   2065  O   ASN   293     -51.644  75.230  30.790  1.00  0.00           O  
ATOM   2066  CB  ASN   293     -51.862  73.352  28.948  1.00  0.00           C  
ATOM   2067  CG  ASN   293     -51.586  73.150  27.497  1.00  0.00           C  
ATOM   2068  OD1 ASN   293     -50.433  73.207  27.061  1.00  0.00           O  
ATOM   2069  ND2 ASN   293     -52.641  72.927  26.724  1.00  0.00           N  
ATOM   2070  N   GLY   294     -49.967  74.268  31.932  1.00  0.00           N  
ATOM   2071  CA  GLY   294     -50.115  75.183  33.040  1.00  0.00           C  
ATOM   2072  C   GLY   294     -50.820  74.540  34.212  1.00  0.00           C  
ATOM   2073  O   GLY   294     -50.867  75.127  35.295  1.00  0.00           O  
ATOM   2074  N   GLY   295     -51.366  73.340  34.004  1.00  0.00           N  
ATOM   2075  CA  GLY   295     -51.954  72.581  35.097  1.00  0.00           C  
ATOM   2076  C   GLY   295     -50.941  72.360  36.212  1.00  0.00           C  
ATOM   2077  O   GLY   295     -49.728  72.296  35.971  1.00  0.00           O  
ATOM   2078  N   ARG   296     -51.429  72.263  37.441  1.00  0.00           N  
ATOM   2079  CA  ARG   296     -50.551  72.075  38.584  1.00  0.00           C  
ATOM   2080  C   ARG   296     -51.311  71.522  39.779  1.00  0.00           C  
ATOM   2081  O   ARG   296     -52.422  71.969  40.073  1.00  0.00           O  
ATOM   2082  CB  ARG   296     -49.880  73.387  38.964  1.00  0.00           C  
ATOM   2083  CG  ARG   296     -48.906  73.264  40.137  1.00  0.00           C  
ATOM   2084  CD  ARG   296     -48.262  74.613  40.458  1.00  0.00           C  
ATOM   2085  NE  ARG   296     -47.447  74.552  41.660  1.00  0.00           N  
ATOM   2086  CZ  ARG   296     -46.208  75.024  41.745  1.00  0.00           C  
ATOM   2087  NH1 ARG   296     -45.650  75.612  40.695  1.00  0.00           N  
ATOM   2088  NH2 ARG   296     -45.530  74.911  42.882  1.00  0.00           N  
ATOM   2089  N   LEU   297     -50.715  70.537  40.444  1.00  0.00           N  
ATOM   2090  CA  LEU   297     -51.285  69.945  41.653  1.00  0.00           C  
ATOM   2091  C   LEU   297     -50.260  70.001  42.770  1.00  0.00           C  
ATOM   2092  O   LEU   297     -49.157  69.478  42.629  1.00  0.00           O  
ATOM   2093  CB  LEU   297     -51.687  68.486  41.418  1.00  0.00           C  
ATOM   2094  CG  LEU   297     -52.186  67.743  42.669  1.00  0.00           C  
ATOM   2095  CD1 LEU   297     -53.479  68.349  43.204  1.00  0.00           C  
ATOM   2096  CD2 LEU   297     -52.385  66.267  42.370  1.00  0.00           C  
ATOM   2097  N   ASP   298     -50.610  70.659  43.865  1.00  0.00           N  
ATOM   2098  CA  ASP   298     -49.752  70.675  45.039  1.00  0.00           C  
ATOM   2099  C   ASP   298     -50.253  69.609  45.997  1.00  0.00           C  
ATOM   2100  O   ASP   298     -51.405  69.648  46.428  1.00  0.00           O  
ATOM   2101  CB  ASP   298     -49.782  72.037  45.734  1.00  0.00           C  
ATOM   2102  CG  ASP   298     -49.215  73.154  44.872  1.00  0.00           C  
ATOM   2103  OD1 ASP   298     -48.501  72.866  43.897  1.00  0.00           O  
ATOM   2104  OD2 ASP   298     -49.482  74.329  45.177  1.00  0.00           O  
ATOM   2105  N   VAL   299     -49.398  68.643  46.311  1.00  0.00           N  
ATOM   2106  CA  VAL   299     -49.740  67.640  47.308  1.00  0.00           C  
ATOM   2107  C   VAL   299     -49.150  68.069  48.645  1.00  0.00           C  
ATOM   2108  O   VAL   299     -47.939  68.049  48.853  1.00  0.00           O  
ATOM   2109  CB  VAL   299     -49.294  66.223  46.886  1.00  0.00           C  
ATOM   2110  CG1 VAL   299     -49.655  65.203  47.948  1.00  0.00           C  
ATOM   2111  CG2 VAL   299     -49.956  65.857  45.570  1.00  0.00           C  
ATOM   2112  N   LEU   300     -50.026  68.503  49.536  1.00  0.00           N  
ATOM   2113  CA  LEU   300     -49.603  69.053  50.810  1.00  0.00           C  
ATOM   2114  C   LEU   300     -49.233  67.969  51.816  1.00  0.00           C  
ATOM   2115  O   LEU   300     -49.535  66.787  51.634  1.00  0.00           O  
ATOM   2116  CB  LEU   300     -50.702  69.943  51.380  1.00  0.00           C  
ATOM   2117  CG  LEU   300     -51.238  71.010  50.419  1.00  0.00           C  
ATOM   2118  CD1 LEU   300     -52.253  71.885  51.123  1.00  0.00           C  
ATOM   2119  CD2 LEU   300     -50.105  71.849  49.853  1.00  0.00           C  
ATOM   2120  N   SER   301     -48.569  68.394  52.877  1.00  0.00           N  
ATOM   2121  CA  SER   301     -48.130  67.495  53.927  1.00  0.00           C  
ATOM   2122  C   SER   301     -49.299  66.690  54.492  1.00  0.00           C  
ATOM   2123  O   SER   301     -50.312  67.258  54.913  1.00  0.00           O  
ATOM   2124  CB  SER   301     -47.458  68.297  55.043  1.00  0.00           C  
ATOM   2125  OG  SER   301     -47.042  67.431  56.082  1.00  0.00           O  
ATOM   2126  N   GLY   302     -49.156  65.369  54.487  1.00  0.00           N  
ATOM   2127  CA  GLY   302     -50.165  64.498  55.053  1.00  0.00           C  
ATOM   2128  C   GLY   302     -51.175  64.015  54.030  1.00  0.00           C  
ATOM   2129  O   GLY   302     -52.098  63.267  54.358  1.00  0.00           O  
ATOM   2130  N   HIS   303     -50.990  64.420  52.780  1.00  0.00           N  
ATOM   2131  CA  HIS   303     -51.964  64.095  51.748  1.00  0.00           C  
ATOM   2132  C   HIS   303     -51.394  63.279  50.612  1.00  0.00           C  
ATOM   2133  O   HIS   303     -50.182  63.084  50.521  1.00  0.00           O  
ATOM   2134  CB  HIS   303     -52.668  65.365  51.280  1.00  0.00           C  
ATOM   2135  CG  HIS   303     -53.535  65.956  52.349  1.00  0.00           C  
ATOM   2136  ND1 HIS   303     -53.505  67.289  52.690  1.00  0.00           N  
ATOM   2137  CD2 HIS   303     -54.418  65.373  53.187  1.00  0.00           C  
ATOM   2138  CE1 HIS   303     -54.344  67.501  53.689  1.00  0.00           C  
ATOM   2139  NE2 HIS   303     -54.920  66.354  54.003  1.00  0.00           N  
ATOM   2140  N   THR   304     -52.277  62.791  49.750  1.00  0.00           N  
ATOM   2141  CA  THR   304     -51.898  61.768  48.788  1.00  0.00           C  
ATOM   2142  C   THR   304     -52.491  62.015  47.403  1.00  0.00           C  
ATOM   2143  O   THR   304     -53.628  62.466  47.277  1.00  0.00           O  
ATOM   2144  CB  THR   304     -52.347  60.367  49.282  1.00  0.00           C  
ATOM   2145  OG1 THR   304     -51.886  60.165  50.624  1.00  0.00           O  
ATOM   2146  CG2 THR   304     -51.781  59.267  48.393  1.00  0.00           C  
ATOM   2147  N   ALA   305     -51.712  61.708  46.370  1.00  0.00           N  
ATOM   2148  CA  ALA   305     -52.213  61.684  45.003  1.00  0.00           C  
ATOM   2149  C   ALA   305     -51.814  60.366  44.342  1.00  0.00           C  
ATOM   2150  O   ALA   305     -50.658  59.938  44.427  1.00  0.00           O  
ATOM   2151  CB  ALA   305     -51.656  62.864  44.212  1.00  0.00           C  
ATOM   2152  N   THR   306     -52.772  59.756  43.653  1.00  0.00           N  
ATOM   2153  CA  THR   306     -52.541  58.506  42.947  1.00  0.00           C  
ATOM   2154  C   THR   306     -52.841  58.682  41.461  1.00  0.00           C  
ATOM   2155  O   THR   306     -53.730  59.448  41.085  1.00  0.00           O  
ATOM   2156  CB  THR   306     -53.414  57.368  43.509  1.00  0.00           C  
ATOM   2157  OG1 THR   306     -54.794  57.750  43.455  1.00  0.00           O  
ATOM   2158  CG2 THR   306     -53.031  57.066  44.949  1.00  0.00           C  
ATOM   2159  N   ARG   307     -52.083  57.978  40.627  1.00  0.00           N  
ATOM   2160  CA  ARG   307     -52.246  58.022  39.173  1.00  0.00           C  
ATOM   2161  C   ARG   307     -52.248  59.427  38.562  1.00  0.00           C  
ATOM   2162  O   ARG   307     -53.098  59.743  37.729  1.00  0.00           O  
ATOM   2163  CB  ARG   307     -53.503  57.254  38.744  1.00  0.00           C  
ATOM   2164  CG  ARG   307     -53.579  55.836  39.286  1.00  0.00           C  
ATOM   2165  CD  ARG   307     -54.888  55.167  38.901  1.00  0.00           C  
ATOM   2166  NE  ARG   307     -54.968  53.796  39.396  1.00  0.00           N  
ATOM   2167  CZ  ARG   307     -56.030  53.010  39.251  1.00  0.00           C  
ATOM   2168  NH1 ARG   307     -57.109  53.459  38.624  1.00  0.00           N  
ATOM   2169  NH2 ARG   307     -56.015  51.775  39.734  1.00  0.00           N  
ATOM   2170  N   THR   308     -51.300  60.263  38.974  1.00  0.00           N  
ATOM   2171  CA  THR   308     -51.184  61.605  38.430  1.00  0.00           C  
ATOM   2172  C   THR   308     -50.405  61.559  37.126  1.00  0.00           C  
ATOM   2173  O   THR   308     -49.288  61.043  37.079  1.00  0.00           O  
ATOM   2174  CB  THR   308     -50.473  62.559  39.396  1.00  0.00           C  
ATOM   2175  OG1 THR   308     -51.171  62.582  40.647  1.00  0.00           O  
ATOM   2176  CG2 THR   308     -50.441  63.956  38.817  1.00  0.00           C  
ATOM   2177  N   LEU   309     -51.006  62.087  36.065  1.00  0.00           N  
ATOM   2178  CA  LEU   309     -50.322  62.209  34.782  1.00  0.00           C  
ATOM   2179  C   LEU   309     -49.747  63.634  34.647  1.00  0.00           C  
ATOM   2180  O   LEU   309     -50.469  64.623  34.748  1.00  0.00           O  
ATOM   2181  CB  LEU   309     -51.281  61.857  33.644  1.00  0.00           C  
ATOM   2182  CG  LEU   309     -50.660  62.007  32.254  1.00  0.00           C  
ATOM   2183  CD1 LEU   309     -49.507  61.051  31.955  1.00  0.00           C  
ATOM   2184  CD2 LEU   309     -51.621  61.778  31.089  1.00  0.00           C  
ATOM   2185  N   VAL   310     -48.437  63.746  34.479  1.00  0.00           N  
ATOM   2186  CA  VAL   310     -47.821  65.060  34.381  1.00  0.00           C  
ATOM   2187  C   VAL   310     -47.233  65.255  32.995  1.00  0.00           C  
ATOM   2188  O   VAL   310     -46.144  64.760  32.704  1.00  0.00           O  
ATOM   2189  CB  VAL   310     -46.722  65.248  35.426  1.00  0.00           C  
ATOM   2190  CG1 VAL   310     -46.334  66.713  35.518  1.00  0.00           C  
ATOM   2191  CG2 VAL   310     -47.188  64.729  36.789  1.00  0.00           C  
ATOM   2192  N   ASP   311     -47.958  65.979  32.146  1.00  0.00           N  
ATOM   2193  CA  ASP   311     -47.553  66.160  30.760  1.00  0.00           C  
ATOM   2194  C   ASP   311     -47.041  67.539  30.461  1.00  0.00           C  
ATOM   2195  O   ASP   311     -46.774  68.324  31.360  1.00  0.00           O  
ATOM   2196  CB  ASP   311     -48.704  65.866  29.809  1.00  0.00           C  
ATOM   2197  CG  ASP   311     -48.959  64.404  29.677  1.00  0.00           C  
ATOM   2198  OD1 ASP   311     -48.117  63.637  30.187  1.00  0.00           O  
ATOM   2199  OD2 ASP   311     -49.981  64.023  29.073  1.00  0.00           O  
ATOM   2200  N   ASP   312     -46.934  67.821  29.170  1.00  0.00           N  
ATOM   2201  CA  ASP   312     -46.274  69.017  28.692  1.00  0.00           C  
ATOM   2202  C   ASP   312     -46.858  70.276  29.319  1.00  0.00           C  
ATOM   2203  O   ASP   312     -47.995  70.637  29.047  1.00  0.00           O  
ATOM   2204  CB  ASP   312     -46.357  69.087  27.169  1.00  0.00           C  
ATOM   2205  CG  ASP   312     -45.418  70.129  26.587  1.00  0.00           C  
ATOM   2206  OD1 ASP   312     -44.440  70.500  27.281  1.00  0.00           O  
ATOM   2207  OD2 ASP   312     -45.659  70.576  25.444  1.00  0.00           O  
ATOM   2208  N   GLY   313     -46.072  70.932  30.164  1.00  0.00           N  
ATOM   2209  CA  GLY   313     -46.514  72.145  30.820  1.00  0.00           C  
ATOM   2210  C   GLY   313     -47.215  71.878  32.139  1.00  0.00           C  
ATOM   2211  O   GLY   313     -47.639  72.810  32.825  1.00  0.00           O  
ATOM   2212  N   GLY   314     -47.345  70.605  32.497  1.00  0.00           N  
ATOM   2213  CA  GLY   314     -47.890  70.238  33.790  1.00  0.00           C  
ATOM   2214  C   GLY   314     -46.858  70.263  34.909  1.00  0.00           C  
ATOM   2215  O   GLY   314     -45.673  69.982  34.692  1.00  0.00           O  
ATOM   2216  N   THR   315     -47.307  70.614  36.110  1.00  0.00           N  
ATOM   2217  CA  THR   315     -46.441  70.622  37.282  1.00  0.00           C  
ATOM   2218  C   THR   315     -47.041  69.838  38.445  1.00  0.00           C  
ATOM   2219  O   THR   315     -48.183  70.076  38.847  1.00  0.00           O  
ATOM   2220  CB  THR   315     -46.141  72.047  37.761  1.00  0.00           C  
ATOM   2221  OG1 THR   315     -45.407  72.737  36.751  1.00  0.00           O  
ATOM   2222  CG2 THR   315     -45.307  72.013  39.022  1.00  0.00           C  
ATOM   2223  N   LEU   316     -46.270  68.890  38.969  1.00  0.00           N  
ATOM   2224  CA  LEU   316     -46.647  68.188  40.191  1.00  0.00           C  
ATOM   2225  C   LEU   316     -45.675  68.556  41.299  1.00  0.00           C  
ATOM   2226  O   LEU   316     -44.471  68.357  41.168  1.00  0.00           O  
ATOM   2227  CB  LEU   316     -46.667  66.677  39.974  1.00  0.00           C  
ATOM   2228  CG  LEU   316     -46.989  65.845  41.214  1.00  0.00           C  
ATOM   2229  CD1 LEU   316     -48.342  66.242  41.787  1.00  0.00           C  
ATOM   2230  CD2 LEU   316     -46.956  64.362  40.871  1.00  0.00           C  
ATOM   2231  N   ASP   317     -46.208  69.110  42.379  1.00  0.00           N  
ATOM   2232  CA  ASP   317     -45.398  69.583  43.491  1.00  0.00           C  
ATOM   2233  C   ASP   317     -45.737  68.802  44.757  1.00  0.00           C  
ATOM   2234  O   ASP   317     -46.798  69.002  45.353  1.00  0.00           O  
ATOM   2235  CB  ASP   317     -45.626  71.089  43.697  1.00  0.00           C  
ATOM   2236  CG  ASP   317     -44.908  71.637  44.928  1.00  0.00           C  
ATOM   2237  OD1 ASP   317     -44.057  70.930  45.512  1.00  0.00           O  
ATOM   2238  OD2 ASP   317     -45.184  72.795  45.306  1.00  0.00           O  
ATOM   2239  N   VAL   318     -44.839  67.910  45.166  1.00  0.00           N  
ATOM   2240  CA  VAL   318     -45.063  67.132  46.379  1.00  0.00           C  
ATOM   2241  C   VAL   318     -44.293  67.714  47.541  1.00  0.00           C  
ATOM   2242  O   VAL   318     -43.066  67.678  47.565  1.00  0.00           O  
ATOM   2243  CB  VAL   318     -44.694  65.651  46.226  1.00  0.00           C  
ATOM   2244  CG1 VAL   318     -44.898  64.836  47.505  1.00  0.00           C  
ATOM   2245  CG2 VAL   318     -45.513  64.926  45.155  1.00  0.00           C  
ATOM   2246  N   ARG   319     -45.029  68.274  48.492  1.00  0.00           N  
ATOM   2247  CA  ARG   319     -44.426  68.888  49.663  1.00  0.00           C  
ATOM   2248  C   ARG   319     -43.831  67.838  50.576  1.00  0.00           C  
ATOM   2249  O   ARG   319     -44.080  66.632  50.426  1.00  0.00           O  
ATOM   2250  CB  ARG   319     -45.465  69.683  50.446  1.00  0.00           C  
ATOM   2251  CG  ARG   319     -46.097  70.806  49.654  1.00  0.00           C  
ATOM   2252  CD  ARG   319     -45.082  71.871  49.310  1.00  0.00           C  
ATOM   2253  NE  ARG   319     -45.544  72.697  48.200  1.00  0.00           N  
ATOM   2254  CZ  ARG   319     -46.466  73.653  48.301  1.00  0.00           C  
ATOM   2255  NH1 ARG   319     -47.045  73.918  49.469  1.00  0.00           N  
ATOM   2256  NH2 ARG   319     -46.814  74.342  47.224  1.00  0.00           N  
ATOM   2257  N   ASN   320     -43.033  68.311  51.523  1.00  0.00           N  
ATOM   2258  CA  ASN   320     -42.542  67.473  52.589  1.00  0.00           C  
ATOM   2259  C   ASN   320     -43.734  66.845  53.287  1.00  0.00           C  
ATOM   2260  O   ASN   320     -44.657  67.547  53.693  1.00  0.00           O  
ATOM   2261  CB  ASN   320     -41.761  68.324  53.585  1.00  0.00           C  
ATOM   2262  CG  ASN   320     -40.609  67.573  54.211  1.00  0.00           C  
ATOM   2263  OD1 ASN   320     -40.699  66.369  54.466  1.00  0.00           O  
ATOM   2264  ND2 ASN   320     -39.507  68.280  54.452  1.00  0.00           N  
ATOM   2265  N   GLY   321     -43.731  65.524  53.407  1.00  0.00           N  
ATOM   2266  CA  GLY   321     -44.795  64.842  54.122  1.00  0.00           C  
ATOM   2267  C   GLY   321     -45.996  64.532  53.251  1.00  0.00           C  
ATOM   2268  O   GLY   321     -47.021  64.032  53.732  1.00  0.00           O  
ATOM   2269  N   GLY   322     -45.870  64.836  51.961  1.00  0.00           N  
ATOM   2270  CA  GLY   322     -46.901  64.500  50.999  1.00  0.00           C  
ATOM   2271  C   GLY   322     -46.532  63.239  50.250  1.00  0.00           C  
ATOM   2272  O   GLY   322     -45.359  62.851  50.190  1.00  0.00           O  
ATOM   2273  N   THR   323     -47.527  62.595  49.664  1.00  0.00           N  
ATOM   2274  CA  THR   323     -47.280  61.355  48.946  1.00  0.00           C  
ATOM   2275  C   THR   323     -47.902  61.398  47.569  1.00  0.00           C  
ATOM   2276  O   THR   323     -48.999  61.929  47.398  1.00  0.00           O  
ATOM   2277  CB  THR   323     -47.836  60.186  49.719  1.00  0.00           C  
ATOM   2278  OG1 THR   323     -47.227  60.113  51.000  1.00  0.00           O  
ATOM   2279  CG2 THR   323     -47.556  58.885  48.947  1.00  0.00           C  
ATOM   2280  N   ALA   324     -47.194  60.847  46.590  1.00  0.00           N  
ATOM   2281  CA  ALA   324     -47.761  60.623  45.266  1.00  0.00           C  
ATOM   2282  C   ALA   324     -47.290  59.294  44.686  1.00  0.00           C  
ATOM   2283  O   ALA   324     -46.084  59.071  44.535  1.00  0.00           O  
ATOM   2284  CB  ALA   324     -47.398  61.769  44.327  1.00  0.00           C  
ATOM   2285  N   THR   325     -48.230  58.414  44.346  1.00  0.00           N  
ATOM   2286  CA  THR   325     -47.860  57.148  43.697  1.00  0.00           C  
ATOM   2287  C   THR   325     -48.437  56.979  42.294  1.00  0.00           C  
ATOM   2288  O   THR   325     -49.364  57.689  41.898  1.00  0.00           O  
ATOM   2289  CB  THR   325     -48.220  55.936  44.559  1.00  0.00           C  
ATOM   2290  OG1 THR   325     -49.614  55.983  44.881  1.00  0.00           O  
ATOM   2291  CG2 THR   325     -47.409  55.964  45.847  1.00  0.00           C  
ATOM   2292  N   ALA   326     -47.886  56.014  41.569  1.00  0.00           N  
ATOM   2293  CA  ALA   326     -48.077  55.883  40.126  1.00  0.00           C  
ATOM   2294  C   ALA   326     -48.086  57.230  39.404  1.00  0.00           C  
ATOM   2295  O   ALA   326     -48.936  57.486  38.556  1.00  0.00           O  
ATOM   2296  CB  ALA   326     -49.326  55.063  39.764  1.00  0.00           C  
ATOM   2297  N   VAL   327     -47.145  58.096  39.766  1.00  0.00           N  
ATOM   2298  CA  VAL   327     -46.909  59.308  39.010  1.00  0.00           C  
ATOM   2299  C   VAL   327     -46.453  58.924  37.608  1.00  0.00           C  
ATOM   2300  O   VAL   327     -45.575  58.089  37.429  1.00  0.00           O  
ATOM   2301  CB  VAL   327     -45.834  60.176  39.673  1.00  0.00           C  
ATOM   2302  CG1 VAL   327     -45.532  61.419  38.803  1.00  0.00           C  
ATOM   2303  CG2 VAL   327     -46.278  60.569  41.073  1.00  0.00           C  
ATOM   2304  N   SER   328     -47.069  59.515  36.601  1.00  0.00           N  
ATOM   2305  CA  SER   328     -46.698  59.189  35.235  1.00  0.00           C  
ATOM   2306  C   SER   328     -46.136  60.436  34.568  1.00  0.00           C  
ATOM   2307  O   SER   328     -46.887  61.287  34.103  1.00  0.00           O  
ATOM   2308  CB  SER   328     -47.909  58.648  34.480  1.00  0.00           C  
ATOM   2309  OG  SER   328     -47.527  58.146  33.222  1.00  0.00           O  
ATOM   2310  N   MET   329     -44.811  60.564  34.581  1.00  0.00           N  
ATOM   2311  CA  MET   329     -44.145  61.711  33.983  1.00  0.00           C  
ATOM   2312  C   MET   329     -44.121  61.580  32.471  1.00  0.00           C  
ATOM   2313  O   MET   329     -43.706  60.550  31.941  1.00  0.00           O  
ATOM   2314  CB  MET   329     -42.717  61.825  34.491  1.00  0.00           C  
ATOM   2315  CG  MET   329     -42.629  61.942  35.979  1.00  0.00           C  
ATOM   2316  SD  MET   329     -43.529  63.385  36.562  1.00  0.00           S  
ATOM   2317  CE  MET   329     -42.624  64.698  35.737  1.00  0.00           C  
ATOM   2318  N   GLY   330     -44.576  62.627  31.787  1.00  0.00           N  
ATOM   2319  CA  GLY   330     -44.511  62.691  30.339  1.00  0.00           C  
ATOM   2320  C   GLY   330     -43.560  63.780  29.868  1.00  0.00           C  
ATOM   2321  O   GLY   330     -43.085  64.604  30.666  1.00  0.00           O  
ATOM   2322  N   ASN   331     -43.274  63.789  28.570  1.00  0.00           N  
ATOM   2323  CA  ASN   331     -42.436  64.837  28.001  1.00  0.00           C  
ATOM   2324  C   ASN   331     -42.974  66.228  28.308  1.00  0.00           C  
ATOM   2325  O   ASN   331     -44.144  66.522  28.059  1.00  0.00           O  
ATOM   2326  CB  ASN   331     -42.278  64.640  26.494  1.00  0.00           C  
ATOM   2327  CG  ASN   331     -41.418  63.442  26.161  1.00  0.00           C  
ATOM   2328  OD1 ASN   331     -40.354  63.241  26.763  1.00  0.00           O  
ATOM   2329  ND2 ASN   331     -41.878  62.622  25.217  1.00  0.00           N  
ATOM   2330  N   GLY   332     -42.113  67.071  28.862  1.00  0.00           N  
ATOM   2331  CA  GLY   332     -42.485  68.427  29.213  1.00  0.00           C  
ATOM   2332  C   GLY   332     -43.021  68.546  30.629  1.00  0.00           C  
ATOM   2333  O   GLY   332     -43.269  69.653  31.112  1.00  0.00           O  
ATOM   2334  N   GLY   333     -43.201  67.407  31.295  1.00  0.00           N  
ATOM   2335  CA  GLY   333     -43.705  67.398  32.655  1.00  0.00           C  
ATOM   2336  C   GLY   333     -42.682  67.876  33.662  1.00  0.00           C  
ATOM   2337  O   GLY   333     -41.488  67.626  33.506  1.00  0.00           O  
ATOM   2338  N   VAL   334     -43.152  68.560  34.700  1.00  0.00           N  
ATOM   2339  CA  VAL   334     -42.269  69.131  35.713  1.00  0.00           C  
ATOM   2340  C   VAL   334     -42.533  68.531  37.100  1.00  0.00           C  
ATOM   2341  O   VAL   334     -43.686  68.337  37.495  1.00  0.00           O  
ATOM   2342  CB  VAL   334     -42.433  70.655  35.777  1.00  0.00           C  
ATOM   2343  CG1 VAL   334     -41.874  71.208  37.075  1.00  0.00           C  
ATOM   2344  CG2 VAL   334     -41.765  71.305  34.580  1.00  0.00           C  
ATOM   2345  N   LEU   335     -41.462  68.226  37.830  1.00  0.00           N  
ATOM   2346  CA  LEU   335     -41.594  67.634  39.151  1.00  0.00           C  
ATOM   2347  C   LEU   335     -40.881  68.470  40.209  1.00  0.00           C  
ATOM   2348  O   LEU   335     -39.721  68.830  40.050  1.00  0.00           O  
ATOM   2349  CB  LEU   335     -41.056  66.206  39.139  1.00  0.00           C  
ATOM   2350  CG  LEU   335     -41.072  65.444  40.470  1.00  0.00           C  
ATOM   2351  CD1 LEU   335     -42.471  64.994  40.838  1.00  0.00           C  
ATOM   2352  CD2 LEU   335     -40.138  64.250  40.414  1.00  0.00           C  
ATOM   2353  N   LEU   336     -41.595  68.798  41.278  1.00  0.00           N  
ATOM   2354  CA  LEU   336     -41.015  69.471  42.436  1.00  0.00           C  
ATOM   2355  C   LEU   336     -41.225  68.575  43.647  1.00  0.00           C  
ATOM   2356  O   LEU   336     -42.357  68.311  44.043  1.00  0.00           O  
ATOM   2357  CB  LEU   336     -41.706  70.816  42.689  1.00  0.00           C  
ATOM   2358  CG  LEU   336     -41.837  71.784  41.514  1.00  0.00           C  
ATOM   2359  CD1 LEU   336     -42.587  73.034  41.941  1.00  0.00           C  
ATOM   2360  CD2 LEU   336     -40.470  72.145  40.981  1.00  0.00           C  
ATOM   2361  N   ALA   337     -40.146  68.100  44.242  1.00  0.00           N  
ATOM   2362  CA  ALA   337     -40.270  67.193  45.366  1.00  0.00           C  
ATOM   2363  C   ALA   337     -39.109  67.404  46.317  1.00  0.00           C  
ATOM   2364  O   ALA   337     -38.102  67.984  45.936  1.00  0.00           O  
ATOM   2365  CB  ALA   337     -40.298  65.750  44.868  1.00  0.00           C  
ATOM   2366  N   ASP   338     -39.244  66.951  47.558  1.00  0.00           N  
ATOM   2367  CA  ASP   338     -38.068  66.838  48.419  1.00  0.00           C  
ATOM   2368  C   ASP   338     -37.928  65.437  48.992  1.00  0.00           C  
ATOM   2369  O   ASP   338     -38.817  64.604  48.839  1.00  0.00           O  
ATOM   2370  CB  ASP   338     -38.032  67.905  49.515  1.00  0.00           C  
ATOM   2371  CG  ASP   338     -39.231  67.853  50.413  1.00  0.00           C  
ATOM   2372  OD1 ASP   338     -40.254  68.467  50.042  1.00  0.00           O  
ATOM   2373  OD2 ASP   338     -39.147  67.215  51.485  1.00  0.00           O  
ATOM   2374  N   SER   339     -36.793  65.185  49.638  1.00  0.00           N  
ATOM   2375  CA  SER   339     -36.442  63.854  50.123  1.00  0.00           C  
ATOM   2376  C   SER   339     -37.346  63.387  51.263  1.00  0.00           C  
ATOM   2377  O   SER   339     -37.373  62.194  51.587  1.00  0.00           O  
ATOM   2378  CB  SER   339     -34.965  63.803  50.547  1.00  0.00           C  
ATOM   2379  OG  SER   339     -34.672  64.785  51.529  1.00  0.00           O  
ATOM   2380  N   GLY   340     -38.078  64.326  51.861  1.00  0.00           N  
ATOM   2381  CA  GLY   340     -39.053  64.002  52.885  1.00  0.00           C  
ATOM   2382  C   GLY   340     -40.427  63.654  52.324  1.00  0.00           C  
ATOM   2383  O   GLY   340     -41.394  63.497  53.069  1.00  0.00           O  
ATOM   2384  N   ALA   341     -40.523  63.538  51.004  1.00  0.00           N  
ATOM   2385  CA  ALA   341     -41.773  63.163  50.375  1.00  0.00           C  
ATOM   2386  C   ALA   341     -41.772  61.678  50.044  1.00  0.00           C  
ATOM   2387  O   ALA   341     -40.736  61.027  50.083  1.00  0.00           O  
ATOM   2388  CB  ALA   341     -42.006  63.990  49.126  1.00  0.00           C  
ATOM   2389  N   ALA   342     -42.948  61.144  49.739  1.00  0.00           N  
ATOM   2390  CA  ALA   342     -43.076  59.764  49.303  1.00  0.00           C  
ATOM   2391  C   ALA   342     -43.622  59.798  47.891  1.00  0.00           C  
ATOM   2392  O   ALA   342     -44.708  60.331  47.654  1.00  0.00           O  
ATOM   2393  CB  ALA   342     -44.013  58.997  50.215  1.00  0.00           C  
ATOM   2394  N   VAL   343     -42.847  59.264  46.952  1.00  0.00           N  
ATOM   2395  CA  VAL   343     -43.177  59.324  45.539  1.00  0.00           C  
ATOM   2396  C   VAL   343     -42.811  58.012  44.849  1.00  0.00           C  
ATOM   2397  O   VAL   343     -41.763  57.443  45.107  1.00  0.00           O  
ATOM   2398  CB  VAL   343     -42.432  60.491  44.829  1.00  0.00           C  
ATOM   2399  CG1 VAL   343     -42.781  60.535  43.353  1.00  0.00           C  
ATOM   2400  CG2 VAL   343     -42.762  61.824  45.479  1.00  0.00           C  
ATOM   2401  N   SER   344     -43.686  57.526  43.983  1.00  0.00           N  
ATOM   2402  CA  SER   344     -43.353  56.398  43.127  1.00  0.00           C  
ATOM   2403  C   SER   344     -43.994  56.654  41.774  1.00  0.00           C  
ATOM   2404  O   SER   344     -45.119  57.159  41.692  1.00  0.00           O  
ATOM   2405  CB  SER   344     -43.849  55.070  43.721  1.00  0.00           C  
ATOM   2406  OG  SER   344     -43.565  53.968  42.863  1.00  0.00           O  
ATOM   2407  N   GLY   345     -43.284  56.310  40.709  1.00  0.00           N  
ATOM   2408  CA  GLY   345     -43.821  56.503  39.380  1.00  0.00           C  
ATOM   2409  C   GLY   345     -42.842  56.122  38.302  1.00  0.00           C  
ATOM   2410  O   GLY   345     -41.847  55.451  38.564  1.00  0.00           O  
ATOM   2411  N   THR   346     -43.123  56.557  37.080  1.00  0.00           N  
ATOM   2412  CA  THR   346     -42.257  56.246  35.955  1.00  0.00           C  
ATOM   2413  C   THR   346     -41.899  57.504  35.143  1.00  0.00           C  
ATOM   2414  O   THR   346     -42.767  58.311  34.814  1.00  0.00           O  
ATOM   2415  CB  THR   346     -42.895  55.152  35.051  1.00  0.00           C  
ATOM   2416  OG1 THR   346     -44.225  55.537  34.701  1.00  0.00           O  
ATOM   2417  CG2 THR   346     -42.972  53.823  35.786  1.00  0.00           C  
ATOM   2418  N   ARG   347     -40.615  57.664  34.828  1.00  0.00           N  
ATOM   2419  CA  ARG   347     -40.158  58.746  33.951  1.00  0.00           C  
ATOM   2420  C   ARG   347     -40.641  58.560  32.516  1.00  0.00           C  
ATOM   2421  O   ARG   347     -41.226  57.529  32.167  1.00  0.00           O  
ATOM   2422  CB  ARG   347     -38.630  58.845  33.960  1.00  0.00           C  
ATOM   2423  CG  ARG   347     -38.039  59.313  35.285  1.00  0.00           C  
ATOM   2424  CD  ARG   347     -36.509  59.221  35.273  1.00  0.00           C  
ATOM   2425  NE  ARG   347     -36.046  57.842  35.143  1.00  0.00           N  
ATOM   2426  CZ  ARG   347     -34.768  57.476  35.105  1.00  0.00           C  
ATOM   2427  NH1 ARG   347     -33.800  58.382  35.200  1.00  0.00           N  
ATOM   2428  NH2 ARG   347     -34.457  56.197  34.974  1.00  0.00           N  
ATOM   2429  N   SER   348     -40.384  59.571  31.688  1.00  0.00           N  
ATOM   2430  CA  SER   348     -40.775  59.546  30.279  1.00  0.00           C  
ATOM   2431  C   SER   348     -40.131  58.369  29.559  1.00  0.00           C  
ATOM   2432  O   SER   348     -40.755  57.728  28.703  1.00  0.00           O  
ATOM   2433  CB  SER   348     -40.392  60.857  29.594  1.00  0.00           C  
ATOM   2434  OG  SER   348     -41.119  61.949  30.133  1.00  0.00           O  
ATOM   2435  N   ASP   349     -38.884  58.076  29.927  1.00  0.00           N  
ATOM   2436  CA  ASP   349     -38.130  56.991  29.298  1.00  0.00           C  
ATOM   2437  C   ASP   349     -38.598  55.600  29.718  1.00  0.00           C  
ATOM   2438  O   ASP   349     -38.135  54.600  29.179  1.00  0.00           O  
ATOM   2439  CB  ASP   349     -36.618  57.155  29.525  1.00  0.00           C  
ATOM   2440  CG  ASP   349     -36.245  57.282  30.995  1.00  0.00           C  
ATOM   2441  OD1 ASP   349     -37.036  56.872  31.874  1.00  0.00           O  
ATOM   2442  OD2 ASP   349     -35.139  57.785  31.274  1.00  0.00           O  
ATOM   2443  N   GLY   350     -39.515  55.542  30.680  1.00  0.00           N  
ATOM   2444  CA  GLY   350     -40.089  54.279  31.114  1.00  0.00           C  
ATOM   2445  C   GLY   350     -39.486  53.721  32.395  1.00  0.00           C  
ATOM   2446  O   GLY   350     -40.000  52.757  32.954  1.00  0.00           O  
ATOM   2447  N   THR   351     -38.400  54.329  32.863  1.00  0.00           N  
ATOM   2448  CA  THR   351     -37.706  53.861  34.059  1.00  0.00           C  
ATOM   2449  C   THR   351     -38.437  54.272  35.329  1.00  0.00           C  
ATOM   2450  O   THR   351     -39.031  55.347  35.395  1.00  0.00           O  
ATOM   2451  CB  THR   351     -36.279  54.404  34.097  1.00  0.00           C  
ATOM   2452  OG1 THR   351     -35.552  53.945  32.968  1.00  0.00           O  
ATOM   2453  CG2 THR   351     -35.585  53.921  35.381  1.00  0.00           C  
ATOM   2454  N   ALA   352     -38.368  53.423  36.346  1.00  0.00           N  
ATOM   2455  CA  ALA   352     -39.074  53.674  37.592  1.00  0.00           C  
ATOM   2456  C   ALA   352     -38.255  54.602  38.445  1.00  0.00           C  
ATOM   2457  O   ALA   352     -37.031  54.593  38.382  1.00  0.00           O  
ATOM   2458  CB  ALA   352     -39.338  52.357  38.345  1.00  0.00           C  
ATOM   2459  N   PHE   353     -38.934  55.418  39.243  1.00  0.00           N  
ATOM   2460  CA  PHE   353     -38.271  56.364  40.131  1.00  0.00           C  
ATOM   2461  C   PHE   353     -39.079  56.483  41.415  1.00  0.00           C  
ATOM   2462  O   PHE   353     -40.309  56.470  41.379  1.00  0.00           O  
ATOM   2463  CB  PHE   353     -38.139  57.732  39.460  1.00  0.00           C  
ATOM   2464  CG  PHE   353     -39.435  58.482  39.351  1.00  0.00           C  
ATOM   2465  CD1 PHE   353     -40.202  58.402  38.201  1.00  0.00           C  
ATOM   2466  CD2 PHE   353     -39.887  59.267  40.399  1.00  0.00           C  
ATOM   2467  CE1 PHE   353     -41.396  59.091  38.097  1.00  0.00           C  
ATOM   2468  CE2 PHE   353     -41.080  59.958  40.302  1.00  0.00           C  
ATOM   2469  CZ  PHE   353     -41.836  59.870  39.149  1.00  0.00           C  
ATOM   2470  N   ARG   354     -38.397  56.598  42.550  1.00  0.00           N  
ATOM   2471  CA  ARG   354     -39.104  56.697  43.821  1.00  0.00           C  
ATOM   2472  C   ARG   354     -38.338  57.391  44.946  1.00  0.00           C  
ATOM   2473  O   ARG   354     -37.107  57.422  44.967  1.00  0.00           O  
ATOM   2474  CB  ARG   354     -39.552  55.308  44.285  1.00  0.00           C  
ATOM   2475  CG  ARG   354     -40.323  55.309  45.595  1.00  0.00           C  
ATOM   2476  CD  ARG   354     -40.798  53.912  45.958  1.00  0.00           C  
ATOM   2477  NE  ARG   354     -39.684  53.008  46.227  1.00  0.00           N  
ATOM   2478  CZ  ARG   354     -39.053  52.926  47.393  1.00  0.00           C  
ATOM   2479  NH1 ARG   354     -39.425  53.697  48.406  1.00  0.00           N  
ATOM   2480  NH2 ARG   354     -38.049  52.074  47.548  1.00  0.00           N  
ATOM   2481  N   ILE   355     -39.108  57.943  45.876  1.00  0.00           N  
ATOM   2482  CA  ILE   355     -38.612  58.627  47.044  1.00  0.00           C  
ATOM   2483  C   ILE   355     -39.402  58.003  48.179  1.00  0.00           C  
ATOM   2484  O   ILE   355     -40.592  57.754  48.029  1.00  0.00           O  
ATOM   2485  CB  ILE   355     -38.908  60.128  46.989  1.00  0.00           C  
ATOM   2486  CG1 ILE   355     -38.504  60.703  45.632  1.00  0.00           C  
ATOM   2487  CG2 ILE   355     -38.196  60.864  48.126  1.00  0.00           C  
ATOM   2488  CD1 ILE   355     -38.663  62.198  45.537  1.00  0.00           C  
ATOM   2489  N   GLY   356     -38.747  57.730  49.300  1.00  0.00           N  
ATOM   2490  CA  GLY   356     -39.396  57.069  50.421  1.00  0.00           C  
ATOM   2491  C   GLY   356     -38.426  56.799  51.554  1.00  0.00           C  
ATOM   2492  O   GLY   356     -37.313  56.324  51.323  1.00  0.00           O  
ATOM   2493  N   GLY   357     -38.841  57.116  52.777  1.00  0.00           N  
ATOM   2494  CA  GLY   357     -37.988  56.959  53.941  1.00  0.00           C  
ATOM   2495  C   GLY   357     -36.648  57.670  53.798  1.00  0.00           C  
ATOM   2496  O   GLY   357     -35.610  57.163  54.241  1.00  0.00           O  
ATOM   2497  N   GLY   358     -36.668  58.839  53.163  1.00  0.00           N  
ATOM   2498  CA  GLY   358     -35.466  59.631  52.976  1.00  0.00           C  
ATOM   2499  C   GLY   358     -34.514  59.103  51.919  1.00  0.00           C  
ATOM   2500  O   GLY   358     -33.368  59.541  51.856  1.00  0.00           O  
ATOM   2501  N   GLN   359     -34.978  58.168  51.091  1.00  0.00           N  
ATOM   2502  CA  GLN   359     -34.161  57.625  50.009  1.00  0.00           C  
ATOM   2503  C   GLN   359     -34.779  57.936  48.653  1.00  0.00           C  
ATOM   2504  O   GLN   359     -35.920  57.564  48.379  1.00  0.00           O  
ATOM   2505  CB  GLN   359     -33.985  56.104  50.144  1.00  0.00           C  
ATOM   2506  CG  GLN   359     -33.455  55.638  51.494  1.00  0.00           C  
ATOM   2507  CD  GLN   359     -31.952  55.815  51.638  1.00  0.00           C  
ATOM   2508  OE1 GLN   359     -31.170  55.299  50.835  1.00  0.00           O  
ATOM   2509  NE2 GLN   359     -31.541  56.549  52.669  1.00  0.00           N  
ATOM   2510  N   ALA   360     -34.015  58.609  47.801  1.00  0.00           N  
ATOM   2511  CA  ALA   360     -34.440  58.883  46.440  1.00  0.00           C  
ATOM   2512  C   ALA   360     -33.706  57.941  45.508  1.00  0.00           C  
ATOM   2513  O   ALA   360     -32.520  57.663  45.703  1.00  0.00           O  
ATOM   2514  CB  ALA   360     -34.145  60.325  46.076  1.00  0.00           C  
ATOM   2515  N   ASP   361     -34.405  57.447  44.492  1.00  0.00           N  
ATOM   2516  CA  ASP   361     -33.782  56.538  43.553  1.00  0.00           C  
ATOM   2517  C   ASP   361     -34.234  56.825  42.135  1.00  0.00           C  
ATOM   2518  O   ASP   361     -35.428  56.776  41.831  1.00  0.00           O  
ATOM   2519  CB  ASP   361     -34.080  55.070  43.908  1.00  0.00           C  
ATOM   2520  CG  ASP   361     -33.488  54.090  42.888  1.00  0.00           C  
ATOM   2521  OD1 ASP   361     -32.268  54.168  42.610  1.00  0.00           O  
ATOM   2522  OD2 ASP   361     -34.245  53.254  42.341  1.00  0.00           O  
ATOM   2523  N   ALA   362     -33.259  57.132  41.283  1.00  0.00           N  
ATOM   2524  CA  ALA   362     -33.462  57.255  39.847  1.00  0.00           C  
ATOM   2525  C   ALA   362     -34.344  58.451  39.455  1.00  0.00           C  
ATOM   2526  O   ALA   362     -35.051  58.412  38.452  1.00  0.00           O  
ATOM   2527  CB  ALA   362     -33.996  55.953  39.272  1.00  0.00           C  
ATOM   2528  N   LEU   363     -34.281  59.513  40.252  1.00  0.00           N  
ATOM   2529  CA  LEU   363     -34.912  60.781  39.896  1.00  0.00           C  
ATOM   2530  C   LEU   363     -34.387  61.315  38.573  1.00  0.00           C  
ATOM   2531  O   LEU   363     -33.179  61.360  38.348  1.00  0.00           O  
ATOM   2532  CB  LEU   363     -34.641  61.821  40.972  1.00  0.00           C  
ATOM   2533  CG  LEU   363     -35.393  61.589  42.268  1.00  0.00           C  
ATOM   2534  CD1 LEU   363     -35.124  62.740  43.173  1.00  0.00           C  
ATOM   2535  CD2 LEU   363     -36.871  61.451  41.995  1.00  0.00           C  
ATOM   2536  N   MET   364     -35.297  61.702  37.690  1.00  0.00           N  
ATOM   2537  CA  MET   364     -34.914  62.366  36.456  1.00  0.00           C  
ATOM   2538  C   MET   364     -35.439  63.782  36.528  1.00  0.00           C  
ATOM   2539  O   MET   364     -36.646  63.996  36.578  1.00  0.00           O  
ATOM   2540  CB  MET   364     -35.489  61.644  35.240  1.00  0.00           C  
ATOM   2541  CG  MET   364     -35.436  62.466  33.961  1.00  0.00           C  
ATOM   2542  SD  MET   364     -33.757  62.854  33.413  1.00  0.00           S  
ATOM   2543  CE  MET   364     -33.314  61.309  32.617  1.00  0.00           C  
ATOM   2544  N   LEU   365     -34.535  64.751  36.570  1.00  0.00           N  
ATOM   2545  CA  LEU   365     -34.949  66.145  36.697  1.00  0.00           C  
ATOM   2546  C   LEU   365     -34.654  66.960  35.428  1.00  0.00           C  
ATOM   2547  O   LEU   365     -33.545  67.459  35.248  1.00  0.00           O  
ATOM   2548  CB  LEU   365     -34.290  66.777  37.922  1.00  0.00           C  
ATOM   2549  CG  LEU   365     -34.493  66.067  39.270  1.00  0.00           C  
ATOM   2550  CD1 LEU   365     -33.513  66.598  40.303  1.00  0.00           C  
ATOM   2551  CD2 LEU   365     -35.906  66.246  39.775  1.00  0.00           C  
ATOM   2552  N   GLU   366     -35.649  67.079  34.549  1.00  0.00           N  
ATOM   2553  CA  GLU   366     -35.545  67.923  33.358  1.00  0.00           C  
ATOM   2554  C   GLU   366     -35.690  69.407  33.710  1.00  0.00           C  
ATOM   2555  O   GLU   366     -35.958  69.773  34.862  1.00  0.00           O  
ATOM   2556  CB  GLU   366     -36.614  67.559  32.326  1.00  0.00           C  
ATOM   2557  CG  GLU   366     -36.824  66.070  32.096  1.00  0.00           C  
ATOM   2558  CD  GLU   366     -35.822  65.476  31.131  1.00  0.00           C  
ATOM   2559  OE1 GLU   366     -34.969  66.224  30.618  1.00  0.00           O  
ATOM   2560  OE2 GLU   366     -35.886  64.257  30.883  1.00  0.00           O  
ATOM   2561  N   LYS   367     -35.506  70.259  32.706  1.00  0.00           N  
ATOM   2562  CA  LYS   367     -35.630  71.697  32.895  1.00  0.00           C  
ATOM   2563  C   LYS   367     -36.982  72.037  33.522  1.00  0.00           C  
ATOM   2564  O   LYS   367     -38.034  71.589  33.051  1.00  0.00           O  
ATOM   2565  CB  LYS   367     -35.433  72.441  31.566  1.00  0.00           C  
ATOM   2566  CG  LYS   367     -35.443  73.960  31.712  1.00  0.00           C  
ATOM   2567  CD  LYS   367     -34.785  74.641  30.514  1.00  0.00           C  
ATOM   2568  CE  LYS   367     -34.591  76.141  30.746  1.00  0.00           C  
ATOM   2569  NZ  LYS   367     -33.784  76.777  29.659  1.00  0.00           N  
ATOM   2570  N   GLY   368     -36.939  72.792  34.614  1.00  0.00           N  
ATOM   2571  CA  GLY   368     -38.141  73.143  35.346  1.00  0.00           C  
ATOM   2572  C   GLY   368     -38.324  72.348  36.624  1.00  0.00           C  
ATOM   2573  O   GLY   368     -38.838  72.867  37.618  1.00  0.00           O  
ATOM   2574  N   SER   369     -37.902  71.085  36.602  1.00  0.00           N  
ATOM   2575  CA  SER   369     -38.030  70.221  37.768  1.00  0.00           C  
ATOM   2576  C   SER   369     -36.990  70.544  38.836  1.00  0.00           C  
ATOM   2577  O   SER   369     -35.881  70.978  38.523  1.00  0.00           O  
ATOM   2578  CB  SER   369     -37.921  68.757  37.358  1.00  0.00           C  
ATOM   2579  OG  SER   369     -38.967  68.404  36.478  1.00  0.00           O  
ATOM   2580  N   SER   370     -37.346  70.341  40.100  1.00  0.00           N  
ATOM   2581  CA  SER   370     -36.381  70.551  41.172  1.00  0.00           C  
ATOM   2582  C   SER   370     -36.584  69.585  42.341  1.00  0.00           C  
ATOM   2583  O   SER   370     -37.709  69.264  42.705  1.00  0.00           O  
ATOM   2584  CB  SER   370     -36.392  72.006  41.648  1.00  0.00           C  
ATOM   2585  OG  SER   370     -37.562  72.298  42.391  1.00  0.00           O  
ATOM   2586  N   PHE   371     -35.476  69.122  42.911  1.00  0.00           N  
ATOM   2587  CA  PHE   371     -35.495  68.206  44.044  1.00  0.00           C  
ATOM   2588  C   PHE   371     -34.654  68.800  45.152  1.00  0.00           C  
ATOM   2589  O   PHE   371     -33.626  69.427  44.891  1.00  0.00           O  
ATOM   2590  CB  PHE   371     -34.936  66.847  43.635  1.00  0.00           C  
ATOM   2591  CG  PHE   371     -34.855  65.849  44.757  1.00  0.00           C  
ATOM   2592  CD1 PHE   371     -35.989  65.189  45.203  1.00  0.00           C  
ATOM   2593  CD2 PHE   371     -33.640  65.551  45.352  1.00  0.00           C  
ATOM   2594  CE1 PHE   371     -35.908  64.257  46.225  1.00  0.00           C  
ATOM   2595  CE2 PHE   371     -33.555  64.621  46.372  1.00  0.00           C  
ATOM   2596  CZ  PHE   371     -34.689  63.974  46.809  1.00  0.00           C  
ATOM   2597  N   THR   372     -35.108  68.645  46.387  1.00  0.00           N  
ATOM   2598  CA  THR   372     -34.344  69.125  47.525  1.00  0.00           C  
ATOM   2599  C   THR   372     -33.972  67.930  48.393  1.00  0.00           C  
ATOM   2600  O   THR   372     -34.834  67.174  48.828  1.00  0.00           O  
ATOM   2601  CB  THR   372     -35.125  70.170  48.332  1.00  0.00           C  
ATOM   2602  OG1 THR   372     -35.614  71.183  47.450  1.00  0.00           O  
ATOM   2603  CG2 THR   372     -34.240  70.817  49.392  1.00  0.00           C  
ATOM   2604  N   LEU   373     -32.677  67.737  48.604  1.00  0.00           N  
ATOM   2605  CA  LEU   373     -32.206  66.642  49.438  1.00  0.00           C  
ATOM   2606  C   LEU   373     -31.977  67.160  50.841  1.00  0.00           C  
ATOM   2607  O   LEU   373     -31.094  67.991  51.065  1.00  0.00           O  
ATOM   2608  CB  LEU   373     -30.906  66.082  48.887  1.00  0.00           C  
ATOM   2609  CG  LEU   373     -30.300  64.959  49.712  1.00  0.00           C  
ATOM   2610  CD1 LEU   373     -31.220  63.758  49.675  1.00  0.00           C  
ATOM   2611  CD2 LEU   373     -28.916  64.608  49.185  1.00  0.00           C  
ATOM   2612  N   ASN   374     -32.779  66.677  51.785  1.00  0.00           N  
ATOM   2613  CA  ASN   374     -32.653  67.091  53.182  1.00  0.00           C  
ATOM   2614  C   ASN   374     -31.464  66.453  53.907  1.00  0.00           C  
ATOM   2615  O   ASN   374     -30.955  65.409  53.490  1.00  0.00           O  
ATOM   2616  CB  ASN   374     -33.950  66.809  53.945  1.00  0.00           C  
ATOM   2617  CG  ASN   374     -35.137  67.548  53.362  1.00  0.00           C  
ATOM   2618  OD1 ASN   374     -35.001  68.667  52.863  1.00  0.00           O  
ATOM   2619  ND2 ASN   374     -36.307  66.925  53.418  1.00  0.00           N  
ATOM   2620  N   ALA   375     -31.021  67.107  54.979  1.00  0.00           N  
ATOM   2621  CA  ALA   375     -29.978  66.561  55.845  1.00  0.00           C  
ATOM   2622  C   ALA   375     -30.318  65.135  56.266  1.00  0.00           C  
ATOM   2623  O   ALA   375     -31.462  64.837  56.612  1.00  0.00           O  
ATOM   2624  CB  ALA   375     -29.790  67.449  57.073  1.00  0.00           C  
ATOM   2625  N   GLY   376     -29.330  64.250  56.207  1.00  0.00           N  
ATOM   2626  CA  GLY   376     -29.514  62.883  56.652  1.00  0.00           C  
ATOM   2627  C   GLY   376     -30.060  61.952  55.589  1.00  0.00           C  
ATOM   2628  O   GLY   376     -30.114  60.735  55.786  1.00  0.00           O  
ATOM   2629  N   ASP   377     -30.457  62.508  54.451  1.00  0.00           N  
ATOM   2630  CA  ASP   377     -31.035  61.679  53.394  1.00  0.00           C  
ATOM   2631  C   ASP   377     -30.050  61.265  52.286  1.00  0.00           C  
ATOM   2632  O   ASP   377     -28.900  61.693  52.258  1.00  0.00           O  
ATOM   2633  CB  ASP   377     -32.297  62.334  52.830  1.00  0.00           C  
ATOM   2634  CG  ASP   377     -33.416  62.405  53.857  1.00  0.00           C  
ATOM   2635  OD1 ASP   377     -33.461  61.517  54.734  1.00  0.00           O  
ATOM   2636  OD2 ASP   377     -34.242  63.339  53.799  1.00  0.00           O  
ATOM   2637  N   THR   378     -30.513  60.405  51.390  1.00  0.00           N  
ATOM   2638  CA  THR   378     -29.679  59.883  50.325  1.00  0.00           C  
ATOM   2639  C   THR   378     -30.410  59.909  48.979  1.00  0.00           C  
ATOM   2640  O   THR   378     -31.549  59.469  48.872  1.00  0.00           O  
ATOM   2641  CB  THR   378     -29.235  58.440  50.650  1.00  0.00           C  
ATOM   2642  OG1 THR   378     -28.315  58.463  51.746  1.00  0.00           O  
ATOM   2643  CG2 THR   378     -28.581  57.767  49.437  1.00  0.00           C  
ATOM   2644  N   ALA   379     -29.749  60.433  47.954  1.00  0.00           N  
ATOM   2645  CA  ALA   379     -30.280  60.377  46.602  1.00  0.00           C  
ATOM   2646  C   ALA   379     -29.354  59.532  45.742  1.00  0.00           C  
ATOM   2647  O   ALA   379     -28.162  59.819  45.634  1.00  0.00           O  
ATOM   2648  CB  ALA   379     -30.423  61.778  46.024  1.00  0.00           C  
ATOM   2649  N   THR   380     -29.913  58.500  45.121  1.00  0.00           N  
ATOM   2650  CA  THR   380     -29.129  57.509  44.403  1.00  0.00           C  
ATOM   2651  C   THR   380     -29.480  57.491  42.931  1.00  0.00           C  
ATOM   2652  O   THR   380     -30.648  57.402  42.570  1.00  0.00           O  
ATOM   2653  CB  THR   380     -29.390  56.092  44.979  1.00  0.00           C  
ATOM   2654  OG1 THR   380     -29.033  56.074  46.364  1.00  0.00           O  
ATOM   2655  CG2 THR   380     -28.578  55.034  44.238  1.00  0.00           C  
ATOM   2656  N   ASP   381     -28.456  57.567  42.085  1.00  0.00           N  
ATOM   2657  CA  ASP   381     -28.624  57.478  40.636  1.00  0.00           C  
ATOM   2658  C   ASP   381     -29.478  58.603  40.053  1.00  0.00           C  
ATOM   2659  O   ASP   381     -30.176  58.410  39.048  1.00  0.00           O  
ATOM   2660  CB  ASP   381     -29.180  56.108  40.231  1.00  0.00           C  
ATOM   2661  CG  ASP   381     -28.162  54.995  40.395  1.00  0.00           C  
ATOM   2662  OD1 ASP   381     -26.961  55.250  40.182  1.00  0.00           O  
ATOM   2663  OD2 ASP   381     -28.555  53.863  40.740  1.00  0.00           O  
ATOM   2664  N   THR   382     -29.420  59.778  40.678  1.00  0.00           N  
ATOM   2665  CA  THR   382     -30.091  60.947  40.129  1.00  0.00           C  
ATOM   2666  C   THR   382     -29.477  61.369  38.794  1.00  0.00           C  
ATOM   2667  O   THR   382     -28.249  61.438  38.653  1.00  0.00           O  
ATOM   2668  CB  THR   382     -29.977  62.140  41.059  1.00  0.00           C  
ATOM   2669  OG1 THR   382     -30.250  61.736  42.407  1.00  0.00           O  
ATOM   2670  CG2 THR   382     -30.945  63.228  40.625  1.00  0.00           C  
ATOM   2671  N   THR   383     -30.335  61.632  37.814  1.00  0.00           N  
ATOM   2672  CA  THR   383     -29.921  62.334  36.611  1.00  0.00           C  
ATOM   2673  C   THR   383     -30.577  63.712  36.622  1.00  0.00           C  
ATOM   2674  O   THR   383     -31.810  63.824  36.647  1.00  0.00           O  
ATOM   2675  CB  THR   383     -30.340  61.598  35.326  1.00  0.00           C  
ATOM   2676  OG1 THR   383     -29.691  60.327  35.264  1.00  0.00           O  
ATOM   2677  CG2 THR   383     -29.933  62.404  34.115  1.00  0.00           C  
ATOM   2678  N   VAL   384     -29.753  64.756  36.640  1.00  0.00           N  
ATOM   2679  CA  VAL   384     -30.244  66.117  36.480  1.00  0.00           C  
ATOM   2680  C   VAL   384     -29.921  66.555  35.065  1.00  0.00           C  
ATOM   2681  O   VAL   384     -28.754  66.632  34.684  1.00  0.00           O  
ATOM   2682  CB  VAL   384     -29.572  67.086  37.462  1.00  0.00           C  
ATOM   2683  CG1 VAL   384     -30.229  68.448  37.387  1.00  0.00           C  
ATOM   2684  CG2 VAL   384     -29.657  66.548  38.858  1.00  0.00           C  
ATOM   2685  N   ASN   385     -30.956  66.822  34.278  1.00  0.00           N  
ATOM   2686  CA  ASN   385     -30.773  67.175  32.876  1.00  0.00           C  
ATOM   2687  C   ASN   385     -31.398  68.532  32.591  1.00  0.00           C  
ATOM   2688  O   ASN   385     -32.481  68.621  32.019  1.00  0.00           O  
ATOM   2689  CB  ASN   385     -31.383  66.097  31.980  1.00  0.00           C  
ATOM   2690  CG  ASN   385     -31.061  66.301  30.505  1.00  0.00           C  
ATOM   2691  OD1 ASN   385     -30.003  66.809  30.147  1.00  0.00           O  
ATOM   2692  ND2 ASN   385     -31.981  65.892  29.644  1.00  0.00           N  
ATOM   2693  N   GLY   386     -30.713  69.589  33.010  1.00  0.00           N  
ATOM   2694  CA  GLY   386     -31.245  70.929  32.874  1.00  0.00           C  
ATOM   2695  C   GLY   386     -32.008  71.402  34.095  1.00  0.00           C  
ATOM   2696  O   GLY   386     -32.297  72.590  34.234  1.00  0.00           O  
ATOM   2697  N   GLY   387     -32.330  70.471  34.988  1.00  0.00           N  
ATOM   2698  CA  GLY   387     -33.064  70.806  36.194  1.00  0.00           C  
ATOM   2699  C   GLY   387     -32.227  71.364  37.336  1.00  0.00           C  
ATOM   2700  O   GLY   387     -31.063  71.742  37.163  1.00  0.00           O  
ATOM   2701  N   LEU   388     -32.838  71.421  38.514  1.00  0.00           N  
ATOM   2702  CA  LEU   388     -32.171  71.907  39.713  1.00  0.00           C  
ATOM   2703  C   LEU   388     -32.199  70.842  40.805  1.00  0.00           C  
ATOM   2704  O   LEU   388     -33.211  70.191  41.027  1.00  0.00           O  
ATOM   2705  CB  LEU   388     -32.837  73.193  40.209  1.00  0.00           C  
ATOM   2706  CG  LEU   388     -32.384  73.738  41.563  1.00  0.00           C  
ATOM   2707  CD1 LEU   388     -30.907  74.120  41.527  1.00  0.00           C  
ATOM   2708  CD2 LEU   388     -33.250  74.934  41.979  1.00  0.00           C  
ATOM   2709  N   PHE   389     -31.068  70.666  41.472  1.00  0.00           N  
ATOM   2710  CA  PHE   389     -30.965  69.772  42.611  1.00  0.00           C  
ATOM   2711  C   PHE   389     -30.332  70.584  43.711  1.00  0.00           C  
ATOM   2712  O   PHE   389     -29.249  71.144  43.532  1.00  0.00           O  
ATOM   2713  CB  PHE   389     -30.073  68.582  42.262  1.00  0.00           C  
ATOM   2714  CG  PHE   389     -30.064  67.490  43.295  1.00  0.00           C  
ATOM   2715  CD1 PHE   389     -29.600  67.726  44.587  1.00  0.00           C  
ATOM   2716  CD2 PHE   389     -30.476  66.213  42.963  1.00  0.00           C  
ATOM   2717  CE1 PHE   389     -29.569  66.715  45.529  1.00  0.00           C  
ATOM   2718  CE2 PHE   389     -30.446  65.197  43.899  1.00  0.00           C  
ATOM   2719  CZ  PHE   389     -29.991  65.450  45.185  1.00  0.00           C  
ATOM   2720  N   THR   390     -31.021  70.666  44.840  1.00  0.00           N  
ATOM   2721  CA  THR   390     -30.522  71.383  46.003  1.00  0.00           C  
ATOM   2722  C   THR   390     -30.315  70.380  47.131  1.00  0.00           C  
ATOM   2723  O   THR   390     -31.150  69.502  47.357  1.00  0.00           O  
ATOM   2724  CB  THR   390     -31.511  72.465  46.462  1.00  0.00           C  
ATOM   2725  OG1 THR   390     -31.791  73.347  45.368  1.00  0.00           O  
ATOM   2726  CG2 THR   390     -30.936  73.271  47.628  1.00  0.00           C  
ATOM   2727  N   ALA   391     -29.190  70.494  47.823  1.00  0.00           N  
ATOM   2728  CA  ALA   391     -28.899  69.606  48.935  1.00  0.00           C  
ATOM   2729  C   ALA   391     -28.540  70.418  50.177  1.00  0.00           C  
ATOM   2730  O   ALA   391     -27.619  71.227  50.150  1.00  0.00           O  
ATOM   2731  CB  ALA   391     -27.783  68.645  48.570  1.00  0.00           C  
ATOM   2732  N   ARG   392     -29.280  70.201  51.258  1.00  0.00           N  
ATOM   2733  CA  ARG   392     -29.016  70.886  52.515  1.00  0.00           C  
ATOM   2734  C   ARG   392     -28.082  70.035  53.368  1.00  0.00           C  
ATOM   2735  O   ARG   392     -27.660  70.434  54.455  1.00  0.00           O  
ATOM   2736  CB  ARG   392     -30.330  71.172  53.247  1.00  0.00           C  
ATOM   2737  CG  ARG   392     -31.365  71.870  52.369  1.00  0.00           C  
ATOM   2738  CD  ARG   392     -32.248  72.804  53.173  1.00  0.00           C  
ATOM   2739  NE  ARG   392     -33.074  72.076  54.129  1.00  0.00           N  
ATOM   2740  CZ  ARG   392     -34.390  71.920  54.014  1.00  0.00           C  
ATOM   2741  NH1 ARG   392     -35.038  72.458  52.985  1.00  0.00           N  
ATOM   2742  NH2 ARG   392     -35.060  71.235  54.933  1.00  0.00           N  
ATOM   2743  N   GLY   393     -27.759  68.858  52.846  1.00  0.00           N  
ATOM   2744  CA  GLY   393     -26.817  67.948  53.468  1.00  0.00           C  
ATOM   2745  C   GLY   393     -26.928  66.622  52.743  1.00  0.00           C  
ATOM   2746  O   GLY   393     -27.077  66.592  51.522  1.00  0.00           O  
ATOM   2747  N   GLY   394     -26.867  65.524  53.486  1.00  0.00           N  
ATOM   2748  CA  GLY   394     -27.146  64.223  52.910  1.00  0.00           C  
ATOM   2749  C   GLY   394     -26.059  63.634  52.031  1.00  0.00           C  
ATOM   2750  O   GLY   394     -24.906  64.074  52.058  1.00  0.00           O  
ATOM   2751  N   SER   395     -26.437  62.627  51.245  1.00  0.00           N  
ATOM   2752  CA  SER   395     -25.474  61.856  50.472  1.00  0.00           C  
ATOM   2753  C   SER   395     -25.946  61.630  49.054  1.00  0.00           C  
ATOM   2754  O   SER   395     -27.102  61.268  48.832  1.00  0.00           O  
ATOM   2755  CB  SER   395     -25.232  60.462  51.106  1.00  0.00           C  
ATOM   2756  OG  SER   395     -24.299  59.727  50.327  1.00  0.00           O  
ATOM   2757  N   LEU   396     -25.040  61.829  48.101  1.00  0.00           N  
ATOM   2758  CA  LEU   396     -25.272  61.455  46.718  1.00  0.00           C  
ATOM   2759  C   LEU   396     -24.655  60.086  46.525  1.00  0.00           C  
ATOM   2760  O   LEU   396     -23.541  59.841  46.982  1.00  0.00           O  
ATOM   2761  CB  LEU   396     -24.611  62.463  45.775  1.00  0.00           C  
ATOM   2762  CG  LEU   396     -25.109  63.892  45.955  1.00  0.00           C  
ATOM   2763  CD1 LEU   396     -24.285  64.880  45.131  1.00  0.00           C  
ATOM   2764  CD2 LEU   396     -26.598  63.974  45.614  1.00  0.00           C  
ATOM   2765  N   ALA   397     -25.366  59.194  45.849  1.00  0.00           N  
ATOM   2766  CA  ALA   397     -24.896  57.825  45.704  1.00  0.00           C  
ATOM   2767  C   ALA   397     -25.199  57.270  44.321  1.00  0.00           C  
ATOM   2768  O   ALA   397     -25.971  57.860  43.559  1.00  0.00           O  
ATOM   2769  CB  ALA   397     -25.501  56.953  46.779  1.00  0.00           C  
ATOM   2770  N   GLY   398     -24.592  56.133  43.994  1.00  0.00           N  
ATOM   2771  CA  GLY   398     -24.688  55.591  42.648  1.00  0.00           C  
ATOM   2772  C   GLY   398     -24.030  56.538  41.660  1.00  0.00           C  
ATOM   2773  O   GLY   398     -22.958  57.089  41.916  1.00  0.00           O  
ATOM   2774  N   THR   399     -24.676  56.743  40.525  1.00  0.00           N  
ATOM   2775  CA  THR   399     -24.147  57.664  39.533  1.00  0.00           C  
ATOM   2776  C   THR   399     -25.021  58.912  39.462  1.00  0.00           C  
ATOM   2777  O   THR   399     -26.136  58.874  38.943  1.00  0.00           O  
ATOM   2778  CB  THR   399     -24.063  57.004  38.144  1.00  0.00           C  
ATOM   2779  OG1 THR   399     -23.239  55.834  38.212  1.00  0.00           O  
ATOM   2780  CG2 THR   399     -23.469  57.966  37.147  1.00  0.00           C  
ATOM   2781  N   THR   400     -24.511  60.008  40.013  1.00  0.00           N  
ATOM   2782  CA  THR   400     -25.174  61.303  39.953  1.00  0.00           C  
ATOM   2783  C   THR   400     -24.738  62.053  38.686  1.00  0.00           C  
ATOM   2784  O   THR   400     -23.577  62.426  38.537  1.00  0.00           O  
ATOM   2785  CB  THR   400     -24.841  62.143  41.191  1.00  0.00           C  
ATOM   2786  OG1 THR   400     -25.297  61.460  42.366  1.00  0.00           O  
ATOM   2787  CG2 THR   400     -25.509  63.504  41.112  1.00  0.00           C  
ATOM   2788  N   THR   401     -25.683  62.266  37.779  1.00  0.00           N  
ATOM   2789  CA  THR   401     -25.388  62.828  36.473  1.00  0.00           C  
ATOM   2790  C   THR   401     -25.874  64.270  36.332  1.00  0.00           C  
ATOM   2791  O   THR   401     -27.030  64.583  36.635  1.00  0.00           O  
ATOM   2792  CB  THR   401     -26.016  61.969  35.383  1.00  0.00           C  
ATOM   2793  OG1 THR   401     -25.532  60.625  35.509  1.00  0.00           O  
ATOM   2794  CG2 THR   401     -25.677  62.518  34.006  1.00  0.00           C  
ATOM   2795  N   LEU   402     -24.978  65.147  35.886  1.00  0.00           N  
ATOM   2796  CA  LEU   402     -25.303  66.553  35.672  1.00  0.00           C  
ATOM   2797  C   LEU   402     -25.082  66.920  34.210  1.00  0.00           C  
ATOM   2798  O   LEU   402     -23.946  66.995  33.760  1.00  0.00           O  
ATOM   2799  CB  LEU   402     -24.436  67.439  36.561  1.00  0.00           C  
ATOM   2800  CG  LEU   402     -24.458  67.150  38.066  1.00  0.00           C  
ATOM   2801  CD1 LEU   402     -23.546  68.125  38.790  1.00  0.00           C  
ATOM   2802  CD2 LEU   402     -25.879  67.189  38.654  1.00  0.00           C  
ATOM   2803  N   ASN   403     -26.168  67.131  33.472  1.00  0.00           N  
ATOM   2804  CA  ASN   403     -26.095  67.455  32.051  1.00  0.00           C  
ATOM   2805  C   ASN   403     -26.870  68.726  31.692  1.00  0.00           C  
ATOM   2806  O   ASN   403     -27.767  69.148  32.426  1.00  0.00           O  
ATOM   2807  CB  ASN   403     -26.659  66.315  31.199  1.00  0.00           C  
ATOM   2808  CG  ASN   403     -25.769  65.088  31.174  1.00  0.00           C  
ATOM   2809  OD1 ASN   403     -24.561  65.170  31.382  1.00  0.00           O  
ATOM   2810  ND2 ASN   403     -26.369  63.936  30.888  1.00  0.00           N  
ATOM   2811  N   ASN   404     -26.490  69.328  30.566  1.00  0.00           N  
ATOM   2812  CA  ASN   404     -27.311  70.302  29.848  1.00  0.00           C  
ATOM   2813  C   ASN   404     -27.963  71.405  30.668  1.00  0.00           C  
ATOM   2814  O   ASN   404     -29.175  71.592  30.592  1.00  0.00           O  
ATOM   2815  CB  ASN   404     -28.408  69.564  29.089  1.00  0.00           C  
ATOM   2816  CG  ASN   404     -27.854  68.594  28.076  1.00  0.00           C  
ATOM   2817  OD1 ASN   404     -26.922  68.917  27.345  1.00  0.00           O  
ATOM   2818  ND2 ASN   404     -28.421  67.399  28.028  1.00  0.00           N  
ATOM   2819  N   GLY   405     -27.168  72.139  31.437  1.00  0.00           N  
ATOM   2820  CA  GLY   405     -27.693  73.262  32.187  1.00  0.00           C  
ATOM   2821  C   GLY   405     -28.039  72.902  33.616  1.00  0.00           C  
ATOM   2822  O   GLY   405     -28.582  73.721  34.361  1.00  0.00           O  
ATOM   2823  N   ALA   406     -27.724  71.670  33.998  1.00  0.00           N  
ATOM   2824  CA  ALA   406     -27.978  71.207  35.351  1.00  0.00           C  
ATOM   2825  C   ALA   406     -27.324  72.118  36.382  1.00  0.00           C  
ATOM   2826  O   ALA   406     -26.223  72.629  36.178  1.00  0.00           O  
ATOM   2827  CB  ALA   406     -27.489  69.783  35.513  1.00  0.00           C  
ATOM   2828  N   THR   407     -28.023  72.338  37.484  1.00  0.00           N  
ATOM   2829  CA  THR   407     -27.450  73.054  38.611  1.00  0.00           C  
ATOM   2830  C   THR   407     -27.584  72.178  39.850  1.00  0.00           C  
ATOM   2831  O   THR   407     -28.633  71.588  40.097  1.00  0.00           O  
ATOM   2832  CB  THR   407     -28.144  74.401  38.855  1.00  0.00           C  
ATOM   2833  OG1 THR   407     -28.030  75.224  37.703  1.00  0.00           O  
ATOM   2834  CG2 THR   407     -27.483  75.105  40.052  1.00  0.00           C  
ATOM   2835  N   PHE   408     -26.497  72.076  40.601  1.00  0.00           N  
ATOM   2836  CA  PHE   408     -26.475  71.352  41.855  1.00  0.00           C  
ATOM   2837  C   PHE   408     -26.007  72.334  42.901  1.00  0.00           C  
ATOM   2838  O   PHE   408     -24.843  72.727  42.914  1.00  0.00           O  
ATOM   2839  CB  PHE   408     -25.525  70.163  41.768  1.00  0.00           C  
ATOM   2840  CG  PHE   408     -25.640  69.402  43.044  1.00  0.00           C  
ATOM   2841  CD1 PHE   408     -26.740  68.558  43.316  1.00  0.00           C  
ATOM   2842  CD2 PHE   408     -24.634  69.516  44.020  1.00  0.00           C  
ATOM   2843  CE1 PHE   408     -26.839  67.832  44.538  1.00  0.00           C  
ATOM   2844  CE2 PHE   408     -24.708  68.799  45.254  1.00  0.00           C  
ATOM   2845  CZ  PHE   408     -25.819  67.955  45.513  1.00  0.00           C  
ATOM   2846  N   THR   409     -26.937  72.755  43.751  1.00  0.00           N  
ATOM   2847  CA  THR   409     -26.679  73.769  44.763  1.00  0.00           C  
ATOM   2848  C   THR   409     -26.581  73.103  46.135  1.00  0.00           C  
ATOM   2849  O   THR   409     -27.486  72.384  46.547  1.00  0.00           O  
ATOM   2850  CB  THR   409     -27.809  74.832  44.778  1.00  0.00           C  
ATOM   2851  OG1 THR   409     -27.855  75.500  43.515  1.00  0.00           O  
ATOM   2852  CG2 THR   409     -27.580  75.868  45.866  1.00  0.00           C  
ATOM   2853  N   LEU   410     -25.475  73.341  46.833  1.00  0.00           N  
ATOM   2854  CA  LEU   410     -25.263  72.786  48.164  1.00  0.00           C  
ATOM   2855  C   LEU   410     -25.339  73.886  49.214  1.00  0.00           C  
ATOM   2856  O   LEU   410     -24.737  74.954  49.050  1.00  0.00           O  
ATOM   2857  CB  LEU   410     -23.893  72.116  48.240  1.00  0.00           C  
ATOM   2858  CG  LEU   410     -23.624  71.093  47.145  1.00  0.00           C  
ATOM   2859  CD1 LEU   410     -22.233  70.500  47.304  1.00  0.00           C  
ATOM   2860  CD2 LEU   410     -24.681  70.015  47.174  1.00  0.00           C  
ATOM   2861  N   ALA   411     -26.079  73.633  50.291  1.00  0.00           N  
ATOM   2862  CA  ALA   411     -26.204  74.626  51.357  1.00  0.00           C  
ATOM   2863  C   ALA   411     -25.696  74.071  52.686  1.00  0.00           C  
ATOM   2864  O   ALA   411     -25.728  74.752  53.714  1.00  0.00           O  
ATOM   2865  CB  ALA   411     -27.640  75.184  51.463  1.00  0.00           C  
ATOM   2866  N   GLY   412     -25.206  72.836  52.651  1.00  0.00           N  
ATOM   2867  CA  GLY   412     -24.583  72.238  53.819  1.00  0.00           C  
ATOM   2868  C   GLY   412     -23.439  71.322  53.434  1.00  0.00           C  
ATOM   2869  O   GLY   412     -22.829  71.490  52.382  1.00  0.00           O  
ATOM   2870  N   LYS   413     -23.143  70.352  54.294  1.00  0.00           N  
ATOM   2871  CA  LYS   413     -22.132  69.355  53.990  1.00  0.00           C  
ATOM   2872  C   LYS   413     -22.786  68.147  53.347  1.00  0.00           C  
ATOM   2873  O   LYS   413     -23.579  67.440  53.974  1.00  0.00           O  
ATOM   2874  CB  LYS   413     -21.374  68.937  55.253  1.00  0.00           C  
ATOM   2875  CG  LYS   413     -20.878  70.100  56.112  1.00  0.00           C  
ATOM   2876  CD  LYS   413     -20.106  69.589  57.331  1.00  0.00           C  
ATOM   2877  CE  LYS   413     -20.111  70.596  58.480  1.00  0.00           C  
ATOM   2878  NZ  LYS   413     -19.405  71.864  58.144  1.00  0.00           N  
ATOM   2879  N   THR   414     -22.453  67.911  52.086  1.00  0.00           N  
ATOM   2880  CA  THR   414     -23.011  66.790  51.340  1.00  0.00           C  
ATOM   2881  C   THR   414     -21.875  65.801  51.123  1.00  0.00           C  
ATOM   2882  O   THR   414     -20.712  66.188  51.124  1.00  0.00           O  
ATOM   2883  CB  THR   414     -23.610  67.280  49.996  1.00  0.00           C  
ATOM   2884  OG1 THR   414     -24.649  68.234  50.257  1.00  0.00           O  
ATOM   2885  CG2 THR   414     -24.164  66.137  49.160  1.00  0.00           C  
ATOM   2886  N   VAL   415     -22.208  64.527  50.959  1.00  0.00           N  
ATOM   2887  CA  VAL   415     -21.207  63.486  50.844  1.00  0.00           C  
ATOM   2888  C   VAL   415     -21.341  62.772  49.511  1.00  0.00           C  
ATOM   2889  O   VAL   415     -22.445  62.453  49.081  1.00  0.00           O  
ATOM   2890  CB  VAL   415     -21.378  62.457  51.986  1.00  0.00           C  
ATOM   2891  CG1 VAL   415     -20.514  61.219  51.757  1.00  0.00           C  
ATOM   2892  CG2 VAL   415     -21.069  63.105  53.335  1.00  0.00           C  
ATOM   2893  N   ASN   416     -20.209  62.524  48.860  1.00  0.00           N  
ATOM   2894  CA  ASN   416     -20.200  61.845  47.570  1.00  0.00           C  
ATOM   2895  C   ASN   416     -19.166  60.724  47.543  1.00  0.00           C  
ATOM   2896  O   ASN   416     -17.969  60.975  47.401  1.00  0.00           O  
ATOM   2897  CB  ASN   416     -19.925  62.841  46.442  1.00  0.00           C  
ATOM   2898  CG  ASN   416     -19.968  62.196  45.071  1.00  0.00           C  
ATOM   2899  OD1 ASN   416     -20.735  61.262  44.836  1.00  0.00           O  
ATOM   2900  ND2 ASN   416     -19.143  62.693  44.157  1.00  0.00           N  
ATOM   2901  N   ASN   417     -19.636  59.489  47.681  1.00  0.00           N  
ATOM   2902  CA  ASN   417     -18.753  58.328  47.673  1.00  0.00           C  
ATOM   2903  C   ASN   417     -19.025  57.437  46.466  1.00  0.00           C  
ATOM   2904  O   ASN   417     -18.372  56.411  46.280  1.00  0.00           O  
ATOM   2905  CB  ASN   417     -18.912  57.526  48.966  1.00  0.00           C  
ATOM   2906  CG  ASN   417     -18.334  58.242  50.171  1.00  0.00           C  
ATOM   2907  OD1 ASN   417     -17.322  58.935  50.070  1.00  0.00           O  
ATOM   2908  ND2 ASN   417     -18.977  58.077  51.321  1.00  0.00           N  
ATOM   2909  N   ASP   418     -19.994  57.836  45.649  1.00  0.00           N  
ATOM   2910  CA  ASP   418     -20.354  57.076  44.458  1.00  0.00           C  
ATOM   2911  C   ASP   418     -19.874  58.278  43.652  1.00  0.00           C  
ATOM   2912  O   ASP   418     -19.148  59.130  44.163  1.00  0.00           O  
ATOM   2913  CB  ASP   418     -21.863  57.144  44.214  1.00  0.00           C  
ATOM   2914  CG  ASP   418     -22.600  55.947  44.782  1.00  0.00           C  
ATOM   2915  OD1 ASP   418     -21.943  55.075  45.387  1.00  0.00           O  
ATOM   2916  OD2 ASP   418     -23.837  55.879  44.623  1.00  0.00           O  
ATOM   2917  N   THR   419     -20.294  58.345  42.393  1.00  0.00           N  
ATOM   2918  CA  THR   419     -19.696  58.885  41.177  1.00  0.00           C  
ATOM   2919  C   THR   419     -20.521  60.043  40.627  1.00  0.00           C  
ATOM   2920  O   THR   419     -21.694  59.879  40.293  1.00  0.00           O  
ATOM   2921  CB  THR   419     -19.546  57.810  40.085  1.00  0.00           C  
ATOM   2922  OG1 THR   419     -18.313  57.103  40.272  1.00  0.00           O  
ATOM   2923  CG2 THR   419     -19.554  58.448  38.704  1.00  0.00           C  
ATOM   2924  N   LEU   420     -19.900  61.215  40.537  1.00  0.00           N  
ATOM   2925  CA  LEU   420     -20.575  62.402  40.028  1.00  0.00           C  
ATOM   2926  C   LEU   420     -20.091  62.638  38.597  1.00  0.00           C  
ATOM   2927  O   LEU   420     -18.899  62.786  38.361  1.00  0.00           O  
ATOM   2928  CB  LEU   420     -20.244  63.602  40.911  1.00  0.00           C  
ATOM   2929  CG  LEU   420     -20.806  64.963  40.502  1.00  0.00           C  
ATOM   2930  CD1 LEU   420     -22.313  64.890  40.403  1.00  0.00           C  
ATOM   2931  CD2 LEU   420     -20.385  66.049  41.492  1.00  0.00           C  
ATOM   2932  N   THR   421     -21.004  62.651  37.635  1.00  0.00           N  
ATOM   2933  CA  THR   421     -20.587  62.671  36.239  1.00  0.00           C  
ATOM   2934  C   THR   421     -21.310  63.713  35.391  1.00  0.00           C  
ATOM   2935  O   THR   421     -22.530  63.864  35.466  1.00  0.00           O  
ATOM   2936  CB  THR   421     -20.707  61.268  35.570  1.00  0.00           C  
ATOM   2937  OG1 THR   421     -20.227  61.337  34.225  1.00  0.00           O  
ATOM   2938  CG2 THR   421     -22.143  60.795  35.536  1.00  0.00           C  
ATOM   2939  N   ILE   422     -20.528  64.429  34.589  1.00  0.00           N  
ATOM   2940  CA  ILE   422     -21.047  65.386  33.623  1.00  0.00           C  
ATOM   2941  C   ILE   422     -20.674  64.881  32.237  1.00  0.00           C  
ATOM   2942  O   ILE   422     -19.498  64.732  31.920  1.00  0.00           O  
ATOM   2943  CB  ILE   422     -20.455  66.791  33.842  1.00  0.00           C  
ATOM   2944  CG1 ILE   422     -21.015  67.412  35.123  1.00  0.00           C  
ATOM   2945  CG2 ILE   422     -20.758  67.698  32.641  1.00  0.00           C  
ATOM   2946  CD1 ILE   422     -20.427  66.886  36.407  1.00  0.00           C  
ATOM   2947  N   ARG   423     -21.671  64.604  31.411  1.00  0.00           N  
ATOM   2948  CA  ARG   423     -21.410  63.926  30.154  1.00  0.00           C  
ATOM   2949  C   ARG   423     -21.757  64.742  28.906  1.00  0.00           C  
ATOM   2950  O   ARG   423     -21.349  64.395  27.793  1.00  0.00           O  
ATOM   2951  CB  ARG   423     -22.168  62.604  30.136  1.00  0.00           C  
ATOM   2952  CG  ARG   423     -21.848  61.720  31.327  1.00  0.00           C  
ATOM   2953  CD  ARG   423     -22.554  60.375  31.234  1.00  0.00           C  
ATOM   2954  NE  ARG   423     -22.272  59.709  29.966  1.00  0.00           N  
ATOM   2955  CZ  ARG   423     -23.179  59.050  29.256  1.00  0.00           C  
ATOM   2956  NH1 ARG   423     -24.430  58.962  29.692  1.00  0.00           N  
ATOM   2957  NH2 ARG   423     -22.840  58.477  28.108  1.00  0.00           N  
ATOM   2958  N   GLU   424     -22.487  65.835  29.090  1.00  0.00           N  
ATOM   2959  CA  GLU   424     -23.119  66.523  27.968  1.00  0.00           C  
ATOM   2960  C   GLU   424     -23.575  67.919  28.399  1.00  0.00           C  
ATOM   2961  O   GLU   424     -24.229  68.070  29.423  1.00  0.00           O  
ATOM   2962  CB  GLU   424     -24.315  65.690  27.503  1.00  0.00           C  
ATOM   2963  CG  GLU   424     -25.003  66.154  26.238  1.00  0.00           C  
ATOM   2964  CD  GLU   424     -26.223  65.299  25.913  1.00  0.00           C  
ATOM   2965  OE1 GLU   424     -26.422  64.267  26.596  1.00  0.00           O  
ATOM   2966  OE2 GLU   424     -26.982  65.655  24.985  1.00  0.00           O  
ATOM   2967  N   GLY   425     -23.215  68.940  27.627  1.00  0.00           N  
ATOM   2968  CA  GLY   425     -23.535  70.313  27.978  1.00  0.00           C  
ATOM   2969  C   GLY   425     -22.818  70.843  29.213  1.00  0.00           C  
ATOM   2970  O   GLY   425     -21.749  70.372  29.588  1.00  0.00           O  
ATOM   2971  N   ASP   426     -23.411  71.846  29.842  1.00  0.00           N  
ATOM   2972  CA  ASP   426     -22.779  72.525  30.958  1.00  0.00           C  
ATOM   2973  C   ASP   426     -23.377  72.047  32.268  1.00  0.00           C  
ATOM   2974  O   ASP   426     -24.470  71.486  32.287  1.00  0.00           O  
ATOM   2975  CB  ASP   426     -23.010  74.034  30.853  1.00  0.00           C  
ATOM   2976  CG  ASP   426     -22.225  74.679  29.723  1.00  0.00           C  
ATOM   2977  OD1 ASP   426     -21.387  74.005  29.081  1.00  0.00           O  
ATOM   2978  OD2 ASP   426     -22.436  75.887  29.494  1.00  0.00           O  
ATOM   2979  N   ALA   427     -22.669  72.293  33.363  1.00  0.00           N  
ATOM   2980  CA  ALA   427     -23.190  71.988  34.684  1.00  0.00           C  
ATOM   2981  C   ALA   427     -22.629  72.969  35.704  1.00  0.00           C  
ATOM   2982  O   ALA   427     -21.531  73.490  35.530  1.00  0.00           O  
ATOM   2983  CB  ALA   427     -22.860  70.550  35.071  1.00  0.00           C  
ATOM   2984  N   LEU   428     -23.392  73.237  36.758  1.00  0.00           N  
ATOM   2985  CA  LEU   428     -22.929  74.114  37.828  1.00  0.00           C  
ATOM   2986  C   LEU   428     -23.070  73.408  39.164  1.00  0.00           C  
ATOM   2987  O   LEU   428     -24.151  72.950  39.517  1.00  0.00           O  
ATOM   2988  CB  LEU   428     -23.725  75.428  37.855  1.00  0.00           C  
ATOM   2989  CG  LEU   428     -23.349  76.414  38.968  1.00  0.00           C  
ATOM   2990  CD1 LEU   428     -21.901  76.824  38.829  1.00  0.00           C  
ATOM   2991  CD2 LEU   428     -24.249  77.663  38.984  1.00  0.00           C  
ATOM   2992  N   LEU   429     -21.965  73.305  39.891  1.00  0.00           N  
ATOM   2993  CA  LEU   429     -21.989  72.841  41.267  1.00  0.00           C  
ATOM   2994  C   LEU   429     -21.577  74.032  42.089  1.00  0.00           C  
ATOM   2995  O   LEU   429     -20.514  74.602  41.860  1.00  0.00           O  
ATOM   2996  CB  LEU   429     -21.006  71.697  41.473  1.00  0.00           C  
ATOM   2997  CG  LEU   429     -20.581  71.371  42.904  1.00  0.00           C  
ATOM   2998  CD1 LEU   429     -21.747  70.881  43.721  1.00  0.00           C  
ATOM   2999  CD2 LEU   429     -19.484  70.327  42.888  1.00  0.00           C  
ATOM   3000  N   GLN   430     -22.422  74.436  43.027  1.00  0.00           N  
ATOM   3001  CA  GLN   430     -22.163  75.672  43.746  1.00  0.00           C  
ATOM   3002  C   GLN   430     -22.546  75.603  45.215  1.00  0.00           C  
ATOM   3003  O   GLN   430     -23.494  74.911  45.594  1.00  0.00           O  
ATOM   3004  CB  GLN   430     -22.908  76.829  43.089  1.00  0.00           C  
ATOM   3005  CG  GLN   430     -24.414  76.669  43.118  1.00  0.00           C  
ATOM   3006  CD  GLN   430     -25.143  77.893  42.618  1.00  0.00           C  
ATOM   3007  OE1 GLN   430     -24.567  78.977  42.517  1.00  0.00           O  
ATOM   3008  NE2 GLN   430     -26.421  77.726  42.296  1.00  0.00           N  
ATOM   3009  N   GLY   431     -21.795  76.337  46.030  1.00  0.00           N  
ATOM   3010  CA  GLY   431     -22.105  76.497  47.435  1.00  0.00           C  
ATOM   3011  C   GLY   431     -21.678  75.325  48.295  1.00  0.00           C  
ATOM   3012  O   GLY   431     -21.256  74.272  47.796  1.00  0.00           O  
ATOM   3013  N   GLY   432     -21.780  75.531  49.603  1.00  0.00           N  
ATOM   3014  CA  GLY   432     -21.612  74.476  50.581  1.00  0.00           C  
ATOM   3015  C   GLY   432     -20.338  73.674  50.473  1.00  0.00           C  
ATOM   3016  O   GLY   432     -19.251  74.214  50.261  1.00  0.00           O  
ATOM   3017  N   ALA   433     -20.490  72.364  50.607  1.00  0.00           N  
ATOM   3018  CA  ALA   433     -19.358  71.469  50.690  1.00  0.00           C  
ATOM   3019  C   ALA   433     -19.742  70.099  50.168  1.00  0.00           C  
ATOM   3020  O   ALA   433     -20.843  69.614  50.421  1.00  0.00           O  
ATOM   3021  CB  ALA   433     -18.889  71.371  52.142  1.00  0.00           C  
ATOM   3022  N   LEU   434     -18.831  69.486  49.425  1.00  0.00           N  
ATOM   3023  CA  LEU   434     -19.001  68.120  48.969  1.00  0.00           C  
ATOM   3024  C   LEU   434     -17.726  67.368  49.306  1.00  0.00           C  
ATOM   3025  O   LEU   434     -16.653  67.728  48.830  1.00  0.00           O  
ATOM   3026  CB  LEU   434     -19.243  68.096  47.463  1.00  0.00           C  
ATOM   3027  CG  LEU   434     -19.510  66.748  46.790  1.00  0.00           C  
ATOM   3028  CD1 LEU   434     -20.760  66.077  47.340  1.00  0.00           C  
ATOM   3029  CD2 LEU   434     -19.629  66.927  45.288  1.00  0.00           C  
ATOM   3030  N   THR   435     -17.830  66.337  50.138  1.00  0.00           N  
ATOM   3031  CA  THR   435     -16.652  65.564  50.524  1.00  0.00           C  
ATOM   3032  C   THR   435     -16.853  64.087  50.255  1.00  0.00           C  
ATOM   3033  O   THR   435     -17.925  63.672  49.810  1.00  0.00           O  
ATOM   3034  CB  THR   435     -16.326  65.734  52.004  1.00  0.00           C  
ATOM   3035  OG1 THR   435     -17.451  65.302  52.781  1.00  0.00           O  
ATOM   3036  CG2 THR   435     -16.033  67.190  52.312  1.00  0.00           C  
ATOM   3037  N   GLY   436     -15.813  63.299  50.519  1.00  0.00           N  
ATOM   3038  CA  GLY   436     -15.878  61.858  50.356  1.00  0.00           C  
ATOM   3039  C   GLY   436     -14.734  61.264  49.561  1.00  0.00           C  
ATOM   3040  O   GLY   436     -13.779  61.949  49.217  1.00  0.00           O  
ATOM   3041  N   ASN   437     -14.836  59.974  49.269  1.00  0.00           N  
ATOM   3042  CA  ASN   437     -13.819  59.280  48.497  1.00  0.00           C  
ATOM   3043  C   ASN   437     -14.318  59.039  47.092  1.00  0.00           C  
ATOM   3044  O   ASN   437     -13.785  58.198  46.362  1.00  0.00           O  
ATOM   3045  CB  ASN   437     -13.466  57.943  49.156  1.00  0.00           C  
ATOM   3046  CG  ASN   437     -13.313  58.064  50.661  1.00  0.00           C  
ATOM   3047  OD1 ASN   437     -14.116  57.515  51.418  1.00  0.00           O  
ATOM   3048  ND2 ASN   437     -12.289  58.798  51.104  1.00  0.00           N  
ATOM   3049  N   GLY   438     -15.349  59.782  46.703  1.00  0.00           N  
ATOM   3050  CA  GLY   438     -15.924  59.653  45.377  1.00  0.00           C  
ATOM   3051  C   GLY   438     -14.993  60.161  44.294  1.00  0.00           C  
ATOM   3052  O   GLY   438     -13.808  60.387  44.537  1.00  0.00           O  
ATOM   3053  N   ARG   439     -15.533  60.342  43.093  1.00  0.00           N  
ATOM   3054  CA  ARG   439     -14.747  60.827  41.965  1.00  0.00           C  
ATOM   3055  C   ARG   439     -15.637  61.484  40.915  1.00  0.00           C  
ATOM   3056  O   ARG   439     -16.643  60.912  40.496  1.00  0.00           O  
ATOM   3057  CB  ARG   439     -13.950  59.683  41.336  1.00  0.00           C  
ATOM   3058  CG  ARG   439     -12.842  59.137  42.223  1.00  0.00           C  
ATOM   3059  CD  ARG   439     -12.206  57.899  41.613  1.00  0.00           C  
ATOM   3060  NE  ARG   439     -13.153  56.793  41.509  1.00  0.00           N  
ATOM   3061  CZ  ARG   439     -12.854  55.597  41.012  1.00  0.00           C  
ATOM   3062  NH1 ARG   439     -11.629  55.348  40.570  1.00  0.00           N  
ATOM   3063  NH2 ARG   439     -13.780  54.650  40.956  1.00  0.00           N  
ATOM   3064  N   VAL   440     -15.260  62.687  40.495  1.00  0.00           N  
ATOM   3065  CA  VAL   440     -16.025  63.421  39.494  1.00  0.00           C  
ATOM   3066  C   VAL   440     -15.514  63.077  38.092  1.00  0.00           C  
ATOM   3067  O   VAL   440     -14.302  63.032  37.867  1.00  0.00           O  
ATOM   3068  CB  VAL   440     -15.911  64.934  39.703  1.00  0.00           C  
ATOM   3069  CG1 VAL   440     -16.924  65.660  38.829  1.00  0.00           C  
ATOM   3070  CG2 VAL   440     -16.095  65.296  41.178  1.00  0.00           C  
ATOM   3071  N   GLU   441     -16.430  62.818  37.159  1.00  0.00           N  
ATOM   3072  CA  GLU   441     -16.066  62.541  35.767  1.00  0.00           C  
ATOM   3073  C   GLU   441     -16.582  63.669  34.881  1.00  0.00           C  
ATOM   3074  O   GLU   441     -17.762  64.023  34.947  1.00  0.00           O  
ATOM   3075  CB  GLU   441     -16.692  61.235  35.280  1.00  0.00           C  
ATOM   3076  CG  GLU   441     -16.657  60.091  36.275  1.00  0.00           C  
ATOM   3077  CD  GLU   441     -15.391  59.268  36.179  1.00  0.00           C  
ATOM   3078  OE1 GLU   441     -14.850  59.138  35.053  1.00  0.00           O  
ATOM   3079  OE2 GLU   441     -14.942  58.754  37.230  1.00  0.00           O  
ATOM   3080  N   LYS   442     -15.707  64.233  34.052  1.00  0.00           N  
ATOM   3081  CA  LYS   442     -16.121  65.287  33.133  1.00  0.00           C  
ATOM   3082  C   LYS   442     -15.832  64.912  31.683  1.00  0.00           C  
ATOM   3083  O   LYS   442     -14.679  64.745  31.283  1.00  0.00           O  
ATOM   3084  CB  LYS   442     -15.460  66.623  33.484  1.00  0.00           C  
ATOM   3085  CG  LYS   442     -15.680  67.714  32.440  1.00  0.00           C  
ATOM   3086  CD  LYS   442     -17.160  67.999  32.209  1.00  0.00           C  
ATOM   3087  CE  LYS   442     -17.378  69.118  31.176  1.00  0.00           C  
ATOM   3088  NZ  LYS   442     -17.170  68.671  29.760  1.00  0.00           N  
ATOM   3089  N   SER   443     -16.895  64.774  30.906  1.00  0.00           N  
ATOM   3090  CA  SER   443     -16.775  64.488  29.489  1.00  0.00           C  
ATOM   3091  C   SER   443     -17.717  65.400  28.722  1.00  0.00           C  
ATOM   3092  O   SER   443     -18.378  66.264  29.310  1.00  0.00           O  
ATOM   3093  CB  SER   443     -17.071  63.014  29.202  1.00  0.00           C  
ATOM   3094  OG  SER   443     -18.317  62.627  29.751  1.00  0.00           O  
ATOM   3095  N   GLY   444     -17.773  65.224  27.408  1.00  0.00           N  
ATOM   3096  CA  GLY   444     -18.491  66.160  26.560  1.00  0.00           C  
ATOM   3097  C   GLY   444     -17.777  67.503  26.463  1.00  0.00           C  
ATOM   3098  O   GLY   444     -16.871  67.806  27.252  1.00  0.00           O  
ATOM   3099  N   SER   445     -18.202  68.321  25.504  1.00  0.00           N  
ATOM   3100  CA  SER   445     -17.529  69.584  25.207  1.00  0.00           C  
ATOM   3101  C   SER   445     -17.963  70.753  26.104  1.00  0.00           C  
ATOM   3102  O   SER   445     -17.460  71.872  25.973  1.00  0.00           O  
ATOM   3103  CB  SER   445     -17.736  69.947  23.736  1.00  0.00           C  
ATOM   3104  OG  SER   445     -19.118  70.062  23.429  1.00  0.00           O  
ATOM   3105  N   GLY   446     -18.886  70.494  27.018  1.00  0.00           N  
ATOM   3106  CA  GLY   446     -19.404  71.541  27.875  1.00  0.00           C  
ATOM   3107  C   GLY   446     -18.453  71.947  28.984  1.00  0.00           C  
ATOM   3108  O   GLY   446     -17.322  71.480  29.064  1.00  0.00           O  
ATOM   3109  N   THR   447     -18.926  72.826  29.855  1.00  0.00           N  
ATOM   3110  CA  THR   447     -18.119  73.311  30.954  1.00  0.00           C  
ATOM   3111  C   THR   447     -18.750  72.953  32.290  1.00  0.00           C  
ATOM   3112  O   THR   447     -19.921  73.243  32.527  1.00  0.00           O  
ATOM   3113  CB  THR   447     -17.960  74.830  30.876  1.00  0.00           C  
ATOM   3114  OG1 THR   447     -17.305  75.170  29.650  1.00  0.00           O  
ATOM   3115  CG2 THR   447     -17.155  75.351  32.055  1.00  0.00           C  
ATOM   3116  N   LEU   448     -17.971  72.310  33.152  1.00  0.00           N  
ATOM   3117  CA  LEU   448     -18.370  72.110  34.528  1.00  0.00           C  
ATOM   3118  C   LEU   448     -17.782  73.235  35.342  1.00  0.00           C  
ATOM   3119  O   LEU   448     -16.571  73.354  35.452  1.00  0.00           O  
ATOM   3120  CB  LEU   448     -17.867  70.769  35.059  1.00  0.00           C  
ATOM   3121  CG  LEU   448     -18.019  70.529  36.566  1.00  0.00           C  
ATOM   3122  CD1 LEU   448     -19.450  70.738  37.017  1.00  0.00           C  
ATOM   3123  CD2 LEU   448     -17.559  69.125  36.921  1.00  0.00           C  
ATOM   3124  N   THR   449     -18.644  74.077  35.892  1.00  0.00           N  
ATOM   3125  CA  THR   449     -18.209  75.135  36.785  1.00  0.00           C  
ATOM   3126  C   THR   449     -18.428  74.697  38.221  1.00  0.00           C  
ATOM   3127  O   THR   449     -19.518  74.268  38.586  1.00  0.00           O  
ATOM   3128  CB  THR   449     -19.020  76.436  36.583  1.00  0.00           C  
ATOM   3129  OG1 THR   449     -18.900  76.891  35.230  1.00  0.00           O  
ATOM   3130  CG2 THR   449     -18.537  77.531  37.554  1.00  0.00           C  
ATOM   3131  N   VAL   450     -17.388  74.806  39.033  1.00  0.00           N  
ATOM   3132  CA  VAL   450     -17.526  74.634  40.465  1.00  0.00           C  
ATOM   3133  C   VAL   450     -17.353  76.010  41.096  1.00  0.00           C  
ATOM   3134  O   VAL   450     -16.309  76.638  40.939  1.00  0.00           O  
ATOM   3135  CB  VAL   450     -16.465  73.671  41.011  1.00  0.00           C  
ATOM   3136  CG1 VAL   450     -16.584  73.543  42.517  1.00  0.00           C  
ATOM   3137  CG2 VAL   450     -16.595  72.317  40.339  1.00  0.00           C  
ATOM   3138  N   SER   451     -18.377  76.492  41.792  1.00  0.00           N  
ATOM   3139  CA  SER   451     -18.335  77.848  42.332  1.00  0.00           C  
ATOM   3140  C   SER   451     -18.637  77.927  43.826  1.00  0.00           C  
ATOM   3141  O   SER   451     -19.710  77.522  44.274  1.00  0.00           O  
ATOM   3142  CB  SER   451     -19.293  78.760  41.561  1.00  0.00           C  
ATOM   3143  OG  SER   451     -19.390  80.035  42.175  1.00  0.00           O  
ATOM   3144  N   ASN   452     -17.681  78.459  44.584  1.00  0.00           N  
ATOM   3145  CA  ASN   452     -17.858  78.698  46.011  1.00  0.00           C  
ATOM   3146  C   ASN   452     -18.245  77.423  46.765  1.00  0.00           C  
ATOM   3147  O   ASN   452     -19.188  77.396  47.542  1.00  0.00           O  
ATOM   3148  CB  ASN   452     -18.872  79.822  46.245  1.00  0.00           C  
ATOM   3149  CG  ASN   452     -18.930  80.268  47.705  1.00  0.00           C  
ATOM   3150  OD1 ASN   452     -17.975  80.086  48.466  1.00  0.00           O  
ATOM   3151  ND2 ASN   452     -20.061  80.847  48.100  1.00  0.00           N  
ATOM   3152  N   THR   453     -17.489  76.365  46.516  1.00  0.00           N  
ATOM   3153  CA  THR   453     -17.718  75.072  47.129  1.00  0.00           C  
ATOM   3154  C   THR   453     -16.430  74.581  47.781  1.00  0.00           C  
ATOM   3155  O   THR   453     -15.337  74.876  47.315  1.00  0.00           O  
ATOM   3156  CB  THR   453     -18.144  74.047  46.059  1.00  0.00           C  
ATOM   3157  OG1 THR   453     -19.273  74.554  45.339  1.00  0.00           O  
ATOM   3158  CG2 THR   453     -18.506  72.717  46.691  1.00  0.00           C  
ATOM   3159  N   THR   454     -16.552  73.849  48.876  1.00  0.00           N  
ATOM   3160  CA  THR   454     -15.426  73.073  49.338  1.00  0.00           C  
ATOM   3161  C   THR   454     -15.597  71.689  48.739  1.00  0.00           C  
ATOM   3162  O   THR   454     -16.486  70.944  49.129  1.00  0.00           O  
ATOM   3163  CB  THR   454     -15.355  73.016  50.866  1.00  0.00           C  
ATOM   3164  OG1 THR   454     -15.054  74.325  51.370  1.00  0.00           O  
ATOM   3165  CG2 THR   454     -14.264  72.056  51.304  1.00  0.00           C  
ATOM   3166  N   LEU   455     -14.755  71.362  47.766  1.00  0.00           N  
ATOM   3167  CA  LEU   455     -14.847  70.086  47.071  1.00  0.00           C  
ATOM   3168  C   LEU   455     -13.678  69.155  47.402  1.00  0.00           C  
ATOM   3169  O   LEU   455     -12.540  69.400  47.007  1.00  0.00           O  
ATOM   3170  CB  LEU   455     -14.927  70.313  45.565  1.00  0.00           C  
ATOM   3171  CG  LEU   455     -14.973  69.025  44.757  1.00  0.00           C  
ATOM   3172  CD1 LEU   455     -16.221  68.245  45.102  1.00  0.00           C  
ATOM   3173  CD2 LEU   455     -14.934  69.340  43.280  1.00  0.00           C  
ATOM   3174  N   THR   456     -13.968  68.087  48.135  1.00  0.00           N  
ATOM   3175  CA  THR   456     -12.961  67.098  48.464  1.00  0.00           C  
ATOM   3176  C   THR   456     -13.366  65.748  47.908  1.00  0.00           C  
ATOM   3177  O   THR   456     -14.332  65.138  48.358  1.00  0.00           O  
ATOM   3178  CB  THR   456     -12.775  66.970  49.964  1.00  0.00           C  
ATOM   3179  OG1 THR   456     -12.507  68.262  50.521  1.00  0.00           O  
ATOM   3180  CG2 THR   456     -11.615  66.031  50.258  1.00  0.00           C  
ATOM   3181  N   GLN   457     -12.625  65.293  46.913  1.00  0.00           N  
ATOM   3182  CA  GLN   457     -12.933  64.049  46.233  1.00  0.00           C  
ATOM   3183  C   GLN   457     -11.628  63.334  45.984  1.00  0.00           C  
ATOM   3184  O   GLN   457     -10.557  63.935  46.090  1.00  0.00           O  
ATOM   3185  CB  GLN   457     -13.637  64.319  44.903  1.00  0.00           C  
ATOM   3186  CG  GLN   457     -15.037  64.913  45.039  1.00  0.00           C  
ATOM   3187  CD  GLN   457     -16.051  63.912  45.577  1.00  0.00           C  
ATOM   3188  OE1 GLN   457     -16.722  63.219  44.806  1.00  0.00           O  
ATOM   3189  NE2 GLN   457     -16.158  63.826  46.904  1.00  0.00           N  
ATOM   3190  N   LYS   458     -11.713  62.052  45.659  1.00  0.00           N  
ATOM   3191  CA  LYS   458     -10.517  61.262  45.452  1.00  0.00           C  
ATOM   3192  C   LYS   458      -9.834  61.708  44.172  1.00  0.00           C  
ATOM   3193  O   LYS   458      -8.619  61.874  44.126  1.00  0.00           O  
ATOM   3194  CB  LYS   458     -10.861  59.784  45.361  1.00  0.00           C  
ATOM   3195  CG  LYS   458      -9.638  58.884  45.251  1.00  0.00           C  
ATOM   3196  CD  LYS   458      -9.974  57.577  44.533  1.00  0.00           C  
ATOM   3197  CE  LYS   458      -8.865  56.538  44.689  1.00  0.00           C  
ATOM   3198  NZ  LYS   458      -8.701  56.104  46.109  1.00  0.00           N  
ATOM   3199  N   ALA   459     -10.631  61.910  43.132  1.00  0.00           N  
ATOM   3200  CA  ALA   459     -10.094  62.255  41.829  1.00  0.00           C  
ATOM   3201  C   ALA   459     -11.150  62.961  41.004  1.00  0.00           C  
ATOM   3202  O   ALA   459     -12.337  62.668  41.122  1.00  0.00           O  
ATOM   3203  CB  ALA   459      -9.619  60.999  41.098  1.00  0.00           C  
ATOM   3204  N   VAL   460     -10.713  63.892  40.168  1.00  0.00           N  
ATOM   3205  CA  VAL   460     -11.581  64.453  39.154  1.00  0.00           C  
ATOM   3206  C   VAL   460     -11.054  64.001  37.804  1.00  0.00           C  
ATOM   3207  O   VAL   460      -9.974  64.398  37.400  1.00  0.00           O  
ATOM   3208  CB  VAL   460     -11.588  65.979  39.215  1.00  0.00           C  
ATOM   3209  CG1 VAL   460     -12.474  66.555  38.108  1.00  0.00           C  
ATOM   3210  CG2 VAL   460     -12.060  66.441  40.581  1.00  0.00           C  
ATOM   3211  N   ASN   461     -11.798  63.146  37.117  1.00  0.00           N  
ATOM   3212  CA  ASN   461     -11.378  62.703  35.799  1.00  0.00           C  
ATOM   3213  C   ASN   461     -11.827  63.686  34.730  1.00  0.00           C  
ATOM   3214  O   ASN   461     -12.958  63.620  34.243  1.00  0.00           O  
ATOM   3215  CB  ASN   461     -11.906  61.301  35.489  1.00  0.00           C  
ATOM   3216  CG  ASN   461     -11.361  60.250  36.436  1.00  0.00           C  
ATOM   3217  OD1 ASN   461     -10.167  59.940  36.424  1.00  0.00           O  
ATOM   3218  ND2 ASN   461     -12.236  59.686  37.258  1.00  0.00           N  
ATOM   3219  N   LEU   462     -10.934  64.603  34.373  1.00  0.00           N  
ATOM   3220  CA  LEU   462     -11.210  65.585  33.335  1.00  0.00           C  
ATOM   3221  C   LEU   462     -10.908  64.994  31.968  1.00  0.00           C  
ATOM   3222  O   LEU   462      -9.776  65.060  31.499  1.00  0.00           O  
ATOM   3223  CB  LEU   462     -10.369  66.836  33.576  1.00  0.00           C  
ATOM   3224  CG  LEU   462     -10.519  68.013  32.620  1.00  0.00           C  
ATOM   3225  CD1 LEU   462     -11.981  68.290  32.357  1.00  0.00           C  
ATOM   3226  CD2 LEU   462      -9.843  69.238  33.209  1.00  0.00           C  
ATOM   3227  N   ASN   463     -11.925  64.420  31.329  1.00  0.00           N  
ATOM   3228  CA  ASN   463     -11.727  63.686  30.079  1.00  0.00           C  
ATOM   3229  C   ASN   463     -11.967  64.501  28.827  1.00  0.00           C  
ATOM   3230  O   ASN   463     -11.332  64.254  27.805  1.00  0.00           O  
ATOM   3231  CB  ASN   463     -12.597  62.427  30.031  1.00  0.00           C  
ATOM   3232  CG  ASN   463     -12.354  61.511  31.210  1.00  0.00           C  
ATOM   3233  OD1 ASN   463     -11.300  61.569  31.845  1.00  0.00           O  
ATOM   3234  ND2 ASN   463     -13.332  60.664  31.518  1.00  0.00           N  
ATOM   3235  N   GLU   464     -12.894  65.455  28.901  1.00  0.00           N  
ATOM   3236  CA  GLU   464     -13.205  66.322  27.763  1.00  0.00           C  
ATOM   3237  C   GLU   464     -13.773  67.653  28.239  1.00  0.00           C  
ATOM   3238  O   GLU   464     -14.377  67.735  29.312  1.00  0.00           O  
ATOM   3239  CB  GLU   464     -14.168  65.629  26.788  1.00  0.00           C  
ATOM   3240  CG  GLU   464     -14.345  66.350  25.446  1.00  0.00           C  
ATOM   3241  CD  GLU   464     -13.065  66.386  24.591  1.00  0.00           C  
ATOM   3242  OE1 GLU   464     -12.980  67.259  23.695  1.00  0.00           O  
ATOM   3243  OE2 GLU   464     -12.150  65.549  24.797  1.00  0.00           O  
ATOM   3244  N   GLY   465     -13.557  68.704  27.458  1.00  0.00           N  
ATOM   3245  CA  GLY   465     -14.153  69.990  27.758  1.00  0.00           C  
ATOM   3246  C   GLY   465     -13.511  70.708  28.917  1.00  0.00           C  
ATOM   3247  O   GLY   465     -12.386  70.401  29.287  1.00  0.00           O  
ATOM   3248  N   THR   466     -14.241  71.658  29.495  1.00  0.00           N  
ATOM   3249  CA  THR   466     -13.682  72.603  30.457  1.00  0.00           C  
ATOM   3250  C   THR   466     -14.138  72.373  31.898  1.00  0.00           C  
ATOM   3251  O   THR   466     -15.319  72.176  32.167  1.00  0.00           O  
ATOM   3252  CB  THR   466     -14.077  74.042  30.075  1.00  0.00           C  
ATOM   3253  OG1 THR   466     -13.562  74.346  28.775  1.00  0.00           O  
ATOM   3254  CG2 THR   466     -13.546  75.055  31.096  1.00  0.00           C  
ATOM   3255  N   LEU   467     -13.190  72.416  32.826  1.00  0.00           N  
ATOM   3256  CA  LEU   467     -13.513  72.414  34.239  1.00  0.00           C  
ATOM   3257  C   LEU   467     -13.076  73.743  34.803  1.00  0.00           C  
ATOM   3258  O   LEU   467     -11.901  74.102  34.720  1.00  0.00           O  
ATOM   3259  CB  LEU   467     -12.781  71.281  34.958  1.00  0.00           C  
ATOM   3260  CG  LEU   467     -12.923  71.284  36.481  1.00  0.00           C  
ATOM   3261  CD1 LEU   467     -14.388  71.179  36.877  1.00  0.00           C  
ATOM   3262  CD2 LEU   467     -12.118  70.158  37.106  1.00  0.00           C  
ATOM   3263  N   THR   468     -14.019  74.489  35.361  1.00  0.00           N  
ATOM   3264  CA  THR   468     -13.694  75.791  35.932  1.00  0.00           C  
ATOM   3265  C   THR   468     -13.912  75.757  37.429  1.00  0.00           C  
ATOM   3266  O   THR   468     -14.982  75.380  37.905  1.00  0.00           O  
ATOM   3267  CB  THR   468     -14.532  76.914  35.298  1.00  0.00           C  
ATOM   3268  OG1 THR   468     -14.147  77.076  33.926  1.00  0.00           O  
ATOM   3269  CG2 THR   468     -14.321  78.225  36.035  1.00  0.00           C  
ATOM   3270  N   LEU   469     -12.884  76.128  38.177  1.00  0.00           N  
ATOM   3271  CA  LEU   469     -12.972  76.103  39.622  1.00  0.00           C  
ATOM   3272  C   LEU   469     -12.911  77.530  40.129  1.00  0.00           C  
ATOM   3273  O   LEU   469     -11.835  78.112  40.254  1.00  0.00           O  
ATOM   3274  CB  LEU   469     -11.832  75.280  40.212  1.00  0.00           C  
ATOM   3275  CG  LEU   469     -11.686  73.867  39.661  1.00  0.00           C  
ATOM   3276  CD1 LEU   469     -10.500  73.173  40.305  1.00  0.00           C  
ATOM   3277  CD2 LEU   469     -12.948  73.073  39.900  1.00  0.00           C  
ATOM   3278  N   ASN   470     -14.078  78.095  40.410  1.00  0.00           N  
ATOM   3279  CA  ASN   470     -14.165  79.481  40.835  1.00  0.00           C  
ATOM   3280  C   ASN   470     -14.429  79.576  42.335  1.00  0.00           C  
ATOM   3281  O   ASN   470     -15.260  78.833  42.869  1.00  0.00           O  
ATOM   3282  CB  ASN   470     -15.245  80.204  40.026  1.00  0.00           C  
ATOM   3283  CG  ASN   470     -15.424  81.641  40.452  1.00  0.00           C  
ATOM   3284  OD1 ASN   470     -14.532  82.471  40.273  1.00  0.00           O  
ATOM   3285  ND2 ASN   470     -16.587  81.948  41.012  1.00  0.00           N  
ATOM   3286  N   ASP   471     -13.696  80.471  43.003  1.00  0.00           N  
ATOM   3287  CA  ASP   471     -13.837  80.716  44.444  1.00  0.00           C  
ATOM   3288  C   ASP   471     -14.018  79.452  45.295  1.00  0.00           C  
ATOM   3289  O   ASP   471     -14.798  79.447  46.246  1.00  0.00           O  
ATOM   3290  CB  ASP   471     -15.001  81.680  44.705  1.00  0.00           C  
ATOM   3291  CG  ASP   471     -14.752  83.068  44.144  1.00  0.00           C  
ATOM   3292  OD1 ASP   471     -13.573  83.435  43.958  1.00  0.00           O  
ATOM   3293  OD2 ASP   471     -15.735  83.804  43.898  1.00  0.00           O  
ATOM   3294  N   SER   472     -13.308  78.383  44.950  1.00  0.00           N  
ATOM   3295  CA  SER   472     -13.486  77.100  45.636  1.00  0.00           C  
ATOM   3296  C   SER   472     -12.222  76.556  46.298  1.00  0.00           C  
ATOM   3297  O   SER   472     -11.113  76.758  45.819  1.00  0.00           O  
ATOM   3298  CB  SER   472     -14.031  76.052  44.666  1.00  0.00           C  
ATOM   3299  OG  SER   472     -15.281  76.462  44.139  1.00  0.00           O  
ATOM   3300  N   THR   473     -12.402  75.856  47.406  1.00  0.00           N  
ATOM   3301  CA  THR   473     -11.305  75.143  48.035  1.00  0.00           C  
ATOM   3302  C   THR   473     -11.393  73.687  47.624  1.00  0.00           C  
ATOM   3303  O   THR   473     -12.223  72.935  48.140  1.00  0.00           O  
ATOM   3304  CB  THR   473     -11.389  75.234  49.559  1.00  0.00           C  
ATOM   3305  OG1 THR   473     -11.259  76.600  49.961  1.00  0.00           O  
ATOM   3306  CG2 THR   473     -10.291  74.420  50.204  1.00  0.00           C  
ATOM   3307  N   VAL   474     -10.537  73.289  46.693  1.00  0.00           N  
ATOM   3308  CA  VAL   474     -10.616  71.958  46.112  1.00  0.00           C  
ATOM   3309  C   VAL   474      -9.453  71.077  46.541  1.00  0.00           C  
ATOM   3310  O   VAL   474      -8.305  71.504  46.522  1.00  0.00           O  
ATOM   3311  CB  VAL   474     -10.635  72.045  44.588  1.00  0.00           C  
ATOM   3312  CG1 VAL   474     -10.794  70.658  43.972  1.00  0.00           C  
ATOM   3313  CG2 VAL   474     -11.750  72.974  44.144  1.00  0.00           C  
ATOM   3314  N   THR   475      -9.765  69.842  46.914  1.00  0.00           N  
ATOM   3315  CA  THR   475      -8.775  68.897  47.409  1.00  0.00           C  
ATOM   3316  C   THR   475      -8.966  67.539  46.723  1.00  0.00           C  
ATOM   3317  O   THR   475      -9.818  66.737  47.123  1.00  0.00           O  
ATOM   3318  CB  THR   475      -8.864  68.749  48.955  1.00  0.00           C  
ATOM   3319  OG1 THR   475      -8.728  70.037  49.590  1.00  0.00           O  
ATOM   3320  CG2 THR   475      -7.777  67.814  49.467  1.00  0.00           C  
ATOM   3321  N   THR   476      -8.166  67.282  45.691  1.00  0.00           N  
ATOM   3322  CA  THR   476      -8.372  66.130  44.818  1.00  0.00           C  
ATOM   3323  C   THR   476      -7.177  65.976  43.884  1.00  0.00           C  
ATOM   3324  O   THR   476      -6.258  66.795  43.896  1.00  0.00           O  
ATOM   3325  CB  THR   476      -9.642  66.327  43.945  1.00  0.00           C  
ATOM   3326  OG1 THR   476      -9.898  65.154  43.164  1.00  0.00           O  
ATOM   3327  CG2 THR   476      -9.456  67.502  43.000  1.00  0.00           C  
ATOM   3328  N   ASP   477      -7.196  64.923  43.077  1.00  0.00           N  
ATOM   3329  CA  ASP   477      -6.232  64.749  42.003  1.00  0.00           C  
ATOM   3330  C   ASP   477      -6.937  64.971  40.681  1.00  0.00           C  
ATOM   3331  O   ASP   477      -7.713  64.120  40.238  1.00  0.00           O  
ATOM   3332  CB  ASP   477      -5.650  63.330  42.009  1.00  0.00           C  
ATOM   3333  CG  ASP   477      -4.542  63.159  43.022  1.00  0.00           C  
ATOM   3334  OD1 ASP   477      -4.263  64.124  43.775  1.00  0.00           O  
ATOM   3335  OD2 ASP   477      -3.955  62.052  43.065  1.00  0.00           O  
ATOM   3336  N   ILE   478      -6.681  66.104  40.041  1.00  0.00           N  
ATOM   3337  CA  ILE   478      -7.240  66.313  38.715  1.00  0.00           C  
ATOM   3338  C   ILE   478      -6.444  65.511  37.696  1.00  0.00           C  
ATOM   3339  O   ILE   478      -5.253  65.733  37.516  1.00  0.00           O  
ATOM   3340  CB  ILE   478      -7.261  67.784  38.316  1.00  0.00           C  
ATOM   3341  CG1 ILE   478      -8.137  68.655  39.232  1.00  0.00           C  
ATOM   3342  CG2 ILE   478      -7.799  68.026  36.896  1.00  0.00           C  
ATOM   3343  CD1 ILE   478      -7.977  70.154  38.982  1.00  0.00           C  
ATOM   3344  N   ILE   479      -7.112  64.569  37.045  1.00  0.00           N  
ATOM   3345  CA  ILE   479      -6.484  63.720  36.060  1.00  0.00           C  
ATOM   3346  C   ILE   479      -7.015  64.075  34.677  1.00  0.00           C  
ATOM   3347  O   ILE   479      -8.107  63.648  34.294  1.00  0.00           O  
ATOM   3348  CB  ILE   479      -6.759  62.245  36.373  1.00  0.00           C  
ATOM   3349  CG1 ILE   479      -6.315  61.935  37.801  1.00  0.00           C  
ATOM   3350  CG2 ILE   479      -6.068  61.324  35.359  1.00  0.00           C  
ATOM   3351  CD1 ILE   479      -6.723  60.567  38.265  1.00  0.00           C  
ATOM   3352  N   ALA   480      -6.227  64.851  33.931  1.00  0.00           N  
ATOM   3353  CA  ALA   480      -6.654  65.392  32.636  1.00  0.00           C  
ATOM   3354  C   ALA   480      -6.187  64.599  31.421  1.00  0.00           C  
ATOM   3355  O   ALA   480      -5.196  63.869  31.463  1.00  0.00           O  
ATOM   3356  CB  ALA   480      -6.226  66.848  32.497  1.00  0.00           C  
ATOM   3357  N   HIS   481      -6.922  64.768  30.332  1.00  0.00           N  
ATOM   3358  CA  HIS   481      -6.593  64.145  29.067  1.00  0.00           C  
ATOM   3359  C   HIS   481      -6.682  65.200  27.986  1.00  0.00           C  
ATOM   3360  O   HIS   481      -7.152  66.313  28.235  1.00  0.00           O  
ATOM   3361  CB  HIS   481      -7.583  63.037  28.756  1.00  0.00           C  
ATOM   3362  CG  HIS   481      -7.594  61.953  29.792  1.00  0.00           C  
ATOM   3363  ND1 HIS   481      -6.641  60.958  29.878  1.00  0.00           N  
ATOM   3364  CD2 HIS   481      -8.457  61.702  30.805  1.00  0.00           C  
ATOM   3365  CE1 HIS   481      -6.899  60.161  30.869  1.00  0.00           C  
ATOM   3366  NE2 HIS   481      -8.002  60.583  31.458  1.00  0.00           N  
ATOM   3367  N   ARG   482      -6.243  64.848  26.783  1.00  0.00           N  
ATOM   3368  CA  ARG   482      -6.288  65.784  25.671  1.00  0.00           C  
ATOM   3369  C   ARG   482      -7.730  66.209  25.387  1.00  0.00           C  
ATOM   3370  O   ARG   482      -8.675  65.466  25.653  1.00  0.00           O  
ATOM   3371  CB  ARG   482      -5.662  65.155  24.429  1.00  0.00           C  
ATOM   3372  CG  ARG   482      -6.452  63.997  23.859  1.00  0.00           C  
ATOM   3373  CD  ARG   482      -5.537  62.914  23.313  1.00  0.00           C  
ATOM   3374  NE  ARG   482      -6.192  62.109  22.286  1.00  0.00           N  
ATOM   3375  CZ  ARG   482      -5.635  61.052  21.703  1.00  0.00           C  
ATOM   3376  NH1 ARG   482      -4.412  60.672  22.062  1.00  0.00           N  
ATOM   3377  NH2 ARG   482      -6.301  60.375  20.770  1.00  0.00           N  
ATOM   3378  N   GLY   483      -7.894  67.412  24.856  1.00  0.00           N  
ATOM   3379  CA  GLY   483      -9.212  67.923  24.547  1.00  0.00           C  
ATOM   3380  C   GLY   483      -9.849  68.637  25.722  1.00  0.00           C  
ATOM   3381  O   GLY   483     -11.055  68.842  25.733  1.00  0.00           O  
ATOM   3382  N   THR   484      -9.038  69.029  26.704  1.00  0.00           N  
ATOM   3383  CA  THR   484      -9.563  69.645  27.913  1.00  0.00           C  
ATOM   3384  C   THR   484      -8.905  70.967  28.263  1.00  0.00           C  
ATOM   3385  O   THR   484      -7.862  71.330  27.725  1.00  0.00           O  
ATOM   3386  CB  THR   484      -9.402  68.731  29.137  1.00  0.00           C  
ATOM   3387  OG1 THR   484      -8.006  68.481  29.367  1.00  0.00           O  
ATOM   3388  CG2 THR   484     -10.125  67.424  28.917  1.00  0.00           C  
ATOM   3389  N   ALA   485      -9.540  71.673  29.190  1.00  0.00           N  
ATOM   3390  CA  ALA   485      -9.021  72.913  29.726  1.00  0.00           C  
ATOM   3391  C   ALA   485      -9.421  72.980  31.194  1.00  0.00           C  
ATOM   3392  O   ALA   485     -10.536  72.629  31.557  1.00  0.00           O  
ATOM   3393  CB  ALA   485      -9.580  74.100  28.958  1.00  0.00           C  
ATOM   3394  N   LEU   486      -8.498  73.404  32.040  1.00  0.00           N  
ATOM   3395  CA  LEU   486      -8.778  73.526  33.453  1.00  0.00           C  
ATOM   3396  C   LEU   486      -8.517  74.954  33.860  1.00  0.00           C  
ATOM   3397  O   LEU   486      -7.409  75.444  33.688  1.00  0.00           O  
ATOM   3398  CB  LEU   486      -7.866  72.604  34.261  1.00  0.00           C  
ATOM   3399  CG  LEU   486      -7.917  72.870  35.773  1.00  0.00           C  
ATOM   3400  CD1 LEU   486      -9.283  72.513  36.349  1.00  0.00           C  
ATOM   3401  CD2 LEU   486      -6.814  72.132  36.516  1.00  0.00           C  
ATOM   3402  N   LYS   487      -9.530  75.626  34.397  1.00  0.00           N  
ATOM   3403  CA  LYS   487      -9.369  77.012  34.822  1.00  0.00           C  
ATOM   3404  C   LYS   487      -9.510  77.170  36.331  1.00  0.00           C  
ATOM   3405  O   LYS   487     -10.438  76.642  36.941  1.00  0.00           O  
ATOM   3406  CB  LYS   487     -10.381  77.913  34.111  1.00  0.00           C  
ATOM   3407  CG  LYS   487     -10.258  77.918  32.601  1.00  0.00           C  
ATOM   3408  CD  LYS   487     -11.364  78.733  31.941  1.00  0.00           C  
ATOM   3409  CE  LYS   487     -11.306  78.559  30.426  1.00  0.00           C  
ATOM   3410  NZ  LYS   487     -12.499  79.111  29.726  1.00  0.00           N  
ATOM   3411  N   LEU   488      -8.587  77.911  36.926  1.00  0.00           N  
ATOM   3412  CA  LEU   488      -8.676  78.258  38.334  1.00  0.00           C  
ATOM   3413  C   LEU   488      -8.898  79.760  38.461  1.00  0.00           C  
ATOM   3414  O   LEU   488      -8.002  80.555  38.182  1.00  0.00           O  
ATOM   3415  CB  LEU   488      -7.397  77.843  39.067  1.00  0.00           C  
ATOM   3416  CG  LEU   488      -7.251  76.375  39.497  1.00  0.00           C  
ATOM   3417  CD1 LEU   488      -7.251  75.403  38.317  1.00  0.00           C  
ATOM   3418  CD2 LEU   488      -5.998  76.198  40.342  1.00  0.00           C  
ATOM   3419  N   THR   489     -10.096  80.156  38.863  1.00  0.00           N  
ATOM   3420  CA  THR   489     -10.420  81.573  38.928  1.00  0.00           C  
ATOM   3421  C   THR   489     -10.827  82.012  40.328  1.00  0.00           C  
ATOM   3422  O   THR   489     -11.184  81.197  41.177  1.00  0.00           O  
ATOM   3423  CB  THR   489     -11.545  81.932  37.948  1.00  0.00           C  
ATOM   3424  OG1 THR   489     -12.752  81.268  38.343  1.00  0.00           O  
ATOM   3425  CG2 THR   489     -11.181  81.501  36.538  1.00  0.00           C  
ATOM   3426  N   GLY   490     -10.776  83.315  40.560  1.00  0.00           N  
ATOM   3427  CA  GLY   490     -11.109  83.862  41.858  1.00  0.00           C  
ATOM   3428  C   GLY   490     -10.158  83.445  42.964  1.00  0.00           C  
ATOM   3429  O   GLY   490      -8.940  83.459  42.792  1.00  0.00           O  
ATOM   3430  N   SER   491     -10.730  83.065  44.102  1.00  0.00           N  
ATOM   3431  CA  SER   491      -9.966  82.775  45.305  1.00  0.00           C  
ATOM   3432  C   SER   491      -9.693  81.285  45.459  1.00  0.00           C  
ATOM   3433  O   SER   491      -9.385  80.813  46.550  1.00  0.00           O  
ATOM   3434  CB  SER   491     -10.716  83.296  46.532  1.00  0.00           C  
ATOM   3435  OG  SER   491     -12.054  82.821  46.551  1.00  0.00           O  
ATOM   3436  N   THR   492      -9.802  80.552  44.358  1.00  0.00           N  
ATOM   3437  CA  THR   492      -9.616  79.110  44.372  1.00  0.00           C  
ATOM   3438  C   THR   492      -8.245  78.667  44.885  1.00  0.00           C  
ATOM   3439  O   THR   492      -7.215  79.219  44.500  1.00  0.00           O  
ATOM   3440  CB  THR   492      -9.829  78.530  42.972  1.00  0.00           C  
ATOM   3441  OG1 THR   492     -11.214  78.614  42.646  1.00  0.00           O  
ATOM   3442  CG2 THR   492      -9.397  77.081  42.913  1.00  0.00           C  
ATOM   3443  N   VAL   493      -8.246  77.677  45.770  1.00  0.00           N  
ATOM   3444  CA  VAL   493      -7.026  76.995  46.170  1.00  0.00           C  
ATOM   3445  C   VAL   493      -7.179  75.523  45.830  1.00  0.00           C  
ATOM   3446  O   VAL   493      -8.230  74.939  46.071  1.00  0.00           O  
ATOM   3447  CB  VAL   493      -6.745  77.172  47.672  1.00  0.00           C  
ATOM   3448  CG1 VAL   493      -5.559  76.312  48.108  1.00  0.00           C  
ATOM   3449  CG2 VAL   493      -6.486  78.635  47.975  1.00  0.00           C  
ATOM   3450  N   LEU   494      -6.141  74.931  45.249  1.00  0.00           N  
ATOM   3451  CA  LEU   494      -6.189  73.523  44.886  1.00  0.00           C  
ATOM   3452  C   LEU   494      -5.126  72.713  45.613  1.00  0.00           C  
ATOM   3453  O   LEU   494      -3.978  73.124  45.726  1.00  0.00           O  
ATOM   3454  CB  LEU   494      -6.027  73.352  43.378  1.00  0.00           C  
ATOM   3455  CG  LEU   494      -5.900  71.934  42.810  1.00  0.00           C  
ATOM   3456  CD1 LEU   494      -7.103  71.075  43.160  1.00  0.00           C  
ATOM   3457  CD2 LEU   494      -5.709  71.960  41.295  1.00  0.00           C  
ATOM   3458  N   ASN   495      -5.529  71.550  46.105  1.00  0.00           N  
ATOM   3459  CA  ASN   495      -4.618  70.591  46.726  1.00  0.00           C  
ATOM   3460  C   ASN   495      -4.832  69.191  46.153  1.00  0.00           C  
ATOM   3461  O   ASN   495      -5.917  68.639  46.260  1.00  0.00           O  
ATOM   3462  CB  ASN   495      -4.847  70.546  48.233  1.00  0.00           C  
ATOM   3463  CG  ASN   495      -5.101  71.927  48.832  1.00  0.00           C  
ATOM   3464  OD1 ASN   495      -4.171  72.705  49.048  1.00  0.00           O  
ATOM   3465  ND2 ASN   495      -6.370  72.230  49.110  1.00  0.00           N  
ATOM   3466  N   GLY   496      -3.801  68.620  45.546  1.00  0.00           N  
ATOM   3467  CA  GLY   496      -2.522  69.288  45.462  1.00  0.00           C  
ATOM   3468  C   GLY   496      -1.865  69.274  44.093  1.00  0.00           C  
ATOM   3469  O   GLY   496      -0.921  70.042  43.863  1.00  0.00           O  
ATOM   3470  N   ALA   497      -2.333  68.411  43.192  1.00  0.00           N  
ATOM   3471  CA  ALA   497      -1.648  68.234  41.911  1.00  0.00           C  
ATOM   3472  C   ALA   497      -2.531  67.718  40.778  1.00  0.00           C  
ATOM   3473  O   ALA   497      -3.678  67.316  40.991  1.00  0.00           O  
ATOM   3474  CB  ALA   497      -0.426  67.333  42.079  1.00  0.00           C  
ATOM   3475  N   ILE   498      -1.964  67.733  39.574  1.00  0.00           N  
ATOM   3476  CA  ILE   498      -2.662  67.357  38.352  1.00  0.00           C  
ATOM   3477  C   ILE   498      -1.834  66.369  37.540  1.00  0.00           C  
ATOM   3478  O   ILE   498      -0.673  66.629  37.229  1.00  0.00           O  
ATOM   3479  CB  ILE   498      -2.919  68.588  37.469  1.00  0.00           C  
ATOM   3480  CG1 ILE   498      -3.783  69.612  38.206  1.00  0.00           C  
ATOM   3481  CG2 ILE   498      -3.560  68.176  36.155  1.00  0.00           C  
ATOM   3482  CD1 ILE   498      -3.628  71.022  37.686  1.00  0.00           C  
ATOM   3483  N   ASP   499      -2.427  65.226  37.213  1.00  0.00           N  
ATOM   3484  CA  ASP   499      -1.754  64.226  36.399  1.00  0.00           C  
ATOM   3485  C   ASP   499      -2.566  63.996  35.131  1.00  0.00           C  
ATOM   3486  O   ASP   499      -3.480  64.764  34.822  1.00  0.00           O  
ATOM   3487  CB  ASP   499      -1.610  62.901  37.149  1.00  0.00           C  
ATOM   3488  CG  ASP   499      -0.596  62.961  38.281  1.00  0.00           C  
ATOM   3489  OD1 ASP   499       0.209  63.914  38.334  1.00  0.00           O  
ATOM   3490  OD2 ASP   499      -0.599  62.029  39.117  1.00  0.00           O  
ATOM   3491  OXT ASP   499      -2.343  63.033  34.389  1.00  0.00           O  
END
