# Supplementary material for: Differential homotypic and heterotypic interactions of antigen 43 (Ag43) variants in autotransporter-mediated bacterial autoaggregation
Source: Sci Rep. 2019 Jul 31;9:11100. doi: 10.1038/s41598-019-47608-4 (PMC6668479; doi:10.1038/s41598-019-47608-4)
Supplement: Supplementary file 4 — Figure S2 [file 41598_2019_47608_MOESM4_ESM.zip › Figure_S2/Ag43-C1_UPI0001F8D949.pdb]

ATOM      1  N   ALA     1     124.571 -92.155  37.354  1.00  0.00           N  
ATOM      2  CA  ALA     1     125.210 -91.572  36.174  1.00  0.00           C  
ATOM      3  C   ALA     1     125.046 -90.048  36.132  1.00  0.00           C  
ATOM      4  O   ALA     1     123.963 -89.519  36.412  1.00  0.00           O  
ATOM      5  CB  ALA     1     124.665 -92.213  34.901  1.00  0.00           C  
ATOM      6  N   ASP     2     126.128 -89.350  35.787  1.00  0.00           N  
ATOM      7  CA  ASP     2     126.143 -87.883  35.772  1.00  0.00           C  
ATOM      8  C   ASP     2     126.687 -87.310  34.458  1.00  0.00           C  
ATOM      9  O   ASP     2     127.846 -86.909  34.394  1.00  0.00           O  
ATOM     10  CB  ASP     2     126.973 -87.343  36.948  1.00  0.00           C  
ATOM     11  CG  ASP     2     126.161 -87.199  38.231  1.00  0.00           C  
ATOM     12  OD1 ASP     2     125.050 -87.779  38.314  1.00  0.00           O  
ATOM     13  OD2 ASP     2     126.639 -86.502  39.161  1.00  0.00           O  
ATOM     14  N   ILE     3     125.851 -87.265  33.422  1.00  0.00           N  
ATOM     15  CA  ILE     3     126.257 -86.695  32.138  1.00  0.00           C  
ATOM     16  C   ILE     3     126.534 -85.200  32.277  1.00  0.00           C  
ATOM     17  O   ILE     3     125.765 -84.466  32.899  1.00  0.00           O  
ATOM     18  CB  ILE     3     125.190 -86.910  31.036  1.00  0.00           C  
ATOM     19  CG1 ILE     3     124.692 -88.355  31.029  1.00  0.00           C  
ATOM     20  CG2 ILE     3     125.743 -86.547  29.658  1.00  0.00           C  
ATOM     21  CD1 ILE     3     123.625 -88.624  29.970  1.00  0.00           C  
ATOM     22  N   VAL     4     127.650 -84.757  31.711  1.00  0.00           N  
ATOM     23  CA  VAL     4     127.979 -83.341  31.705  1.00  0.00           C  
ATOM     24  C   VAL     4     128.066 -82.856  30.267  1.00  0.00           C  
ATOM     25  O   VAL     4     128.689 -83.504  29.421  1.00  0.00           O  
ATOM     26  CB  VAL     4     129.311 -83.056  32.419  1.00  0.00           C  
ATOM     27  CG1 VAL     4     129.661 -81.580  32.312  1.00  0.00           C  
ATOM     28  CG2 VAL     4     129.241 -83.477  33.875  1.00  0.00           C  
ATOM     29  N   VAL     5     127.412 -81.735  29.983  1.00  0.00           N  
ATOM     30  CA  VAL     5     127.494 -81.128  28.663  1.00  0.00           C  
ATOM     31  C   VAL     5     128.190 -79.791  28.815  1.00  0.00           C  
ATOM     32  O   VAL     5     127.651 -78.868  29.429  1.00  0.00           O  
ATOM     33  CB  VAL     5     126.113 -80.916  28.034  1.00  0.00           C  
ATOM     34  CG1 VAL     5     126.255 -80.540  26.567  1.00  0.00           C  
ATOM     35  CG2 VAL     5     125.265 -82.162  28.193  1.00  0.00           C  
ATOM     36  N   HIS     6     129.393 -79.701  28.257  1.00  0.00           N  
ATOM     37  CA  HIS     6     130.255 -78.534  28.427  1.00  0.00           C  
ATOM     38  C   HIS     6     129.851 -77.418  27.476  1.00  0.00           C  
ATOM     39  O   HIS     6     129.162 -77.665  26.478  1.00  0.00           O  
ATOM     40  CB  HIS     6     131.717 -78.924  28.163  1.00  0.00           C  
ATOM     41  CG  HIS     6     132.233 -79.992  29.073  1.00  0.00           C  
ATOM     42  ND1 HIS     6     132.040 -81.338  28.834  1.00  0.00           N  
ATOM     43  CD2 HIS     6     132.938 -79.912  30.233  1.00  0.00           C  
ATOM     44  CE1 HIS     6     132.599 -82.040  29.806  1.00  0.00           C  
ATOM     45  NE2 HIS     6     133.148 -81.201  30.663  1.00  0.00           N  
ATOM     46  N   PRO     7     130.277 -76.186  27.779  1.00  0.00           N  
ATOM     47  CA  PRO     7     130.120 -75.080  26.832  1.00  0.00           C  
ATOM     48  C   PRO     7     130.671 -75.492  25.479  1.00  0.00           C  
ATOM     49  O   PRO     7     131.694 -76.165  25.444  1.00  0.00           O  
ATOM     50  CB  PRO     7     131.005 -73.995  27.431  1.00  0.00           C  
ATOM     51  CG  PRO     7     130.968 -74.255  28.897  1.00  0.00           C  
ATOM     52  CD  PRO     7     130.892 -75.749  29.045  1.00  0.00           C  
ATOM     53  N   GLY     8     129.995 -75.120  24.396  1.00  0.00           N  
ATOM     54  CA  GLY     8     130.442 -75.469  23.057  1.00  0.00           C  
ATOM     55  C   GLY     8     129.992 -76.845  22.585  1.00  0.00           C  
ATOM     56  O   GLY     8     130.115 -77.188  21.407  1.00  0.00           O  
ATOM     57  N   GLU     9     129.462 -77.635  23.509  1.00  0.00           N  
ATOM     58  CA  GLU     9     129.069 -79.003  23.219  1.00  0.00           C  
ATOM     59  C   GLU     9     127.553 -79.053  23.029  1.00  0.00           C  
ATOM     60  O   GLU     9     126.821 -78.304  23.662  1.00  0.00           O  
ATOM     61  CB  GLU     9     129.517 -79.894  24.381  1.00  0.00           C  
ATOM     62  CG  GLU     9     129.263 -81.383  24.247  1.00  0.00           C  
ATOM     63  CD  GLU     9     129.563 -82.126  25.545  1.00  0.00           C  
ATOM     64  OE1 GLU     9     130.250 -81.538  26.415  1.00  0.00           O  
ATOM     65  OE2 GLU     9     129.107 -83.286  25.707  1.00  0.00           O  
ATOM     66  N   THR    10     127.086 -79.923  22.144  1.00  0.00           N  
ATOM     67  CA  THR    10     125.655 -80.085  21.916  1.00  0.00           C  
ATOM     68  C   THR    10     125.320 -81.560  21.839  1.00  0.00           C  
ATOM     69  O   THR    10     125.814 -82.253  20.954  1.00  0.00           O  
ATOM     70  CB  THR    10     125.208 -79.420  20.599  1.00  0.00           C  
ATOM     71  OG1 THR    10     125.394 -78.001  20.683  1.00  0.00           O  
ATOM     72  CG2 THR    10     123.739 -79.717  20.308  1.00  0.00           C  
ATOM     73  N   VAL    11     124.486 -82.044  22.759  1.00  0.00           N  
ATOM     74  CA  VAL    11     124.054 -83.440  22.716  1.00  0.00           C  
ATOM     75  C   VAL    11     122.587 -83.562  22.301  1.00  0.00           C  
ATOM     76  O   VAL    11     121.809 -82.614  22.450  1.00  0.00           O  
ATOM     77  CB  VAL    11     124.272 -84.155  24.059  1.00  0.00           C  
ATOM     78  CG1 VAL    11     125.637 -83.791  24.619  1.00  0.00           C  
ATOM     79  CG2 VAL    11     123.168 -83.787  25.050  1.00  0.00           C  
ATOM     80  N   ASN    12     122.228 -84.736  21.784  1.00  0.00           N  
ATOM     81  CA  ASN    12     120.873 -84.995  21.306  1.00  0.00           C  
ATOM     82  C   ASN    12     120.250 -86.249  21.892  1.00  0.00           C  
ATOM     83  O   ASN    12     120.906 -87.281  22.008  1.00  0.00           O  
ATOM     84  CB  ASN    12     120.841 -85.083  19.783  1.00  0.00           C  
ATOM     85  CG  ASN    12     120.879 -83.724  19.132  1.00  0.00           C  
ATOM     86  OD1 ASN    12     119.847 -83.074  18.981  1.00  0.00           O  
ATOM     87  ND2 ASN    12     122.070 -83.279  18.750  1.00  0.00           N  
ATOM     88  N   GLY    13     118.976 -86.150  22.256  1.00  0.00           N  
ATOM     89  CA  GLY    13     118.223 -87.295  22.744  1.00  0.00           C  
ATOM     90  C   GLY    13     118.722 -87.887  24.047  1.00  0.00           C  
ATOM     91  O   GLY    13     119.541 -87.285  24.749  1.00  0.00           O  
ATOM     92  N   GLY    14     118.233 -89.085  24.358  1.00  0.00           N  
ATOM     93  CA  GLY    14     118.502 -89.713  25.640  1.00  0.00           C  
ATOM     94  C   GLY    14     117.313 -89.604  26.585  1.00  0.00           C  
ATOM     95  O   GLY    14     116.406 -88.793  26.384  1.00  0.00           O  
ATOM     96  N   THR    15     117.314 -90.426  27.624  1.00  0.00           N  
ATOM     97  CA  THR    15     116.250 -90.402  28.602  1.00  0.00           C  
ATOM     98  C   THR    15     116.864 -90.493  29.989  1.00  0.00           C  
ATOM     99  O   THR    15     117.575 -91.445  30.290  1.00  0.00           O  
ATOM    100  CB  THR    15     115.260 -91.567  28.387  1.00  0.00           C  
ATOM    101  OG1 THR    15     114.713 -91.503  27.060  1.00  0.00           O  
ATOM    102  CG2 THR    15     114.118 -91.484  29.390  1.00  0.00           C  
ATOM    103  N   LEU    16     116.600 -89.498  30.830  1.00  0.00           N  
ATOM    104  CA  LEU    16     117.106 -89.517  32.194  1.00  0.00           C  
ATOM    105  C   LEU    16     116.176 -90.295  33.110  1.00  0.00           C  
ATOM    106  O   LEU    16     115.001 -89.949  33.264  1.00  0.00           O  
ATOM    107  CB  LEU    16     117.275 -88.104  32.731  1.00  0.00           C  
ATOM    108  CG  LEU    16     118.205 -87.184  31.958  1.00  0.00           C  
ATOM    109  CD1 LEU    16     118.286 -85.847  32.686  1.00  0.00           C  
ATOM    110  CD2 LEU    16     119.578 -87.818  31.824  1.00  0.00           C  
ATOM    111  N   ALA    17     116.710 -91.345  33.723  1.00  0.00           N  
ATOM    112  CA  ALA    17     115.936 -92.157  34.648  1.00  0.00           C  
ATOM    113  C   ALA    17     116.737 -92.386  35.923  1.00  0.00           C  
ATOM    114  O   ALA    17     117.900 -91.982  36.005  1.00  0.00           O  
ATOM    115  CB  ALA    17     115.567 -93.505  34.018  1.00  0.00           C  
ATOM    116  N   ASN    18     116.092 -92.993  36.921  1.00  0.00           N  
ATOM    117  CA  ASN    18     116.770 -93.470  38.129  1.00  0.00           C  
ATOM    118  C   ASN    18     117.734 -92.470  38.727  1.00  0.00           C  
ATOM    119  O   ASN    18     118.900 -92.790  38.944  1.00  0.00           O  
ATOM    120  CB  ASN    18     117.531 -94.768  37.839  1.00  0.00           C  
ATOM    121  CG  ASN    18     116.692 -95.775  37.087  1.00  0.00           C  
ATOM    122  OD1 ASN    18     115.499 -95.957  37.365  1.00  0.00           O  
ATOM    123  ND2 ASN    18     117.306 -96.430  36.114  1.00  0.00           N  
ATOM    124  N   HIS    19     117.249 -91.253  38.944  1.00  0.00           N  
ATOM    125  CA  HIS    19     118.001 -90.197  39.614  1.00  0.00           C  
ATOM    126  C   HIS    19     119.287 -89.744  38.909  1.00  0.00           C  
ATOM    127  O   HIS    19     120.125 -89.080  39.516  1.00  0.00           O  
ATOM    128  CB  HIS    19     118.249 -90.574  41.077  1.00  0.00           C  
ATOM    129  CG  HIS    19     117.002 -90.953  41.811  1.00  0.00           C  
ATOM    130  ND1 HIS    19     116.116 -90.025  42.314  1.00  0.00           N  
ATOM    131  CD2 HIS    19     116.476 -92.172  42.113  1.00  0.00           C  
ATOM    132  CE1 HIS    19     115.101 -90.647  42.892  1.00  0.00           C  
ATOM    133  NE2 HIS    19     115.299 -91.948  42.783  1.00  0.00           N  
ATOM    134  N   ASP    20     119.427 -90.082  37.631  1.00  0.00           N  
ATOM    135  CA  ASP    20     120.507 -89.533  36.813  1.00  0.00           C  
ATOM    136  C   ASP    20     120.408 -88.011  36.780  1.00  0.00           C  
ATOM    137  O   ASP    20     119.307 -87.446  36.711  1.00  0.00           O  
ATOM    138  CB  ASP    20     120.423 -90.014  35.357  1.00  0.00           C  
ATOM    139  CG  ASP    20     120.632 -91.517  35.194  1.00  0.00           C  
ATOM    140  OD1 ASP    20     121.280 -92.155  36.058  1.00  0.00           O  
ATOM    141  OD2 ASP    20     120.137 -92.051  34.170  1.00  0.00           O  
ATOM    142  N   ASN    21     121.555 -87.348  36.810  1.00  0.00           N  
ATOM    143  CA  ASN    21     121.603 -85.920  36.571  1.00  0.00           C  
ATOM    144  C   ASN    21     122.231 -85.663  35.216  1.00  0.00           C  
ATOM    145  O   ASN    21     123.155 -86.363  34.821  1.00  0.00           O  
ATOM    146  CB  ASN    21     122.436 -85.213  37.640  1.00  0.00           C  
ATOM    147  CG  ASN    21     121.919 -85.452  39.028  1.00  0.00           C  
ATOM    148  OD1 ASN    21     120.973 -84.800  39.476  1.00  0.00           O  
ATOM    149  ND2 ASN    21     122.551 -86.379  39.736  1.00  0.00           N  
ATOM    150  N   GLN    22     121.734 -84.659  34.507  1.00  0.00           N  
ATOM    151  CA  GLN    22     122.445 -84.142  33.348  1.00  0.00           C  
ATOM    152  C   GLN    22     122.701 -82.678  33.612  1.00  0.00           C  
ATOM    153  O   GLN    22     121.761 -81.905  33.788  1.00  0.00           O  
ATOM    154  CB  GLN    22     121.622 -84.308  32.080  1.00  0.00           C  
ATOM    155  CG  GLN    22     122.225 -83.633  30.843  1.00  0.00           C  
ATOM    156  CD  GLN    22     121.339 -83.815  29.615  1.00  0.00           C  
ATOM    157  OE1 GLN    22     120.210 -83.324  29.567  1.00  0.00           O  
ATOM    158  NE2 GLN    22     121.836 -84.549  28.634  1.00  0.00           N  
ATOM    159  N   ILE    23     123.971 -82.300  33.673  1.00  0.00           N  
ATOM    160  CA  ILE    23     124.334 -80.917  33.941  1.00  0.00           C  
ATOM    161  C   ILE    23     124.725 -80.241  32.635  1.00  0.00           C  
ATOM    162  O   ILE    23     125.748 -80.569  32.029  1.00  0.00           O  
ATOM    163  CB  ILE    23     125.484 -80.838  34.946  1.00  0.00           C  
ATOM    164  CG1 ILE    23     125.155 -81.476  36.307  1.00  0.00           C  
ATOM    165  CG2 ILE    23     125.917 -79.399  35.271  1.00  0.00           C  
ATOM    166  CD1 ILE    23     126.364 -81.594  37.234  1.00  0.00           C  
ATOM    167  N   VAL    24     123.903 -79.296  32.195  1.00  0.00           N  
ATOM    168  CA  VAL    24     124.079 -78.720  30.871  1.00  0.00           C  
ATOM    169  C   VAL    24     124.640 -77.320  30.958  1.00  0.00           C  
ATOM    170  O   VAL    24     123.993 -76.411  31.484  1.00  0.00           O  
ATOM    171  CB  VAL    24     122.759 -78.670  30.103  1.00  0.00           C  
ATOM    172  CG1 VAL    24     123.005 -78.260  28.665  1.00  0.00           C  
ATOM    173  CG2 VAL    24     122.054 -80.011  30.183  1.00  0.00           C  
ATOM    174  N   PHE    25     125.869 -77.189  30.451  1.00  0.00           N  
ATOM    175  CA  PHE    25     126.598 -75.900  30.351  1.00  0.00           C  
ATOM    176  C   PHE    25     126.554 -75.496  28.875  1.00  0.00           C  
ATOM    177  O   PHE    25     126.698 -74.299  28.558  1.00  0.00           O  
ATOM    178  CB  PHE    25     128.035 -76.052  30.856  1.00  0.00           C  
ATOM    179  CG  PHE    25     128.163 -76.245  32.346  1.00  0.00           C  
ATOM    180  CD2 PHE    25     128.636 -77.438  32.869  1.00  0.00           C  
ATOM    181  CD1 PHE    25     127.812 -75.234  33.226  1.00  0.00           C  
ATOM    182  CE2 PHE    25     128.753 -77.615  34.239  1.00  0.00           C  
ATOM    183  CE1 PHE    25     127.930 -75.412  34.595  1.00  0.00           C  
ATOM    184  CZ  PHE    25     128.400 -76.602  35.100  1.00  0.00           C  
ATOM    185  N   GLY    26     126.358 -76.496  28.006  1.00  0.00           N  
ATOM    186  CA  GLY    26     126.243 -76.269  26.578  1.00  0.00           C  
ATOM    187  C   GLY    26     124.789 -76.391  26.179  1.00  0.00           C  
ATOM    188  O   GLY    26     123.915 -75.799  26.815  1.00  0.00           O  
ATOM    189  N   THR    27     124.524 -77.158  25.127  1.00  0.00           N  
ATOM    190  CA  THR    27     123.163 -77.352  24.671  1.00  0.00           C  
ATOM    191  C   THR    27     122.775 -78.821  24.712  1.00  0.00           C  
ATOM    192  O   THR    27     123.494 -79.680  24.204  1.00  0.00           O  
ATOM    193  CB  THR    27     122.960 -76.812  23.242  1.00  0.00           C  
ATOM    194  OG1 THR    27     123.108 -75.394  23.251  1.00  0.00           O  
ATOM    195  CG2 THR    27     121.573 -77.147  22.738  1.00  0.00           C  
ATOM    196  N   THR    28     121.637 -79.093  25.339  1.00  0.00           N  
ATOM    197  CA  THR    28     121.029 -80.406  25.325  1.00  0.00           C  
ATOM    198  C   THR    28     119.700 -80.318  24.580  1.00  0.00           C  
ATOM    199  O   THR    28     118.809 -79.561  24.967  1.00  0.00           O  
ATOM    200  CB  THR    28     120.814 -80.910  26.748  1.00  0.00           C  
ATOM    201  OG1 THR    28     122.060 -81.008  27.423  1.00  0.00           O  
ATOM    202  CG2 THR    28     120.150 -82.296  26.703  1.00  0.00           C  
ATOM    203  N   ASN    29     119.572 -81.100  23.515  1.00  0.00           N  
ATOM    204  CA  ASN    29     118.402 -81.052  22.652  1.00  0.00           C  
ATOM    205  C   ASN    29     117.611 -82.354  22.657  1.00  0.00           C  
ATOM    206  O   ASN    29     118.156 -83.426  22.400  1.00  0.00           O  
ATOM    207  CB  ASN    29     118.819 -80.692  21.216  1.00  0.00           C  
ATOM    208  CG  ASN    29     117.628 -80.516  20.284  1.00  0.00           C  
ATOM    209  OD1 ASN    29     116.821 -79.607  20.465  1.00  0.00           O  
ATOM    210  ND2 ASN    29     117.516 -81.380  19.282  1.00  0.00           N  
ATOM    211  N   GLY    30     116.326 -82.265  22.968  1.00  0.00           N  
ATOM    212  CA  GLY    30     115.434 -83.397  22.788  1.00  0.00           C  
ATOM    213  C   GLY    30     115.530 -84.467  23.851  1.00  0.00           C  
ATOM    214  O   GLY    30     115.057 -85.587  23.659  1.00  0.00           O  
ATOM    215  N   MET    31     116.138 -84.126  24.980  1.00  0.00           N  
ATOM    216  CA  MET    31     116.236 -85.066  26.082  1.00  0.00           C  
ATOM    217  C   MET    31     114.850 -85.301  26.680  1.00  0.00           C  
ATOM    218  O   MET    31     114.082 -84.357  26.861  1.00  0.00           O  
ATOM    219  CB  MET    31     117.192 -84.535  27.173  1.00  0.00           C  
ATOM    220  CG  MET    31     118.645 -84.419  26.708  1.00  0.00           C  
ATOM    221  SD  MET    31     119.383 -85.982  26.143  1.00  0.00           S  
ATOM    222  CE  MET    31     119.395 -86.755  27.786  1.00  0.00           C  
ATOM    223  N   THR    32     114.529 -86.562  26.963  1.00  0.00           N  
ATOM    224  CA  THR    32     113.352 -86.911  27.761  1.00  0.00           C  
ATOM    225  C   THR    32     113.773 -87.060  29.220  1.00  0.00           C  
ATOM    226  O   THR    32     114.692 -87.816  29.535  1.00  0.00           O  
ATOM    227  CB  THR    32     112.695 -88.231  27.279  1.00  0.00           C  
ATOM    228  OG1 THR    32     112.257 -88.082  25.928  1.00  0.00           O  
ATOM    229  CG2 THR    32     111.490 -88.615  28.156  1.00  0.00           C  
ATOM    230  N   ILE    33     113.102 -86.330  30.106  1.00  0.00           N  
ATOM    231  CA  ILE    33     113.474 -86.282  31.517  1.00  0.00           C  
ATOM    232  C   ILE    33     112.395 -86.966  32.353  1.00  0.00           C  
ATOM    233  O   ILE    33     111.275 -86.467  32.476  1.00  0.00           O  
ATOM    234  CB  ILE    33     113.662 -84.819  31.989  1.00  0.00           C  
ATOM    235  CG1 ILE    33     114.672 -84.027  31.141  1.00  0.00           C  
ATOM    236  CG2 ILE    33     114.173 -84.703  33.435  1.00  0.00           C  
ATOM    237  CD1 ILE    33     116.074 -84.633  31.139  1.00  0.00           C  
ATOM    238  N   SER    34     112.728 -88.118  32.917  1.00  0.00           N  
ATOM    239  CA  SER    34     111.740 -88.918  33.627  1.00  0.00           C  
ATOM    240  C   SER    34     112.156 -89.219  35.045  1.00  0.00           C  
ATOM    241  O   SER    34     111.770 -90.234  35.593  1.00  0.00           O  
ATOM    242  CB  SER    34     111.505 -90.225  32.899  1.00  0.00           C  
ATOM    243  OG  SER    34     111.057 -89.975  31.586  1.00  0.00           O  
ATOM    244  N   THR    35     112.947 -88.332  35.631  1.00  0.00           N  
ATOM    245  CA  THR    35     113.429 -88.515  36.983  1.00  0.00           C  
ATOM    246  C   THR    35     113.731 -87.148  37.573  1.00  0.00           C  
ATOM    247  O   THR    35     113.972 -86.194  36.828  1.00  0.00           O  
ATOM    248  CB  THR    35     114.713 -89.386  37.015  1.00  0.00           C  
ATOM    249  OG1 THR    35     115.118 -89.597  38.372  1.00  0.00           O  
ATOM    250  CG2 THR    35     115.847 -88.711  36.259  1.00  0.00           C  
ATOM    251  N   GLY    36     113.700 -87.056  38.905  1.00  0.00           N  
ATOM    252  CA  GLY    36     114.036 -85.836  39.614  1.00  0.00           C  
ATOM    253  C   GLY    36     112.871 -85.290  40.410  1.00  0.00           C  
ATOM    254  O   GLY    36     113.046 -84.382  41.218  1.00  0.00           O  
ATOM    255  N   LEU    37     111.678 -85.831  40.179  1.00  0.00           N  
ATOM    256  CA  LEU    37     110.478 -85.384  40.889  1.00  0.00           C  
ATOM    257  C   LEU    37     109.719 -86.578  41.485  1.00  0.00           C  
ATOM    258  O   LEU    37     108.511 -86.500  41.759  1.00  0.00           O  
ATOM    259  CB  LEU    37     109.557 -84.581  39.952  1.00  0.00           C  
ATOM    260  CG  LEU    37     108.611 -83.572  40.620  1.00  0.00           C  
ATOM    261  CD1 LEU    37     109.388 -82.437  41.249  1.00  0.00           C  
ATOM    262  CD2 LEU    37     107.589 -83.034  39.639  1.00  0.00           C  
ATOM    263  N   GLU    38     110.423 -87.691  41.665  1.00  0.00           N  
ATOM    264  CA  GLU    38     109.809 -88.902  42.225  1.00  0.00           C  
ATOM    265  C   GLU    38     109.053 -88.615  43.519  1.00  0.00           C  
ATOM    266  O   GLU    38     107.977 -89.164  43.739  1.00  0.00           O  
ATOM    267  CB  GLU    38     110.857 -89.998  42.471  1.00  0.00           C  
ATOM    268  CG  GLU    38     111.346 -90.720  41.212  1.00  0.00           C  
ATOM    269  CD  GLU    38     112.530 -90.029  40.550  1.00  0.00           C  
ATOM    270  OE1 GLU    38     113.127 -90.637  39.641  1.00  0.00           O  
ATOM    271  OE2 GLU    38     112.873 -88.890  40.942  1.00  0.00           O  
ATOM    272  N   TYR    39     109.636 -87.770  44.377  1.00  0.00           N  
ATOM    273  CA  TYR    39     109.045 -87.462  45.709  1.00  0.00           C  
ATOM    274  C   TYR    39     108.039 -86.306  45.631  1.00  0.00           C  
ATOM    275  O   TYR    39     107.433 -85.981  46.671  1.00  0.00           O  
ATOM    276  CB  TYR    39     110.149 -87.169  46.728  1.00  0.00           C  
ATOM    277  CG  TYR    39     111.016 -88.353  47.074  1.00  0.00           C  
ATOM    278  CD2 TYR    39     112.257 -88.528  46.484  1.00  0.00           C  
ATOM    279  CD1 TYR    39     110.596 -89.303  47.990  1.00  0.00           C  
ATOM    280  CE2 TYR    39     113.059 -89.614  46.795  1.00  0.00           C  
ATOM    281  CE1 TYR    39     111.385 -90.395  48.313  1.00  0.00           C  
ATOM    282  CZ  TYR    39     112.622 -90.551  47.713  1.00  0.00           C  
ATOM    283  OH  TYR    39     113.406 -91.624  48.026  1.00  0.00           O  
ATOM    284  N   GLY    40     107.866 -85.708  44.449  1.00  0.00           N  
ATOM    285  CA  GLY    40     106.936 -84.609  44.293  1.00  0.00           C  
ATOM    286  C   GLY    40     107.499 -83.262  44.697  1.00  0.00           C  
ATOM    287  O   GLY    40     108.544 -83.165  45.332  1.00  0.00           O  
ATOM    288  N   PRO    41     106.788 -82.196  44.333  1.00  0.00           N  
ATOM    289  CA  PRO    41     107.282 -80.824  44.513  1.00  0.00           C  
ATOM    290  C   PRO    41     107.445 -80.403  45.971  1.00  0.00           C  
ATOM    291  O   PRO    41     108.230 -79.503  46.238  1.00  0.00           O  
ATOM    292  CB  PRO    41     106.199 -79.974  43.842  1.00  0.00           C  
ATOM    293  CG  PRO    41     104.967 -80.835  43.853  1.00  0.00           C  
ATOM    294  CD  PRO    41     105.456 -82.244  43.701  1.00  0.00           C  
ATOM    295  N   ASP    42     106.732 -81.046  46.893  1.00  0.00           N  
ATOM    296  CA  ASP    42     106.714 -80.600  48.284  1.00  0.00           C  
ATOM    297  C   ASP    42     107.794 -81.258  49.127  1.00  0.00           C  
ATOM    298  O   ASP    42     107.922 -80.981  50.325  1.00  0.00           O  
ATOM    299  CB  ASP    42     105.338 -80.835  48.909  1.00  0.00           C  
ATOM    300  CG  ASP    42     104.277 -79.918  48.334  1.00  0.00           C  
ATOM    301  OD1 ASP    42     104.573 -78.708  48.175  1.00  0.00           O  
ATOM    302  OD2 ASP    42     103.160 -80.408  48.029  1.00  0.00           O  
ATOM    303  N   ASN    43     108.564 -82.139  48.499  1.00  0.00           N  
ATOM    304  CA  ASN    43     109.730 -82.705  49.146  1.00  0.00           C  
ATOM    305  C   ASN    43     110.939 -81.866  48.764  1.00  0.00           C  
ATOM    306  O   ASN    43     110.904 -81.102  47.796  1.00  0.00           O  
ATOM    307  CB  ASN    43     109.940 -84.164  48.719  1.00  0.00           C  
ATOM    308  CG  ASN    43     108.743 -84.972  49.201  1.00  0.00           C  
ATOM    309  OD1 ASN    43     107.711 -85.033  48.535  1.00  0.00           O  
ATOM    310  ND2 ASN    43     108.816 -85.635  50.386  1.00  0.00           N  
ATOM    311  N   GLU    44     112.006 -82.019  49.533  1.00  0.00           N  
ATOM    312  CA  GLU    44     113.277 -81.391  49.223  1.00  0.00           C  
ATOM    313  C   GLU    44     114.346 -82.476  49.267  1.00  0.00           C  
ATOM    314  O   GLU    44     115.517 -82.202  49.518  1.00  0.00           O  
ATOM    315  CB  GLU    44     113.584 -80.309  50.251  1.00  0.00           C  
ATOM    316  CG  GLU    44     112.542 -79.188  50.286  1.00  0.00           C  
ATOM    317  CD  GLU    44     112.975 -78.178  51.339  1.00  0.00           C  
ATOM    318  OE1 GLU    44     113.971 -78.460  52.057  1.00  0.00           O  
ATOM    319  OE2 GLU    44     112.315 -77.109  51.439  1.00  0.00           O  
ATOM    320  N   ALA    45     113.923 -83.713  49.029  1.00  0.00           N  
ATOM    321  CA  ALA    45     114.829 -84.850  49.002  1.00  0.00           C  
ATOM    322  C   ALA    45     115.047 -85.403  47.594  1.00  0.00           C  
ATOM    323  O   ALA    45     115.825 -86.344  47.419  1.00  0.00           O  
ATOM    324  CB  ALA    45     114.279 -85.974  49.876  1.00  0.00           C  
ATOM    325  N   ASN    46     114.347 -84.855  46.599  1.00  0.00           N  
ATOM    326  CA  ASN    46     114.483 -85.349  45.227  1.00  0.00           C  
ATOM    327  C   ASN    46     115.924 -85.294  44.738  1.00  0.00           C  
ATOM    328  O   ASN    46     116.686 -84.416  45.142  1.00  0.00           O  
ATOM    329  CB  ASN    46     113.611 -84.551  44.255  1.00  0.00           C  
ATOM    330  CG  ASN    46     112.142 -84.880  44.371  1.00  0.00           C  
ATOM    331  OD1 ASN    46     111.712 -86.001  44.071  1.00  0.00           O  
ATOM    332  ND2 ASN    46     111.351 -83.893  44.786  1.00  0.00           N  
ATOM    333  N   THR    47     116.291 -86.229  43.870  1.00  0.00           N  
ATOM    334  CA  THR    47     117.608 -86.215  43.232  1.00  0.00           C  
ATOM    335  C   THR    47     117.438 -86.539  41.766  1.00  0.00           C  
ATOM    336  O   THR    47     116.523 -87.281  41.402  1.00  0.00           O  
ATOM    337  CB  THR    47     118.576 -87.263  43.847  1.00  0.00           C  
ATOM    338  OG1 THR    47     117.998 -88.581  43.770  1.00  0.00           O  
ATOM    339  CG2 THR    47     118.892 -86.913  45.295  1.00  0.00           C  
ATOM    340  N   GLY    48     118.315 -86.004  40.922  1.00  0.00           N  
ATOM    341  CA  GLY    48     118.254 -86.289  39.495  1.00  0.00           C  
ATOM    342  C   GLY    48     117.547 -85.190  38.713  1.00  0.00           C  
ATOM    343  O   GLY    48     116.968 -84.273  39.294  1.00  0.00           O  
ATOM    344  N   GLY    49     117.592 -85.287  37.389  1.00  0.00           N  
ATOM    345  CA  GLY    49     116.962 -84.304  36.535  1.00  0.00           C  
ATOM    346  C   GLY    49     117.934 -83.649  35.566  1.00  0.00           C  
ATOM    347  O   GLY    49     119.140 -83.940  35.573  1.00  0.00           O  
ATOM    348  N   GLN    50     117.394 -82.781  34.713  1.00  0.00           N  
ATOM    349  CA  GLN    50     118.203 -82.021  33.773  1.00  0.00           C  
ATOM    350  C   GLN    50     118.409 -80.643  34.366  1.00  0.00           C  
ATOM    351  O   GLN    50     117.445 -79.917  34.592  1.00  0.00           O  
ATOM    352  CB  GLN    50     117.493 -81.904  32.423  1.00  0.00           C  
ATOM    353  CG  GLN    50     118.319 -81.237  31.337  1.00  0.00           C  
ATOM    354  CD  GLN    50     117.551 -81.070  30.021  1.00  0.00           C  
ATOM    355  OE1 GLN    50     116.479 -80.457  29.988  1.00  0.00           O  
ATOM    356  NE2 GLN    50     118.103 -81.613  28.931  1.00  0.00           N  
ATOM    357  N   TRP    51     119.662 -80.302  34.640  1.00  0.00           N  
ATOM    358  CA  TRP    51     120.015 -79.022  35.243  1.00  0.00           C  
ATOM    359  C   TRP    51     120.589 -78.148  34.149  1.00  0.00           C  
ATOM    360  O   TRP    51     121.675 -78.422  33.632  1.00  0.00           O  
ATOM    361  CB  TRP    51     121.049 -79.218  36.368  1.00  0.00           C  
ATOM    362  CG  TRP    51     120.605 -80.206  37.409  1.00  0.00           C  
ATOM    363  CD1 TRP    51     120.604 -81.569  37.296  1.00  0.00           C  
ATOM    364  CD2 TRP    51     120.070 -79.913  38.708  1.00  0.00           C  
ATOM    365  NE1 TRP    51     120.107 -82.142  38.444  1.00  0.00           N  
ATOM    366  CE2 TRP    51     119.772 -81.149  39.327  1.00  0.00           C  
ATOM    367  CE3 TRP    51     119.816 -78.729  39.411  1.00  0.00           C  
ATOM    368  CZ2 TRP    51     119.232 -81.235  40.612  1.00  0.00           C  
ATOM    369  CZ3 TRP    51     119.279 -78.815  40.695  1.00  0.00           C  
ATOM    370  CH2 TRP    51     118.997 -80.061  41.281  1.00  0.00           C  
ATOM    371  N   VAL    52     119.851 -77.116  33.762  1.00  0.00           N  
ATOM    372  CA  VAL    52     120.361 -76.197  32.761  1.00  0.00           C  
ATOM    373  C   VAL    52     121.063 -75.116  33.544  1.00  0.00           C  
ATOM    374  O   VAL    52     120.425 -74.340  34.250  1.00  0.00           O  
ATOM    375  CB  VAL    52     119.245 -75.562  31.908  1.00  0.00           C  
ATOM    376  CG1 VAL    52     119.761 -74.550  30.883  1.00  0.00           C  
ATOM    377  CG2 VAL    52     118.443 -76.581  31.095  1.00  0.00           C  
ATOM    378  N   GLN    53     122.383 -75.077  33.439  1.00  0.00           N  
ATOM    379  CA  GLN    53     123.164 -74.159  34.251  1.00  0.00           C  
ATOM    380  C   GLN    53     123.384 -72.830  33.551  1.00  0.00           C  
ATOM    381  O   GLN    53     123.036 -72.666  32.375  1.00  0.00           O  
ATOM    382  CB  GLN    53     124.507 -74.795  34.622  1.00  0.00           C  
ATOM    383  CG  GLN    53     124.367 -76.096  35.413  1.00  0.00           C  
ATOM    384  CD  GLN    53     123.665 -75.776  36.725  1.00  0.00           C  
ATOM    385  OE1 GLN    53     124.113 -74.925  37.492  1.00  0.00           O  
ATOM    386  NE2 GLN    53     122.525 -76.440  37.055  1.00  0.00           N  
ATOM    387  N   ASP    54     123.972 -71.890  34.283  1.00  0.00           N  
ATOM    388  CA  ASP    54     124.299 -70.577  33.745  1.00  0.00           C  
ATOM    389  C   ASP    54     124.980 -70.677  32.370  1.00  0.00           C  
ATOM    390  O   ASP    54     126.021 -71.324  32.210  1.00  0.00           O  
ATOM    391  CB  ASP    54     125.173 -69.810  34.742  1.00  0.00           C  
ATOM    392  CG  ASP    54     125.363 -68.396  34.210  1.00  0.00           C  
ATOM    393  OD1 ASP    54     124.926 -68.134  33.059  1.00  0.00           O  
ATOM    394  OD2 ASP    54     125.947 -67.560  34.950  1.00  0.00           O  
ATOM    395  N   GLY    55     124.371 -70.058  31.372  1.00  0.00           N  
ATOM    396  CA  GLY    55     124.921 -70.075  30.030  1.00  0.00           C  
ATOM    397  C   GLY    55     124.518 -71.296  29.220  1.00  0.00           C  
ATOM    398  O   GLY    55     124.805 -71.373  28.028  1.00  0.00           O  
ATOM    399  N   GLY    56     123.858 -72.258  29.864  1.00  0.00           N  
ATOM    400  CA  GLY    56     123.428 -73.459  29.176  1.00  0.00           C  
ATOM    401  C   GLY    56     122.042 -73.321  28.579  1.00  0.00           C  
ATOM    402  O   GLY    56     121.279 -72.429  28.952  1.00  0.00           O  
ATOM    403  N   THR    57     121.717 -74.214  27.655  1.00  0.00           N  
ATOM    404  CA  THR    57     120.448 -74.163  26.956  1.00  0.00           C  
ATOM    405  C   THR    57     119.842 -75.546  26.847  1.00  0.00           C  
ATOM    406  O   THR    57     120.511 -76.473  26.391  1.00  0.00           O  
ATOM    407  CB  THR    57     120.630 -73.637  25.529  1.00  0.00           C  
ATOM    408  OG1 THR    57     121.265 -72.358  25.572  1.00  0.00           O  
ATOM    409  CG2 THR    57     119.287 -73.505  24.829  1.00  0.00           C  
ATOM    410  N   ALA    58     118.580 -75.672  27.259  1.00  0.00           N  
ATOM    411  CA  ALA    58     117.817 -76.894  27.066  1.00  0.00           C  
ATOM    412  C   ALA    58     116.724 -76.691  26.024  1.00  0.00           C  
ATOM    413  O   ALA    58     115.840 -75.851  26.201  1.00  0.00           O  
ATOM    414  CB  ALA    58     117.209 -77.353  28.386  1.00  0.00           C  
ATOM    415  N   ASN    59     116.793 -77.448  24.932  1.00  0.00           N  
ATOM    416  CA  ASN    59     115.830 -77.324  23.839  1.00  0.00           C  
ATOM    417  C   ASN    59     115.027 -78.588  23.681  1.00  0.00           C  
ATOM    418  O   ASN    59     115.592 -79.687  23.726  1.00  0.00           O  
ATOM    419  CB  ASN    59     116.533 -77.100  22.505  1.00  0.00           C  
ATOM    420  CG  ASN    59     117.282 -75.777  22.584  1.00  0.00           C  
ATOM    421  OD1 ASN    59     116.675 -74.711  22.672  1.00  0.00           O  
ATOM    422  ND2 ASN    59     118.641 -75.775  22.556  1.00  0.00           N  
ATOM    423  N   LYS    60     113.727 -78.430  23.444  1.00  0.00           N  
ATOM    424  CA  LYS    60     112.865 -79.569  23.134  1.00  0.00           C  
ATOM    425  C   LYS    60     112.947 -80.673  24.167  1.00  0.00           C  
ATOM    426  O   LYS    60     112.878 -81.844  23.841  1.00  0.00           O  
ATOM    427  CB  LYS    60     113.176 -80.133  21.745  1.00  0.00           C  
ATOM    428  CG  LYS    60     112.955 -79.126  20.615  1.00  0.00           C  
ATOM    429  CD  LYS    60     113.266 -79.687  19.225  1.00  0.00           C  
ATOM    430  CE  LYS    60     113.113 -78.660  18.102  1.00  0.00           C  
ATOM    431  NZ  LYS    60     113.544 -79.249  16.815  1.00  0.00           N  
ATOM    432  N   THR    61     113.109 -80.283  25.419  1.00  0.00           N  
ATOM    433  CA  THR    61     113.052 -81.232  26.505  1.00  0.00           C  
ATOM    434  C   THR    61     111.604 -81.673  26.703  1.00  0.00           C  
ATOM    435  O   THR    61     110.691 -80.847  26.694  1.00  0.00           O  
ATOM    436  CB  THR    61     113.578 -80.586  27.788  1.00  0.00           C  
ATOM    437  OG1 THR    61     114.954 -80.227  27.599  1.00  0.00           O  
ATOM    438  CG2 THR    61     113.454 -81.541  28.958  1.00  0.00           C  
ATOM    439  N   THR    62     111.395 -82.974  26.850  1.00  0.00           N  
ATOM    440  CA  THR    62     110.101 -83.484  27.271  1.00  0.00           C  
ATOM    441  C   THR    62     110.235 -83.939  28.715  1.00  0.00           C  
ATOM    442  O   THR    62     111.107 -84.743  29.036  1.00  0.00           O  
ATOM    443  CB  THR    62     109.628 -84.667  26.404  1.00  0.00           C  
ATOM    444  OG1 THR    62     109.389 -84.213  25.069  1.00  0.00           O  
ATOM    445  CG2 THR    62     108.328 -85.258  26.962  1.00  0.00           C  
ATOM    446  N   VAL    63     109.393 -83.397  29.588  1.00  0.00           N  
ATOM    447  CA  VAL    63     109.441 -83.748  30.997  1.00  0.00           C  
ATOM    448  C   VAL    63     108.201 -84.553  31.329  1.00  0.00           C  
ATOM    449  O   VAL    63     107.085 -84.067  31.183  1.00  0.00           O  
ATOM    450  CB  VAL    63     109.546 -82.517  31.914  1.00  0.00           C  
ATOM    451  CG1 VAL    63     109.907 -82.934  33.341  1.00  0.00           C  
ATOM    452  CG2 VAL    63     110.592 -81.569  31.397  1.00  0.00           C  
ATOM    453  N   THR    64     108.409 -85.792  31.761  1.00  0.00           N  
ATOM    454  CA  THR    64     107.314 -86.716  32.039  1.00  0.00           C  
ATOM    455  C   THR    64     107.023 -86.777  33.544  1.00  0.00           C  
ATOM    456  O   THR    64     107.599 -86.015  34.327  1.00  0.00           O  
ATOM    457  CB  THR    64     107.629 -88.124  31.487  1.00  0.00           C  
ATOM    458  OG1 THR    64     108.678 -88.727  32.255  1.00  0.00           O  
ATOM    459  CG2 THR    64     108.076 -88.046  30.029  1.00  0.00           C  
ATOM    460  N   SER    65     106.144 -87.700  33.929  1.00  0.00           N  
ATOM    461  CA  SER    65     105.559 -87.777  35.269  1.00  0.00           C  
ATOM    462  C   SER    65     106.495 -87.582  36.474  1.00  0.00           C  
ATOM    463  O   SER    65     106.176 -86.829  37.415  1.00  0.00           O  
ATOM    464  CB  SER    65     104.778 -89.079  35.413  1.00  0.00           C  
ATOM    465  OG  SER    65     105.661 -90.189  35.339  1.00  0.00           O  
ATOM    466  N   GLY    66     107.630 -88.266  36.469  1.00  0.00           N  
ATOM    467  CA  GLY    66     108.581 -88.121  37.566  1.00  0.00           C  
ATOM    468  C   GLY    66     109.745 -87.200  37.210  1.00  0.00           C  
ATOM    469  O   GLY    66     110.744 -87.146  37.923  1.00  0.00           O  
ATOM    470  N   GLY    67     109.614 -86.493  36.091  1.00  0.00           N  
ATOM    471  CA  GLY    67     110.702 -85.702  35.571  1.00  0.00           C  
ATOM    472  C   GLY    67     110.786 -84.359  36.240  1.00  0.00           C  
ATOM    473  O   GLY    67     109.765 -83.769  36.586  1.00  0.00           O  
ATOM    474  N   LEU    68     112.010 -83.882  36.434  1.00  0.00           N  
ATOM    475  CA  LEU    68     112.238 -82.505  36.849  1.00  0.00           C  
ATOM    476  C   LEU    68     113.293 -81.854  35.950  1.00  0.00           C  
ATOM    477  O   LEU    68     114.380 -82.401  35.765  1.00  0.00           O  
ATOM    478  CB  LEU    68     112.679 -82.444  38.316  1.00  0.00           C  
ATOM    479  CG  LEU    68     112.999 -81.027  38.797  1.00  0.00           C  
ATOM    480  CD1 LEU    68     111.801 -80.082  38.864  1.00  0.00           C  
ATOM    481  CD2 LEU    68     113.596 -80.942  40.201  1.00  0.00           C  
ATOM    482  N   GLN    69     112.960 -80.698  35.379  1.00  0.00           N  
ATOM    483  CA  GLN    69     113.954 -79.853  34.721  1.00  0.00           C  
ATOM    484  C   GLN    69     114.232 -78.639  35.603  1.00  0.00           C  
ATOM    485  O   GLN    69     113.310 -77.930  36.011  1.00  0.00           O  
ATOM    486  CB  GLN    69     113.487 -79.407  33.333  1.00  0.00           C  
ATOM    487  CG  GLN    69     114.550 -78.616  32.535  1.00  0.00           C  
ATOM    488  CD  GLN    69     113.982 -77.963  31.276  1.00  0.00           C  
ATOM    489  OE1 GLN    69     112.939 -77.313  31.328  1.00  0.00           O  
ATOM    490  NE2 GLN    69     114.666 -78.137  30.141  1.00  0.00           N  
ATOM    491  N   ARG    70     115.509 -78.440  35.941  1.00  0.00           N  
ATOM    492  CA  ARG    70     115.916 -77.301  36.808  1.00  0.00           C  
ATOM    493  C   ARG    70     116.632 -76.254  35.951  1.00  0.00           C  
ATOM    494  O   ARG    70     117.781 -76.513  35.541  1.00  0.00           O  
ATOM    495  CB  ARG    70     116.818 -77.793  37.944  1.00  0.00           C  
ATOM    496  CG  ARG    70     116.083 -78.561  39.034  1.00  0.00           C  
ATOM    497  CD  ARG    70     115.108 -77.687  39.799  1.00  0.00           C  
ATOM    498  NE  ARG    70     115.783 -76.724  40.659  1.00  0.00           N  
ATOM    499  CZ  ARG    70     116.379 -77.029  41.806  1.00  0.00           C  
ATOM    500  NH1 ARG    70     116.386 -78.278  42.237  1.00  0.00           N  
ATOM    501  NH2 ARG    70     116.966 -76.083  42.517  1.00  0.00           N  
ATOM    502  N   VAL    71     115.975 -75.118  35.694  1.00  0.00           N  
ATOM    503  CA  VAL    71     116.581 -74.086  34.886  1.00  0.00           C  
ATOM    504  C   VAL    71     117.114 -73.052  35.831  1.00  0.00           C  
ATOM    505  O   VAL    71     116.353 -72.308  36.456  1.00  0.00           O  
ATOM    506  CB  VAL    71     115.581 -73.463  33.919  1.00  0.00           C  
ATOM    507  CG1 VAL    71     116.240 -72.347  33.124  1.00  0.00           C  
ATOM    508  CG2 VAL    71     115.036 -74.530  32.996  1.00  0.00           C  
ATOM    509  N   ASN    72     118.431 -73.024  35.953  1.00  0.00           N  
ATOM    510  CA  ASN    72     119.075 -72.166  36.930  1.00  0.00           C  
ATOM    511  C   ASN    72     119.228 -70.760  36.392  1.00  0.00           C  
ATOM    512  O   ASN    72     119.117 -70.529  35.182  1.00  0.00           O  
ATOM    513  CB  ASN    72     120.428 -72.759  37.317  1.00  0.00           C  
ATOM    514  CG  ASN    72     120.180 -74.110  37.971  1.00  0.00           C  
ATOM    515  OD1 ASN    72     120.074 -75.132  37.294  1.00  0.00           O  
ATOM    516  ND2 ASN    72     120.074 -74.190  39.325  1.00  0.00           N  
ATOM    517  N   PRO    73     119.501 -69.787  37.292  1.00  0.00           N  
ATOM    518  CA  PRO    73     119.725 -68.397  36.901  1.00  0.00           C  
ATOM    519  C   PRO    73     120.818 -68.405  35.826  1.00  0.00           C  
ATOM    520  O   PRO    73     121.843 -69.030  36.032  1.00  0.00           O  
ATOM    521  CB  PRO    73     120.246 -67.739  38.186  1.00  0.00           C  
ATOM    522  CG  PRO    73     119.635 -68.567  39.292  1.00  0.00           C  
ATOM    523  CD  PRO    73     119.601 -69.978  38.741  1.00  0.00           C  
ATOM    524  N   GLY    74     120.563 -67.711  34.718  1.00  0.00           N  
ATOM    525  CA  GLY    74     121.480 -67.667  33.596  1.00  0.00           C  
ATOM    526  C   GLY    74     121.222 -68.782  32.598  1.00  0.00           C  
ATOM    527  O   GLY    74     121.773 -68.790  31.489  1.00  0.00           O  
ATOM    528  N   GLY    75     120.386 -69.737  32.992  1.00  0.00           N  
ATOM    529  CA  GLY    75     120.030 -70.828  32.105  1.00  0.00           C  
ATOM    530  C   GLY    75     118.829 -70.507  31.229  1.00  0.00           C  
ATOM    531  O   GLY    75     118.024 -69.638  31.552  1.00  0.00           O  
ATOM    532  N   SER    76     118.699 -71.231  30.128  1.00  0.00           N  
ATOM    533  CA  SER    76     117.635 -70.986  29.176  1.00  0.00           C  
ATOM    534  C   SER    76     117.000 -72.300  28.775  1.00  0.00           C  
ATOM    535  O   SER    76     117.704 -73.262  28.471  1.00  0.00           O  
ATOM    536  CB  SER    76     118.197 -70.303  27.921  1.00  0.00           C  
ATOM    537  OG  SER    76     117.156 -70.072  26.983  1.00  0.00           O  
ATOM    538  N   VAL    77     115.673 -72.340  28.765  1.00  0.00           N  
ATOM    539  CA  VAL    77     114.938 -73.514  28.288  1.00  0.00           C  
ATOM    540  C   VAL    77     113.989 -73.075  27.203  1.00  0.00           C  
ATOM    541  O   VAL    77     113.356 -72.035  27.314  1.00  0.00           O  
ATOM    542  CB  VAL    77     114.171 -74.175  29.412  1.00  0.00           C  
ATOM    543  CG1 VAL    77     113.339 -75.376  28.959  1.00  0.00           C  
ATOM    544  CG2 VAL    77     115.067 -74.708  30.532  1.00  0.00           C  
ATOM    545  N   SER    78     113.894 -73.873  26.154  1.00  0.00           N  
ATOM    546  CA  SER    78     113.132 -73.505  24.983  1.00  0.00           C  
ATOM    547  C   SER    78     112.344 -74.714  24.455  1.00  0.00           C  
ATOM    548  O   SER    78     112.898 -75.800  24.334  1.00  0.00           O  
ATOM    549  CB  SER    78     114.102 -72.990  23.912  1.00  0.00           C  
ATOM    550  OG  SER    78     113.431 -72.770  22.682  1.00  0.00           O  
ATOM    551  N   ASP    79     111.065 -74.510  24.141  1.00  0.00           N  
ATOM    552  CA  ASP    79     110.188 -75.550  23.585  1.00  0.00           C  
ATOM    553  C   ASP    79     110.098 -76.748  24.512  1.00  0.00           C  
ATOM    554  O   ASP    79     110.248 -77.897  24.088  1.00  0.00           O  
ATOM    555  CB  ASP    79     110.646 -76.019  22.196  1.00  0.00           C  
ATOM    556  CG  ASP    79     110.627 -74.908  21.156  1.00  0.00           C  
ATOM    557  OD1 ASP    79     109.944 -73.877  21.377  1.00  0.00           O  
ATOM    558  OD2 ASP    79     111.294 -75.081  20.103  1.00  0.00           O  
ATOM    559  N   THR    80     109.880 -76.477  25.789  1.00  0.00           N  
ATOM    560  CA  THR    80     109.761 -77.545  26.765  1.00  0.00           C  
ATOM    561  C   THR    80     108.327 -78.028  26.831  1.00  0.00           C  
ATOM    562  O   THR    80     107.397 -77.225  26.960  1.00  0.00           O  
ATOM    563  CB  THR    80     110.192 -77.077  28.148  1.00  0.00           C  
ATOM    564  OG1 THR    80     111.377 -76.275  28.023  1.00  0.00           O  
ATOM    565  CG2 THR    80     110.458 -78.272  29.068  1.00  0.00           C  
ATOM    566  N   VAL    81     108.156 -79.341  26.710  1.00  0.00           N  
ATOM    567  CA  VAL    81     106.877 -79.988  26.951  1.00  0.00           C  
ATOM    568  C   VAL    81     106.902 -80.672  28.325  1.00  0.00           C  
ATOM    569  O   VAL    81     107.757 -81.512  28.606  1.00  0.00           O  
ATOM    570  CB  VAL    81     106.563 -81.024  25.861  1.00  0.00           C  
ATOM    571  CG1 VAL    81     105.301 -81.797  26.218  1.00  0.00           C  
ATOM    572  CG2 VAL    81     106.402 -80.328  24.527  1.00  0.00           C  
ATOM    573  N   ILE    82     105.965 -80.294  29.179  1.00  0.00           N  
ATOM    574  CA  ILE    82     105.899 -80.815  30.527  1.00  0.00           C  
ATOM    575  C   ILE    82     104.526 -81.417  30.750  1.00  0.00           C  
ATOM    576  O   ILE    82     103.527 -80.703  30.758  1.00  0.00           O  
ATOM    577  CB  ILE    82     106.120 -79.700  31.563  1.00  0.00           C  
ATOM    578  CG1 ILE    82     107.373 -78.888  31.209  1.00  0.00           C  
ATOM    579  CG2 ILE    82     106.161 -80.300  32.975  1.00  0.00           C  
ATOM    580  CD1 ILE    82     107.614 -77.679  32.085  1.00  0.00           C  
ATOM    581  N   SER    83     104.477 -82.732  30.921  1.00  0.00           N  
ATOM    582  CA  SER    83     103.202 -83.425  31.071  1.00  0.00           C  
ATOM    583  C   SER    83     103.143 -84.344  32.285  1.00  0.00           C  
ATOM    584  O   SER    83     104.153 -84.595  32.956  1.00  0.00           O  
ATOM    585  CB  SER    83     102.864 -84.211  29.810  1.00  0.00           C  
ATOM    586  OG  SER    83     103.807 -85.255  29.620  1.00  0.00           O  
ATOM    587  N   ALA    84     101.929 -84.790  32.576  1.00  0.00           N  
ATOM    588  CA  ALA    84     101.662 -85.865  33.529  1.00  0.00           C  
ATOM    589  C   ALA    84     102.231 -85.628  34.920  1.00  0.00           C  
ATOM    590  O   ALA    84     102.613 -86.575  35.614  1.00  0.00           O  
ATOM    591  CB  ALA    84     102.120 -87.203  32.957  1.00  0.00           C  
ATOM    592  N   GLY    85     102.265 -84.363  35.329  1.00  0.00           N  
ATOM    593  CA  GLY    85     102.695 -84.019  36.671  1.00  0.00           C  
ATOM    594  C   GLY    85     104.186 -83.781  36.782  1.00  0.00           C  
ATOM    595  O   GLY    85     104.679 -83.484  37.868  1.00  0.00           O  
ATOM    596  N   GLY    86     104.905 -83.900  35.661  1.00  0.00           N  
ATOM    597  CA  GLY    86     106.292 -83.473  35.612  1.00  0.00           C  
ATOM    598  C   GLY    86     106.400 -81.993  35.947  1.00  0.00           C  
ATOM    599  O   GLY    86     105.386 -81.286  36.025  1.00  0.00           O  
ATOM    600  N   GLY    87     107.620 -81.506  36.150  1.00  0.00           N  
ATOM    601  CA  GLY    87     107.787 -80.132  36.561  1.00  0.00           C  
ATOM    602  C   GLY    87     109.061 -79.488  36.058  1.00  0.00           C  
ATOM    603  O   GLY    87     110.066 -80.164  35.836  1.00  0.00           O  
ATOM    604  N   GLN    88     109.018 -78.171  35.877  1.00  0.00           N  
ATOM    605  CA  GLN    88     110.229 -77.398  35.643  1.00  0.00           C  
ATOM    606  C   GLN    88     110.359 -76.338  36.727  1.00  0.00           C  
ATOM    607  O   GLN    88     109.407 -75.583  36.979  1.00  0.00           O  
ATOM    608  CB  GLN    88     110.208 -76.752  34.257  1.00  0.00           C  
ATOM    609  CG  GLN    88     111.270 -75.687  34.026  1.00  0.00           C  
ATOM    610  CD  GLN    88     110.883 -74.729  32.906  1.00  0.00           C  
ATOM    611  OE1 GLN    88     110.180 -73.742  33.136  1.00  0.00           O  
ATOM    612  NE2 GLN    88     111.325 -75.026  31.686  1.00  0.00           N  
ATOM    613  N   SER    89     111.523 -76.308  37.383  1.00  0.00           N  
ATOM    614  CA  SER    89     111.831 -75.307  38.406  1.00  0.00           C  
ATOM    615  C   SER    89     112.623 -74.185  37.763  1.00  0.00           C  
ATOM    616  O   SER    89     113.757 -74.391  37.305  1.00  0.00           O  
ATOM    617  CB  SER    89     112.654 -75.914  39.553  1.00  0.00           C  
ATOM    618  OG  SER    89     111.898 -76.858  40.290  1.00  0.00           O  
ATOM    619  N   LEU    90     112.043 -72.992  37.745  1.00  0.00           N  
ATOM    620  CA  LEU    90     112.563 -71.940  36.882  1.00  0.00           C  
ATOM    621  C   LEU    90     113.184 -70.791  37.657  1.00  0.00           C  
ATOM    622  O   LEU    90     112.483 -69.997  38.314  1.00  0.00           O  
ATOM    623  CB  LEU    90     111.456 -71.445  35.945  1.00  0.00           C  
ATOM    624  CG  LEU    90     111.816 -70.393  34.900  1.00  0.00           C  
ATOM    625  CD1 LEU    90     112.871 -70.900  33.923  1.00  0.00           C  
ATOM    626  CD2 LEU    90     110.545 -69.954  34.160  1.00  0.00           C  
ATOM    627  N   GLN    91     114.512 -70.716  37.596  1.00  0.00           N  
ATOM    628  CA  GLN    91     115.231 -69.567  38.137  1.00  0.00           C  
ATOM    629  C   GLN    91     115.846 -68.765  37.003  1.00  0.00           C  
ATOM    630  O   GLN    91     116.291 -67.640  37.197  1.00  0.00           O  
ATOM    631  CB  GLN    91     116.282 -69.996  39.155  1.00  0.00           C  
ATOM    632  CG  GLN    91     115.691 -70.666  40.397  1.00  0.00           C  
ATOM    633  CD  GLN    91     116.843 -71.155  41.262  1.00  0.00           C  
ATOM    634  OE1 GLN    91     117.400 -72.228  41.030  1.00  0.00           O  
ATOM    635  NE2 GLN    91     117.265 -70.395  42.308  1.00  0.00           N  
ATOM    636  N   GLY    92     115.846 -69.357  35.810  1.00  0.00           N  
ATOM    637  CA  GLY    92     116.351 -68.697  34.622  1.00  0.00           C  
ATOM    638  C   GLY    92     115.242 -68.256  33.685  1.00  0.00           C  
ATOM    639  O   GLY    92     114.230 -67.694  34.111  1.00  0.00           O  
ATOM    640  N   ARG    93     115.450 -68.463  32.382  1.00  0.00           N  
ATOM    641  CA  ARG    93     114.447 -67.997  31.388  1.00  0.00           C  
ATOM    642  C   ARG    93     113.934 -69.160  30.534  1.00  0.00           C  
ATOM    643  O   ARG    93     114.757 -69.819  29.869  1.00  0.00           O  
ATOM    644  CB  ARG    93     115.047 -66.897  30.506  1.00  0.00           C  
ATOM    645  CG  ARG    93     115.891 -65.883  31.265  1.00  0.00           C  
ATOM    646  CD  ARG    93     116.799 -65.084  30.349  1.00  0.00           C  
ATOM    647  NE  ARG    93     116.917 -63.694  30.764  1.00  0.00           N  
ATOM    648  CZ  ARG    93     117.410 -62.721  30.005  1.00  0.00           C  
ATOM    649  NH1 ARG    93     117.834 -62.987  28.782  1.00  0.00           N  
ATOM    650  NH2 ARG    93     117.476 -61.487  30.471  1.00  0.00           N  
ATOM    651  N   ALA    94     112.617 -69.386  30.564  1.00  0.00           N  
ATOM    652  CA  ALA    94     111.984 -70.419  29.753  1.00  0.00           C  
ATOM    653  C   ALA    94     111.128 -69.780  28.679  1.00  0.00           C  
ATOM    654  O   ALA    94     110.349 -68.859  28.955  1.00  0.00           O  
ATOM    655  CB  ALA    94     111.153 -71.371  30.619  1.00  0.00           C  
ATOM    656  N   VAL    95     111.275 -70.257  27.449  1.00  0.00           N  
ATOM    657  CA  VAL    95     110.490 -69.724  26.346  1.00  0.00           C  
ATOM    658  C   VAL    95     109.647 -70.801  25.674  1.00  0.00           C  
ATOM    659  O   VAL    95     110.139 -71.880  25.348  1.00  0.00           O  
ATOM    660  CB  VAL    95     111.378 -69.024  25.302  1.00  0.00           C  
ATOM    661  CG1 VAL    95     110.521 -68.388  24.248  1.00  0.00           C  
ATOM    662  CG2 VAL    95     112.228 -67.953  25.961  1.00  0.00           C  
ATOM    663  N   ASN    96     108.373 -70.494  25.475  1.00  0.00           N  
ATOM    664  CA  ASN    96     107.433 -71.386  24.796  1.00  0.00           C  
ATOM    665  C   ASN    96     107.332 -72.765  25.435  1.00  0.00           C  
ATOM    666  O   ASN    96     107.497 -73.795  24.791  1.00  0.00           O  
ATOM    667  CB  ASN    96     107.705 -71.461  23.289  1.00  0.00           C  
ATOM    668  CG  ASN    96     107.263 -70.192  22.560  1.00  0.00           C  
ATOM    669  OD1 ASN    96     107.536 -70.004  21.370  1.00  0.00           O  
ATOM    670  ND2 ASN    96     106.579 -69.311  23.285  1.00  0.00           N  
ATOM    671  N   THR    97     107.068 -72.758  26.729  1.00  0.00           N  
ATOM    672  CA  THR    97     106.790 -73.965  27.470  1.00  0.00           C  
ATOM    673  C   THR    97     105.329 -74.385  27.241  1.00  0.00           C  
ATOM    674  O   THR    97     104.451 -73.540  27.048  1.00  0.00           O  
ATOM    675  CB  THR    97     107.020 -73.695  28.939  1.00  0.00           C  
ATOM    676  OG1 THR    97     108.326 -73.123  29.106  1.00  0.00           O  
ATOM    677  CG2 THR    97     106.894 -74.972  29.752  1.00  0.00           C  
ATOM    678  N   THR    98     105.073 -75.687  27.225  1.00  0.00           N  
ATOM    679  CA  THR    98     103.704 -76.168  27.194  1.00  0.00           C  
ATOM    680  C   THR    98     103.454 -77.085  28.388  1.00  0.00           C  
ATOM    681  O   THR    98     104.222 -78.004  28.643  1.00  0.00           O  
ATOM    682  CB  THR    98     103.395 -76.905  25.894  1.00  0.00           C  
ATOM    683  OG1 THR    98     103.799 -76.090  24.781  1.00  0.00           O  
ATOM    684  CG2 THR    98     101.925 -77.169  25.799  1.00  0.00           C  
ATOM    685  N   LEU    99     102.391 -76.812  29.134  1.00  0.00           N  
ATOM    686  CA  LEU    99     102.012 -77.661  30.250  1.00  0.00           C  
ATOM    687  C   LEU    99     100.724 -78.384  29.890  1.00  0.00           C  
ATOM    688  O   LEU    99      99.707 -77.748  29.600  1.00  0.00           O  
ATOM    689  CB  LEU    99     101.798 -76.822  31.509  1.00  0.00           C  
ATOM    690  CG  LEU    99     102.899 -75.843  31.929  1.00  0.00           C  
ATOM    691  CD1 LEU    99     102.483 -75.103  33.195  1.00  0.00           C  
ATOM    692  CD2 LEU    99     104.220 -76.543  32.139  1.00  0.00           C  
ATOM    693  N   ASN   100     100.778 -79.711  29.862  1.00  0.00           N  
ATOM    694  CA  ASN   100      99.576 -80.515  29.657  1.00  0.00           C  
ATOM    695  C   ASN   100      99.436 -81.479  30.835  1.00  0.00           C  
ATOM    696  O   ASN   100     100.425 -81.798  31.503  1.00  0.00           O  
ATOM    697  CB  ASN   100      99.631 -81.301  28.336  1.00  0.00           C  
ATOM    698  CG  ASN   100      99.773 -80.299  27.198  1.00  0.00           C  
ATOM    699  OD1 ASN   100      98.866 -79.513  26.931  1.00  0.00           O  
ATOM    700  ND2 ASN   100     100.919 -80.275  26.468  1.00  0.00           N  
ATOM    701  N   GLY   101      98.210 -81.919  31.095  1.00  0.00           N  
ATOM    702  CA  GLY   101      97.937 -82.955  32.092  1.00  0.00           C  
ATOM    703  C   GLY   101      98.683 -82.850  33.410  1.00  0.00           C  
ATOM    704  O   GLY   101      99.402 -83.784  33.801  1.00  0.00           O  
ATOM    705  N   GLY   102      98.506 -81.712  34.073  1.00  0.00           N  
ATOM    706  CA  GLY   102      99.060 -81.461  35.405  1.00  0.00           C  
ATOM    707  C   GLY   102     100.561 -81.194  35.404  1.00  0.00           C  
ATOM    708  O   GLY   102     101.189 -81.192  36.454  1.00  0.00           O  
ATOM    709  N   GLU   103     101.131 -80.980  34.222  1.00  0.00           N  
ATOM    710  CA  GLU   103     102.499 -80.509  34.110  1.00  0.00           C  
ATOM    711  C   GLU   103     102.621 -79.180  34.831  1.00  0.00           C  
ATOM    712  O   GLU   103     101.706 -78.361  34.795  1.00  0.00           O  
ATOM    713  CB  GLU   103     102.912 -80.367  32.642  1.00  0.00           C  
ATOM    714  CG  GLU   103     104.417 -80.166  32.448  1.00  0.00           C  
ATOM    715  CD  GLU   103     104.740 -78.711  32.758  1.00  0.00           C  
ATOM    716  OE1 GLU   103     103.957 -77.826  32.323  1.00  0.00           O  
ATOM    717  OE2 GLU   103     105.776 -78.466  33.434  1.00  0.00           O  
ATOM    718  N   GLN   104     103.745 -78.975  35.506  1.00  0.00           N  
ATOM    719  CA  GLN   104     103.916 -77.807  36.335  1.00  0.00           C  
ATOM    720  C   GLN   104     105.145 -77.007  35.971  1.00  0.00           C  
ATOM    721  O   GLN   104     106.162 -77.550  35.530  1.00  0.00           O  
ATOM    722  CB  GLN   104     104.027 -78.211  37.805  1.00  0.00           C  
ATOM    723  CG  GLN   104     102.771 -78.896  38.346  1.00  0.00           C  
ATOM    724  CD  GLN   104     103.015 -79.240  39.809  1.00  0.00           C  
ATOM    725  OE1 GLN   104     104.107 -79.029  40.335  1.00  0.00           O  
ATOM    726  NE2 GLN   104     102.011 -79.788  40.545  1.00  0.00           N  
ATOM    727  N   TRP   105     105.070 -75.697  36.229  1.00  0.00           N  
ATOM    728  CA  TRP   105     106.194 -74.757  35.968  1.00  0.00           C  
ATOM    729  C   TRP   105     106.272 -73.732  37.107  1.00  0.00           C  
ATOM    730  O   TRP   105     105.467 -72.779  37.096  1.00  0.00           O  
ATOM    731  CB  TRP   105     106.022 -74.076  34.604  1.00  0.00           C  
ATOM    732  CG  TRP   105     106.110 -75.018  33.442  1.00  0.00           C  
ATOM    733  CD1 TRP   105     105.077 -75.665  32.828  1.00  0.00           C  
ATOM    734  CD2 TRP   105     107.303 -75.423  32.748  1.00  0.00           C  
ATOM    735  NE1 TRP   105     105.544 -76.443  31.803  1.00  0.00           N  
ATOM    736  CE2 TRP   105     106.906 -76.315  31.729  1.00  0.00           C  
ATOM    737  CE3 TRP   105     108.663 -75.121  32.887  1.00  0.00           C  
ATOM    738  CZ2 TRP   105     107.821 -76.904  30.858  1.00  0.00           C  
ATOM    739  CZ3 TRP   105     109.566 -75.704  32.025  1.00  0.00           C  
ATOM    740  CH2 TRP   105     109.148 -76.583  31.025  1.00  0.00           C  
ATOM    741  N   MET   106     107.204 -73.924  38.048  1.00  0.00           N  
ATOM    742  CA  MET   106     107.350 -73.023  39.176  1.00  0.00           C  
ATOM    743  C   MET   106     108.338 -71.941  38.812  1.00  0.00           C  
ATOM    744  O   MET   106     109.527 -72.211  38.616  1.00  0.00           O  
ATOM    745  CB  MET   106     107.836 -73.761  40.428  1.00  0.00           C  
ATOM    746  CG  MET   106     106.805 -74.736  41.000  1.00  0.00           C  
ATOM    747  SD  MET   106     107.389 -75.699  42.427  1.00  0.00           S  
ATOM    748  CE  MET   106     107.422 -74.285  43.568  1.00  0.00           C  
ATOM    749  N   HIS   107     107.841 -70.712  38.715  1.00  0.00           N  
ATOM    750  CA  HIS   107     108.675 -69.569  38.377  1.00  0.00           C  
ATOM    751  C   HIS   107     109.161 -68.909  39.654  1.00  0.00           C  
ATOM    752  O   HIS   107     108.390 -68.213  40.326  1.00  0.00           O  
ATOM    753  CB  HIS   107     107.893 -68.523  37.568  1.00  0.00           C  
ATOM    754  CG  HIS   107     107.462 -69.026  36.221  1.00  0.00           C  
ATOM    755  ND1 HIS   107     106.333 -69.789  36.007  1.00  0.00           N  
ATOM    756  CD2 HIS   107     108.019 -68.869  34.997  1.00  0.00           C  
ATOM    757  CE1 HIS   107     106.205 -70.077  34.748  1.00  0.00           C  
ATOM    758  NE2 HIS   107     107.218 -69.532  34.100  1.00  0.00           N  
ATOM    759  N   GLU   108     110.432 -69.123  39.985  1.00  0.00           N  
ATOM    760  CA  GLU   108     111.004 -68.580  41.214  1.00  0.00           C  
ATOM    761  C   GLU   108     111.458 -67.136  41.045  1.00  0.00           C  
ATOM    762  O   GLU   108     111.445 -66.600  39.927  1.00  0.00           O  
ATOM    763  CB  GLU   108     112.154 -69.478  41.703  1.00  0.00           C  
ATOM    764  CG  GLU   108     111.695 -70.865  42.156  1.00  0.00           C  
ATOM    765  CD  GLU   108     110.880 -70.699  43.431  1.00  0.00           C  
ATOM    766  OE1 GLU   108     110.912 -69.581  44.011  1.00  0.00           O  
ATOM    767  OE2 GLU   108     110.216 -71.687  43.842  1.00  0.00           O  
ATOM    768  N   GLY   109     111.845 -66.508  42.152  1.00  0.00           N  
ATOM    769  CA  GLY   109     112.427 -65.175  42.133  1.00  0.00           C  
ATOM    770  C   GLY   109     113.521 -65.023  41.090  1.00  0.00           C  
ATOM    771  O   GLY   109     114.480 -65.796  41.069  1.00  0.00           O  
ATOM    772  N   ALA   110     113.368 -64.039  40.208  1.00  0.00           N  
ATOM    773  CA  ALA   110     114.332 -63.818  39.143  1.00  0.00           C  
ATOM    774  C   ALA   110     114.193 -64.700  37.921  1.00  0.00           C  
ATOM    775  O   ALA   110     114.883 -64.507  36.923  1.00  0.00           O  
ATOM    776  CB  ALA   110     115.734 -64.103  39.672  1.00  0.00           C  
ATOM    777  N   ILE   111     113.297 -65.676  38.001  1.00  0.00           N  
ATOM    778  CA  ILE   111     112.937 -66.486  36.859  1.00  0.00           C  
ATOM    779  C   ILE   111     111.955 -65.780  35.946  1.00  0.00           C  
ATOM    780  O   ILE   111     111.184 -64.908  36.377  1.00  0.00           O  
ATOM    781  CB  ILE   111     112.345 -67.837  37.319  1.00  0.00           C  
ATOM    782  CG1 ILE   111     112.277 -68.890  36.201  1.00  0.00           C  
ATOM    783  CG2 ILE   111     110.907 -67.726  37.855  1.00  0.00           C  
ATOM    784  CD1 ILE   111     111.971 -70.299  36.708  1.00  0.00           C  
ATOM    785  N   ALA   112     111.985 -66.156  34.670  1.00  0.00           N  
ATOM    786  CA  ALA   112     111.087 -65.571  33.679  1.00  0.00           C  
ATOM    787  C   ALA   112     110.521 -66.609  32.703  1.00  0.00           C  
ATOM    788  O   ALA   112     111.263 -67.214  31.927  1.00  0.00           O  
ATOM    789  CB  ALA   112     111.800 -64.451  32.921  1.00  0.00           C  
ATOM    790  N   THR   113     109.205 -66.810  32.761  1.00  0.00           N  
ATOM    791  CA  THR   113     108.497 -67.691  31.831  1.00  0.00           C  
ATOM    792  C   THR   113     107.788 -66.893  30.746  1.00  0.00           C  
ATOM    793  O   THR   113     106.805 -66.184  31.013  1.00  0.00           O  
ATOM    794  CB  THR   113     107.473 -68.553  32.568  1.00  0.00           C  
ATOM    795  OG1 THR   113     108.124 -69.366  33.533  1.00  0.00           O  
ATOM    796  CG2 THR   113     106.741 -69.451  31.556  1.00  0.00           C  
ATOM    797  N   GLY   114     108.275 -67.029  29.516  1.00  0.00           N  
ATOM    798  CA  GLY   114     107.692 -66.320  28.391  1.00  0.00           C  
ATOM    799  C   GLY   114     106.926 -67.284  27.485  1.00  0.00           C  
ATOM    800  O   GLY   114     107.465 -68.302  27.051  1.00  0.00           O  
ATOM    801  N   THR   115     105.665 -66.974  27.203  1.00  0.00           N  
ATOM    802  CA  THR   115     104.879 -67.810  26.302  1.00  0.00           C  
ATOM    803  C   THR   115     104.523 -69.226  26.763  1.00  0.00           C  
ATOM    804  O   THR   115     104.429 -70.144  25.944  1.00  0.00           O  
ATOM    805  CB  THR   115     105.616 -67.931  24.955  1.00  0.00           C  
ATOM    806  OG1 THR   115     105.897 -66.639  24.435  1.00  0.00           O  
ATOM    807  CG2 THR   115     104.733 -68.699  23.958  1.00  0.00           C  
ATOM    808  N   VAL   116     104.301 -69.419  28.063  1.00  0.00           N  
ATOM    809  CA  VAL   116     103.805 -70.705  28.549  1.00  0.00           C  
ATOM    810  C   VAL   116     102.337 -70.880  28.148  1.00  0.00           C  
ATOM    811  O   VAL   116     101.514 -69.978  28.328  1.00  0.00           O  
ATOM    812  CB  VAL   116     103.929 -70.844  30.091  1.00  0.00           C  
ATOM    813  CG1 VAL   116     103.316 -72.134  30.639  1.00  0.00           C  
ATOM    814  CG2 VAL   116     105.376 -70.847  30.589  1.00  0.00           C  
ATOM    815  N   ILE   117     102.007 -72.035  27.588  1.00  0.00           N  
ATOM    816  CA  ILE   117     100.611 -72.364  27.343  1.00  0.00           C  
ATOM    817  C   ILE   117     100.215 -73.408  28.377  1.00  0.00           C  
ATOM    818  O   ILE   117     100.895 -74.424  28.545  1.00  0.00           O  
ATOM    819  CB  ILE   117     100.371 -72.890  25.924  1.00  0.00           C  
ATOM    820  CG1 ILE   117     100.686 -71.803  24.899  1.00  0.00           C  
ATOM    821  CG2 ILE   117      98.922 -73.323  25.739  1.00  0.00           C  
ATOM    822  CD1 ILE   117     100.130 -72.105  23.545  1.00  0.00           C  
ATOM    823  N   ASN   118      99.145 -73.130  29.105  1.00  0.00           N  
ATOM    824  CA  ASN   118      98.710 -74.015  30.164  1.00  0.00           C  
ATOM    825  C   ASN   118      97.450 -74.746  29.726  1.00  0.00           C  
ATOM    826  O   ASN   118      96.362 -74.163  29.686  1.00  0.00           O  
ATOM    827  CB  ASN   118      98.416 -73.246  31.447  1.00  0.00           C  
ATOM    828  CG  ASN   118      99.729 -72.679  31.966  1.00  0.00           C  
ATOM    829  OD1 ASN   118     100.797 -73.248  31.746  1.00  0.00           O  
ATOM    830  ND2 ASN   118      99.722 -71.524  32.686  1.00  0.00           N  
ATOM    831  N   ASP   119      97.605 -76.022  29.391  1.00  0.00           N  
ATOM    832  CA  ASP   119      96.479 -76.830  28.943  1.00  0.00           C  
ATOM    833  C   ASP   119      96.050 -77.802  30.018  1.00  0.00           C  
ATOM    834  O   ASP   119      96.819 -78.089  30.933  1.00  0.00           O  
ATOM    835  CB  ASP   119      96.857 -77.606  27.680  1.00  0.00           C  
ATOM    836  CG  ASP   119      95.572 -78.094  27.026  1.00  0.00           C  
ATOM    837  OD1 ASP   119      94.476 -77.746  27.541  1.00  0.00           O  
ATOM    838  OD2 ASP   119      95.669 -78.821  26.001  1.00  0.00           O  
ATOM    839  N   LYS   120      94.813 -78.280  29.901  1.00  0.00           N  
ATOM    840  CA  LYS   120      94.326 -79.463  30.617  1.00  0.00           C  
ATOM    841  C   LYS   120      94.918 -79.770  31.997  1.00  0.00           C  
ATOM    842  O   LYS   120      95.634 -80.755  32.160  1.00  0.00           O  
ATOM    843  CB  LYS   120      94.499 -80.701  29.726  1.00  0.00           C  
ATOM    844  CG  LYS   120      93.614 -80.684  28.479  1.00  0.00           C  
ATOM    845  CD  LYS   120      93.738 -81.945  27.622  1.00  0.00           C  
ATOM    846  CE  LYS   120      92.875 -81.915  26.358  1.00  0.00           C  
ATOM    847  NZ  LYS   120      93.038 -83.179  25.605  1.00  0.00           N  
ATOM    848  N   GLY   121      94.636 -78.907  32.971  1.00  0.00           N  
ATOM    849  CA  GLY   121      95.062 -79.110  34.358  1.00  0.00           C  
ATOM    850  C   GLY   121      96.541 -78.833  34.621  1.00  0.00           C  
ATOM    851  O   GLY   121      97.029 -79.053  35.733  1.00  0.00           O  
ATOM    852  N   TRP   122      97.246 -78.323  33.616  1.00  0.00           N  
ATOM    853  CA  TRP   122      98.561 -77.763  33.845  1.00  0.00           C  
ATOM    854  C   TRP   122      98.493 -76.669  34.902  1.00  0.00           C  
ATOM    855  O   TRP   122      97.425 -76.135  35.222  1.00  0.00           O  
ATOM    856  CB  TRP   122      99.144 -77.204  32.540  1.00  0.00           C  
ATOM    857  CG  TRP   122      98.345 -76.069  31.948  1.00  0.00           C  
ATOM    858  CD1 TRP   122      97.309 -76.110  31.058  1.00  0.00           C  
ATOM    859  CD2 TRP   122      98.515 -74.668  32.202  1.00  0.00           C  
ATOM    860  NE1 TRP   122      96.828 -74.924  30.741  1.00  0.00           N  
ATOM    861  CE2 TRP   122      97.544 -73.979  31.429  1.00  0.00           C  
ATOM    862  CE3 TRP   122      99.395 -73.919  33.014  1.00  0.00           C  
ATOM    863  CZ2 TRP   122      97.425 -72.563  31.438  1.00  0.00           C  
ATOM    864  CZ3 TRP   122      99.281 -72.497  33.029  1.00  0.00           C  
ATOM    865  CH2 TRP   122      98.299 -71.843  32.242  1.00  0.00           C  
ATOM    866  N   GLN   123      99.651 -76.320  35.440  1.00  0.00           N  
ATOM    867  CA  GLN   123      99.720 -75.423  36.572  1.00  0.00           C  
ATOM    868  C   GLN   123     101.008 -74.626  36.516  1.00  0.00           C  
ATOM    869  O   GLN   123     102.101 -75.189  36.591  1.00  0.00           O  
ATOM    870  CB  GLN   123      99.685 -76.249  37.857  1.00  0.00           C  
ATOM    871  CG  GLN   123      99.670 -75.399  39.128  1.00  0.00           C  
ATOM    872  CD  GLN   123      99.387 -76.320  40.307  1.00  0.00           C  
ATOM    873  OE1 GLN   123      99.239 -77.530  40.144  1.00  0.00           O  
ATOM    874  NE2 GLN   123      99.297 -75.796  41.560  1.00  0.00           N  
ATOM    875  N   VAL   124     100.885 -73.316  36.350  1.00  0.00           N  
ATOM    876  CA  VAL   124     102.039 -72.442  36.448  1.00  0.00           C  
ATOM    877  C   VAL   124     101.880 -71.568  37.687  1.00  0.00           C  
ATOM    878  O   VAL   124     100.848 -70.888  37.858  1.00  0.00           O  
ATOM    879  CB  VAL   124     102.191 -71.583  35.198  1.00  0.00           C  
ATOM    880  CG1 VAL   124     103.374 -70.616  35.262  1.00  0.00           C  
ATOM    881  CG2 VAL   124     102.410 -72.398  33.922  1.00  0.00           C  
ATOM    882  N   VAL   125     102.895 -71.615  38.554  1.00  0.00           N  
ATOM    883  CA  VAL   125     102.931 -70.819  39.777  1.00  0.00           C  
ATOM    884  C   VAL   125     104.035 -69.807  39.643  1.00  0.00           C  
ATOM    885  O   VAL   125     105.188 -70.179  39.415  1.00  0.00           O  
ATOM    886  CB  VAL   125     103.346 -71.654  41.018  1.00  0.00           C  
ATOM    887  CG1 VAL   125     103.439 -70.830  42.305  1.00  0.00           C  
ATOM    888  CG2 VAL   125     102.375 -72.792  41.340  1.00  0.00           C  
ATOM    889  N   LYS   126     103.705 -68.536  39.816  1.00  0.00           N  
ATOM    890  CA  LYS   126     104.720 -67.498  39.789  1.00  0.00           C  
ATOM    891  C   LYS   126     104.951 -67.026  41.200  1.00  0.00           C  
ATOM    892  O   LYS   126     104.098 -66.359  41.777  1.00  0.00           O  
ATOM    893  CB  LYS   126     104.274 -66.304  38.953  1.00  0.00           C  
ATOM    894  CG  LYS   126     104.079 -66.636  37.472  1.00  0.00           C  
ATOM    895  CD  LYS   126     103.786 -65.410  36.603  1.00  0.00           C  
ATOM    896  CE  LYS   126     102.395 -64.816  36.833  1.00  0.00           C  
ATOM    897  NZ  LYS   126     101.358 -65.754  36.350  1.00  0.00           N  
ATOM    898  N   PRO   127     106.086 -67.428  41.813  1.00  0.00           N  
ATOM    899  CA  PRO   127     106.426 -67.043  43.179  1.00  0.00           C  
ATOM    900  C   PRO   127     107.013 -65.626  43.212  1.00  0.00           C  
ATOM    901  O   PRO   127     107.488 -65.155  42.194  1.00  0.00           O  
ATOM    902  CB  PRO   127     107.511 -68.048  43.602  1.00  0.00           C  
ATOM    903  CG  PRO   127     107.595 -69.049  42.464  1.00  0.00           C  
ATOM    904  CD  PRO   127     107.098 -68.310  41.240  1.00  0.00           C  
ATOM    905  N   GLY   128     106.958 -64.998  44.387  1.00  0.00           N  
ATOM    906  CA  GLY   128     107.477 -63.651  44.602  1.00  0.00           C  
ATOM    907  C   GLY   128     108.718 -63.410  43.753  1.00  0.00           C  
ATOM    908  O   GLY   128     109.598 -64.262  43.685  1.00  0.00           O  
ATOM    909  N   THR   129     108.766 -62.257  43.093  1.00  0.00           N  
ATOM    910  CA  THR   129     109.873 -61.911  42.226  1.00  0.00           C  
ATOM    911  C   THR   129     109.909 -62.670  40.912  1.00  0.00           C  
ATOM    912  O   THR   129     110.814 -62.460  40.102  1.00  0.00           O  
ATOM    913  CB  THR   129     111.208 -62.139  42.959  1.00  0.00           C  
ATOM    914  OG1 THR   129     111.429 -63.529  43.149  1.00  0.00           O  
ATOM    915  CG2 THR   129     111.163 -61.440  44.328  1.00  0.00           C  
ATOM    916  N   VAL   130     108.947 -63.569  40.702  1.00  0.00           N  
ATOM    917  CA  VAL   130     108.873 -64.332  39.469  1.00  0.00           C  
ATOM    918  C   VAL   130     108.179 -63.513  38.394  1.00  0.00           C  
ATOM    919  O   VAL   130     107.431 -62.591  38.721  1.00  0.00           O  
ATOM    920  CB  VAL   130     108.134 -65.671  39.682  1.00  0.00           C  
ATOM    921  CG1 VAL   130     106.620 -65.513  39.839  1.00  0.00           C  
ATOM    922  CG2 VAL   130     108.315 -66.659  38.528  1.00  0.00           C  
ATOM    923  N   ALA   131     108.419 -63.838  37.125  1.00  0.00           N  
ATOM    924  CA  ALA   131     107.763 -63.122  36.025  1.00  0.00           C  
ATOM    925  C   ALA   131     107.263 -64.079  34.948  1.00  0.00           C  
ATOM    926  O   ALA   131     107.976 -65.012  34.536  1.00  0.00           O  
ATOM    927  CB  ALA   131     108.699 -62.063  35.401  1.00  0.00           C  
ATOM    928  N   THR   132     106.032 -63.852  34.496  1.00  0.00           N  
ATOM    929  CA  THR   132     105.519 -64.553  33.318  1.00  0.00           C  
ATOM    930  C   THR   132     105.007 -63.554  32.275  1.00  0.00           C  
ATOM    931  O   THR   132     104.257 -62.622  32.594  1.00  0.00           O  
ATOM    932  CB  THR   132     104.428 -65.523  33.691  1.00  0.00           C  
ATOM    933  OG1 THR   132     104.925 -66.485  34.610  1.00  0.00           O  
ATOM    934  CG2 THR   132     103.930 -66.240  32.424  1.00  0.00           C  
ATOM    935  N   ASP   133     105.414 -63.745  31.025  1.00  0.00           N  
ATOM    936  CA  ASP   133     104.877 -62.923  29.960  1.00  0.00           C  
ATOM    937  C   ASP   133     104.233 -63.812  28.906  1.00  0.00           C  
ATOM    938  O   ASP   133     104.656 -64.949  28.698  1.00  0.00           O  
ATOM    939  CB  ASP   133     105.973 -62.077  29.286  1.00  0.00           C  
ATOM    940  CG  ASP   133     106.466 -61.053  30.297  1.00  0.00           C  
ATOM    941  OD1 ASP   133     105.809 -60.909  31.362  1.00  0.00           O  
ATOM    942  OD2 ASP   133     107.507 -60.400  30.018  1.00  0.00           O  
ATOM    943  N   THR   134     103.229 -63.278  28.217  1.00  0.00           N  
ATOM    944  CA  THR   134     102.613 -63.976  27.109  1.00  0.00           C  
ATOM    945  C   THR   134     101.998 -65.304  27.503  1.00  0.00           C  
ATOM    946  O   THR   134     101.958 -66.226  26.698  1.00  0.00           O  
ATOM    947  CB  THR   134     103.643 -64.216  25.988  1.00  0.00           C  
ATOM    948  OG1 THR   134     104.275 -62.994  25.635  1.00  0.00           O  
ATOM    949  CG2 THR   134     102.928 -64.794  24.755  1.00  0.00           C  
ATOM    950  N   VAL   135     101.508 -65.418  28.734  1.00  0.00           N  
ATOM    951  CA  VAL   135     100.936 -66.681  29.155  1.00  0.00           C  
ATOM    952  C   VAL   135      99.563 -66.866  28.529  1.00  0.00           C  
ATOM    953  O   VAL   135      98.746 -65.948  28.520  1.00  0.00           O  
ATOM    954  CB  VAL   135     100.839 -66.820  30.688  1.00  0.00           C  
ATOM    955  CG1 VAL   135     100.155 -68.112  31.140  1.00  0.00           C  
ATOM    956  CG2 VAL   135     102.199 -66.822  31.388  1.00  0.00           C  
ATOM    957  N   VAL   136      99.338 -68.052  27.975  1.00  0.00           N  
ATOM    958  CA  VAL   136      98.035 -68.446  27.454  1.00  0.00           C  
ATOM    959  C   VAL   136      97.453 -69.469  28.420  1.00  0.00           C  
ATOM    960  O   VAL   136      98.025 -70.543  28.614  1.00  0.00           O  
ATOM    961  CB  VAL   136      98.174 -69.095  26.069  1.00  0.00           C  
ATOM    962  CG1 VAL   136      96.843 -69.566  25.479  1.00  0.00           C  
ATOM    963  CG2 VAL   136      98.771 -68.161  25.014  1.00  0.00           C  
ATOM    964  N   ASN   137      96.332 -69.125  29.041  1.00  0.00           N  
ATOM    965  CA  ASN   137      95.743 -69.950  30.085  1.00  0.00           C  
ATOM    966  C   ASN   137      94.462 -70.631  29.595  1.00  0.00           C  
ATOM    967  O   ASN   137      93.429 -69.974  29.403  1.00  0.00           O  
ATOM    968  CB  ASN   137      95.447 -69.088  31.322  1.00  0.00           C  
ATOM    969  CG  ASN   137      94.977 -70.011  32.437  1.00  0.00           C  
ATOM    970  OD1 ASN   137      93.997 -70.739  32.286  1.00  0.00           O  
ATOM    971  ND2 ASN   137      95.651 -70.031  33.618  1.00  0.00           N  
ATOM    972  N   THR   138      94.531 -71.950  29.413  1.00  0.00           N  
ATOM    973  CA  THR   138      93.455 -72.718  28.779  1.00  0.00           C  
ATOM    974  C   THR   138      92.728 -73.660  29.737  1.00  0.00           C  
ATOM    975  O   THR   138      91.909 -74.484  29.322  1.00  0.00           O  
ATOM    976  CB  THR   138      93.994 -73.505  27.572  1.00  0.00           C  
ATOM    977  OG1 THR   138      95.033 -74.381  27.985  1.00  0.00           O  
ATOM    978  CG2 THR   138      94.545 -72.519  26.527  1.00  0.00           C  
ATOM    979  N   GLY   139      93.221 -73.673  30.975  1.00  0.00           N  
ATOM    980  CA  GLY   139      92.674 -74.502  32.062  1.00  0.00           C  
ATOM    981  C   GLY   139      92.407 -73.596  33.240  1.00  0.00           C  
ATOM    982  O   GLY   139      93.185 -72.638  33.418  1.00  0.00           O  
ATOM    983  N   ALA   140      91.364 -73.861  34.024  1.00  0.00           N  
ATOM    984  CA  ALA   140      91.117 -72.897  35.097  1.00  0.00           C  
ATOM    985  C   ALA   140      90.551 -73.499  36.379  1.00  0.00           C  
ATOM    986  O   ALA   140      89.848 -72.842  37.152  1.00  0.00           O  
ATOM    987  CB  ALA   140      90.151 -71.805  34.648  1.00  0.00           C  
ATOM    988  N   GLU   141      90.854 -74.766  36.615  1.00  0.00           N  
ATOM    989  CA  GLU   141      90.302 -75.494  37.755  1.00  0.00           C  
ATOM    990  C   GLU   141      91.177 -75.310  38.999  1.00  0.00           C  
ATOM    991  O   GLU   141      92.229 -74.666  38.972  1.00  0.00           O  
ATOM    992  CB  GLU   141      90.182 -77.019  37.667  1.00  0.00           C  
ATOM    993  CG  GLU   141      89.213 -77.493  36.582  1.00  0.00           C  
ATOM    994  CD  GLU   141      89.124 -79.010  36.663  1.00  0.00           C  
ATOM    995  OE1 GLU   141      90.199 -79.664  36.722  1.00  0.00           O  
ATOM    996  OE2 GLU   141      87.978 -79.536  36.665  1.00  0.00           O  
ATOM    997  N   GLY   142      90.731 -75.890  40.113  1.00  0.00           N  
ATOM    998  CA  GLY   142      91.454 -75.886  41.382  1.00  0.00           C  
ATOM    999  C   GLY   142      92.862 -76.433  41.199  1.00  0.00           C  
ATOM   1000  O   GLY   142      93.100 -77.394  40.464  1.00  0.00           O  
ATOM   1001  N   GLY   143      93.815 -75.794  41.885  1.00  0.00           N  
ATOM   1002  CA  GLY   143      95.234 -76.197  41.821  1.00  0.00           C  
ATOM   1003  C   GLY   143      95.803 -76.041  40.421  1.00  0.00           C  
ATOM   1004  O   GLY   143      97.036 -75.896  40.300  1.00  0.00           O  
ATOM   1005  N   PRO   144      94.973 -76.063  39.354  1.00  0.00           N  
ATOM   1006  CA  PRO   144      95.460 -75.921  37.979  1.00  0.00           C  
ATOM   1007  C   PRO   144      95.528 -74.455  37.524  1.00  0.00           C  
ATOM   1008  O   PRO   144      95.893 -73.607  38.319  1.00  0.00           O  
ATOM   1009  CB  PRO   144      94.370 -76.653  37.187  1.00  0.00           C  
ATOM   1010  CG  PRO   144      93.101 -76.338  37.950  1.00  0.00           C  
ATOM   1011  CD  PRO   144      93.520 -76.250  39.404  1.00  0.00           C  
ATOM   1012  N   ASP   145      95.177 -74.202  36.259  1.00  0.00           N  
ATOM   1013  CA  ASP   145      95.198 -72.828  35.689  1.00  0.00           C  
ATOM   1014  C   ASP   145      96.565 -72.189  35.959  1.00  0.00           C  
ATOM   1015  O   ASP   145      97.589 -72.840  35.673  1.00  0.00           O  
ATOM   1016  CB  ASP   145      94.054 -71.976  36.245  1.00  0.00           C  
ATOM   1017  CG  ASP   145      93.969 -70.596  35.618  1.00  0.00           C  
ATOM   1018  OD1 ASP   145      94.797 -70.304  34.731  1.00  0.00           O  
ATOM   1019  OD2 ASP   145      93.077 -69.823  36.020  1.00  0.00           O  
ATOM   1020  N   ALA   146      96.568 -70.962  36.489  1.00  0.00           N  
ATOM   1021  CA  ALA   146      97.824 -70.237  36.795  1.00  0.00           C  
ATOM   1022  C   ALA   146      97.672 -69.491  38.125  1.00  0.00           C  
ATOM   1023  O   ALA   146      96.524 -69.178  38.500  1.00  0.00           O  
ATOM   1024  CB  ALA   146      98.162 -69.294  35.667  1.00  0.00           C  
ATOM   1025  N   GLU   147      98.791 -69.221  38.805  1.00  0.00           N  
ATOM   1026  CA  GLU   147      98.763 -68.517  40.085  1.00  0.00           C  
ATOM   1027  C   GLU   147      99.827 -67.451  40.098  1.00  0.00           C  
ATOM   1028  O   GLU   147     100.985 -67.709  39.758  1.00  0.00           O  
ATOM   1029  CB  GLU   147      99.006 -69.474  41.244  1.00  0.00           C  
ATOM   1030  CG  GLU   147      97.890 -70.504  41.428  1.00  0.00           C  
ATOM   1031  CD  GLU   147      98.235 -71.361  42.638  1.00  0.00           C  
ATOM   1032  OE1 GLU   147      99.304 -71.109  43.255  1.00  0.00           O  
ATOM   1033  OE2 GLU   147      97.434 -72.277  42.962  1.00  0.00           O  
ATOM   1034  N   ASN   148      99.444 -66.254  40.517  1.00  0.00           N  
ATOM   1035  CA  ASN   148     100.353 -65.134  40.469  1.00  0.00           C  
ATOM   1036  C   ASN   148     100.679 -64.597  41.854  1.00  0.00           C  
ATOM   1037  O   ASN   148      99.871 -63.900  42.474  1.00  0.00           O  
ATOM   1038  CB  ASN   148      99.786 -63.994  39.609  1.00  0.00           C  
ATOM   1039  CG  ASN   148      99.641 -64.508  38.184  1.00  0.00           C  
ATOM   1040  OD1 ASN   148     100.629 -64.779  37.504  1.00  0.00           O  
ATOM   1041  ND2 ASN   148      98.399 -64.669  37.653  1.00  0.00           N  
ATOM   1042  N   GLY   149     101.887 -64.947  42.308  1.00  0.00           N  
ATOM   1043  CA  GLY   149     102.471 -64.462  43.571  1.00  0.00           C  
ATOM   1044  C   GLY   149     103.455 -63.359  43.227  1.00  0.00           C  
ATOM   1045  O   GLY   149     103.692 -62.473  44.072  1.00  0.00           O  
ATOM   1046  N   ASP   150     104.071 -63.587  42.062  1.00  0.00           N  
ATOM   1047  CA  ASP   150     105.022 -62.721  41.327  1.00  0.00           C  
ATOM   1048  C   ASP   150     104.227 -62.259  40.105  1.00  0.00           C  
ATOM   1049  O   ASP   150     103.484 -63.081  39.532  1.00  0.00           O  
ATOM   1050  CB  ASP   150     106.295 -63.480  40.945  1.00  0.00           C  
ATOM   1051  CG  ASP   150     107.549 -62.625  41.010  1.00  0.00           C  
ATOM   1052  OD1 ASP   150     107.447 -61.471  41.472  1.00  0.00           O  
ATOM   1053  OD2 ASP   150     108.616 -63.120  40.597  1.00  0.00           O  
ATOM   1054  N   THR   151     104.386 -60.994  39.735  1.00  0.00           N  
ATOM   1055  CA  THR   151     103.599 -60.345  38.664  1.00  0.00           C  
ATOM   1056  C   THR   151     103.775 -61.016  37.308  1.00  0.00           C  
ATOM   1057  O   THR   151     104.884 -61.477  36.974  1.00  0.00           O  
ATOM   1058  CB  THR   151     103.932 -58.850  38.572  1.00  0.00           C  
ATOM   1059  OG1 THR   151     103.322 -58.190  39.681  1.00  0.00           O  
ATOM   1060  CG2 THR   151     103.460 -58.220  37.279  1.00  0.00           C  
ATOM   1061  N   GLY   152     102.659 -61.035  36.590  1.00  0.00           N  
ATOM   1062  CA  GLY   152     102.523 -61.524  35.204  1.00  0.00           C  
ATOM   1063  C   GLY   152     102.227 -60.390  34.238  1.00  0.00           C  
ATOM   1064  O   GLY   152     101.780 -59.322  34.701  1.00  0.00           O  
ATOM   1065  N   GLN   153     102.468 -60.614  32.942  1.00  0.00           N  
ATOM   1066  CA  GLN   153     102.224 -59.599  31.927  1.00  0.00           C  
ATOM   1067  C   GLN   153     101.704 -60.220  30.645  1.00  0.00           C  
ATOM   1068  O   GLN   153     102.136 -61.299  30.258  1.00  0.00           O  
ATOM   1069  CB  GLN   153     103.511 -58.827  31.624  1.00  0.00           C  
ATOM   1070  CG  GLN   153     104.030 -58.015  32.813  1.00  0.00           C  
ATOM   1071  CD  GLN   153     105.319 -57.328  32.387  1.00  0.00           C  
ATOM   1072  OE1 GLN   153     105.756 -57.453  31.244  1.00  0.00           O  
ATOM   1073  NE2 GLN   153     105.999 -56.563  33.283  1.00  0.00           N  
ATOM   1074  N   PHE   154     100.869 -59.454  29.935  1.00  0.00           N  
ATOM   1075  CA  PHE   154     100.307 -59.866  28.621  1.00  0.00           C  
ATOM   1076  C   PHE   154      99.782 -61.302  28.694  1.00  0.00           C  
ATOM   1077  O   PHE   154     100.286 -62.172  27.957  1.00  0.00           O  
ATOM   1078  CB  PHE   154     101.360 -59.716  27.519  1.00  0.00           C  
ATOM   1079  CG  PHE   154     101.923 -58.325  27.371  1.00  0.00           C  
ATOM   1080  CD2 PHE   154     103.169 -58.005  27.887  1.00  0.00           C  
ATOM   1081  CD1 PHE   154     101.209 -57.335  26.716  1.00  0.00           C  
ATOM   1082  CE2 PHE   154     103.687 -56.726  27.751  1.00  0.00           C  
ATOM   1083  CE1 PHE   154     101.727 -56.056  26.581  1.00  0.00           C  
ATOM   1084  CZ  PHE   154     102.965 -55.754  27.098  1.00  0.00           C  
ATOM   1085  N   VAL   155      98.795 -61.529  29.563  1.00  0.00           N  
ATOM   1086  CA  VAL   155      98.188 -62.830  29.713  1.00  0.00           C  
ATOM   1087  C   VAL   155      96.906 -62.883  28.903  1.00  0.00           C  
ATOM   1088  O   VAL   155      96.127 -61.929  28.908  1.00  0.00           O  
ATOM   1089  CB  VAL   155      97.869 -63.080  31.204  1.00  0.00           C  
ATOM   1090  CG1 VAL   155      97.153 -64.407  31.460  1.00  0.00           C  
ATOM   1091  CG2 VAL   155      99.112 -63.118  32.096  1.00  0.00           C  
ATOM   1092  N   ARG   156      96.624 -64.056  28.326  1.00  0.00           N  
ATOM   1093  CA  ARG   156      95.369 -64.287  27.558  1.00  0.00           C  
ATOM   1094  C   ARG   156      94.625 -65.475  28.184  1.00  0.00           C  
ATOM   1095  O   ARG   156      95.081 -66.619  27.988  1.00  0.00           O  
ATOM   1096  CB  ARG   156      95.684 -64.544  26.081  1.00  0.00           C  
ATOM   1097  CG  ARG   156      95.586 -63.306  25.200  1.00  0.00           C  
ATOM   1098  CD  ARG   156      95.683 -63.636  23.723  1.00  0.00           C  
ATOM   1099  NE  ARG   156      96.255 -62.544  22.948  1.00  0.00           N  
ATOM   1100  CZ  ARG   156      96.612 -62.633  21.672  1.00  0.00           C  
ATOM   1101  NH1 ARG   156      96.456 -63.772  21.019  1.00  0.00           N  
ATOM   1102  NH2 ARG   156      97.124 -61.584  21.054  1.00  0.00           N  
ATOM   1103  N   GLY   157      93.527 -65.215  28.908  1.00  0.00           N  
ATOM   1104  CA  GLY   157      92.780 -66.275  29.556  1.00  0.00           C  
ATOM   1105  C   GLY   157      91.626 -66.702  28.652  1.00  0.00           C  
ATOM   1106  O   GLY   157      90.657 -65.966  28.458  1.00  0.00           O  
ATOM   1107  N   ASP   158      91.740 -67.890  28.074  1.00  0.00           N  
ATOM   1108  CA  ASP   158      90.685 -68.398  27.204  1.00  0.00           C  
ATOM   1109  C   ASP   158      89.568 -69.112  27.962  1.00  0.00           C  
ATOM   1110  O   ASP   158      89.581 -69.150  29.193  1.00  0.00           O  
ATOM   1111  CB  ASP   158      91.287 -69.292  26.138  1.00  0.00           C  
ATOM   1112  CG  ASP   158      92.245 -68.452  25.307  1.00  0.00           C  
ATOM   1113  OD1 ASP   158      91.849 -67.326  24.902  1.00  0.00           O  
ATOM   1114  OD2 ASP   158      93.388 -68.925  25.064  1.00  0.00           O  
ATOM   1115  N   ALA   159      88.607 -69.663  27.230  1.00  0.00           N  
ATOM   1116  CA  ALA   159      87.543 -70.454  27.840  1.00  0.00           C  
ATOM   1117  C   ALA   159      88.160 -71.537  28.726  1.00  0.00           C  
ATOM   1118  O   ALA   159      89.147 -72.180  28.339  1.00  0.00           O  
ATOM   1119  CB  ALA   159      86.680 -71.079  26.746  1.00  0.00           C  
ATOM   1120  N   VAL   160      87.601 -71.695  29.923  1.00  0.00           N  
ATOM   1121  CA  VAL   160      88.093 -72.652  30.921  1.00  0.00           C  
ATOM   1122  C   VAL   160      89.364 -72.250  31.646  1.00  0.00           C  
ATOM   1123  O   VAL   160      89.819 -72.974  32.530  1.00  0.00           O  
ATOM   1124  CB  VAL   160      88.267 -74.054  30.326  1.00  0.00           C  
ATOM   1125  CG1 VAL   160      86.967 -74.653  29.787  1.00  0.00           C  
ATOM   1126  CG2 VAL   160      89.247 -74.101  29.153  1.00  0.00           C  
ATOM   1127  N   ARG   161      89.949 -71.111  31.264  1.00  0.00           N  
ATOM   1128  CA  ARG   161      91.235 -70.666  31.869  1.00  0.00           C  
ATOM   1129  C   ARG   161      90.995 -69.857  33.150  1.00  0.00           C  
ATOM   1130  O   ARG   161      90.093 -68.996  33.149  1.00  0.00           O  
ATOM   1131  CB  ARG   161      92.045 -69.851  30.855  1.00  0.00           C  
ATOM   1132  CG  ARG   161      93.222 -69.099  31.459  1.00  0.00           C  
ATOM   1133  CD  ARG   161      94.229 -68.663  30.412  1.00  0.00           C  
ATOM   1134  NE  ARG   161      95.517 -68.312  30.993  1.00  0.00           N  
ATOM   1135  CZ  ARG   161      95.719 -67.286  31.812  1.00  0.00           C  
ATOM   1136  NH1 ARG   161      94.710 -66.501  32.150  1.00  0.00           N  
ATOM   1137  NH2 ARG   161      96.927 -67.049  32.289  1.00  0.00           N  
ATOM   1138  N   THR   162      91.785 -70.135  34.195  1.00  0.00           N  
ATOM   1139  CA  THR   162      91.702 -69.409  35.452  1.00  0.00           C  
ATOM   1140  C   THR   162      93.050 -68.822  35.835  1.00  0.00           C  
ATOM   1141  O   THR   162      94.076 -69.498  35.754  1.00  0.00           O  
ATOM   1142  CB  THR   162      91.195 -70.318  36.570  1.00  0.00           C  
ATOM   1143  OG1 THR   162      89.908 -70.822  36.244  1.00  0.00           O  
ATOM   1144  CG2 THR   162      91.111 -69.517  37.880  1.00  0.00           C  
ATOM   1145  N   THR   163      93.040 -67.555  36.238  1.00  0.00           N  
ATOM   1146  CA  THR   163      94.220 -66.913  36.801  1.00  0.00           C  
ATOM   1147  C   THR   163      93.865 -66.403  38.200  1.00  0.00           C  
ATOM   1148  O   THR   163      92.905 -65.661  38.374  1.00  0.00           O  
ATOM   1149  CB  THR   163      94.705 -65.762  35.921  1.00  0.00           C  
ATOM   1150  OG1 THR   163      95.044 -66.245  34.629  1.00  0.00           O  
ATOM   1151  CG2 THR   163      95.944 -65.117  36.565  1.00  0.00           C  
ATOM   1152  N   ILE   164      94.626 -66.831  39.198  1.00  0.00           N  
ATOM   1153  CA  ILE   164      94.431 -66.362  40.553  1.00  0.00           C  
ATOM   1154  C   ILE   164      95.578 -65.439  40.905  1.00  0.00           C  
ATOM   1155  O   ILE   164      96.738 -65.816  40.786  1.00  0.00           O  
ATOM   1156  CB  ILE   164      94.418 -67.531  41.549  1.00  0.00           C  
ATOM   1157  CG1 ILE   164      93.286 -68.540  41.296  1.00  0.00           C  
ATOM   1158  CG2 ILE   164      94.243 -67.088  43.011  1.00  0.00           C  
ATOM   1159  CD1 ILE   164      93.408 -69.814  42.130  1.00  0.00           C  
ATOM   1160  N   ASN   165      95.270 -64.223  41.330  1.00  0.00           N  
ATOM   1161  CA  ASN   165      96.317 -63.316  41.778  1.00  0.00           C  
ATOM   1162  C   ASN   165      96.333 -63.282  43.292  1.00  0.00           C  
ATOM   1163  O   ASN   165      95.419 -62.748  43.911  1.00  0.00           O  
ATOM   1164  CB  ASN   165      96.094 -61.896  41.267  1.00  0.00           C  
ATOM   1165  CG  ASN   165      97.304 -61.060  41.658  1.00  0.00           C  
ATOM   1166  OD1 ASN   165      97.651 -60.958  42.834  1.00  0.00           O  
ATOM   1167  ND2 ASN   165      98.013 -60.415  40.694  1.00  0.00           N  
ATOM   1168  N   LYS   166      97.373 -63.861  43.888  1.00  0.00           N  
ATOM   1169  CA  LYS   166      97.537 -63.833  45.335  1.00  0.00           C  
ATOM   1170  C   LYS   166      97.670 -62.390  45.791  1.00  0.00           C  
ATOM   1171  O   LYS   166      97.949 -61.511  44.978  1.00  0.00           O  
ATOM   1172  CB  LYS   166      98.757 -64.653  45.771  1.00  0.00           C  
ATOM   1173  CG  LYS   166      98.655 -66.137  45.411  1.00  0.00           C  
ATOM   1174  CD  LYS   166      97.557 -66.878  46.176  1.00  0.00           C  
ATOM   1175  CE  LYS   166      97.520 -68.381  45.892  1.00  0.00           C  
ATOM   1176  NZ  LYS   166      96.330 -68.988  46.530  1.00  0.00           N  
ATOM   1177  N   ASN   167      97.472 -62.146  47.082  1.00  0.00           N  
ATOM   1178  CA  ASN   167      97.508 -60.779  47.620  1.00  0.00           C  
ATOM   1179  C   ASN   167      98.807 -60.024  47.320  1.00  0.00           C  
ATOM   1180  O   ASN   167      98.809 -58.803  47.182  1.00  0.00           O  
ATOM   1181  CB  ASN   167      97.252 -60.790  49.126  1.00  0.00           C  
ATOM   1182  CG  ASN   167      97.086 -59.348  49.585  1.00  0.00           C  
ATOM   1183  OD1 ASN   167      96.156 -58.656  49.174  1.00  0.00           O  
ATOM   1184  ND2 ASN   167      97.977 -58.818  50.465  1.00  0.00           N  
ATOM   1185  N   GLY   168      99.905 -60.754  47.201  1.00  0.00           N  
ATOM   1186  CA  GLY   168     101.191 -60.128  46.900  1.00  0.00           C  
ATOM   1187  C   GLY   168     101.397 -59.979  45.398  1.00  0.00           C  
ATOM   1188  O   GLY   168     102.322 -59.307  44.957  1.00  0.00           O  
ATOM   1189  N   ARG   169     100.620 -60.741  44.622  1.00  0.00           N  
ATOM   1190  CA  ARG   169     100.818 -60.837  43.147  1.00  0.00           C  
ATOM   1191  C   ARG   169     100.232 -59.648  42.377  1.00  0.00           C  
ATOM   1192  O   ARG   169      99.348 -58.954  42.917  1.00  0.00           O  
ATOM   1193  CB  ARG   169     100.232 -62.152  42.622  1.00  0.00           C  
ATOM   1194  CG  ARG   169     101.184 -63.336  42.712  1.00  0.00           C  
ATOM   1195  CD  ARG   169     101.316 -63.864  44.128  1.00  0.00           C  
ATOM   1196  NE  ARG   169     101.995 -65.151  44.178  1.00  0.00           N  
ATOM   1197  CZ  ARG   169     102.425 -65.732  45.292  1.00  0.00           C  
ATOM   1198  NH1 ARG   169     102.247 -65.137  46.460  1.00  0.00           N  
ATOM   1199  NH2 ARG   169     103.031 -66.904  45.236  1.00  0.00           N  
ATOM   1200  N   GLN   170     100.734 -59.449  41.151  1.00  0.00           N  
ATOM   1201  CA  GLN   170     100.266 -58.414  40.250  1.00  0.00           C  
ATOM   1202  C   GLN   170     100.104 -58.907  38.802  1.00  0.00           C  
ATOM   1203  O   GLN   170     101.006 -59.526  38.231  1.00  0.00           O  
ATOM   1204  CB  GLN   170     101.183 -57.197  40.377  1.00  0.00           C  
ATOM   1205  CG  GLN   170     100.739 -56.006  39.524  1.00  0.00           C  
ATOM   1206  CD  GLN   170     101.694 -54.853  39.793  1.00  0.00           C  
ATOM   1207  OE1 GLN   170     102.590 -54.954  40.630  1.00  0.00           O  
ATOM   1208  NE2 GLN   170     101.555 -53.692  39.097  1.00  0.00           N  
ATOM   1209  N   ILE   171      98.937 -58.657  38.220  1.00  0.00           N  
ATOM   1210  CA  ILE   171      98.730 -58.992  36.814  1.00  0.00           C  
ATOM   1211  C   ILE   171      98.526 -57.750  35.968  1.00  0.00           C  
ATOM   1212  O   ILE   171      97.600 -56.977  36.208  1.00  0.00           O  
ATOM   1213  CB  ILE   171      97.567 -59.933  36.635  1.00  0.00           C  
ATOM   1214  CG1 ILE   171      97.747 -61.276  37.364  1.00  0.00           C  
ATOM   1215  CG2 ILE   171      97.300 -60.306  35.167  1.00  0.00           C  
ATOM   1216  CD1 ILE   171      96.488 -62.142  37.364  1.00  0.00           C  
ATOM   1217  N   VAL   172      99.375 -57.581  34.949  1.00  0.00           N  
ATOM   1218  CA  VAL   172      99.282 -56.401  34.037  1.00  0.00           C  
ATOM   1219  C   VAL   172      98.935 -56.882  32.623  1.00  0.00           C  
ATOM   1220  O   VAL   172      99.524 -57.891  32.187  1.00  0.00           O  
ATOM   1221  CB  VAL   172     100.584 -55.578  34.047  1.00  0.00           C  
ATOM   1222  CG1 VAL   172     100.526 -54.418  33.065  1.00  0.00           C  
ATOM   1223  CG2 VAL   172     100.929 -55.082  35.443  1.00  0.00           C  
ATOM   1224  N   ARG   173      98.014 -56.175  31.953  1.00  0.00           N  
ATOM   1225  CA  ARG   173      97.560 -56.482  30.566  1.00  0.00           C  
ATOM   1226  C   ARG   173      97.014 -57.913  30.484  1.00  0.00           C  
ATOM   1227  O   ARG   173      97.712 -58.782  29.921  1.00  0.00           O  
ATOM   1228  CB  ARG   173      98.688 -56.242  29.556  1.00  0.00           C  
ATOM   1229  CG  ARG   173      99.277 -54.839  29.603  1.00  0.00           C  
ATOM   1230  CD  ARG   173     100.153 -54.535  28.402  1.00  0.00           C  
ATOM   1231  NE  ARG   173     100.534 -53.132  28.336  1.00  0.00           N  
ATOM   1232  CZ  ARG   173     101.599 -52.671  27.689  1.00  0.00           C  
ATOM   1233  NH1 ARG   173     102.396 -53.506  27.047  1.00  0.00           N  
ATOM   1234  NH2 ARG   173     101.862 -51.376  27.687  1.00  0.00           N  
ATOM   1235  N   THR   174      95.796 -58.133  30.990  1.00  0.00           N  
ATOM   1236  CA  THR   174      95.177 -59.487  30.975  1.00  0.00           C  
ATOM   1237  C   THR   174      93.903 -59.484  30.120  1.00  0.00           C  
ATOM   1238  O   THR   174      92.953 -58.758  30.475  1.00  0.00           O  
ATOM   1239  CB  THR   174      94.891 -59.979  32.399  1.00  0.00           C  
ATOM   1240  OG1 THR   174      96.112 -59.937  33.138  1.00  0.00           O  
ATOM   1241  CG2 THR   174      94.318 -61.379  32.435  1.00  0.00           C  
ATOM   1242  N   GLU   175      93.900 -60.271  29.038  1.00  0.00           N  
ATOM   1243  CA  GLU   175      92.751 -60.404  28.146  1.00  0.00           C  
ATOM   1244  C   GLU   175      91.930 -61.623  28.537  1.00  0.00           C  
ATOM   1245  O   GLU   175      92.441 -62.735  28.574  1.00  0.00           O  
ATOM   1246  CB  GLU   175      93.225 -60.525  26.697  1.00  0.00           C  
ATOM   1247  CG  GLU   175      93.885 -59.252  26.163  1.00  0.00           C  
ATOM   1248  CD  GLU   175      94.242 -59.484  24.701  1.00  0.00           C  
ATOM   1249  OE1 GLU   175      93.910 -60.582  24.179  1.00  0.00           O  
ATOM   1250  OE2 GLU   175      94.852 -58.568  24.089  1.00  0.00           O  
ATOM   1251  N   GLY   176      90.654 -61.425  28.840  1.00  0.00           N  
ATOM   1252  CA  GLY   176      89.838 -62.537  29.321  1.00  0.00           C  
ATOM   1253  C   GLY   176      88.601 -62.780  28.456  1.00  0.00           C  
ATOM   1254  O   GLY   176      87.705 -61.936  28.382  1.00  0.00           O  
ATOM   1255  N   THR   177      88.556 -63.937  27.797  1.00  0.00           N  
ATOM   1256  CA  THR   177      87.424 -64.271  26.930  1.00  0.00           C  
ATOM   1257  C   THR   177      86.292 -64.941  27.699  1.00  0.00           C  
ATOM   1258  O   THR   177      86.436 -65.294  28.878  1.00  0.00           O  
ATOM   1259  CB  THR   177      87.861 -65.174  25.767  1.00  0.00           C  
ATOM   1260  OG1 THR   177      88.333 -66.417  26.264  1.00  0.00           O  
ATOM   1261  CG2 THR   177      88.985 -64.481  24.979  1.00  0.00           C  
ATOM   1262  N   ALA   178      85.165 -65.100  27.018  1.00  0.00           N  
ATOM   1263  CA  ALA   178      84.015 -65.807  27.555  1.00  0.00           C  
ATOM   1264  C   ALA   178      84.463 -67.140  28.130  1.00  0.00           C  
ATOM   1265  O   ALA   178      85.184 -67.891  27.459  1.00  0.00           O  
ATOM   1266  CB  ALA   178      82.987 -66.032  26.453  1.00  0.00           C  
ATOM   1267  N   ASN   179      84.056 -67.421  29.368  1.00  0.00           N  
ATOM   1268  CA  ASN   179      84.397 -68.674  30.035  1.00  0.00           C  
ATOM   1269  C   ASN   179      85.763 -68.703  30.720  1.00  0.00           C  
ATOM   1270  O   ASN   179      86.192 -69.751  31.227  1.00  0.00           O  
ATOM   1271  CB  ASN   179      84.316 -69.823  29.025  1.00  0.00           C  
ATOM   1272  CG  ASN   179      82.855 -70.013  28.645  1.00  0.00           C  
ATOM   1273  OD1 ASN   179      81.954 -69.747  29.438  1.00  0.00           O  
ATOM   1274  ND2 ASN   179      82.541 -70.484  27.407  1.00  0.00           N  
ATOM   1275  N   THR   180      86.451 -67.560  30.736  1.00  0.00           N  
ATOM   1276  CA  THR   180      87.658 -67.412  31.529  1.00  0.00           C  
ATOM   1277  C   THR   180      87.448 -66.499  32.730  1.00  0.00           C  
ATOM   1278  O   THR   180      86.595 -65.603  32.704  1.00  0.00           O  
ATOM   1279  CB  THR   180      88.810 -66.859  30.667  1.00  0.00           C  
ATOM   1280  OG1 THR   180      89.060 -67.728  29.571  1.00  0.00           O  
ATOM   1281  CG2 THR   180      90.080 -66.745  31.526  1.00  0.00           C  
ATOM   1282  N   THR   181      88.248 -66.715  33.771  1.00  0.00           N  
ATOM   1283  CA  THR   181      88.077 -66.065  35.062  1.00  0.00           C  
ATOM   1284  C   THR   181      89.425 -65.571  35.556  1.00  0.00           C  
ATOM   1285  O   THR   181      90.437 -66.250  35.389  1.00  0.00           O  
ATOM   1286  CB  THR   181      87.577 -67.067  36.118  1.00  0.00           C  
ATOM   1287  OG1 THR   181      86.333 -67.621  35.716  1.00  0.00           O  
ATOM   1288  CG2 THR   181      87.400 -66.342  37.463  1.00  0.00           C  
ATOM   1289  N   VAL   182      89.414 -64.409  36.196  1.00  0.00           N  
ATOM   1290  CA  VAL   182      90.534 -63.949  36.996  1.00  0.00           C  
ATOM   1291  C   VAL   182      90.014 -63.584  38.388  1.00  0.00           C  
ATOM   1292  O   VAL   182      89.019 -62.868  38.530  1.00  0.00           O  
ATOM   1293  CB  VAL   182      91.172 -62.742  36.343  1.00  0.00           C  
ATOM   1294  CG1 VAL   182      92.345 -62.167  37.139  1.00  0.00           C  
ATOM   1295  CG2 VAL   182      91.735 -63.027  34.950  1.00  0.00           C  
ATOM   1296  N   VAL   183      90.679 -64.116  39.405  1.00  0.00           N  
ATOM   1297  CA  VAL   183      90.325 -63.887  40.784  1.00  0.00           C  
ATOM   1298  C   VAL   183      91.421 -63.015  41.338  1.00  0.00           C  
ATOM   1299  O   VAL   183      92.593 -63.373  41.262  1.00  0.00           O  
ATOM   1300  CB  VAL   183      90.326 -65.205  41.574  1.00  0.00           C  
ATOM   1301  CG1 VAL   183      89.993 -65.027  43.057  1.00  0.00           C  
ATOM   1302  CG2 VAL   183      89.313 -66.228  41.056  1.00  0.00           C  
ATOM   1303  N   TYR   184      91.060 -61.851  41.884  1.00  0.00           N  
ATOM   1304  CA  TYR   184      92.134 -60.909  42.293  1.00  0.00           C  
ATOM   1305  C   TYR   184      92.190 -60.626  43.799  1.00  0.00           C  
ATOM   1306  O   TYR   184      91.379 -59.820  44.297  1.00  0.00           O  
ATOM   1307  CB  TYR   184      92.015 -59.600  41.508  1.00  0.00           C  
ATOM   1308  CG  TYR   184      92.061 -59.756  40.009  1.00  0.00           C  
ATOM   1309  CD2 TYR   184      90.923 -60.082  39.289  1.00  0.00           C  
ATOM   1310  CD1 TYR   184      93.241 -59.580  39.307  1.00  0.00           C  
ATOM   1311  CE2 TYR   184      90.956 -60.227  37.912  1.00  0.00           C  
ATOM   1312  CE1 TYR   184      93.292 -59.722  37.930  1.00  0.00           C  
ATOM   1313  CZ  TYR   184      92.145 -60.047  37.229  1.00  0.00           C  
ATOM   1314  OH  TYR   184      92.186 -60.189  35.873  1.00  0.00           O  
ATOM   1315  N   ALA   185      93.132 -61.277  44.490  1.00  0.00           N  
ATOM   1316  CA  ALA   185      93.418 -60.950  45.882  1.00  0.00           C  
ATOM   1317  C   ALA   185      94.482 -59.874  45.935  1.00  0.00           C  
ATOM   1318  O   ALA   185      94.582 -59.146  46.922  1.00  0.00           O  
ATOM   1319  CB  ALA   185      93.903 -62.171  46.652  1.00  0.00           C  
ATOM   1320  N   GLY   186      95.278 -59.784  44.869  1.00  0.00           N  
ATOM   1321  CA  GLY   186      96.360 -58.815  44.800  1.00  0.00           C  
ATOM   1322  C   GLY   186      95.975 -57.614  43.962  1.00  0.00           C  
ATOM   1323  O   GLY   186      94.962 -56.966  44.238  1.00  0.00           O  
ATOM   1324  N   GLY   187      96.773 -57.331  42.931  1.00  0.00           N  
ATOM   1325  CA  GLY   187      96.486 -56.244  41.999  1.00  0.00           C  
ATOM   1326  C   GLY   187      96.291 -56.718  40.552  1.00  0.00           C  
ATOM   1327  O   GLY   187      97.059 -57.543  40.038  1.00  0.00           O  
ATOM   1328  N   ASP   188      95.274 -56.171  39.891  1.00  0.00           N  
ATOM   1329  CA  ASP   188      95.100 -56.364  38.456  1.00  0.00           C  
ATOM   1330  C   ASP   188      95.051 -55.006  37.752  1.00  0.00           C  
ATOM   1331  O   ASP   188      94.181 -54.180  38.040  1.00  0.00           O  
ATOM   1332  CB  ASP   188      93.831 -57.170  38.161  1.00  0.00           C  
ATOM   1333  CG  ASP   188      93.724 -57.341  36.653  1.00  0.00           C  
ATOM   1334  OD1 ASP   188      94.698 -57.856  36.045  1.00  0.00           O  
ATOM   1335  OD2 ASP   188      92.663 -56.959  36.089  1.00  0.00           O  
ATOM   1336  N   GLN   189      95.999 -54.786  36.848  1.00  0.00           N  
ATOM   1337  CA  GLN   189      96.069 -53.548  36.085  1.00  0.00           C  
ATOM   1338  C   GLN   189      95.793 -53.832  34.619  1.00  0.00           C  
ATOM   1339  O   GLN   189      96.371 -54.746  34.033  1.00  0.00           O  
ATOM   1340  CB  GLN   189      97.448 -52.901  36.233  1.00  0.00           C  
ATOM   1341  CG  GLN   189      97.560 -51.540  35.544  1.00  0.00           C  
ATOM   1342  CD  GLN   189      98.944 -50.978  35.835  1.00  0.00           C  
ATOM   1343  OE1 GLN   189      99.758 -51.613  36.502  1.00  0.00           O  
ATOM   1344  NE2 GLN   189      99.285 -49.753  35.351  1.00  0.00           N  
ATOM   1345  N   THR   190      94.898 -53.043  34.037  1.00  0.00           N  
ATOM   1346  CA  THR   190      94.566 -53.149  32.602  1.00  0.00           C  
ATOM   1347  C   THR   190      94.030 -54.475  32.100  1.00  0.00           C  
ATOM   1348  O   THR   190      94.700 -55.214  31.394  1.00  0.00           O  
ATOM   1349  CB  THR   190      95.765 -52.736  31.729  1.00  0.00           C  
ATOM   1350  OG1 THR   190      96.255 -51.465  32.131  1.00  0.00           O  
ATOM   1351  CG2 THR   190      95.316 -52.668  30.259  1.00  0.00           C  
ATOM   1352  N   VAL   191      92.792 -54.775  32.467  1.00  0.00           N  
ATOM   1353  CA  VAL   191      92.185 -56.047  32.181  1.00  0.00           C  
ATOM   1354  C   VAL   191      91.050 -55.804  31.222  1.00  0.00           C  
ATOM   1355  O   VAL   191      90.201 -54.932  31.437  1.00  0.00           O  
ATOM   1356  CB  VAL   191      91.670 -56.701  33.474  1.00  0.00           C  
ATOM   1357  CG1 VAL   191      90.971 -58.041  33.234  1.00  0.00           C  
ATOM   1358  CG2 VAL   191      92.769 -57.001  34.495  1.00  0.00           C  
ATOM   1359  N   HIS   192      91.046 -56.574  30.146  1.00  0.00           N  
ATOM   1360  CA  HIS   192      90.026 -56.455  29.139  1.00  0.00           C  
ATOM   1361  C   HIS   192      89.117 -57.676  29.229  1.00  0.00           C  
ATOM   1362  O   HIS   192      89.539 -58.795  28.980  1.00  0.00           O  
ATOM   1363  CB  HIS   192      90.676 -56.341  27.763  1.00  0.00           C  
ATOM   1364  CG  HIS   192      91.595 -55.162  27.645  1.00  0.00           C  
ATOM   1365  ND1 HIS   192      91.163 -53.858  27.517  1.00  0.00           N  
ATOM   1366  CD2 HIS   192      92.947 -55.087  27.638  1.00  0.00           C  
ATOM   1367  CE1 HIS   192      92.174 -53.046  27.439  1.00  0.00           C  
ATOM   1368  NE2 HIS   192      93.280 -53.761  27.508  1.00  0.00           N  
ATOM   1369  N   GLY   193      87.871 -57.463  29.618  1.00  0.00           N  
ATOM   1370  CA  GLY   193      86.946 -58.576  29.721  1.00  0.00           C  
ATOM   1371  C   GLY   193      86.197 -58.702  28.405  1.00  0.00           C  
ATOM   1372  O   GLY   193      85.185 -58.027  28.183  1.00  0.00           O  
ATOM   1373  N   HIS   194      86.731 -59.546  27.523  1.00  0.00           N  
ATOM   1374  CA  HIS   194      86.125 -59.808  26.228  1.00  0.00           C  
ATOM   1375  C   HIS   194      85.127 -60.962  26.385  1.00  0.00           C  
ATOM   1376  O   HIS   194      85.277 -62.020  25.785  1.00  0.00           O  
ATOM   1377  CB  HIS   194      87.223 -60.150  25.216  1.00  0.00           C  
ATOM   1378  CG  HIS   194      88.206 -59.035  25.017  1.00  0.00           C  
ATOM   1379  ND1 HIS   194      87.893 -57.827  24.426  1.00  0.00           N  
ATOM   1380  CD2 HIS   194      89.518 -58.941  25.339  1.00  0.00           C  
ATOM   1381  CE1 HIS   194      88.935 -57.052  24.391  1.00  0.00           C  
ATOM   1382  NE2 HIS   194      89.946 -57.699  24.939  1.00  0.00           N  
ATOM   1383  N   ALA   195      84.117 -60.752  27.223  1.00  0.00           N  
ATOM   1384  CA  ALA   195      83.142 -61.811  27.578  1.00  0.00           C  
ATOM   1385  C   ALA   195      83.665 -62.698  28.690  1.00  0.00           C  
ATOM   1386  O   ALA   195      83.108 -63.775  28.940  1.00  0.00           O  
ATOM   1387  CB  ALA   195      83.072 -62.803  26.428  1.00  0.00           C  
ATOM   1388  N   LEU   196      84.706 -62.286  29.370  1.00  0.00           N  
ATOM   1389  CA  LEU   196      85.197 -62.984  30.545  1.00  0.00           C  
ATOM   1390  C   LEU   196      84.854 -62.328  31.867  1.00  0.00           C  
ATOM   1391  O   LEU   196      84.191 -61.282  31.919  1.00  0.00           O  
ATOM   1392  CB  LEU   196      86.747 -63.088  30.449  1.00  0.00           C  
ATOM   1393  CG  LEU   196      87.231 -63.833  29.203  1.00  0.00           C  
ATOM   1394  CD1 LEU   196      88.748 -63.952  29.070  1.00  0.00           C  
ATOM   1395  CD2 LEU   196      86.750 -65.279  29.087  1.00  0.00           C  
ATOM   1396  N   ASP   197      85.301 -62.961  32.950  1.00  0.00           N  
ATOM   1397  CA  ASP   197      84.942 -62.528  34.298  1.00  0.00           C  
ATOM   1398  C   ASP   197      86.157 -62.131  35.109  1.00  0.00           C  
ATOM   1399  O   ASP   197      87.216 -62.760  35.009  1.00  0.00           O  
ATOM   1400  CB  ASP   197      84.210 -63.647  35.038  1.00  0.00           C  
ATOM   1401  CG  ASP   197      82.904 -63.918  34.305  1.00  0.00           C  
ATOM   1402  OD1 ASP   197      82.147 -62.941  34.063  1.00  0.00           O  
ATOM   1403  OD2 ASP   197      82.645 -65.108  33.980  1.00  0.00           O  
ATOM   1404  N   THR   198      86.003 -61.087  35.911  1.00  0.00           N  
ATOM   1405  CA  THR   198      87.012 -60.736  36.891  1.00  0.00           C  
ATOM   1406  C   THR   198      86.356 -60.574  38.265  1.00  0.00           C  
ATOM   1407  O   THR   198      85.404 -59.797  38.431  1.00  0.00           O  
ATOM   1408  CB  THR   198      87.735 -59.458  36.493  1.00  0.00           C  
ATOM   1409  OG1 THR   198      88.351 -59.621  35.224  1.00  0.00           O  
ATOM   1410  CG2 THR   198      88.811 -59.133  37.544  1.00  0.00           C  
ATOM   1411  N   THR   199      86.860 -61.332  39.236  1.00  0.00           N  
ATOM   1412  CA  THR   199      86.354 -61.299  40.603  1.00  0.00           C  
ATOM   1413  C   THR   199      87.398 -60.674  41.516  1.00  0.00           C  
ATOM   1414  O   THR   199      88.492 -61.207  41.710  1.00  0.00           O  
ATOM   1415  CB  THR   199      86.023 -62.702  41.109  1.00  0.00           C  
ATOM   1416  OG1 THR   199      85.020 -63.290  40.294  1.00  0.00           O  
ATOM   1417  CG2 THR   199      85.515 -62.614  42.558  1.00  0.00           C  
ATOM   1418  N   LEU   200      87.046 -59.526  42.073  1.00  0.00           N  
ATOM   1419  CA  LEU   200      87.935 -58.814  42.958  1.00  0.00           C  
ATOM   1420  C   LEU   200      87.505 -59.109  44.379  1.00  0.00           C  
ATOM   1421  O   LEU   200      86.429 -58.691  44.821  1.00  0.00           O  
ATOM   1422  CB  LEU   200      87.870 -57.316  42.704  1.00  0.00           C  
ATOM   1423  CG  LEU   200      89.030 -56.539  43.333  1.00  0.00           C  
ATOM   1424  CD1 LEU   200      89.169 -55.093  42.861  1.00  0.00           C  
ATOM   1425  CD2 LEU   200      88.971 -56.413  44.854  1.00  0.00           C  
ATOM   1426  N   ASN   201      88.348 -59.857  45.077  1.00  0.00           N  
ATOM   1427  CA  ASN   201      88.065 -60.263  46.437  1.00  0.00           C  
ATOM   1428  C   ASN   201      88.504 -59.211  47.448  1.00  0.00           C  
ATOM   1429  O   ASN   201      89.157 -58.223  47.101  1.00  0.00           O  
ATOM   1430  CB  ASN   201      88.722 -61.612  46.724  1.00  0.00           C  
ATOM   1431  CG  ASN   201      88.124 -62.162  48.011  1.00  0.00           C  
ATOM   1432  OD1 ASN   201      86.943 -61.971  48.294  1.00  0.00           O  
ATOM   1433  ND2 ASN   201      88.909 -62.877  48.862  1.00  0.00           N  
ATOM   1434  N   GLY   202      88.097 -59.429  48.693  1.00  0.00           N  
ATOM   1435  CA  GLY   202      88.483 -58.603  49.826  1.00  0.00           C  
ATOM   1436  C   GLY   202      89.996 -58.330  49.835  1.00  0.00           C  
ATOM   1437  O   GLY   202      90.806 -59.259  49.785  1.00  0.00           O  
ATOM   1438  N   GLY   203      90.370 -57.054  49.870  1.00  0.00           N  
ATOM   1439  CA  GLY   203      91.768 -56.662  49.843  1.00  0.00           C  
ATOM   1440  C   GLY   203      92.373 -56.602  48.442  1.00  0.00           C  
ATOM   1441  O   GLY   203      93.515 -56.170  48.262  1.00  0.00           O  
ATOM   1442  N   TYR   204      91.602 -57.047  47.445  1.00  0.00           N  
ATOM   1443  CA  TYR   204      92.081 -57.060  46.036  1.00  0.00           C  
ATOM   1444  C   TYR   204      91.734 -55.732  45.351  1.00  0.00           C  
ATOM   1445  O   TYR   204      90.685 -55.143  45.679  1.00  0.00           O  
ATOM   1446  CB  TYR   204      91.484 -58.249  45.278  1.00  0.00           C  
ATOM   1447  CG  TYR   204      91.832 -58.302  43.812  1.00  0.00           C  
ATOM   1448  CD1 TYR   204      93.078 -58.731  43.388  1.00  0.00           C  
ATOM   1449  CD2 TYR   204      90.915 -57.922  42.846  1.00  0.00           C  
ATOM   1450  CE1 TYR   204      93.406 -58.783  42.043  1.00  0.00           C  
ATOM   1451  CE2 TYR   204      91.226 -57.968  41.497  1.00  0.00           C  
ATOM   1452  CZ  TYR   204      92.477 -58.399  41.093  1.00  0.00           C  
ATOM   1453  OH  TYR   204      92.791 -58.447  39.766  1.00  0.00           O  
ATOM   1454  N   GLN   205      92.594 -55.282  44.430  1.00  0.00           N  
ATOM   1455  CA  GLN   205      92.357 -54.031  43.705  1.00  0.00           C  
ATOM   1456  C   GLN   205      92.495 -54.266  42.202  1.00  0.00           C  
ATOM   1457  O   GLN   205      93.444 -54.906  41.752  1.00  0.00           O  
ATOM   1458  CB  GLN   205      93.333 -52.910  44.163  1.00  0.00           C  
ATOM   1459  CG  GLN   205      93.094 -51.570  43.464  1.00  0.00           C  
ATOM   1460  CD  GLN   205      94.030 -50.543  44.085  1.00  0.00           C  
ATOM   1461  OE1 GLN   205      94.830 -50.863  44.962  1.00  0.00           O  
ATOM   1462  NE2 GLN   205      93.980 -49.250  43.664  1.00  0.00           N  
ATOM   1463  N   TYR   206      91.532 -53.763  41.439  1.00  0.00           N  
ATOM   1464  CA  TYR   206      91.582 -53.820  39.981  1.00  0.00           C  
ATOM   1465  C   TYR   206      91.526 -52.406  39.406  1.00  0.00           C  
ATOM   1466  O   TYR   206      90.600 -51.642  39.689  1.00  0.00           O  
ATOM   1467  CB  TYR   206      90.427 -54.666  39.437  1.00  0.00           C  
ATOM   1468  CG  TYR   206      89.157 -53.985  39.815  1.00  0.00           C  
ATOM   1469  CD1 TYR   206      88.602 -53.021  38.963  1.00  0.00           C  
ATOM   1470  CD2 TYR   206      88.485 -54.289  41.019  1.00  0.00           C  
ATOM   1471  CE1 TYR   206      87.400 -52.358  39.283  1.00  0.00           C  
ATOM   1472  CE2 TYR   206      87.263 -53.624  41.361  1.00  0.00           C  
ATOM   1473  CZ  TYR   206      86.736 -52.660  40.478  1.00  0.00           C  
ATOM   1474  OH  TYR   206      85.566 -51.991  40.767  1.00  0.00           O  
ATOM   1475  N   VAL   207      92.524 -52.057  38.606  1.00  0.00           N  
ATOM   1476  CA  VAL   207      92.550 -50.746  37.962  1.00  0.00           C  
ATOM   1477  C   VAL   207      92.450 -50.886  36.447  1.00  0.00           C  
ATOM   1478  O   VAL   207      93.050 -51.781  35.857  1.00  0.00           O  
ATOM   1479  CB  VAL   207      93.821 -49.963  38.326  1.00  0.00           C  
ATOM   1480  CG1 VAL   207      93.943 -49.659  39.820  1.00  0.00           C  
ATOM   1481  CG2 VAL   207      95.114 -50.694  37.959  1.00  0.00           C  
ATOM   1482  N   HIS   208      91.678 -49.999  35.830  1.00  0.00           N  
ATOM   1483  CA  HIS   208      91.493 -49.998  34.387  1.00  0.00           C  
ATOM   1484  C   HIS   208      90.960 -51.327  33.862  1.00  0.00           C  
ATOM   1485  O   HIS   208      91.560 -51.945  32.984  1.00  0.00           O  
ATOM   1486  CB  HIS   208      92.789 -49.618  33.661  1.00  0.00           C  
ATOM   1487  CG  HIS   208      93.326 -48.283  34.083  1.00  0.00           C  
ATOM   1488  ND1 HIS   208      92.655 -47.090  33.903  1.00  0.00           N  
ATOM   1489  CD2 HIS   208      94.490 -47.946  34.687  1.00  0.00           C  
ATOM   1490  CE1 HIS   208      93.354 -46.098  34.366  1.00  0.00           C  
ATOM   1491  NE2 HIS   208      94.481 -46.582  34.851  1.00  0.00           N  
ATOM   1492  N   ASN   209      89.844 -51.782  34.420  1.00  0.00           N  
ATOM   1493  CA  ASN   209      89.175 -52.935  33.849  1.00  0.00           C  
ATOM   1494  C   ASN   209      88.253 -52.451  32.752  1.00  0.00           C  
ATOM   1495  O   ASN   209      87.471 -51.525  32.943  1.00  0.00           O  
ATOM   1496  CB  ASN   209      88.411 -53.756  34.895  1.00  0.00           C  
ATOM   1497  CG  ASN   209      87.944 -55.044  34.233  1.00  0.00           C  
ATOM   1498  OD1 ASN   209      87.743 -55.096  33.020  1.00  0.00           O  
ATOM   1499  ND2 ASN   209      87.744 -56.154  34.993  1.00  0.00           N  
ATOM   1500  N   GLY   210      88.380 -53.061  31.584  1.00  0.00           N  
ATOM   1501  CA  GLY   210      87.570 -52.707  30.446  1.00  0.00           C  
ATOM   1502  C   GLY   210      86.577 -53.837  30.180  1.00  0.00           C  
ATOM   1503  O   GLY   210      86.961 -54.953  29.818  1.00  0.00           O  
ATOM   1504  N   GLY   211      85.300 -53.551  30.395  1.00  0.00           N  
ATOM   1505  CA  GLY   211      84.272 -54.577  30.332  1.00  0.00           C  
ATOM   1506  C   GLY   211      83.547 -54.516  29.000  1.00  0.00           C  
ATOM   1507  O   GLY   211      82.629 -53.712  28.819  1.00  0.00           O  
ATOM   1508  N   THR   212      83.954 -55.360  28.061  1.00  0.00           N  
ATOM   1509  CA  THR   212      83.264 -55.402  26.789  1.00  0.00           C  
ATOM   1510  C   THR   212      82.045 -56.315  26.878  1.00  0.00           C  
ATOM   1511  O   THR   212      81.705 -56.798  27.962  1.00  0.00           O  
ATOM   1512  CB  THR   212      84.204 -55.811  25.670  1.00  0.00           C  
ATOM   1513  OG1 THR   212      84.721 -57.110  25.917  1.00  0.00           O  
ATOM   1514  CG2 THR   212      85.366 -54.807  25.588  1.00  0.00           C  
ATOM   1515  N   ALA   213      81.389 -56.534  25.743  1.00  0.00           N  
ATOM   1516  CA  ALA   213      80.161 -57.311  25.696  1.00  0.00           C  
ATOM   1517  C   ALA   213      80.221 -58.653  26.450  1.00  0.00           C  
ATOM   1518  O   ALA   213      81.155 -59.453  26.280  1.00  0.00           O  
ATOM   1519  CB  ALA   213      79.735 -57.534  24.244  1.00  0.00           C  
ATOM   1520  N   SER   214      79.071 -59.045  27.020  1.00  0.00           N  
ATOM   1521  CA  SER   214      78.933 -60.366  27.702  1.00  0.00           C  
ATOM   1522  C   SER   214      77.631 -61.085  27.292  1.00  0.00           C  
ATOM   1523  O   SER   214      76.566 -60.438  27.352  1.00  0.00           O  
ATOM   1524  CB  SER   214      79.024 -60.210  29.199  1.00  0.00           C  
ATOM   1525  OG  SER   214      80.367 -60.350  29.640  1.00  0.00           O  
ATOM   1526  N   ASP   215      77.713 -62.368  26.893  1.00  0.00           N  
ATOM   1527  CA  ASP   215      76.559 -63.179  26.527  1.00  0.00           C  
ATOM   1528  C   ASP   215      75.798 -63.537  27.806  1.00  0.00           C  
ATOM   1529  O   ASP   215      76.344 -64.112  28.752  1.00  0.00           O  
ATOM   1530  CB  ASP   215      76.827 -64.523  25.843  1.00  0.00           C  
ATOM   1531  CG  ASP   215      75.484 -65.146  25.489  1.00  0.00           C  
ATOM   1532  OD1 ASP   215      74.439 -64.562  25.881  1.00  0.00           O  
ATOM   1533  OD2 ASP   215      75.486 -66.215  24.822  1.00  0.00           O  
ATOM   1534  N   THR   216      74.540 -63.078  27.850  1.00  0.00           N  
ATOM   1535  CA  THR   216      73.618 -63.332  28.990  1.00  0.00           C  
ATOM   1536  C   THR   216      73.183 -64.795  28.901  1.00  0.00           C  
ATOM   1537  O   THR   216      72.012 -65.055  28.561  1.00  0.00           O  
ATOM   1538  CB  THR   216      72.421 -62.374  28.960  1.00  0.00           C  
ATOM   1539  OG1 THR   216      71.638 -62.678  27.806  1.00  0.00           O  
ATOM   1540  CG2 THR   216      72.832 -60.918  28.931  1.00  0.00           C  
ATOM   1541  N   VAL   217      74.117 -65.697  29.201  1.00  0.00           N  
ATOM   1542  CA  VAL   217      73.906 -67.174  29.086  1.00  0.00           C  
ATOM   1543  C   VAL   217      72.875 -67.732  30.077  1.00  0.00           C  
ATOM   1544  O   VAL   217      72.129 -68.646  29.675  1.00  0.00           O  
ATOM   1545  CB  VAL   217      75.242 -67.936  29.192  1.00  0.00           C  
ATOM   1546  CG1 VAL   217      75.028 -69.433  29.355  1.00  0.00           C  
ATOM   1547  CG2 VAL   217      76.151 -67.649  28.007  1.00  0.00           C  
ATOM   1548  N   VAL   218      72.825 -67.222  31.310  1.00  0.00           N  
ATOM   1549  CA  VAL   218      71.914 -67.830  32.316  1.00  0.00           C  
ATOM   1550  C   VAL   218      71.862 -66.916  33.536  1.00  0.00           C  
ATOM   1551  O   VAL   218      72.487 -65.834  33.520  1.00  0.00           O  
ATOM   1552  CB  VAL   218      72.368 -69.252  32.700  1.00  0.00           C  
ATOM   1553  CG1 VAL   218      71.515 -69.835  33.816  1.00  0.00           C  
ATOM   1554  CG2 VAL   218      73.841 -69.291  33.075  1.00  0.00           C  
ATOM   1555  N   ASN   219      71.130 -67.354  34.552  1.00  0.00           N  
ATOM   1556  CA  ASN   219      71.016 -66.559  35.768  1.00  0.00           C  
ATOM   1557  C   ASN   219      72.385 -66.386  36.437  1.00  0.00           C  
ATOM   1558  O   ASN   219      73.185 -67.322  36.524  1.00  0.00           O  
ATOM   1559  CB  ASN   219      70.077 -67.157  36.820  1.00  0.00           C  
ATOM   1560  CG  ASN   219      68.651 -67.039  36.300  1.00  0.00           C  
ATOM   1561  OD1 ASN   219      68.354 -66.198  35.453  1.00  0.00           O  
ATOM   1562  ND2 ASN   219      67.692 -67.876  36.779  1.00  0.00           N  
ATOM   1563  N   SER   220      72.643 -65.178  36.954  1.00  0.00           N  
ATOM   1564  CA  SER   220      73.881 -64.900  37.736  1.00  0.00           C  
ATOM   1565  C   SER   220      75.095 -64.559  36.860  1.00  0.00           C  
ATOM   1566  O   SER   220      76.210 -64.497  37.414  1.00  0.00           O  
ATOM   1567  CB  SER   220      74.189 -66.041  38.672  1.00  0.00           C  
ATOM   1568  OG  SER   220      75.020 -67.003  38.039  1.00  0.00           O  
ATOM   1569  N   ASP   221      74.897 -64.349  35.557  1.00  0.00           N  
ATOM   1570  CA  ASP   221      75.993 -63.999  34.666  1.00  0.00           C  
ATOM   1571  C   ASP   221      76.154 -62.486  34.772  1.00  0.00           C  
ATOM   1572  O   ASP   221      75.175 -61.742  34.883  1.00  0.00           O  
ATOM   1573  CB  ASP   221      75.826 -64.287  33.171  1.00  0.00           C  
ATOM   1574  CG  ASP   221      75.873 -65.796  32.975  1.00  0.00           C  
ATOM   1575  OD1 ASP   221      76.306 -66.502  33.925  1.00  0.00           O  
ATOM   1576  OD2 ASP   221      75.477 -66.262  31.874  1.00  0.00           O  
ATOM   1577  N   GLY   222      77.412 -62.035  34.735  1.00  0.00           N  
ATOM   1578  CA  GLY   222      77.729 -60.596  34.827  1.00  0.00           C  
ATOM   1579  C   GLY   222      79.131 -60.294  34.326  1.00  0.00           C  
ATOM   1580  O   GLY   222      79.587 -60.987  33.395  1.00  0.00           O  
ATOM   1581  N   TRP   223      79.788 -59.295  34.923  1.00  0.00           N  
ATOM   1582  CA  TRP   223      81.167 -58.902  34.523  1.00  0.00           C  
ATOM   1583  C   TRP   223      81.796 -58.037  35.621  1.00  0.00           C  
ATOM   1584  O   TRP   223      81.097 -57.145  36.142  1.00  0.00           O  
ATOM   1585  CB  TRP   223      81.148 -58.178  33.171  1.00  0.00           C  
ATOM   1586  CG  TRP   223      82.290 -57.227  32.978  1.00  0.00           C  
ATOM   1587  CD1 TRP   223      83.448 -57.460  32.293  1.00  0.00           C  
ATOM   1588  CD2 TRP   223      82.386 -55.882  33.479  1.00  0.00           C  
ATOM   1589  NE1 TRP   223      84.256 -56.355  32.333  1.00  0.00           N  
ATOM   1590  CE2 TRP   223      83.631 -55.371  33.053  1.00  0.00           C  
ATOM   1591  CE3 TRP   223      81.547 -55.061  34.241  1.00  0.00           C  
ATOM   1592  CZ2 TRP   223      84.052 -54.080  33.367  1.00  0.00           C  
ATOM   1593  CZ3 TRP   223      81.964 -53.786  34.550  1.00  0.00           C  
ATOM   1594  CH2 TRP   223      83.199 -53.304  34.118  1.00  0.00           C  
ATOM   1595  N   GLN   224      83.065 -58.299  35.949  1.00  0.00           N  
ATOM   1596  CA  GLN   224      83.788 -57.528  36.997  1.00  0.00           C  
ATOM   1597  C   GLN   224      82.936 -57.482  38.270  1.00  0.00           C  
ATOM   1598  O   GLN   224      82.548 -56.370  38.681  1.00  0.00           O  
ATOM   1599  CB  GLN   224      84.106 -56.117  36.497  1.00  0.00           C  
ATOM   1600  CG  GLN   224      84.971 -55.312  37.455  1.00  0.00           C  
ATOM   1601  CD  GLN   224      85.405 -53.994  36.861  1.00  0.00           C  
ATOM   1602  OE1 GLN   224      85.145 -53.700  35.696  1.00  0.00           O  
ATOM   1603  NE2 GLN   224      86.076 -53.185  37.665  1.00  0.00           N  
ATOM   1604  N   ILE   225      82.663 -58.648  38.864  1.00  0.00           N  
ATOM   1605  CA  ILE   225      81.846 -58.729  40.112  1.00  0.00           C  
ATOM   1606  C   ILE   225      82.745 -58.409  41.312  1.00  0.00           C  
ATOM   1607  O   ILE   225      83.519 -59.296  41.723  1.00  0.00           O  
ATOM   1608  CB  ILE   225      81.187 -60.117  40.246  1.00  0.00           C  
ATOM   1609  CG1 ILE   225      80.384 -60.488  38.996  1.00  0.00           C  
ATOM   1610  CG2 ILE   225      80.338 -60.192  41.505  1.00  0.00           C  
ATOM   1611  CD1 ILE   225      80.275 -61.975  38.756  1.00  0.00           C  
ATOM   1612  N   VAL   226      82.639 -57.187  41.844  1.00  0.00           N  
ATOM   1613  CA  VAL   226      83.462 -56.758  43.015  1.00  0.00           C  
ATOM   1614  C   VAL   226      82.822 -57.307  44.295  1.00  0.00           C  
ATOM   1615  O   VAL   226      81.583 -57.227  44.417  1.00  0.00           O  
ATOM   1616  CB  VAL   226      83.605 -55.225  43.072  1.00  0.00           C  
ATOM   1617  CG1 VAL   226      84.229 -54.765  44.380  1.00  0.00           C  
ATOM   1618  CG2 VAL   226      84.389 -54.686  41.884  1.00  0.00           C  
ATOM   1619  N   LYS   227      83.642 -57.839  45.207  1.00  0.00           N  
ATOM   1620  CA  LYS   227      83.147 -58.391  46.462  1.00  0.00           C  
ATOM   1621  C   LYS   227      83.350 -57.410  47.616  1.00  0.00           C  
ATOM   1622  O   LYS   227      83.980 -56.347  47.451  1.00  0.00           O  
ATOM   1623  CB  LYS   227      83.812 -59.738  46.754  1.00  0.00           C  
ATOM   1624  CG  LYS   227      83.405 -60.849  45.759  1.00  0.00           C  
ATOM   1625  CD  LYS   227      83.891 -62.215  46.206  1.00  0.00           C  
ATOM   1626  CE  LYS   227      82.797 -63.264  46.077  1.00  0.00           C  
ATOM   1627  NZ  LYS   227      82.025 -63.112  44.808  1.00  0.00           N  
ATOM   1628  N   ASN   228      82.794 -57.742  48.777  1.00  0.00           N  
ATOM   1629  CA  ASN   228      82.999 -56.909  49.960  1.00  0.00           C  
ATOM   1630  C   ASN   228      84.492 -56.768  50.281  1.00  0.00           C  
ATOM   1631  O   ASN   228      85.220 -57.760  50.368  1.00  0.00           O  
ATOM   1632  CB  ASN   228      82.256 -57.497  51.156  1.00  0.00           C  
ATOM   1633  CG  ASN   228      82.341 -56.496  52.301  1.00  0.00           C  
ATOM   1634  OD1 ASN   228      83.221 -55.637  52.326  1.00  0.00           O  
ATOM   1635  ND2 ASN   228      81.431 -56.554  53.310  1.00  0.00           N  
ATOM   1636  N   GLY   229      84.951 -55.534  50.433  1.00  0.00           N  
ATOM   1637  CA  GLY   229      86.355 -55.287  50.713  1.00  0.00           C  
ATOM   1638  C   GLY   229      87.216 -55.207  49.469  1.00  0.00           C  
ATOM   1639  O   GLY   229      88.413 -54.945  49.553  1.00  0.00           O  
ATOM   1640  N   GLY   230      86.613 -55.448  48.310  1.00  0.00           N  
ATOM   1641  CA  GLY   230      87.312 -55.289  47.049  1.00  0.00           C  
ATOM   1642  C   GLY   230      87.223 -53.863  46.518  1.00  0.00           C  
ATOM   1643  O   GLY   230      86.301 -53.113  46.845  1.00  0.00           O  
ATOM   1644  N   VAL   231      88.171 -53.498  45.665  1.00  0.00           N  
ATOM   1645  CA  VAL   231      88.244 -52.149  45.152  1.00  0.00           C  
ATOM   1646  C   VAL   231      88.463 -52.172  43.650  1.00  0.00           C  
ATOM   1647  O   VAL   231      89.271 -52.952  43.137  1.00  0.00           O  
ATOM   1648  CB  VAL   231      89.407 -51.371  45.833  1.00  0.00           C  
ATOM   1649  CG1 VAL   231      89.578 -49.945  45.304  1.00  0.00           C  
ATOM   1650  CG2 VAL   231      89.235 -51.219  47.346  1.00  0.00           C  
ATOM   1651  N   ALA   232      87.746 -51.308  42.946  1.00  0.00           N  
ATOM   1652  CA  ALA   232      88.004 -51.075  41.533  1.00  0.00           C  
ATOM   1653  C   ALA   232      88.136 -49.581  41.285  1.00  0.00           C  
ATOM   1654  O   ALA   232      87.403 -48.779  41.862  1.00  0.00           O  
ATOM   1655  CB  ALA   232      86.888 -51.645  40.680  1.00  0.00           C  
ATOM   1656  N   GLY   233      89.073 -49.209  40.426  1.00  0.00           N  
ATOM   1657  CA  GLY   233      89.228 -47.816  40.014  1.00  0.00           C  
ATOM   1658  C   GLY   233      89.407 -47.785  38.510  1.00  0.00           C  
ATOM   1659  O   GLY   233      90.193 -48.561  37.966  1.00  0.00           O  
ATOM   1660  N   ASN   234      88.668 -46.905  37.847  1.00  0.00           N  
ATOM   1661  CA  ASN   234      88.753 -46.740  36.403  1.00  0.00           C  
ATOM   1662  C   ASN   234      88.196 -47.943  35.667  1.00  0.00           C  
ATOM   1663  O   ASN   234      88.864 -48.560  34.858  1.00  0.00           O  
ATOM   1664  CB  ASN   234      90.189 -46.400  35.951  1.00  0.00           C  
ATOM   1665  CG  ASN   234      90.116 -45.829  34.542  1.00  0.00           C  
ATOM   1666  OD1 ASN   234      89.089 -45.296  34.127  1.00  0.00           O  
ATOM   1667  ND2 ASN   234      91.204 -45.910  33.730  1.00  0.00           N  
ATOM   1668  N   THR   235      86.953 -48.271  35.947  1.00  0.00           N  
ATOM   1669  CA  THR   235      86.278 -49.296  35.191  1.00  0.00           C  
ATOM   1670  C   THR   235      85.551 -48.619  34.048  1.00  0.00           C  
ATOM   1671  O   THR   235      85.026 -47.514  34.193  1.00  0.00           O  
ATOM   1672  CB  THR   235      85.293 -50.077  36.082  1.00  0.00           C  
ATOM   1673  OG1 THR   235      86.031 -50.975  36.917  1.00  0.00           O  
ATOM   1674  CG2 THR   235      84.292 -50.873  35.254  1.00  0.00           C  
ATOM   1675  N   THR   236      85.549 -49.273  32.896  1.00  0.00           N  
ATOM   1676  CA  THR   236      84.736 -48.832  31.787  1.00  0.00           C  
ATOM   1677  C   THR   236      83.783 -49.968  31.487  1.00  0.00           C  
ATOM   1678  O   THR   236      84.212 -51.100  31.295  1.00  0.00           O  
ATOM   1679  CB  THR   236      85.601 -48.506  30.549  1.00  0.00           C  
ATOM   1680  OG1 THR   236      86.385 -47.346  30.825  1.00  0.00           O  
ATOM   1681  CG2 THR   236      84.741 -48.244  29.335  1.00  0.00           C  
ATOM   1682  N   VAL   237      82.492 -49.667  31.477  1.00  0.00           N  
ATOM   1683  CA  VAL   237      81.485 -50.651  31.144  1.00  0.00           C  
ATOM   1684  C   VAL   237      80.967 -50.318  29.758  1.00  0.00           C  
ATOM   1685  O   VAL   237      80.360 -49.267  29.548  1.00  0.00           O  
ATOM   1686  CB  VAL   237      80.293 -50.589  32.108  1.00  0.00           C  
ATOM   1687  CG1 VAL   237      79.185 -51.589  31.773  1.00  0.00           C  
ATOM   1688  CG2 VAL   237      80.668 -50.882  33.562  1.00  0.00           C  
ATOM   1689  N   ASN   238      81.205 -51.202  28.803  1.00  0.00           N  
ATOM   1690  CA  ASN   238      80.650 -50.997  27.472  1.00  0.00           C  
ATOM   1691  C   ASN   238      79.296 -51.658  27.298  1.00  0.00           C  
ATOM   1692  O   ASN   238      78.774 -52.286  28.229  1.00  0.00           O  
ATOM   1693  CB  ASN   238      81.631 -51.447  26.401  1.00  0.00           C  
ATOM   1694  CG  ASN   238      82.715 -50.427  26.171  1.00  0.00           C  
ATOM   1695  OD1 ASN   238      82.445 -49.232  26.152  1.00  0.00           O  
ATOM   1696  ND2 ASN   238      83.952 -50.887  26.024  1.00  0.00           N  
ATOM   1697  N   GLN   239      78.725 -51.514  26.108  1.00  0.00           N  
ATOM   1698  CA  GLN   239      77.408 -52.057  25.851  1.00  0.00           C  
ATOM   1699  C   GLN   239      77.349 -53.553  26.159  1.00  0.00           C  
ATOM   1700  O   GLN   239      78.152 -54.334  25.644  1.00  0.00           O  
ATOM   1701  CB  GLN   239      76.994 -51.789  24.407  1.00  0.00           C  
ATOM   1702  CG  GLN   239      75.503 -51.999  24.186  1.00  0.00           C  
ATOM   1703  CD  GLN   239      75.127 -52.113  22.727  1.00  0.00           C  
ATOM   1704  OE1 GLN   239      75.936 -51.848  21.836  1.00  0.00           O  
ATOM   1705  NE2 GLN   239      73.890 -52.519  22.474  1.00  0.00           N  
ATOM   1706  N   LYS   240      76.408 -53.934  27.023  1.00  0.00           N  
ATOM   1707  CA  LYS   240      76.182 -55.336  27.414  1.00  0.00           C  
ATOM   1708  C   LYS   240      77.300 -55.970  28.257  1.00  0.00           C  
ATOM   1709  O   LYS   240      77.319 -57.185  28.468  1.00  0.00           O  
ATOM   1710  CB  LYS   240      75.799 -56.218  26.212  1.00  0.00           C  
ATOM   1711  CG  LYS   240      74.300 -56.165  25.885  1.00  0.00           C  
ATOM   1712  CD  LYS   240      73.997 -56.529  24.429  1.00  0.00           C  
ATOM   1713  CE  LYS   240      72.642 -55.964  23.971  1.00  0.00           C  
ATOM   1714  NZ  LYS   240      71.472 -56.586  24.672  1.00  0.00           N  
ATOM   1715  N   GLY   241      78.219 -55.140  28.738  1.00  0.00           N  
ATOM   1716  CA  GLY   241      79.120 -55.545  29.802  1.00  0.00           C  
ATOM   1717  C   GLY   241      78.444 -55.222  31.118  1.00  0.00           C  
ATOM   1718  O   GLY   241      77.514 -54.418  31.169  1.00  0.00           O  
ATOM   1719  N   ARG   242      78.874 -55.859  32.208  1.00  0.00           N  
ATOM   1720  CA  ARG   242      78.144 -55.586  33.475  1.00  0.00           C  
ATOM   1721  C   ARG   242      79.077 -55.522  34.687  1.00  0.00           C  
ATOM   1722  O   ARG   242      79.723 -56.542  35.000  1.00  0.00           O  
ATOM   1723  CB  ARG   242      77.051 -56.637  33.691  1.00  0.00           C  
ATOM   1724  CG  ARG   242      75.930 -56.589  32.661  1.00  0.00           C  
ATOM   1725  CD  ARG   242      74.807 -57.558  32.979  1.00  0.00           C  
ATOM   1726  NE  ARG   242      73.881 -57.714  31.866  1.00  0.00           N  
ATOM   1727  CZ  ARG   242      72.954 -58.661  31.785  1.00  0.00           C  
ATOM   1728  NH1 ARG   242      72.825 -59.545  32.759  1.00  0.00           N  
ATOM   1729  NH2 ARG   242      72.159 -58.720  30.732  1.00  0.00           N  
ATOM   1730  N   LEU   243      79.129 -54.353  35.332  1.00  0.00           N  
ATOM   1731  CA  LEU   243      79.880 -54.185  36.562  1.00  0.00           C  
ATOM   1732  C   LEU   243      78.947 -54.438  37.736  1.00  0.00           C  
ATOM   1733  O   LEU   243      77.856 -53.898  37.798  1.00  0.00           O  
ATOM   1734  CB  LEU   243      80.464 -52.783  36.653  1.00  0.00           C  
ATOM   1735  CG  LEU   243      80.979 -52.468  38.055  1.00  0.00           C  
ATOM   1736  CD1 LEU   243      82.160 -53.387  38.403  1.00  0.00           C  
ATOM   1737  CD2 LEU   243      81.358 -51.007  38.135  1.00  0.00           C  
ATOM   1738  N   GLN   244      79.380 -55.274  38.662  1.00  0.00           N  
ATOM   1739  CA  GLN   244      78.593 -55.593  39.833  1.00  0.00           C  
ATOM   1740  C   GLN   244      79.409 -55.307  41.099  1.00  0.00           C  
ATOM   1741  O   GLN   244      80.494 -55.876  41.309  1.00  0.00           O  
ATOM   1742  CB  GLN   244      78.168 -57.058  39.790  1.00  0.00           C  
ATOM   1743  CG  GLN   244      77.388 -57.516  41.007  1.00  0.00           C  
ATOM   1744  CD  GLN   244      76.782 -58.900  40.823  1.00  0.00           C  
ATOM   1745  OE1 GLN   244      76.351 -59.279  39.722  1.00  0.00           O  
ATOM   1746  NE2 GLN   244      76.756 -59.667  41.900  1.00  0.00           N  
ATOM   1747  N   VAL   245      78.889 -54.410  41.931  1.00  0.00           N  
ATOM   1748  CA  VAL   245      79.571 -54.023  43.164  1.00  0.00           C  
ATOM   1749  C   VAL   245      78.735 -54.445  44.354  1.00  0.00           C  
ATOM   1750  O   VAL   245      77.676 -53.880  44.593  1.00  0.00           O  
ATOM   1751  CB  VAL   245      79.810 -52.506  43.222  1.00  0.00           C  
ATOM   1752  CG1 VAL   245      80.674 -52.154  44.414  1.00  0.00           C  
ATOM   1753  CG2 VAL   245      80.477 -52.028  41.939  1.00  0.00           C  
ATOM   1754  N   ASP   246      79.190 -55.464  45.082  1.00  0.00           N  
ATOM   1755  CA  ASP   246      78.444 -55.960  46.230  1.00  0.00           C  
ATOM   1756  C   ASP   246      78.506 -54.991  47.388  1.00  0.00           C  
ATOM   1757  O   ASP   246      79.316 -54.051  47.394  1.00  0.00           O  
ATOM   1758  CB  ASP   246      79.004 -57.292  46.724  1.00  0.00           C  
ATOM   1759  CG  ASP   246      78.590 -58.372  45.735  1.00  0.00           C  
ATOM   1760  OD1 ASP   246      77.748 -58.070  44.847  1.00  0.00           O  
ATOM   1761  OD2 ASP   246      79.110 -59.514  45.854  1.00  0.00           O  
ATOM   1762  N   ALA   247      77.669 -55.262  48.383  1.00  0.00           N  
ATOM   1763  CA  ALA   247      77.719 -54.571  49.660  1.00  0.00           C  
ATOM   1764  C   ALA   247      79.148 -54.517  50.196  1.00  0.00           C  
ATOM   1765  O   ALA   247      79.834 -55.532  50.241  1.00  0.00           O  
ATOM   1766  CB  ALA   247      76.817 -55.271  50.649  1.00  0.00           C  
ATOM   1767  N   GLY   248      79.591 -53.325  50.589  1.00  0.00           N  
ATOM   1768  CA  GLY   248      80.936 -53.139  51.112  1.00  0.00           C  
ATOM   1769  C   GLY   248      82.035 -53.180  50.065  1.00  0.00           C  
ATOM   1770  O   GLY   248      83.215 -53.170  50.407  1.00  0.00           O  
ATOM   1771  N   GLY   249      81.662 -53.254  48.789  1.00  0.00           N  
ATOM   1772  CA  GLY   249      82.642 -53.184  47.723  1.00  0.00           C  
ATOM   1773  C   GLY   249      82.775 -51.745  47.268  1.00  0.00           C  
ATOM   1774  O   GLY   249      81.902 -50.923  47.536  1.00  0.00           O  
ATOM   1775  N   THR   250      83.861 -51.425  46.579  1.00  0.00           N  
ATOM   1776  CA  THR   250      84.049 -50.059  46.106  1.00  0.00           C  
ATOM   1777  C   THR   250      84.499 -50.007  44.645  1.00  0.00           C  
ATOM   1778  O   THR   250      85.343 -50.793  44.214  1.00  0.00           O  
ATOM   1779  CB  THR   250      85.045 -49.315  47.003  1.00  0.00           C  
ATOM   1780  OG1 THR   250      84.568 -49.282  48.340  1.00  0.00           O  
ATOM   1781  CG2 THR   250      85.217 -47.876  46.488  1.00  0.00           C  
ATOM   1782  N   ALA   251      83.917 -49.083  43.888  1.00  0.00           N  
ATOM   1783  CA  ALA   251      84.334 -48.823  42.521  1.00  0.00           C  
ATOM   1784  C   ALA   251      84.251 -47.328  42.267  1.00  0.00           C  
ATOM   1785  O   ALA   251      83.181 -46.744  42.356  1.00  0.00           O  
ATOM   1786  CB  ALA   251      83.449 -49.564  41.533  1.00  0.00           C  
ATOM   1787  N   THR   252      85.383 -46.717  41.945  1.00  0.00           N  
ATOM   1788  CA  THR   252      85.425 -45.307  41.626  1.00  0.00           C  
ATOM   1789  C   THR   252      85.864 -45.094  40.180  1.00  0.00           C  
ATOM   1790  O   THR   252      86.504 -45.971  39.581  1.00  0.00           O  
ATOM   1791  CB  THR   252      86.368 -44.583  42.574  1.00  0.00           C  
ATOM   1792  OG1 THR   252      87.689 -45.081  42.423  1.00  0.00           O  
ATOM   1793  CG2 THR   252      85.903 -44.806  44.023  1.00  0.00           C  
ATOM   1794  N   ASN   253      85.505 -43.929  39.633  1.00  0.00           N  
ATOM   1795  CA  ASN   253      85.844 -43.551  38.268  1.00  0.00           C  
ATOM   1796  C   ASN   253      85.301 -44.567  37.276  1.00  0.00           C  
ATOM   1797  O   ASN   253      85.981 -44.984  36.329  1.00  0.00           O  
ATOM   1798  CB  ASN   253      87.346 -43.361  38.106  1.00  0.00           C  
ATOM   1799  CG  ASN   253      87.754 -42.138  38.913  1.00  0.00           C  
ATOM   1800  OD1 ASN   253      86.958 -41.225  39.128  1.00  0.00           O  
ATOM   1801  ND2 ASN   253      89.019 -42.052  39.406  1.00  0.00           N  
ATOM   1802  N   VAL   254      84.063 -44.968  37.516  1.00  0.00           N  
ATOM   1803  CA  VAL   254      83.377 -45.867  36.623  1.00  0.00           C  
ATOM   1804  C   VAL   254      82.867 -45.057  35.446  1.00  0.00           C  
ATOM   1805  O   VAL   254      82.082 -44.131  35.620  1.00  0.00           O  
ATOM   1806  CB  VAL   254      82.205 -46.545  37.336  1.00  0.00           C  
ATOM   1807  CG1 VAL   254      81.362 -47.341  36.347  1.00  0.00           C  
ATOM   1808  CG2 VAL   254      82.722 -47.426  38.471  1.00  0.00           C  
ATOM   1809  N   THR   255      83.337 -45.388  34.249  1.00  0.00           N  
ATOM   1810  CA  THR   255      82.770 -44.809  33.042  1.00  0.00           C  
ATOM   1811  C   THR   255      81.786 -45.805  32.480  1.00  0.00           C  
ATOM   1812  O   THR   255      82.169 -46.839  31.928  1.00  0.00           O  
ATOM   1813  CB  THR   255      83.841 -44.493  32.001  1.00  0.00           C  
ATOM   1814  OG1 THR   255      84.756 -43.527  32.539  1.00  0.00           O  
ATOM   1815  CG2 THR   255      83.206 -43.946  30.739  1.00  0.00           C  
ATOM   1816  N   LEU   256      80.510 -45.502  32.657  1.00  0.00           N  
ATOM   1817  CA  LEU   256      79.442 -46.386  32.232  1.00  0.00           C  
ATOM   1818  C   LEU   256      78.883 -45.884  30.910  1.00  0.00           C  
ATOM   1819  O   LEU   256      78.137 -44.897  30.879  1.00  0.00           O  
ATOM   1820  CB  LEU   256      78.350 -46.430  33.309  1.00  0.00           C  
ATOM   1821  CG  LEU   256      77.184 -47.357  32.957  1.00  0.00           C  
ATOM   1822  CD1 LEU   256      77.555 -48.830  32.798  1.00  0.00           C  
ATOM   1823  CD2 LEU   256      76.050 -47.384  33.981  1.00  0.00           C  
ATOM   1824  N   LYS   257      79.266 -46.546  29.818  1.00  0.00           N  
ATOM   1825  CA  LYS   257      78.774 -46.181  28.492  1.00  0.00           C  
ATOM   1826  C   LYS   257      77.379 -46.707  28.274  1.00  0.00           C  
ATOM   1827  O   LYS   257      76.895 -47.545  29.054  1.00  0.00           O  
ATOM   1828  CB  LYS   257      79.712 -46.682  27.393  1.00  0.00           C  
ATOM   1829  CG  LYS   257      81.134 -46.128  27.505  1.00  0.00           C  
ATOM   1830  CD  LYS   257      81.225 -44.620  27.262  1.00  0.00           C  
ATOM   1831  CE  LYS   257      82.660 -44.093  27.211  1.00  0.00           C  
ATOM   1832  NZ  LYS   257      82.656 -42.643  26.913  1.00  0.00           N  
ATOM   1833  N   GLN   258      76.740 -46.213  27.215  1.00  0.00           N  
ATOM   1834  CA  GLN   258      75.362 -46.574  26.903  1.00  0.00           C  
ATOM   1835  C   GLN   258      75.207 -48.073  26.768  1.00  0.00           C  
ATOM   1836  O   GLN   258      75.988 -48.733  26.078  1.00  0.00           O  
ATOM   1837  CB  GLN   258      74.879 -45.905  25.597  1.00  0.00           C  
ATOM   1838  CG  GLN   258      73.406 -46.171  25.283  1.00  0.00           C  
ATOM   1839  CD  GLN   258      73.032 -45.355  24.055  1.00  0.00           C  
ATOM   1840  OE1 GLN   258      73.872 -44.680  23.462  1.00  0.00           O  
ATOM   1841  NE2 GLN   258      71.748 -45.373  23.604  1.00  0.00           N  
ATOM   1842  N   GLY   259      74.196 -48.612  27.436  1.00  0.00           N  
ATOM   1843  CA  GLY   259      73.953 -50.038  27.399  1.00  0.00           C  
ATOM   1844  C   GLY   259      74.787 -50.808  28.402  1.00  0.00           C  
ATOM   1845  O   GLY   259      74.662 -52.027  28.512  1.00  0.00           O  
ATOM   1846  N   GLY   260      75.642 -50.100  29.135  1.00  0.00           N  
ATOM   1847  CA  GLY   260      76.437 -50.736  30.169  1.00  0.00           C  
ATOM   1848  C   GLY   260      75.579 -51.070  31.372  1.00  0.00           C  
ATOM   1849  O   GLY   260      74.771 -50.250  31.810  1.00  0.00           O  
ATOM   1850  N   ALA   261      75.745 -52.274  31.910  1.00  0.00           N  
ATOM   1851  CA  ALA   261      74.952 -52.706  33.057  1.00  0.00           C  
ATOM   1852  C   ALA   261      75.681 -52.479  34.378  1.00  0.00           C  
ATOM   1853  O   ALA   261      76.827 -52.913  34.552  1.00  0.00           O  
ATOM   1854  CB  ALA   261      74.592 -54.164  32.920  1.00  0.00           C  
ATOM   1855  N   LEU   262      75.012 -51.802  35.309  1.00  0.00           N  
ATOM   1856  CA  LEU   262      75.535 -51.649  36.670  1.00  0.00           C  
ATOM   1857  C   LEU   262      74.610 -52.363  37.636  1.00  0.00           C  
ATOM   1858  O   LEU   262      73.406 -52.102  37.680  1.00  0.00           O  
ATOM   1859  CB  LEU   262      75.668 -50.172  37.060  1.00  0.00           C  
ATOM   1860  CG  LEU   262      76.047 -49.822  38.505  1.00  0.00           C  
ATOM   1861  CD1 LEU   262      77.481 -50.220  38.819  1.00  0.00           C  
ATOM   1862  CD2 LEU   262      75.828 -48.336  38.783  1.00  0.00           C  
ATOM   1863  N   VAL   263      75.173 -53.292  38.392  1.00  0.00           N  
ATOM   1864  CA  VAL   263      74.411 -54.041  39.378  1.00  0.00           C  
ATOM   1865  C   VAL   263      74.989 -53.749  40.754  1.00  0.00           C  
ATOM   1866  O   VAL   263      76.156 -54.038  41.026  1.00  0.00           O  
ATOM   1867  CB  VAL   263      74.476 -55.535  39.078  1.00  0.00           C  
ATOM   1868  CG1 VAL   263      73.816 -56.331  40.186  1.00  0.00           C  
ATOM   1869  CG2 VAL   263      73.808 -55.812  37.749  1.00  0.00           C  
ATOM   1870  N   THR   264      74.187 -53.138  41.615  1.00  0.00           N  
ATOM   1871  CA  THR   264      74.685 -52.766  42.930  1.00  0.00           C  
ATOM   1872  C   THR   264      73.541 -52.432  43.894  1.00  0.00           C  
ATOM   1873  O   THR   264      72.367 -52.666  43.597  1.00  0.00           O  
ATOM   1874  CB  THR   264      75.690 -51.596  42.823  1.00  0.00           C  
ATOM   1875  OG1 THR   264      76.409 -51.453  44.049  1.00  0.00           O  
ATOM   1876  CG2 THR   264      74.989 -50.289  42.468  1.00  0.00           C  
ATOM   1877  N   SER   265      73.888 -51.899  45.059  1.00  0.00           N  
ATOM   1878  CA  SER   265      72.879 -51.519  46.031  1.00  0.00           C  
ATOM   1879  C   SER   265      73.399 -50.345  46.833  1.00  0.00           C  
ATOM   1880  O   SER   265      74.523 -49.875  46.621  1.00  0.00           O  
ATOM   1881  CB  SER   265      72.567 -52.687  46.964  1.00  0.00           C  
ATOM   1882  OG  SER   265      73.662 -52.911  47.835  1.00  0.00           O  
ATOM   1883  N   THR   266      72.588 -49.887  47.777  1.00  0.00           N  
ATOM   1884  CA  THR   266      72.925 -48.693  48.536  1.00  0.00           C  
ATOM   1885  C   THR   266      73.966 -49.015  49.594  1.00  0.00           C  
ATOM   1886  O   THR   266      74.490 -48.126  50.250  1.00  0.00           O  
ATOM   1887  CB  THR   266      71.666 -48.050  49.145  1.00  0.00           C  
ATOM   1888  OG1 THR   266      70.847 -49.071  49.715  1.00  0.00           O  
ATOM   1889  CG2 THR   266      70.852 -47.355  48.069  1.00  0.00           C  
ATOM   1890  N   ALA   267      74.278 -50.298  49.747  1.00  0.00           N  
ATOM   1891  CA  ALA   267      75.322 -50.728  50.678  1.00  0.00           C  
ATOM   1892  C   ALA   267      76.707 -50.780  50.017  1.00  0.00           C  
ATOM   1893  O   ALA   267      77.689 -51.163  50.650  1.00  0.00           O  
ATOM   1894  CB  ALA   267      74.967 -52.090  51.292  1.00  0.00           C  
ATOM   1895  N   ALA   268      76.785 -50.398  48.746  1.00  0.00           N  
ATOM   1896  CA  ALA   268      78.067 -50.372  48.036  1.00  0.00           C  
ATOM   1897  C   ALA   268      78.524 -48.940  47.784  1.00  0.00           C  
ATOM   1898  O   ALA   268      77.757 -47.990  47.965  1.00  0.00           O  
ATOM   1899  CB  ALA   268      77.965 -51.137  46.711  1.00  0.00           C  
ATOM   1900  N   THR   269      79.772 -48.785  47.363  1.00  0.00           N  
ATOM   1901  CA  THR   269      80.285 -47.476  46.970  1.00  0.00           C  
ATOM   1902  C   THR   269      80.647 -47.473  45.488  1.00  0.00           C  
ATOM   1903  O   THR   269      81.520 -48.222  45.054  1.00  0.00           O  
ATOM   1904  CB  THR   269      81.530 -47.104  47.760  1.00  0.00           C  
ATOM   1905  OG1 THR   269      81.237 -47.194  49.158  1.00  0.00           O  
ATOM   1906  CG2 THR   269      81.973 -45.679  47.405  1.00  0.00           C  
ATOM   1907  N   VAL   270      79.963 -46.645  44.706  1.00  0.00           N  
ATOM   1908  CA  VAL   270      80.194 -46.589  43.272  1.00  0.00           C  
ATOM   1909  C   VAL   270      80.124 -45.140  42.815  1.00  0.00           C  
ATOM   1910  O   VAL   270      79.126 -44.472  43.044  1.00  0.00           O  
ATOM   1911  CB  VAL   270      79.134 -47.423  42.500  1.00  0.00           C  
ATOM   1912  CG1 VAL   270      79.487 -47.515  41.033  1.00  0.00           C  
ATOM   1913  CG2 VAL   270      78.999 -48.818  43.096  1.00  0.00           C  
ATOM   1914  N   THR   271      81.193 -44.637  42.198  1.00  0.00           N  
ATOM   1915  CA  THR   271      81.164 -43.290  41.623  1.00  0.00           C  
ATOM   1916  C   THR   271      81.671 -43.282  40.175  1.00  0.00           C  
ATOM   1917  O   THR   271      82.559 -44.059  39.809  1.00  0.00           O  
ATOM   1918  CB  THR   271      81.987 -42.279  42.456  1.00  0.00           C  
ATOM   1919  OG1 THR   271      83.355 -42.695  42.504  1.00  0.00           O  
ATOM   1920  CG2 THR   271      81.450 -42.167  43.872  1.00  0.00           C  
ATOM   1921  N   GLY   272      81.094 -42.408  39.353  1.00  0.00           N  
ATOM   1922  CA  GLY   272      81.595 -42.199  38.007  1.00  0.00           C  
ATOM   1923  C   GLY   272      80.706 -41.341  37.133  1.00  0.00           C  
ATOM   1924  O   GLY   272      80.058 -40.402  37.603  1.00  0.00           O  
ATOM   1925  N   ILE   273      80.679 -41.663  35.847  1.00  0.00           N  
ATOM   1926  CA  ILE   273      79.804 -40.982  34.897  1.00  0.00           C  
ATOM   1927  C   ILE   273      79.072 -41.991  34.048  1.00  0.00           C  
ATOM   1928  O   ILE   273      79.618 -43.025  33.681  1.00  0.00           O  
ATOM   1929  CB  ILE   273      80.587 -40.061  33.946  1.00  0.00           C  
ATOM   1930  CG1 ILE   273      81.344 -38.934  34.669  1.00  0.00           C  
ATOM   1931  CG2 ILE   273      79.698 -39.349  32.912  1.00  0.00           C  
ATOM   1932  CD1 ILE   273      82.301 -38.163  33.761  1.00  0.00           C  
ATOM   1933  N   ASN   274      77.827 -41.699  33.729  1.00  0.00           N  
ATOM   1934  CA  ASN   274      77.129 -42.507  32.751  1.00  0.00           C  
ATOM   1935  C   ASN   274      76.691 -41.584  31.635  1.00  0.00           C  
ATOM   1936  O   ASN   274      77.151 -40.438  31.563  1.00  0.00           O  
ATOM   1937  CB  ASN   274      75.953 -43.265  33.376  1.00  0.00           C  
ATOM   1938  CG  ASN   274      75.034 -42.367  34.186  1.00  0.00           C  
ATOM   1939  OD1 ASN   274      74.689 -41.257  33.766  1.00  0.00           O  
ATOM   1940  ND2 ASN   274      74.621 -42.853  35.357  1.00  0.00           N  
ATOM   1941  N   ARG   275      75.790 -42.059  30.786  1.00  0.00           N  
ATOM   1942  CA  ARG   275      75.368 -41.277  29.633  1.00  0.00           C  
ATOM   1943  C   ARG   275      74.510 -40.077  30.041  1.00  0.00           C  
ATOM   1944  O   ARG   275      74.128 -39.271  29.201  1.00  0.00           O  
ATOM   1945  CB  ARG   275      74.624 -42.160  28.627  1.00  0.00           C  
ATOM   1946  CG  ARG   275      73.338 -42.794  29.143  1.00  0.00           C  
ATOM   1947  CD  ARG   275      72.574 -43.398  27.977  1.00  0.00           C  
ATOM   1948  NE  ARG   275      71.518 -44.321  28.374  1.00  0.00           N  
ATOM   1949  CZ  ARG   275      70.281 -43.951  28.694  1.00  0.00           C  
ATOM   1950  NH1 ARG   275      69.945 -42.666  28.690  1.00  0.00           N  
ATOM   1951  NH2 ARG   275      69.380 -44.867  29.035  1.00  0.00           N  
ATOM   1952  N   LEU   276      74.220 -39.956  31.331  1.00  0.00           N  
ATOM   1953  CA  LEU   276      73.439 -38.832  31.820  1.00  0.00           C  
ATOM   1954  C   LEU   276      74.265 -37.920  32.712  1.00  0.00           C  
ATOM   1955  O   LEU   276      73.750 -36.945  33.248  1.00  0.00           O  
ATOM   1956  CB  LEU   276      72.202 -39.318  32.575  1.00  0.00           C  
ATOM   1957  CG  LEU   276      71.126 -39.981  31.715  1.00  0.00           C  
ATOM   1958  CD1 LEU   276      69.819 -40.138  32.490  1.00  0.00           C  
ATOM   1959  CD2 LEU   276      70.903 -39.177  30.436  1.00  0.00           C  
ATOM   1960  N   GLY   277      75.545 -38.236  32.875  1.00  0.00           N  
ATOM   1961  CA  GLY   277      76.433 -37.390  33.658  1.00  0.00           C  
ATOM   1962  C   GLY   277      76.955 -38.093  34.894  1.00  0.00           C  
ATOM   1963  O   GLY   277      76.938 -39.325  34.979  1.00  0.00           O  
ATOM   1964  N   ALA   278      77.421 -37.309  35.857  1.00  0.00           N  
ATOM   1965  CA  ALA   278      77.937 -37.856  37.106  1.00  0.00           C  
ATOM   1966  C   ALA   278      76.843 -38.619  37.827  1.00  0.00           C  
ATOM   1967  O   ALA   278      75.665 -38.279  37.722  1.00  0.00           O  
ATOM   1968  CB  ALA   278      78.475 -36.751  37.995  1.00  0.00           C  
ATOM   1969  N   PHE   279      77.246 -39.666  38.535  1.00  0.00           N  
ATOM   1970  CA  PHE   279      76.339 -40.456  39.345  1.00  0.00           C  
ATOM   1971  C   PHE   279      77.147 -41.003  40.494  1.00  0.00           C  
ATOM   1972  O   PHE   279      78.371 -41.088  40.411  1.00  0.00           O  
ATOM   1973  CB  PHE   279      75.706 -41.605  38.545  1.00  0.00           C  
ATOM   1974  CG  PHE   279      76.622 -42.787  38.327  1.00  0.00           C  
ATOM   1975  CD1 PHE   279      76.672 -43.832  39.245  1.00  0.00           C  
ATOM   1976  CD2 PHE   279      77.419 -42.861  37.195  1.00  0.00           C  
ATOM   1977  CE1 PHE   279      77.510 -44.908  39.048  1.00  0.00           C  
ATOM   1978  CE2 PHE   279      78.255 -43.943  36.988  1.00  0.00           C  
ATOM   1979  CZ  PHE   279      78.299 -44.968  37.914  1.00  0.00           C  
ATOM   1980  N   SER   280      76.459 -41.387  41.559  1.00  0.00           N  
ATOM   1981  CA  SER   280      77.132 -41.886  42.743  1.00  0.00           C  
ATOM   1982  C   SER   280      76.226 -42.765  43.580  1.00  0.00           C  
ATOM   1983  O   SER   280      75.013 -42.602  43.595  1.00  0.00           O  
ATOM   1984  CB  SER   280      77.626 -40.727  43.591  1.00  0.00           C  
ATOM   1985  OG  SER   280      76.548 -39.859  43.881  1.00  0.00           O  
ATOM   1986  N   VAL   281      76.841 -43.737  44.231  1.00  0.00           N  
ATOM   1987  CA  VAL   281      76.222 -44.491  45.296  1.00  0.00           C  
ATOM   1988  C   VAL   281      77.243 -44.367  46.407  1.00  0.00           C  
ATOM   1989  O   VAL   281      78.309 -44.995  46.368  1.00  0.00           O  
ATOM   1990  CB  VAL   281      76.021 -45.968  44.936  1.00  0.00           C  
ATOM   1991  CG1 VAL   281      75.236 -46.664  46.023  1.00  0.00           C  
ATOM   1992  CG2 VAL   281      75.297 -46.106  43.598  1.00  0.00           C  
ATOM   1993  N   VAL   282      76.931 -43.505  47.371  1.00  0.00           N  
ATOM   1994  CA  VAL   282      77.853 -43.170  48.443  1.00  0.00           C  
ATOM   1995  C   VAL   282      77.120 -43.095  49.787  1.00  0.00           C  
ATOM   1996  O   VAL   282      76.099 -42.409  49.909  1.00  0.00           O  
ATOM   1997  CB  VAL   282      78.536 -41.815  48.157  1.00  0.00           C  
ATOM   1998  CG1 VAL   282      79.246 -41.298  49.383  1.00  0.00           C  
ATOM   1999  CG2 VAL   282      79.507 -41.953  47.019  1.00  0.00           C  
ATOM   2000  N   GLU   283      77.645 -43.813  50.781  1.00  0.00           N  
ATOM   2001  CA  GLU   283      77.165 -43.740  52.164  1.00  0.00           C  
ATOM   2002  C   GLU   283      75.653 -43.882  52.251  1.00  0.00           C  
ATOM   2003  O   GLU   283      74.981 -43.090  52.913  1.00  0.00           O  
ATOM   2004  CB  GLU   283      77.630 -42.424  52.840  1.00  0.00           C  
ATOM   2005  CG  GLU   283      79.152 -42.290  52.932  1.00  0.00           C  
ATOM   2006  CD  GLU   283      79.468 -40.958  53.596  1.00  0.00           C  
ATOM   2007  OE1 GLU   283      78.504 -40.262  54.015  1.00  0.00           O  
ATOM   2008  OE2 GLU   283      80.677 -40.618  53.694  1.00  0.00           O  
ATOM   2009  N   GLY   284      75.125 -44.876  51.549  1.00  0.00           N  
ATOM   2010  CA  GLY   284      73.714 -45.199  51.621  1.00  0.00           C  
ATOM   2011  C   GLY   284      72.840 -44.376  50.703  1.00  0.00           C  
ATOM   2012  O   GLY   284      71.620 -44.504  50.736  1.00  0.00           O  
ATOM   2013  N   LYS   285      73.451 -43.531  49.880  1.00  0.00           N  
ATOM   2014  CA  LYS   285      72.674 -42.650  49.006  1.00  0.00           C  
ATOM   2015  C   LYS   285      73.081 -42.757  47.528  1.00  0.00           C  
ATOM   2016  O   LYS   285      74.257 -42.632  47.181  1.00  0.00           O  
ATOM   2017  CB  LYS   285      72.790 -41.209  49.497  1.00  0.00           C  
ATOM   2018  CG  LYS   285      72.339 -40.160  48.506  1.00  0.00           C  
ATOM   2019  CD  LYS   285      70.840 -40.016  48.451  1.00  0.00           C  
ATOM   2020  CE  LYS   285      70.463 -38.591  48.045  1.00  0.00           C  
ATOM   2021  NZ  LYS   285      70.993 -38.227  46.703  1.00  0.00           N  
ATOM   2022  N   ALA   286      72.098 -42.991  46.666  1.00  0.00           N  
ATOM   2023  CA  ALA   286      72.325 -43.071  45.221  1.00  0.00           C  
ATOM   2024  C   ALA   286      71.791 -41.840  44.489  1.00  0.00           C  
ATOM   2025  O   ALA   286      70.748 -41.295  44.852  1.00  0.00           O  
ATOM   2026  CB  ALA   286      71.687 -44.349  44.646  1.00  0.00           C  
ATOM   2027  N   ASP   287      72.503 -41.399  43.461  1.00  0.00           N  
ATOM   2028  CA  ASP   287      72.015 -40.306  42.627  1.00  0.00           C  
ATOM   2029  C   ASP   287      72.435 -40.485  41.163  1.00  0.00           C  
ATOM   2030  O   ASP   287      73.608 -40.738  40.874  1.00  0.00           O  
ATOM   2031  CB  ASP   287      72.498 -38.950  43.162  1.00  0.00           C  
ATOM   2032  CG  ASP   287      71.969 -37.774  42.346  1.00  0.00           C  
ATOM   2033  OD1 ASP   287      70.820 -37.832  41.862  1.00  0.00           O  
ATOM   2034  OD2 ASP   287      72.707 -36.785  42.179  1.00  0.00           O  
ATOM   2035  N   ASN   288      71.462 -40.347  40.260  1.00  0.00           N  
ATOM   2036  CA  ASN   288      71.668 -40.411  38.808  1.00  0.00           C  
ATOM   2037  C   ASN   288      72.129 -41.779  38.301  1.00  0.00           C  
ATOM   2038  O   ASN   288      72.807 -41.888  37.280  1.00  0.00           O  
ATOM   2039  CB  ASN   288      72.601 -39.296  38.313  1.00  0.00           C  
ATOM   2040  CG  ASN   288      72.551 -39.118  36.799  1.00  0.00           C  
ATOM   2041  OD1 ASN   288      71.514 -39.351  36.166  1.00  0.00           O  
ATOM   2042  ND2 ASN   288      73.678 -38.726  36.211  1.00  0.00           N  
ATOM   2043  N   VAL   289      71.752 -42.825  39.020  1.00  0.00           N  
ATOM   2044  CA  VAL   289      72.035 -44.170  38.568  1.00  0.00           C  
ATOM   2045  C   VAL   289      71.202 -44.464  37.310  1.00  0.00           C  
ATOM   2046  O   VAL   289      70.000 -44.201  37.264  1.00  0.00           O  
ATOM   2047  CB  VAL   289      71.795 -45.204  39.689  1.00  0.00           C  
ATOM   2048  CG1 VAL   289      71.791 -46.604  39.130  1.00  0.00           C  
ATOM   2049  CG2 VAL   289      72.869 -45.057  40.777  1.00  0.00           C  
ATOM   2050  N   VAL   290      71.861 -44.960  36.267  1.00  0.00           N  
ATOM   2051  CA  VAL   290      71.157 -45.363  35.058  1.00  0.00           C  
ATOM   2052  C   VAL   290      71.213 -46.878  34.976  1.00  0.00           C  
ATOM   2053  O   VAL   290      72.289 -47.479  35.092  1.00  0.00           O  
ATOM   2054  CB  VAL   290      71.780 -44.723  33.797  1.00  0.00           C  
ATOM   2055  CG1 VAL   290      71.293 -45.427  32.514  1.00  0.00           C  
ATOM   2056  CG2 VAL   290      71.467 -43.235  33.758  1.00  0.00           C  
ATOM   2057  N   LEU   291      70.047 -47.485  34.792  1.00  0.00           N  
ATOM   2058  CA  LEU   291      69.896 -48.925  34.860  1.00  0.00           C  
ATOM   2059  C   LEU   291      69.312 -49.491  33.583  1.00  0.00           C  
ATOM   2060  O   LEU   291      68.137 -49.296  33.303  1.00  0.00           O  
ATOM   2061  CB  LEU   291      68.958 -49.284  36.010  1.00  0.00           C  
ATOM   2062  CG  LEU   291      69.397 -48.898  37.418  1.00  0.00           C  
ATOM   2063  CD1 LEU   291      68.237 -49.157  38.390  1.00  0.00           C  
ATOM   2064  CD2 LEU   291      70.631 -49.675  37.817  1.00  0.00           C  
ATOM   2065  N   GLU   292      70.124 -50.217  32.822  1.00  0.00           N  
ATOM   2066  CA  GLU   292      69.644 -50.866  31.605  1.00  0.00           C  
ATOM   2067  C   GLU   292      70.426 -52.147  31.345  1.00  0.00           C  
ATOM   2068  O   GLU   292      71.469 -52.366  31.956  1.00  0.00           O  
ATOM   2069  CB  GLU   292      69.754 -49.904  30.419  1.00  0.00           C  
ATOM   2070  CG  GLU   292      71.132 -49.261  30.270  1.00  0.00           C  
ATOM   2071  CD  GLU   292      71.115 -47.985  29.434  1.00  0.00           C  
ATOM   2072  OE1 GLU   292      70.031 -47.548  28.985  1.00  0.00           O  
ATOM   2073  OE2 GLU   292      72.197 -47.407  29.231  1.00  0.00           O  
ATOM   2074  N   ASN   293      69.903 -53.003  30.470  1.00  0.00           N  
ATOM   2075  CA  ASN   293      70.637 -54.183  29.998  1.00  0.00           C  
ATOM   2076  C   ASN   293      71.108 -55.131  31.078  1.00  0.00           C  
ATOM   2077  O   ASN   293      72.214 -55.672  30.992  1.00  0.00           O  
ATOM   2078  CB  ASN   293      71.865 -53.769  29.197  1.00  0.00           C  
ATOM   2079  CG  ASN   293      71.576 -53.622  27.742  1.00  0.00           C  
ATOM   2080  OD1 ASN   293      70.514 -54.032  27.266  1.00  0.00           O  
ATOM   2081  ND2 ASN   293      72.523 -53.051  27.009  1.00  0.00           N  
ATOM   2082  N   GLY   294      70.288 -55.331  32.096  1.00  0.00           N  
ATOM   2083  CA  GLY   294      70.693 -56.184  33.190  1.00  0.00           C  
ATOM   2084  C   GLY   294      71.124 -55.384  34.398  1.00  0.00           C  
ATOM   2085  O   GLY   294      71.329 -55.957  35.470  1.00  0.00           O  
ATOM   2086  N   GLY   295      71.262 -54.067  34.233  1.00  0.00           N  
ATOM   2087  CA  GLY   295      71.549 -53.192  35.360  1.00  0.00           C  
ATOM   2088  C   GLY   295      70.490 -53.341  36.444  1.00  0.00           C  
ATOM   2089  O   GLY   295      69.327 -53.660  36.164  1.00  0.00           O  
ATOM   2090  N   ARG   296      70.890 -53.129  37.691  1.00  0.00           N  
ATOM   2091  CA  ARG   296      69.969 -53.266  38.807  1.00  0.00           C  
ATOM   2092  C   ARG   296      70.482 -52.535  40.038  1.00  0.00           C  
ATOM   2093  O   ARG   296      71.669 -52.613  40.360  1.00  0.00           O  
ATOM   2094  CB  ARG   296      69.744 -54.735  39.138  1.00  0.00           C  
ATOM   2095  CG  ARG   296      68.753 -54.964  40.279  1.00  0.00           C  
ATOM   2096  CD  ARG   296      68.567 -56.457  40.552  1.00  0.00           C  
ATOM   2097  NE  ARG   296      67.745 -56.695  41.726  1.00  0.00           N  
ATOM   2098  CZ  ARG   296      66.721 -57.541  41.760  1.00  0.00           C  
ATOM   2099  NH1 ARG   296      66.407 -58.245  40.680  1.00  0.00           N  
ATOM   2100  NH2 ARG   296      66.013 -57.684  42.875  1.00  0.00           N  
ATOM   2101  N   LEU   297      69.585 -51.812  40.702  1.00  0.00           N  
ATOM   2102  CA  LEU   297      69.904 -51.105  41.942  1.00  0.00           C  
ATOM   2103  C   LEU   297      68.923 -51.519  43.022  1.00  0.00           C  
ATOM   2104  O   LEU   297      67.714 -51.372  42.855  1.00  0.00           O  
ATOM   2105  CB  LEU   297      69.823 -49.588  41.749  1.00  0.00           C  
ATOM   2106  CG  LEU   297      70.026 -48.762  43.031  1.00  0.00           C  
ATOM   2107  CD1 LEU   297      71.431 -48.939  43.597  1.00  0.00           C  
ATOM   2108  CD2 LEU   297      69.749 -47.292  42.769  1.00  0.00           C  
ATOM   2109  N   ASP   298      69.437 -52.063  44.114  1.00  0.00           N  
ATOM   2110  CA  ASP   298      68.600 -52.388  45.258  1.00  0.00           C  
ATOM   2111  C   ASP   298      68.709 -51.247  46.254  1.00  0.00           C  
ATOM   2112  O   ASP   298      69.801 -50.929  46.722  1.00  0.00           O  
ATOM   2113  CB  ASP   298      69.047 -53.688  45.927  1.00  0.00           C  
ATOM   2114  CG  ASP   298      68.890 -54.902  45.023  1.00  0.00           C  
ATOM   2115  OD1 ASP   298      68.145 -54.829  44.031  1.00  0.00           O  
ATOM   2116  OD2 ASP   298      69.510 -55.939  45.314  1.00  0.00           O  
ATOM   2117  N   VAL   299      67.581 -50.615  46.558  1.00  0.00           N  
ATOM   2118  CA  VAL   299      67.559 -49.585  47.586  1.00  0.00           C  
ATOM   2119  C   VAL   299      67.104 -50.220  48.894  1.00  0.00           C  
ATOM   2120  O   VAL   299      65.945 -50.594  49.061  1.00  0.00           O  
ATOM   2121  CB  VAL   299      66.694 -48.373  47.179  1.00  0.00           C  
ATOM   2122  CG1 VAL   299      66.681 -47.323  48.272  1.00  0.00           C  
ATOM   2123  CG2 VAL   299      67.236 -47.775  45.892  1.00  0.00           C  
ATOM   2124  N   LEU   300      68.049 -50.378  49.805  1.00  0.00           N  
ATOM   2125  CA  LEU   300      67.792 -51.072  51.053  1.00  0.00           C  
ATOM   2126  C   LEU   300      67.069 -50.193  52.067  1.00  0.00           C  
ATOM   2127  O   LEU   300      66.981 -48.972  51.920  1.00  0.00           O  
ATOM   2128  CB  LEU   300      69.103 -51.581  51.641  1.00  0.00           C  
ATOM   2129  CG  LEU   300      69.977 -52.391  50.677  1.00  0.00           C  
ATOM   2130  CD1 LEU   300      71.200 -52.917  51.397  1.00  0.00           C  
ATOM   2131  CD2 LEU   300      69.188 -53.531  50.057  1.00  0.00           C  
ATOM   2132  N   THR   301      66.550 -50.839  53.097  1.00  0.00           N  
ATOM   2133  CA  THR   301      65.819 -50.159  54.149  1.00  0.00           C  
ATOM   2134  C   THR   301      66.653 -49.040  54.769  1.00  0.00           C  
ATOM   2135  O   THR   301      67.785 -49.268  55.212  1.00  0.00           O  
ATOM   2136  CB  THR   301      65.410 -51.167  55.225  1.00  0.00           C  
ATOM   2137  OG1 THR   301      64.616 -52.196  54.654  1.00  0.00           O  
ATOM   2138  CG2 THR   301      64.602 -50.446  56.317  1.00  0.00           C  
ATOM   2139  N   GLY   302      66.096 -47.835  54.785  1.00  0.00           N  
ATOM   2140  CA  GLY   302      66.758 -46.704  55.403  1.00  0.00           C  
ATOM   2141  C   GLY   302      67.585 -45.893  54.425  1.00  0.00           C  
ATOM   2142  O   GLY   302      68.212 -44.900  54.799  1.00  0.00           O  
ATOM   2143  N   HIS   303      67.572 -46.299  53.161  1.00  0.00           N  
ATOM   2144  CA  HIS   303      68.417 -45.650  52.169  1.00  0.00           C  
ATOM   2145  C   HIS   303      67.645 -45.024  51.031  1.00  0.00           C  
ATOM   2146  O   HIS   303      66.436 -45.225  50.903  1.00  0.00           O  
ATOM   2147  CB  HIS   303      69.501 -46.614  51.700  1.00  0.00           C  
ATOM   2148  CG  HIS   303      70.484 -46.928  52.786  1.00  0.00           C  
ATOM   2149  ND1 HIS   303      70.874 -48.210  53.098  1.00  0.00           N  
ATOM   2150  CD2 HIS   303      71.113 -46.118  53.664  1.00  0.00           C  
ATOM   2151  CE1 HIS   303      71.712 -48.173  54.120  1.00  0.00           C  
ATOM   2152  NE2 HIS   303      71.882 -46.912  54.477  1.00  0.00           N  
ATOM   2153  N   THR   304      68.346 -44.254  50.210  1.00  0.00           N  
ATOM   2154  CA  THR   304      67.684 -43.378  49.256  1.00  0.00           C  
ATOM   2155  C   THR   304      68.360 -43.381  47.887  1.00  0.00           C  
ATOM   2156  O   THR   304      69.584 -43.442  47.790  1.00  0.00           O  
ATOM   2157  CB  THR   304      67.648 -41.922  49.793  1.00  0.00           C  
ATOM   2158  OG1 THR   304      67.113 -41.918  51.123  1.00  0.00           O  
ATOM   2159  CG2 THR   304      66.782 -41.035  48.907  1.00  0.00           C  
ATOM   2160  N   ALA   305      67.551 -43.308  46.835  1.00  0.00           N  
ATOM   2161  CA  ALA   305      68.051 -43.085  45.486  1.00  0.00           C  
ATOM   2162  C   ALA   305      67.269 -41.944  44.839  1.00  0.00           C  
ATOM   2163  O   ALA   305      66.035 -41.911  44.894  1.00  0.00           O  
ATOM   2164  CB  ALA   305      67.923 -44.356  44.654  1.00  0.00           C  
ATOM   2165  N   THR   306      67.984 -41.012  44.221  1.00  0.00           N  
ATOM   2166  CA  THR   306      67.342 -39.922  43.501  1.00  0.00           C  
ATOM   2167  C   THR   306      67.738 -39.955  42.022  1.00  0.00           C  
ATOM   2168  O   THR   306      68.836 -40.381  41.677  1.00  0.00           O  
ATOM   2169  CB  THR   306      67.748 -38.577  44.104  1.00  0.00           C  
ATOM   2170  OG1 THR   306      69.178 -38.463  44.080  1.00  0.00           O  
ATOM   2171  CG2 THR   306      67.284 -38.498  45.548  1.00  0.00           C  
ATOM   2172  N   ASN   307      66.836 -39.517  41.150  1.00  0.00           N  
ATOM   2173  CA  ASN   307      67.123 -39.433  39.720  1.00  0.00           C  
ATOM   2174  C   ASN   307      67.555 -40.765  39.093  1.00  0.00           C  
ATOM   2175  O   ASN   307      68.496 -40.811  38.298  1.00  0.00           O  
ATOM   2176  CB  ASN   307      68.194 -38.371  39.451  1.00  0.00           C  
ATOM   2177  CG  ASN   307      67.749 -36.983  39.838  1.00  0.00           C  
ATOM   2178  OD1 ASN   307      66.647 -36.555  39.495  1.00  0.00           O  
ATOM   2179  ND2 ASN   307      68.605 -36.268  40.565  1.00  0.00           N  
ATOM   2180  N   THR   308      66.886 -41.851  39.460  1.00  0.00           N  
ATOM   2181  CA  THR   308      67.220 -43.142  38.885  1.00  0.00           C  
ATOM   2182  C   THR   308      66.501 -43.309  37.557  1.00  0.00           C  
ATOM   2183  O   THR   308      65.278 -43.176  37.483  1.00  0.00           O  
ATOM   2184  CB  THR   308      66.827 -44.302  39.807  1.00  0.00           C  
ATOM   2185  OG1 THR   308      67.464 -44.138  41.080  1.00  0.00           O  
ATOM   2186  CG2 THR   308      67.259 -45.619  39.200  1.00  0.00           C  
ATOM   2187  N   ARG   309      67.266 -43.586  36.507  1.00  0.00           N  
ATOM   2188  CA  ARG   309      66.690 -43.881  35.199  1.00  0.00           C  
ATOM   2189  C   ARG   309      66.605 -45.411  35.016  1.00  0.00           C  
ATOM   2190  O   ARG   309      67.603 -46.120  35.122  1.00  0.00           O  
ATOM   2191  CB  ARG   309      67.514 -43.207  34.101  1.00  0.00           C  
ATOM   2192  CG  ARG   309      67.083 -43.528  32.693  1.00  0.00           C  
ATOM   2193  CD  ARG   309      65.779 -42.859  32.339  1.00  0.00           C  
ATOM   2194  NE  ARG   309      65.305 -43.320  31.040  1.00  0.00           N  
ATOM   2195  CZ  ARG   309      64.079 -43.114  30.571  1.00  0.00           C  
ATOM   2196  NH1 ARG   309      63.189 -42.450  31.301  1.00  0.00           N  
ATOM   2197  NH2 ARG   309      63.744 -43.587  29.372  1.00  0.00           N  
ATOM   2198  N   VAL   310      65.404 -45.931  34.802  1.00  0.00           N  
ATOM   2199  CA  VAL   310      65.245 -47.368  34.656  1.00  0.00           C  
ATOM   2200  C   VAL   310      64.785 -47.700  33.248  1.00  0.00           C  
ATOM   2201  O   VAL   310      63.603 -47.570  32.931  1.00  0.00           O  
ATOM   2202  CB  VAL   310      64.238 -47.929  35.660  1.00  0.00           C  
ATOM   2203  CG1 VAL   310      64.336 -49.443  35.709  1.00  0.00           C  
ATOM   2204  CG2 VAL   310      64.478 -47.329  37.048  1.00  0.00           C  
ATOM   2205  N   ASP   311      65.725 -48.128  32.410  1.00  0.00           N  
ATOM   2206  CA  ASP   311      65.435 -48.388  31.007  1.00  0.00           C  
ATOM   2207  C   ASP   311      65.399 -49.849  30.664  1.00  0.00           C  
ATOM   2208  O   ASP   311      65.376 -50.704  31.537  1.00  0.00           O  
ATOM   2209  CB  ASP   311      66.455 -47.713  30.101  1.00  0.00           C  
ATOM   2210  CG  ASP   311      66.232 -46.244  30.008  1.00  0.00           C  
ATOM   2211  OD1 ASP   311      65.176 -45.801  30.505  1.00  0.00           O  
ATOM   2212  OD2 ASP   311      67.093 -45.538  29.446  1.00  0.00           O  
ATOM   2213  N   ASP   312      65.421 -50.112  29.364  1.00  0.00           N  
ATOM   2214  CA  ASP   312      65.191 -51.441  28.840  1.00  0.00           C  
ATOM   2215  C   ASP   312      66.132 -52.465  29.461  1.00  0.00           C  
ATOM   2216  O   ASP   312      67.331 -52.436  29.220  1.00  0.00           O  
ATOM   2217  CB  ASP   312      65.332 -51.435  27.319  1.00  0.00           C  
ATOM   2218  CG  ASP   312      64.791 -52.705  26.685  1.00  0.00           C  
ATOM   2219  OD1 ASP   312      63.966 -53.390  27.338  1.00  0.00           O  
ATOM   2220  OD2 ASP   312      65.191 -53.016  25.542  1.00  0.00           O  
ATOM   2221  N   GLY   313      65.576 -53.363  30.266  1.00  0.00           N  
ATOM   2222  CA  GLY   313      66.366 -54.390  30.911  1.00  0.00           C  
ATOM   2223  C   GLY   313      66.912 -53.953  32.259  1.00  0.00           C  
ATOM   2224  O   GLY   313      67.594 -54.721  32.940  1.00  0.00           O  
ATOM   2225  N   GLY   314      66.617 -52.716  32.646  1.00  0.00           N  
ATOM   2226  CA  GLY   314      66.984 -52.233  33.964  1.00  0.00           C  
ATOM   2227  C   GLY   314      65.985 -52.620  35.047  1.00  0.00           C  
ATOM   2228  O   GLY   314      64.779 -52.726  34.796  1.00  0.00           O  
ATOM   2229  N   THR   315      66.492 -52.844  36.255  1.00  0.00           N  
ATOM   2230  CA  THR   315      65.644 -53.164  37.396  1.00  0.00           C  
ATOM   2231  C   THR   315      65.932 -52.264  38.595  1.00  0.00           C  
ATOM   2232  O   THR   315      67.080 -52.137  39.030  1.00  0.00           O  
ATOM   2233  CB  THR   315      65.805 -54.624  37.837  1.00  0.00           C  
ATOM   2234  OG1 THR   315      65.357 -55.481  36.789  1.00  0.00           O  
ATOM   2235  CG2 THR   315      64.972 -54.896  39.070  1.00  0.00           C  
ATOM   2236  N   LEU   316      64.885 -51.629  39.112  1.00  0.00           N  
ATOM   2237  CA  LEU   316      64.986 -50.880  40.359  1.00  0.00           C  
ATOM   2238  C   LEU   316      64.156 -51.572  41.426  1.00  0.00           C  
ATOM   2239  O   LEU   316      62.955 -51.764  41.260  1.00  0.00           O  
ATOM   2240  CB  LEU   316      64.527 -49.436  40.174  1.00  0.00           C  
ATOM   2241  CG  LEU   316      64.534 -48.582  41.440  1.00  0.00           C  
ATOM   2242  CD1 LEU   316      65.928 -48.543  42.051  1.00  0.00           C  
ATOM   2243  CD2 LEU   316      64.036 -47.178  41.126  1.00  0.00           C  
ATOM   2244  N   ASP   317      64.810 -51.958  42.512  1.00  0.00           N  
ATOM   2245  CA  ASP   317      64.166 -52.699  43.586  1.00  0.00           C  
ATOM   2246  C   ASP   317      64.205 -51.888  44.879  1.00  0.00           C  
ATOM   2247  O   ASP   317      65.258 -51.756  45.506  1.00  0.00           O  
ATOM   2248  CB  ASP   317      64.859 -54.058  43.770  1.00  0.00           C  
ATOM   2249  CG  ASP   317      64.323 -54.844  44.965  1.00  0.00           C  
ATOM   2250  OD1 ASP   317      63.277 -54.463  45.534  1.00  0.00           O  
ATOM   2251  OD2 ASP   317      64.946 -55.863  45.328  1.00  0.00           O  
ATOM   2252  N   VAL   318      63.059 -51.343  45.275  1.00  0.00           N  
ATOM   2253  CA  VAL   318      62.991 -50.570  46.511  1.00  0.00           C  
ATOM   2254  C   VAL   318      62.418 -51.402  47.634  1.00  0.00           C  
ATOM   2255  O   VAL   318      61.244 -51.761  47.618  1.00  0.00           O  
ATOM   2256  CB  VAL   318      62.171 -49.281  46.375  1.00  0.00           C  
ATOM   2257  CG1 VAL   318      62.070 -48.482  47.676  1.00  0.00           C  
ATOM   2258  CG2 VAL   318      62.741 -48.301  45.348  1.00  0.00           C  
ATOM   2259  N   ARG   319      63.270 -51.726  48.598  1.00  0.00           N  
ATOM   2260  CA  ARG   319      62.866 -52.535  49.735  1.00  0.00           C  
ATOM   2261  C   ARG   319      61.943 -51.758  50.649  1.00  0.00           C  
ATOM   2262  O   ARG   319      61.797 -50.531  50.531  1.00  0.00           O  
ATOM   2263  CB  ARG   319      64.085 -52.979  50.537  1.00  0.00           C  
ATOM   2264  CG  ARG   319      65.063 -53.817  49.744  1.00  0.00           C  
ATOM   2265  CD  ARG   319      64.452 -55.140  49.345  1.00  0.00           C  
ATOM   2266  NE  ARG   319      65.181 -55.742  48.235  1.00  0.00           N  
ATOM   2267  CZ  ARG   319      66.358 -56.355  48.347  1.00  0.00           C  
ATOM   2268  NH1 ARG   319      66.962 -56.456  49.528  1.00  0.00           N  
ATOM   2269  NH2 ARG   319      66.937 -56.865  47.269  1.00  0.00           N  
ATOM   2270  N   ASN   320      61.315 -52.489  51.559  1.00  0.00           N  
ATOM   2271  CA  ASN   320      60.554 -51.884  52.624  1.00  0.00           C  
ATOM   2272  C   ASN   320      61.464 -50.929  53.374  1.00  0.00           C  
ATOM   2273  O   ASN   320      62.553 -51.311  53.797  1.00  0.00           O  
ATOM   2274  CB  ASN   320      60.062 -52.969  53.575  1.00  0.00           C  
ATOM   2275  CG  ASN   320      58.714 -52.645  54.178  1.00  0.00           C  
ATOM   2276  OD1 ASN   320      58.408 -51.483  54.459  1.00  0.00           O  
ATOM   2277  ND2 ASN   320      57.891 -53.673  54.367  1.00  0.00           N  
ATOM   2278  N   GLY   321      61.035 -49.683  53.520  1.00  0.00           N  
ATOM   2279  CA  GLY   321      61.806 -48.718  54.285  1.00  0.00           C  
ATOM   2280  C   GLY   321      62.867 -48.015  53.461  1.00  0.00           C  
ATOM   2281  O   GLY   321      63.665 -47.228  53.986  1.00  0.00           O  
ATOM   2282  N   GLY   322      62.877 -48.305  52.162  1.00  0.00           N  
ATOM   2283  CA  GLY   322      63.770 -47.629  51.242  1.00  0.00           C  
ATOM   2284  C   GLY   322      63.036 -46.530  50.507  1.00  0.00           C  
ATOM   2285  O   GLY   322      61.803 -46.535  50.415  1.00  0.00           O  
ATOM   2286  N   THR   323      63.787 -45.584  49.967  1.00  0.00           N  
ATOM   2287  CA  THR   323      63.175 -44.467  49.267  1.00  0.00           C  
ATOM   2288  C   THR   323      63.813 -44.268  47.910  1.00  0.00           C  
ATOM   2289  O   THR   323      65.026 -44.415  47.766  1.00  0.00           O  
ATOM   2290  CB  THR   323      63.307 -43.205  50.082  1.00  0.00           C  
ATOM   2291  OG1 THR   323      62.674 -43.369  51.342  1.00  0.00           O  
ATOM   2292  CG2 THR   323      62.645 -42.040  49.327  1.00  0.00           C  
ATOM   2293  N   ALA   324      62.990 -43.943  46.919  1.00  0.00           N  
ATOM   2294  CA  ALA   324      63.490 -43.510  45.620  1.00  0.00           C  
ATOM   2295  C   ALA   324      62.633 -42.384  45.051  1.00  0.00           C  
ATOM   2296  O   ALA   324      61.423 -42.554  44.865  1.00  0.00           O  
ATOM   2297  CB  ALA   324      63.537 -44.684  44.646  1.00  0.00           C  
ATOM   2298  N   THR   325      63.250 -41.241  44.761  1.00  0.00           N  
ATOM   2299  CA  THR   325      62.510 -40.141  44.126  1.00  0.00           C  
ATOM   2300  C   THR   325      63.038 -39.755  42.747  1.00  0.00           C  
ATOM   2301  O   THR   325      64.154 -40.118  42.368  1.00  0.00           O  
ATOM   2302  CB  THR   325      62.441 -38.903  45.024  1.00  0.00           C  
ATOM   2303  OG1 THR   325      63.768 -38.512  45.392  1.00  0.00           O  
ATOM   2304  CG2 THR   325      61.650 -39.228  46.283  1.00  0.00           C  
ATOM   2305  N   THR   326      62.226 -38.994  42.023  1.00  0.00           N  
ATOM   2306  CA  THR   326      62.402 -38.767  40.591  1.00  0.00           C  
ATOM   2307  C   THR   326      62.860 -40.018  39.842  1.00  0.00           C  
ATOM   2308  O   THR   326      63.769 -39.964  39.018  1.00  0.00           O  
ATOM   2309  CB  THR   326      63.332 -37.580  40.287  1.00  0.00           C  
ATOM   2310  OG1 THR   326      64.612 -37.788  40.901  1.00  0.00           O  
ATOM   2311  CG2 THR   326      62.708 -36.281  40.813  1.00  0.00           C  
ATOM   2312  N   VAL   327      62.237 -41.149  40.155  1.00  0.00           N  
ATOM   2313  CA  VAL   327      62.421 -42.350  39.367  1.00  0.00           C  
ATOM   2314  C   VAL   327      61.902 -42.091  37.958  1.00  0.00           C  
ATOM   2315  O   VAL   327      60.808 -41.575  37.767  1.00  0.00           O  
ATOM   2316  CB  VAL   327      61.664 -43.536  39.976  1.00  0.00           C  
ATOM   2317  CG1 VAL   327      61.798 -44.783  39.071  1.00  0.00           C  
ATOM   2318  CG2 VAL   327      62.174 -43.808  41.382  1.00  0.00           C  
ATOM   2319  N   SER   328      62.700 -42.423  36.961  1.00  0.00           N  
ATOM   2320  CA  SER   328      62.279 -42.192  35.590  1.00  0.00           C  
ATOM   2321  C   SER   328      62.163 -43.533  34.880  1.00  0.00           C  
ATOM   2322  O   SER   328      63.159 -44.085  34.423  1.00  0.00           O  
ATOM   2323  CB  SER   328      63.272 -41.270  34.887  1.00  0.00           C  
ATOM   2324  OG  SER   328      62.781 -40.879  33.627  1.00  0.00           O  
ATOM   2325  N   MET   329      60.949 -44.078  34.845  1.00  0.00           N  
ATOM   2326  CA  MET   329      60.701 -45.359  34.202  1.00  0.00           C  
ATOM   2327  C   MET   329      60.675 -45.198  32.693  1.00  0.00           C  
ATOM   2328  O   MET   329      59.966 -44.338  32.170  1.00  0.00           O  
ATOM   2329  CB  MET   329      59.373 -45.939  34.660  1.00  0.00           C  
ATOM   2330  CG  MET   329      59.288 -46.122  36.141  1.00  0.00           C  
ATOM   2331  SD  MET   329      60.588 -47.218  36.725  1.00  0.00           S  
ATOM   2332  CE  MET   329      60.173 -48.727  35.844  1.00  0.00           C  
ATOM   2333  N   GLY   330      61.458 -46.023  32.004  1.00  0.00           N  
ATOM   2334  CA  GLY   330      61.455 -46.062  30.553  1.00  0.00           C  
ATOM   2335  C   GLY   330      60.915 -47.383  30.029  1.00  0.00           C  
ATOM   2336  O   GLY   330      60.708 -48.339  30.794  1.00  0.00           O  
ATOM   2337  N   ASN   331      60.680 -47.443  28.722  1.00  0.00           N  
ATOM   2338  CA  ASN   331      60.236 -48.688  28.104  1.00  0.00           C  
ATOM   2339  C   ASN   331      61.183 -49.842  28.401  1.00  0.00           C  
ATOM   2340  O   ASN   331      62.392 -49.739  28.186  1.00  0.00           O  
ATOM   2341  CB  ASN   331      60.062 -48.507  26.598  1.00  0.00           C  
ATOM   2342  CG  ASN   331      58.872 -47.636  26.260  1.00  0.00           C  
ATOM   2343  OD1 ASN   331      57.785 -47.804  26.829  1.00  0.00           O  
ATOM   2344  ND2 ASN   331      59.070 -46.685  25.348  1.00  0.00           N  
ATOM   2345  N   GLY   332      60.609 -50.959  28.860  1.00  0.00           N  
ATOM   2346  CA  GLY   332      61.393 -52.167  29.182  1.00  0.00           C  
ATOM   2347  C   GLY   332      61.899 -52.139  30.613  1.00  0.00           C  
ATOM   2348  O   GLY   332      62.512 -53.137  31.042  1.00  0.00           O  
ATOM   2349  N   GLY   333      61.653 -51.035  31.324  1.00  0.00           N  
ATOM   2350  CA  GLY   333      62.092 -50.906  32.700  1.00  0.00           C  
ATOM   2351  C   GLY   333      61.298 -51.656  33.708  1.00  0.00           C  
ATOM   2352  O   GLY   333      60.091 -51.796  33.517  1.00  0.00           O  
ATOM   2353  N   VAL   334      61.935 -52.185  34.747  1.00  0.00           N  
ATOM   2354  CA  VAL   334      61.257 -53.038  35.719  1.00  0.00           C  
ATOM   2355  C   VAL   334      61.279 -52.426  37.126  1.00  0.00           C  
ATOM   2356  O   VAL   334      62.298 -51.886  37.563  1.00  0.00           O  
ATOM   2357  CB  VAL   334      61.898 -54.430  35.757  1.00  0.00           C  
ATOM   2358  CG1 VAL   334      61.513 -55.172  37.024  1.00  0.00           C  
ATOM   2359  CG2 VAL   334      61.504 -55.224  34.526  1.00  0.00           C  
ATOM   2360  N   LEU   335      60.149 -52.501  37.825  1.00  0.00           N  
ATOM   2361  CA  LEU   335      60.051 -51.938  39.161  1.00  0.00           C  
ATOM   2362  C   LEU   335      59.616 -52.990  40.178  1.00  0.00           C  
ATOM   2363  O   LEU   335      58.637 -53.696  39.972  1.00  0.00           O  
ATOM   2364  CB  LEU   335      59.084 -50.757  39.159  1.00  0.00           C  
ATOM   2365  CG  LEU   335      58.821 -50.070  40.506  1.00  0.00           C  
ATOM   2366  CD1 LEU   335      59.993 -49.208  40.930  1.00  0.00           C  
ATOM   2367  CD2 LEU   335      57.556 -49.236  40.442  1.00  0.00           C  
ATOM   2368  N   LEU   336      60.370 -53.104  41.263  1.00  0.00           N  
ATOM   2369  CA  LEU   336      60.007 -53.961  42.387  1.00  0.00           C  
ATOM   2370  C   LEU   336      59.888 -53.081  43.622  1.00  0.00           C  
ATOM   2371  O   LEU   336      60.865 -52.481  44.061  1.00  0.00           O  
ATOM   2372  CB  LEU   336      61.085 -55.022  42.636  1.00  0.00           C  
ATOM   2373  CG  LEU   336      61.550 -55.862  41.447  1.00  0.00           C  
ATOM   2374  CD1 LEU   336      62.649 -56.819  41.874  1.00  0.00           C  
ATOM   2375  CD2 LEU   336      60.384 -56.624  40.861  1.00  0.00           C  
ATOM   2376  N   ALA   337      58.698 -52.994  44.190  1.00  0.00           N  
ATOM   2377  CA  ALA   337      58.497 -52.129  45.336  1.00  0.00           C  
ATOM   2378  C   ALA   337      57.441 -52.728  46.243  1.00  0.00           C  
ATOM   2379  O   ALA   337      56.683 -53.588  45.816  1.00  0.00           O  
ATOM   2380  CB  ALA   337      58.074 -50.738  44.868  1.00  0.00           C  
ATOM   2381  N   ASP   338      57.392 -52.293  47.496  1.00  0.00           N  
ATOM   2382  CA  ASP   338      56.220 -52.588  48.319  1.00  0.00           C  
ATOM   2383  C   ASP   338      55.625 -51.322  48.916  1.00  0.00           C  
ATOM   2384  O   ASP   338      56.203 -50.245  48.810  1.00  0.00           O  
ATOM   2385  CB  ASP   338      56.500 -53.642  49.391  1.00  0.00           C  
ATOM   2386  CG  ASP   338      57.596 -53.237  50.330  1.00  0.00           C  
ATOM   2387  OD1 ASP   338      58.771 -53.480  49.982  1.00  0.00           O  
ATOM   2388  OD2 ASP   338      57.284 -52.691  51.412  1.00  0.00           O  
ATOM   2389  N   SER   339      54.452 -51.465  49.527  1.00  0.00           N  
ATOM   2390  CA  SER   339      53.682 -50.331  50.027  1.00  0.00           C  
ATOM   2391  C   SER   339      54.358 -49.634  51.206  1.00  0.00           C  
ATOM   2392  O   SER   339      53.994 -48.505  51.555  1.00  0.00           O  
ATOM   2393  CB  SER   339      52.255 -50.767  50.402  1.00  0.00           C  
ATOM   2394  OG  SER   339      52.268 -51.821  51.354  1.00  0.00           O  
ATOM   2395  N   GLY   340      55.338 -50.308  51.809  1.00  0.00           N  
ATOM   2396  CA  GLY   340      56.131 -49.720  52.872  1.00  0.00           C  
ATOM   2397  C   GLY   340      57.335 -48.934  52.365  1.00  0.00           C  
ATOM   2398  O   GLY   340      58.181 -48.500  53.145  1.00  0.00           O  
ATOM   2399  N   ALA   341      57.422 -48.755  51.052  1.00  0.00           N  
ATOM   2400  CA  ALA   341      58.502 -47.981  50.472  1.00  0.00           C  
ATOM   2401  C   ALA   341      58.034 -46.565  50.171  1.00  0.00           C  
ATOM   2402  O   ALA   341      56.843 -46.281  50.189  1.00  0.00           O  
ATOM   2403  CB  ALA   341      59.019 -48.653  49.215  1.00  0.00           C  
ATOM   2404  N   ALA   342      58.985 -45.675  49.917  1.00  0.00           N  
ATOM   2405  CA  ALA   342      58.675 -44.314  49.514  1.00  0.00           C  
ATOM   2406  C   ALA   342      59.239 -44.130  48.121  1.00  0.00           C  
ATOM   2407  O   ALA   342      60.444 -44.281  47.909  1.00  0.00           O  
ATOM   2408  CB  ALA   342      59.294 -43.315  50.472  1.00  0.00           C  
ATOM   2409  N   VAL   343      58.358 -43.843  47.167  1.00  0.00           N  
ATOM   2410  CA  VAL   343      58.725 -43.753  45.765  1.00  0.00           C  
ATOM   2411  C   VAL   343      57.977 -42.606  45.090  1.00  0.00           C  
ATOM   2412  O   VAL   343      56.795 -42.410  45.323  1.00  0.00           O  
ATOM   2413  CB  VAL   343      58.411 -45.075  45.007  1.00  0.00           C  
ATOM   2414  CG1 VAL   343      58.794 -44.961  43.543  1.00  0.00           C  
ATOM   2415  CG2 VAL   343      59.135 -46.251  45.640  1.00  0.00           C  
ATOM   2416  N   SER   344      58.672 -41.840  44.263  1.00  0.00           N  
ATOM   2417  CA  SER   344      58.017 -40.853  43.420  1.00  0.00           C  
ATOM   2418  C   SER   344      58.740 -40.850  42.084  1.00  0.00           C  
ATOM   2419  O   SER   344      59.969 -40.967  42.030  1.00  0.00           O  
ATOM   2420  CB  SER   344      58.046 -39.454  44.056  1.00  0.00           C  
ATOM   2421  OG  SER   344      59.376 -38.962  44.191  1.00  0.00           O  
ATOM   2422  N   GLY   345      57.984 -40.719  41.002  1.00  0.00           N  
ATOM   2423  CA  GLY   345      58.589 -40.692  39.689  1.00  0.00           C  
ATOM   2424  C   GLY   345      57.567 -40.611  38.587  1.00  0.00           C  
ATOM   2425  O   GLY   345      56.404 -40.301  38.828  1.00  0.00           O  
ATOM   2426  N   THR   346      58.004 -40.897  37.366  1.00  0.00           N  
ATOM   2427  CA  THR   346      57.113 -40.845  36.219  1.00  0.00           C  
ATOM   2428  C   THR   346      57.197 -42.127  35.370  1.00  0.00           C  
ATOM   2429  O   THR   346      58.287 -42.604  35.055  1.00  0.00           O  
ATOM   2430  CB  THR   346      57.390 -39.578  35.359  1.00  0.00           C  
ATOM   2431  OG1 THR   346      58.781 -39.507  35.047  1.00  0.00           O  
ATOM   2432  CG2 THR   346      57.019 -38.317  36.123  1.00  0.00           C  
ATOM   2433  N   ARG   347      56.041 -42.679  35.009  1.00  0.00           N  
ATOM   2434  CA  ARG   347      55.977 -43.823  34.095  1.00  0.00           C  
ATOM   2435  C   ARG   347      56.411 -43.451  32.682  1.00  0.00           C  
ATOM   2436  O   ARG   347      56.643 -42.276  32.373  1.00  0.00           O  
ATOM   2437  CB  ARG   347      54.561 -44.406  34.051  1.00  0.00           C  
ATOM   2438  CG  ARG   347      54.126 -45.099  35.337  1.00  0.00           C  
ATOM   2439  CD  ARG   347      52.854 -45.925  35.120  1.00  0.00           C  
ATOM   2440  NE  ARG   347      51.718 -45.085  34.743  1.00  0.00           N  
ATOM   2441  CZ  ARG   347      50.917 -44.467  35.607  1.00  0.00           C  
ATOM   2442  NH1 ARG   347      51.121 -44.573  36.916  1.00  0.00           N  
ATOM   2443  NH2 ARG   347      49.908 -43.738  35.158  1.00  0.00           N  
ATOM   2444  N   SER   348      56.513 -44.465  31.825  1.00  0.00           N  
ATOM   2445  CA  SER   348      56.911 -44.275  30.432  1.00  0.00           C  
ATOM   2446  C   SER   348      55.942 -43.344  29.713  1.00  0.00           C  
ATOM   2447  O   SER   348      56.350 -42.512  28.892  1.00  0.00           O  
ATOM   2448  CB  SER   348      56.985 -45.618  29.708  1.00  0.00           C  
ATOM   2449  OG  SER   348      55.711 -46.236  29.640  1.00  0.00           O  
ATOM   2450  N   ASP   349      54.659 -43.476  30.045  1.00  0.00           N  
ATOM   2451  CA  ASP   349      53.613 -42.670  29.413  1.00  0.00           C  
ATOM   2452  C   ASP   349      53.600 -41.216  29.877  1.00  0.00           C  
ATOM   2453  O   ASP   349      52.855 -40.400  29.343  1.00  0.00           O  
ATOM   2454  CB  ASP   349      52.228 -43.316  29.586  1.00  0.00           C  
ATOM   2455  CG  ASP   349      51.877 -43.599  31.040  1.00  0.00           C  
ATOM   2456  OD1 ASP   349      52.473 -42.984  31.953  1.00  0.00           O  
ATOM   2457  OD2 ASP   349      50.985 -44.437  31.271  1.00  0.00           O  
ATOM   2458  N   GLY   350      54.425 -40.897  30.870  1.00  0.00           N  
ATOM   2459  CA  GLY   350      54.553 -39.530  31.348  1.00  0.00           C  
ATOM   2460  C   GLY   350      53.771 -39.233  32.619  1.00  0.00           C  
ATOM   2461  O   GLY   350      53.934 -38.173  33.215  1.00  0.00           O  
ATOM   2462  N   LYS   351      52.925 -40.169  33.039  1.00  0.00           N  
ATOM   2463  CA  LYS   351      52.088 -39.984  34.219  1.00  0.00           C  
ATOM   2464  C   LYS   351      52.879 -40.178  35.505  1.00  0.00           C  
ATOM   2465  O   LYS   351      53.785 -41.008  35.569  1.00  0.00           O  
ATOM   2466  CB  LYS   351      50.909 -40.955  34.198  1.00  0.00           C  
ATOM   2467  CG  LYS   351      49.954 -40.751  33.026  1.00  0.00           C  
ATOM   2468  CD  LYS   351      48.857 -41.817  33.017  1.00  0.00           C  
ATOM   2469  CE  LYS   351      47.907 -41.654  31.833  1.00  0.00           C  
ATOM   2470  NZ  LYS   351      46.743 -42.588  31.928  1.00  0.00           N  
ATOM   2471  N   ALA   352      52.516 -39.426  36.535  1.00  0.00           N  
ATOM   2472  CA  ALA   352      53.233 -39.475  37.799  1.00  0.00           C  
ATOM   2473  C   ALA   352      52.733 -40.641  38.605  1.00  0.00           C  
ATOM   2474  O   ALA   352      51.573 -41.021  38.502  1.00  0.00           O  
ATOM   2475  CB  ALA   352      53.042 -38.166  38.588  1.00  0.00           C  
ATOM   2476  N   PHE   353      53.611 -41.223  39.408  1.00  0.00           N  
ATOM   2477  CA  PHE   353      53.166 -42.244  40.341  1.00  0.00           C  
ATOM   2478  C   PHE   353      53.870 -42.041  41.670  1.00  0.00           C  
ATOM   2479  O   PHE   353      54.873 -41.326  41.754  1.00  0.00           O  
ATOM   2480  CB  PHE   353      53.427 -43.644  39.784  1.00  0.00           C  
ATOM   2481  CG  PHE   353      54.877 -43.958  39.606  1.00  0.00           C  
ATOM   2482  CD1 PHE   353      55.538 -43.594  38.450  1.00  0.00           C  
ATOM   2483  CD2 PHE   353      55.585 -44.609  40.603  1.00  0.00           C  
ATOM   2484  CE1 PHE   353      56.878 -43.878  38.285  1.00  0.00           C  
ATOM   2485  CE2 PHE   353      56.924 -44.896  40.439  1.00  0.00           C  
ATOM   2486  CZ  PHE   353      57.568 -44.532  39.278  1.00  0.00           C  
ATOM   2487  N   SER   354      53.354 -42.670  42.714  1.00  0.00           N  
ATOM   2488  CA  SER   354      53.952 -42.486  44.027  1.00  0.00           C  
ATOM   2489  C   SER   354      53.556 -43.562  45.007  1.00  0.00           C  
ATOM   2490  O   SER   354      52.512 -44.204  44.873  1.00  0.00           O  
ATOM   2491  CB  SER   354      53.591 -41.117  44.612  1.00  0.00           C  
ATOM   2492  OG  SER   354      52.219 -41.067  44.958  1.00  0.00           O  
ATOM   2493  N   ILE   355      54.421 -43.755  45.992  1.00  0.00           N  
ATOM   2494  CA  ILE   355      54.141 -44.595  47.129  1.00  0.00           C  
ATOM   2495  C   ILE   355      54.660 -43.786  48.302  1.00  0.00           C  
ATOM   2496  O   ILE   355      55.711 -43.166  48.197  1.00  0.00           O  
ATOM   2497  CB  ILE   355      54.903 -45.921  47.053  1.00  0.00           C  
ATOM   2498  CG1 ILE   355      54.740 -46.554  45.673  1.00  0.00           C  
ATOM   2499  CG2 ILE   355      54.436 -46.880  48.151  1.00  0.00           C  
ATOM   2500  CD1 ILE   355      55.371 -47.917  45.553  1.00  0.00           C  
ATOM   2501  N   GLY   356      53.924 -43.771  49.406  1.00  0.00           N  
ATOM   2502  CA  GLY   356      54.298 -42.971  50.561  1.00  0.00           C  
ATOM   2503  C   GLY   356      53.265 -43.058  51.666  1.00  0.00           C  
ATOM   2504  O   GLY   356      52.064 -42.957  51.407  1.00  0.00           O  
ATOM   2505  N   GLY   357      53.728 -43.263  52.896  1.00  0.00           N  
ATOM   2506  CA  GLY   357      52.840 -43.422  54.033  1.00  0.00           C  
ATOM   2507  C   GLY   357      51.803 -44.519  53.831  1.00  0.00           C  
ATOM   2508  O   GLY   357      50.646 -44.382  54.249  1.00  0.00           O  
ATOM   2509  N   GLY   358      52.212 -45.600  53.174  1.00  0.00           N  
ATOM   2510  CA  GLY   358      51.332 -46.729  52.930  1.00  0.00           C  
ATOM   2511  C   GLY   358      50.288 -46.502  51.852  1.00  0.00           C  
ATOM   2512  O   GLY   358      49.345 -47.281  51.742  1.00  0.00           O  
ATOM   2513  N   GLN   359      50.449 -45.443  51.059  1.00  0.00           N  
ATOM   2514  CA  GLN   359      49.529 -45.158  49.962  1.00  0.00           C  
ATOM   2515  C   GLN   359      50.249 -45.214  48.621  1.00  0.00           C  
ATOM   2516  O   GLN   359      51.217 -44.488  48.394  1.00  0.00           O  
ATOM   2517  CB  GLN   359      48.872 -43.776  50.122  1.00  0.00           C  
ATOM   2518  CG  GLN   359      48.187 -43.545  51.462  1.00  0.00           C  
ATOM   2519  CD  GLN   359      46.817 -44.198  51.551  1.00  0.00           C  
ATOM   2520  OE1 GLN   359      45.931 -43.934  50.733  1.00  0.00           O  
ATOM   2521  NE2 GLN   359      46.636 -45.054  52.553  1.00  0.00           N  
ATOM   2522  N   ALA   360      49.762 -46.070  47.730  1.00  0.00           N  
ATOM   2523  CA  ALA   360      50.288 -46.153  46.380  1.00  0.00           C  
ATOM   2524  C   ALA   360      49.315 -45.467  45.442  1.00  0.00           C  
ATOM   2525  O   ALA   360      48.097 -45.589  45.603  1.00  0.00           O  
ATOM   2526  CB  ALA   360      50.480 -47.602  45.977  1.00  0.00           C  
ATOM   2527  N   ASP   361      49.844 -44.746  44.461  1.00  0.00           N  
ATOM   2528  CA  ASP   361      48.987 -44.055  43.520  1.00  0.00           C  
ATOM   2529  C   ASP   361      49.543 -44.141  42.112  1.00  0.00           C  
ATOM   2530  O   ASP   361      50.665 -43.704  41.850  1.00  0.00           O  
ATOM   2531  CB  ASP   361      48.790 -42.581  43.914  1.00  0.00           C  
ATOM   2532  CG  ASP   361      47.942 -41.811  42.895  1.00  0.00           C  
ATOM   2533  OD1 ASP   361      46.818 -42.266  42.575  1.00  0.00           O  
ATOM   2534  OD2 ASP   361      48.405 -40.761  42.391  1.00  0.00           O  
ATOM   2535  N   ALA   362      48.739 -44.718  41.222  1.00  0.00           N  
ATOM   2536  CA  ALA   362      49.008 -44.727  39.792  1.00  0.00           C  
ATOM   2537  C   ALA   362      50.236 -45.566  39.405  1.00  0.00           C  
ATOM   2538  O   ALA   362      50.919 -45.273  38.428  1.00  0.00           O  
ATOM   2539  CB  ALA   362      49.111 -43.306  39.262  1.00  0.00           C  
ATOM   2540  N   LEU   363      50.497 -46.616  40.178  1.00  0.00           N  
ATOM   2541  CA  LEU   363      51.509 -47.605  39.818  1.00  0.00           C  
ATOM   2542  C   LEU   363      51.216 -48.239  38.468  1.00  0.00           C  
ATOM   2543  O   LEU   363      50.093 -48.661  38.201  1.00  0.00           O  
ATOM   2544  CB  LEU   363      51.558 -48.708  40.863  1.00  0.00           C  
ATOM   2545  CG  LEU   363      52.163 -48.287  42.188  1.00  0.00           C  
ATOM   2546  CD1 LEU   363      52.254 -49.490  43.060  1.00  0.00           C  
ATOM   2547  CD2 LEU   363      53.525 -47.675  41.969  1.00  0.00           C  
ATOM   2548  N   MET   364      52.225 -48.288  37.609  1.00  0.00           N  
ATOM   2549  CA  MET   364      52.106 -49.003  36.350  1.00  0.00           C  
ATOM   2550  C   MET   364      53.055 -50.178  36.411  1.00  0.00           C  
ATOM   2551  O   MET   364      54.265 -49.996  36.497  1.00  0.00           O  
ATOM   2552  CB  MET   364      52.451 -48.098  35.168  1.00  0.00           C  
ATOM   2553  CG  MET   364      52.696 -48.856  33.872  1.00  0.00           C  
ATOM   2554  SD  MET   364      51.244 -49.743  33.260  1.00  0.00           S  
ATOM   2555  CE  MET   364      50.350 -48.398  32.480  1.00  0.00           C  
ATOM   2556  N   LEU   365      52.508 -51.386  36.403  1.00  0.00           N  
ATOM   2557  CA  LEU   365      53.343 -52.577  36.515  1.00  0.00           C  
ATOM   2558  C   LEU   365      53.357 -53.406  35.221  1.00  0.00           C  
ATOM   2559  O   LEU   365      52.472 -54.228  34.994  1.00  0.00           O  
ATOM   2560  CB  LEU   365      52.890 -53.423  37.704  1.00  0.00           C  
ATOM   2561  CG  LEU   365      52.821 -52.726  39.072  1.00  0.00           C  
ATOM   2562  CD1 LEU   365      52.036 -53.573  40.061  1.00  0.00           C  
ATOM   2563  CD2 LEU   365      54.204 -52.459  39.621  1.00  0.00           C  
ATOM   2564  N   GLU   366      54.360 -53.174  34.374  1.00  0.00           N  
ATOM   2565  CA  GLU   366      54.562 -53.972  33.163  1.00  0.00           C  
ATOM   2566  C   GLU   366      55.166 -55.341  33.489  1.00  0.00           C  
ATOM   2567  O   GLU   366      55.507 -55.636  34.643  1.00  0.00           O  
ATOM   2568  CB  GLU   366      55.484 -53.254  32.175  1.00  0.00           C  
ATOM   2569  CG  GLU   366      55.212 -51.770  31.982  1.00  0.00           C  
ATOM   2570  CD  GLU   366      54.098 -51.499  30.996  1.00  0.00           C  
ATOM   2571  OE1 GLU   366      53.542 -52.464  30.440  1.00  0.00           O  
ATOM   2572  OE2 GLU   366      53.774 -50.316  30.776  1.00  0.00           O  
ATOM   2573  N   LYS   367      55.290 -56.177  32.463  1.00  0.00           N  
ATOM   2574  CA  LYS   367      55.863 -57.505  32.627  1.00  0.00           C  
ATOM   2575  C   LYS   367      57.236 -57.413  33.293  1.00  0.00           C  
ATOM   2576  O   LYS   367      58.101 -56.640  32.866  1.00  0.00           O  
ATOM   2577  CB  LYS   367      55.949 -58.232  31.278  1.00  0.00           C  
ATOM   2578  CG  LYS   367      56.441 -59.673  31.393  1.00  0.00           C  
ATOM   2579  CD  LYS   367      56.066 -60.493  30.160  1.00  0.00           C  
ATOM   2580  CE  LYS   367      56.357 -61.981  30.355  1.00  0.00           C  
ATOM   2581  NZ  LYS   367      55.824 -62.809  29.229  1.00  0.00           N  
ATOM   2582  N   GLY   368      57.410 -58.175  34.367  1.00  0.00           N  
ATOM   2583  CA  GLY   368      58.641 -58.145  35.132  1.00  0.00           C  
ATOM   2584  C   GLY   368      58.527 -57.372  36.431  1.00  0.00           C  
ATOM   2585  O   GLY   368      59.155 -57.729  37.431  1.00  0.00           O  
ATOM   2586  N   SER   369      57.725 -56.310  36.421  1.00  0.00           N  
ATOM   2587  CA  SER   369      57.540 -55.486  37.607  1.00  0.00           C  
ATOM   2588  C   SER   369      56.631 -56.156  38.633  1.00  0.00           C  
ATOM   2589  O   SER   369      55.727 -56.912  38.274  1.00  0.00           O  
ATOM   2590  CB  SER   369      56.978 -54.122  37.224  1.00  0.00           C  
ATOM   2591  OG  SER   369      57.878 -53.427  36.386  1.00  0.00           O  
ATOM   2592  N   SER   370      56.871 -55.887  39.912  1.00  0.00           N  
ATOM   2593  CA  SER   370      55.997 -56.426  40.946  1.00  0.00           C  
ATOM   2594  C   SER   370      55.849 -55.482  42.140  1.00  0.00           C  
ATOM   2595  O   SER   370      56.803 -54.829  42.549  1.00  0.00           O  
ATOM   2596  CB  SER   370      56.461 -57.816  41.393  1.00  0.00           C  
ATOM   2597  OG  SER   370      57.643 -57.740  42.169  1.00  0.00           O  
ATOM   2598  N   PHE   371      54.637 -55.415  42.682  1.00  0.00           N  
ATOM   2599  CA  PHE   371      54.333 -54.574  43.834  1.00  0.00           C  
ATOM   2600  C   PHE   371      53.699 -55.439  44.900  1.00  0.00           C  
ATOM   2601  O   PHE   371      52.933 -56.354  44.592  1.00  0.00           O  
ATOM   2602  CB  PHE   371      53.379 -53.454  43.433  1.00  0.00           C  
ATOM   2603  CG  PHE   371      52.954 -52.568  44.572  1.00  0.00           C  
ATOM   2604  CD1 PHE   371      53.805 -51.594  45.069  1.00  0.00           C  
ATOM   2605  CD2 PHE   371      51.693 -52.692  45.132  1.00  0.00           C  
ATOM   2606  CE1 PHE   371      53.404 -50.767  46.106  1.00  0.00           C  
ATOM   2607  CE2 PHE   371      51.288 -51.868  46.166  1.00  0.00           C  
ATOM   2608  CZ  PHE   371      52.144 -50.906  46.654  1.00  0.00           C  
ATOM   2609  N   THR   372      54.048 -55.184  46.152  1.00  0.00           N  
ATOM   2610  CA  THR   372      53.449 -55.917  47.254  1.00  0.00           C  
ATOM   2611  C   THR   372      52.691 -54.930  48.133  1.00  0.00           C  
ATOM   2612  O   THR   372      53.255 -53.951  48.613  1.00  0.00           O  
ATOM   2613  CB  THR   372      54.503 -56.681  48.066  1.00  0.00           C  
ATOM   2614  OG1 THR   372      55.312 -57.458  47.181  1.00  0.00           O  
ATOM   2615  CG2 THR   372      53.845 -57.608  49.083  1.00  0.00           C  
ATOM   2616  N   LEU   373      51.398 -55.166  48.304  1.00  0.00           N  
ATOM   2617  CA  LEU   373      50.580 -54.305  49.144  1.00  0.00           C  
ATOM   2618  C   LEU   373      50.494 -54.911  50.528  1.00  0.00           C  
ATOM   2619  O   LEU   373      49.917 -55.986  50.705  1.00  0.00           O  
ATOM   2620  CB  LEU   373      49.184 -54.173  48.561  1.00  0.00           C  
ATOM   2621  CG  LEU   373      48.229 -53.327  49.387  1.00  0.00           C  
ATOM   2622  CD1 LEU   373      48.717 -51.895  49.405  1.00  0.00           C  
ATOM   2623  CD2 LEU   373      46.820 -53.422  48.821  1.00  0.00           C  
ATOM   2624  N   ASN   374      51.074 -54.225  51.508  1.00  0.00           N  
ATOM   2625  CA  ASN   374      51.052 -54.699  52.891  1.00  0.00           C  
ATOM   2626  C   ASN   374      49.703 -54.496  53.588  1.00  0.00           C  
ATOM   2627  O   ASN   374      48.897 -53.658  53.176  1.00  0.00           O  
ATOM   2628  CB  ASN   374      52.170 -54.040  53.703  1.00  0.00           C  
ATOM   2629  CG  ASN   374      53.546 -54.344  53.146  1.00  0.00           C  
ATOM   2630  OD1 ASN   374      53.788 -55.432  52.619  1.00  0.00           O  
ATOM   2631  ND2 ASN   374      54.453 -53.382  53.253  1.00  0.00           N  
ATOM   2632  N   ALA   375      49.465 -55.289  54.632  1.00  0.00           N  
ATOM   2633  CA  ALA   375      48.281 -55.131  55.473  1.00  0.00           C  
ATOM   2634  C   ALA   375      48.136 -53.685  55.934  1.00  0.00           C  
ATOM   2635  O   ALA   375      49.114 -53.047  56.324  1.00  0.00           O  
ATOM   2636  CB  ALA   375      48.356 -56.069  56.675  1.00  0.00           C  
ATOM   2637  N   GLY   376      46.918 -53.161  55.859  1.00  0.00           N  
ATOM   2638  CA  GLY   376      46.643 -51.820  56.337  1.00  0.00           C  
ATOM   2639  C   GLY   376      46.889 -50.732  55.312  1.00  0.00           C  
ATOM   2640  O   GLY   376      46.546 -49.568  55.535  1.00  0.00           O  
ATOM   2641  N   ASP   377      47.472 -51.098  54.177  1.00  0.00           N  
ATOM   2642  CA  ASP   377      47.781 -50.096  53.157  1.00  0.00           C  
ATOM   2643  C   ASP   377      46.744 -49.986  52.025  1.00  0.00           C  
ATOM   2644  O   ASP   377      45.793 -50.758  51.950  1.00  0.00           O  
ATOM   2645  CB  ASP   377      49.200 -50.297  52.623  1.00  0.00           C  
ATOM   2646  CG  ASP   377      50.257 -50.037  53.686  1.00  0.00           C  
ATOM   2647  OD1 ASP   377      49.993 -49.208  54.581  1.00  0.00           O  
ATOM   2648  OD2 ASP   377      51.340 -50.656  53.636  1.00  0.00           O  
ATOM   2649  N   THR   378      46.929 -48.997  51.163  1.00  0.00           N  
ATOM   2650  CA  THR   378      46.000 -48.737  50.081  1.00  0.00           C  
ATOM   2651  C   THR   378      46.735 -48.488  48.760  1.00  0.00           C  
ATOM   2652  O   THR   378      47.675 -47.705  48.701  1.00  0.00           O  
ATOM   2653  CB  THR   378      45.109 -47.522  50.420  1.00  0.00           C  
ATOM   2654  OG1 THR   378      44.217 -47.870  51.484  1.00  0.00           O  
ATOM   2655  CG2 THR   378      44.305 -47.057  49.199  1.00  0.00           C  
ATOM   2656  N   ALA   379      46.302 -49.165  47.703  1.00  0.00           N  
ATOM   2657  CA  ALA   379      46.822 -48.902  46.371  1.00  0.00           C  
ATOM   2658  C   ALA   379      45.697 -48.371  45.498  1.00  0.00           C  
ATOM   2659  O   ALA   379      44.662 -49.021  45.344  1.00  0.00           O  
ATOM   2660  CB  ALA   379      47.421 -50.166  45.771  1.00  0.00           C  
ATOM   2661  N   THR   380      45.912 -47.197  44.917  1.00  0.00           N  
ATOM   2662  CA  THR   380      44.870 -46.487  44.193  1.00  0.00           C  
ATOM   2663  C   THR   380      45.233 -46.314  42.734  1.00  0.00           C  
ATOM   2664  O   THR   380      46.321 -45.846  42.415  1.00  0.00           O  
ATOM   2665  CB  THR   380      44.649 -45.080  44.806  1.00  0.00           C  
ATOM   2666  OG1 THR   380      44.269 -45.218  46.178  1.00  0.00           O  
ATOM   2667  CG2 THR   380      43.560 -44.314  44.059  1.00  0.00           C  
ATOM   2668  N   ASP   381      44.310 -46.688  41.852  1.00  0.00           N  
ATOM   2669  CA  ASP   381      44.477 -46.507  40.412  1.00  0.00           C  
ATOM   2670  C   ASP   381      45.662 -47.282  39.836  1.00  0.00           C  
ATOM   2671  O   ASP   381      46.286 -46.846  38.859  1.00  0.00           O  
ATOM   2672  CB  ASP   381      44.576 -45.020  40.054  1.00  0.00           C  
ATOM   2673  CG  ASP   381      43.252 -44.296  40.206  1.00  0.00           C  
ATOM   2674  OD1 ASP   381      42.201 -44.915  39.948  1.00  0.00           O  
ATOM   2675  OD2 ASP   381      43.252 -43.109  40.586  1.00  0.00           O  
ATOM   2676  N   THR   382      45.967 -48.432  40.435  1.00  0.00           N  
ATOM   2677  CA  THR   382      46.991 -49.309  39.886  1.00  0.00           C  
ATOM   2678  C   THR   382      46.578 -49.865  38.522  1.00  0.00           C  
ATOM   2679  O   THR   382      45.441 -50.318  38.339  1.00  0.00           O  
ATOM   2680  CB  THR   382      47.242 -50.503  40.787  1.00  0.00           C  
ATOM   2681  OG1 THR   382      47.336 -50.074  42.151  1.00  0.00           O  
ATOM   2682  CG2 THR   382      48.518 -51.211  40.364  1.00  0.00           C  
ATOM   2683  N   THR   383      47.500 -49.811  37.566  1.00  0.00           N  
ATOM   2684  CA  THR   383      47.363 -50.572  36.336  1.00  0.00           C  
ATOM   2685  C   THR   383      48.426 -51.668  36.342  1.00  0.00           C  
ATOM   2686  O   THR   383      49.629 -51.381  36.406  1.00  0.00           O  
ATOM   2687  CB  THR   383      47.558 -49.703  35.082  1.00  0.00           C  
ATOM   2688  OG1 THR   383      46.537 -48.705  35.023  1.00  0.00           O  
ATOM   2689  CG2 THR   383      47.461 -50.560  33.842  1.00  0.00           C  
ATOM   2690  N   VAL   384      47.979 -52.921  36.311  1.00  0.00           N  
ATOM   2691  CA  VAL   384      48.884 -54.048  36.141  1.00  0.00           C  
ATOM   2692  C   VAL   384      48.755 -54.523  34.707  1.00  0.00           C  
ATOM   2693  O   VAL   384      47.684 -54.958  34.286  1.00  0.00           O  
ATOM   2694  CB  VAL   384      48.533 -55.209  37.079  1.00  0.00           C  
ATOM   2695  CG1 VAL   384      49.594 -56.287  36.999  1.00  0.00           C  
ATOM   2696  CG2 VAL   384      48.406 -54.714  38.488  1.00  0.00           C  
ATOM   2697  N   ASN   385      49.840 -54.422  33.950  1.00  0.00           N  
ATOM   2698  CA  ASN   385      49.816 -54.773  32.536  1.00  0.00           C  
ATOM   2699  C   ASN   385      50.849 -55.850  32.245  1.00  0.00           C  
ATOM   2700  O   ASN   385      51.918 -55.571  31.708  1.00  0.00           O  
ATOM   2701  CB  ASN   385      50.071 -53.531  31.683  1.00  0.00           C  
ATOM   2702  CG  ASN   385      49.869 -53.782  30.194  1.00  0.00           C  
ATOM   2703  OD1 ASN   385      49.039 -54.591  29.790  1.00  0.00           O  
ATOM   2704  ND2 ASN   385      50.632 -53.076  29.373  1.00  0.00           N  
ATOM   2705  N   GLY   386      50.529 -57.083  32.619  1.00  0.00           N  
ATOM   2706  CA  GLY   386      51.465 -58.178  32.474  1.00  0.00           C  
ATOM   2707  C   GLY   386      52.308 -58.418  33.710  1.00  0.00           C  
ATOM   2708  O   GLY   386      52.958 -59.456  33.835  1.00  0.00           O  
ATOM   2709  N   GLY   387      52.292 -57.461  34.632  1.00  0.00           N  
ATOM   2710  CA  GLY   387      53.064 -57.579  35.856  1.00  0.00           C  
ATOM   2711  C   GLY   387      52.420 -58.409  36.957  1.00  0.00           C  
ATOM   2712  O   GLY   387      51.444 -59.134  36.737  1.00  0.00           O  
ATOM   2713  N   LEU   388      52.987 -58.303  38.153  1.00  0.00           N  
ATOM   2714  CA  LEU   388      52.481 -59.012  39.319  1.00  0.00           C  
ATOM   2715  C   LEU   388      52.139 -58.028  40.433  1.00  0.00           C  
ATOM   2716  O   LEU   388      52.883 -57.094  40.701  1.00  0.00           O  
ATOM   2717  CB  LEU   388      53.510 -60.032  39.812  1.00  0.00           C  
ATOM   2718  CG  LEU   388      53.222 -60.734  41.138  1.00  0.00           C  
ATOM   2719  CD1 LEU   388      51.946 -61.567  41.044  1.00  0.00           C  
ATOM   2720  CD2 LEU   388      54.414 -61.602  41.559  1.00  0.00           C  
ATOM   2721  N   PHE   389      50.994 -58.242  41.064  1.00  0.00           N  
ATOM   2722  CA  PHE   389      50.581 -57.462  42.217  1.00  0.00           C  
ATOM   2723  C   PHE   389      50.214 -58.466  43.279  1.00  0.00           C  
ATOM   2724  O   PHE   389      49.372 -59.337  43.052  1.00  0.00           O  
ATOM   2725  CB  PHE   389      49.365 -56.610  41.862  1.00  0.00           C  
ATOM   2726  CG  PHE   389      48.980 -55.609  42.917  1.00  0.00           C  
ATOM   2727  CD1 PHE   389      48.584 -56.020  44.187  1.00  0.00           C  
ATOM   2728  CD2 PHE   389      48.969 -54.258  42.624  1.00  0.00           C  
ATOM   2729  CE1 PHE   389      48.206 -55.100  45.148  1.00  0.00           C  
ATOM   2730  CE2 PHE   389      48.592 -53.333  43.579  1.00  0.00           C  
ATOM   2731  CZ  PHE   389      48.209 -53.757  44.843  1.00  0.00           C  
ATOM   2732  N   THR   390      50.864 -58.357  44.429  1.00  0.00           N  
ATOM   2733  CA  THR   390      50.592 -59.230  45.560  1.00  0.00           C  
ATOM   2734  C   THR   390      50.045 -58.381  46.700  1.00  0.00           C  
ATOM   2735  O   THR   390      50.549 -57.288  46.971  1.00  0.00           O  
ATOM   2736  CB  THR   390      51.862 -59.954  46.029  1.00  0.00           C  
ATOM   2737  OG1 THR   390      52.438 -60.666  44.929  1.00  0.00           O  
ATOM   2738  CG2 THR   390      51.546 -60.935  47.160  1.00  0.00           C  
ATOM   2739  N   ALA   391      48.999 -58.868  47.351  1.00  0.00           N  
ATOM   2740  CA  ALA   391      48.411 -58.154  48.470  1.00  0.00           C  
ATOM   2741  C   ALA   391      48.299 -59.075  49.682  1.00  0.00           C  
ATOM   2742  O   ALA   391      47.686 -60.135  49.608  1.00  0.00           O  
ATOM   2743  CB  ALA   391      47.055 -57.589  48.087  1.00  0.00           C  
ATOM   2744  N   ARG   392      48.903 -58.665  50.792  1.00  0.00           N  
ATOM   2745  CA  ARG   392      48.840 -59.435  52.025  1.00  0.00           C  
ATOM   2746  C   ARG   392      47.661 -58.954  52.864  1.00  0.00           C  
ATOM   2747  O   ARG   392      47.362 -59.498  53.927  1.00  0.00           O  
ATOM   2748  CB  ARG   392      50.157 -59.309  52.795  1.00  0.00           C  
ATOM   2749  CG  ARG   392      51.383 -59.612  51.939  1.00  0.00           C  
ATOM   2750  CD  ARG   392      52.498 -60.240  52.754  1.00  0.00           C  
ATOM   2751  NE  ARG   392      53.023 -59.314  53.751  1.00  0.00           N  
ATOM   2752  CZ  ARG   392      54.222 -58.743  53.684  1.00  0.00           C  
ATOM   2753  NH1 ARG   392      55.034 -59.015  52.667  1.00  0.00           N  
ATOM   2754  NH2 ARG   392      54.613 -57.907  54.639  1.00  0.00           N  
ATOM   2755  N   GLY   393      46.992 -57.926  52.355  1.00  0.00           N  
ATOM   2756  CA  GLY   393      45.792 -57.384  52.963  1.00  0.00           C  
ATOM   2757  C   GLY   393      45.491 -56.071  52.269  1.00  0.00           C  
ATOM   2758  O   GLY   393      45.654 -55.959  51.054  1.00  0.00           O  
ATOM   2759  N   GLY   394      45.063 -55.073  53.031  1.00  0.00           N  
ATOM   2760  CA  GLY   394      44.925 -53.734  52.491  1.00  0.00           C  
ATOM   2761  C   GLY   394      43.730 -53.497  51.589  1.00  0.00           C  
ATOM   2762  O   GLY   394      42.778 -54.283  51.568  1.00  0.00           O  
ATOM   2763  N   THR   395      43.785 -52.400  50.835  1.00  0.00           N  
ATOM   2764  CA  THR   395      42.646 -51.954  50.047  1.00  0.00           C  
ATOM   2765  C   THR   395      43.057 -51.546  48.651  1.00  0.00           C  
ATOM   2766  O   THR   395      44.041 -50.828  48.474  1.00  0.00           O  
ATOM   2767  CB  THR   395      41.954 -50.730  50.700  1.00  0.00           C  
ATOM   2768  OG1 THR   395      41.463 -51.080  52.000  1.00  0.00           O  
ATOM   2769  CG2 THR   395      40.804 -50.220  49.830  1.00  0.00           C  
ATOM   2770  N   LEU   396      42.287 -51.996  47.663  1.00  0.00           N  
ATOM   2771  CA  LEU   396      42.422 -51.526  46.297  1.00  0.00           C  
ATOM   2772  C   LEU   396      41.404 -50.421  46.110  1.00  0.00           C  
ATOM   2773  O   LEU   396      40.259 -50.559  46.534  1.00  0.00           O  
ATOM   2774  CB  LEU   396      42.143 -52.664  45.311  1.00  0.00           C  
ATOM   2775  CG  LEU   396      43.067 -53.864  45.480  1.00  0.00           C  
ATOM   2776  CD1 LEU   396      42.625 -55.038  44.609  1.00  0.00           C  
ATOM   2777  CD2 LEU   396      44.512 -53.455  45.187  1.00  0.00           C  
ATOM   2778  N   ALA   397      41.809 -49.329  45.477  1.00  0.00           N  
ATOM   2779  CA  ALA   397      40.930 -48.178  45.344  1.00  0.00           C  
ATOM   2780  C   ALA   397      41.074 -47.514  43.983  1.00  0.00           C  
ATOM   2781  O   ALA   397      42.013 -47.804  43.236  1.00  0.00           O  
ATOM   2782  CB  ALA   397      41.196 -47.191  46.456  1.00  0.00           C  
ATOM   2783  N   GLY   398      40.143 -46.622  43.659  1.00  0.00           N  
ATOM   2784  CA  GLY   398      40.095 -46.037  42.328  1.00  0.00           C  
ATOM   2785  C   GLY   398      39.800 -47.115  41.300  1.00  0.00           C  
ATOM   2786  O   GLY   398      38.955 -47.987  41.508  1.00  0.00           O  
ATOM   2787  N   THR   399      40.506 -47.069  40.183  1.00  0.00           N  
ATOM   2788  CA  THR   399      40.326 -48.080  39.155  1.00  0.00           C  
ATOM   2789  C   THR   399      41.555 -48.982  39.089  1.00  0.00           C  
ATOM   2790  O   THR   399      42.612 -48.573  38.609  1.00  0.00           O  
ATOM   2791  CB  THR   399      40.070 -47.441  37.778  1.00  0.00           C  
ATOM   2792  OG1 THR   399      38.913 -46.598  37.842  1.00  0.00           O  
ATOM   2793  CG2 THR   399      39.841 -48.512  36.742  1.00  0.00           C  
ATOM   2794  N   THR   400      41.408 -50.199  39.600  1.00  0.00           N  
ATOM   2795  CA  THR   400      42.453 -51.212  39.537  1.00  0.00           C  
ATOM   2796  C   THR   400      42.313 -52.023  38.241  1.00  0.00           C  
ATOM   2797  O   THR   400      41.337 -52.743  38.046  1.00  0.00           O  
ATOM   2798  CB  THR   400      42.375 -52.151  40.746  1.00  0.00           C  
ATOM   2799  OG1 THR   400      42.558 -51.394  41.949  1.00  0.00           O  
ATOM   2800  CG2 THR   400      43.446 -53.224  40.662  1.00  0.00           C  
ATOM   2801  N   THR   401      43.298 -51.896  37.362  1.00  0.00           N  
ATOM   2802  CA  THR   401      43.233 -52.484  36.036  1.00  0.00           C  
ATOM   2803  C   THR   401      44.158 -53.690  35.882  1.00  0.00           C  
ATOM   2804  O   THR   401      45.345 -53.626  36.217  1.00  0.00           O  
ATOM   2805  CB  THR   401      43.580 -51.437  34.985  1.00  0.00           C  
ATOM   2806  OG1 THR   401      42.688 -50.323  35.122  1.00  0.00           O  
ATOM   2807  CG2 THR   401      43.470 -52.025  33.587  1.00  0.00           C  
ATOM   2808  N   LEU   402      43.602 -54.793  35.389  1.00  0.00           N  
ATOM   2809  CA  LEU   402      44.365 -56.015  35.158  1.00  0.00           C  
ATOM   2810  C   LEU   402      44.310 -56.390  33.682  1.00  0.00           C  
ATOM   2811  O   LEU   402      43.270 -56.810  33.193  1.00  0.00           O  
ATOM   2812  CB  LEU   402      43.805 -57.158  35.999  1.00  0.00           C  
ATOM   2813  CG  LEU   402      43.695 -56.922  37.509  1.00  0.00           C  
ATOM   2814  CD1 LEU   402      43.126 -58.159  38.183  1.00  0.00           C  
ATOM   2815  CD2 LEU   402      45.038 -56.523  38.144  1.00  0.00           C  
ATOM   2816  N   ASN   403      45.426 -56.220  32.977  1.00  0.00           N  
ATOM   2817  CA  ASN   403      45.497 -56.509  31.548  1.00  0.00           C  
ATOM   2818  C   ASN   403      46.647 -57.454  31.190  1.00  0.00           C  
ATOM   2819  O   ASN   403      47.612 -57.589  31.945  1.00  0.00           O  
ATOM   2820  CB  ASN   403      45.687 -55.222  30.739  1.00  0.00           C  
ATOM   2821  CG  ASN   403      44.452 -54.344  30.709  1.00  0.00           C  
ATOM   2822  OD1 ASN   403      43.329 -54.814  30.874  1.00  0.00           O  
ATOM   2823  ND2 ASN   403      44.658 -53.053  30.466  1.00  0.00           N  
ATOM   2824  N   ASN   404      46.508 -58.112  30.040  1.00  0.00           N  
ATOM   2825  CA  ASN   404      47.615 -58.751  29.330  1.00  0.00           C  
ATOM   2826  C   ASN   404      48.566 -59.612  30.150  1.00  0.00           C  
ATOM   2827  O   ASN   404      49.775 -59.399  30.111  1.00  0.00           O  
ATOM   2828  CB  ASN   404      48.438 -57.678  28.624  1.00  0.00           C  
ATOM   2829  CG  ASN   404      47.628 -56.907  27.613  1.00  0.00           C  
ATOM   2830  OD1 ASN   404      46.868 -57.488  26.844  1.00  0.00           O  
ATOM   2831  ND2 ASN   404      47.784 -55.592  27.608  1.00  0.00           N  
ATOM   2832  N   GLY   405      48.029 -60.583  30.877  1.00  0.00           N  
ATOM   2833  CA  GLY   405      48.866 -61.502  31.621  1.00  0.00           C  
ATOM   2834  C   GLY   405      49.042 -61.093  33.068  1.00  0.00           C  
ATOM   2835  O   GLY   405      49.800 -61.717  33.814  1.00  0.00           O  
ATOM   2836  N   ALA   406      48.339 -60.038  33.463  1.00  0.00           N  
ATOM   2837  CA  ALA   406      48.397 -59.558  34.833  1.00  0.00           C  
ATOM   2838  C   ALA   406      48.044 -60.661  35.824  1.00  0.00           C  
ATOM   2839  O   ALA   406      47.169 -61.491  35.572  1.00  0.00           O  
ATOM   2840  CB  ALA   406      47.474 -58.371  35.007  1.00  0.00           C  
ATOM   2841  N   ILE   407      48.748 -60.679  36.944  1.00  0.00           N  
ATOM   2842  CA  ILE   407      48.406 -61.575  38.036  1.00  0.00           C  
ATOM   2843  C   ILE   407      48.221 -60.739  39.296  1.00  0.00           C  
ATOM   2844  O   ILE   407      49.019 -59.852  39.590  1.00  0.00           O  
ATOM   2845  CB  ILE   407      49.488 -62.635  38.276  1.00  0.00           C  
ATOM   2846  CG1 ILE   407      49.610 -63.562  37.067  1.00  0.00           C  
ATOM   2847  CG2 ILE   407      49.180 -63.445  39.527  1.00  0.00           C  
ATOM   2848  CD1 ILE   407      50.638 -64.672  37.260  1.00  0.00           C  
ATOM   2849  N   LEU   408      47.139 -61.012  40.012  1.00  0.00           N  
ATOM   2850  CA  LEU   408      46.854 -60.370  41.279  1.00  0.00           C  
ATOM   2851  C   LEU   408      46.699 -61.481  42.289  1.00  0.00           C  
ATOM   2852  O   LEU   408      45.722 -62.226  42.255  1.00  0.00           O  
ATOM   2853  CB  LEU   408      45.576 -59.545  41.183  1.00  0.00           C  
ATOM   2854  CG  LEU   408      44.957 -59.081  42.501  1.00  0.00           C  
ATOM   2855  CD1 LEU   408      45.968 -58.322  43.339  1.00  0.00           C  
ATOM   2856  CD2 LEU   408      43.749 -58.219  42.208  1.00  0.00           C  
ATOM   2857  N   THR   409      47.693 -61.609  43.160  1.00  0.00           N  
ATOM   2858  CA  THR   409      47.748 -62.681  44.143  1.00  0.00           C  
ATOM   2859  C   THR   409      47.406 -62.123  45.523  1.00  0.00           C  
ATOM   2860  O   THR   409      48.023 -61.165  45.980  1.00  0.00           O  
ATOM   2861  CB  THR   409      49.157 -63.328  44.175  1.00  0.00           C  
ATOM   2862  OG1 THR   409      49.447 -63.908  42.901  1.00  0.00           O  
ATOM   2863  CG2 THR   409      49.244 -64.414  45.233  1.00  0.00           C  
ATOM   2864  N   LEU   410      46.418 -62.722  46.179  1.00  0.00           N  
ATOM   2865  CA  LEU   410      46.005 -62.304  47.513  1.00  0.00           C  
ATOM   2866  C   LEU   410      46.403 -63.353  48.543  1.00  0.00           C  
ATOM   2867  O   LEU   410      46.178 -64.552  48.338  1.00  0.00           O  
ATOM   2868  CB  LEU   410      44.492 -62.109  47.556  1.00  0.00           C  
ATOM   2869  CG  LEU   410      43.937 -61.194  46.474  1.00  0.00           C  
ATOM   2870  CD1 LEU   410      42.426 -61.081  46.597  1.00  0.00           C  
ATOM   2871  CD2 LEU   410      44.592 -59.836  46.560  1.00  0.00           C  
ATOM   2872  N   SER   411      46.995 -62.910  49.649  1.00  0.00           N  
ATOM   2873  CA  SER   411      47.404 -63.842  50.698  1.00  0.00           C  
ATOM   2874  C   SER   411      46.711 -63.518  52.021  1.00  0.00           C  
ATOM   2875  O   SER   411      46.933 -64.183  53.035  1.00  0.00           O  
ATOM   2876  CB  SER   411      48.940 -63.914  50.842  1.00  0.00           C  
ATOM   2877  OG  SER   411      49.511 -62.682  51.267  1.00  0.00           O  
ATOM   2878  N   GLY   412      45.853 -62.503  51.994  1.00  0.00           N  
ATOM   2879  CA  GLY   412      45.042 -62.171  53.152  1.00  0.00           C  
ATOM   2880  C   GLY   412      43.675 -61.657  52.748  1.00  0.00           C  
ATOM   2881  O   GLY   412      43.177 -61.981  51.672  1.00  0.00           O  
ATOM   2882  N   LYS   413      43.062 -60.860  53.616  1.00  0.00           N  
ATOM   2883  CA  LYS   413      41.793 -60.229  53.299  1.00  0.00           C  
ATOM   2884  C   LYS   413      42.042 -58.856  52.702  1.00  0.00           C  
ATOM   2885  O   LYS   413      42.550 -57.952  53.370  1.00  0.00           O  
ATOM   2886  CB  LYS   413      40.909 -60.113  54.543  1.00  0.00           C  
ATOM   2887  CG  LYS   413      40.790 -61.398  55.362  1.00  0.00           C  
ATOM   2888  CD  LYS   413      39.864 -61.198  56.564  1.00  0.00           C  
ATOM   2889  CE  LYS   413      40.162 -62.184  57.692  1.00  0.00           C  
ATOM   2890  NZ  LYS   413      39.908 -63.600  57.307  1.00  0.00           N  
ATOM   2891  N   THR   414      41.683 -58.701  51.436  1.00  0.00           N  
ATOM   2892  CA  THR   414      41.871 -57.439  50.732  1.00  0.00           C  
ATOM   2893  C   THR   414      40.484 -56.859  50.497  1.00  0.00           C  
ATOM   2894  O   THR   414      39.507 -57.597  50.451  1.00  0.00           O  
ATOM   2895  CB  THR   414      42.630 -57.672  49.399  1.00  0.00           C  
ATOM   2896  OG1 THR   414      43.913 -58.251  49.676  1.00  0.00           O  
ATOM   2897  CG2 THR   414      42.810 -56.387  48.605  1.00  0.00           C  
ATOM   2898  N   VAL   415      40.396 -55.542  50.369  1.00  0.00           N  
ATOM   2899  CA  VAL   415      39.117 -54.872  50.242  1.00  0.00           C  
ATOM   2900  C   VAL   415      39.050 -54.113  48.928  1.00  0.00           C  
ATOM   2901  O   VAL   415      40.004 -53.445  48.543  1.00  0.00           O  
ATOM   2902  CB  VAL   415      38.921 -53.876  51.410  1.00  0.00           C  
ATOM   2903  CG1 VAL   415      37.712 -52.973  51.176  1.00  0.00           C  
ATOM   2904  CG2 VAL   415      38.802 -54.629  52.733  1.00  0.00           C  
ATOM   2905  N   ASN   416      37.927 -54.224  48.233  1.00  0.00           N  
ATOM   2906  CA  ASN   416      37.663 -53.356  47.090  1.00  0.00           C  
ATOM   2907  C   ASN   416      36.226 -52.833  47.114  1.00  0.00           C  
ATOM   2908  O   ASN   416      35.266 -53.607  47.143  1.00  0.00           O  
ATOM   2909  CB  ASN   416      37.937 -54.067  45.765  1.00  0.00           C  
ATOM   2910  CG  ASN   416      37.482 -53.253  44.573  1.00  0.00           C  
ATOM   2911  OD1 ASN   416      37.761 -52.059  44.486  1.00  0.00           O  
ATOM   2912  ND2 ASN   416      36.758 -53.886  43.658  1.00  0.00           N  
ATOM   2913  N   ASN   417      36.090 -51.515  47.107  1.00  0.00           N  
ATOM   2914  CA  ASN   417      34.784 -50.875  47.120  1.00  0.00           C  
ATOM   2915  C   ASN   417      34.640 -50.037  45.861  1.00  0.00           C  
ATOM   2916  O   ASN   417      33.596 -49.430  45.616  1.00  0.00           O  
ATOM   2917  CB  ASN   417      34.608 -50.006  48.378  1.00  0.00           C  
ATOM   2918  CG  ASN   417      34.557 -50.833  49.669  1.00  0.00           C  
ATOM   2919  OD1 ASN   417      33.926 -51.889  49.726  1.00  0.00           O  
ATOM   2920  ND2 ASN   417      35.227 -50.353  50.706  1.00  0.00           N  
ATOM   2921  N   ASP   418      35.703 -50.006  45.060  1.00  0.00           N  
ATOM   2922  CA  ASP   418      35.672 -49.282  43.796  1.00  0.00           C  
ATOM   2923  C   ASP   418      35.844 -50.321  42.691  1.00  0.00           C  
ATOM   2924  O   ASP   418      35.454 -51.472  42.852  1.00  0.00           O  
ATOM   2925  CB  ASP   418      36.820 -48.278  43.704  1.00  0.00           C  
ATOM   2926  CG  ASP   418      36.872 -47.332  44.900  1.00  0.00           C  
ATOM   2927  OD1 ASP   418      35.940 -47.350  45.727  1.00  0.00           O  
ATOM   2928  OD2 ASP   418      37.846 -46.562  45.010  1.00  0.00           O  
ATOM   2929  N   THR   419      36.431 -49.924  41.571  1.00  0.00           N  
ATOM   2930  CA  THR   419      36.339 -50.690  40.338  1.00  0.00           C  
ATOM   2931  C   THR   419      37.585 -51.516  40.003  1.00  0.00           C  
ATOM   2932  O   THR   419      38.666 -50.979  39.801  1.00  0.00           O  
ATOM   2933  CB  THR   419      36.026 -49.767  39.170  1.00  0.00           C  
ATOM   2934  OG1 THR   419      34.795 -49.082  39.433  1.00  0.00           O  
ATOM   2935  CG2 THR   419      35.907 -50.562  37.877  1.00  0.00           C  
ATOM   2936  N   LEU   420      37.416 -52.830  39.944  1.00  0.00           N  
ATOM   2937  CA  LEU   420      38.447 -53.724  39.434  1.00  0.00           C  
ATOM   2938  C   LEU   420      38.101 -54.059  37.984  1.00  0.00           C  
ATOM   2939  O   LEU   420      37.026 -54.574  37.705  1.00  0.00           O  
ATOM   2940  CB  LEU   420      38.496 -54.993  40.281  1.00  0.00           C  
ATOM   2941  CG  LEU   420      39.474 -56.090  39.864  1.00  0.00           C  
ATOM   2942  CD1 LEU   420      40.881 -55.537  39.818  1.00  0.00           C  
ATOM   2943  CD2 LEU   420      39.398 -57.283  40.818  1.00  0.00           C  
ATOM   2944  N   THR   421      38.995 -53.751  37.053  1.00  0.00           N  
ATOM   2945  CA  THR   421      38.641 -53.862  35.643  1.00  0.00           C  
ATOM   2946  C   THR   421      39.682 -54.593  34.799  1.00  0.00           C  
ATOM   2947  O   THR   421      40.883 -54.348  34.912  1.00  0.00           O  
ATOM   2948  CB  THR   421      38.323 -52.475  35.008  1.00  0.00           C  
ATOM   2949  OG1 THR   421      37.925 -52.654  33.646  1.00  0.00           O  
ATOM   2950  CG2 THR   421      39.532 -51.567  35.031  1.00  0.00           C  
ATOM   2951  N   ILE   422      39.191 -55.497  33.957  1.00  0.00           N  
ATOM   2952  CA  ILE   422      40.013 -56.208  32.990  1.00  0.00           C  
ATOM   2953  C   ILE   422      39.534 -55.808  31.603  1.00  0.00           C  
ATOM   2954  O   ILE   422      38.381 -56.033  31.249  1.00  0.00           O  
ATOM   2955  CB  ILE   422      39.897 -57.734  33.161  1.00  0.00           C  
ATOM   2956  CG1 ILE   422      40.594 -58.182  34.447  1.00  0.00           C  
ATOM   2957  CG2 ILE   422      40.506 -58.461  31.953  1.00  0.00           C  
ATOM   2958  CD1 ILE   422      39.836 -57.910  35.721  1.00  0.00           C  
ATOM   2959  N   ARG   423      40.410 -55.202  30.817  1.00  0.00           N  
ATOM   2960  CA  ARG   423      39.978 -54.606  29.565  1.00  0.00           C  
ATOM   2961  C   ARG   423      40.600 -55.231  28.314  1.00  0.00           C  
ATOM   2962  O   ARG   423      40.131 -54.999  27.195  1.00  0.00           O  
ATOM   2963  CB  ARG   423      40.273 -53.112  29.600  1.00  0.00           C  
ATOM   2964  CG  ARG   423      39.657 -52.411  30.797  1.00  0.00           C  
ATOM   2965  CD  ARG   423      39.897 -50.910  30.754  1.00  0.00           C  
ATOM   2966  NE  ARG   423      39.449 -50.331  29.492  1.00  0.00           N  
ATOM   2967  CZ  ARG   423      40.115 -49.396  28.826  1.00  0.00           C  
ATOM   2968  NH1 ARG   423      41.260 -48.926  29.305  1.00  0.00           N  
ATOM   2969  NH2 ARG   423      39.639 -48.927  27.679  1.00  0.00           N  
ATOM   2970  N   GLU   424      41.637 -56.038  28.501  1.00  0.00           N  
ATOM   2971  CA  GLU   424      42.484 -56.454  27.387  1.00  0.00           C  
ATOM   2972  C   GLU   424      43.351 -57.644  27.805  1.00  0.00           C  
ATOM   2973  O   GLU   424      43.994 -57.608  28.847  1.00  0.00           O  
ATOM   2974  CB  GLU   424      43.361 -55.270  26.979  1.00  0.00           C  
ATOM   2975  CG  GLU   424      44.194 -55.451  25.729  1.00  0.00           C  
ATOM   2976  CD  GLU   424      45.083 -54.242  25.463  1.00  0.00           C  
ATOM   2977  OE1 GLU   424      44.924 -53.221  26.173  1.00  0.00           O  
ATOM   2978  OE2 GLU   424      45.940 -54.309  24.553  1.00  0.00           O  
ATOM   2979  N   GLY   425      43.357 -58.702  27.001  1.00  0.00           N  
ATOM   2980  CA  GLY   425      44.091 -59.912  27.334  1.00  0.00           C  
ATOM   2981  C   GLY   425      43.550 -60.679  28.533  1.00  0.00           C  
ATOM   2982  O   GLY   425      42.377 -60.586  28.882  1.00  0.00           O  
ATOM   2983  N   ASP   426      44.417 -61.459  29.162  1.00  0.00           N  
ATOM   2984  CA  ASP   426      44.007 -62.337  30.242  1.00  0.00           C  
ATOM   2985  C   ASP   426      44.388 -61.732  31.580  1.00  0.00           C  
ATOM   2986  O   ASP   426      45.242 -60.852  31.648  1.00  0.00           O  
ATOM   2987  CB  ASP   426      44.712 -63.690  30.114  1.00  0.00           C  
ATOM   2988  CG  ASP   426      44.204 -64.517  28.946  1.00  0.00           C  
ATOM   2989  OD1 ASP   426      43.211 -64.127  28.290  1.00  0.00           O  
ATOM   2990  OD2 ASP   426      44.797 -65.587  28.701  1.00  0.00           O  
ATOM   2991  N   ALA   427      43.768 -62.224  32.647  1.00  0.00           N  
ATOM   2992  CA  ALA   427      44.130 -61.808  33.990  1.00  0.00           C  
ATOM   2993  C   ALA   427      43.887 -62.947  34.971  1.00  0.00           C  
ATOM   2994  O   ALA   427      43.019 -63.786  34.749  1.00  0.00           O  
ATOM   2995  CB  ALA   427      43.347 -60.563  34.395  1.00  0.00           C  
ATOM   2996  N   LEU   428      44.669 -62.989  36.044  1.00  0.00           N  
ATOM   2997  CA  LEU   428      44.484 -63.999  37.080  1.00  0.00           C  
ATOM   2998  C   LEU   428      44.357 -63.325  38.433  1.00  0.00           C  
ATOM   2999  O   LEU   428      45.225 -62.557  38.832  1.00  0.00           O  
ATOM   3000  CB  LEU   428      45.657 -64.990  37.107  1.00  0.00           C  
ATOM   3001  CG  LEU   428      45.588 -66.077  38.187  1.00  0.00           C  
ATOM   3002  CD1 LEU   428      44.352 -66.924  37.991  1.00  0.00           C  
ATOM   3003  CD2 LEU   428      46.841 -66.973  38.208  1.00  0.00           C  
ATOM   3004  N   LEU   429      43.259 -63.602  39.125  1.00  0.00           N  
ATOM   3005  CA  LEU   429      43.098 -63.196  40.510  1.00  0.00           C  
ATOM   3006  C   LEU   429      43.068 -64.480  41.294  1.00  0.00           C  
ATOM   3007  O   LEU   429      42.250 -65.353  41.017  1.00  0.00           O  
ATOM   3008  CB  LEU   429      41.795 -62.433  40.706  1.00  0.00           C  
ATOM   3009  CG  LEU   429      41.253 -62.303  42.128  1.00  0.00           C  
ATOM   3010  CD1 LEU   429      42.179 -61.491  42.993  1.00  0.00           C  
ATOM   3011  CD2 LEU   429      39.879 -61.664  42.096  1.00  0.00           C  
ATOM   3012  N   GLN   430      43.974 -64.621  42.252  1.00  0.00           N  
ATOM   3013  CA  GLN   430      44.106 -65.896  42.936  1.00  0.00           C  
ATOM   3014  C   GLN   430      44.409 -65.753  44.418  1.00  0.00           C  
ATOM   3015  O   GLN   430      45.076 -64.806  44.843  1.00  0.00           O  
ATOM   3016  CB  GLN   430      45.198 -66.734  42.282  1.00  0.00           C  
ATOM   3017  CG  GLN   430      46.573 -66.102  42.365  1.00  0.00           C  
ATOM   3018  CD  GLN   430      47.669 -67.014  41.865  1.00  0.00           C  
ATOM   3019  OE1 GLN   430      47.472 -68.221  41.723  1.00  0.00           O  
ATOM   3020  NE2 GLN   430      48.834 -66.438  41.590  1.00  0.00           N  
ATOM   3021  N   GLY   431      43.913 -66.712  45.193  1.00  0.00           N  
ATOM   3022  CA  GLY   431      44.221 -66.806  46.604  1.00  0.00           C  
ATOM   3023  C   GLY   431      43.420 -65.858  47.473  1.00  0.00           C  
ATOM   3024  O   GLY   431      42.696 -64.980  46.981  1.00  0.00           O  
ATOM   3025  N   GLY   432      43.550 -66.060  48.779  1.00  0.00           N  
ATOM   3026  CA  GLY   432      43.028 -65.143  49.772  1.00  0.00           C  
ATOM   3027  C   GLY   432      41.567 -64.788  49.637  1.00  0.00           C  
ATOM   3028  O   GLY   432      40.716 -65.640  49.378  1.00  0.00           O  
ATOM   3029  N   SER   433      41.288 -63.502  49.802  1.00  0.00           N  
ATOM   3030  CA  SER   433      39.927 -63.019  49.865  1.00  0.00           C  
ATOM   3031  C   SER   433      39.865 -61.583  49.384  1.00  0.00           C  
ATOM   3032  O   SER   433      40.746 -60.779  49.684  1.00  0.00           O  
ATOM   3033  CB  SER   433      39.415 -63.119  51.302  1.00  0.00           C  
ATOM   3034  OG  SER   433      38.320 -62.253  51.514  1.00  0.00           O  
ATOM   3035  N   LEU   434      38.825 -61.271  48.623  1.00  0.00           N  
ATOM   3036  CA  LEU   434      38.560 -59.909  48.201  1.00  0.00           C  
ATOM   3037  C   LEU   434      37.104 -59.614  48.510  1.00  0.00           C  
ATOM   3038  O   LEU   434      36.215 -60.284  47.991  1.00  0.00           O  
ATOM   3039  CB  LEU   434      38.820 -59.764  46.704  1.00  0.00           C  
ATOM   3040  CG  LEU   434      38.658 -58.382  46.068  1.00  0.00           C  
ATOM   3041  CD1 LEU   434      39.613 -57.364  46.674  1.00  0.00           C  
ATOM   3042  CD2 LEU   434      38.867 -58.469  44.568  1.00  0.00           C  
ATOM   3043  N   THR   435      36.851 -58.630  49.365  1.00  0.00           N  
ATOM   3044  CA  THR   435      35.477 -58.285  49.727  1.00  0.00           C  
ATOM   3045  C   THR   435      35.202 -56.814  49.495  1.00  0.00           C  
ATOM   3046  O   THR   435      36.095 -56.065  49.095  1.00  0.00           O  
ATOM   3047  CB  THR   435      35.186 -58.595  51.191  1.00  0.00           C  
ATOM   3048  OG1 THR   435      36.093 -57.850  52.014  1.00  0.00           O  
ATOM   3049  CG2 THR   435      35.367 -60.077  51.460  1.00  0.00           C  
ATOM   3050  N   GLY   436      33.958 -56.408  49.739  1.00  0.00           N  
ATOM   3051  CA  GLY   436      33.563 -55.018  49.608  1.00  0.00           C  
ATOM   3052  C   GLY   436      32.309 -54.797  48.787  1.00  0.00           C  
ATOM   3053  O   GLY   436      31.633 -55.741  48.396  1.00  0.00           O  
ATOM   3054  N   ASN   437      31.999 -53.533  48.524  1.00  0.00           N  
ATOM   3055  CA  ASN   437      30.835 -53.178  47.733  1.00  0.00           C  
ATOM   3056  C   ASN   437      31.265 -52.749  46.350  1.00  0.00           C  
ATOM   3057  O   ASN   437      30.510 -52.100  45.619  1.00  0.00           O  
ATOM   3058  CB  ASN   437      30.055 -52.044  48.406  1.00  0.00           C  
ATOM   3059  CG  ASN   437      29.910 -52.252  49.902  1.00  0.00           C  
ATOM   3060  OD1 ASN   437      30.476 -51.499  50.696  1.00  0.00           O  
ATOM   3061  ND2 ASN   437      29.165 -53.289  50.296  1.00  0.00           N  
ATOM   3062  N   GLY   438      32.495 -53.103  45.998  1.00  0.00           N  
ATOM   3063  CA  GLY   438      33.023 -52.778  44.690  1.00  0.00           C  
ATOM   3064  C   GLY   438      32.486 -53.687  43.604  1.00  0.00           C  
ATOM   3065  O   GLY   438      31.805 -54.684  43.872  1.00  0.00           O  
ATOM   3066  N   SER   439      32.797 -53.343  42.363  1.00  0.00           N  
ATOM   3067  CA  SER   439      32.391 -54.175  41.244  1.00  0.00           C  
ATOM   3068  C   SER   439      33.584 -54.543  40.361  1.00  0.00           C  
ATOM   3069  O   SER   439      34.565 -53.795  40.278  1.00  0.00           O  
ATOM   3070  CB  SER   439      31.300 -53.478  40.425  1.00  0.00           C  
ATOM   3071  OG  SER   439      31.789 -52.293  39.824  1.00  0.00           O  
ATOM   3072  N   VAL   440      33.494 -55.706  39.717  1.00  0.00           N  
ATOM   3073  CA  VAL   440      34.479 -56.127  38.727  1.00  0.00           C  
ATOM   3074  C   VAL   440      33.921 -55.922  37.316  1.00  0.00           C  
ATOM   3075  O   VAL   440      32.764 -56.261  37.051  1.00  0.00           O  
ATOM   3076  CB  VAL   440      34.850 -57.603  38.902  1.00  0.00           C  
ATOM   3077  CG1 VAL   440      36.064 -57.940  38.048  1.00  0.00           C  
ATOM   3078  CG2 VAL   440      35.102 -57.930  40.375  1.00  0.00           C  
ATOM   3079  N   GLU   441      34.729 -55.357  36.420  1.00  0.00           N  
ATOM   3080  CA  GLU   441      34.331 -55.169  35.022  1.00  0.00           C  
ATOM   3081  C   GLU   441      35.203 -56.046  34.131  1.00  0.00           C  
ATOM   3082  O   GLU   441      36.433 -56.006  34.231  1.00  0.00           O  
ATOM   3083  CB  GLU   441      34.518 -53.717  34.583  1.00  0.00           C  
ATOM   3084  CG  GLU   441      34.093 -52.675  35.599  1.00  0.00           C  
ATOM   3085  CD  GLU   441      32.633 -52.297  35.477  1.00  0.00           C  
ATOM   3086  OE1 GLU   441      32.108 -52.314  34.336  1.00  0.00           O  
ATOM   3087  OE2 GLU   441      32.016 -51.985  36.522  1.00  0.00           O  
ATOM   3088  N   LYS   442      34.577 -56.835  33.263  1.00  0.00           N  
ATOM   3089  CA  LYS   442      35.329 -57.674  32.336  1.00  0.00           C  
ATOM   3090  C   LYS   442      34.972 -57.368  30.886  1.00  0.00           C  
ATOM   3091  O   LYS   442      33.837 -57.565  30.450  1.00  0.00           O  
ATOM   3092  CB  LYS   442      35.122 -59.160  32.639  1.00  0.00           C  
ATOM   3093  CG  LYS   442      35.706 -60.093  31.580  1.00  0.00           C  
ATOM   3094  CD  LYS   442      37.205 -59.883  31.394  1.00  0.00           C  
ATOM   3095  CE  LYS   442      37.796 -60.842  30.347  1.00  0.00           C  
ATOM   3096  NZ  LYS   442      37.492 -60.443  28.934  1.00  0.00           N  
ATOM   3097  N   SER   443      35.954 -56.874  30.148  1.00  0.00           N  
ATOM   3098  CA  SER   443      35.786 -56.600  28.734  1.00  0.00           C  
ATOM   3099  C   SER   443      36.990 -57.139  27.980  1.00  0.00           C  
ATOM   3100  O   SER   443      37.877 -57.764  28.573  1.00  0.00           O  
ATOM   3101  CB  SER   443      35.602 -55.099  28.486  1.00  0.00           C  
ATOM   3102  OG  SER   443      36.643 -54.352  29.085  1.00  0.00           O  
ATOM   3103  N   GLY   444      37.020 -56.915  26.673  1.00  0.00           N  
ATOM   3104  CA  GLY   444      38.021 -57.547  25.831  1.00  0.00           C  
ATOM   3105  C   GLY   444      37.777 -59.044  25.683  1.00  0.00           C  
ATOM   3106  O   GLY   444      36.997 -59.644  26.435  1.00  0.00           O  
ATOM   3107  N   SER   445      38.466 -59.655  24.723  1.00  0.00           N  
ATOM   3108  CA  SER   445      38.241 -61.058  24.378  1.00  0.00           C  
ATOM   3109  C   SER   445      39.003 -62.052  25.265  1.00  0.00           C  
ATOM   3110  O   SER   445      38.888 -63.269  25.095  1.00  0.00           O  
ATOM   3111  CB  SER   445      38.591 -61.291  22.908  1.00  0.00           C  
ATOM   3112  OG  SER   445      39.944 -60.949  22.645  1.00  0.00           O  
ATOM   3113  N   GLY   446      39.771 -61.539  26.215  1.00  0.00           N  
ATOM   3114  CA  GLY   446      40.575 -62.392  27.067  1.00  0.00           C  
ATOM   3115  C   GLY   446      39.776 -63.113  28.135  1.00  0.00           C  
ATOM   3116  O   GLY   446      38.554 -63.034  28.187  1.00  0.00           O  
ATOM   3117  N   THR   447      40.483 -63.820  29.004  1.00  0.00           N  
ATOM   3118  CA  THR   447      39.846 -64.570  30.065  1.00  0.00           C  
ATOM   3119  C   THR   447      40.296 -64.069  31.428  1.00  0.00           C  
ATOM   3120  O   THR   447      41.491 -63.976  31.699  1.00  0.00           O  
ATOM   3121  CB  THR   447      40.184 -66.057  29.951  1.00  0.00           C  
ATOM   3122  OG1 THR   447      39.705 -66.552  28.698  1.00  0.00           O  
ATOM   3123  CG2 THR   447      39.558 -66.843  31.092  1.00  0.00           C  
ATOM   3124  N   LEU   448      39.329 -63.735  32.276  1.00  0.00           N  
ATOM   3125  CA  LEU   448      39.609 -63.459  33.669  1.00  0.00           C  
ATOM   3126  C   LEU   448      39.391 -64.737  34.440  1.00  0.00           C  
ATOM   3127  O   LEU   448      38.280 -65.239  34.507  1.00  0.00           O  
ATOM   3128  CB  LEU   448      38.690 -62.365  34.210  1.00  0.00           C  
ATOM   3129  CG  LEU   448      38.718 -62.135  35.725  1.00  0.00           C  
ATOM   3130  CD1 LEU   448      40.129 -61.889  36.220  1.00  0.00           C  
ATOM   3131  CD2 LEU   448      37.824 -60.963  36.093  1.00  0.00           C  
ATOM   3132  N   THR   449      40.463 -65.275  35.002  1.00  0.00           N  
ATOM   3133  CA  THR   449      40.368 -66.442  35.858  1.00  0.00           C  
ATOM   3134  C   THR   449      40.398 -66.001  37.309  1.00  0.00           C  
ATOM   3135  O   THR   449      41.283 -65.257  37.719  1.00  0.00           O  
ATOM   3136  CB  THR   449      41.557 -67.410  35.657  1.00  0.00           C  
ATOM   3137  OG1 THR   449      41.624 -67.839  34.292  1.00  0.00           O  
ATOM   3138  CG2 THR   449      41.426 -68.631  36.589  1.00  0.00           C  
ATOM   3139  N   VAL   450      39.427 -66.461  38.083  1.00  0.00           N  
ATOM   3140  CA  VAL   450      39.466 -66.296  39.523  1.00  0.00           C  
ATOM   3141  C   VAL   450      39.727 -67.674  40.120  1.00  0.00           C  
ATOM   3142  O   VAL   450      38.944 -68.597  39.914  1.00  0.00           O  
ATOM   3143  CB  VAL   450      38.139 -65.740  40.051  1.00  0.00           C  
ATOM   3144  CG1 VAL   450      38.172 -65.625  41.563  1.00  0.00           C  
ATOM   3145  CG2 VAL   450      37.846 -64.395  39.412  1.00  0.00           C  
ATOM   3146  N   SER   451      40.833 -67.824  40.840  1.00  0.00           N  
ATOM   3147  CA  SER   451      41.214 -69.138  41.351  1.00  0.00           C  
ATOM   3148  C   SER   451      41.487 -69.161  42.852  1.00  0.00           C  
ATOM   3149  O   SER   451      42.363 -68.448  43.344  1.00  0.00           O  
ATOM   3150  CB  SER   451      42.433 -69.672  40.594  1.00  0.00           C  
ATOM   3151  OG  SER   451      42.918 -70.867  41.185  1.00  0.00           O  
ATOM   3152  N   ASN   452      40.733 -69.993  43.566  1.00  0.00           N  
ATOM   3153  CA  ASN   452      40.941 -70.205  44.993  1.00  0.00           C  
ATOM   3154  C   ASN   452      40.879 -68.896  45.786  1.00  0.00           C  
ATOM   3155  O   ASN   452      41.744 -68.592  46.594  1.00  0.00           O  
ATOM   3156  CB  ASN   452      42.255 -70.953  45.239  1.00  0.00           C  
ATOM   3157  CG  ASN   452      42.416 -71.400  46.690  1.00  0.00           C  
ATOM   3158  OD1 ASN   452      41.434 -71.556  47.423  1.00  0.00           O  
ATOM   3159  ND2 ASN   452      43.662 -71.599  47.112  1.00  0.00           N  
ATOM   3160  N   THR   453      39.831 -68.129  45.532  1.00  0.00           N  
ATOM   3161  CA  THR   453      39.619 -66.848  46.179  1.00  0.00           C  
ATOM   3162  C   THR   453      38.225 -66.815  46.797  1.00  0.00           C  
ATOM   3163  O   THR   453      37.296 -67.429  46.288  1.00  0.00           O  
ATOM   3164  CB  THR   453      39.721 -65.710  45.145  1.00  0.00           C  
ATOM   3165  OG1 THR   453      40.971 -65.808  44.453  1.00  0.00           O  
ATOM   3166  CG2 THR   453      39.621 -64.354  45.815  1.00  0.00           C  
ATOM   3167  N   THR   454      38.078 -66.115  47.910  1.00  0.00           N  
ATOM   3168  CA  THR   454      36.752 -65.754  48.349  1.00  0.00           C  
ATOM   3169  C   THR   454      36.485 -64.370  47.784  1.00  0.00           C  
ATOM   3170  O   THR   454      37.079 -63.393  48.219  1.00  0.00           O  
ATOM   3171  CB  THR   454      36.627 -65.768  49.875  1.00  0.00           C  
ATOM   3172  OG1 THR   454      36.748 -67.119  50.342  1.00  0.00           O  
ATOM   3173  CG2 THR   454      35.275 -65.220  50.295  1.00  0.00           C  
ATOM   3174  N   LEU   455      35.608 -64.300  46.790  1.00  0.00           N  
ATOM   3175  CA  LEU   455      35.304 -63.042  46.125  1.00  0.00           C  
ATOM   3176  C   LEU   455      33.891 -62.544  46.434  1.00  0.00           C  
ATOM   3177  O   LEU   455      32.902 -63.128  45.997  1.00  0.00           O  
ATOM   3178  CB  LEU   455      35.491 -63.186  44.618  1.00  0.00           C  
ATOM   3179  CG  LEU   455      35.143 -61.928  43.838  1.00  0.00           C  
ATOM   3180  CD1 LEU   455      36.067 -60.801  44.241  1.00  0.00           C  
ATOM   3181  CD2 LEU   455      35.245 -62.195  42.355  1.00  0.00           C  
ATOM   3182  N   THR   456      33.804 -61.461  47.198  1.00  0.00           N  
ATOM   3183  CA  THR   456      32.526 -60.856  47.513  1.00  0.00           C  
ATOM   3184  C   THR   456      32.491 -59.432  46.999  1.00  0.00           C  
ATOM   3185  O   THR   456      33.200 -58.558  47.492  1.00  0.00           O  
ATOM   3186  CB  THR   456      32.271 -60.839  49.008  1.00  0.00           C  
ATOM   3187  OG1 THR   456      32.417 -62.165  49.529  1.00  0.00           O  
ATOM   3188  CG2 THR   456      30.864 -60.329  49.282  1.00  0.00           C  
ATOM   3189  N   GLN   457      31.669 -59.207  45.988  1.00  0.00           N  
ATOM   3190  CA  GLN   457      31.580 -57.910  45.345  1.00  0.00           C  
ATOM   3191  C   GLN   457      30.122 -57.643  45.066  1.00  0.00           C  
ATOM   3192  O   GLN   457      29.297 -58.558  45.123  1.00  0.00           O  
ATOM   3193  CB  GLN   457      32.368 -57.902  44.034  1.00  0.00           C  
ATOM   3194  CG  GLN   457      33.879 -58.021  44.205  1.00  0.00           C  
ATOM   3195  CD  GLN   457      34.505 -56.765  44.796  1.00  0.00           C  
ATOM   3196  OE1 GLN   457      34.939 -55.872  44.063  1.00  0.00           O  
ATOM   3197  NE2 GLN   457      34.546 -56.689  46.128  1.00  0.00           N  
ATOM   3198  N   LYS   458      29.800 -56.392  44.770  1.00  0.00           N  
ATOM   3199  CA  LYS   458      28.419 -56.020  44.539  1.00  0.00           C  
ATOM   3200  C   LYS   458      27.948 -56.621  43.227  1.00  0.00           C  
ATOM   3201  O   LYS   458      26.852 -57.165  43.138  1.00  0.00           O  
ATOM   3202  CB  LYS   458      28.274 -54.507  44.489  1.00  0.00           C  
ATOM   3203  CG  LYS   458      26.831 -54.042  44.356  1.00  0.00           C  
ATOM   3204  CD  LYS   458      26.748 -52.676  43.676  1.00  0.00           C  
ATOM   3205  CE  LYS   458      25.362 -52.050  43.816  1.00  0.00           C  
ATOM   3206  NZ  LYS   458      25.031 -51.734  45.238  1.00  0.00           N  
ATOM   3207  N   ALA   459      28.794 -56.528  42.211  1.00  0.00           N  
ATOM   3208  CA  ALA   459      28.430 -56.987  40.884  1.00  0.00           C  
ATOM   3209  C   ALA   459      29.676 -57.293  40.081  1.00  0.00           C  
ATOM   3210  O   ALA   459      30.703 -56.641  40.245  1.00  0.00           O  
ATOM   3211  CB  ALA   459      27.596 -55.928  40.163  1.00  0.00           C  
ATOM   3212  N   VAL   460      29.582 -58.290  39.212  1.00  0.00           N  
ATOM   3213  CA  VAL   460      30.610 -58.513  38.217  1.00  0.00           C  
ATOM   3214  C   VAL   460      30.000 -58.214  36.859  1.00  0.00           C  
ATOM   3215  O   VAL   460      29.114 -58.923  36.411  1.00  0.00           O  
ATOM   3216  CB  VAL   460      31.104 -59.959  38.248  1.00  0.00           C  
ATOM   3217  CG1 VAL   460      32.155 -60.188  37.159  1.00  0.00           C  
ATOM   3218  CG2 VAL   460      31.663 -60.286  39.619  1.00  0.00           C  
ATOM   3219  N   ASN   461      30.448 -57.145  36.215  1.00  0.00           N  
ATOM   3220  CA  ASN   461      29.942 -56.822  34.893  1.00  0.00           C  
ATOM   3221  C   ASN   461      30.709 -57.577  33.820  1.00  0.00           C  
ATOM   3222  O   ASN   461      31.772 -57.138  33.373  1.00  0.00           O  
ATOM   3223  CB  ASN   461      30.001 -55.315  34.629  1.00  0.00           C  
ATOM   3224  CG  ASN   461      29.125 -54.522  35.579  1.00  0.00           C  
ATOM   3225  OD1 ASN   461      27.895 -54.610  35.532  1.00  0.00           O  
ATOM   3226  ND2 ASN   461      29.752 -53.733  36.440  1.00  0.00           N  
ATOM   3227  N   LEU   462      30.167 -58.720  33.415  1.00  0.00           N  
ATOM   3228  CA  LEU   462      30.769 -59.531  32.367  1.00  0.00           C  
ATOM   3229  C   LEU   462      30.329 -59.026  31.003  1.00  0.00           C  
ATOM   3230  O   LEU   462      29.290 -59.437  30.495  1.00  0.00           O  
ATOM   3231  CB  LEU   462      30.367 -60.991  32.554  1.00  0.00           C  
ATOM   3232  CG  LEU   462      30.910 -62.030  31.581  1.00  0.00           C  
ATOM   3233  CD1 LEU   462      32.390 -61.817  31.361  1.00  0.00           C  
ATOM   3234  CD2 LEU   462      30.647 -63.423  32.122  1.00  0.00           C  
ATOM   3235  N   ASN   463      31.124 -58.139  30.410  1.00  0.00           N  
ATOM   3236  CA  ASN   463      30.733 -57.470  29.169  1.00  0.00           C  
ATOM   3237  C   ASN   463      31.253 -58.127  27.910  1.00  0.00           C  
ATOM   3238  O   ASN   463      30.599 -58.067  26.872  1.00  0.00           O  
ATOM   3239  CB  ASN   463      31.155 -55.998  29.176  1.00  0.00           C  
ATOM   3240  CG  ASN   463      30.602 -55.243  30.364  1.00  0.00           C  
ATOM   3241  OD1 ASN   463      29.606 -55.654  30.963  1.00  0.00           O  
ATOM   3242  ND2 ASN   463      31.249 -54.138  30.722  1.00  0.00           N  
ATOM   3243  N   GLU   464      32.435 -58.738  27.996  1.00  0.00           N  
ATOM   3244  CA  GLU   464      33.036 -59.425  26.852  1.00  0.00           C  
ATOM   3245  C   GLU   464      33.988 -60.519  27.320  1.00  0.00           C  
ATOM   3246  O   GLU   464      34.559 -60.436  28.411  1.00  0.00           O  
ATOM   3247  CB  GLU   464      33.751 -58.433  25.924  1.00  0.00           C  
ATOM   3248  CG  GLU   464      34.183 -59.019  24.574  1.00  0.00           C  
ATOM   3249  CD  GLU   464      33.005 -59.436  23.676  1.00  0.00           C  
ATOM   3250  OE1 GLU   464      33.226 -60.263  22.761  1.00  0.00           O  
ATOM   3251  OE2 GLU   464      31.865 -58.941  23.868  1.00  0.00           O  
ATOM   3252  N   GLY   465      34.140 -61.560  26.511  1.00  0.00           N  
ATOM   3253  CA  GLY   465      35.109 -62.596  26.805  1.00  0.00           C  
ATOM   3254  C   GLY   465      34.700 -63.516  27.927  1.00  0.00           C  
ATOM   3255  O   GLY   465      33.528 -63.596  28.265  1.00  0.00           O  
ATOM   3256  N   THR   466      35.682 -64.200  28.510  1.00  0.00           N  
ATOM   3257  CA  THR   466      35.431 -65.302  29.433  1.00  0.00           C  
ATOM   3258  C   THR   466      35.752 -64.982  30.894  1.00  0.00           C  
ATOM   3259  O   THR   466      36.801 -64.425  31.205  1.00  0.00           O  
ATOM   3260  CB  THR   466      36.276 -66.527  29.036  1.00  0.00           C  
ATOM   3261  OG1 THR   466      35.918 -66.941  27.713  1.00  0.00           O  
ATOM   3262  CG2 THR   466      36.071 -67.687  30.018  1.00  0.00           C  
ATOM   3263  N   LEU   467      34.845 -65.353  31.787  1.00  0.00           N  
ATOM   3264  CA  LEU   467      35.114 -65.290  33.211  1.00  0.00           C  
ATOM   3265  C   LEU   467      35.111 -66.705  33.733  1.00  0.00           C  
ATOM   3266  O   LEU   467      34.115 -67.418  33.603  1.00  0.00           O  
ATOM   3267  CB  LEU   467      34.039 -64.472  33.927  1.00  0.00           C  
ATOM   3268  CG  LEU   467      34.136 -64.475  35.453  1.00  0.00           C  
ATOM   3269  CD1 LEU   467      35.479 -63.919  35.901  1.00  0.00           C  
ATOM   3270  CD2 LEU   467      32.997 -63.684  36.074  1.00  0.00           C  
ATOM   3271  N   THR   468      36.228 -67.128  34.308  1.00  0.00           N  
ATOM   3272  CA  THR   468      36.324 -68.481  34.840  1.00  0.00           C  
ATOM   3273  C   THR   468      36.480 -68.424  36.345  1.00  0.00           C  
ATOM   3274  O   THR   468      37.361 -67.740  36.864  1.00  0.00           O  
ATOM   3275  CB  THR   468      37.492 -69.258  34.212  1.00  0.00           C  
ATOM   3276  OG1 THR   468      37.215 -69.494  32.826  1.00  0.00           O  
ATOM   3277  CG2 THR   468      37.694 -70.589  34.915  1.00  0.00           C  
ATOM   3278  N   LEU   469      35.607 -69.126  37.050  1.00  0.00           N  
ATOM   3279  CA  LEU   469      35.645 -69.118  38.497  1.00  0.00           C  
ATOM   3280  C   LEU   469      36.032 -70.504  38.973  1.00  0.00           C  
ATOM   3281  O   LEU   469      35.196 -71.402  39.050  1.00  0.00           O  
ATOM   3282  CB  LEU   469      34.288 -68.720  39.065  1.00  0.00           C  
ATOM   3283  CG  LEU   469      33.711 -67.412  38.537  1.00  0.00           C  
ATOM   3284  CD1 LEU   469      32.348 -67.152  39.156  1.00  0.00           C  
ATOM   3285  CD2 LEU   469      34.645 -66.264  38.835  1.00  0.00           C  
ATOM   3286  N   ASN   470      37.311 -70.674  39.281  1.00  0.00           N  
ATOM   3287  CA  ASN   470      37.826 -71.972  39.682  1.00  0.00           C  
ATOM   3288  C   ASN   470      38.069 -72.023  41.187  1.00  0.00           C  
ATOM   3289  O   ASN   470      38.604 -71.069  41.763  1.00  0.00           O  
ATOM   3290  CB  ASN   470      39.101 -72.288  38.895  1.00  0.00           C  
ATOM   3291  CG  ASN   470      39.720 -73.604  39.297  1.00  0.00           C  
ATOM   3292  OD1 ASN   470      39.146 -74.670  39.072  1.00  0.00           O  
ATOM   3293  ND2 ASN   470      40.905 -73.540  39.890  1.00  0.00           N  
ATOM   3294  N   ASP   471      37.644 -73.124  41.812  1.00  0.00           N  
ATOM   3295  CA  ASP   471      37.819 -73.354  43.251  1.00  0.00           C  
ATOM   3296  C   ASP   471      37.564 -72.124  44.133  1.00  0.00           C  
ATOM   3297  O   ASP   471      38.277 -71.899  45.111  1.00  0.00           O  
ATOM   3298  CB  ASP   471      39.223 -73.903  43.532  1.00  0.00           C  
ATOM   3299  CG  ASP   471      39.446 -75.280  42.935  1.00  0.00           C  
ATOM   3300  OD1 ASP   471      38.452 -75.999  42.703  1.00  0.00           O  
ATOM   3301  OD2 ASP   471      40.619 -75.657  42.708  1.00  0.00           O  
ATOM   3302  N   SER   472      36.558 -71.328  43.786  1.00  0.00           N  
ATOM   3303  CA  SER   472      36.298 -70.077  44.504  1.00  0.00           C  
ATOM   3304  C   SER   472      34.910 -69.985  45.134  1.00  0.00           C  
ATOM   3305  O   SER   472      33.936 -70.516  44.613  1.00  0.00           O  
ATOM   3306  CB  SER   472      36.503 -68.882  43.574  1.00  0.00           C  
ATOM   3307  OG  SER   472      37.832 -68.855  43.082  1.00  0.00           O  
ATOM   3308  N   THR   473      34.828 -69.298  46.261  1.00  0.00           N  
ATOM   3309  CA  THR   473      33.546 -68.992  46.867  1.00  0.00           C  
ATOM   3310  C   THR   473      33.173 -67.573  46.488  1.00  0.00           C  
ATOM   3311  O   THR   473      33.705 -66.611  47.047  1.00  0.00           O  
ATOM   3312  CB  THR   473      33.615 -69.097  48.390  1.00  0.00           C  
ATOM   3313  OG1 THR   473      33.919 -70.444  48.760  1.00  0.00           O  
ATOM   3314  CG2 THR   473      32.298 -68.696  49.014  1.00  0.00           C  
ATOM   3315  N   VAL   474      32.258 -67.441  45.537  1.00  0.00           N  
ATOM   3316  CA  VAL   474      31.921 -66.138  44.986  1.00  0.00           C  
ATOM   3317  C   VAL   474      30.528 -65.688  45.393  1.00  0.00           C  
ATOM   3318  O   VAL   474      29.578 -66.458  45.327  1.00  0.00           O  
ATOM   3319  CB  VAL   474      32.007 -66.168  43.462  1.00  0.00           C  
ATOM   3320  CG1 VAL   474      31.728 -64.786  42.880  1.00  0.00           C  
ATOM   3321  CG2 VAL   474      33.371 -66.680  43.038  1.00  0.00           C  
ATOM   3322  N   THR   475      30.418 -64.430  45.802  1.00  0.00           N  
ATOM   3323  CA  THR   475      29.165 -63.866  46.282  1.00  0.00           C  
ATOM   3324  C   THR   475      28.929 -62.498  45.630  1.00  0.00           C  
ATOM   3325  O   THR   475      29.469 -61.478  46.074  1.00  0.00           O  
ATOM   3326  CB  THR   475      29.163 -63.744  47.832  1.00  0.00           C  
ATOM   3327  OG1 THR   475      29.430 -65.025  48.436  1.00  0.00           O  
ATOM   3328  CG2 THR   475      27.821 -63.220  48.327  1.00  0.00           C  
ATOM   3329  N   THR   476      28.115 -62.480  44.577  1.00  0.00           N  
ATOM   3330  CA  THR   476      27.963 -61.296  43.735  1.00  0.00           C  
ATOM   3331  C   THR   476      26.806 -61.505  42.765  1.00  0.00           C  
ATOM   3332  O   THR   476      26.197 -62.575  42.729  1.00  0.00           O  
ATOM   3333  CB  THR   476      29.251 -61.051  42.901  1.00  0.00           C  
ATOM   3334  OG1 THR   476      29.138 -59.836  42.153  1.00  0.00           O  
ATOM   3335  CG2 THR   476      29.475 -62.196  41.927  1.00  0.00           C  
ATOM   3336  N   ASP   477      26.507 -60.477  41.980  1.00  0.00           N  
ATOM   3337  CA  ASP   477      25.566 -60.588  40.877  1.00  0.00           C  
ATOM   3338  C   ASP   477      26.338 -60.534  39.576  1.00  0.00           C  
ATOM   3339  O   ASP   477      26.812 -59.467  39.177  1.00  0.00           O  
ATOM   3340  CB  ASP   477      24.560 -59.431  40.893  1.00  0.00           C  
ATOM   3341  CG  ASP   477      23.430 -59.652  41.870  1.00  0.00           C  
ATOM   3342  OD1 ASP   477      23.456 -60.678  42.594  1.00  0.00           O  
ATOM   3343  OD2 ASP   477      22.520 -58.793  41.916  1.00  0.00           O  
ATOM   3344  N   VAL   478      26.475 -61.670  38.905  1.00  0.00           N  
ATOM   3345  CA  VAL   478      27.105 -61.649  37.595  1.00  0.00           C  
ATOM   3346  C   VAL   478      26.120 -61.114  36.565  1.00  0.00           C  
ATOM   3347  O   VAL   478      25.069 -61.699  36.341  1.00  0.00           O  
ATOM   3348  CB  VAL   478      27.606 -63.024  37.167  1.00  0.00           C  
ATOM   3349  CG1 VAL   478      28.398 -62.905  35.871  1.00  0.00           C  
ATOM   3350  CG2 VAL   478      28.462 -63.621  38.260  1.00  0.00           C  
ATOM   3351  N   ILE   479      26.468 -59.988  35.957  1.00  0.00           N  
ATOM   3352  CA  ILE   479      25.627 -59.356  34.969  1.00  0.00           C  
ATOM   3353  C   ILE   479      26.278 -59.481  33.597  1.00  0.00           C  
ATOM   3354  O   ILE   479      27.186 -58.716  33.260  1.00  0.00           O  
ATOM   3355  CB  ILE   479      25.407 -57.881  35.320  1.00  0.00           C  
ATOM   3356  CG1 ILE   479      24.851 -57.771  36.738  1.00  0.00           C  
ATOM   3357  CG2 ILE   479      24.483 -57.198  34.302  1.00  0.00           C  
ATOM   3358  CD1 ILE   479      24.787 -56.359  37.244  1.00  0.00           C  
ATOM   3359  N   ALA   480      25.800 -60.445  32.810  1.00  0.00           N  
ATOM   3360  CA  ALA   480      26.410 -60.783  31.519  1.00  0.00           C  
ATOM   3361  C   ALA   480      25.745 -60.145  30.305  1.00  0.00           C  
ATOM   3362  O   ALA   480      24.572 -59.771  30.329  1.00  0.00           O  
ATOM   3363  CB  ALA   480      26.475 -62.295  31.336  1.00  0.00           C  
ATOM   3364  N   GLN   481      26.523 -60.037  29.238  1.00  0.00           N  
ATOM   3365  CA  GLN   481      26.044 -59.514  27.976  1.00  0.00           C  
ATOM   3366  C   GLN   481      26.493 -60.453  26.878  1.00  0.00           C  
ATOM   3367  O   GLN   481      27.289 -61.364  27.120  1.00  0.00           O  
ATOM   3368  CB  GLN   481      26.635 -58.140  27.720  1.00  0.00           C  
ATOM   3369  CG  GLN   481      26.305 -57.112  28.770  1.00  0.00           C  
ATOM   3370  CD  GLN   481      27.122 -55.861  28.590  1.00  0.00           C  
ATOM   3371  OE1 GLN   481      27.284 -55.072  29.521  1.00  0.00           O  
ATOM   3372  NE2 GLN   481      27.651 -55.670  27.384  1.00  0.00           N  
ATOM   3373  N   ARG   482      25.996 -60.224  25.667  1.00  0.00           N  
ATOM   3374  CA  ARG   482      26.366 -61.063  24.539  1.00  0.00           C  
ATOM   3375  C   ARG   482      27.876 -60.997  24.295  1.00  0.00           C  
ATOM   3376  O   ARG   482      28.526 -59.999  24.608  1.00  0.00           O  
ATOM   3377  CB  ARG   482      25.604 -60.630  23.290  1.00  0.00           C  
ATOM   3378  CG  ARG   482      25.996 -59.264  22.770  1.00  0.00           C  
ATOM   3379  CD  ARG   482      24.797 -58.514  22.215  1.00  0.00           C  
ATOM   3380  NE  ARG   482      25.186 -57.511  21.228  1.00  0.00           N  
ATOM   3381  CZ  ARG   482      24.335 -56.671  20.648  1.00  0.00           C  
ATOM   3382  NH1 ARG   482      23.045 -56.713  20.972  1.00  0.00           N  
ATOM   3383  NH2 ARG   482      24.772 -55.789  19.752  1.00  0.00           N  
ATOM   3384  N   GLY   483      28.430 -62.067  23.746  1.00  0.00           N  
ATOM   3385  CA  GLY   483      29.849 -62.121  23.471  1.00  0.00           C  
ATOM   3386  C   GLY   483      30.651 -62.629  24.653  1.00  0.00           C  
ATOM   3387  O   GLY   483      31.859 -62.438  24.700  1.00  0.00           O  
ATOM   3388  N   THR   484      29.984 -63.289  25.598  1.00  0.00           N  
ATOM   3389  CA  THR   484      30.647 -63.741  26.812  1.00  0.00           C  
ATOM   3390  C   THR   484      30.439 -65.214  27.114  1.00  0.00           C  
ATOM   3391  O   THR   484      29.582 -65.874  26.533  1.00  0.00           O  
ATOM   3392  CB  THR   484      30.171 -62.963  28.048  1.00  0.00           C  
ATOM   3393  OG1 THR   484      28.763 -63.178  28.236  1.00  0.00           O  
ATOM   3394  CG2 THR   484      30.442 -61.487  27.879  1.00  0.00           C  
ATOM   3395  N   ALA   485      31.243 -65.706  28.046  1.00  0.00           N  
ATOM   3396  CA  ALA   485      31.135 -67.063  28.540  1.00  0.00           C  
ATOM   3397  C   ALA   485      31.497 -67.043  30.019  1.00  0.00           C  
ATOM   3398  O   ALA   485      32.432 -66.365  30.426  1.00  0.00           O  
ATOM   3399  CB  ALA   485      32.064 -67.986  27.767  1.00  0.00           C  
ATOM   3400  N   LEU   486      30.737 -67.764  30.824  1.00  0.00           N  
ATOM   3401  CA  LEU   486      31.006 -67.833  32.244  1.00  0.00           C  
ATOM   3402  C   LEU   486      31.206 -69.280  32.612  1.00  0.00           C  
ATOM   3403  O   LEU   486      30.317 -70.093  32.393  1.00  0.00           O  
ATOM   3404  CB  LEU   486      29.826 -67.274  33.039  1.00  0.00           C  
ATOM   3405  CG  LEU   486      29.921 -67.555  34.546  1.00  0.00           C  
ATOM   3406  CD1 LEU   486      31.086 -66.798  35.174  1.00  0.00           C  
ATOM   3407  CD2 LEU   486      28.622 -67.231  35.266  1.00  0.00           C  
ATOM   3408  N   LYS   487      32.366 -69.610  33.170  1.00  0.00           N  
ATOM   3409  CA  LYS   487      32.646 -70.986  33.561  1.00  0.00           C  
ATOM   3410  C   LYS   487      32.792 -71.136  35.070  1.00  0.00           C  
ATOM   3411  O   LYS   487      33.487 -70.358  35.722  1.00  0.00           O  
ATOM   3412  CB  LYS   487      33.912 -71.495  32.867  1.00  0.00           C  
ATOM   3413  CG  LYS   487      33.835 -71.494  31.354  1.00  0.00           C  
ATOM   3414  CD  LYS   487      35.161 -71.893  30.715  1.00  0.00           C  
ATOM   3415  CE  LYS   487      35.088 -71.701  29.202  1.00  0.00           C  
ATOM   3416  NZ  LYS   487      36.413 -71.822  28.532  1.00  0.00           N  
ATOM   3417  N   LEU   488      32.141 -72.150  35.619  1.00  0.00           N  
ATOM   3418  CA  LEU   488      32.300 -72.493  37.022  1.00  0.00           C  
ATOM   3419  C   LEU   488      32.988 -73.848  37.126  1.00  0.00           C  
ATOM   3420  O   LEU   488      32.402 -74.879  36.801  1.00  0.00           O  
ATOM   3421  CB  LEU   488      30.938 -72.530  37.720  1.00  0.00           C  
ATOM   3422  CG  LEU   488      30.318 -71.199  38.174  1.00  0.00           C  
ATOM   3423  CD1 LEU   488      30.037 -70.243  37.014  1.00  0.00           C  
ATOM   3424  CD2 LEU   488      29.053 -71.457  38.979  1.00  0.00           C  
ATOM   3425  N   THR   489      34.240 -73.852  37.560  1.00  0.00           N  
ATOM   3426  CA  THR   489      34.998 -75.093  37.607  1.00  0.00           C  
ATOM   3427  C   THR   489      35.488 -75.420  39.011  1.00  0.00           C  
ATOM   3428  O   THR   489      35.544 -74.559  39.888  1.00  0.00           O  
ATOM   3429  CB  THR   489      36.203 -75.044  36.659  1.00  0.00           C  
ATOM   3430  OG1 THR   489      37.124 -74.041  37.107  1.00  0.00           O  
ATOM   3431  CG2 THR   489      35.757 -74.710  35.246  1.00  0.00           C  
ATOM   3432  N   GLY   490      35.852 -76.678  39.215  1.00  0.00           N  
ATOM   3433  CA  GLY   490      36.309 -77.128  40.513  1.00  0.00           C  
ATOM   3434  C   GLY   490      35.247 -77.070  41.593  1.00  0.00           C  
ATOM   3435  O   GLY   490      34.102 -77.467  41.381  1.00  0.00           O  
ATOM   3436  N   SER   491      35.637 -76.561  42.758  1.00  0.00           N  
ATOM   3437  CA  SER   491      34.790 -76.566  43.941  1.00  0.00           C  
ATOM   3438  C   SER   491      34.051 -75.247  44.115  1.00  0.00           C  
ATOM   3439  O   SER   491      33.580 -74.932  45.204  1.00  0.00           O  
ATOM   3440  CB  SER   491      35.636 -76.857  45.181  1.00  0.00           C  
ATOM   3441  OG  SER   491      36.752 -75.981  45.255  1.00  0.00           O  
ATOM   3442  N   THR   492      33.948 -74.486  43.033  1.00  0.00           N  
ATOM   3443  CA  THR   492      33.309 -73.179  43.070  1.00  0.00           C  
ATOM   3444  C   THR   492      31.856 -73.214  43.545  1.00  0.00           C  
ATOM   3445  O   THR   492      31.067 -74.053  43.115  1.00  0.00           O  
ATOM   3446  CB  THR   492      33.361 -72.521  41.690  1.00  0.00           C  
ATOM   3447  OG1 THR   492      34.708 -72.148  41.408  1.00  0.00           O  
ATOM   3448  CG2 THR   492      32.489 -71.284  41.645  1.00  0.00           C  
ATOM   3449  N   VAL   493      31.517 -72.301  44.450  1.00  0.00           N  
ATOM   3450  CA  VAL   493      30.133 -72.057  44.822  1.00  0.00           C  
ATOM   3451  C   VAL   493      29.815 -70.604  44.517  1.00  0.00           C  
ATOM   3452  O   VAL   493      30.618 -69.722  44.804  1.00  0.00           O  
ATOM   3453  CB  VAL   493      29.886 -72.359  46.310  1.00  0.00           C  
ATOM   3454  CG1 VAL   493      28.477 -71.937  46.722  1.00  0.00           C  
ATOM   3455  CG2 VAL   493      30.101 -73.837  46.574  1.00  0.00           C  
ATOM   3456  N   LEU   494      28.658 -70.357  43.913  1.00  0.00           N  
ATOM   3457  CA  LEU   494      28.262 -68.998  43.580  1.00  0.00           C  
ATOM   3458  C   LEU   494      26.977 -68.592  44.287  1.00  0.00           C  
ATOM   3459  O   LEU   494      26.018 -69.352  44.353  1.00  0.00           O  
ATOM   3460  CB  LEU   494      28.092 -68.843  42.071  1.00  0.00           C  
ATOM   3461  CG  LEU   494      27.532 -67.523  41.528  1.00  0.00           C  
ATOM   3462  CD1 LEU   494      28.387 -66.336  41.935  1.00  0.00           C  
ATOM   3463  CD2 LEU   494      27.398 -67.564  40.008  1.00  0.00           C  
ATOM   3464  N   ASN   495      26.973 -67.376  44.816  1.00  0.00           N  
ATOM   3465  CA  ASN   495      25.788 -66.778  45.425  1.00  0.00           C  
ATOM   3466  C   ASN   495      25.557 -65.367  44.888  1.00  0.00           C  
ATOM   3467  O   ASN   495      26.405 -64.500  45.042  1.00  0.00           O  
ATOM   3468  CB  ASN   495      25.952 -66.707  46.939  1.00  0.00           C  
ATOM   3469  CG  ASN   495      26.620 -67.952  47.519  1.00  0.00           C  
ATOM   3470  OD1 ASN   495      25.983 -68.992  47.688  1.00  0.00           O  
ATOM   3471  ND2 ASN   495      27.911 -67.842  47.833  1.00  0.00           N  
ATOM   3472  N   GLY   496      24.413 -65.137  44.258  1.00  0.00           N  
ATOM   3473  CA  GLY   496      23.418 -66.175  44.117  1.00  0.00           C  
ATOM   3474  C   GLY   496      22.827 -66.332  42.727  1.00  0.00           C  
ATOM   3475  O   GLY   496      22.184 -67.353  42.451  1.00  0.00           O  
ATOM   3476  N   ALA   497      23.016 -65.338  41.860  1.00  0.00           N  
ATOM   3477  CA  ALA   497      22.344 -65.350  40.561  1.00  0.00           C  
ATOM   3478  C   ALA   497      23.044 -64.546  39.469  1.00  0.00           C  
ATOM   3479  O   ALA   497      23.995 -63.805  39.729  1.00  0.00           O  
ATOM   3480  CB  ALA   497      20.894 -64.892  40.706  1.00  0.00           C  
ATOM   3481  N   ILE   498      22.542 -64.705  38.246  1.00  0.00           N  
ATOM   3482  CA  ILE   498      23.114 -64.090  37.057  1.00  0.00           C  
ATOM   3483  C   ILE   498      22.034 -63.394  36.238  1.00  0.00           C  
ATOM   3484  O   ILE   498      21.026 -64.002  35.882  1.00  0.00           O  
ATOM   3485  CB  ILE   498      23.774 -65.147  36.158  1.00  0.00           C  
ATOM   3486  CG1 ILE   498      24.901 -65.862  36.903  1.00  0.00           C  
ATOM   3487  CG2 ILE   498      24.282 -64.513  34.875  1.00  0.00           C  
ATOM   3488  CD1 ILE   498      25.219 -67.233  36.350  1.00  0.00           C  
ATOM   3489  N   ASP   499      22.238 -62.112  35.954  1.00  0.00           N  
ATOM   3490  CA  ASP   499      21.301 -61.356  35.138  1.00  0.00           C  
ATOM   3491  C   ASP   499      22.028 -60.841  33.902  1.00  0.00           C  
ATOM   3492  O   ASP   499      23.147 -61.267  33.609  1.00  0.00           O  
ATOM   3493  CB  ASP   499      20.721 -60.170  35.908  1.00  0.00           C  
ATOM   3494  CG  ASP   499      19.751 -60.584  37.004  1.00  0.00           C  
ATOM   3495  OD1 ASP   499      19.294 -61.747  37.010  1.00  0.00           O  
ATOM   3496  OD2 ASP   499      19.432 -59.726  37.858  1.00  0.00           O  
ATOM   3497  OXT ASP   499      21.528 -59.978  33.173  1.00  0.00           O  
END
