# Supplementary material for: Differential homotypic and heterotypic interactions of antigen 43 (Ag43) variants in autotransporter-mediated bacterial autoaggregation
Source: Sci Rep. 2019 Jul 31;9:11100. doi: 10.1038/s41598-019-47608-4 (PMC6668479; doi:10.1038/s41598-019-47608-4)
Supplement: Supplementary file 4 — Figure S2 [file 41598_2019_47608_MOESM4_ESM.zip › Figure_S2/Ag43-C4-PT_UPI0001E6D993.pdb]

ATOM      1  N   ALA     1     -84.371 126.515  47.764  1.00  0.00           N  
ATOM      2  CA  ALA     1     -85.231 126.232  46.615  1.00  0.00           C  
ATOM      3  C   ALA     1     -85.588 124.743  46.523  1.00  0.00           C  
ATOM      4  O   ALA     1     -84.731 123.872  46.718  1.00  0.00           O  
ATOM      5  CB  ALA     1     -84.571 126.712  45.325  1.00  0.00           C  
ATOM      6  N   ASP     2     -86.858 124.461  46.233  1.00  0.00           N  
ATOM      7  CA  ASP     2     -87.364 123.085  46.182  1.00  0.00           C  
ATOM      8  C   ASP     2     -88.137 122.786  44.893  1.00  0.00           C  
ATOM      9  O   ASP     2     -89.366 122.797  44.895  1.00  0.00           O  
ATOM     10  CB  ASP     2     -88.263 122.798  47.396  1.00  0.00           C  
ATOM     11  CG  ASP     2     -87.478 122.334  48.619  1.00  0.00           C  
ATOM     12  OD1 ASP     2     -86.234 122.508  48.643  1.00  0.00           O  
ATOM     13  OD2 ASP     2     -88.110 121.794  49.561  1.00  0.00           O  
ATOM     14  N   SER     3     -87.422 122.513  43.803  1.00  0.00           N  
ATOM     15  CA  SER     3     -88.064 122.169  42.535  1.00  0.00           C  
ATOM     16  C   SER     3     -88.816 120.847  42.654  1.00  0.00           C  
ATOM     17  O   SER     3     -88.305 119.871  43.205  1.00  0.00           O  
ATOM     18  CB  SER     3     -87.047 122.067  41.371  1.00  0.00           C  
ATOM     19  OG  SER     3     -87.708 121.671  40.179  1.00  0.00           O  
ATOM     20  N   VAL     4     -90.045 120.826  42.153  1.00  0.00           N  
ATOM     21  CA  VAL     4     -90.829 119.602  42.132  1.00  0.00           C  
ATOM     22  C   VAL     4     -91.150 119.240  40.691  1.00  0.00           C  
ATOM     23  O   VAL     4     -91.565 120.096  39.905  1.00  0.00           O  
ATOM     24  CB  VAL     4     -92.139 119.743  42.925  1.00  0.00           C  
ATOM     25  CG1 VAL     4     -92.968 118.474  42.804  1.00  0.00           C  
ATOM     26  CG2 VAL     4     -91.854 120.050  44.383  1.00  0.00           C  
ATOM     27  N   VAL     5     -90.925 117.978  40.337  1.00  0.00           N  
ATOM     28  CA  VAL     5     -91.276 117.494  39.011  1.00  0.00           C  
ATOM     29  C   VAL     5     -92.370 116.459  39.174  1.00  0.00           C  
ATOM     30  O   VAL     5     -92.138 115.383  39.728  1.00  0.00           O  
ATOM     31  CB  VAL     5     -90.081 116.864  38.287  1.00  0.00           C  
ATOM     32  CG1 VAL     5     -90.419 116.624  36.823  1.00  0.00           C  
ATOM     33  CG2 VAL     5     -88.858 117.749  38.421  1.00  0.00           C  
ATOM     34  N   GLN     6     -93.562 116.799  38.694  1.00  0.00           N  
ATOM     35  CA  GLN     6     -94.754 115.979  38.891  1.00  0.00           C  
ATOM     36  C   GLN     6     -94.798 114.837  37.888  1.00  0.00           C  
ATOM     37  O   GLN     6     -94.121 114.886  36.854  1.00  0.00           O  
ATOM     38  CB  GLN     6     -96.013 116.844  38.734  1.00  0.00           C  
ATOM     39  CG  GLN     6     -96.137 117.940  39.794  1.00  0.00           C  
ATOM     40  CD  GLN     6     -97.437 118.692  39.544  1.00  0.00           C  
ATOM     41  OE1 GLN     6     -98.164 118.401  38.596  1.00  0.00           O  
ATOM     42  NE2 GLN     6     -97.800 119.698  40.384  1.00  0.00           N  
ATOM     43  N   ALA     7     -95.595 113.804  38.188  1.00  0.00           N  
ATOM     44  CA  ALA     7     -95.868 112.753  37.205  1.00  0.00           C  
ATOM     45  C   ALA     7     -96.321 113.386  35.902  1.00  0.00           C  
ATOM     46  O   ALA     7     -97.061 114.362  35.951  1.00  0.00           O  
ATOM     47  CB  ALA     7     -97.032 111.998  37.834  1.00  0.00           C  
ATOM     48  N   GLY     8     -95.868 112.861  34.768  1.00  0.00           N  
ATOM     49  CA  GLY     8     -96.244 113.399  33.470  1.00  0.00           C  
ATOM     50  C   GLY     8     -95.385 114.567  33.004  1.00  0.00           C  
ATOM     51  O   GLY     8     -95.449 114.985  31.846  1.00  0.00           O  
ATOM     52  N   GLU     9     -94.573 115.093  33.911  1.00  0.00           N  
ATOM     53  CA  GLU     9     -93.761 116.264  33.631  1.00  0.00           C  
ATOM     54  C   GLU     9     -92.328 115.816  33.343  1.00  0.00           C  
ATOM     55  O   GLU     9     -91.856 114.839  33.907  1.00  0.00           O  
ATOM     56  CB  GLU     9     -93.822 117.199  34.841  1.00  0.00           C  
ATOM     57  CG  GLU     9     -93.092 118.525  34.728  1.00  0.00           C  
ATOM     58  CD  GLU     9     -93.056 119.265  36.062  1.00  0.00           C  
ATOM     59  OE1 GLU     9     -93.852 118.899  36.959  1.00  0.00           O  
ATOM     60  OE2 GLU     9     -92.230 120.198  36.221  1.00  0.00           O  
ATOM     61  N   THR    10     -91.645 116.521  32.451  1.00  0.00           N  
ATOM     62  CA  THR    10     -90.256 116.208  32.133  1.00  0.00           C  
ATOM     63  C   THR    10     -89.451 117.490  32.071  1.00  0.00           C  
ATOM     64  O   THR    10     -89.733 118.347  31.238  1.00  0.00           O  
ATOM     65  CB  THR    10     -90.129 115.494  30.773  1.00  0.00           C  
ATOM     66  OG1 THR    10     -90.774 114.214  30.833  1.00  0.00           O  
ATOM     67  CG2 THR    10     -88.663 115.299  30.394  1.00  0.00           C  
ATOM     68  N   VAL    11     -88.456 117.627  32.946  1.00  0.00           N  
ATOM     69  CA  VAL    11     -87.585 118.800  32.910  1.00  0.00           C  
ATOM     70  C   VAL    11     -86.186 118.447  32.402  1.00  0.00           C  
ATOM     71  O   VAL    11     -85.763 117.289  32.476  1.00  0.00           O  
ATOM     72  CB  VAL    11     -87.478 119.485  34.282  1.00  0.00           C  
ATOM     73  CG1 VAL    11     -88.854 119.570  34.921  1.00  0.00           C  
ATOM     74  CG2 VAL    11     -86.510 118.726  35.189  1.00  0.00           C  
ATOM     75  N   SER    12     -85.483 119.457  31.893  1.00  0.00           N  
ATOM     76  CA  SER    12     -84.147 119.272  31.333  1.00  0.00           C  
ATOM     77  C   SER    12     -83.110 120.220  31.908  1.00  0.00           C  
ATOM     78  O   SER    12     -83.376 121.404  32.093  1.00  0.00           O  
ATOM     79  CB  SER    12     -84.170 119.414  29.814  1.00  0.00           C  
ATOM     80  OG  SER    12     -84.980 118.398  29.241  1.00  0.00           O  
ATOM     81  N   GLY    13     -81.925 119.686  32.185  1.00  0.00           N  
ATOM     82  CA  GLY    13     -80.808 120.493  32.651  1.00  0.00           C  
ATOM     83  C   GLY    13     -81.009 121.156  33.998  1.00  0.00           C  
ATOM     84  O   GLY    13     -81.943 120.830  34.737  1.00  0.00           O  
ATOM     85  N   GLY    14     -80.132 122.109  34.307  1.00  0.00           N  
ATOM     86  CA  GLY    14     -80.106 122.731  35.618  1.00  0.00           C  
ATOM     87  C   GLY    14     -78.973 122.190  36.480  1.00  0.00           C  
ATOM     88  O   GLY    14     -78.401 121.134  36.200  1.00  0.00           O  
ATOM     89  N   THR    15     -78.643 122.917  37.538  1.00  0.00           N  
ATOM     90  CA  THR    15     -77.598 122.497  38.442  1.00  0.00           C  
ATOM     91  C   THR    15     -78.070 122.723  39.869  1.00  0.00           C  
ATOM     92  O   THR    15     -78.405 123.842  40.240  1.00  0.00           O  
ATOM     93  CB  THR    15     -76.288 123.275  38.192  1.00  0.00           C  
ATOM     94  OG1 THR    15     -75.866 123.093  36.831  1.00  0.00           O  
ATOM     95  CG2 THR    15     -75.188 122.772  39.116  1.00  0.00           C  
ATOM     96  N   LEU    16     -78.110 121.660  40.665  1.00  0.00           N  
ATOM     97  CA  LEU    16     -78.506 121.784  42.060  1.00  0.00           C  
ATOM     98  C   LEU    16     -77.322 122.166  42.932  1.00  0.00           C  
ATOM     99  O   LEU    16     -76.324 121.442  42.999  1.00  0.00           O  
ATOM    100  CB  LEU    16     -79.109 120.484  42.571  1.00  0.00           C  
ATOM    101  CG  LEU    16     -80.334 119.962  41.838  1.00  0.00           C  
ATOM    102  CD1 LEU    16     -80.818 118.696  42.536  1.00  0.00           C  
ATOM    103  CD2 LEU    16     -81.420 121.022  41.811  1.00  0.00           C  
ATOM    104  N   GLU    17     -77.441 123.304  43.605  1.00  0.00           N  
ATOM    105  CA  GLU    17     -76.391 123.770  44.497  1.00  0.00           C  
ATOM    106  C   GLU    17     -76.999 124.194  45.827  1.00  0.00           C  
ATOM    107  O   GLU    17     -78.224 124.196  45.975  1.00  0.00           O  
ATOM    108  CB  GLU    17     -75.627 124.945  43.878  1.00  0.00           C  
ATOM    109  CG  GLU    17     -74.879 124.579  42.595  1.00  0.00           C  
ATOM    110  CD  GLU    17     -74.151 125.821  42.103  1.00  0.00           C  
ATOM    111  OE1 GLU    17     -74.229 126.868  42.800  1.00  0.00           O  
ATOM    112  OE2 GLU    17     -73.506 125.741  41.023  1.00  0.00           O  
ATOM    113  N   ASN    18     -76.136 124.505  46.796  1.00  0.00           N  
ATOM    114  CA  ASN    18     -76.549 125.125  48.057  1.00  0.00           C  
ATOM    115  C   ASN    18     -77.759 124.476  48.692  1.00  0.00           C  
ATOM    116  O   ASN    18     -78.737 125.156  48.993  1.00  0.00           O  
ATOM    117  CB  ASN    18     -76.847 126.614  47.850  1.00  0.00           C  
ATOM    118  CG  ASN    18     -75.761 127.319  47.070  1.00  0.00           C  
ATOM    119  OD1 ASN    18     -74.563 127.081  47.274  1.00  0.00           O  
ATOM    120  ND2 ASN    18     -76.172 128.183  46.157  1.00  0.00           N  
ATOM    121  N   HIS    19     -77.698 123.159  48.846  1.00  0.00           N  
ATOM    122  CA  HIS    19     -78.723 122.384  49.537  1.00  0.00           C  
ATOM    123  C   HIS    19     -80.122 122.417  48.907  1.00  0.00           C  
ATOM    124  O   HIS    19     -81.101 122.042  49.551  1.00  0.00           O  
ATOM    125  CB  HIS    19     -78.752 122.754  51.023  1.00  0.00           C  
ATOM    126  CG  HIS    19     -77.412 122.664  51.682  1.00  0.00           C  
ATOM    127  ND1 HIS    19     -76.862 121.472  52.102  1.00  0.00           N  
ATOM    128  CD2 HIS    19     -76.493 123.623  51.979  1.00  0.00           C  
ATOM    129  CE1 HIS    19     -75.668 121.695  52.627  1.00  0.00           C  
ATOM    130  NE2 HIS    19     -75.426 122.991  52.564  1.00  0.00           N  
ATOM    131  N   ASP    20     -80.210 122.839  47.650  1.00  0.00           N  
ATOM    132  CA  ASP    20     -81.454 122.718  46.892  1.00  0.00           C  
ATOM    133  C   ASP    20     -81.871 121.253  46.814  1.00  0.00           C  
ATOM    134  O   ASP    20     -81.028 120.358  46.658  1.00  0.00           O  
ATOM    135  CB  ASP    20     -81.291 123.210  45.446  1.00  0.00           C  
ATOM    136  CG  ASP    20     -80.994 124.702  45.334  1.00  0.00           C  
ATOM    137  OD1 ASP    20     -81.344 125.480  46.255  1.00  0.00           O  
ATOM    138  OD2 ASP    20     -80.404 125.088  44.293  1.00  0.00           O  
ATOM    139  N   ASN    21     -83.170 121.008  46.903  1.00  0.00           N  
ATOM    140  CA  ASN    21     -83.706 119.690  46.632  1.00  0.00           C  
ATOM    141  C   ASN    21     -84.456 119.718  45.315  1.00  0.00           C  
ATOM    142  O   ASN    21     -85.112 120.704  44.999  1.00  0.00           O  
ATOM    143  CB  ASN    21     -84.669 119.252  47.735  1.00  0.00           C  
ATOM    144  CG  ASN    21     -84.029 119.242  49.091  1.00  0.00           C  
ATOM    145  OD1 ASN    21     -83.333 118.294  49.460  1.00  0.00           O  
ATOM    146  ND2 ASN    21     -84.275 120.293  49.862  1.00  0.00           N  
ATOM    147  N   GLN    22     -84.362 118.640  44.549  1.00  0.00           N  
ATOM    148  CA  GLN    22     -85.266 118.442  43.428  1.00  0.00           C  
ATOM    149  C   GLN    22     -85.982 117.136  43.670  1.00  0.00           C  
ATOM    150  O   GLN    22     -85.347 116.087  43.765  1.00  0.00           O  
ATOM    151  CB  GLN    22     -84.504 118.383  42.112  1.00  0.00           C  
ATOM    152  CG  GLN    22     -85.364 118.003  40.901  1.00  0.00           C  
ATOM    153  CD  GLN    22     -84.535 117.937  39.623  1.00  0.00           C  
ATOM    154  OE1 GLN    22     -83.639 117.101  39.488  1.00  0.00           O  
ATOM    155  NE2 GLN    22     -84.810 118.838  38.695  1.00  0.00           N  
ATOM    156  N   ILE    23     -87.301 117.199  43.805  1.00  0.00           N  
ATOM    157  CA  ILE    23     -88.090 116.005  44.062  1.00  0.00           C  
ATOM    158  C   ILE    23     -88.754 115.558  42.768  1.00  0.00           C  
ATOM    159  O   ILE    23     -89.639 116.234  42.239  1.00  0.00           O  
ATOM    160  CB  ILE    23     -89.145 116.267  45.139  1.00  0.00           C  
ATOM    161  CG1 ILE    23     -88.549 116.696  46.490  1.00  0.00           C  
ATOM    162  CG2 ILE    23     -90.017 115.040  45.455  1.00  0.00           C  
ATOM    163  CD1 ILE    23     -89.598 117.167  47.497  1.00  0.00           C  
ATOM    164  N   VAL    24     -88.321 114.414  42.252  1.00  0.00           N  
ATOM    165  CA  VAL    24     -88.750 113.990  40.928  1.00  0.00           C  
ATOM    166  C   VAL    24     -89.742 112.854  41.016  1.00  0.00           C  
ATOM    167  O   VAL    24     -89.409 111.758  41.476  1.00  0.00           O  
ATOM    168  CB  VAL    24     -87.566 113.539  40.074  1.00  0.00           C  
ATOM    169  CG1 VAL    24     -88.012 113.301  38.645  1.00  0.00           C  
ATOM    170  CG2 VAL    24     -86.450 114.565  40.141  1.00  0.00           C  
ATOM    171  N   PHE    25     -90.968 113.132  40.586  1.00  0.00           N  
ATOM    172  CA  PHE    25     -91.983 112.108  40.474  1.00  0.00           C  
ATOM    173  C   PHE    25     -92.237 111.852  38.994  1.00  0.00           C  
ATOM    174  O   PHE    25     -92.831 110.843  38.611  1.00  0.00           O  
ATOM    175  CB  PHE    25     -93.266 112.542  41.187  1.00  0.00           C  
ATOM    176  CG  PHE    25     -92.941 112.714  42.630  1.00  0.00           C  
ATOM    177  CD1 PHE    25     -92.818 113.991  43.224  1.00  0.00           C  
ATOM    178  CD2 PHE    25     -92.747 111.583  43.445  1.00  0.00           C  
ATOM    179  CE1 PHE    25     -92.510 114.145  44.606  1.00  0.00           C  
ATOM    180  CE2 PHE    25     -92.439 111.710  44.833  1.00  0.00           C  
ATOM    181  CZ  PHE    25     -92.317 112.998  45.415  1.00  0.00           C  
ATOM    182  N   GLY    26     -91.792 112.783  38.164  1.00  0.00           N  
ATOM    183  CA  GLY    26     -91.836 112.597  36.726  1.00  0.00           C  
ATOM    184  C   GLY    26     -90.449 112.246  36.236  1.00  0.00           C  
ATOM    185  O   GLY    26     -89.790 111.369  36.798  1.00  0.00           O  
ATOM    186  N   THR    27     -90.000 112.929  35.188  1.00  0.00           N  
ATOM    187  CA  THR    27     -88.678 112.680  34.648  1.00  0.00           C  
ATOM    188  C   THR    27     -87.819 113.932  34.701  1.00  0.00           C  
ATOM    189  O   THR    27     -88.236 115.004  34.263  1.00  0.00           O  
ATOM    190  CB  THR    27     -88.744 112.169  33.197  1.00  0.00           C  
ATOM    191  OG1 THR    27     -89.358 110.882  33.179  1.00  0.00           O  
ATOM    192  CG2 THR    27     -87.355 112.046  32.611  1.00  0.00           C  
ATOM    193  N   THR    28     -86.624 113.782  35.258  1.00  0.00           N  
ATOM    194  CA  THR    28     -85.613 114.818  35.237  1.00  0.00           C  
ATOM    195  C   THR    28     -84.433 114.327  34.404  1.00  0.00           C  
ATOM    196  O   THR    28     -83.827 113.300  34.714  1.00  0.00           O  
ATOM    197  CB  THR    28     -85.167 115.156  36.655  1.00  0.00           C  
ATOM    198  OG1 THR    28     -86.270 115.631  37.413  1.00  0.00           O  
ATOM    199  CG2 THR    28     -84.080 116.243  36.601  1.00  0.00           C  
ATOM    200  N   ASN    29     -84.108 115.069  33.353  1.00  0.00           N  
ATOM    201  CA  ASN    29     -83.069 114.675  32.415  1.00  0.00           C  
ATOM    202  C   ASN    29     -81.890 115.639  32.400  1.00  0.00           C  
ATOM    203  O   ASN    29     -82.058 116.841  32.206  1.00  0.00           O  
ATOM    204  CB  ASN    29     -83.659 114.540  31.001  1.00  0.00           C  
ATOM    205  CG  ASN    29     -82.648 114.021  29.988  1.00  0.00           C  
ATOM    206  OD1 ASN    29     -82.182 112.888  30.093  1.00  0.00           O  
ATOM    207  ND2 ASN    29     -82.307 114.843  29.002  1.00  0.00           N  
ATOM    208  N   GLY    30     -80.693 115.113  32.624  1.00  0.00           N  
ATOM    209  CA  GLY    30     -79.485 115.892  32.413  1.00  0.00           C  
ATOM    210  C   GLY    30     -79.160 116.883  33.507  1.00  0.00           C  
ATOM    211  O   GLY    30     -78.351 117.790  33.313  1.00  0.00           O  
ATOM    212  N   ILE    31     -79.786 116.712  34.665  1.00  0.00           N  
ATOM    213  CA  ILE    31     -79.505 117.580  35.794  1.00  0.00           C  
ATOM    214  C   ILE    31     -78.090 117.314  36.305  1.00  0.00           C  
ATOM    215  O   ILE    31     -77.674 116.161  36.411  1.00  0.00           O  
ATOM    216  CB  ILE    31     -80.524 117.348  36.932  1.00  0.00           C  
ATOM    217  CG1 ILE    31     -80.503 118.447  38.008  1.00  0.00           C  
ATOM    218  CG2 ILE    31     -80.298 116.033  37.698  1.00  0.00           C  
ATOM    219  CD1 ILE    31     -81.092 119.775  37.532  1.00  0.00           C  
ATOM    220  N   THR    32     -77.351 118.382  36.598  1.00  0.00           N  
ATOM    221  CA  THR    32     -76.084 118.283  37.325  1.00  0.00           C  
ATOM    222  C   THR    32     -76.352 118.497  38.813  1.00  0.00           C  
ATOM    223  O   THR    32     -76.947 119.500  39.206  1.00  0.00           O  
ATOM    224  CB  THR    32     -75.051 119.330  36.835  1.00  0.00           C  
ATOM    225  OG1 THR    32     -74.760 119.106  35.454  1.00  0.00           O  
ATOM    226  CG2 THR    32     -73.741 119.252  37.640  1.00  0.00           C  
ATOM    227  N   ILE    33     -75.918 117.546  39.634  1.00  0.00           N  
ATOM    228  CA  ILE    33     -76.207 117.560  41.065  1.00  0.00           C  
ATOM    229  C   ILE    33     -74.919 117.808  41.844  1.00  0.00           C  
ATOM    230  O   ILE    33     -74.025 116.960  41.881  1.00  0.00           O  
ATOM    231  CB  ILE    33     -76.849 116.223  41.511  1.00  0.00           C  
ATOM    232  CG1 ILE    33     -78.109 115.851  40.712  1.00  0.00           C  
ATOM    233  CG2 ILE    33     -77.291 116.217  42.984  1.00  0.00           C  
ATOM    234  CD1 ILE    33     -79.226 116.888  40.817  1.00  0.00           C  
ATOM    235  N   SER    34     -74.816 118.978  42.458  1.00  0.00           N  
ATOM    236  CA  SER    34     -73.581 119.370  43.122  1.00  0.00           C  
ATOM    237  C   SER    34     -73.796 119.728  44.571  1.00  0.00           C  
ATOM    238  O   SER    34     -73.064 120.531  45.118  1.00  0.00           O  
ATOM    239  CB  SER    34     -72.962 120.557  42.412  1.00  0.00           C  
ATOM    240  OG  SER    34     -72.695 120.233  41.067  1.00  0.00           O  
ATOM    241  N   THR    35     -74.805 119.128  45.185  1.00  0.00           N  
ATOM    242  CA  THR    35     -75.125 119.399  46.570  1.00  0.00           C  
ATOM    243  C   THR    35     -75.835 118.185  47.144  1.00  0.00           C  
ATOM    244  O   THR    35     -76.421 117.400  46.393  1.00  0.00           O  
ATOM    245  CB  THR    35     -76.040 120.645  46.708  1.00  0.00           C  
ATOM    246  OG1 THR    35     -76.278 120.917  48.093  1.00  0.00           O  
ATOM    247  CG2 THR    35     -77.374 120.421  46.012  1.00  0.00           C  
ATOM    248  N   GLY    36     -75.766 118.028  48.468  1.00  0.00           N  
ATOM    249  CA  GLY    36     -76.452 116.958  49.167  1.00  0.00           C  
ATOM    250  C   GLY    36     -75.495 116.019  49.871  1.00  0.00           C  
ATOM    251  O   GLY    36     -75.921 115.185  50.666  1.00  0.00           O  
ATOM    252  N   LEU    37     -74.204 116.143  49.575  1.00  0.00           N  
ATOM    253  CA  LEU    37     -73.187 115.291  50.193  1.00  0.00           C  
ATOM    254  C   LEU    37     -72.041 116.136  50.768  1.00  0.00           C  
ATOM    255  O   LEU    37     -70.916 115.649  50.960  1.00  0.00           O  
ATOM    256  CB  LEU    37     -72.640 114.272  49.178  1.00  0.00           C  
ATOM    257  CG  LEU    37     -72.051 112.976  49.757  1.00  0.00           C  
ATOM    258  CD1 LEU    37     -73.128 112.136  50.407  1.00  0.00           C  
ATOM    259  CD2 LEU    37     -71.322 112.174  48.698  1.00  0.00           C  
ATOM    260  N   GLU    38     -72.322 117.411  51.022  1.00  0.00           N  
ATOM    261  CA  GLU    38     -71.309 118.322  51.571  1.00  0.00           C  
ATOM    262  C   GLU    38     -70.624 117.741  52.804  1.00  0.00           C  
ATOM    263  O   GLU    38     -69.417 117.891  52.967  1.00  0.00           O  
ATOM    264  CB  GLU    38     -71.915 119.692  51.912  1.00  0.00           C  
ATOM    265  CG  GLU    38     -72.201 120.591  50.706  1.00  0.00           C  
ATOM    266  CD  GLU    38     -73.582 120.364  50.107  1.00  0.00           C  
ATOM    267  OE1 GLU    38     -73.989 121.176  49.255  1.00  0.00           O  
ATOM    268  OE2 GLU    38     -74.265 119.387  50.492  1.00  0.00           O  
ATOM    269  N   TYR    39     -71.391 117.054  53.651  1.00  0.00           N  
ATOM    270  CA  TYR    39     -70.857 116.542  54.909  1.00  0.00           C  
ATOM    271  C   TYR    39     -70.332 115.119  54.783  1.00  0.00           C  
ATOM    272  O   TYR    39     -69.853 114.527  55.758  1.00  0.00           O  
ATOM    273  CB  TYR    39     -71.921 116.620  56.004  1.00  0.00           C  
ATOM    274  CG  TYR    39     -72.167 118.062  56.288  1.00  0.00           C  
ATOM    275  CD1 TYR    39     -73.265 118.710  55.706  1.00  0.00           C  
ATOM    276  CD2 TYR    39     -71.319 118.803  57.140  1.00  0.00           C  
ATOM    277  CE1 TYR    39     -73.532 120.070  55.952  1.00  0.00           C  
ATOM    278  CE2 TYR    39     -71.576 120.188  57.402  1.00  0.00           C  
ATOM    279  CZ  TYR    39     -72.691 120.804  56.796  1.00  0.00           C  
ATOM    280  OH  TYR    39     -72.975 122.134  57.015  1.00  0.00           O  
ATOM    281  N   GLY    40     -70.430 114.565  53.581  1.00  0.00           N  
ATOM    282  CA  GLY    40     -69.932 113.228  53.337  1.00  0.00           C  
ATOM    283  C   GLY    40     -70.890 112.128  53.743  1.00  0.00           C  
ATOM    284  O   GLY    40     -71.872 112.355  54.443  1.00  0.00           O  
ATOM    285  N   PRO    41     -70.597 110.904  53.307  1.00  0.00           N  
ATOM    286  CA  PRO    41     -71.511 109.768  53.484  1.00  0.00           C  
ATOM    287  C   PRO    41     -71.727 109.359  54.938  1.00  0.00           C  
ATOM    288  O   PRO    41     -72.752 108.760  55.234  1.00  0.00           O  
ATOM    289  CB  PRO    41     -70.813 108.637  52.723  1.00  0.00           C  
ATOM    290  CG  PRO    41     -69.365 109.039  52.673  1.00  0.00           C  
ATOM    291  CD  PRO    41     -69.362 110.536  52.589  1.00  0.00           C  
ATOM    292  N   ASP    42     -70.792 109.686  55.828  1.00  0.00           N  
ATOM    293  CA  ASP    42     -70.849 109.196  57.203  1.00  0.00           C  
ATOM    294  C   ASP    42     -71.601 110.137  58.131  1.00  0.00           C  
ATOM    295  O   ASP    42     -71.749 109.864  59.328  1.00  0.00           O  
ATOM    296  CB  ASP    42     -69.443 108.932  57.741  1.00  0.00           C  
ATOM    297  CG  ASP    42     -68.782 107.741  57.076  1.00  0.00           C  
ATOM    298  OD1 ASP    42     -69.474 106.707  56.906  1.00  0.00           O  
ATOM    299  OD2 ASP    42     -67.584 107.846  56.710  1.00  0.00           O  
ATOM    300  N   ASN    43     -72.063 111.251  57.577  1.00  0.00           N  
ATOM    301  CA  ASN    43     -72.937 112.142  58.314  1.00  0.00           C  
ATOM    302  C   ASN    43     -74.375 111.771  57.992  1.00  0.00           C  
ATOM    303  O   ASN    43     -74.650 111.084  57.004  1.00  0.00           O  
ATOM    304  CB  ASN    43     -72.669 113.606  57.938  1.00  0.00           C  
ATOM    305  CG  ASN    43     -71.247 113.947  58.360  1.00  0.00           C  
ATOM    306  OD1 ASN    43     -70.291 113.692  57.629  1.00  0.00           O  
ATOM    307  ND2 ASN    43     -71.030 114.542  59.564  1.00  0.00           N  
ATOM    308  N   GLU    44     -75.286 112.235  58.833  1.00  0.00           N  
ATOM    309  CA  GLU    44     -76.710 112.080  58.591  1.00  0.00           C  
ATOM    310  C   GLU    44     -77.350 113.455  58.732  1.00  0.00           C  
ATOM    311  O   GLU    44     -78.529 113.575  59.052  1.00  0.00           O  
ATOM    312  CB  GLU    44     -77.305 111.116  59.610  1.00  0.00           C  
ATOM    313  CG  GLU    44     -76.698 109.712  59.548  1.00  0.00           C  
ATOM    314  CD  GLU    44     -77.386 108.856  60.601  1.00  0.00           C  
ATOM    315  OE1 GLU    44     -78.190 109.420  61.390  1.00  0.00           O  
ATOM    316  OE2 GLU    44     -77.118 107.625  60.631  1.00  0.00           O  
ATOM    317  N   ALA    45     -76.550 114.491  58.498  1.00  0.00           N  
ATOM    318  CA  ALA    45     -77.024 115.864  58.559  1.00  0.00           C  
ATOM    319  C   ALA    45     -77.120 116.522  57.183  1.00  0.00           C  
ATOM    320  O   ALA    45     -77.547 117.675  57.084  1.00  0.00           O  
ATOM    321  CB  ALA    45     -76.084 116.701  59.424  1.00  0.00           C  
ATOM    322  N   ASN    46     -76.698 115.818  56.131  1.00  0.00           N  
ATOM    323  CA  ASN    46     -76.734 116.392  54.783  1.00  0.00           C  
ATOM    324  C   ASN    46     -78.134 116.840  54.389  1.00  0.00           C  
ATOM    325  O   ASN    46     -79.124 116.249  54.821  1.00  0.00           O  
ATOM    326  CB  ASN    46     -76.233 115.394  53.736  1.00  0.00           C  
ATOM    327  CG  ASN    46     -74.735 115.210  53.764  1.00  0.00           C  
ATOM    328  OD1 ASN    46     -73.971 116.138  53.464  1.00  0.00           O  
ATOM    329  ND2 ASN    46     -74.298 113.999  54.101  1.00  0.00           N  
ATOM    330  N   THR    47     -78.214 117.883  53.571  1.00  0.00           N  
ATOM    331  CA  THR    47     -79.491 118.337  53.021  1.00  0.00           C  
ATOM    332  C   THR    47     -79.302 118.652  51.555  1.00  0.00           C  
ATOM    333  O   THR    47     -78.213 119.064  51.151  1.00  0.00           O  
ATOM    334  CB  THR    47     -80.018 119.617  53.724  1.00  0.00           C  
ATOM    335  OG1 THR    47     -79.039 120.671  53.642  1.00  0.00           O  
ATOM    336  CG2 THR    47     -80.355 119.327  55.181  1.00  0.00           C  
ATOM    337  N   GLY    48     -80.351 118.479  50.758  1.00  0.00           N  
ATOM    338  CA  GLY    48     -80.275 118.792  49.337  1.00  0.00           C  
ATOM    339  C   GLY    48     -80.020 117.557  48.483  1.00  0.00           C  
ATOM    340  O   GLY    48     -79.750 116.474  49.001  1.00  0.00           O  
ATOM    341  N   GLY    49     -80.101 117.723  47.168  1.00  0.00           N  
ATOM    342  CA  GLY    49     -79.882 116.627  46.249  1.00  0.00           C  
ATOM    343  C   GLY    49     -81.067 116.377  45.331  1.00  0.00           C  
ATOM    344  O   GLY    49     -82.105 117.052  45.424  1.00  0.00           O  
ATOM    345  N   GLN    50     -80.896 115.419  44.423  1.00  0.00           N  
ATOM    346  CA  GLN    50     -81.961 115.015  43.519  1.00  0.00           C  
ATOM    347  C   GLN    50     -82.585 113.758  44.089  1.00  0.00           C  
ATOM    348  O   GLN    50     -81.908 112.744  44.233  1.00  0.00           O  
ATOM    349  CB  GLN    50     -81.405 114.731  42.123  1.00  0.00           C  
ATOM    350  CG  GLN    50     -82.464 114.426  41.077  1.00  0.00           C  
ATOM    351  CD  GLN    50     -81.868 114.073  39.709  1.00  0.00           C  
ATOM    352  OE1 GLN    50     -81.065 113.141  39.590  1.00  0.00           O  
ATOM    353  NE2 GLN    50     -82.263 114.818  38.673  1.00  0.00           N  
ATOM    354  N   TRP    51     -83.863 113.840  44.437  1.00  0.00           N  
ATOM    355  CA  TRP    51     -84.591 112.725  45.029  1.00  0.00           C  
ATOM    356  C   TRP    51     -85.482 112.142  43.954  1.00  0.00           C  
ATOM    357  O   TRP    51     -86.440 112.784  43.516  1.00  0.00           O  
ATOM    358  CB  TRP    51     -85.438 113.202  46.224  1.00  0.00           C  
ATOM    359  CG  TRP    51     -84.634 113.937  47.259  1.00  0.00           C  
ATOM    360  CD1 TRP    51     -84.183 115.226  47.180  1.00  0.00           C  
ATOM    361  CD2 TRP    51     -84.159 113.425  48.512  1.00  0.00           C  
ATOM    362  NE1 TRP    51     -83.462 115.548  48.306  1.00  0.00           N  
ATOM    363  CE2 TRP    51     -83.431 114.461  49.141  1.00  0.00           C  
ATOM    364  CE3 TRP    51     -84.278 112.193  49.166  1.00  0.00           C  
ATOM    365  CZ2 TRP    51     -82.826 114.305  50.389  1.00  0.00           C  
ATOM    366  CZ3 TRP    51     -83.675 112.036  50.414  1.00  0.00           C  
ATOM    367  CH2 TRP    51     -82.962 113.090  51.011  1.00  0.00           C  
ATOM    368  N   VAL    52     -85.154 110.942  43.494  1.00  0.00           N  
ATOM    369  CA  VAL    52     -85.994 110.292  42.505  1.00  0.00           C  
ATOM    370  C   VAL    52     -86.975 109.471  43.306  1.00  0.00           C  
ATOM    371  O   VAL    52     -86.596 108.496  43.949  1.00  0.00           O  
ATOM    372  CB  VAL    52     -85.202 109.362  41.565  1.00  0.00           C  
ATOM    373  CG1 VAL    52     -86.082 108.627  40.551  1.00  0.00           C  
ATOM    374  CG2 VAL    52     -84.151 110.092  40.727  1.00  0.00           C  
ATOM    375  N   GLN    53     -88.235 109.878  43.287  1.00  0.00           N  
ATOM    376  CA  GLN    53     -89.234 109.236  44.125  1.00  0.00           C  
ATOM    377  C   GLN    53     -89.923 108.088  43.408  1.00  0.00           C  
ATOM    378  O   GLN    53     -89.714 107.872  42.208  1.00  0.00           O  
ATOM    379  CB  GLN    53     -90.264 110.264  44.599  1.00  0.00           C  
ATOM    380  CG  GLN    53     -89.655 111.407  45.412  1.00  0.00           C  
ATOM    381  CD  GLN    53     -89.032 110.813  46.667  1.00  0.00           C  
ATOM    382  OE1 GLN    53     -89.697 110.125  47.440  1.00  0.00           O  
ATOM    383  NE2 GLN    53     -87.719 111.044  46.937  1.00  0.00           N  
ATOM    384  N   ASP    54     -90.751 107.365  44.153  1.00  0.00           N  
ATOM    385  CA  ASP    54     -91.527 106.261  43.605  1.00  0.00           C  
ATOM    386  C   ASP    54     -92.208 106.644  42.281  1.00  0.00           C  
ATOM    387  O   ASP    54     -92.980 107.607  42.206  1.00  0.00           O  
ATOM    388  CB  ASP    54     -92.553 105.784  44.638  1.00  0.00           C  
ATOM    389  CG  ASP    54     -93.232 104.539  44.085  1.00  0.00           C  
ATOM    390  OD1 ASP    54     -92.971 104.200  42.900  1.00  0.00           O  
ATOM    391  OD2 ASP    54     -94.022 103.912  44.840  1.00  0.00           O  
ATOM    392  N   GLY    55     -91.896 105.904  41.230  1.00  0.00           N  
ATOM    393  CA  GLY    55     -92.480 106.165  39.928  1.00  0.00           C  
ATOM    394  C   GLY    55     -91.735 107.218  39.123  1.00  0.00           C  
ATOM    395  O   GLY    55     -92.043 107.440  37.955  1.00  0.00           O  
ATOM    396  N   GLY    56     -90.758 107.875  39.747  1.00  0.00           N  
ATOM    397  CA  GLY    56     -89.988 108.895  39.062  1.00  0.00           C  
ATOM    398  C   GLY    56     -88.763 108.331  38.372  1.00  0.00           C  
ATOM    399  O   GLY    56     -88.323 107.220  38.672  1.00  0.00           O  
ATOM    400  N   THR    57     -88.207 109.107  37.452  1.00  0.00           N  
ATOM    401  CA  THR    57     -87.068 108.669  36.670  1.00  0.00           C  
ATOM    402  C   THR    57     -86.041 109.776  36.555  1.00  0.00           C  
ATOM    403  O   THR    57     -86.385 110.892  36.168  1.00  0.00           O  
ATOM    404  CB  THR    57     -87.492 108.299  35.245  1.00  0.00           C  
ATOM    405  OG1 THR    57     -88.515 107.304  35.298  1.00  0.00           O  
ATOM    406  CG2 THR    57     -86.310 107.760  34.455  1.00  0.00           C  
ATOM    407  N   ALA    58     -84.790 109.456  36.887  1.00  0.00           N  
ATOM    408  CA  ALA    58     -83.673 110.363  36.674  1.00  0.00           C  
ATOM    409  C   ALA    58     -82.769 109.855  35.558  1.00  0.00           C  
ATOM    410  O   ALA    58     -82.208 108.762  35.656  1.00  0.00           O  
ATOM    411  CB  ALA    58     -82.877 110.532  37.963  1.00  0.00           C  
ATOM    412  N   SER    59     -82.639 110.641  34.493  1.00  0.00           N  
ATOM    413  CA  SER    59     -81.833 110.254  33.336  1.00  0.00           C  
ATOM    414  C   SER    59     -80.664 111.185  33.158  1.00  0.00           C  
ATOM    415  O   SER    59     -80.824 112.406  33.267  1.00  0.00           O  
ATOM    416  CB  SER    59     -82.641 110.338  32.046  1.00  0.00           C  
ATOM    417  OG  SER    59     -83.694 109.386  32.066  1.00  0.00           O  
ATOM    418  N   ASN    60     -79.505 110.615  32.831  1.00  0.00           N  
ATOM    419  CA  ASN    60     -78.330 111.416  32.494  1.00  0.00           C  
ATOM    420  C   ASN    60     -77.983 112.436  33.558  1.00  0.00           C  
ATOM    421  O   ASN    60     -77.544 113.531  33.257  1.00  0.00           O  
ATOM    422  CB  ASN    60     -78.509 112.114  31.143  1.00  0.00           C  
ATOM    423  CG  ASN    60     -78.918 111.145  30.052  1.00  0.00           C  
ATOM    424  OD1 ASN    60     -78.174 110.232  29.708  1.00  0.00           O  
ATOM    425  ND2 ASN    60     -80.111 111.322  29.523  1.00  0.00           N  
ATOM    426  N   THR    61     -78.198 112.065  34.807  1.00  0.00           N  
ATOM    427  CA  THR    61     -77.769 112.891  35.911  1.00  0.00           C  
ATOM    428  C   THR    61     -76.249 112.816  36.024  1.00  0.00           C  
ATOM    429  O   THR    61     -75.666 111.735  35.934  1.00  0.00           O  
ATOM    430  CB  THR    61     -78.411 112.398  37.209  1.00  0.00           C  
ATOM    431  OG1 THR    61     -79.836 112.526  37.102  1.00  0.00           O  
ATOM    432  CG2 THR    61     -77.913 113.204  38.391  1.00  0.00           C  
ATOM    433  N   THR    62     -75.609 113.966  36.189  1.00  0.00           N  
ATOM    434  CA  THR    62     -74.198 113.997  36.537  1.00  0.00           C  
ATOM    435  C   THR    62     -74.095 114.404  37.997  1.00  0.00           C  
ATOM    436  O   THR    62     -74.629 115.436  38.395  1.00  0.00           O  
ATOM    437  CB  THR    62     -73.404 114.993  35.671  1.00  0.00           C  
ATOM    438  OG1 THR    62     -73.402 114.547  34.312  1.00  0.00           O  
ATOM    439  CG2 THR    62     -71.953 115.093  36.156  1.00  0.00           C  
ATOM    440  N   ILE    63     -73.437 113.574  38.799  1.00  0.00           N  
ATOM    441  CA  ILE    63     -73.289 113.856  40.217  1.00  0.00           C  
ATOM    442  C   ILE    63     -71.836 114.187  40.487  1.00  0.00           C  
ATOM    443  O   ILE    63     -70.955 113.365  40.256  1.00  0.00           O  
ATOM    444  CB  ILE    63     -73.751 112.690  41.107  1.00  0.00           C  
ATOM    445  CG1 ILE    63     -75.234 112.327  40.923  1.00  0.00           C  
ATOM    446  CG2 ILE    63     -73.588 112.965  42.612  1.00  0.00           C  
ATOM    447  CD1 ILE    63     -75.640 111.040  41.640  1.00  0.00           C  
ATOM    448  N   SER    64     -71.594 115.404  40.962  1.00  0.00           N  
ATOM    449  CA  SER    64     -70.239 115.897  41.191  1.00  0.00           C  
ATOM    450  C   SER    64     -69.864 115.790  42.674  1.00  0.00           C  
ATOM    451  O   SER    64     -70.619 115.228  43.474  1.00  0.00           O  
ATOM    452  CB  SER    64     -70.094 117.354  40.696  1.00  0.00           C  
ATOM    453  OG  SER    64     -70.883 118.222  41.497  1.00  0.00           O  
ATOM    454  N   SER    65     -68.708 116.349  43.024  1.00  0.00           N  
ATOM    455  CA  SER    65     -68.059 116.167  44.324  1.00  0.00           C  
ATOM    456  C   SER    65     -68.941 116.239  45.583  1.00  0.00           C  
ATOM    457  O   SER    65     -68.842 115.380  46.482  1.00  0.00           O  
ATOM    458  CB  SER    65     -66.881 117.127  44.449  1.00  0.00           C  
ATOM    459  OG  SER    65     -67.345 118.470  44.461  1.00  0.00           O  
ATOM    460  N   GLY    66     -69.780 117.261  45.669  1.00  0.00           N  
ATOM    461  CA  GLY    66     -70.665 117.390  46.823  1.00  0.00           C  
ATOM    462  C   GLY    66     -72.087 116.926  46.521  1.00  0.00           C  
ATOM    463  O   GLY    66     -73.007 117.174  47.297  1.00  0.00           O  
ATOM    464  N   GLY    67     -72.260 116.267  45.379  1.00  0.00           N  
ATOM    465  CA  GLY    67     -73.576 115.908  44.911  1.00  0.00           C  
ATOM    466  C   GLY    67     -74.069 114.639  45.551  1.00  0.00           C  
ATOM    467  O   GLY    67     -73.287 113.729  45.814  1.00  0.00           O  
ATOM    468  N   LEU    68     -75.370 114.588  45.813  1.00  0.00           N  
ATOM    469  CA  LEU    68     -76.023 113.348  46.207  1.00  0.00           C  
ATOM    470  C   LEU    68     -77.281 113.126  45.364  1.00  0.00           C  
ATOM    471  O   LEU    68     -78.130 114.011  45.264  1.00  0.00           O  
ATOM    472  CB  LEU    68     -76.379 113.370  47.698  1.00  0.00           C  
ATOM    473  CG  LEU    68     -77.129 112.120  48.164  1.00  0.00           C  
ATOM    474  CD1 LEU    68     -76.314 110.828  48.128  1.00  0.00           C  
ATOM    475  CD2 LEU    68     -77.643 112.174  49.601  1.00  0.00           C  
ATOM    476  N   GLN    69     -77.385 111.952  44.743  1.00  0.00           N  
ATOM    477  CA  GLN    69     -78.638 111.517  44.131  1.00  0.00           C  
ATOM    478  C   GLN    69     -79.259 110.426  44.998  1.00  0.00           C  
ATOM    479  O   GLN    69     -78.606 109.432  45.327  1.00  0.00           O  
ATOM    480  CB  GLN    69     -78.422 111.005  42.704  1.00  0.00           C  
ATOM    481  CG  GLN    69     -79.730 110.649  41.958  1.00  0.00           C  
ATOM    482  CD  GLN    69     -79.482 109.903  40.649  1.00  0.00           C  
ATOM    483  OE1 GLN    69     -78.716 108.942  40.615  1.00  0.00           O  
ATOM    484  NE2 GLN    69     -80.128 110.345  39.566  1.00  0.00           N  
ATOM    485  N   PHE    70     -80.517 110.610  45.379  1.00  0.00           N  
ATOM    486  CA  PHE    70     -81.184 109.626  46.218  1.00  0.00           C  
ATOM    487  C   PHE    70     -82.286 108.955  45.427  1.00  0.00           C  
ATOM    488  O   PHE    70     -83.295 109.573  45.086  1.00  0.00           O  
ATOM    489  CB  PHE    70     -81.766 110.231  47.508  1.00  0.00           C  
ATOM    490  CG  PHE    70     -82.341 109.112  48.308  1.00  0.00           C  
ATOM    491  CD1 PHE    70     -81.531 108.248  49.077  1.00  0.00           C  
ATOM    492  CD2 PHE    70     -83.731 108.894  48.309  1.00  0.00           C  
ATOM    493  CE1 PHE    70     -82.090 107.183  49.842  1.00  0.00           C  
ATOM    494  CE2 PHE    70     -84.318 107.834  49.066  1.00  0.00           C  
ATOM    495  CZ  PHE    70     -83.490 106.974  49.834  1.00  0.00           C  
ATOM    496  N   VAL    71     -82.072 107.683  45.115  1.00  0.00           N  
ATOM    497  CA  VAL    71     -83.030 106.950  44.324  1.00  0.00           C  
ATOM    498  C   VAL    71     -83.827 106.110  45.276  1.00  0.00           C  
ATOM    499  O   VAL    71     -83.327 105.128  45.830  1.00  0.00           O  
ATOM    500  CB  VAL    71     -82.350 106.075  43.277  1.00  0.00           C  
ATOM    501  CG1 VAL    71     -83.386 105.278  42.501  1.00  0.00           C  
ATOM    502  CG2 VAL    71     -81.530 106.941  42.348  1.00  0.00           C  
ATOM    503  N   GLY    72     -85.069 106.515  45.483  1.00  0.00           N  
ATOM    504  CA  GLY    72     -85.910 105.877  46.479  1.00  0.00           C  
ATOM    505  C   GLY    72     -86.553 104.628  45.917  1.00  0.00           C  
ATOM    506  O   GLY    72     -86.591 104.429  44.697  1.00  0.00           O  
ATOM    507  N   ALA    73     -87.049 103.779  46.807  1.00  0.00           N  
ATOM    508  CA  ALA    73     -87.754 102.590  46.369  1.00  0.00           C  
ATOM    509  C   ALA    73     -88.844 102.993  45.373  1.00  0.00           C  
ATOM    510  O   ALA    73     -89.563 103.967  45.593  1.00  0.00           O  
ATOM    511  CB  ALA    73     -88.336 101.863  47.558  1.00  0.00           C  
ATOM    512  N   GLY    74     -88.919 102.276  44.258  1.00  0.00           N  
ATOM    513  CA  GLY    74     -89.856 102.590  43.198  1.00  0.00           C  
ATOM    514  C   GLY    74     -89.294 103.600  42.214  1.00  0.00           C  
ATOM    515  O   GLY    74     -89.870 103.841  41.144  1.00  0.00           O  
ATOM    516  N   GLY    75     -88.167 104.204  42.575  1.00  0.00           N  
ATOM    517  CA  GLY    75     -87.515 105.153  41.695  1.00  0.00           C  
ATOM    518  C   GLY    75     -86.539 104.492  40.734  1.00  0.00           C  
ATOM    519  O   GLY    75     -86.055 103.391  40.981  1.00  0.00           O  
ATOM    520  N   LYS    76     -86.234 105.181  39.645  1.00  0.00           N  
ATOM    521  CA  LYS    76     -85.365 104.640  38.619  1.00  0.00           C  
ATOM    522  C   LYS    76     -84.349 105.685  38.210  1.00  0.00           C  
ATOM    523  O   LYS    76     -84.707 106.839  37.978  1.00  0.00           O  
ATOM    524  CB  LYS    76     -86.190 104.241  37.387  1.00  0.00           C  
ATOM    525  CG  LYS    76     -85.366 103.547  36.301  1.00  0.00           C  
ATOM    526  CD  LYS    76     -86.198 103.083  35.104  1.00  0.00           C  
ATOM    527  CE  LYS    76     -85.375 102.385  34.019  1.00  0.00           C  
ATOM    528  NZ  LYS    76     -86.265 101.903  32.940  1.00  0.00           N  
ATOM    529  N   ALA    77     -83.088 105.282  38.115  1.00  0.00           N  
ATOM    530  CA  ALA    77     -82.030 106.165  37.620  1.00  0.00           C  
ATOM    531  C   ALA    77     -81.342 105.486  36.464  1.00  0.00           C  
ATOM    532  O   ALA    77     -81.089 104.291  36.507  1.00  0.00           O  
ATOM    533  CB  ALA    77     -81.027 106.482  38.707  1.00  0.00           C  
ATOM    534  N   THR    78     -81.042 106.254  35.431  1.00  0.00           N  
ATOM    535  CA  THR    78     -80.511 105.707  34.203  1.00  0.00           C  
ATOM    536  C   THR    78     -79.394 106.609  33.656  1.00  0.00           C  
ATOM    537  O   THR    78     -79.558 107.822  33.599  1.00  0.00           O  
ATOM    538  CB  THR    78     -81.654 105.594  33.186  1.00  0.00           C  
ATOM    539  OG1 THR    78     -82.685 104.766  33.702  1.00  0.00           O  
ATOM    540  CG2 THR    78     -81.115 104.984  31.881  1.00  0.00           C  
ATOM    541  N   ASP    79     -78.275 106.006  33.253  1.00  0.00           N  
ATOM    542  CA  ASP    79     -77.132 106.720  32.667  1.00  0.00           C  
ATOM    543  C   ASP    79     -76.597 107.776  33.616  1.00  0.00           C  
ATOM    544  O   ASP    79     -76.376 108.927  33.231  1.00  0.00           O  
ATOM    545  CB  ASP    79     -77.480 107.376  31.323  1.00  0.00           C  
ATOM    546  CG  ASP    79     -77.890 106.371  30.257  1.00  0.00           C  
ATOM    547  OD1 ASP    79     -77.581 105.163  30.406  1.00  0.00           O  
ATOM    548  OD2 ASP    79     -78.516 106.803  29.255  1.00  0.00           O  
ATOM    549  N   THR    80     -76.414 107.390  34.868  1.00  0.00           N  
ATOM    550  CA  THR    80     -75.892 108.312  35.861  1.00  0.00           C  
ATOM    551  C   THR    80     -74.378 108.287  35.845  1.00  0.00           C  
ATOM    552  O   THR    80     -73.765 107.216  35.892  1.00  0.00           O  
ATOM    553  CB  THR    80     -76.380 107.951  37.257  1.00  0.00           C  
ATOM    554  OG1 THR    80     -77.770 107.596  37.190  1.00  0.00           O  
ATOM    555  CG2 THR    80     -76.181 109.124  38.222  1.00  0.00           C  
ATOM    556  N   ILE    81     -73.784 109.473  35.746  1.00  0.00           N  
ATOM    557  CA  ILE    81     -72.351 109.646  35.918  1.00  0.00           C  
ATOM    558  C   ILE    81     -72.073 110.236  37.308  1.00  0.00           C  
ATOM    559  O   ILE    81     -72.581 111.299  37.665  1.00  0.00           O  
ATOM    560  CB  ILE    81     -71.768 110.568  34.836  1.00  0.00           C  
ATOM    561  CG1 ILE    81     -71.958 110.033  33.406  1.00  0.00           C  
ATOM    562  CG2 ILE    81     -70.255 110.801  34.980  1.00  0.00           C  
ATOM    563  CD1 ILE    81     -71.583 111.041  32.323  1.00  0.00           C  
ATOM    564  N   ILE    82     -71.272 109.530  38.088  1.00  0.00           N  
ATOM    565  CA  ILE    82     -70.963 109.937  39.442  1.00  0.00           C  
ATOM    566  C   ILE    82     -69.458 110.038  39.589  1.00  0.00           C  
ATOM    567  O   ILE    82     -68.756 109.032  39.514  1.00  0.00           O  
ATOM    568  CB  ILE    82     -71.488 108.913  40.461  1.00  0.00           C  
ATOM    569  CG1 ILE    82     -72.958 108.581  40.170  1.00  0.00           C  
ATOM    570  CG2 ILE    82     -71.251 109.427  41.888  1.00  0.00           C  
ATOM    571  CD1 ILE    82     -73.542 107.482  41.030  1.00  0.00           C  
ATOM    572  N   ASN    83     -68.962 111.253  39.789  1.00  0.00           N  
ATOM    573  CA  ASN    83     -67.523 111.474  39.873  1.00  0.00           C  
ATOM    574  C   ASN    83     -67.095 112.265  41.102  1.00  0.00           C  
ATOM    575  O   ASN    83     -67.926 112.808  41.844  1.00  0.00           O  
ATOM    576  CB  ASN    83     -67.010 112.160  38.612  1.00  0.00           C  
ATOM    577  CG  ASN    83     -67.723 113.499  38.483  1.00  0.00           C  
ATOM    578  OD1 ASN    83     -67.612 114.362  39.351  1.00  0.00           O  
ATOM    579  ND2 ASN    83     -68.492 113.745  37.389  1.00  0.00           N  
ATOM    580  N   GLU    84     -65.788 112.269  41.324  1.00  0.00           N  
ATOM    581  CA  GLU    84     -65.126 113.149  42.284  1.00  0.00           C  
ATOM    582  C   GLU    84     -65.666 113.052  43.703  1.00  0.00           C  
ATOM    583  O   GLU    84     -65.671 114.040  44.445  1.00  0.00           O  
ATOM    584  CB  GLU    84     -65.140 114.589  41.777  1.00  0.00           C  
ATOM    585  CG  GLU    84     -64.427 114.770  40.436  1.00  0.00           C  
ATOM    586  CD  GLU    84     -64.465 116.249  40.080  1.00  0.00           C  
ATOM    587  OE1 GLU    84     -65.041 117.036  40.878  1.00  0.00           O  
ATOM    588  OE2 GLU    84     -63.918 116.613  39.004  1.00  0.00           O  
ATOM    589  N   GLY    85     -66.099 111.853  44.082  1.00  0.00           N  
ATOM    590  CA  GLY    85     -66.547 111.610  45.440  1.00  0.00           C  
ATOM    591  C   GLY    85     -68.023 111.877  45.642  1.00  0.00           C  
ATOM    592  O   GLY    85     -68.529 111.712  46.752  1.00  0.00           O  
ATOM    593  N   GLY    86     -68.720 112.279  44.575  1.00  0.00           N  
ATOM    594  CA  GLY    86     -70.171 112.341  44.606  1.00  0.00           C  
ATOM    595  C   GLY    86     -70.750 110.967  44.911  1.00  0.00           C  
ATOM    596  O   GLY    86     -70.028 109.959  44.905  1.00  0.00           O  
ATOM    597  N   GLY    87     -72.049 110.904  45.181  1.00  0.00           N  
ATOM    598  CA  GLY    87     -72.644 109.646  45.568  1.00  0.00           C  
ATOM    599  C   GLY    87     -74.086 109.486  45.134  1.00  0.00           C  
ATOM    600  O   GLY    87     -74.816 110.467  44.995  1.00  0.00           O  
ATOM    601  N   GLN    88     -74.495 108.239  44.917  1.00  0.00           N  
ATOM    602  CA  GLN    88     -75.906 107.924  44.744  1.00  0.00           C  
ATOM    603  C   GLN    88     -76.324 106.919  45.808  1.00  0.00           C  
ATOM    604  O   GLN    88     -75.668 105.880  45.977  1.00  0.00           O  
ATOM    605  CB  GLN    88     -76.176 107.371  43.344  1.00  0.00           C  
ATOM    606  CG  GLN    88     -77.544 106.732  43.157  1.00  0.00           C  
ATOM    607  CD  GLN    88     -77.560 105.752  41.990  1.00  0.00           C  
ATOM    608  OE1 GLN    88     -77.217 104.578  42.149  1.00  0.00           O  
ATOM    609  NE2 GLN    88     -77.942 106.234  40.810  1.00  0.00           N  
ATOM    610  N   SER    89     -77.394 107.248  46.537  1.00  0.00           N  
ATOM    611  CA  SER    89     -77.964 106.361  47.553  1.00  0.00           C  
ATOM    612  C   SER    89     -79.119 105.596  46.936  1.00  0.00           C  
ATOM    613  O   SER    89     -80.141 106.188  46.558  1.00  0.00           O  
ATOM    614  CB  SER    89     -78.474 107.154  48.766  1.00  0.00           C  
ATOM    615  OG  SER    89     -77.407 107.759  49.476  1.00  0.00           O  
ATOM    616  N   LEU    90     -78.974 104.281  46.850  1.00  0.00           N  
ATOM    617  CA  LEU    90     -79.861 103.502  45.997  1.00  0.00           C  
ATOM    618  C   LEU    90     -80.788 102.590  46.781  1.00  0.00           C  
ATOM    619  O   LEU    90     -80.359 101.580  47.371  1.00  0.00           O  
ATOM    620  CB  LEU    90     -79.035 102.711  44.977  1.00  0.00           C  
ATOM    621  CG  LEU    90     -79.782 101.886  43.931  1.00  0.00           C  
ATOM    622  CD1 LEU    90     -80.658 102.760  43.039  1.00  0.00           C  
ATOM    623  CD2 LEU    90     -78.773 101.084  43.099  1.00  0.00           C  
ATOM    624  N   LYS    91     -82.066 102.964  46.807  1.00  0.00           N  
ATOM    625  CA  LYS    91     -83.098 102.096  47.364  1.00  0.00           C  
ATOM    626  C   LYS    91     -84.005 101.596  46.253  1.00  0.00           C  
ATOM    627  O   LYS    91     -84.790 100.676  46.449  1.00  0.00           O  
ATOM    628  CB  LYS    91     -83.889 102.803  48.460  1.00  0.00           C  
ATOM    629  CG  LYS    91     -83.047 103.157  49.688  1.00  0.00           C  
ATOM    630  CD  LYS    91     -83.846 103.834  50.804  1.00  0.00           C  
ATOM    631  CE  LYS    91     -82.998 104.211  52.021  1.00  0.00           C  
ATOM    632  NZ  LYS    91     -83.839 104.894  53.030  1.00  0.00           N  
ATOM    633  N   GLY    92     -83.871 102.208  45.079  1.00  0.00           N  
ATOM    634  CA  GLY    92     -84.631 101.809  43.910  1.00  0.00           C  
ATOM    635  C   GLY    92     -83.786 101.068  42.892  1.00  0.00           C  
ATOM    636  O   GLY    92     -82.998 100.182  43.236  1.00  0.00           O  
ATOM    637  N   LEU    93     -83.960 101.432  41.629  1.00  0.00           N  
ATOM    638  CA  LEU    93     -83.262 100.796  40.531  1.00  0.00           C  
ATOM    639  C   LEU    93     -82.349 101.800  39.862  1.00  0.00           C  
ATOM    640  O   LEU    93     -82.768 102.917  39.552  1.00  0.00           O  
ATOM    641  CB  LEU    93     -84.266 100.287  39.494  1.00  0.00           C  
ATOM    642  CG  LEU    93     -83.701  99.728  38.189  1.00  0.00           C  
ATOM    643  CD1 LEU    93     -82.898  98.426  38.443  1.00  0.00           C  
ATOM    644  CD2 LEU    93     -84.825  99.483  37.180  1.00  0.00           C  
ATOM    645  N   ALA    94     -81.105 101.402  39.634  1.00  0.00           N  
ATOM    646  CA  ALA    94     -80.207 102.202  38.809  1.00  0.00           C  
ATOM    647  C   ALA    94     -79.674 101.364  37.666  1.00  0.00           C  
ATOM    648  O   ALA    94     -79.234 100.225  37.867  1.00  0.00           O  
ATOM    649  CB  ALA    94     -79.061 102.783  39.643  1.00  0.00           C  
ATOM    650  N   LEU    95     -79.718 101.918  36.460  1.00  0.00           N  
ATOM    651  CA  LEU    95     -79.217 101.205  35.295  1.00  0.00           C  
ATOM    652  C   LEU    95     -78.100 101.971  34.596  1.00  0.00           C  
ATOM    653  O   LEU    95     -78.219 103.165  34.331  1.00  0.00           O  
ATOM    654  CB  LEU    95     -80.342 100.889  34.294  1.00  0.00           C  
ATOM    655  CG  LEU    95     -81.446 100.003  34.877  1.00  0.00           C  
ATOM    656  CD1 LEU    95     -82.643  99.773  33.956  1.00  0.00           C  
ATOM    657  CD2 LEU    95     -81.007  98.587  35.250  1.00  0.00           C  
ATOM    658  N   ASN    96     -77.015 101.267  34.306  1.00  0.00           N  
ATOM    659  CA  ASN    96     -75.867 101.826  33.589  1.00  0.00           C  
ATOM    660  C   ASN    96     -75.277 103.062  34.255  1.00  0.00           C  
ATOM    661  O   ASN    96     -75.122 104.116  33.649  1.00  0.00           O  
ATOM    662  CB  ASN    96     -76.180 102.056  32.106  1.00  0.00           C  
ATOM    663  CG  ASN    96     -76.227 100.746  31.318  1.00  0.00           C  
ATOM    664  OD1 ASN    96     -76.611 100.714  30.144  1.00  0.00           O  
ATOM    665  ND2 ASN    96     -75.840  99.656  31.974  1.00  0.00           N  
ATOM    666  N   THR    97     -74.962 102.909  35.528  1.00  0.00           N  
ATOM    667  CA  THR    97     -74.257 103.920  36.279  1.00  0.00           C  
ATOM    668  C   THR    97     -72.754 103.840  35.965  1.00  0.00           C  
ATOM    669  O   THR    97     -72.221 102.761  35.694  1.00  0.00           O  
ATOM    670  CB  THR    97     -74.485 103.675  37.753  1.00  0.00           C  
ATOM    671  OG1 THR    97     -75.896 103.563  37.991  1.00  0.00           O  
ATOM    672  CG2 THR    97     -73.895 104.799  38.587  1.00  0.00           C  
ATOM    673  N   THR    98     -72.078 104.982  35.965  1.00  0.00           N  
ATOM    674  CA  THR    98     -70.631 104.982  35.856  1.00  0.00           C  
ATOM    675  C   THR    98     -70.025 105.708  37.054  1.00  0.00           C  
ATOM    676  O   THR    98     -70.427 106.818  37.381  1.00  0.00           O  
ATOM    677  CB  THR    98     -70.163 105.632  34.558  1.00  0.00           C  
ATOM    678  OG1 THR    98     -70.876 105.050  33.454  1.00  0.00           O  
ATOM    679  CG2 THR    98     -68.697 105.397  34.373  1.00  0.00           C  
ATOM    680  N   LEU    99     -69.076 105.064  37.721  1.00  0.00           N  
ATOM    681  CA  LEU    99     -68.376 105.686  38.830  1.00  0.00           C  
ATOM    682  C   LEU    99     -66.942 105.956  38.405  1.00  0.00           C  
ATOM    683  O   LEU    99     -66.212 105.032  38.033  1.00  0.00           O  
ATOM    684  CB  LEU    99     -68.388 104.768  40.052  1.00  0.00           C  
ATOM    685  CG  LEU    99     -69.729 104.192  40.518  1.00  0.00           C  
ATOM    686  CD1 LEU    99     -69.517 103.299  41.735  1.00  0.00           C  
ATOM    687  CD2 LEU    99     -70.726 105.281  40.832  1.00  0.00           C  
ATOM    688  N   ASN   100     -66.549 107.225  38.414  1.00  0.00           N  
ATOM    689  CA  ASN   100     -65.161 107.593  38.150  1.00  0.00           C  
ATOM    690  C   ASN   100     -64.644 108.401  39.340  1.00  0.00           C  
ATOM    691  O   ASN   100     -65.431 109.000  40.079  1.00  0.00           O  
ATOM    692  CB  ASN   100     -65.020 108.412  36.856  1.00  0.00           C  
ATOM    693  CG  ASN   100     -65.550 107.567  35.705  1.00  0.00           C  
ATOM    694  OD1 ASN   100     -64.975 106.537  35.359  1.00  0.00           O  
ATOM    695  ND2 ASN   100     -66.675 107.958  35.051  1.00  0.00           N  
ATOM    696  N   GLY   101     -63.328 108.396  39.531  1.00  0.00           N  
ATOM    697  CA  GLY   101     -62.672 109.235  40.533  1.00  0.00           C  
ATOM    698  C   GLY   101     -63.338 109.325  41.894  1.00  0.00           C  
ATOM    699  O   GLY   101     -63.681 110.426  42.355  1.00  0.00           O  
ATOM    700  N   GLY   102     -63.517 108.163  42.515  1.00  0.00           N  
ATOM    701  CA  GLY   102     -64.051 108.050  43.874  1.00  0.00           C  
ATOM    702  C   GLY   102     -65.552 108.298  43.965  1.00  0.00           C  
ATOM    703  O   GLY   102     -66.087 108.456  45.053  1.00  0.00           O  
ATOM    704  N   GLU   103     -66.224 108.339  42.818  1.00  0.00           N  
ATOM    705  CA  GLU   103     -67.675 108.356  42.784  1.00  0.00           C  
ATOM    706  C   GLU   103     -68.195 107.111  43.479  1.00  0.00           C  
ATOM    707  O   GLU   103     -67.610 106.038  43.362  1.00  0.00           O  
ATOM    708  CB  GLU   103     -68.190 108.426  41.343  1.00  0.00           C  
ATOM    709  CG  GLU   103     -69.683 108.746  41.244  1.00  0.00           C  
ATOM    710  CD  GLU   103     -70.457 107.468  41.538  1.00  0.00           C  
ATOM    711  OE1 GLU   103     -70.039 106.394  41.031  1.00  0.00           O  
ATOM    712  OE2 GLU   103     -71.477 107.551  42.274  1.00  0.00           O  
ATOM    713  N   GLN   104     -69.285 107.261  44.221  1.00  0.00           N  
ATOM    714  CA  GLN   104     -69.792 106.180  45.029  1.00  0.00           C  
ATOM    715  C   GLN   104     -71.236 105.851  44.727  1.00  0.00           C  
ATOM    716  O   GLN   104     -72.035 106.721  44.368  1.00  0.00           O  
ATOM    717  CB  GLN   104     -69.682 106.530  46.514  1.00  0.00           C  
ATOM    718  CG  GLN   104     -70.551 107.721  46.925  1.00  0.00           C  
ATOM    719  CD  GLN   104     -70.312 107.987  48.405  1.00  0.00           C  
ATOM    720  OE1 GLN   104     -70.660 107.176  49.259  1.00  0.00           O  
ATOM    721  NE2 GLN   104     -69.703 109.142  48.787  1.00  0.00           N  
ATOM    722  N   TRP   105     -71.562 104.578  44.907  1.00  0.00           N  
ATOM    723  CA  TRP   105     -72.923 104.101  44.816  1.00  0.00           C  
ATOM    724  C   TRP   105     -73.156 103.170  45.984  1.00  0.00           C  
ATOM    725  O   TRP   105     -72.475 102.149  46.101  1.00  0.00           O  
ATOM    726  CB  TRP   105     -73.138 103.345  43.508  1.00  0.00           C  
ATOM    727  CG  TRP   105     -74.571 102.933  43.265  1.00  0.00           C  
ATOM    728  CD1 TRP   105     -75.205 101.770  43.596  1.00  0.00           C  
ATOM    729  CD2 TRP   105     -75.592 103.702  42.614  1.00  0.00           C  
ATOM    730  NE1 TRP   105     -76.473 101.730  43.237  1.00  0.00           N  
ATOM    731  CE2 TRP   105     -76.773 102.914  42.616  1.00  0.00           C  
ATOM    732  CE3 TRP   105     -75.630 104.985  42.029  1.00  0.00           C  
ATOM    733  CZ2 TRP   105     -77.994 103.369  42.047  1.00  0.00           C  
ATOM    734  CZ3 TRP   105     -76.851 105.449  41.457  1.00  0.00           C  
ATOM    735  CH2 TRP   105     -78.011 104.634  41.474  1.00  0.00           C  
ATOM    736  N   MET   106     -74.093 103.537  46.857  1.00  0.00           N  
ATOM    737  CA  MET   106     -74.471 102.685  47.970  1.00  0.00           C  
ATOM    738  C   MET   106     -75.782 102.011  47.644  1.00  0.00           C  
ATOM    739  O   MET   106     -76.820 102.669  47.534  1.00  0.00           O  
ATOM    740  CB  MET   106     -74.614 103.484  49.268  1.00  0.00           C  
ATOM    741  CG  MET   106     -73.309 104.134  49.732  1.00  0.00           C  
ATOM    742  SD  MET   106     -71.977 102.958  50.117  1.00  0.00           S  
ATOM    743  CE  MET   106     -72.796 102.266  51.584  1.00  0.00           C  
ATOM    744  N   HIS   107     -75.741 100.691  47.493  1.00  0.00           N  
ATOM    745  CA  HIS   107     -76.938  99.918  47.183  1.00  0.00           C  
ATOM    746  C   HIS   107     -77.563  99.361  48.458  1.00  0.00           C  
ATOM    747  O   HIS   107     -77.068  98.390  49.030  1.00  0.00           O  
ATOM    748  CB  HIS   107     -76.605  98.778  46.218  1.00  0.00           C  
ATOM    749  CG  HIS   107     -76.068  99.240  44.900  1.00  0.00           C  
ATOM    750  ND1 HIS   107     -74.739  99.548  44.704  1.00  0.00           N  
ATOM    751  CD2 HIS   107     -76.681  99.447  43.710  1.00  0.00           C  
ATOM    752  CE1 HIS   107     -74.556  99.924  43.451  1.00  0.00           C  
ATOM    753  NE2 HIS   107     -75.719  99.872  42.826  1.00  0.00           N  
ATOM    754  N   GLU   108     -78.653  99.982  48.897  1.00  0.00           N  
ATOM    755  CA  GLU   108     -79.345  99.552  50.107  1.00  0.00           C  
ATOM    756  C   GLU   108     -80.433  98.526  49.802  1.00  0.00           C  
ATOM    757  O   GLU   108     -80.364  97.811  48.802  1.00  0.00           O  
ATOM    758  CB  GLU   108     -79.948 100.755  50.835  1.00  0.00           C  
ATOM    759  CG  GLU   108     -78.932 101.815  51.229  1.00  0.00           C  
ATOM    760  CD  GLU   108     -78.196 101.469  52.509  1.00  0.00           C  
ATOM    761  OE1 GLU   108     -78.548 100.452  53.143  1.00  0.00           O  
ATOM    762  OE2 GLU   108     -77.264 102.214  52.880  1.00  0.00           O  
ATOM    763  N   GLY   109     -81.436  98.462  50.672  1.00  0.00           N  
ATOM    764  CA  GLY   109     -82.535  97.530  50.503  1.00  0.00           C  
ATOM    765  C   GLY   109     -83.391  97.844  49.291  1.00  0.00           C  
ATOM    766  O   GLY   109     -83.477  98.997  48.866  1.00  0.00           O  
ATOM    767  N   ALA   110     -84.023  96.809  48.741  1.00  0.00           N  
ATOM    768  CA  ALA   110     -84.886  96.942  47.568  1.00  0.00           C  
ATOM    769  C   ALA   110     -84.216  97.723  46.440  1.00  0.00           C  
ATOM    770  O   ALA   110     -84.800  98.653  45.885  1.00  0.00           O  
ATOM    771  CB  ALA   110     -86.216  97.579  47.948  1.00  0.00           C  
ATOM    772  N   ILE   111     -82.989  97.336  46.107  1.00  0.00           N  
ATOM    773  CA  ILE   111     -82.237  97.996  45.047  1.00  0.00           C  
ATOM    774  C   ILE   111     -81.084  97.122  44.564  1.00  0.00           C  
ATOM    775  O   ILE   111     -80.327  96.576  45.367  1.00  0.00           O  
ATOM    776  CB  ILE   111     -81.680  99.355  45.512  1.00  0.00           C  
ATOM    777  CG1 ILE   111     -81.848 100.404  44.411  1.00  0.00           C  
ATOM    778  CG2 ILE   111     -80.218  99.223  45.911  1.00  0.00           C  
ATOM    779  CD1 ILE   111     -81.241 101.748  44.752  1.00  0.00           C  
ATOM    780  N   ALA   112     -80.958  96.993  43.248  1.00  0.00           N  
ATOM    781  CA  ALA   112     -79.898  96.187  42.654  1.00  0.00           C  
ATOM    782  C   ALA   112     -79.308  96.876  41.429  1.00  0.00           C  
ATOM    783  O   ALA   112     -79.754  96.651  40.304  1.00  0.00           O  
ATOM    784  CB  ALA   112     -80.423  94.807  42.289  1.00  0.00           C  
ATOM    785  N   THR   113     -78.304  97.717  41.655  1.00  0.00           N  
ATOM    786  CA  THR   113     -77.654  98.441  40.570  1.00  0.00           C  
ATOM    787  C   THR   113     -77.303  97.508  39.416  1.00  0.00           C  
ATOM    788  O   THR   113     -76.540  96.556  39.585  1.00  0.00           O  
ATOM    789  CB  THR   113     -76.375  99.151  41.051  1.00  0.00           C  
ATOM    790  OG1 THR   113     -76.707 100.101  42.072  1.00  0.00           O  
ATOM    791  CG2 THR   113     -75.698  99.871  39.895  1.00  0.00           C  
ATOM    792  N   GLY   114     -77.864  97.786  38.244  1.00  0.00           N  
ATOM    793  CA  GLY   114     -77.613  96.976  37.066  1.00  0.00           C  
ATOM    794  C   GLY   114     -76.619  97.671  36.136  1.00  0.00           C  
ATOM    795  O   GLY   114     -76.809  98.829  35.764  1.00  0.00           O  
ATOM    796  N   THR   115     -75.551  96.972  35.763  1.00  0.00           N  
ATOM    797  CA  THR   115     -74.580  97.539  34.834  1.00  0.00           C  
ATOM    798  C   THR   115     -73.747  98.734  35.306  1.00  0.00           C  
ATOM    799  O   THR   115     -73.395  99.605  34.505  1.00  0.00           O  
ATOM    800  CB  THR   115     -75.306  97.960  33.542  1.00  0.00           C  
ATOM    801  OG1 THR   115     -76.030  96.860  33.009  1.00  0.00           O  
ATOM    802  CG2 THR   115     -74.271  98.436  32.508  1.00  0.00           C  
ATOM    803  N   VAL   116     -73.404  98.783  36.593  1.00  0.00           N  
ATOM    804  CA  VAL   116     -72.481  99.807  37.077  1.00  0.00           C  
ATOM    805  C   VAL   116     -71.063  99.503  36.585  1.00  0.00           C  
ATOM    806  O   VAL   116     -70.580  98.371  36.688  1.00  0.00           O  
ATOM    807  CB  VAL   116     -72.469  99.909  38.628  1.00  0.00           C  
ATOM    808  CG1 VAL   116     -71.430 100.896  39.165  1.00  0.00           C  
ATOM    809  CG2 VAL   116     -73.802 100.370  39.219  1.00  0.00           C  
ATOM    810  N   ILE   117     -70.396 100.507  36.034  1.00  0.00           N  
ATOM    811  CA  ILE   117     -68.985 100.364  35.706  1.00  0.00           C  
ATOM    812  C   ILE   117     -68.208 101.169  36.737  1.00  0.00           C  
ATOM    813  O   ILE   117     -68.499 102.343  36.975  1.00  0.00           O  
ATOM    814  CB  ILE   117     -68.660 100.844  34.288  1.00  0.00           C  
ATOM    815  CG1 ILE   117     -69.375  99.971  33.259  1.00  0.00           C  
ATOM    816  CG2 ILE   117     -67.161 100.778  34.019  1.00  0.00           C  
ATOM    817  CD1 ILE   117     -68.823 100.133  31.880  1.00  0.00           C  
ATOM    818  N   ASN   118     -67.255 100.517  37.387  1.00  0.00           N  
ATOM    819  CA  ASN   118     -66.493 101.158  38.436  1.00  0.00           C  
ATOM    820  C   ASN   118     -65.087 101.448  37.935  1.00  0.00           C  
ATOM    821  O   ASN   118     -64.261 100.539  37.808  1.00  0.00           O  
ATOM    822  CB  ASN   118     -66.405 100.278  39.677  1.00  0.00           C  
ATOM    823  CG  ASN   118     -65.665 101.057  40.756  1.00  0.00           C  
ATOM    824  OD1 ASN   118     -64.936 102.004  40.465  1.00  0.00           O  
ATOM    825  ND2 ASN   118     -65.812 100.700  42.059  1.00  0.00           N  
ATOM    826  N   ASP   119     -64.817 102.718  37.652  1.00  0.00           N  
ATOM    827  CA  ASP   119     -63.508 103.135  37.165  1.00  0.00           C  
ATOM    828  C   ASP   119     -62.930 104.243  38.039  1.00  0.00           C  
ATOM    829  O   ASP   119     -63.637 104.823  38.864  1.00  0.00           O  
ATOM    830  CB  ASP   119     -63.600 103.604  35.712  1.00  0.00           C  
ATOM    831  CG  ASP   119     -64.395 102.651  34.841  1.00  0.00           C  
ATOM    832  OD1 ASP   119     -63.965 101.489  34.683  1.00  0.00           O  
ATOM    833  OD2 ASP   119     -65.450 103.064  34.315  1.00  0.00           O  
ATOM    834  N   LYS   120     -61.646 104.531  37.853  1.00  0.00           N  
ATOM    835  CA  LYS   120     -60.975 105.570  38.625  1.00  0.00           C  
ATOM    836  C   LYS   120     -61.086 105.303  40.122  1.00  0.00           C  
ATOM    837  O   LYS   120     -61.069 106.231  40.931  1.00  0.00           O  
ATOM    838  CB  LYS   120     -61.556 106.945  38.291  1.00  0.00           C  
ATOM    839  CG  LYS   120     -61.230 107.433  36.889  1.00  0.00           C  
ATOM    840  CD  LYS   120     -59.738 107.671  36.720  1.00  0.00           C  
ATOM    841  CE  LYS   120     -59.270 107.273  35.330  1.00  0.00           C  
ATOM    842  NZ  LYS   120     -58.764 108.443  34.559  1.00  0.00           N  
ATOM    843  N   GLY   121     -61.200 104.029  40.484  1.00  0.00           N  
ATOM    844  CA  GLY   121     -61.313 103.639  41.877  1.00  0.00           C  
ATOM    845  C   GLY   121     -62.717 103.821  42.418  1.00  0.00           C  
ATOM    846  O   GLY   121     -62.907 104.053  43.612  1.00  0.00           O  
ATOM    847  N   TRP   122     -63.705 103.716  41.535  1.00  0.00           N  
ATOM    848  CA  TRP   122     -65.101 103.869  41.926  1.00  0.00           C  
ATOM    849  C   TRP   122     -65.459 102.929  43.072  1.00  0.00           C  
ATOM    850  O   TRP   122     -65.244 101.720  42.987  1.00  0.00           O  
ATOM    851  CB  TRP   122     -66.023 103.617  40.731  1.00  0.00           C  
ATOM    852  CG  TRP   122     -67.476 103.805  41.045  1.00  0.00           C  
ATOM    853  CD1 TRP   122     -68.415 102.826  41.196  1.00  0.00           C  
ATOM    854  CD2 TRP   122     -68.157 105.049  41.246  1.00  0.00           C  
ATOM    855  NE1 TRP   122     -69.639 103.384  41.479  1.00  0.00           N  
ATOM    856  CE2 TRP   122     -69.507 104.747  41.515  1.00  0.00           C  
ATOM    857  CE3 TRP   122     -67.757 106.389  41.225  1.00  0.00           C  
ATOM    858  CZ2 TRP   122     -70.458 105.735  41.761  1.00  0.00           C  
ATOM    859  CZ3 TRP   122     -68.703 107.368  41.470  1.00  0.00           C  
ATOM    860  CH2 TRP   122     -70.037 107.036  41.734  1.00  0.00           C  
ATOM    861  N   GLN   123     -66.007 103.493  44.144  1.00  0.00           N  
ATOM    862  CA  GLN   123     -66.396 102.707  45.309  1.00  0.00           C  
ATOM    863  C   GLN   123     -67.323 101.561  44.919  1.00  0.00           C  
ATOM    864  O   GLN   123     -67.261 100.476  45.498  1.00  0.00           O  
ATOM    865  CB  GLN   123     -67.070 103.597  46.355  1.00  0.00           C  
ATOM    866  CG  GLN   123     -66.192 103.923  47.552  1.00  0.00           C  
ATOM    867  CD  GLN   123     -66.985 104.463  48.726  1.00  0.00           C  
ATOM    868  OE1 GLN   123     -68.159 104.137  48.901  1.00  0.00           O  
ATOM    869  NE2 GLN   123     -66.345 105.296  49.539  1.00  0.00           N  
ATOM    870  N   VAL   124     -68.180 101.809  43.935  1.00  0.00           N  
ATOM    871  CA  VAL   124     -69.121 100.799  43.465  1.00  0.00           C  
ATOM    872  C   VAL   124     -69.035 100.626  41.952  1.00  0.00           C  
ATOM    873  O   VAL   124     -69.586 101.425  41.195  1.00  0.00           O  
ATOM    874  CB  VAL   124     -70.569 101.154  43.850  1.00  0.00           C  
ATOM    875  CG1 VAL   124     -71.476  99.946  43.672  1.00  0.00           C  
ATOM    876  CG2 VAL   124     -70.627 101.666  45.281  1.00  0.00           C  
ATOM    877  N   VAL   125     -68.341  99.579  41.519  1.00  0.00           N  
ATOM    878  CA  VAL   125     -68.182  99.302  40.097  1.00  0.00           C  
ATOM    879  C   VAL   125     -67.826  97.839  39.854  1.00  0.00           C  
ATOM    880  O   VAL   125     -67.387  97.138  40.766  1.00  0.00           O  
ATOM    881  CB  VAL   125     -67.098 100.196  39.465  1.00  0.00           C  
ATOM    882  CG1 VAL   125     -66.866  99.803  38.014  1.00  0.00           C  
ATOM    883  CG2 VAL   125     -67.490 101.661  39.572  1.00  0.00           C  
ATOM    884  N   LYS   126     -68.019  97.385  38.620  1.00  0.00           N  
ATOM    885  CA  LYS   126     -67.719  96.006  38.255  1.00  0.00           C  
ATOM    886  C   LYS   126     -66.741  95.947  37.086  1.00  0.00           C  
ATOM    887  O   LYS   126     -66.895  96.672  36.104  1.00  0.00           O  
ATOM    888  CB  LYS   126     -69.004  95.253  37.904  1.00  0.00           C  
ATOM    889  CG  LYS   126     -69.241  94.007  38.742  1.00  0.00           C  
ATOM    890  CD  LYS   126     -68.947  94.264  40.211  1.00  0.00           C  
ATOM    891  CE  LYS   126     -69.524  93.167  41.090  1.00  0.00           C  
ATOM    892  NZ  LYS   126     -69.837  93.659  42.460  1.00  0.00           N  
ATOM    893  N   PRO   127     -65.727  95.076  37.193  1.00  0.00           N  
ATOM    894  CA  PRO   127     -64.456  95.412  37.843  1.00  0.00           C  
ATOM    895  C   PRO   127     -63.612  96.350  36.986  1.00  0.00           C  
ATOM    896  O   PRO   127     -63.292  96.020  35.844  1.00  0.00           O  
ATOM    897  CB  PRO   127     -63.765  94.054  37.974  1.00  0.00           C  
ATOM    898  CG  PRO   127     -64.316  93.249  36.848  1.00  0.00           C  
ATOM    899  CD  PRO   127     -65.743  93.692  36.686  1.00  0.00           C  
ATOM    900  N   GLY   128     -63.258  97.506  37.537  1.00  0.00           N  
ATOM    901  CA  GLY   128     -62.455  98.479  36.821  1.00  0.00           C  
ATOM    902  C   GLY   128     -61.590  99.310  37.748  1.00  0.00           C  
ATOM    903  O   GLY   128     -61.228 100.442  37.427  1.00  0.00           O  
ATOM    904  N   ALA   129     -61.254  98.734  38.897  1.00  0.00           N  
ATOM    905  CA  ALA   129     -60.425  99.407  39.886  1.00  0.00           C  
ATOM    906  C   ALA   129     -60.316  98.561  41.149  1.00  0.00           C  
ATOM    907  O   ALA   129     -60.616  97.367  41.136  1.00  0.00           O  
ATOM    908  CB  ALA   129     -60.995 100.779  40.211  1.00  0.00           C  
ATOM    909  N   VAL   130     -59.884  99.187  42.237  1.00  0.00           N  
ATOM    910  CA  VAL   130     -59.735  98.496  43.518  1.00  0.00           C  
ATOM    911  C   VAL   130     -58.860  97.251  43.389  1.00  0.00           C  
ATOM    912  O   VAL   130     -59.219  96.174  43.866  1.00  0.00           O  
ATOM    913  CB  VAL   130     -61.087  98.108  44.150  1.00  0.00           C  
ATOM    914  CG1 VAL   130     -60.915  97.822  45.634  1.00  0.00           C  
ATOM    915  CG2 VAL   130     -62.112  99.210  43.928  1.00  0.00           C  
ATOM    916  N   ALA   131     -57.710  97.409  42.742  1.00  0.00           N  
ATOM    917  CA  ALA   131     -56.772  96.310  42.546  1.00  0.00           C  
ATOM    918  C   ALA   131     -55.360  96.876  42.621  1.00  0.00           C  
ATOM    919  O   ALA   131     -54.397  96.153  42.874  1.00  0.00           O  
ATOM    920  CB  ALA   131     -57.254  95.392  41.435  1.00  0.00           C  
ATOM    921  N   THR   132     -55.254  98.179  42.385  1.00  0.00           N  
ATOM    922  CA  THR   132     -53.982  98.883  42.122  1.00  0.00           C  
ATOM    923  C   THR   132     -53.074  98.936  43.353  1.00  0.00           C  
ATOM    924  O   THR   132     -51.909  98.541  43.293  1.00  0.00           O  
ATOM    925  CB  THR   132     -54.220 100.313  41.607  1.00  0.00           C  
ATOM    926  OG1 THR   132     -54.936 100.277  40.381  1.00  0.00           O  
ATOM    927  CG2 THR   132     -52.865 101.006  41.384  1.00  0.00           C  
ATOM    928  N   ASP   133     -61.442 100.454  50.013  1.00  0.00           N  
ATOM    929  CA  ASP   133     -61.940 101.819  49.839  1.00  0.00           C  
ATOM    930  C   ASP   133     -62.363 102.108  48.394  1.00  0.00           C  
ATOM    931  O   ASP   133     -62.917 103.176  48.109  1.00  0.00           O  
ATOM    932  CB  ASP   133     -60.895 102.841  50.302  1.00  0.00           C  
ATOM    933  CG  ASP   133     -60.785 102.749  51.818  1.00  0.00           C  
ATOM    934  OD1 ASP   133     -61.697 102.142  52.440  1.00  0.00           O  
ATOM    935  OD2 ASP   133     -59.789 103.284  52.372  1.00  0.00           O  
ATOM    936  N   THR   134     -62.101 101.161  47.499  1.00  0.00           N  
ATOM    937  CA  THR   134     -62.454 101.315  46.093  1.00  0.00           C  
ATOM    938  C   THR   134     -62.918  99.901  45.753  1.00  0.00           C  
ATOM    939  O   THR   134     -63.285  99.137  46.646  1.00  0.00           O  
ATOM    940  CB  THR   134     -61.201 101.483  45.213  1.00  0.00           C  
ATOM    941  OG1 THR   134     -60.169 100.602  45.673  1.00  0.00           O  
ATOM    942  CG2 THR   134     -60.700 102.918  45.268  1.00  0.00           C  
ATOM    943  N   VAL   135     -62.846  99.562  44.462  1.00  0.00           N  
ATOM    944  CA  VAL   135     -63.482  98.418  43.776  1.00  0.00           C  
ATOM    945  C   VAL   135     -64.994  98.232  43.969  1.00  0.00           C  
ATOM    946  O   VAL   135     -65.777  99.146  43.707  1.00  0.00           O  
ATOM    947  CB  VAL   135     -62.728  97.076  43.999  1.00  0.00           C  
ATOM    948  CG1 VAL   135     -61.516  96.990  43.084  1.00  0.00           C  
ATOM    949  CG2 VAL   135     -62.322  96.871  45.454  1.00  0.00           C  
ATOM    950  N   VAL   136     -65.393  97.044  44.413  1.00  0.00           N  
ATOM    951  CA  VAL   136     -66.803  96.742  44.635  1.00  0.00           C  
ATOM    952  C   VAL   136     -66.986  95.787  45.811  1.00  0.00           C  
ATOM    953  O   VAL   136     -66.636  94.610  45.726  1.00  0.00           O  
ATOM    954  CB  VAL   136     -67.454  96.132  43.378  1.00  0.00           C  
ATOM    955  CG1 VAL   136     -68.504  95.100  43.765  1.00  0.00           C  
ATOM    956  CG2 VAL   136     -68.067  97.223  42.513  1.00  0.00           C  
ATOM    957  N   ASN   137     -67.536  96.301  46.906  1.00  0.00           N  
ATOM    958  CA  ASN   137     -67.771  95.493  48.096  1.00  0.00           C  
ATOM    959  C   ASN   137     -69.126  94.799  48.013  1.00  0.00           C  
ATOM    960  O   ASN   137     -70.065  95.323  47.413  1.00  0.00           O  
ATOM    961  CB  ASN   137     -67.699  96.358  49.356  1.00  0.00           C  
ATOM    962  CG  ASN   137     -66.359  97.049  49.511  1.00  0.00           C  
ATOM    963  OD1 ASN   137     -65.336  96.402  49.737  1.00  0.00           O  
ATOM    964  ND2 ASN   137     -66.357  98.372  49.391  1.00  0.00           N  
ATOM    965  N   THR   138     -69.225  93.619  48.617  1.00  0.00           N  
ATOM    966  CA  THR   138     -70.458  92.868  48.601  1.00  0.00           C  
ATOM    967  C   THR   138     -70.869  92.408  49.991  1.00  0.00           C  
ATOM    968  O   THR   138     -70.309  91.454  50.538  1.00  0.00           O  
ATOM    969  CB  THR   138     -70.352  91.645  47.677  1.00  0.00           C  
ATOM    970  OG1 THR   138     -70.027  92.057  46.358  1.00  0.00           O  
ATOM    971  CG2 THR   138     -71.698  90.901  47.662  1.00  0.00           C  
ATOM    972  N   GLY   139     -71.856  93.101  50.546  1.00  0.00           N  
ATOM    973  CA  GLY   139     -72.411  92.771  51.845  1.00  0.00           C  
ATOM    974  C   GLY   139     -73.742  92.066  51.644  1.00  0.00           C  
ATOM    975  O   GLY   139     -74.190  91.299  52.497  1.00  0.00           O  
ATOM    976  N   ALA   140     -74.374  92.333  50.502  1.00  0.00           N  
ATOM    977  CA  ALA   140     -75.650  91.729  50.149  1.00  0.00           C  
ATOM    978  C   ALA   140     -75.449  90.673  49.065  1.00  0.00           C  
ATOM    979  O   ALA   140     -75.284  89.491  49.370  1.00  0.00           O  
ATOM    980  CB  ALA   140     -76.631  92.792  49.683  1.00  0.00           C  
ATOM    981  N   GLU   141     -75.451  91.104  47.805  1.00  0.00           N  
ATOM    982  CA  GLU   141     -75.273  90.182  46.683  1.00  0.00           C  
ATOM    983  C   GLU   141     -74.812  90.851  45.385  1.00  0.00           C  
ATOM    984  O   GLU   141     -75.076  92.029  45.144  1.00  0.00           O  
ATOM    985  CB  GLU   141     -76.567  89.405  46.421  1.00  0.00           C  
ATOM    986  CG  GLU   141     -76.497  88.466  45.228  1.00  0.00           C  
ATOM    987  CD  GLU   141     -77.793  87.712  45.003  1.00  0.00           C  
ATOM    988  OE1 GLU   141     -78.792  88.029  45.681  1.00  0.00           O  
ATOM    989  OE2 GLU   141     -77.812  86.802  44.147  1.00  0.00           O  
ATOM    990  N   GLY   142     -74.120  90.071  44.559  1.00  0.00           N  
ATOM    991  CA  GLY   142     -73.621  90.508  43.262  1.00  0.00           C  
ATOM    992  C   GLY   142     -73.768  89.361  42.265  1.00  0.00           C  
ATOM    993  O   GLY   142     -73.372  88.225  42.539  1.00  0.00           O  
ATOM    994  N   GLY   143     -74.355  89.661  41.111  1.00  0.00           N  
ATOM    995  CA  GLY   143     -74.552  88.662  40.077  1.00  0.00           C  
ATOM    996  C   GLY   143     -73.352  88.591  39.155  1.00  0.00           C  
ATOM    997  O   GLY   143     -72.222  88.819  39.587  1.00  0.00           O  
ATOM    998  N   PRO   144     -73.588  88.273  37.873  1.00  0.00           N  
ATOM    999  CA  PRO   144     -72.500  88.187  36.894  1.00  0.00           C  
ATOM   1000  C   PRO   144     -71.684  89.475  36.874  1.00  0.00           C  
ATOM   1001  O   PRO   144     -72.026  90.407  36.147  1.00  0.00           O  
ATOM   1002  CB  PRO   144     -73.241  88.012  35.566  1.00  0.00           C  
ATOM   1003  CG  PRO   144     -74.539  87.382  35.941  1.00  0.00           C  
ATOM   1004  CD  PRO   144     -74.899  87.962  37.279  1.00  0.00           C  
ATOM   1005  N   ASP   145     -70.619  89.522  37.668  1.00  0.00           N  
ATOM   1006  CA  ASP   145     -69.774  90.707  37.741  1.00  0.00           C  
ATOM   1007  C   ASP   145     -68.378  90.449  37.187  1.00  0.00           C  
ATOM   1008  O   ASP   145     -67.616  89.654  37.737  1.00  0.00           O  
ATOM   1009  CB  ASP   145     -69.681  91.207  39.185  1.00  0.00           C  
ATOM   1010  CG  ASP   145     -69.838  92.711  39.291  1.00  0.00           C  
ATOM   1011  OD1 ASP   145     -69.271  93.431  38.443  1.00  0.00           O  
ATOM   1012  OD2 ASP   145     -70.530  93.173  40.223  1.00  0.00           O  
ATOM   1013  N   ALA   146     -68.047  91.129  36.094  1.00  0.00           N  
ATOM   1014  CA  ALA   146     -66.743  90.977  35.462  1.00  0.00           C  
ATOM   1015  C   ALA   146     -65.664  91.731  36.232  1.00  0.00           C  
ATOM   1016  O   ALA   146     -65.904  92.824  36.745  1.00  0.00           O  
ATOM   1017  CB  ALA   146     -66.795  91.449  34.017  1.00  0.00           C  
ATOM   1018  N   GLU   147     -64.476  91.140  36.308  1.00  0.00           N  
ATOM   1019  CA  GLU   147     -63.359  91.755  37.015  1.00  0.00           C  
ATOM   1020  C   GLU   147     -62.065  91.631  36.217  1.00  0.00           C  
ATOM   1021  O   GLU   147     -61.321  90.662  36.368  1.00  0.00           O  
ATOM   1022  CB  GLU   147     -63.185  91.121  38.397  1.00  0.00           C  
ATOM   1023  CG  GLU   147     -64.273  91.494  39.392  1.00  0.00           C  
ATOM   1024  CD  GLU   147     -64.047  90.879  40.759  1.00  0.00           C  
ATOM   1025  OE1 GLU   147     -63.053  91.244  41.420  1.00  0.00           O  
ATOM   1026  OE2 GLU   147     -64.865  90.029  41.172  1.00  0.00           O  
ATOM   1027  N   ASN   148     -61.804  92.620  35.368  1.00  0.00           N  
ATOM   1028  CA  ASN   148     -60.600  92.624  34.544  1.00  0.00           C  
ATOM   1029  C   ASN   148     -59.623  93.574  35.229  1.00  0.00           C  
ATOM   1030  O   ASN   148     -59.803  93.933  36.392  1.00  0.00           O  
ATOM   1031  CB  ASN   148     -60.881  93.276  33.189  1.00  0.00           C  
ATOM   1032  CG  ASN   148     -61.761  92.419  32.301  1.00  0.00           C  
ATOM   1033  OD1 ASN   148     -61.833  91.202  32.468  1.00  0.00           O  
ATOM   1034  ND2 ASN   148     -62.438  93.053  31.350  1.00  0.00           N  
ATOM   1035  N   ALA   149     -58.588  93.978  34.498  1.00  0.00           N  
ATOM   1036  CA  ALA   149     -57.581  94.886  35.033  1.00  0.00           C  
ATOM   1037  C   ALA   149     -58.052  95.946  36.024  1.00  0.00           C  
ATOM   1038  O   ALA   149     -59.137  96.508  35.877  1.00  0.00           O  
ATOM   1039  CB  ALA   149     -56.774  95.525  33.913  1.00  0.00           C  
ATOM   1040  N   ASP   150     -57.228  96.214  37.032  1.00  0.00           N  
ATOM   1041  CA  ASP   150     -57.558  97.206  38.048  1.00  0.00           C  
ATOM   1042  C   ASP   150     -58.954  96.971  38.617  1.00  0.00           C  
ATOM   1043  O   ASP   150     -59.770  97.890  38.684  1.00  0.00           O  
ATOM   1044  CB  ASP   150     -57.457  98.619  37.471  1.00  0.00           C  
ATOM   1045  CG  ASP   150     -56.025  99.034  37.196  1.00  0.00           C  
ATOM   1046  OD1 ASP   150     -55.136  98.675  37.996  1.00  0.00           O  
ATOM   1047  OD2 ASP   150     -55.788  99.719  36.178  1.00  0.00           O  
ATOM   1048  N   THR   151     -59.221  95.734  39.024  1.00  0.00           N  
ATOM   1049  CA  THR   151     -60.517  95.376  39.588  1.00  0.00           C  
ATOM   1050  C   THR   151     -60.354  94.556  40.863  1.00  0.00           C  
ATOM   1051  O   THR   151     -59.531  93.642  40.924  1.00  0.00           O  
ATOM   1052  CB  THR   151     -61.369  94.580  38.582  1.00  0.00           C  
ATOM   1053  OG1 THR   151     -61.298  95.203  37.293  1.00  0.00           O  
ATOM   1054  CG2 THR   151     -62.820  94.529  39.037  1.00  0.00           C  
ATOM   1055  N   GLY   152     -61.142  94.889  41.880  1.00  0.00           N  
ATOM   1056  CA  GLY   152     -61.086  94.187  43.149  1.00  0.00           C  
ATOM   1057  C   GLY   152     -62.438  94.104  43.830  1.00  0.00           C  
ATOM   1058  O   GLY   152     -62.995  95.117  44.252  1.00  0.00           O  
ATOM   1059  N   GLN   153     -62.967  92.889  43.936  1.00  0.00           N  
ATOM   1060  CA  GLN   153     -64.261  92.669  44.570  1.00  0.00           C  
ATOM   1061  C   GLN   153     -64.100  91.969  45.915  1.00  0.00           C  
ATOM   1062  O   GLN   153     -63.536  90.878  45.994  1.00  0.00           O  
ATOM   1063  CB  GLN   153     -65.174  91.850  43.656  1.00  0.00           C  
ATOM   1064  CG  GLN   153     -66.533  91.533  44.259  1.00  0.00           C  
ATOM   1065  CD  GLN   153     -67.205  90.351  43.589  1.00  0.00           C  
ATOM   1066  OE1 GLN   153     -66.762  89.210  43.725  1.00  0.00           O  
ATOM   1067  NE2 GLN   153     -68.283  90.618  42.860  1.00  0.00           N  
ATOM   1068  N   PHE   154     -64.600  92.603  46.971  1.00  0.00           N  
ATOM   1069  CA  PHE   154     -64.511  92.042  48.314  1.00  0.00           C  
ATOM   1070  C   PHE   154     -65.867  91.539  48.797  1.00  0.00           C  
ATOM   1071  O   PHE   154     -66.823  92.307  48.902  1.00  0.00           O  
ATOM   1072  CB  PHE   154     -63.956  93.080  49.292  1.00  0.00           C  
ATOM   1073  CG  PHE   154     -62.535  93.478  49.013  1.00  0.00           C  
ATOM   1074  CD1 PHE   154     -62.252  94.546  48.178  1.00  0.00           C  
ATOM   1075  CD2 PHE   154     -61.482  92.784  49.585  1.00  0.00           C  
ATOM   1076  CE1 PHE   154     -60.945  94.915  47.919  1.00  0.00           C  
ATOM   1077  CE2 PHE   154     -60.173  93.147  49.330  1.00  0.00           C  
ATOM   1078  CZ  PHE   154     -59.904  94.214  48.496  1.00  0.00           C  
ATOM   1079  N   VAL   155     -65.942  90.245  49.091  1.00  0.00           N  
ATOM   1080  CA  VAL   155     -67.179  89.637  49.565  1.00  0.00           C  
ATOM   1081  C   VAL   155     -67.205  89.571  51.089  1.00  0.00           C  
ATOM   1082  O   VAL   155     -66.393  88.879  51.703  1.00  0.00           O  
ATOM   1083  CB  VAL   155     -67.366  88.219  48.995  1.00  0.00           C  
ATOM   1084  CG1 VAL   155     -68.618  87.576  49.573  1.00  0.00           C  
ATOM   1085  CG2 VAL   155     -67.433  88.263  47.476  1.00  0.00           C  
ATOM   1086  N   ARG   156     -68.142  90.294  51.692  1.00  0.00           N  
ATOM   1087  CA  ARG   156     -68.272  90.320  53.146  1.00  0.00           C  
ATOM   1088  C   ARG   156     -68.751  88.985  53.712  1.00  0.00           C  
ATOM   1089  O   ARG   156     -69.336  88.170  52.998  1.00  0.00           O  
ATOM   1090  CB  ARG   156     -69.219  91.441  53.578  1.00  0.00           C  
ATOM   1091  CG  ARG   156     -68.700  92.839  53.286  1.00  0.00           C  
ATOM   1092  CD  ARG   156     -69.218  93.844  54.302  1.00  0.00           C  
ATOM   1093  NE  ARG   156     -68.529  95.128  54.202  1.00  0.00           N  
ATOM   1094  CZ  ARG   156     -69.123  96.308  54.346  1.00  0.00           C  
ATOM   1095  NH1 ARG   156     -70.424  96.371  54.597  1.00  0.00           N  
ATOM   1096  NH2 ARG   156     -68.418  97.425  54.239  1.00  0.00           N  
ATOM   1097  N   GLY   157     -68.497  88.773  55.000  1.00  0.00           N  
ATOM   1098  CA  GLY   157     -68.896  87.550  55.673  1.00  0.00           C  
ATOM   1099  C   GLY   157     -70.368  87.247  55.475  1.00  0.00           C  
ATOM   1100  O   GLY   157     -70.799  86.099  55.588  1.00  0.00           O  
ATOM   1101  N   ASP   158     -71.140  88.286  55.177  1.00  0.00           N  
ATOM   1102  CA  ASP   158     -72.576  88.138  54.946  1.00  0.00           C  
ATOM   1103  C   ASP   158     -72.900  88.134  53.457  1.00  0.00           C  
ATOM   1104  O   ASP   158     -74.019  87.829  53.061  1.00  0.00           O  
ATOM   1105  CB  ASP   158     -73.318  89.307  55.585  1.00  0.00           C  
ATOM   1106  CG  ASP   158     -73.104  89.233  57.090  1.00  0.00           C  
ATOM   1107  OD1 ASP   158     -73.276  88.122  57.659  1.00  0.00           O  
ATOM   1108  OD2 ASP   158     -72.765  90.287  57.692  1.00  0.00           O  
ATOM   1109  N   ALA   159     -71.928  88.519  52.638  1.00  0.00           N  
ATOM   1110  CA  ALA   159     -72.179  88.737  51.228  1.00  0.00           C  
ATOM   1111  C   ALA   159     -72.145  87.482  50.371  1.00  0.00           C  
ATOM   1112  O   ALA   159     -71.635  86.424  50.766  1.00  0.00           O  
ATOM   1113  CB  ALA   159     -71.164  89.739  50.688  1.00  0.00           C  
ATOM   1114  N   VAL   160     -72.698  87.597  49.168  1.00  0.00           N  
ATOM   1115  CA  VAL   160     -72.739  86.473  48.241  1.00  0.00           C  
ATOM   1116  C   VAL   160     -72.614  86.924  46.789  1.00  0.00           C  
ATOM   1117  O   VAL   160     -73.436  87.694  46.293  1.00  0.00           O  
ATOM   1118  CB  VAL   160     -74.035  85.657  48.403  1.00  0.00           C  
ATOM   1119  CG1 VAL   160     -74.089  84.537  47.375  1.00  0.00           C  
ATOM   1120  CG2 VAL   160     -74.138  85.099  49.814  1.00  0.00           C  
ATOM   1121  N   ARG   161     -71.578  86.436  46.113  1.00  0.00           N  
ATOM   1122  CA  ARG   161     -71.341  86.776  44.715  1.00  0.00           C  
ATOM   1123  C   ARG   161     -71.573  85.557  43.830  1.00  0.00           C  
ATOM   1124  O   ARG   161     -71.000  84.493  44.064  1.00  0.00           O  
ATOM   1125  CB  ARG   161     -69.919  87.304  44.524  1.00  0.00           C  
ATOM   1126  CG  ARG   161     -69.586  87.684  43.090  1.00  0.00           C  
ATOM   1127  CD  ARG   161     -68.141  88.140  42.961  1.00  0.00           C  
ATOM   1128  NE  ARG   161     -67.203  87.029  43.093  1.00  0.00           N  
ATOM   1129  CZ  ARG   161     -66.404  86.846  44.139  1.00  0.00           C  
ATOM   1130  NH1 ARG   161     -66.427  87.702  45.151  1.00  0.00           N  
ATOM   1131  NH2 ARG   161     -65.582  85.806  44.174  1.00  0.00           N  
ATOM   1132  N   THR   162     -72.415  85.716  42.815  1.00  0.00           N  
ATOM   1133  CA  THR   162     -72.725  84.618  41.905  1.00  0.00           C  
ATOM   1134  C   THR   162     -72.330  84.928  40.465  1.00  0.00           C  
ATOM   1135  O   THR   162     -72.506  86.048  39.986  1.00  0.00           O  
ATOM   1136  CB  THR   162     -74.222  84.258  41.948  1.00  0.00           C  
ATOM   1137  OG1 THR   162     -74.681  84.267  43.305  1.00  0.00           O  
ATOM   1138  CG2 THR   162     -74.456  82.881  41.347  1.00  0.00           C  
ATOM   1139  N   THR   163     -71.795  83.922  39.781  1.00  0.00           N  
ATOM   1140  CA  THR   163     -71.375  84.063  38.384  1.00  0.00           C  
ATOM   1141  C   THR   163     -70.414  85.228  38.143  1.00  0.00           C  
ATOM   1142  O   THR   163     -70.782  86.233  37.534  1.00  0.00           O  
ATOM   1143  CB  THR   163     -72.583  84.192  37.434  1.00  0.00           C  
ATOM   1144  OG1 THR   163     -73.477  83.091  37.640  1.00  0.00           O  
ATOM   1145  CG2 THR   163     -72.123  84.203  35.984  1.00  0.00           C  
ATOM   1146  N   ILE   164     -69.184  85.083  38.625  1.00  0.00           N  
ATOM   1147  CA  ILE   164     -68.171  86.120  38.464  1.00  0.00           C  
ATOM   1148  C   ILE   164     -67.070  85.672  37.509  1.00  0.00           C  
ATOM   1149  O   ILE   164     -66.644  84.517  37.536  1.00  0.00           O  
ATOM   1150  CB  ILE   164     -67.540  86.507  39.815  1.00  0.00           C  
ATOM   1151  CG1 ILE   164     -68.620  86.637  40.890  1.00  0.00           C  
ATOM   1152  CG2 ILE   164     -66.753  87.802  39.683  1.00  0.00           C  
ATOM   1153  CD1 ILE   164     -69.362  87.956  40.855  1.00  0.00           C  
ATOM   1154  N   ASN   165     -66.614  86.592  36.666  1.00  0.00           N  
ATOM   1155  CA  ASN   165     -65.562  86.294  35.701  1.00  0.00           C  
ATOM   1156  C   ASN   165     -64.341  87.179  35.926  1.00  0.00           C  
ATOM   1157  O   ASN   165     -64.391  88.389  35.705  1.00  0.00           O  
ATOM   1158  CB  ASN   165     -66.081  86.467  34.273  1.00  0.00           C  
ATOM   1159  CG  ASN   165     -67.295  85.605  33.986  1.00  0.00           C  
ATOM   1160  OD1 ASN   165     -67.199  84.380  33.916  1.00  0.00           O  
ATOM   1161  ND2 ASN   165     -68.447  86.243  33.817  1.00  0.00           N  
ATOM   1162  N   LYS   166     -63.246  86.568  36.367  1.00  0.00           N  
ATOM   1163  CA  LYS   166     -62.011  87.299  36.622  1.00  0.00           C  
ATOM   1164  C   LYS   166     -61.063  87.214  35.431  1.00  0.00           C  
ATOM   1165  O   LYS   166     -60.609  86.130  35.064  1.00  0.00           O  
ATOM   1166  CB  LYS   166     -61.324  86.766  37.881  1.00  0.00           C  
ATOM   1167  CG  LYS   166     -62.094  87.025  39.166  1.00  0.00           C  
ATOM   1168  CD  LYS   166     -61.408  86.380  40.360  1.00  0.00           C  
ATOM   1169  CE  LYS   166     -62.151  85.134  40.815  1.00  0.00           C  
ATOM   1170  NZ  LYS   166     -63.627  85.325  40.784  1.00  0.00           N  
ATOM   1171  N   ASN   167     -60.774  88.362  34.828  1.00  0.00           N  
ATOM   1172  CA  ASN   167     -59.886  88.416  33.672  1.00  0.00           C  
ATOM   1173  C   ASN   167     -58.454  88.938  33.702  1.00  0.00           C  
ATOM   1174  O   ASN   167     -57.502  88.178  33.530  1.00  0.00           O  
ATOM   1175  CB  ASN   167     -60.510  89.261  32.559  1.00  0.00           C  
ATOM   1176  CG  ASN   167     -61.500  88.478  31.719  1.00  0.00           C  
ATOM   1177  OD1 ASN   167     -61.514  87.248  31.741  1.00  0.00           O  
ATOM   1178  ND2 ASN   167     -62.335  89.191  30.971  1.00  0.00           N  
ATOM   1179  N   GLY   168     -58.310  90.241  33.922  1.00  0.00           N  
ATOM   1180  CA  GLY   168     -57.001  90.865  33.966  1.00  0.00           C  
ATOM   1181  C   GLY   168     -57.058  91.844  35.122  1.00  0.00           C  
ATOM   1182  O   GLY   168     -58.055  92.539  35.316  1.00  0.00           O  
ATOM   1183  N   ARG   169     -55.977  91.894  35.893  1.00  0.00           N  
ATOM   1184  CA  ARG   169     -55.879  92.795  37.043  1.00  0.00           C  
ATOM   1185  C   ARG   169     -57.129  92.744  37.923  1.00  0.00           C  
ATOM   1186  O   ARG   169     -57.651  93.777  38.343  1.00  0.00           O  
ATOM   1187  CB  ARG   169     -55.589  94.233  36.597  1.00  0.00           C  
ATOM   1188  CG  ARG   169     -54.274  94.399  35.853  1.00  0.00           C  
ATOM   1189  CD  ARG   169     -54.102  95.822  35.348  1.00  0.00           C  
ATOM   1190  NE  ARG   169     -52.780  96.041  34.768  1.00  0.00           N  
ATOM   1191  CZ  ARG   169     -51.695  96.340  35.475  1.00  0.00           C  
ATOM   1192  NH1 ARG   169     -51.771  96.457  36.794  1.00  0.00           N  
ATOM   1193  NH2 ARG   169     -50.532  96.522  34.864  1.00  0.00           N  
ATOM   1194  N   GLN   170     -57.599  91.530  38.194  1.00  0.00           N  
ATOM   1195  CA  GLN   170     -58.779  91.310  39.022  1.00  0.00           C  
ATOM   1196  C   GLN   170     -58.477  90.349  40.166  1.00  0.00           C  
ATOM   1197  O   GLN   170     -57.809  89.333  39.977  1.00  0.00           O  
ATOM   1198  CB  GLN   170     -59.935  90.773  38.175  1.00  0.00           C  
ATOM   1199  CG  GLN   170     -60.443  91.750  37.127  1.00  0.00           C  
ATOM   1200  CD  GLN   170     -61.066  92.989  37.739  1.00  0.00           C  
ATOM   1201  OE1 GLN   170     -60.434  94.043  37.816  1.00  0.00           O  
ATOM   1202  NE2 GLN   170     -62.314  92.869  38.177  1.00  0.00           N  
ATOM   1203  N   ILE   171     -58.974  90.677  41.355  1.00  0.00           N  
ATOM   1204  CA  ILE   171     -58.758  89.843  42.531  1.00  0.00           C  
ATOM   1205  C   ILE   171     -59.963  89.882  43.465  1.00  0.00           C  
ATOM   1206  O   ILE   171     -60.275  90.921  44.049  1.00  0.00           O  
ATOM   1207  CB  ILE   171     -57.502  90.280  43.309  1.00  0.00           C  
ATOM   1208  CG1 ILE   171     -56.246  90.034  42.472  1.00  0.00           C  
ATOM   1209  CG2 ILE   171     -57.415  89.545  44.638  1.00  0.00           C  
ATOM   1210  CD1 ILE   171     -54.998  90.671  43.043  1.00  0.00           C  
ATOM   1211  N   VAL   172     -60.637  88.745  43.602  1.00  0.00           N  
ATOM   1212  CA  VAL   172     -61.802  88.647  44.461  1.00  0.00           C  
ATOM   1213  C   VAL   172     -61.361  88.067  45.807  1.00  0.00           C  
ATOM   1214  O   VAL   172     -60.656  87.055  45.865  1.00  0.00           O  
ATOM   1215  CB  VAL   172     -62.841  87.751  43.822  1.00  0.00           C  
ATOM   1216  CG1 VAL   172     -62.335  86.335  43.539  1.00  0.00           C  
ATOM   1217  CG2 VAL   172     -64.095  87.564  44.678  1.00  0.00           C  
ATOM   1218  N   VAL   173     -61.754  88.742  46.878  1.00  0.00           N  
ATOM   1219  CA  VAL   173     -61.423  88.347  48.224  1.00  0.00           C  
ATOM   1220  C   VAL   173     -62.717  87.864  48.828  1.00  0.00           C  
ATOM   1221  O   VAL   173     -63.703  88.594  48.838  1.00  0.00           O  
ATOM   1222  CB  VAL   173     -60.941  89.552  49.046  1.00  0.00           C  
ATOM   1223  CG1 VAL   173     -60.607  89.207  50.498  1.00  0.00           C  
ATOM   1224  CG2 VAL   173     -59.673  90.203  48.488  1.00  0.00           C  
ATOM   1225  N   ALA   174     -62.718  86.641  49.337  1.00  0.00           N  
ATOM   1226  CA  ALA   174     -63.947  86.029  49.816  1.00  0.00           C  
ATOM   1227  C   ALA   174     -63.971  85.829  51.333  1.00  0.00           C  
ATOM   1228  O   ALA   174     -63.314  84.935  51.850  1.00  0.00           O  
ATOM   1229  CB  ALA   174     -64.159  84.660  49.155  1.00  0.00           C  
ATOM   1230  N   THR   175     -64.738  86.652  52.041  1.00  0.00           N  
ATOM   1231  CA  THR   175     -65.042  86.375  53.440  1.00  0.00           C  
ATOM   1232  C   THR   175     -66.400  85.712  53.535  1.00  0.00           C  
ATOM   1233  O   THR   175     -66.685  85.015  54.508  1.00  0.00           O  
ATOM   1234  CB  THR   175     -65.049  87.651  54.271  1.00  0.00           C  
ATOM   1235  OG1 THR   175     -66.049  88.538  53.793  1.00  0.00           O  
ATOM   1236  CG2 THR   175     -63.674  88.332  54.169  1.00  0.00           C  
ATOM   1237  N   GLY   176     -67.237  85.941  52.523  1.00  0.00           N  
ATOM   1238  CA  GLY   176     -68.582  85.391  52.501  1.00  0.00           C  
ATOM   1239  C   GLY   176     -68.667  84.170  51.609  1.00  0.00           C  
ATOM   1240  O   GLY   176     -67.916  83.210  51.801  1.00  0.00           O  
ATOM   1241  N   VAL   177     -69.568  84.216  50.626  1.00  0.00           N  
ATOM   1242  CA  VAL   177     -69.711  83.139  49.650  1.00  0.00           C  
ATOM   1243  C   VAL   177     -69.447  83.586  48.205  1.00  0.00           C  
ATOM   1244  O   VAL   177     -69.922  84.642  47.764  1.00  0.00           O  
ATOM   1245  CB  VAL   177     -71.121  82.535  49.722  1.00  0.00           C  
ATOM   1246  CG1 VAL   177     -71.367  81.435  48.688  1.00  0.00           C  
ATOM   1247  CG2 VAL   177     -71.442  81.894  51.073  1.00  0.00           C  
ATOM   1248  N   ALA   178     -68.709  82.763  47.466  1.00  0.00           N  
ATOM   1249  CA  ALA   178     -68.557  82.952  46.028  1.00  0.00           C  
ATOM   1250  C   ALA   178     -69.003  81.689  45.289  1.00  0.00           C  
ATOM   1251  O   ALA   178     -68.446  80.609  45.497  1.00  0.00           O  
ATOM   1252  CB  ALA   178     -67.110  83.303  45.671  1.00  0.00           C  
ATOM   1253  N   ASN   179     -70.017  81.838  44.443  1.00  0.00           N  
ATOM   1254  CA  ASN   179     -70.538  80.730  43.656  1.00  0.00           C  
ATOM   1255  C   ASN   179     -70.262  80.972  42.183  1.00  0.00           C  
ATOM   1256  O   ASN   179     -70.532  82.053  41.659  1.00  0.00           O  
ATOM   1257  CB  ASN   179     -72.044  80.572  43.878  1.00  0.00           C  
ATOM   1258  CG  ASN   179     -72.264  80.146  45.323  1.00  0.00           C  
ATOM   1259  OD1 ASN   179     -71.465  79.407  45.894  1.00  0.00           O  
ATOM   1260  ND2 ASN   179     -73.361  80.592  45.992  1.00  0.00           N  
ATOM   1261  N   THR   180     -69.715  79.959  41.523  1.00  0.00           N  
ATOM   1262  CA  THR   180     -69.454  80.010  40.076  1.00  0.00           C  
ATOM   1263  C   THR   180     -68.535  81.156  39.664  1.00  0.00           C  
ATOM   1264  O   THR   180     -68.975  82.184  39.175  1.00  0.00           O  
ATOM   1265  CB  THR   180     -70.757  80.062  39.271  1.00  0.00           C  
ATOM   1266  OG1 THR   180     -71.622  79.010  39.672  1.00  0.00           O  
ATOM   1267  CG2 THR   180     -70.436  79.916  37.773  1.00  0.00           C  
ATOM   1268  N   THR   181     -67.247  80.958  39.866  1.00  0.00           N  
ATOM   1269  CA  THR   181     -66.266  81.968  39.572  1.00  0.00           C  
ATOM   1270  C   THR   181     -65.322  81.408  38.531  1.00  0.00           C  
ATOM   1271  O   THR   181     -64.803  80.295  38.668  1.00  0.00           O  
ATOM   1272  CB  THR   181     -65.484  82.357  40.841  1.00  0.00           C  
ATOM   1273  OG1 THR   181     -66.407  82.743  41.865  1.00  0.00           O  
ATOM   1274  CG2 THR   181     -64.538  83.500  40.564  1.00  0.00           C  
ATOM   1275  N   VAL   182     -65.094  82.184  37.476  1.00  0.00           N  
ATOM   1276  CA  VAL   182     -64.206  81.768  36.397  1.00  0.00           C  
ATOM   1277  C   VAL   182     -62.814  82.367  36.567  1.00  0.00           C  
ATOM   1278  O   VAL   182     -62.627  83.577  36.433  1.00  0.00           O  
ATOM   1279  CB  VAL   182     -64.764  82.172  35.020  1.00  0.00           C  
ATOM   1280  CG1 VAL   182     -63.807  81.749  33.916  1.00  0.00           C  
ATOM   1281  CG2 VAL   182     -66.140  81.562  34.805  1.00  0.00           C  
ATOM   1282  N   VAL   183     -61.840  81.513  36.862  1.00  0.00           N  
ATOM   1283  CA  VAL   183     -60.463  81.956  37.050  1.00  0.00           C  
ATOM   1284  C   VAL   183     -59.799  82.273  35.715  1.00  0.00           C  
ATOM   1285  O   VAL   183     -59.048  81.461  35.176  1.00  0.00           O  
ATOM   1286  CB  VAL   183     -59.626  80.897  37.791  1.00  0.00           C  
ATOM   1287  CG1 VAL   183     -58.182  81.358  37.919  1.00  0.00           C  
ATOM   1288  CG2 VAL   183     -60.224  80.609  39.159  1.00  0.00           C  
ATOM   1289  N   TYR   184     -60.082  83.459  35.186  1.00  0.00           N  
ATOM   1290  CA  TYR   184     -59.513  83.885  33.913  1.00  0.00           C  
ATOM   1291  C   TYR   184     -58.580  85.077  34.096  1.00  0.00           C  
ATOM   1292  O   TYR   184     -59.027  86.225  34.126  1.00  0.00           O  
ATOM   1293  CB  TYR   184     -60.624  84.235  32.920  1.00  0.00           C  
ATOM   1294  CG  TYR   184     -60.206  84.132  31.471  1.00  0.00           C  
ATOM   1295  CD1 TYR   184     -60.402  82.960  30.753  1.00  0.00           C  
ATOM   1296  CD2 TYR   184     -59.614  85.207  30.821  1.00  0.00           C  
ATOM   1297  CE1 TYR   184     -60.021  82.861  29.428  1.00  0.00           C  
ATOM   1298  CE2 TYR   184     -59.230  85.117  29.496  1.00  0.00           C  
ATOM   1299  CZ  TYR   184     -59.436  83.942  28.805  1.00  0.00           C  
ATOM   1300  OH  TYR   184     -59.055  83.849  27.486  1.00  0.00           O  
ATOM   1301  N   ALA   185     -57.286  84.790  34.217  1.00  0.00           N  
ATOM   1302  CA  ALA   185     -56.262  85.817  34.399  1.00  0.00           C  
ATOM   1303  C   ALA   185     -56.618  86.805  35.508  1.00  0.00           C  
ATOM   1304  O   ALA   185     -56.552  88.019  35.315  1.00  0.00           O  
ATOM   1305  CB  ALA   185     -55.998  86.550  33.091  1.00  0.00           C  
ATOM   1306  N   GLY   186     -56.994  86.275  36.667  1.00  0.00           N  
ATOM   1307  CA  GLY   186     -57.358  87.103  37.801  1.00  0.00           C  
ATOM   1308  C   GLY   186     -56.795  86.578  39.107  1.00  0.00           C  
ATOM   1309  O   GLY   186     -55.594  86.669  39.357  1.00  0.00           O  
ATOM   1310  N   GLY   187     -57.669  86.026  39.943  1.00  0.00           N  
ATOM   1311  CA  GLY   187     -57.259  85.485  41.225  1.00  0.00           C  
ATOM   1312  C   GLY   187     -58.351  85.581  42.273  1.00  0.00           C  
ATOM   1313  O   GLY   187     -58.999  86.618  42.414  1.00  0.00           O  
ATOM   1314  N   ASP   188     -58.555  84.494  43.009  1.00  0.00           N  
ATOM   1315  CA  ASP   188     -59.568  84.454  44.045  1.00  0.00           C  
ATOM   1316  C   ASP   188     -58.933  84.021  45.368  1.00  0.00           C  
ATOM   1317  O   ASP   188     -58.287  82.965  45.451  1.00  0.00           O  
ATOM   1318  CB  ASP   188     -60.698  83.509  43.663  1.00  0.00           C  
ATOM   1319  CG  ASP   188     -61.762  83.583  44.749  1.00  0.00           C  
ATOM   1320  OD1 ASP   188     -61.492  84.229  45.798  1.00  0.00           O  
ATOM   1321  OD2 ASP   188     -62.858  82.997  44.545  1.00  0.00           O  
ATOM   1322  N   GLN   189     -59.100  84.858  46.389  1.00  0.00           N  
ATOM   1323  CA  GLN   189     -58.563  84.597  47.718  1.00  0.00           C  
ATOM   1324  C   GLN   189     -59.705  84.313  48.682  1.00  0.00           C  
ATOM   1325  O   GLN   189     -60.546  85.171  48.961  1.00  0.00           O  
ATOM   1326  CB  GLN   189     -57.755  85.785  48.236  1.00  0.00           C  
ATOM   1327  CG  GLN   189     -57.110  85.536  49.602  1.00  0.00           C  
ATOM   1328  CD  GLN   189     -56.277  86.759  49.959  1.00  0.00           C  
ATOM   1329  OE1 GLN   189     -56.253  87.745  49.224  1.00  0.00           O  
ATOM   1330  NE2 GLN   189     -55.548  86.761  51.106  1.00  0.00           N  
ATOM   1331  N   THR   190     -59.728  83.090  49.185  1.00  0.00           N  
ATOM   1332  CA  THR   190     -60.755  82.674  50.109  1.00  0.00           C  
ATOM   1333  C   THR   190     -60.176  82.744  51.505  1.00  0.00           C  
ATOM   1334  O   THR   190     -59.279  81.973  51.865  1.00  0.00           O  
ATOM   1335  CB  THR   190     -61.209  81.253  49.813  1.00  0.00           C  
ATOM   1336  OG1 THR   190     -61.742  81.174  48.500  1.00  0.00           O  
ATOM   1337  CG2 THR   190     -62.291  80.842  50.827  1.00  0.00           C  
ATOM   1338  N   VAL   191     -60.681  83.697  52.276  1.00  0.00           N  
ATOM   1339  CA  VAL   191     -60.206  83.924  53.624  1.00  0.00           C  
ATOM   1340  C   VAL   191     -60.916  83.033  54.635  1.00  0.00           C  
ATOM   1341  O   VAL   191     -61.880  82.334  54.308  1.00  0.00           O  
ATOM   1342  CB  VAL   191     -60.358  85.400  53.988  1.00  0.00           C  
ATOM   1343  CG1 VAL   191     -59.562  86.337  53.077  1.00  0.00           C  
ATOM   1344  CG2 VAL   191     -61.802  85.901  53.914  1.00  0.00           C  
ATOM   1345  N   HIS   192     -60.394  83.046  55.856  1.00  0.00           N  
ATOM   1346  CA  HIS   192     -60.973  82.344  56.991  1.00  0.00           C  
ATOM   1347  C   HIS   192     -62.487  82.589  57.092  1.00  0.00           C  
ATOM   1348  O   HIS   192     -62.941  83.736  57.119  1.00  0.00           O  
ATOM   1349  CB  HIS   192     -60.246  82.813  58.261  1.00  0.00           C  
ATOM   1350  CG  HIS   192     -60.648  82.044  59.485  1.00  0.00           C  
ATOM   1351  ND1 HIS   192     -60.260  82.375  60.766  1.00  0.00           N  
ATOM   1352  CD2 HIS   192     -61.419  80.939  59.624  1.00  0.00           C  
ATOM   1353  CE1 HIS   192     -60.758  81.539  61.626  1.00  0.00           C  
ATOM   1354  NE2 HIS   192     -61.470  80.647  60.965  1.00  0.00           N  
ATOM   1355  N   GLY   193     -63.264  81.510  57.119  1.00  0.00           N  
ATOM   1356  CA  GLY   193     -64.712  81.607  57.175  1.00  0.00           C  
ATOM   1357  C   GLY   193     -65.376  81.815  55.816  1.00  0.00           C  
ATOM   1358  O   GLY   193     -66.605  81.796  55.700  1.00  0.00           O  
ATOM   1359  N   TYR   194     -64.576  82.025  54.776  1.00  0.00           N  
ATOM   1360  CA  TYR   194     -65.128  82.201  53.445  1.00  0.00           C  
ATOM   1361  C   TYR   194     -65.304  80.877  52.730  1.00  0.00           C  
ATOM   1362  O   TYR   194     -64.606  79.906  53.018  1.00  0.00           O  
ATOM   1363  CB  TYR   194     -64.224  83.122  52.613  1.00  0.00           C  
ATOM   1364  CG  TYR   194     -64.864  83.292  51.278  1.00  0.00           C  
ATOM   1365  CD1 TYR   194     -65.931  84.187  51.127  1.00  0.00           C  
ATOM   1366  CD2 TYR   194     -64.418  82.573  50.148  1.00  0.00           C  
ATOM   1367  CE1 TYR   194     -66.560  84.377  49.881  1.00  0.00           C  
ATOM   1368  CE2 TYR   194     -65.047  82.755  48.873  1.00  0.00           C  
ATOM   1369  CZ  TYR   194     -66.119  83.664  48.761  1.00  0.00           C  
ATOM   1370  OH  TYR   194     -66.757  83.869  47.556  1.00  0.00           O  
ATOM   1371  N   ALA   195     -66.242  80.828  51.795  1.00  0.00           N  
ATOM   1372  CA  ALA   195     -66.476  79.604  51.025  1.00  0.00           C  
ATOM   1373  C   ALA   195     -66.607  79.939  49.540  1.00  0.00           C  
ATOM   1374  O   ALA   195     -67.310  80.878  49.170  1.00  0.00           O  
ATOM   1375  CB  ALA   195     -67.744  78.851  51.518  1.00  0.00           C  
ATOM   1376  N   LEU   196     -65.910  79.181  48.703  1.00  0.00           N  
ATOM   1377  CA  LEU   196     -66.017  79.317  47.254  1.00  0.00           C  
ATOM   1378  C   LEU   196     -66.468  77.993  46.641  1.00  0.00           C  
ATOM   1379  O   LEU   196     -65.837  76.952  46.843  1.00  0.00           O  
ATOM   1380  CB  LEU   196     -64.676  79.755  46.657  1.00  0.00           C  
ATOM   1381  CG  LEU   196     -64.692  79.858  45.131  1.00  0.00           C  
ATOM   1382  CD1 LEU   196     -65.633  80.922  44.565  1.00  0.00           C  
ATOM   1383  CD2 LEU   196     -63.347  80.198  44.491  1.00  0.00           C  
ATOM   1384  N   ASP   197     -67.566  78.032  45.900  1.00  0.00           N  
ATOM   1385  CA  ASP   197     -68.064  76.835  45.226  1.00  0.00           C  
ATOM   1386  C   ASP   197     -68.004  77.002  43.713  1.00  0.00           C  
ATOM   1387  O   ASP   197     -68.301  78.073  43.186  1.00  0.00           O  
ATOM   1388  CB  ASP   197     -69.502  76.503  45.653  1.00  0.00           C  
ATOM   1389  CG  ASP   197     -69.488  76.174  47.139  1.00  0.00           C  
ATOM   1390  OD1 ASP   197     -68.664  75.312  47.546  1.00  0.00           O  
ATOM   1391  OD2 ASP   197     -70.300  76.782  47.888  1.00  0.00           O  
ATOM   1392  N   THR   198     -67.608  75.939  43.024  1.00  0.00           N  
ATOM   1393  CA  THR   198     -67.512  75.942  41.572  1.00  0.00           C  
ATOM   1394  C   THR   198     -66.593  77.041  41.047  1.00  0.00           C  
ATOM   1395  O   THR   198     -66.998  77.863  40.226  1.00  0.00           O  
ATOM   1396  CB  THR   198     -68.896  76.048  40.924  1.00  0.00           C  
ATOM   1397  OG1 THR   198     -69.780  75.099  41.503  1.00  0.00           O  
ATOM   1398  CG2 THR   198     -68.775  75.775  39.415  1.00  0.00           C  
ATOM   1399  N   THR   199     -65.362  77.073  41.541  1.00  0.00           N  
ATOM   1400  CA  THR   199     -64.377  77.963  40.957  1.00  0.00           C  
ATOM   1401  C   THR   199     -63.730  77.250  39.790  1.00  0.00           C  
ATOM   1402  O   THR   199     -63.294  76.109  39.906  1.00  0.00           O  
ATOM   1403  CB  THR   199     -63.328  78.435  41.971  1.00  0.00           C  
ATOM   1404  OG1 THR   199     -63.966  79.255  42.952  1.00  0.00           O  
ATOM   1405  CG2 THR   199     -62.250  79.265  41.286  1.00  0.00           C  
ATOM   1406  N   LEU   200     -63.708  77.920  38.648  1.00  0.00           N  
ATOM   1407  CA  LEU   200     -63.125  77.370  37.450  1.00  0.00           C  
ATOM   1408  C   LEU   200     -61.828  78.116  37.149  1.00  0.00           C  
ATOM   1409  O   LEU   200     -61.835  79.312  36.841  1.00  0.00           O  
ATOM   1410  CB  LEU   200     -64.127  77.499  36.318  1.00  0.00           C  
ATOM   1411  CG  LEU   200     -63.665  77.141  34.915  1.00  0.00           C  
ATOM   1412  CD1 LEU   200     -63.135  75.710  34.876  1.00  0.00           C  
ATOM   1413  CD2 LEU   200     -64.832  77.339  33.966  1.00  0.00           C  
ATOM   1414  N   ASN   201     -60.710  77.413  37.272  1.00  0.00           N  
ATOM   1415  CA  ASN   201     -59.403  78.041  37.167  1.00  0.00           C  
ATOM   1416  C   ASN   201     -58.812  77.803  35.790  1.00  0.00           C  
ATOM   1417  O   ASN   201     -58.228  76.749  35.529  1.00  0.00           O  
ATOM   1418  CB  ASN   201     -58.408  77.491  38.222  1.00  0.00           C  
ATOM   1419  CG  ASN   201     -58.907  77.904  39.600  1.00  0.00           C  
ATOM   1420  OD1 ASN   201     -59.039  79.090  39.896  1.00  0.00           O  
ATOM   1421  ND2 ASN   201     -59.211  76.946  40.517  1.00  0.00           N  
ATOM   1422  N   GLY   202     -58.964  78.776  34.901  1.00  0.00           N  
ATOM   1423  CA  GLY   202     -58.368  78.644  33.588  1.00  0.00           C  
ATOM   1424  C   GLY   202     -56.912  79.095  33.619  1.00  0.00           C  
ATOM   1425  O   GLY   202     -56.372  79.387  34.690  1.00  0.00           O  
ATOM   1426  N   GLY   203     -56.282  79.135  32.449  1.00  0.00           N  
ATOM   1427  CA  GLY   203     -54.870  79.461  32.341  1.00  0.00           C  
ATOM   1428  C   GLY   203     -54.437  80.711  33.131  1.00  0.00           C  
ATOM   1429  O   GLY   203     -55.057  81.783  33.042  1.00  0.00           O  
ATOM   1430  N   ASN   204     -53.369  80.550  33.906  1.00  0.00           N  
ATOM   1431  CA  ASN   204     -52.817  81.615  34.749  1.00  0.00           C  
ATOM   1432  C   ASN   204     -53.719  82.038  35.900  1.00  0.00           C  
ATOM   1433  O   ASN   204     -53.360  82.935  36.666  1.00  0.00           O  
ATOM   1434  CB  ASN   204     -52.413  82.838  33.915  1.00  0.00           C  
ATOM   1435  CG  ASN   204     -51.230  82.443  33.042  1.00  0.00           C  
ATOM   1436  OD1 ASN   204     -50.451  81.558  33.394  1.00  0.00           O  
ATOM   1437  ND2 ASN   204     -51.031  83.076  31.856  1.00  0.00           N  
ATOM   1438  N   GLN   205     -54.887  81.405  36.011  1.00  0.00           N  
ATOM   1439  CA  GLN   205     -55.758  81.623  37.146  1.00  0.00           C  
ATOM   1440  C   GLN   205     -55.134  81.107  38.436  1.00  0.00           C  
ATOM   1441  O   GLN   205     -54.303  80.200  38.435  1.00  0.00           O  
ATOM   1442  CB  GLN   205     -57.112  80.944  36.915  1.00  0.00           C  
ATOM   1443  CG  GLN   205     -57.034  79.417  36.904  1.00  0.00           C  
ATOM   1444  CD  GLN   205     -57.169  78.928  38.339  1.00  0.00           C  
ATOM   1445  OE1 GLN   205     -57.973  79.447  39.112  1.00  0.00           O  
ATOM   1446  NE2 GLN   205     -56.386  77.905  38.775  1.00  0.00           N  
ATOM   1447  N   TYR   206     -55.557  81.677  39.548  1.00  0.00           N  
ATOM   1448  CA  TYR   206     -54.994  81.330  40.832  1.00  0.00           C  
ATOM   1449  C   TYR   206     -56.089  81.364  41.902  1.00  0.00           C  
ATOM   1450  O   TYR   206     -56.614  82.436  42.222  1.00  0.00           O  
ATOM   1451  CB  TYR   206     -53.887  82.328  41.159  1.00  0.00           C  
ATOM   1452  CG  TYR   206     -53.266  81.902  42.445  1.00  0.00           C  
ATOM   1453  CD1 TYR   206     -52.355  80.838  42.461  1.00  0.00           C  
ATOM   1454  CD2 TYR   206     -53.569  82.551  43.663  1.00  0.00           C  
ATOM   1455  CE1 TYR   206     -51.745  80.409  43.655  1.00  0.00           C  
ATOM   1456  CE2 TYR   206     -52.957  82.128  44.887  1.00  0.00           C  
ATOM   1457  CZ  TYR   206     -52.046  81.052  44.861  1.00  0.00           C  
ATOM   1458  OH  TYR   206     -51.437  80.606  46.014  1.00  0.00           O  
ATOM   1459  N   VAL   207     -56.462  80.199  42.429  1.00  0.00           N  
ATOM   1460  CA  VAL   207     -57.375  80.159  43.568  1.00  0.00           C  
ATOM   1461  C   VAL   207     -56.591  79.863  44.843  1.00  0.00           C  
ATOM   1462  O   VAL   207     -55.877  78.872  44.913  1.00  0.00           O  
ATOM   1463  CB  VAL   207     -58.483  79.119  43.380  1.00  0.00           C  
ATOM   1464  CG1 VAL   207     -59.438  79.021  44.571  1.00  0.00           C  
ATOM   1465  CG2 VAL   207     -59.380  79.394  42.170  1.00  0.00           C  
ATOM   1466  N   HIS   208     -56.716  80.731  45.844  1.00  0.00           N  
ATOM   1467  CA  HIS   208     -55.939  80.593  47.071  1.00  0.00           C  
ATOM   1468  C   HIS   208     -56.873  80.360  48.237  1.00  0.00           C  
ATOM   1469  O   HIS   208     -57.737  81.197  48.525  1.00  0.00           O  
ATOM   1470  CB  HIS   208     -55.093  81.847  47.367  1.00  0.00           C  
ATOM   1471  CG  HIS   208     -54.300  81.732  48.634  1.00  0.00           C  
ATOM   1472  ND1 HIS   208     -53.231  80.875  48.801  1.00  0.00           N  
ATOM   1473  CD2 HIS   208     -54.417  82.380  49.817  1.00  0.00           C  
ATOM   1474  CE1 HIS   208     -52.732  80.991  49.994  1.00  0.00           C  
ATOM   1475  NE2 HIS   208     -53.432  81.900  50.643  1.00  0.00           N  
ATOM   1476  N   ASN   209     -56.714  79.218  48.902  1.00  0.00           N  
ATOM   1477  CA  ASN   209     -57.508  78.927  50.088  1.00  0.00           C  
ATOM   1478  C   ASN   209     -56.665  79.130  51.340  1.00  0.00           C  
ATOM   1479  O   ASN   209     -55.774  78.329  51.643  1.00  0.00           O  
ATOM   1480  CB  ASN   209     -58.065  77.507  50.056  1.00  0.00           C  
ATOM   1481  CG  ASN   209     -58.994  77.339  51.249  1.00  0.00           C  
ATOM   1482  OD1 ASN   209     -58.594  77.532  52.396  1.00  0.00           O  
ATOM   1483  ND2 ASN   209     -60.287  76.970  51.045  1.00  0.00           N  
ATOM   1484  N   GLY   210     -56.922  80.226  52.046  1.00  0.00           N  
ATOM   1485  CA  GLY   210     -56.204  80.524  53.279  1.00  0.00           C  
ATOM   1486  C   GLY   210     -56.661  79.615  54.419  1.00  0.00           C  
ATOM   1487  O   GLY   210     -57.618  78.831  54.269  1.00  0.00           O  
ATOM   1488  N   GLY   211     -55.964  79.690  55.549  1.00  0.00           N  
ATOM   1489  CA  GLY   211     -56.373  78.920  56.721  1.00  0.00           C  
ATOM   1490  C   GLY   211     -57.807  79.268  57.136  1.00  0.00           C  
ATOM   1491  O   GLY   211     -58.156  80.441  57.295  1.00  0.00           O  
ATOM   1492  N   THR   212     -58.644  78.252  57.287  1.00  0.00           N  
ATOM   1493  CA  THR   212     -60.033  78.473  57.653  1.00  0.00           C  
ATOM   1494  C   THR   212     -60.936  78.740  56.466  1.00  0.00           C  
ATOM   1495  O   THR   212     -62.145  78.887  56.622  1.00  0.00           O  
ATOM   1496  CB  THR   212     -60.145  79.652  58.638  1.00  0.00           C  
ATOM   1497  OG1 THR   212     -59.338  79.411  59.781  1.00  0.00           O  
ATOM   1498  CG2 THR   212     -61.611  79.812  59.075  1.00  0.00           C  
ATOM   1499  N   ALA   213     -60.350  78.819  55.276  1.00  0.00           N  
ATOM   1500  CA  ALA   213     -61.129  78.959  54.060  1.00  0.00           C  
ATOM   1501  C   ALA   213     -61.551  77.611  53.489  1.00  0.00           C  
ATOM   1502  O   ALA   213     -60.916  76.583  53.736  1.00  0.00           O  
ATOM   1503  CB  ALA   213     -60.330  79.736  53.019  1.00  0.00           C  
ATOM   1504  N   SER   214     -62.610  77.621  52.691  1.00  0.00           N  
ATOM   1505  CA  SER   214     -63.158  76.398  52.150  1.00  0.00           C  
ATOM   1506  C   SER   214     -63.436  76.561  50.668  1.00  0.00           C  
ATOM   1507  O   SER   214     -63.963  77.588  50.229  1.00  0.00           O  
ATOM   1508  CB  SER   214     -64.476  76.020  52.887  1.00  0.00           C  
ATOM   1509  OG  SER   214     -64.212  75.766  54.259  1.00  0.00           O  
ATOM   1510  N   ASP   215     -63.089  75.541  49.897  1.00  0.00           N  
ATOM   1511  CA  ASP   215     -63.485  75.471  48.498  1.00  0.00           C  
ATOM   1512  C   ASP   215     -64.122  74.119  48.222  1.00  0.00           C  
ATOM   1513  O   ASP   215     -63.670  73.094  48.729  1.00  0.00           O  
ATOM   1514  CB  ASP   215     -62.291  75.676  47.588  1.00  0.00           C  
ATOM   1515  CG  ASP   215     -62.803  75.815  46.162  1.00  0.00           C  
ATOM   1516  OD1 ASP   215     -63.450  74.851  45.669  1.00  0.00           O  
ATOM   1517  OD2 ASP   215     -62.556  76.884  45.546  1.00  0.00           O  
ATOM   1518  N   THR   216     -65.175  74.119  47.417  1.00  0.00           N  
ATOM   1519  CA  THR   216     -65.808  72.877  46.982  1.00  0.00           C  
ATOM   1520  C   THR   216     -66.068  72.976  45.492  1.00  0.00           C  
ATOM   1521  O   THR   216     -66.577  73.993  45.021  1.00  0.00           O  
ATOM   1522  CB  THR   216     -67.108  72.648  47.733  1.00  0.00           C  
ATOM   1523  OG1 THR   216     -66.858  72.574  49.129  1.00  0.00           O  
ATOM   1524  CG2 THR   216     -67.744  71.330  47.260  1.00  0.00           C  
ATOM   1525  N   VAL   217     -65.703  71.932  44.760  1.00  0.00           N  
ATOM   1526  CA  VAL   217     -65.915  71.870  43.321  1.00  0.00           C  
ATOM   1527  C   VAL   217     -65.028  72.851  42.581  1.00  0.00           C  
ATOM   1528  O   VAL   217     -65.493  73.692  41.833  1.00  0.00           O  
ATOM   1529  CB  VAL   217     -67.404  72.048  42.956  1.00  0.00           C  
ATOM   1530  CG1 VAL   217     -67.674  72.000  41.451  1.00  0.00           C  
ATOM   1531  CG2 VAL   217     -68.313  70.974  43.559  1.00  0.00           C  
ATOM   1532  N   VAL   218     -63.734  72.735  42.787  1.00  0.00           N  
ATOM   1533  CA  VAL   218     -62.797  73.511  42.013  1.00  0.00           C  
ATOM   1534  C   VAL   218     -62.400  72.683  40.809  1.00  0.00           C  
ATOM   1535  O   VAL   218     -62.268  71.461  40.891  1.00  0.00           O  
ATOM   1536  CB  VAL   218     -61.561  73.878  42.857  1.00  0.00           C  
ATOM   1537  CG1 VAL   218     -60.480  74.618  42.066  1.00  0.00           C  
ATOM   1538  CG2 VAL   218     -61.881  74.788  44.045  1.00  0.00           C  
ATOM   1539  N   ASN   219     -62.241  73.351  39.676  1.00  0.00           N  
ATOM   1540  CA  ASN   219     -61.683  72.716  38.505  1.00  0.00           C  
ATOM   1541  C   ASN   219     -60.423  73.484  38.172  1.00  0.00           C  
ATOM   1542  O   ASN   219     -60.458  74.701  38.037  1.00  0.00           O  
ATOM   1543  CB  ASN   219     -62.673  72.754  37.319  1.00  0.00           C  
ATOM   1544  CG  ASN   219     -63.919  71.977  37.720  1.00  0.00           C  
ATOM   1545  OD1 ASN   219     -63.875  70.763  37.909  1.00  0.00           O  
ATOM   1546  ND2 ASN   219     -65.099  72.637  37.873  1.00  0.00           N  
ATOM   1547  N   SER   220     -59.309  72.771  38.069  1.00  0.00           N  
ATOM   1548  CA  SER   220     -58.051  73.379  37.695  1.00  0.00           C  
ATOM   1549  C   SER   220     -57.750  72.956  36.271  1.00  0.00           C  
ATOM   1550  O   SER   220     -57.541  71.774  35.994  1.00  0.00           O  
ATOM   1551  CB  SER   220     -56.898  72.881  38.577  1.00  0.00           C  
ATOM   1552  OG  SER   220     -57.096  73.297  39.919  1.00  0.00           O  
ATOM   1553  N   ASP   221     -57.728  73.911  35.356  1.00  0.00           N  
ATOM   1554  CA  ASP   221     -57.347  73.594  33.986  1.00  0.00           C  
ATOM   1555  C   ASP   221     -55.861  73.775  33.740  1.00  0.00           C  
ATOM   1556  O   ASP   221     -55.110  74.150  34.650  1.00  0.00           O  
ATOM   1557  CB  ASP   221     -58.176  74.393  32.994  1.00  0.00           C  
ATOM   1558  CG  ASP   221     -58.178  73.643  31.670  1.00  0.00           C  
ATOM   1559  OD1 ASP   221     -57.443  72.624  31.567  1.00  0.00           O  
ATOM   1560  OD2 ASP   221     -58.913  74.078  30.743  1.00  0.00           O  
ATOM   1561  N   GLY   222     -55.436  73.504  32.512  1.00  0.00           N  
ATOM   1562  CA  GLY   222     -54.028  73.589  32.183  1.00  0.00           C  
ATOM   1563  C   GLY   222     -53.456  74.965  32.523  1.00  0.00           C  
ATOM   1564  O   GLY   222     -53.978  75.992  32.082  1.00  0.00           O  
ATOM   1565  N   TRP   223     -52.397  74.972  33.333  1.00  0.00           N  
ATOM   1566  CA  TRP   223     -51.694  76.200  33.744  1.00  0.00           C  
ATOM   1567  C   TRP   223     -52.489  77.130  34.673  1.00  0.00           C  
ATOM   1568  O   TRP   223     -52.089  78.272  34.916  1.00  0.00           O  
ATOM   1569  CB  TRP   223     -51.103  76.958  32.541  1.00  0.00           C  
ATOM   1570  CG  TRP   223     -49.943  76.252  31.879  1.00  0.00           C  
ATOM   1571  CD1 TRP   223     -48.609  76.337  32.151  1.00  0.00           C  
ATOM   1572  CD2 TRP   223     -50.008  75.317  30.794  1.00  0.00           C  
ATOM   1573  NE1 TRP   223     -47.854  75.580  31.378  1.00  0.00           N  
ATOM   1574  CE2 TRP   223     -48.677  74.915  30.507  1.00  0.00           C  
ATOM   1575  CE3 TRP   223     -51.064  74.773  30.031  1.00  0.00           C  
ATOM   1576  CZ2 TRP   223     -48.366  73.986  29.477  1.00  0.00           C  
ATOM   1577  CZ3 TRP   223     -50.759  73.839  28.995  1.00  0.00           C  
ATOM   1578  CH2 TRP   223     -49.417  73.461  28.736  1.00  0.00           C  
ATOM   1579  N   GLN   224     -53.605  76.632  35.193  1.00  0.00           N  
ATOM   1580  CA  GLN   224     -54.260  77.264  36.324  1.00  0.00           C  
ATOM   1581  C   GLN   224     -53.662  76.676  37.585  1.00  0.00           C  
ATOM   1582  O   GLN   224     -53.053  75.607  37.554  1.00  0.00           O  
ATOM   1583  CB  GLN   224     -55.776  77.048  36.284  1.00  0.00           C  
ATOM   1584  CG  GLN   224     -56.420  77.489  34.968  1.00  0.00           C  
ATOM   1585  CD  GLN   224     -56.265  76.354  33.965  1.00  0.00           C  
ATOM   1586  OE1 GLN   224     -55.397  75.495  34.110  1.00  0.00           O  
ATOM   1587  NE2 GLN   224     -57.098  76.290  32.892  1.00  0.00           N  
ATOM   1588  N   ILE   225     -53.814  77.370  38.701  1.00  0.00           N  
ATOM   1589  CA  ILE   225     -53.228  76.888  39.938  1.00  0.00           C  
ATOM   1590  C   ILE   225     -54.193  77.001  41.099  1.00  0.00           C  
ATOM   1591  O   ILE   225     -54.769  78.068  41.345  1.00  0.00           O  
ATOM   1592  CB  ILE   225     -51.942  77.646  40.258  1.00  0.00           C  
ATOM   1593  CG1 ILE   225     -51.235  77.145  41.529  1.00  0.00           C  
ATOM   1594  CG2 ILE   225     -52.158  79.152  40.484  1.00  0.00           C  
ATOM   1595  CD1 ILE   225     -49.815  77.687  41.689  1.00  0.00           C  
ATOM   1596  N   ILE   226     -54.371  75.892  41.810  1.00  0.00           N  
ATOM   1597  CA  ILE   226     -55.068  75.928  43.083  1.00  0.00           C  
ATOM   1598  C   ILE   226     -54.042  75.803  44.199  1.00  0.00           C  
ATOM   1599  O   ILE   226     -53.193  74.928  44.175  1.00  0.00           O  
ATOM   1600  CB  ILE   226     -56.082  74.797  43.178  1.00  0.00           C  
ATOM   1601  CG1 ILE   226     -57.184  74.871  42.107  1.00  0.00           C  
ATOM   1602  CG2 ILE   226     -56.829  74.754  44.521  1.00  0.00           C  
ATOM   1603  CD1 ILE   226     -58.055  73.617  42.042  1.00  0.00           C  
ATOM   1604  N   LYS   227     -54.121  76.691  45.172  1.00  0.00           N  
ATOM   1605  CA  LYS   227     -53.211  76.677  46.297  1.00  0.00           C  
ATOM   1606  C   LYS   227     -54.006  76.621  47.606  1.00  0.00           C  
ATOM   1607  O   LYS   227     -54.825  77.508  47.901  1.00  0.00           O  
ATOM   1608  CB  LYS   227     -52.323  77.918  46.262  1.00  0.00           C  
ATOM   1609  CG  LYS   227     -51.279  77.954  47.380  1.00  0.00           C  
ATOM   1610  CD  LYS   227     -50.373  79.184  47.333  1.00  0.00           C  
ATOM   1611  CE  LYS   227     -49.304  79.201  48.428  1.00  0.00           C  
ATOM   1612  NZ  LYS   227     -48.424  80.378  48.260  1.00  0.00           N  
ATOM   1613  N   GLU   228     -53.773  75.565  48.380  1.00  0.00           N  
ATOM   1614  CA  GLU   228     -54.478  75.371  49.644  1.00  0.00           C  
ATOM   1615  C   GLU   228     -53.486  75.436  50.787  1.00  0.00           C  
ATOM   1616  O   GLU   228     -52.666  74.541  50.942  1.00  0.00           O  
ATOM   1617  CB  GLU   228     -55.206  74.018  49.680  1.00  0.00           C  
ATOM   1618  CG  GLU   228     -56.369  73.926  48.690  1.00  0.00           C  
ATOM   1619  CD  GLU   228     -56.908  72.503  48.728  1.00  0.00           C  
ATOM   1620  OE1 GLU   228     -57.368  72.074  49.821  1.00  0.00           O  
ATOM   1621  OE2 GLU   228     -56.866  71.825  47.667  1.00  0.00           O  
ATOM   1622  N   GLY   229     -53.534  76.515  51.568  1.00  0.00           N  
ATOM   1623  CA  GLY   229     -52.605  76.682  52.677  1.00  0.00           C  
ATOM   1624  C   GLY   229     -52.926  75.736  53.812  1.00  0.00           C  
ATOM   1625  O   GLY   229     -54.001  75.120  53.847  1.00  0.00           O  
ATOM   1626  N   GLY   230     -51.994  75.669  54.756  1.00  0.00           N  
ATOM   1627  CA  GLY   230     -52.203  74.976  56.016  1.00  0.00           C  
ATOM   1628  C   GLY   230     -53.537  75.375  56.644  1.00  0.00           C  
ATOM   1629  O   GLY   230     -53.840  76.557  56.759  1.00  0.00           O  
ATOM   1630  N   LEU   231     -54.332  74.382  57.035  1.00  0.00           N  
ATOM   1631  CA  LEU   231     -55.632  74.630  57.640  1.00  0.00           C  
ATOM   1632  C   LEU   231     -56.708  75.081  56.669  1.00  0.00           C  
ATOM   1633  O   LEU   231     -57.803  75.449  57.087  1.00  0.00           O  
ATOM   1634  CB  LEU   231     -55.484  75.684  58.742  1.00  0.00           C  
ATOM   1635  CG  LEU   231     -54.484  75.292  59.831  1.00  0.00           C  
ATOM   1636  CD1 LEU   231     -54.275  76.339  60.924  1.00  0.00           C  
ATOM   1637  CD2 LEU   231     -54.844  74.029  60.614  1.00  0.00           C  
ATOM   1638  N   ALA   232     -56.400  75.085  55.374  1.00  0.00           N  
ATOM   1639  CA  ALA   232     -57.404  75.394  54.373  1.00  0.00           C  
ATOM   1640  C   ALA   232     -58.034  74.103  53.892  1.00  0.00           C  
ATOM   1641  O   ALA   232     -57.473  73.026  54.081  1.00  0.00           O  
ATOM   1642  CB  ALA   232     -56.787  76.160  53.207  1.00  0.00           C  
ATOM   1643  N   ASP   233     -59.200  74.194  53.268  1.00  0.00           N  
ATOM   1644  CA  ASP   233     -59.859  72.991  52.774  1.00  0.00           C  
ATOM   1645  C   ASP   233     -60.378  73.158  51.345  1.00  0.00           C  
ATOM   1646  O   ASP   233     -60.933  74.199  50.990  1.00  0.00           O  
ATOM   1647  CB  ASP   233     -60.997  72.581  53.715  1.00  0.00           C  
ATOM   1648  CG  ASP   233     -61.491  71.208  53.284  1.00  0.00           C  
ATOM   1649  OD1 ASP   233     -60.878  70.624  52.350  1.00  0.00           O  
ATOM   1650  OD2 ASP   233     -62.489  70.723  53.882  1.00  0.00           O  
ATOM   1651  N   PHE   234     -60.180  72.129  50.528  1.00  0.00           N  
ATOM   1652  CA  PHE   234     -60.733  72.085  49.186  1.00  0.00           C  
ATOM   1653  C   PHE   234     -61.168  70.661  48.890  1.00  0.00           C  
ATOM   1654  O   PHE   234     -60.353  69.751  48.894  1.00  0.00           O  
ATOM   1655  CB  PHE   234     -59.705  72.534  48.160  1.00  0.00           C  
ATOM   1656  CG  PHE   234     -59.333  73.940  48.484  1.00  0.00           C  
ATOM   1657  CD1 PHE   234     -58.235  74.252  49.315  1.00  0.00           C  
ATOM   1658  CD2 PHE   234     -60.087  75.004  47.956  1.00  0.00           C  
ATOM   1659  CE1 PHE   234     -57.885  75.600  49.615  1.00  0.00           C  
ATOM   1660  CE2 PHE   234     -59.759  76.363  48.240  1.00  0.00           C  
ATOM   1661  CZ  PHE   234     -58.652  76.661  49.076  1.00  0.00           C  
ATOM   1662  N   THR   235     -62.455  70.476  48.628  1.00  0.00           N  
ATOM   1663  CA  THR   235     -62.983  69.176  48.277  1.00  0.00           C  
ATOM   1664  C   THR   235     -63.545  69.187  46.857  1.00  0.00           C  
ATOM   1665  O   THR   235     -63.886  70.254  46.325  1.00  0.00           O  
ATOM   1666  CB  THR   235     -64.062  68.765  49.266  1.00  0.00           C  
ATOM   1667  OG1 THR   235     -65.147  69.680  49.215  1.00  0.00           O  
ATOM   1668  CG2 THR   235     -63.473  68.753  50.686  1.00  0.00           C  
ATOM   1669  N   THR   236     -63.627  67.996  46.259  1.00  0.00           N  
ATOM   1670  CA  THR   236     -64.145  67.815  44.910  1.00  0.00           C  
ATOM   1671  C   THR   236     -63.347  68.636  43.911  1.00  0.00           C  
ATOM   1672  O   THR   236     -63.899  69.298  43.022  1.00  0.00           O  
ATOM   1673  CB  THR   236     -65.631  68.142  44.843  1.00  0.00           C  
ATOM   1674  OG1 THR   236     -66.329  67.456  45.872  1.00  0.00           O  
ATOM   1675  CG2 THR   236     -66.186  67.709  43.476  1.00  0.00           C  
ATOM   1676  N   VAL   237     -62.036  68.592  44.079  1.00  0.00           N  
ATOM   1677  CA  VAL   237     -61.138  69.251  43.165  1.00  0.00           C  
ATOM   1678  C   VAL   237     -60.992  68.372  41.938  1.00  0.00           C  
ATOM   1679  O   VAL   237     -60.553  67.231  42.036  1.00  0.00           O  
ATOM   1680  CB  VAL   237     -59.769  69.468  43.816  1.00  0.00           C  
ATOM   1681  CG1 VAL   237     -58.764  69.983  42.795  1.00  0.00           C  
ATOM   1682  CG2 VAL   237     -59.901  70.418  45.005  1.00  0.00           C  
ATOM   1683  N   ASN   238     -61.387  68.895  40.783  1.00  0.00           N  
ATOM   1684  CA  ASN   238     -61.112  68.216  39.526  1.00  0.00           C  
ATOM   1685  C   ASN   238     -59.883  68.853  38.926  1.00  0.00           C  
ATOM   1686  O   ASN   238     -59.928  69.979  38.427  1.00  0.00           O  
ATOM   1687  CB  ASN   238     -62.282  68.322  38.551  1.00  0.00           C  
ATOM   1688  CG  ASN   238     -61.935  67.510  37.311  1.00  0.00           C  
ATOM   1689  OD1 ASN   238     -60.769  67.215  37.052  1.00  0.00           O  
ATOM   1690  ND2 ASN   238     -62.930  67.105  36.477  1.00  0.00           N  
ATOM   1691  N   GLN   239     -58.775  68.135  39.012  1.00  0.00           N  
ATOM   1692  CA  GLN   239     -57.497  68.632  38.539  1.00  0.00           C  
ATOM   1693  C   GLN   239     -57.210  68.034  37.172  1.00  0.00           C  
ATOM   1694  O   GLN   239     -56.840  66.858  37.067  1.00  0.00           O  
ATOM   1695  CB  GLN   239     -56.397  68.262  39.543  1.00  0.00           C  
ATOM   1696  CG  GLN   239     -54.984  68.547  39.066  1.00  0.00           C  
ATOM   1697  CD  GLN   239     -53.956  68.197  40.120  1.00  0.00           C  
ATOM   1698  OE1 GLN   239     -54.220  68.319  41.315  1.00  0.00           O  
ATOM   1699  NE2 GLN   239     -52.785  67.751  39.687  1.00  0.00           N  
ATOM   1700  N   LYS   240     -57.408  68.835  36.124  1.00  0.00           N  
ATOM   1701  CA  LYS   240     -57.138  68.388  34.760  1.00  0.00           C  
ATOM   1702  C   LYS   240     -55.661  68.429  34.464  1.00  0.00           C  
ATOM   1703  O   LYS   240     -54.883  69.023  35.230  1.00  0.00           O  
ATOM   1704  CB  LYS   240     -57.911  69.222  33.738  1.00  0.00           C  
ATOM   1705  CG  LYS   240     -59.428  69.033  33.819  1.00  0.00           C  
ATOM   1706  CD  LYS   240     -60.202  69.834  32.771  1.00  0.00           C  
ATOM   1707  CE  LYS   240     -61.720  69.704  32.898  1.00  0.00           C  
ATOM   1708  NZ  LYS   240     -62.387  70.505  31.847  1.00  0.00           N  
ATOM   1709  N   GLY   241     -55.282  67.800  33.353  1.00  0.00           N  
ATOM   1710  CA  GLY   241     -53.881  67.696  32.960  1.00  0.00           C  
ATOM   1711  C   GLY   241     -53.241  69.063  32.853  1.00  0.00           C  
ATOM   1712  O   GLY   241     -53.792  69.976  32.232  1.00  0.00           O  
ATOM   1713  N   LYS   242     -52.074  69.205  33.466  1.00  0.00           N  
ATOM   1714  CA  LYS   242     -51.370  70.469  33.449  1.00  0.00           C  
ATOM   1715  C   LYS   242     -51.843  71.425  34.523  1.00  0.00           C  
ATOM   1716  O   LYS   242     -51.312  72.527  34.656  1.00  0.00           O  
ATOM   1717  CB  LYS   242     -51.519  71.130  32.075  1.00  0.00           C  
ATOM   1718  CG  LYS   242     -50.975  70.280  30.926  1.00  0.00           C  
ATOM   1719  CD  LYS   242     -49.465  70.045  30.999  1.00  0.00           C  
ATOM   1720  CE  LYS   242     -48.913  69.235  29.825  1.00  0.00           C  
ATOM   1721  NZ  LYS   242     -47.479  68.942  30.042  1.00  0.00           N  
ATOM   1722  N   LEU   243     -52.845  71.010  35.293  1.00  0.00           N  
ATOM   1723  CA  LEU   243     -53.325  71.825  36.393  1.00  0.00           C  
ATOM   1724  C   LEU   243     -52.342  71.801  37.545  1.00  0.00           C  
ATOM   1725  O   LEU   243     -51.833  70.740  37.908  1.00  0.00           O  
ATOM   1726  CB  LEU   243     -54.697  71.332  36.864  1.00  0.00           C  
ATOM   1727  CG  LEU   243     -55.332  72.223  37.933  1.00  0.00           C  
ATOM   1728  CD1 LEU   243     -55.700  73.631  37.466  1.00  0.00           C  
ATOM   1729  CD2 LEU   243     -56.636  71.693  38.525  1.00  0.00           C  
ATOM   1730  N   GLN   244     -52.067  72.965  38.122  1.00  0.00           N  
ATOM   1731  CA  GLN   244     -51.115  73.056  39.226  1.00  0.00           C  
ATOM   1732  C   GLN   244     -51.805  73.024  40.586  1.00  0.00           C  
ATOM   1733  O   GLN   244     -52.729  73.806  40.845  1.00  0.00           O  
ATOM   1734  CB  GLN   244     -50.295  74.316  39.102  1.00  0.00           C  
ATOM   1735  CG  GLN   244     -49.470  74.383  37.814  1.00  0.00           C  
ATOM   1736  CD  GLN   244     -48.798  75.748  37.758  1.00  0.00           C  
ATOM   1737  OE1 GLN   244     -48.764  76.479  38.746  1.00  0.00           O  
ATOM   1738  NE2 GLN   244     -48.227  76.164  36.596  1.00  0.00           N  
ATOM   1739  N   VAL   245     -51.352  72.122  41.453  1.00  0.00           N  
ATOM   1740  CA  VAL   245     -51.822  72.089  42.842  1.00  0.00           C  
ATOM   1741  C   VAL   245     -50.661  72.411  43.762  1.00  0.00           C  
ATOM   1742  O   VAL   245     -49.613  71.762  43.720  1.00  0.00           O  
ATOM   1743  CB  VAL   245     -52.420  70.725  43.202  1.00  0.00           C  
ATOM   1744  CG1 VAL   245     -52.893  70.630  44.654  1.00  0.00           C  
ATOM   1745  CG2 VAL   245     -53.642  70.352  42.359  1.00  0.00           C  
ATOM   1746  N   ASN   246     -50.840  73.438  44.576  1.00  0.00           N  
ATOM   1747  CA  ASN   246     -49.820  73.846  45.529  1.00  0.00           C  
ATOM   1748  C   ASN   246     -50.387  73.700  46.932  1.00  0.00           C  
ATOM   1749  O   ASN   246     -51.374  74.348  47.287  1.00  0.00           O  
ATOM   1750  CB  ASN   246     -49.397  75.289  45.271  1.00  0.00           C  
ATOM   1751  CG  ASN   246     -48.266  75.626  46.233  1.00  0.00           C  
ATOM   1752  OD1 ASN   246     -48.109  74.991  47.274  1.00  0.00           O  
ATOM   1753  ND2 ASN   246     -47.416  76.646  45.935  1.00  0.00           N  
ATOM   1754  N   ALA   247     -49.791  72.818  47.723  1.00  0.00           N  
ATOM   1755  CA  ALA   247     -50.313  72.574  49.058  1.00  0.00           C  
ATOM   1756  C   ALA   247     -49.297  71.835  49.936  1.00  0.00           C  
ATOM   1757  O   ALA   247     -48.130  71.679  49.569  1.00  0.00           O  
ATOM   1758  CB  ALA   247     -51.656  71.811  48.988  1.00  0.00           C  
ATOM   1759  N   GLY   248     -49.739  71.395  51.107  1.00  0.00           N  
ATOM   1760  CA  GLY   248     -48.866  70.657  52.001  1.00  0.00           C  
ATOM   1761  C   GLY   248     -49.704  69.688  52.806  1.00  0.00           C  
ATOM   1762  O   GLY   248     -50.930  69.629  52.657  1.00  0.00           O  
ATOM   1763  N   GLY   249     -49.044  68.944  53.683  1.00  0.00           N  
ATOM   1764  CA  GLY   249     -49.720  67.896  54.432  1.00  0.00           C  
ATOM   1765  C   GLY   249     -50.534  68.498  55.564  1.00  0.00           C  
ATOM   1766  O   GLY   249     -51.289  67.804  56.231  1.00  0.00           O  
ATOM   1767  N   THR   250     -50.390  69.802  55.769  1.00  0.00           N  
ATOM   1768  CA  THR   250     -51.179  70.512  56.777  1.00  0.00           C  
ATOM   1769  C   THR   250     -52.500  71.052  56.210  1.00  0.00           C  
ATOM   1770  O   THR   250     -53.262  71.710  56.916  1.00  0.00           O  
ATOM   1771  CB  THR   250     -50.357  71.649  57.401  1.00  0.00           C  
ATOM   1772  OG1 THR   250     -49.980  72.585  56.401  1.00  0.00           O  
ATOM   1773  CG2 THR   250     -49.093  71.066  58.054  1.00  0.00           C  
ATOM   1774  N   ALA   251     -52.769  70.776  54.939  1.00  0.00           N  
ATOM   1775  CA  ALA   251     -54.023  71.210  54.314  1.00  0.00           C  
ATOM   1776  C   ALA   251     -54.945  70.024  54.057  1.00  0.00           C  
ATOM   1777  O   ALA   251     -54.531  68.866  54.163  1.00  0.00           O  
ATOM   1778  CB  ALA   251     -53.741  71.957  53.004  1.00  0.00           C  
ATOM   1779  N   THR   252     -56.193  70.312  53.715  1.00  0.00           N  
ATOM   1780  CA  THR   252     -57.135  69.267  53.323  1.00  0.00           C  
ATOM   1781  C   THR   252     -57.557  69.453  51.869  1.00  0.00           C  
ATOM   1782  O   THR   252     -58.150  70.468  51.512  1.00  0.00           O  
ATOM   1783  CB  THR   252     -58.389  69.295  54.184  1.00  0.00           C  
ATOM   1784  OG1 THR   252     -58.008  69.219  55.562  1.00  0.00           O  
ATOM   1785  CG2 THR   252     -59.301  68.116  53.824  1.00  0.00           C  
ATOM   1786  N   ASN   253     -57.231  68.481  51.023  1.00  0.00           N  
ATOM   1787  CA  ASN   253     -57.545  68.571  49.606  1.00  0.00           C  
ATOM   1788  C   ASN   253     -57.988  67.203  49.109  1.00  0.00           C  
ATOM   1789  O   ASN   253     -57.260  66.231  49.256  1.00  0.00           O  
ATOM   1790  CB  ASN   253     -56.310  69.039  48.787  1.00  0.00           C  
ATOM   1791  CG  ASN   253     -56.719  69.120  47.323  1.00  0.00           C  
ATOM   1792  OD1 ASN   253     -57.904  69.180  47.000  1.00  0.00           O  
ATOM   1793  ND2 ASN   253     -55.761  69.125  46.359  1.00  0.00           N  
ATOM   1794  N   VAL   254     -59.180  67.138  48.525  1.00  0.00           N  
ATOM   1795  CA  VAL   254     -59.712  65.882  48.010  1.00  0.00           C  
ATOM   1796  C   VAL   254     -60.328  66.066  46.627  1.00  0.00           C  
ATOM   1797  O   VAL   254     -61.391  66.671  46.486  1.00  0.00           O  
ATOM   1798  CB  VAL   254     -60.770  65.287  48.958  1.00  0.00           C  
ATOM   1799  CG1 VAL   254     -60.136  64.906  50.287  1.00  0.00           C  
ATOM   1800  CG2 VAL   254     -61.910  66.271  49.166  1.00  0.00           C  
ATOM   1801  N   THR   255     -59.654  65.539  45.610  1.00  0.00           N  
ATOM   1802  CA  THR   255     -60.132  65.643  44.237  1.00  0.00           C  
ATOM   1803  C   THR   255     -59.450  64.616  43.339  1.00  0.00           C  
ATOM   1804  O   THR   255     -58.444  64.016  43.718  1.00  0.00           O  
ATOM   1805  CB  THR   255     -59.894  67.051  43.661  1.00  0.00           C  
ATOM   1806  OG1 THR   255     -60.615  67.195  42.430  1.00  0.00           O  
ATOM   1807  CG2 THR   255     -58.412  67.279  43.406  1.00  0.00           C  
ATOM   1808  N   LEU   256     -60.005  64.418  42.147  1.00  0.00           N  
ATOM   1809  CA  LEU   256     -59.452  63.464  41.194  1.00  0.00           C  
ATOM   1810  C   LEU   256     -58.630  64.172  40.122  1.00  0.00           C  
ATOM   1811  O   LEU   256     -59.042  65.203  39.590  1.00  0.00           O  
ATOM   1812  CB  LEU   256     -60.570  62.645  40.545  1.00  0.00           C  
ATOM   1813  CG  LEU   256     -61.386  61.752  41.481  1.00  0.00           C  
ATOM   1814  CD1 LEU   256     -62.469  62.556  42.183  1.00  0.00           C  
ATOM   1815  CD2 LEU   256     -61.990  60.583  40.717  1.00  0.00           C  
ATOM   1816  N   LYS   257     -57.466  63.612  39.809  1.00  0.00           N  
ATOM   1817  CA  LYS   257     -56.591  64.186  38.808  1.00  0.00           C  
ATOM   1818  C   LYS   257     -56.547  63.221  37.643  1.00  0.00           C  
ATOM   1819  O   LYS   257     -57.367  62.298  37.572  1.00  0.00           O  
ATOM   1820  CB  LYS   257     -55.197  64.481  39.373  1.00  0.00           C  
ATOM   1821  CG  LYS   257     -55.203  65.510  40.504  1.00  0.00           C  
ATOM   1822  CD  LYS   257     -53.816  65.787  41.088  1.00  0.00           C  
ATOM   1823  CE  LYS   257     -53.819  66.837  42.202  1.00  0.00           C  
ATOM   1824  NZ  LYS   257     -52.445  67.029  42.719  1.00  0.00           N  
ATOM   1825  N   GLN   258     -55.586  63.409  36.748  1.00  0.00           N  
ATOM   1826  CA  GLN   258     -55.512  62.584  35.551  1.00  0.00           C  
ATOM   1827  C   GLN   258     -55.085  61.150  35.871  1.00  0.00           C  
ATOM   1828  O   GLN   258     -55.040  60.302  34.989  1.00  0.00           O  
ATOM   1829  CB  GLN   258     -54.571  63.214  34.521  1.00  0.00           C  
ATOM   1830  CG  GLN   258     -55.074  64.551  33.972  1.00  0.00           C  
ATOM   1831  CD  GLN   258     -56.406  64.303  33.277  1.00  0.00           C  
ATOM   1832  OE1 GLN   258     -56.537  63.383  32.471  1.00  0.00           O  
ATOM   1833  NE2 GLN   258     -57.465  65.110  33.551  1.00  0.00           N  
ATOM   1834  N   GLY   259     -54.783  60.880  37.136  1.00  0.00           N  
ATOM   1835  CA  GLY   259     -54.398  59.540  37.545  1.00  0.00           C  
ATOM   1836  C   GLY   259     -55.433  58.914  38.466  1.00  0.00           C  
ATOM   1837  O   GLY   259     -55.245  57.800  38.942  1.00  0.00           O  
ATOM   1838  N   GLY   260     -56.523  59.630  38.720  1.00  0.00           N  
ATOM   1839  CA  GLY   260     -57.600  59.093  39.539  1.00  0.00           C  
ATOM   1840  C   GLY   260     -57.788  59.872  40.824  1.00  0.00           C  
ATOM   1841  O   GLY   260     -57.356  61.023  40.938  1.00  0.00           O  
ATOM   1842  N   ALA   261     -58.438  59.245  41.795  1.00  0.00           N  
ATOM   1843  CA  ALA   261     -58.673  59.874  43.089  1.00  0.00           C  
ATOM   1844  C   ALA   261     -57.350  60.196  43.755  1.00  0.00           C  
ATOM   1845  O   ALA   261     -56.361  59.489  43.564  1.00  0.00           O  
ATOM   1846  CB  ALA   261     -59.501  58.972  43.983  1.00  0.00           C  
ATOM   1847  N   LEU   262     -57.341  61.285  44.514  1.00  0.00           N  
ATOM   1848  CA  LEU   262     -56.180  61.690  45.282  1.00  0.00           C  
ATOM   1849  C   LEU   262     -56.695  62.422  46.495  1.00  0.00           C  
ATOM   1850  O   LEU   262     -57.823  62.912  46.495  1.00  0.00           O  
ATOM   1851  CB  LEU   262     -55.243  62.599  44.471  1.00  0.00           C  
ATOM   1852  CG  LEU   262     -55.792  64.011  44.264  1.00  0.00           C  
ATOM   1853  CD1 LEU   262     -54.779  65.028  43.740  1.00  0.00           C  
ATOM   1854  CD2 LEU   262     -56.946  64.116  43.269  1.00  0.00           C  
ATOM   1855  N   VAL   263     -55.863  62.507  47.522  1.00  0.00           N  
ATOM   1856  CA  VAL   263     -56.265  63.146  48.760  1.00  0.00           C  
ATOM   1857  C   VAL   263     -55.074  63.635  49.557  1.00  0.00           C  
ATOM   1858  O   VAL   263     -53.987  63.077  49.489  1.00  0.00           O  
ATOM   1859  CB  VAL   263     -57.072  62.180  49.609  1.00  0.00           C  
ATOM   1860  CG1 VAL   263     -56.274  60.959  50.071  1.00  0.00           C  
ATOM   1861  CG2 VAL   263     -57.622  62.808  50.891  1.00  0.00           C  
ATOM   1862  N   THR   264     -55.293  64.726  50.271  1.00  0.00           N  
ATOM   1863  CA  THR   264     -54.401  65.181  51.312  1.00  0.00           C  
ATOM   1864  C   THR   264     -55.344  65.353  52.484  1.00  0.00           C  
ATOM   1865  O   THR   264     -56.138  66.301  52.531  1.00  0.00           O  
ATOM   1866  CB  THR   264     -53.737  66.522  50.976  1.00  0.00           C  
ATOM   1867  OG1 THR   264     -53.027  66.421  49.750  1.00  0.00           O  
ATOM   1868  CG2 THR   264     -52.759  66.901  52.101  1.00  0.00           C  
ATOM   1869  N   SER   265     -55.286  64.394  53.403  1.00  0.00           N  
ATOM   1870  CA  SER   265     -56.208  64.336  54.525  1.00  0.00           C  
ATOM   1871  C   SER   265     -55.472  63.960  55.816  1.00  0.00           C  
ATOM   1872  O   SER   265     -54.734  62.969  55.853  1.00  0.00           O  
ATOM   1873  CB  SER   265     -57.320  63.299  54.250  1.00  0.00           C  
ATOM   1874  OG  SER   265     -58.212  63.236  55.353  1.00  0.00           O  
ATOM   1875  N   THR   266     -55.673  64.765  56.860  1.00  0.00           N  
ATOM   1876  CA  THR   266     -55.171  64.474  58.206  1.00  0.00           C  
ATOM   1877  C   THR   266     -53.697  64.102  58.197  1.00  0.00           C  
ATOM   1878  O   THR   266     -53.293  63.102  58.793  1.00  0.00           O  
ATOM   1879  CB  THR   266     -56.013  63.358  58.878  1.00  0.00           C  
ATOM   1880  OG1 THR   266     -55.932  62.161  58.119  1.00  0.00           O  
ATOM   1881  CG2 THR   266     -57.482  63.809  58.962  1.00  0.00           C  
ATOM   1882  N   ALA   267     -52.905  64.895  57.487  1.00  0.00           N  
ATOM   1883  CA  ALA   267     -51.466  64.727  57.474  1.00  0.00           C  
ATOM   1884  C   ALA   267     -50.967  63.703  56.480  1.00  0.00           C  
ATOM   1885  O   ALA   267     -49.775  63.416  56.436  1.00  0.00           O  
ATOM   1886  CB  ALA   267     -50.990  64.345  58.872  1.00  0.00           C  
ATOM   1887  N   ALA   268     -51.870  63.147  55.678  1.00  0.00           N  
ATOM   1888  CA  ALA   268     -51.479  62.098  54.733  1.00  0.00           C  
ATOM   1889  C   ALA   268     -51.906  62.403  53.288  1.00  0.00           C  
ATOM   1890  O   ALA   268     -53.073  62.691  53.016  1.00  0.00           O  
ATOM   1891  CB  ALA   268     -52.045  60.757  55.194  1.00  0.00           C  
ATOM   1892  N   THR   269     -50.950  62.335  52.370  1.00  0.00           N  
ATOM   1893  CA  THR   269     -51.213  62.552  50.945  1.00  0.00           C  
ATOM   1894  C   THR   269     -51.162  61.248  50.149  1.00  0.00           C  
ATOM   1895  O   THR   269     -50.344  60.372  50.429  1.00  0.00           O  
ATOM   1896  CB  THR   269     -50.217  63.570  50.362  1.00  0.00           C  
ATOM   1897  OG1 THR   269     -50.338  64.813  51.037  1.00  0.00           O  
ATOM   1898  CG2 THR   269     -50.511  63.772  48.865  1.00  0.00           C  
ATOM   1899  N   VAL   270     -52.035  61.116  49.159  1.00  0.00           N  
ATOM   1900  CA  VAL   270     -51.986  59.963  48.267  1.00  0.00           C  
ATOM   1901  C   VAL   270     -52.400  60.337  46.839  1.00  0.00           C  
ATOM   1902  O   VAL   270     -53.434  60.979  46.635  1.00  0.00           O  
ATOM   1903  CB  VAL   270     -52.865  58.821  48.800  1.00  0.00           C  
ATOM   1904  CG1 VAL   270     -52.853  57.576  47.909  1.00  0.00           C  
ATOM   1905  CG2 VAL   270     -52.448  58.325  50.186  1.00  0.00           C  
ATOM   1906  N   LEU   271     -51.579  59.925  45.871  1.00  0.00           N  
ATOM   1907  CA  LEU   271     -51.829  60.120  44.438  1.00  0.00           C  
ATOM   1908  C   LEU   271     -51.832  61.584  43.997  1.00  0.00           C  
ATOM   1909  O   LEU   271     -52.489  61.960  43.026  1.00  0.00           O  
ATOM   1910  CB  LEU   271     -53.107  59.402  43.978  1.00  0.00           C  
ATOM   1911  CG  LEU   271     -53.100  57.900  44.266  1.00  0.00           C  
ATOM   1912  CD1 LEU   271     -54.377  57.160  43.871  1.00  0.00           C  
ATOM   1913  CD2 LEU   271     -52.000  57.111  43.555  1.00  0.00           C  
ATOM   1914  N   GLY   272     -51.089  62.413  44.715  1.00  0.00           N  
ATOM   1915  CA  GLY   272     -50.930  63.794  44.317  1.00  0.00           C  
ATOM   1916  C   GLY   272     -50.115  63.851  43.015  1.00  0.00           C  
ATOM   1917  O   GLY   272     -49.075  63.206  42.883  1.00  0.00           O  
ATOM   1918  N   SER   273     -50.603  64.634  42.059  1.00  0.00           N  
ATOM   1919  CA  SER   273     -49.931  64.783  40.773  1.00  0.00           C  
ATOM   1920  C   SER   273     -49.456  66.217  40.565  1.00  0.00           C  
ATOM   1921  O   SER   273     -50.073  66.986  39.828  1.00  0.00           O  
ATOM   1922  CB  SER   273     -50.861  64.367  39.631  1.00  0.00           C  
ATOM   1923  OG  SER   273     -50.278  64.648  38.371  1.00  0.00           O  
ATOM   1924  N   ASN   274     -48.354  66.571  41.220  1.00  0.00           N  
ATOM   1925  CA  ASN   274     -47.794  67.912  41.109  1.00  0.00           C  
ATOM   1926  C   ASN   274     -47.172  68.143  39.736  1.00  0.00           C  
ATOM   1927  O   ASN   274     -46.294  67.393  39.308  1.00  0.00           O  
ATOM   1928  CB  ASN   274     -46.752  68.149  42.204  1.00  0.00           C  
ATOM   1929  CG  ASN   274     -47.163  67.557  43.538  1.00  0.00           C  
ATOM   1930  OD1 ASN   274     -47.900  68.178  44.305  1.00  0.00           O  
ATOM   1931  ND2 ASN   274     -46.689  66.350  43.821  1.00  0.00           N  
ATOM   1932  N   ARG   275     -47.632  69.185  39.052  1.00  0.00           N  
ATOM   1933  CA  ARG   275     -47.122  69.518  37.727  1.00  0.00           C  
ATOM   1934  C   ARG   275     -47.429  70.969  37.367  1.00  0.00           C  
ATOM   1935  O   ARG   275     -48.388  71.551  37.875  1.00  0.00           O  
ATOM   1936  CB  ARG   275     -47.715  68.580  36.673  1.00  0.00           C  
ATOM   1937  CG  ARG   275     -47.200  68.824  35.264  1.00  0.00           C  
ATOM   1938  CD  ARG   275     -47.866  67.893  34.264  1.00  0.00           C  
ATOM   1939  NE  ARG   275     -49.299  68.150  34.146  1.00  0.00           N  
ATOM   1940  CZ  ARG   275     -50.172  67.293  33.627  1.00  0.00           C  
ATOM   1941  NH1 ARG   275     -49.760  66.117  33.173  1.00  0.00           N  
ATOM   1942  NH2 ARG   275     -51.456  67.611  33.560  1.00  0.00           N  
ATOM   1943  N   LEU   276     -46.605  71.538  36.491  1.00  0.00           N  
ATOM   1944  CA  LEU   276     -46.761  72.921  36.042  1.00  0.00           C  
ATOM   1945  C   LEU   276     -46.936  73.895  37.205  1.00  0.00           C  
ATOM   1946  O   LEU   276     -47.988  74.519  37.352  1.00  0.00           O  
ATOM   1947  CB  LEU   276     -47.931  73.045  35.062  1.00  0.00           C  
ATOM   1948  CG  LEU   276     -47.877  72.146  33.825  1.00  0.00           C  
ATOM   1949  CD1 LEU   276     -49.258  72.001  33.204  1.00  0.00           C  
ATOM   1950  CD2 LEU   276     -46.883  72.689  32.809  1.00  0.00           C  
ATOM   1951  N   GLY   277     -45.899  74.022  38.026  1.00  0.00           N  
ATOM   1952  CA  GLY   277     -45.936  74.911  39.165  1.00  0.00           C  
ATOM   1953  C   GLY   277     -46.545  74.246  40.379  1.00  0.00           C  
ATOM   1954  O   GLY   277     -46.489  74.805  41.476  1.00  0.00           O  
ATOM   1955  N   ASN   278     -47.124  73.059  40.190  1.00  0.00           N  
ATOM   1956  CA  ASN   278     -47.626  72.278  41.311  1.00  0.00           C  
ATOM   1957  C   ASN   278     -46.522  72.017  42.327  1.00  0.00           C  
ATOM   1958  O   ASN   278     -45.336  71.944  41.979  1.00  0.00           O  
ATOM   1959  CB  ASN   278     -48.225  70.957  40.820  1.00  0.00           C  
ATOM   1960  CG  ASN   278     -49.097  70.393  41.933  1.00  0.00           C  
ATOM   1961  OD1 ASN   278     -48.961  70.769  43.096  1.00  0.00           O  
ATOM   1962  ND2 ASN   278     -50.042  69.461  41.636  1.00  0.00           N  
ATOM   1963  N   PHE   279     -46.902  71.893  43.591  1.00  0.00           N  
ATOM   1964  CA  PHE   279     -45.930  71.665  44.648  1.00  0.00           C  
ATOM   1965  C   PHE   279     -46.591  71.091  45.890  1.00  0.00           C  
ATOM   1966  O   PHE   279     -47.665  71.544  46.292  1.00  0.00           O  
ATOM   1967  CB  PHE   279     -45.209  72.959  44.999  1.00  0.00           C  
ATOM   1968  CG  PHE   279     -44.201  72.639  46.048  1.00  0.00           C  
ATOM   1969  CD1 PHE   279     -42.933  72.104  45.730  1.00  0.00           C  
ATOM   1970  CD2 PHE   279     -44.501  72.871  47.403  1.00  0.00           C  
ATOM   1971  CE1 PHE   279     -41.973  71.805  46.740  1.00  0.00           C  
ATOM   1972  CE2 PHE   279     -43.558  72.580  48.435  1.00  0.00           C  
ATOM   1973  CZ  PHE   279     -42.289  72.043  48.100  1.00  0.00           C  
ATOM   1974  N   THR   280     -45.953  70.082  46.476  1.00  0.00           N  
ATOM   1975  CA  THR   280     -46.423  69.465  47.716  1.00  0.00           C  
ATOM   1976  C   THR   280     -45.304  69.480  48.739  1.00  0.00           C  
ATOM   1977  O   THR   280     -44.225  68.947  48.489  1.00  0.00           O  
ATOM   1978  CB  THR   280     -46.866  68.018  47.481  1.00  0.00           C  
ATOM   1979  OG1 THR   280     -47.906  67.977  46.516  1.00  0.00           O  
ATOM   1980  CG2 THR   280     -47.374  67.419  48.803  1.00  0.00           C  
ATOM   1981  N   VAL   281     -45.547  70.114  49.877  1.00  0.00           N  
ATOM   1982  CA  VAL   281     -44.590  70.089  50.970  1.00  0.00           C  
ATOM   1983  C   VAL   281     -45.021  69.005  51.943  1.00  0.00           C  
ATOM   1984  O   VAL   281     -46.130  69.047  52.474  1.00  0.00           O  
ATOM   1985  CB  VAL   281     -44.540  71.432  51.700  1.00  0.00           C  
ATOM   1986  CG1 VAL   281     -43.574  71.446  52.886  1.00  0.00           C  
ATOM   1987  CG2 VAL   281     -44.095  72.594  50.808  1.00  0.00           C  
ATOM   1988  N   GLU   282     -44.155  68.021  52.156  1.00  0.00           N  
ATOM   1989  CA  GLU   282     -44.424  66.996  53.154  1.00  0.00           C  
ATOM   1990  C   GLU   282     -43.713  67.383  54.444  1.00  0.00           C  
ATOM   1991  O   GLU   282     -42.488  67.343  54.544  1.00  0.00           O  
ATOM   1992  CB  GLU   282     -44.037  65.586  52.660  1.00  0.00           C  
ATOM   1993  CG  GLU   282     -44.977  65.036  51.585  1.00  0.00           C  
ATOM   1994  CD  GLU   282     -46.283  64.642  52.259  1.00  0.00           C  
ATOM   1995  OE1 GLU   282     -46.337  64.688  53.517  1.00  0.00           O  
ATOM   1996  OE2 GLU   282     -47.245  64.290  51.524  1.00  0.00           O  
ATOM   1997  N   ASN   283     -44.500  67.805  55.419  1.00  0.00           N  
ATOM   1998  CA  ASN   283     -43.959  68.317  56.665  1.00  0.00           C  
ATOM   1999  C   ASN   283     -43.519  67.202  57.607  1.00  0.00           C  
ATOM   2000  O   ASN   283     -43.853  66.029  57.424  1.00  0.00           O  
ATOM   2001  CB  ASN   283     -44.991  69.205  57.351  1.00  0.00           C  
ATOM   2002  CG  ASN   283     -45.217  70.427  56.473  1.00  0.00           C  
ATOM   2003  OD1 ASN   283     -44.295  71.196  56.206  1.00  0.00           O  
ATOM   2004  ND2 ASN   283     -46.459  70.673  55.975  1.00  0.00           N  
ATOM   2005  N   GLY   284     -42.776  67.575  58.643  1.00  0.00           N  
ATOM   2006  CA  GLY   284     -42.321  66.604  59.618  1.00  0.00           C  
ATOM   2007  C   GLY   284     -43.499  65.781  60.103  1.00  0.00           C  
ATOM   2008  O   GLY   284     -44.628  66.273  60.142  1.00  0.00           O  
ATOM   2009  N   LYS   285     -43.236  64.528  60.464  1.00  0.00           N  
ATOM   2010  CA  LYS   285     -44.272  63.614  60.947  1.00  0.00           C  
ATOM   2011  C   LYS   285     -45.496  63.573  60.030  1.00  0.00           C  
ATOM   2012  O   LYS   285     -46.633  63.684  60.490  1.00  0.00           O  
ATOM   2013  CB  LYS   285     -44.686  63.964  62.381  1.00  0.00           C  
ATOM   2014  CG  LYS   285     -43.541  64.442  63.258  1.00  0.00           C  
ATOM   2015  CD  LYS   285     -43.997  65.529  64.218  1.00  0.00           C  
ATOM   2016  CE  LYS   285     -43.224  65.472  65.525  1.00  0.00           C  
ATOM   2017  NZ  LYS   285     -43.934  66.185  66.622  1.00  0.00           N  
ATOM   2018  N   ALA   286     -45.250  63.411  58.734  1.00  0.00           N  
ATOM   2019  CA  ALA   286     -46.316  63.342  57.740  1.00  0.00           C  
ATOM   2020  C   ALA   286     -45.969  62.275  56.710  1.00  0.00           C  
ATOM   2021  O   ALA   286     -44.948  61.598  56.839  1.00  0.00           O  
ATOM   2022  CB  ALA   286     -46.507  64.692  57.069  1.00  0.00           C  
ATOM   2023  N   ASP   287     -46.806  62.117  55.689  1.00  0.00           N  
ATOM   2024  CA  ASP   287     -46.528  61.115  54.672  1.00  0.00           C  
ATOM   2025  C   ASP   287     -47.236  61.405  53.352  1.00  0.00           C  
ATOM   2026  O   ASP   287     -48.373  61.873  53.337  1.00  0.00           O  
ATOM   2027  CB  ASP   287     -46.953  59.707  55.169  1.00  0.00           C  
ATOM   2028  CG  ASP   287     -46.412  58.679  54.186  1.00  0.00           C  
ATOM   2029  OD1 ASP   287     -45.664  59.085  53.257  1.00  0.00           O  
ATOM   2030  OD2 ASP   287     -46.739  57.473  54.350  1.00  0.00           O  
ATOM   2031  N   GLY   288     -46.556  61.115  52.247  1.00  0.00           N  
ATOM   2032  CA  GLY   288     -47.174  61.132  50.929  1.00  0.00           C  
ATOM   2033  C   GLY   288     -46.854  59.827  50.203  1.00  0.00           C  
ATOM   2034  O   GLY   288     -45.701  59.383  50.176  1.00  0.00           O  
ATOM   2035  N   VAL   289     -47.872  59.215  49.610  1.00  0.00           N  
ATOM   2036  CA  VAL   289     -47.671  58.008  48.822  1.00  0.00           C  
ATOM   2037  C   VAL   289     -48.112  58.237  47.374  1.00  0.00           C  
ATOM   2038  O   VAL   289     -49.021  59.019  47.113  1.00  0.00           O  
ATOM   2039  CB  VAL   289     -48.471  56.848  49.417  1.00  0.00           C  
ATOM   2040  CG1 VAL   289     -48.035  56.469  50.834  1.00  0.00           C  
ATOM   2041  CG2 VAL   289     -49.970  57.133  49.523  1.00  0.00           C  
ATOM   2042  N   VAL   290     -47.456  57.565  46.434  1.00  0.00           N  
ATOM   2043  CA  VAL   290     -47.832  57.647  45.024  1.00  0.00           C  
ATOM   2044  C   VAL   290     -47.826  59.074  44.461  1.00  0.00           C  
ATOM   2045  O   VAL   290     -48.738  59.466  43.731  1.00  0.00           O  
ATOM   2046  CB  VAL   290     -49.208  57.014  44.800  1.00  0.00           C  
ATOM   2047  CG1 VAL   290     -49.541  56.783  43.325  1.00  0.00           C  
ATOM   2048  CG2 VAL   290     -49.366  55.645  45.464  1.00  0.00           C  
ATOM   2049  N   LEU   291     -46.813  59.857  44.810  1.00  0.00           N  
ATOM   2050  CA  LEU   291     -46.726  61.211  44.291  1.00  0.00           C  
ATOM   2051  C   LEU   291     -46.065  61.190  42.923  1.00  0.00           C  
ATOM   2052  O   LEU   291     -44.964  60.661  42.765  1.00  0.00           O  
ATOM   2053  CB  LEU   291     -45.920  62.131  45.214  1.00  0.00           C  
ATOM   2054  CG  LEU   291     -46.558  62.325  46.591  1.00  0.00           C  
ATOM   2055  CD1 LEU   291     -45.717  63.123  47.587  1.00  0.00           C  
ATOM   2056  CD2 LEU   291     -47.895  63.065  46.583  1.00  0.00           C  
ATOM   2057  N   GLU   292     -46.749  61.753  41.932  1.00  0.00           N  
ATOM   2058  CA  GLU   292     -46.178  61.899  40.597  1.00  0.00           C  
ATOM   2059  C   GLU   292     -45.597  63.320  40.448  1.00  0.00           C  
ATOM   2060  O   GLU   292     -46.293  64.315  40.637  1.00  0.00           O  
ATOM   2061  CB  GLU   292     -47.238  61.588  39.540  1.00  0.00           C  
ATOM   2062  CG  GLU   292     -46.727  61.727  38.105  1.00  0.00           C  
ATOM   2063  CD  GLU   292     -47.879  61.407  37.162  1.00  0.00           C  
ATOM   2064  OE1 GLU   292     -48.991  61.101  37.669  1.00  0.00           O  
ATOM   2065  OE2 GLU   292     -47.662  61.463  35.922  1.00  0.00           O  
ATOM   2066  N   SER   293     -44.304  63.420  40.168  1.00  0.00           N  
ATOM   2067  CA  SER   293     -43.681  64.728  40.048  1.00  0.00           C  
ATOM   2068  C   SER   293     -43.213  64.953  38.622  1.00  0.00           C  
ATOM   2069  O   SER   293     -42.162  64.452  38.224  1.00  0.00           O  
ATOM   2070  CB  SER   293     -42.492  64.876  40.998  1.00  0.00           C  
ATOM   2071  OG  SER   293     -41.886  66.149  40.825  1.00  0.00           O  
ATOM   2072  N   GLY   294     -43.999  65.707  37.858  1.00  0.00           N  
ATOM   2073  CA  GLY   294     -43.715  65.919  36.447  1.00  0.00           C  
ATOM   2074  C   GLY   294     -43.211  67.299  36.138  1.00  0.00           C  
ATOM   2075  O   GLY   294     -42.855  68.057  37.029  1.00  0.00           O  
ATOM   2076  N   GLY   295     -43.186  67.638  34.854  1.00  0.00           N  
ATOM   2077  CA  GLY   295     -42.728  68.946  34.426  1.00  0.00           C  
ATOM   2078  C   GLY   295     -43.404  70.058  35.205  1.00  0.00           C  
ATOM   2079  O   GLY   295     -44.573  69.940  35.575  1.00  0.00           O  
ATOM   2080  N   ARG   296     -42.661  71.134  35.454  1.00  0.00           N  
ATOM   2081  CA  ARG   296     -43.168  72.289  36.194  1.00  0.00           C  
ATOM   2082  C   ARG   296     -43.847  71.892  37.504  1.00  0.00           C  
ATOM   2083  O   ARG   296     -44.974  72.305  37.780  1.00  0.00           O  
ATOM   2084  CB  ARG   296     -44.122  73.116  35.327  1.00  0.00           C  
ATOM   2085  CG  ARG   296     -43.426  74.126  34.428  1.00  0.00           C  
ATOM   2086  CD  ARG   296     -44.264  74.443  33.201  1.00  0.00           C  
ATOM   2087  NE  ARG   296     -43.437  74.788  32.048  1.00  0.00           N  
ATOM   2088  CZ  ARG   296     -42.458  75.686  32.073  1.00  0.00           C  
ATOM   2089  NH1 ARG   296     -42.178  76.334  33.196  1.00  0.00           N  
ATOM   2090  NH2 ARG   296     -41.757  75.936  30.976  1.00  0.00           N  
ATOM   2091  N   LEU   297     -43.154  71.088  38.304  1.00  0.00           N  
ATOM   2092  CA  LEU   297     -43.682  70.635  39.586  1.00  0.00           C  
ATOM   2093  C   LEU   297     -42.589  70.644  40.649  1.00  0.00           C  
ATOM   2094  O   LEU   297     -41.449  71.020  40.373  1.00  0.00           O  
ATOM   2095  CB  LEU   297     -44.279  69.233  39.455  1.00  0.00           C  
ATOM   2096  CG  LEU   297     -45.578  69.121  38.655  1.00  0.00           C  
ATOM   2097  CD1 LEU   297     -45.878  67.669  38.316  1.00  0.00           C  
ATOM   2098  CD2 LEU   297     -46.735  69.747  39.418  1.00  0.00           C  
ATOM   2099  N   ASP   298     -42.937  70.229  41.863  1.00  0.00           N  
ATOM   2100  CA  ASP   298     -41.971  70.196  42.954  1.00  0.00           C  
ATOM   2101  C   ASP   298     -42.478  69.389  44.145  1.00  0.00           C  
ATOM   2102  O   ASP   298     -43.578  69.631  44.652  1.00  0.00           O  
ATOM   2103  CB  ASP   298     -41.610  71.605  43.440  1.00  0.00           C  
ATOM   2104  CG  ASP   298     -40.771  72.274  42.362  1.00  0.00           C  
ATOM   2105  OD1 ASP   298     -40.346  71.560  41.414  1.00  0.00           O  
ATOM   2106  OD2 ASP   298     -40.543  73.508  42.470  1.00  0.00           O  
ATOM   2107  N   VAL   299     -41.678  68.419  44.576  1.00  0.00           N  
ATOM   2108  CA  VAL   299     -41.957  67.691  45.808  1.00  0.00           C  
ATOM   2109  C   VAL   299     -40.887  68.018  46.836  1.00  0.00           C  
ATOM   2110  O   VAL   299     -39.702  67.807  46.595  1.00  0.00           O  
ATOM   2111  CB  VAL   299     -42.018  66.186  45.557  1.00  0.00           C  
ATOM   2112  CG1 VAL   299     -42.272  65.367  46.824  1.00  0.00           C  
ATOM   2113  CG2 VAL   299     -43.124  65.774  44.584  1.00  0.00           C  
ATOM   2114  N   LEU   300     -41.316  68.550  47.972  1.00  0.00           N  
ATOM   2115  CA  LEU   300     -40.404  68.984  49.019  1.00  0.00           C  
ATOM   2116  C   LEU   300     -40.643  68.175  50.291  1.00  0.00           C  
ATOM   2117  O   LEU   300     -41.644  68.372  50.983  1.00  0.00           O  
ATOM   2118  CB  LEU   300     -40.592  70.487  49.282  1.00  0.00           C  
ATOM   2119  CG  LEU   300     -39.702  71.025  50.404  1.00  0.00           C  
ATOM   2120  CD1 LEU   300     -38.200  70.908  50.150  1.00  0.00           C  
ATOM   2121  CD2 LEU   300     -39.892  72.508  50.724  1.00  0.00           C  
ATOM   2122  N   GLU   301     -39.725  67.262  50.597  1.00  0.00           N  
ATOM   2123  CA  GLU   301     -39.854  66.455  51.806  1.00  0.00           C  
ATOM   2124  C   GLU   301     -38.977  66.997  52.909  1.00  0.00           C  
ATOM   2125  O   GLU   301     -37.752  66.946  52.825  1.00  0.00           O  
ATOM   2126  CB  GLU   301     -39.521  64.974  51.584  1.00  0.00           C  
ATOM   2127  CG  GLU   301     -40.496  64.265  50.642  1.00  0.00           C  
ATOM   2128  CD  GLU   301     -40.019  62.829  50.467  1.00  0.00           C  
ATOM   2129  OE1 GLU   301     -39.813  62.144  51.504  1.00  0.00           O  
ATOM   2130  OE2 GLU   301     -39.855  62.400  49.294  1.00  0.00           O  
ATOM   2131  N   GLY   302     -39.618  67.542  53.935  1.00  0.00           N  
ATOM   2132  CA  GLY   302     -38.906  68.117  55.063  1.00  0.00           C  
ATOM   2133  C   GLY   302     -38.248  67.037  55.894  1.00  0.00           C  
ATOM   2134  O   GLY   302     -38.527  65.839  55.736  1.00  0.00           O  
ATOM   2135  N   HIS   303     -37.364  67.476  56.779  1.00  0.00           N  
ATOM   2136  CA  HIS   303     -36.793  66.604  57.777  1.00  0.00           C  
ATOM   2137  C   HIS   303     -37.929  65.973  58.561  1.00  0.00           C  
ATOM   2138  O   HIS   303     -38.803  66.675  59.063  1.00  0.00           O  
ATOM   2139  CB  HIS   303     -35.916  67.420  58.720  1.00  0.00           C  
ATOM   2140  CG  HIS   303     -34.701  67.987  58.048  1.00  0.00           C  
ATOM   2141  ND1 HIS   303     -33.634  67.227  57.615  1.00  0.00           N  
ATOM   2142  CD2 HIS   303     -34.380  69.262  57.726  1.00  0.00           C  
ATOM   2143  CE1 HIS   303     -32.728  67.980  57.068  1.00  0.00           C  
ATOM   2144  NE2 HIS   303     -33.148  69.229  57.118  1.00  0.00           N  
ATOM   2145  N   SER   304     -37.935  64.650  58.647  1.00  0.00           N  
ATOM   2146  CA  SER   304     -38.941  63.962  59.436  1.00  0.00           C  
ATOM   2147  C   SER   304     -40.219  63.690  58.666  1.00  0.00           C  
ATOM   2148  O   SER   304     -41.205  63.190  59.223  1.00  0.00           O  
ATOM   2149  CB  SER   304     -39.269  64.780  60.687  1.00  0.00           C  
ATOM   2150  OG  SER   304     -40.439  64.271  61.311  1.00  0.00           O  
ATOM   2151  N   ALA   305     -40.202  64.026  57.379  1.00  0.00           N  
ATOM   2152  CA  ALA   305     -41.317  63.728  56.502  1.00  0.00           C  
ATOM   2153  C   ALA   305     -41.033  62.482  55.694  1.00  0.00           C  
ATOM   2154  O   ALA   305     -39.876  62.081  55.521  1.00  0.00           O  
ATOM   2155  CB  ALA   305     -41.597  64.908  55.577  1.00  0.00           C  
ATOM   2156  N   TRP   306     -42.086  61.865  55.181  1.00  0.00           N  
ATOM   2157  CA  TRP   306     -41.921  60.641  54.414  1.00  0.00           C  
ATOM   2158  C   TRP   306     -42.660  60.728  53.098  1.00  0.00           C  
ATOM   2159  O   TRP   306     -43.760  61.276  53.037  1.00  0.00           O  
ATOM   2160  CB  TRP   306     -42.423  59.459  55.204  1.00  0.00           C  
ATOM   2161  CG  TRP   306     -41.584  59.128  56.415  1.00  0.00           C  
ATOM   2162  CD1 TRP   306     -40.349  59.591  56.766  1.00  0.00           C  
ATOM   2163  CD2 TRP   306     -41.922  58.228  57.480  1.00  0.00           C  
ATOM   2164  NE1 TRP   306     -39.893  59.095  57.899  1.00  0.00           N  
ATOM   2165  CE2 TRP   306     -40.837  58.234  58.395  1.00  0.00           C  
ATOM   2166  CE3 TRP   306     -43.042  57.413  57.755  1.00  0.00           C  
ATOM   2167  CZ2 TRP   306     -40.833  57.448  59.579  1.00  0.00           C  
ATOM   2168  CZ3 TRP   306     -43.045  56.622  58.943  1.00  0.00           C  
ATOM   2169  CH2 TRP   306     -41.943  56.652  59.833  1.00  0.00           C  
ATOM   2170  N   LYS   307     -42.048  60.194  52.047  1.00  0.00           N  
ATOM   2171  CA  LYS   307     -42.732  60.011  50.773  1.00  0.00           C  
ATOM   2172  C   LYS   307     -42.333  58.691  50.121  1.00  0.00           C  
ATOM   2173  O   LYS   307     -41.148  58.458  49.860  1.00  0.00           O  
ATOM   2174  CB  LYS   307     -42.436  61.176  49.834  1.00  0.00           C  
ATOM   2175  CG  LYS   307     -42.903  62.530  50.375  1.00  0.00           C  
ATOM   2176  CD  LYS   307     -44.425  62.690  50.392  1.00  0.00           C  
ATOM   2177  CE  LYS   307     -44.893  64.032  50.959  1.00  0.00           C  
ATOM   2178  NZ  LYS   307     -46.370  64.107  50.927  1.00  0.00           N  
ATOM   2179  N   THR   308     -43.312  57.832  49.843  1.00  0.00           N  
ATOM   2180  CA  THR   308     -43.018  56.579  49.134  1.00  0.00           C  
ATOM   2181  C   THR   308     -43.718  56.454  47.783  1.00  0.00           C  
ATOM   2182  O   THR   308     -44.666  57.185  47.488  1.00  0.00           O  
ATOM   2183  CB  THR   308     -43.319  55.350  49.994  1.00  0.00           C  
ATOM   2184  OG1 THR   308     -44.679  55.405  50.438  1.00  0.00           O  
ATOM   2185  CG2 THR   308     -42.398  55.335  51.206  1.00  0.00           C  
ATOM   2186  N   LEU   309     -43.247  55.501  46.989  1.00  0.00           N  
ATOM   2187  CA  LEU   309     -43.565  55.410  45.566  1.00  0.00           C  
ATOM   2188  C   LEU   309     -43.618  56.775  44.880  1.00  0.00           C  
ATOM   2189  O   LEU   309     -44.536  57.064  44.117  1.00  0.00           O  
ATOM   2190  CB  LEU   309     -44.854  54.615  45.294  1.00  0.00           C  
ATOM   2191  CG  LEU   309     -44.808  53.180  45.825  1.00  0.00           C  
ATOM   2192  CD1 LEU   309     -46.110  52.394  45.672  1.00  0.00           C  
ATOM   2193  CD2 LEU   309     -43.769  52.279  45.162  1.00  0.00           C  
ATOM   2194  N   VAL   310     -42.636  57.619  45.180  1.00  0.00           N  
ATOM   2195  CA  VAL   310     -42.451  58.848  44.437  1.00  0.00           C  
ATOM   2196  C   VAL   310     -42.124  58.495  42.990  1.00  0.00           C  
ATOM   2197  O   VAL   310     -41.277  57.655  42.714  1.00  0.00           O  
ATOM   2198  CB  VAL   310     -41.309  59.685  45.024  1.00  0.00           C  
ATOM   2199  CG1 VAL   310     -41.066  60.946  44.161  1.00  0.00           C  
ATOM   2200  CG2 VAL   310     -41.623  60.047  46.466  1.00  0.00           C  
ATOM   2201  N   ASP   311     -42.817  59.119  42.056  1.00  0.00           N  
ATOM   2202  CA  ASP   311     -42.573  58.824  40.655  1.00  0.00           C  
ATOM   2203  C   ASP   311     -42.053  60.081  39.973  1.00  0.00           C  
ATOM   2204  O   ASP   311     -42.829  60.953  39.596  1.00  0.00           O  
ATOM   2205  CB  ASP   311     -43.852  58.318  39.996  1.00  0.00           C  
ATOM   2206  CG  ASP   311     -43.531  57.967  38.551  1.00  0.00           C  
ATOM   2207  OD1 ASP   311     -42.375  58.230  38.121  1.00  0.00           O  
ATOM   2208  OD2 ASP   311     -44.435  57.431  37.856  1.00  0.00           O  
ATOM   2209  N   ASP   312     -40.730  60.192  39.872  1.00  0.00           N  
ATOM   2210  CA  ASP   312     -40.103  61.347  39.246  1.00  0.00           C  
ATOM   2211  C   ASP   312     -40.213  61.255  37.735  1.00  0.00           C  
ATOM   2212  O   ASP   312     -39.861  60.233  37.146  1.00  0.00           O  
ATOM   2213  CB  ASP   312     -38.634  61.430  39.630  1.00  0.00           C  
ATOM   2214  CG  ASP   312     -38.554  61.707  41.125  1.00  0.00           C  
ATOM   2215  OD1 ASP   312     -39.291  62.612  41.598  1.00  0.00           O  
ATOM   2216  OD2 ASP   312     -37.754  61.018  41.812  1.00  0.00           O  
ATOM   2217  N   GLY   313     -40.711  62.324  37.120  1.00  0.00           N  
ATOM   2218  CA  GLY   313     -40.772  62.425  35.674  1.00  0.00           C  
ATOM   2219  C   GLY   313     -39.851  63.514  35.149  1.00  0.00           C  
ATOM   2220  O   GLY   313     -39.295  64.311  35.922  1.00  0.00           O  
ATOM   2221  N   GLY   314     -39.705  63.575  33.831  1.00  0.00           N  
ATOM   2222  CA  GLY   314     -38.878  64.599  33.225  1.00  0.00           C  
ATOM   2223  C   GLY   314     -39.392  65.958  33.661  1.00  0.00           C  
ATOM   2224  O   GLY   314     -40.574  66.105  33.974  1.00  0.00           O  
ATOM   2225  N   ILE   315     -38.502  66.945  33.696  1.00  0.00           N  
ATOM   2226  CA  ILE   315     -38.851  68.308  34.097  1.00  0.00           C  
ATOM   2227  C   ILE   315     -39.589  68.386  35.438  1.00  0.00           C  
ATOM   2228  O   ILE   315     -40.576  69.109  35.571  1.00  0.00           O  
ATOM   2229  CB  ILE   315     -39.671  69.037  33.012  1.00  0.00           C  
ATOM   2230  CG1 ILE   315     -39.056  68.802  31.631  1.00  0.00           C  
ATOM   2231  CG2 ILE   315     -39.756  70.525  33.317  1.00  0.00           C  
ATOM   2232  CD1 ILE   315     -39.995  69.106  30.484  1.00  0.00           C  
ATOM   2233  N   LEU   316     -39.101  67.639  36.424  1.00  0.00           N  
ATOM   2234  CA  LEU   316     -39.685  67.636  37.764  1.00  0.00           C  
ATOM   2235  C   LEU   316     -38.662  68.204  38.744  1.00  0.00           C  
ATOM   2236  O   LEU   316     -37.606  68.685  38.327  1.00  0.00           O  
ATOM   2237  CB  LEU   316     -40.085  66.219  38.175  1.00  0.00           C  
ATOM   2238  CG  LEU   316     -41.365  65.666  37.547  1.00  0.00           C  
ATOM   2239  CD1 LEU   316     -41.470  64.166  37.774  1.00  0.00           C  
ATOM   2240  CD2 LEU   316     -42.588  66.383  38.099  1.00  0.00           C  
ATOM   2241  N   ALA   317     -38.951  68.162  40.042  1.00  0.00           N  
ATOM   2242  CA  ALA   317     -37.975  68.696  40.988  1.00  0.00           C  
ATOM   2243  C   ALA   317     -38.125  68.063  42.378  1.00  0.00           C  
ATOM   2244  O   ALA   317     -39.241  67.873  42.868  1.00  0.00           O  
ATOM   2245  CB  ALA   317     -38.111  70.219  41.103  1.00  0.00           C  
ATOM   2246  N   VAL   318     -36.999  67.726  43.003  1.00  0.00           N  
ATOM   2247  CA  VAL   318     -37.024  67.102  44.315  1.00  0.00           C  
ATOM   2248  C   VAL   318     -36.208  67.901  45.327  1.00  0.00           C  
ATOM   2249  O   VAL   318     -35.062  68.251  45.075  1.00  0.00           O  
ATOM   2250  CB  VAL   318     -36.510  65.668  44.220  1.00  0.00           C  
ATOM   2251  CG1 VAL   318     -36.460  64.947  45.569  1.00  0.00           C  
ATOM   2252  CG2 VAL   318     -37.362  64.773  43.319  1.00  0.00           C  
ATOM   2253  N   SER   319     -36.821  68.210  46.462  1.00  0.00           N  
ATOM   2254  CA  SER   319     -36.132  68.846  47.581  1.00  0.00           C  
ATOM   2255  C   SER   319     -36.249  67.921  48.783  1.00  0.00           C  
ATOM   2256  O   SER   319     -37.345  67.661  49.271  1.00  0.00           O  
ATOM   2257  CB  SER   319     -36.779  70.192  47.927  1.00  0.00           C  
ATOM   2258  OG  SER   319     -36.556  71.125  46.880  1.00  0.00           O  
ATOM   2259  N   ALA   320     -35.128  67.418  49.269  1.00  0.00           N  
ATOM   2260  CA  ALA   320     -35.167  66.484  50.377  1.00  0.00           C  
ATOM   2261  C   ALA   320     -33.924  66.655  51.227  1.00  0.00           C  
ATOM   2262  O   ALA   320     -32.946  67.233  50.774  1.00  0.00           O  
ATOM   2263  CB  ALA   320     -35.259  65.054  49.847  1.00  0.00           C  
ATOM   2264  N   GLY   321     -33.957  66.172  52.464  1.00  0.00           N  
ATOM   2265  CA  GLY   321     -32.711  66.023  53.215  1.00  0.00           C  
ATOM   2266  C   GLY   321     -32.543  64.605  53.739  1.00  0.00           C  
ATOM   2267  O   GLY   321     -33.453  63.788  53.644  1.00  0.00           O  
ATOM   2268  N   GLY   322     -31.359  64.323  54.276  1.00  0.00           N  
ATOM   2269  CA  GLY   322     -30.986  62.976  54.695  1.00  0.00           C  
ATOM   2270  C   GLY   322     -31.793  62.490  55.898  1.00  0.00           C  
ATOM   2271  O   GLY   322     -31.809  61.290  56.194  1.00  0.00           O  
ATOM   2272  N   LYS   323     -32.457  63.423  56.581  1.00  0.00           N  
ATOM   2273  CA  LYS   323     -33.343  63.084  57.679  1.00  0.00           C  
ATOM   2274  C   LYS   323     -34.766  62.768  57.232  1.00  0.00           C  
ATOM   2275  O   LYS   323     -35.666  62.604  58.055  1.00  0.00           O  
ATOM   2276  CB  LYS   323     -33.371  64.230  58.695  1.00  0.00           C  
ATOM   2277  CG  LYS   323     -32.022  64.477  59.373  1.00  0.00           C  
ATOM   2278  CD  LYS   323     -32.073  65.546  60.467  1.00  0.00           C  
ATOM   2279  CE  LYS   323     -30.716  65.824  61.116  1.00  0.00           C  
ATOM   2280  NZ  LYS   323     -30.861  66.848  62.174  1.00  0.00           N  
ATOM   2281  N   ALA   324     -34.978  62.687  55.924  1.00  0.00           N  
ATOM   2282  CA  ALA   324     -36.284  62.344  55.397  1.00  0.00           C  
ATOM   2283  C   ALA   324     -36.333  60.868  55.031  1.00  0.00           C  
ATOM   2284  O   ALA   324     -35.307  60.204  54.963  1.00  0.00           O  
ATOM   2285  CB  ALA   324     -36.613  63.206  54.194  1.00  0.00           C  
ATOM   2286  N   THR   325     -37.539  60.357  54.818  1.00  0.00           N  
ATOM   2287  CA  THR   325     -37.725  58.990  54.360  1.00  0.00           C  
ATOM   2288  C   THR   325     -38.392  59.068  53.003  1.00  0.00           C  
ATOM   2289  O   THR   325     -39.486  59.620  52.875  1.00  0.00           O  
ATOM   2290  CB  THR   325     -38.590  58.212  55.332  1.00  0.00           C  
ATOM   2291  OG1 THR   325     -37.974  58.174  56.611  1.00  0.00           O  
ATOM   2292  CG2 THR   325     -38.772  56.775  54.813  1.00  0.00           C  
ATOM   2293  N   ASP   326     -37.735  58.516  51.988  1.00  0.00           N  
ATOM   2294  CA  ASP   326     -38.272  58.527  50.633  1.00  0.00           C  
ATOM   2295  C   ASP   326     -37.867  57.273  49.865  1.00  0.00           C  
ATOM   2296  O   ASP   326     -36.722  56.830  49.941  1.00  0.00           O  
ATOM   2297  CB  ASP   326     -37.807  59.777  49.882  1.00  0.00           C  
ATOM   2298  CG  ASP   326     -38.185  61.060  50.595  1.00  0.00           C  
ATOM   2299  OD1 ASP   326     -39.356  61.480  50.484  1.00  0.00           O  
ATOM   2300  OD2 ASP   326     -37.312  61.647  51.268  1.00  0.00           O  
ATOM   2301  N   VAL   327     -38.816  56.708  49.125  1.00  0.00           N  
ATOM   2302  CA  VAL   327     -38.562  55.505  48.341  1.00  0.00           C  
ATOM   2303  C   VAL   327     -39.321  55.541  47.019  1.00  0.00           C  
ATOM   2304  O   VAL   327     -40.510  55.227  46.966  1.00  0.00           O  
ATOM   2305  CB  VAL   327     -38.956  54.233  49.114  1.00  0.00           C  
ATOM   2306  CG1 VAL   327     -39.307  53.112  48.147  1.00  0.00           C  
ATOM   2307  CG2 VAL   327     -37.832  53.809  50.046  1.00  0.00           C  
ATOM   2308  N   THR   328     -38.626  55.925  45.953  1.00  0.00           N  
ATOM   2309  CA  THR   328     -39.234  56.002  44.630  1.00  0.00           C  
ATOM   2310  C   THR   328     -38.206  55.742  43.534  1.00  0.00           C  
ATOM   2311  O   THR   328     -37.077  55.338  43.812  1.00  0.00           O  
ATOM   2312  CB  THR   328     -39.890  57.375  44.389  1.00  0.00           C  
ATOM   2313  OG1 THR   328     -40.595  57.359  43.142  1.00  0.00           O  
ATOM   2314  CG2 THR   328     -38.836  58.471  44.357  1.00  0.00           C  
ATOM   2315  N   MET   329     -38.605  55.976  42.288  1.00  0.00           N  
ATOM   2316  CA  MET   329     -37.720  55.769  41.147  1.00  0.00           C  
ATOM   2317  C   MET   329     -37.505  57.066  40.375  1.00  0.00           C  
ATOM   2318  O   MET   329     -38.295  58.004  40.485  1.00  0.00           O  
ATOM   2319  CB  MET   329     -38.286  54.692  40.220  1.00  0.00           C  
ATOM   2320  CG  MET   329     -38.914  53.514  40.946  1.00  0.00           C  
ATOM   2321  SD  MET   329     -39.711  52.349  39.824  1.00  0.00           S  
ATOM   2322  CE  MET   329     -41.419  52.876  39.946  1.00  0.00           C  
ATOM   2323  N   THR   330     -36.431  57.113  39.593  1.00  0.00           N  
ATOM   2324  CA  THR   330     -36.111  58.295  38.802  1.00  0.00           C  
ATOM   2325  C   THR   330     -36.771  58.236  37.429  1.00  0.00           C  
ATOM   2326  O   THR   330     -37.618  57.380  37.172  1.00  0.00           O  
ATOM   2327  CB  THR   330     -34.590  58.459  38.623  1.00  0.00           C  
ATOM   2328  OG1 THR   330     -34.048  57.281  38.013  1.00  0.00           O  
ATOM   2329  CG2 THR   330     -33.917  58.684  39.969  1.00  0.00           C  
ATOM   2330  N   SER   331     -36.379  59.152  36.549  1.00  0.00           N  
ATOM   2331  CA  SER   331     -36.932  59.207  35.201  1.00  0.00           C  
ATOM   2332  C   SER   331     -36.405  58.063  34.342  1.00  0.00           C  
ATOM   2333  O   SER   331     -37.084  57.597  33.427  1.00  0.00           O  
ATOM   2334  CB  SER   331     -36.609  60.550  34.544  1.00  0.00           C  
ATOM   2335  OG  SER   331     -37.248  61.618  35.222  1.00  0.00           O  
ATOM   2336  N   GLY   332     -35.191  57.614  34.643  1.00  0.00           N  
ATOM   2337  CA  GLY   332     -34.574  56.529  33.903  1.00  0.00           C  
ATOM   2338  C   GLY   332     -35.130  55.173  34.290  1.00  0.00           C  
ATOM   2339  O   GLY   332     -35.035  54.211  33.528  1.00  0.00           O  
ATOM   2340  N   GLY   333     -35.713  55.096  35.482  1.00  0.00           N  
ATOM   2341  CA  GLY   333     -36.286  53.857  35.972  1.00  0.00           C  
ATOM   2342  C   GLY   333     -35.535  53.303  37.167  1.00  0.00           C  
ATOM   2343  O   GLY   333     -35.960  52.325  37.781  1.00  0.00           O  
ATOM   2344  N   ALA   334     -34.412  53.933  37.498  1.00  0.00           N  
ATOM   2345  CA  ALA   334     -33.596  53.502  38.626  1.00  0.00           C  
ATOM   2346  C   ALA   334     -34.248  53.876  39.953  1.00  0.00           C  
ATOM   2347  O   ALA   334     -34.728  54.996  40.127  1.00  0.00           O  
ATOM   2348  CB  ALA   334     -32.201  54.102  38.531  1.00  0.00           C  
ATOM   2349  N   LEU   335     -34.261  52.930  40.887  1.00  0.00           N  
ATOM   2350  CA  LEU   335     -34.852  53.157  42.196  1.00  0.00           C  
ATOM   2351  C   LEU   335     -33.948  54.053  42.997  1.00  0.00           C  
ATOM   2352  O   LEU   335     -32.735  54.030  42.826  1.00  0.00           O  
ATOM   2353  CB  LEU   335     -35.068  51.824  42.937  1.00  0.00           C  
ATOM   2354  CG  LEU   335     -36.043  50.883  42.228  1.00  0.00           C  
ATOM   2355  CD1 LEU   335     -36.208  49.512  42.881  1.00  0.00           C  
ATOM   2356  CD2 LEU   335     -37.477  51.399  42.122  1.00  0.00           C  
ATOM   2357  N   ILE   336     -34.536  54.856  43.869  1.00  0.00           N  
ATOM   2358  CA  ILE   336     -33.726  55.627  44.797  1.00  0.00           C  
ATOM   2359  C   ILE   336     -34.385  55.610  46.163  1.00  0.00           C  
ATOM   2360  O   ILE   336     -35.564  55.265  46.295  1.00  0.00           O  
ATOM   2361  CB  ILE   336     -33.533  57.059  44.294  1.00  0.00           C  
ATOM   2362  CG1 ILE   336     -34.853  57.828  44.112  1.00  0.00           C  
ATOM   2363  CG2 ILE   336     -32.829  57.139  42.929  1.00  0.00           C  
ATOM   2364  CD1 ILE   336     -34.656  59.313  43.809  1.00  0.00           C  
ATOM   2365  N   ALA   337     -33.633  55.983  47.187  1.00  0.00           N  
ATOM   2366  CA  ALA   337     -34.187  55.949  48.531  1.00  0.00           C  
ATOM   2367  C   ALA   337     -33.401  56.786  49.510  1.00  0.00           C  
ATOM   2368  O   ALA   337     -32.212  57.050  49.323  1.00  0.00           O  
ATOM   2369  CB  ALA   337     -34.274  54.512  49.056  1.00  0.00           C  
ATOM   2370  N   ASP   338     -34.098  57.210  50.554  1.00  0.00           N  
ATOM   2371  CA  ASP   338     -33.493  57.857  51.690  1.00  0.00           C  
ATOM   2372  C   ASP   338     -34.189  57.214  52.875  1.00  0.00           C  
ATOM   2373  O   ASP   338     -35.391  56.984  52.823  1.00  0.00           O  
ATOM   2374  CB  ASP   338     -33.771  59.363  51.699  1.00  0.00           C  
ATOM   2375  CG  ASP   338     -33.224  59.949  50.405  1.00  0.00           C  
ATOM   2376  OD1 ASP   338     -32.500  59.215  49.683  1.00  0.00           O  
ATOM   2377  OD2 ASP   338     -33.524  61.140  50.122  1.00  0.00           O  
ATOM   2378  N   SER   339     -33.442  56.904  53.927  1.00  0.00           N  
ATOM   2379  CA  SER   339     -34.000  56.223  55.084  1.00  0.00           C  
ATOM   2380  C   SER   339     -32.939  55.911  56.121  1.00  0.00           C  
ATOM   2381  O   SER   339     -31.857  55.429  55.781  1.00  0.00           O  
ATOM   2382  CB  SER   339     -34.693  54.928  54.651  1.00  0.00           C  
ATOM   2383  OG  SER   339     -35.169  54.224  55.789  1.00  0.00           O  
ATOM   2384  N   GLY   340     -33.241  56.202  57.383  1.00  0.00           N  
ATOM   2385  CA  GLY   340     -32.291  56.004  58.463  1.00  0.00           C  
ATOM   2386  C   GLY   340     -30.959  56.702  58.220  1.00  0.00           C  
ATOM   2387  O   GLY   340     -29.894  56.170  58.557  1.00  0.00           O  
ATOM   2388  N   ALA   341     -31.018  57.887  57.619  1.00  0.00           N  
ATOM   2389  CA  ALA   341     -29.825  58.668  57.346  1.00  0.00           C  
ATOM   2390  C   ALA   341     -28.977  58.157  56.197  1.00  0.00           C  
ATOM   2391  O   ALA   341     -27.834  58.582  56.044  1.00  0.00           O  
ATOM   2392  CB  ALA   341     -28.970  58.736  58.607  1.00  0.00           C  
ATOM   2393  N   THR   342     -29.525  57.249  55.390  1.00  0.00           N  
ATOM   2394  CA  THR   342     -28.814  56.725  54.228  1.00  0.00           C  
ATOM   2395  C   THR   342     -29.544  57.078  52.939  1.00  0.00           C  
ATOM   2396  O   THR   342     -30.709  56.727  52.757  1.00  0.00           O  
ATOM   2397  CB  THR   342     -28.649  55.198  54.309  1.00  0.00           C  
ATOM   2398  OG1 THR   342     -27.909  54.848  55.469  1.00  0.00           O  
ATOM   2399  CG2 THR   342     -27.903  54.700  53.060  1.00  0.00           C  
ATOM   2400  N   VAL   343     -28.848  57.764  52.040  1.00  0.00           N  
ATOM   2401  CA  VAL   343     -29.386  58.078  50.729  1.00  0.00           C  
ATOM   2402  C   VAL   343     -28.750  57.151  49.712  1.00  0.00           C  
ATOM   2403  O   VAL   343     -27.556  56.853  49.796  1.00  0.00           O  
ATOM   2404  CB  VAL   343     -29.104  59.525  50.376  1.00  0.00           C  
ATOM   2405  CG1 VAL   343     -29.576  59.915  48.973  1.00  0.00           C  
ATOM   2406  CG2 VAL   343     -29.777  60.526  51.317  1.00  0.00           C  
ATOM   2407  N   GLU   344     -29.543  56.692  48.751  1.00  0.00           N  
ATOM   2408  CA  GLU   344     -29.018  55.800  47.738  1.00  0.00           C  
ATOM   2409  C   GLU   344     -29.588  56.130  46.373  1.00  0.00           C  
ATOM   2410  O   GLU   344     -30.804  56.103  46.174  1.00  0.00           O  
ATOM   2411  CB  GLU   344     -29.305  54.328  48.082  1.00  0.00           C  
ATOM   2412  CG  GLU   344     -28.763  53.342  47.044  1.00  0.00           C  
ATOM   2413  CD  GLU   344     -28.989  51.933  47.572  1.00  0.00           C  
ATOM   2414  OE1 GLU   344     -29.467  51.804  48.730  1.00  0.00           O  
ATOM   2415  OE2 GLU   344     -28.686  50.966  46.822  1.00  0.00           O  
ATOM   2416  N   GLY   345     -28.707  56.443  45.429  1.00  0.00           N  
ATOM   2417  CA  GLY   345     -29.122  56.779  44.080  1.00  0.00           C  
ATOM   2418  C   GLY   345     -29.938  58.055  44.021  1.00  0.00           C  
ATOM   2419  O   GLY   345     -31.087  58.048  43.580  1.00  0.00           O  
ATOM   2420  N   THR   346     -29.341  59.155  44.469  1.00  0.00           N  
ATOM   2421  CA  THR   346     -30.015  60.447  44.468  1.00  0.00           C  
ATOM   2422  C   THR   346     -29.832  61.162  43.133  1.00  0.00           C  
ATOM   2423  O   THR   346     -28.802  61.790  42.891  1.00  0.00           O  
ATOM   2424  CB  THR   346     -29.499  61.354  45.601  1.00  0.00           C  
ATOM   2425  OG1 THR   346     -29.879  60.803  46.868  1.00  0.00           O  
ATOM   2426  CG2 THR   346     -30.078  62.754  45.467  1.00  0.00           C  
ATOM   2427  N   ASN   347     -30.839  61.063  42.272  1.00  0.00           N  
ATOM   2428  CA  ASN   347     -30.792  61.700  40.961  1.00  0.00           C  
ATOM   2429  C   ASN   347     -31.229  63.159  41.040  1.00  0.00           C  
ATOM   2430  O   ASN   347     -32.408  63.473  40.880  1.00  0.00           O  
ATOM   2431  CB  ASN   347     -31.670  60.941  39.965  1.00  0.00           C  
ATOM   2432  CG  ASN   347     -31.332  61.267  38.523  1.00  0.00           C  
ATOM   2433  OD1 ASN   347     -30.782  62.328  38.228  1.00  0.00           O  
ATOM   2434  ND2 ASN   347     -31.661  60.355  37.617  1.00  0.00           N  
ATOM   2435  N   ALA   348     -30.271  64.046  41.287  1.00  0.00           N  
ATOM   2436  CA  ALA   348     -30.555  65.473  41.387  1.00  0.00           C  
ATOM   2437  C   ALA   348     -30.308  66.178  40.058  1.00  0.00           C  
ATOM   2438  O   ALA   348     -29.233  66.058  39.470  1.00  0.00           O  
ATOM   2439  CB  ALA   348     -29.717  66.104  42.489  1.00  0.00           C  
ATOM   2440  N   SER   349     -31.310  66.915  39.590  1.00  0.00           N  
ATOM   2441  CA  SER   349     -31.204  67.641  38.330  1.00  0.00           C  
ATOM   2442  C   SER   349     -32.134  68.831  38.539  1.00  0.00           C  
ATOM   2443  O   SER   349     -32.412  69.223  39.672  1.00  0.00           O  
ATOM   2444  CB  SER   349     -31.829  66.833  37.191  1.00  0.00           C  
ATOM   2445  OG  SER   349     -33.227  66.692  37.373  1.00  0.00           O  
ATOM   2446  N   GLY   350     -32.613  69.402  37.438  1.00  0.00           N  
ATOM   2447  CA  GLY   350     -33.508  70.542  37.498  1.00  0.00           C  
ATOM   2448  C   GLY   350     -34.490  70.677  38.645  1.00  0.00           C  
ATOM   2449  O   GLY   350     -35.212  69.732  38.965  1.00  0.00           O  
ATOM   2450  N   LYS   351     -34.510  71.857  39.260  1.00  0.00           N  
ATOM   2451  CA  LYS   351     -35.399  72.149  40.383  1.00  0.00           C  
ATOM   2452  C   LYS   351     -35.342  71.072  41.463  1.00  0.00           C  
ATOM   2453  O   LYS   351     -36.375  70.569  41.907  1.00  0.00           O  
ATOM   2454  CB  LYS   351     -36.839  72.346  39.901  1.00  0.00           C  
ATOM   2455  CG  LYS   351     -37.032  73.553  38.997  1.00  0.00           C  
ATOM   2456  CD  LYS   351     -36.575  74.832  39.679  1.00  0.00           C  
ATOM   2457  CE  LYS   351     -36.615  76.012  38.722  1.00  0.00           C  
ATOM   2458  NZ  LYS   351     -38.002  76.318  38.275  1.00  0.00           N  
ATOM   2459  N   PHE   352     -34.130  70.722  41.881  1.00  0.00           N  
ATOM   2460  CA  PHE   352     -33.937  69.706  42.908  1.00  0.00           C  
ATOM   2461  C   PHE   352     -32.679  69.980  43.726  1.00  0.00           C  
ATOM   2462  O   PHE   352     -31.685  70.484  43.203  1.00  0.00           O  
ATOM   2463  CB  PHE   352     -33.860  68.314  42.276  1.00  0.00           C  
ATOM   2464  CG  PHE   352     -34.011  67.192  43.263  1.00  0.00           C  
ATOM   2465  CD1 PHE   352     -35.267  66.736  43.627  1.00  0.00           C  
ATOM   2466  CD2 PHE   352     -32.897  66.593  43.827  1.00  0.00           C  
ATOM   2467  CE1 PHE   352     -35.410  65.704  44.534  1.00  0.00           C  
ATOM   2468  CE2 PHE   352     -33.032  65.560  44.735  1.00  0.00           C  
ATOM   2469  CZ  PHE   352     -34.291  65.115  45.089  1.00  0.00           C  
ATOM   2470  N   SER   353     -32.730  69.645  45.011  1.00  0.00           N  
ATOM   2471  CA  SER   353     -31.596  69.855  45.903  1.00  0.00           C  
ATOM   2472  C   SER   353     -31.702  68.979  47.146  1.00  0.00           C  
ATOM   2473  O   SER   353     -32.760  68.893  47.769  1.00  0.00           O  
ATOM   2474  CB  SER   353     -31.496  71.328  46.305  1.00  0.00           C  
ATOM   2475  OG  SER   353     -32.528  71.681  47.210  1.00  0.00           O  
ATOM   2476  N   ILE   354     -30.598  68.330  47.502  1.00  0.00           N  
ATOM   2477  CA  ILE   354     -30.563  67.459  48.671  1.00  0.00           C  
ATOM   2478  C   ILE   354     -29.557  67.962  49.701  1.00  0.00           C  
ATOM   2479  O   ILE   354     -28.481  68.443  49.348  1.00  0.00           O  
ATOM   2480  CB  ILE   354     -30.210  66.011  48.286  1.00  0.00           C  
ATOM   2481  CG1 ILE   354     -30.225  65.111  49.523  1.00  0.00           C  
ATOM   2482  CG2 ILE   354     -28.853  65.958  47.599  1.00  0.00           C  
ATOM   2483  CD1 ILE   354     -29.878  63.667  49.232  1.00  0.00           C  
ATOM   2484  N   ASP   355     -29.915  67.846  50.976  1.00  0.00           N  
ATOM   2485  CA  ASP   355     -29.048  68.287  52.054  1.00  0.00           C  
ATOM   2486  C   ASP   355     -28.618  67.065  52.856  1.00  0.00           C  
ATOM   2487  O   ASP   355     -29.449  66.308  53.347  1.00  0.00           O  
ATOM   2488  CB  ASP   355     -29.740  69.320  52.952  1.00  0.00           C  
ATOM   2489  CG  ASP   355     -28.735  69.781  53.998  1.00  0.00           C  
ATOM   2490  OD1 ASP   355     -27.628  69.183  54.060  1.00  0.00           O  
ATOM   2491  OD2 ASP   355     -29.061  70.738  54.751  1.00  0.00           O  
ATOM   2492  N   GLY   356     -27.313  66.850  52.948  1.00  0.00           N  
ATOM   2493  CA  GLY   356     -26.786  65.729  53.709  1.00  0.00           C  
ATOM   2494  C   GLY   356     -26.428  66.207  55.100  1.00  0.00           C  
ATOM   2495  O   GLY   356     -25.516  67.021  55.266  1.00  0.00           O  
ATOM   2496  N   ILE   357     -27.151  65.710  56.098  1.00  0.00           N  
ATOM   2497  CA  ILE   357     -26.897  66.086  57.489  1.00  0.00           C  
ATOM   2498  C   ILE   357     -25.659  65.415  58.090  1.00  0.00           C  
ATOM   2499  O   ILE   357     -25.203  64.376  57.605  1.00  0.00           O  
ATOM   2500  CB  ILE   357     -28.126  65.800  58.355  1.00  0.00           C  
ATOM   2501  CG1 ILE   357     -29.332  66.694  58.023  1.00  0.00           C  
ATOM   2502  CG2 ILE   357     -27.878  66.005  59.859  1.00  0.00           C  
ATOM   2503  CD1 ILE   357     -30.627  66.249  58.701  1.00  0.00           C  
ATOM   2504  N   SER   358     -25.114  66.035  59.135  1.00  0.00           N  
ATOM   2505  CA  SER   358     -24.007  65.454  59.892  1.00  0.00           C  
ATOM   2506  C   SER   358     -24.330  64.022  60.307  1.00  0.00           C  
ATOM   2507  O   SER   358     -25.443  63.729  60.744  1.00  0.00           O  
ATOM   2508  CB  SER   358     -23.699  66.308  61.120  1.00  0.00           C  
ATOM   2509  OG  SER   358     -22.668  65.706  61.887  1.00  0.00           O  
ATOM   2510  N   GLY   359     -23.364  63.128  60.139  1.00  0.00           N  
ATOM   2511  CA  GLY   359     -23.528  61.751  60.564  1.00  0.00           C  
ATOM   2512  C   GLY   359     -24.178  60.855  59.531  1.00  0.00           C  
ATOM   2513  O   GLY   359     -24.233  59.634  59.701  1.00  0.00           O  
ATOM   2514  N   GLN   360     -24.665  61.446  58.446  1.00  0.00           N  
ATOM   2515  CA  GLN   360     -25.345  60.650  57.423  1.00  0.00           C  
ATOM   2516  C   GLN   360     -24.467  60.254  56.223  1.00  0.00           C  
ATOM   2517  O   GLN   360     -23.319  60.668  56.105  1.00  0.00           O  
ATOM   2518  CB  GLN   360     -26.642  61.335  56.989  1.00  0.00           C  
ATOM   2519  CG  GLN   360     -27.659  61.489  58.122  1.00  0.00           C  
ATOM   2520  CD  GLN   360     -28.863  62.242  57.574  1.00  0.00           C  
ATOM   2521  OE1 GLN   360     -28.937  62.538  56.382  1.00  0.00           O  
ATOM   2522  NE2 GLN   360     -29.874  62.592  58.414  1.00  0.00           N  
ATOM   2523  N   ALA   361     -25.019  59.423  55.351  1.00  0.00           N  
ATOM   2524  CA  ALA   361     -24.289  58.919  54.204  1.00  0.00           C  
ATOM   2525  C   ALA   361     -25.135  58.988  52.928  1.00  0.00           C  
ATOM   2526  O   ALA   361     -26.285  58.566  52.911  1.00  0.00           O  
ATOM   2527  CB  ALA   361     -23.840  57.462  54.453  1.00  0.00           C  
ATOM   2528  N   SER   362     -24.558  59.530  51.862  1.00  0.00           N  
ATOM   2529  CA  SER   362     -25.207  59.516  50.562  1.00  0.00           C  
ATOM   2530  C   SER   362     -24.373  58.682  49.603  1.00  0.00           C  
ATOM   2531  O   SER   362     -23.190  58.957  49.398  1.00  0.00           O  
ATOM   2532  CB  SER   362     -25.379  60.933  50.033  1.00  0.00           C  
ATOM   2533  OG  SER   362     -25.963  60.904  48.739  1.00  0.00           O  
ATOM   2534  N   GLY   363     -24.998  57.673  49.008  1.00  0.00           N  
ATOM   2535  CA  GLY   363     -24.295  56.692  48.200  1.00  0.00           C  
ATOM   2536  C   GLY   363     -24.773  56.716  46.764  1.00  0.00           C  
ATOM   2537  O   GLY   363     -25.969  56.651  46.505  1.00  0.00           O  
ATOM   2538  N   LEU   364     -23.826  56.801  45.833  1.00  0.00           N  
ATOM   2539  CA  LEU   364     -24.121  56.753  44.403  1.00  0.00           C  
ATOM   2540  C   LEU   364     -25.007  57.902  43.926  1.00  0.00           C  
ATOM   2541  O   LEU   364     -25.793  57.744  42.981  1.00  0.00           O  
ATOM   2542  CB  LEU   364     -24.731  55.401  44.015  1.00  0.00           C  
ATOM   2543  CG  LEU   364     -23.855  54.205  44.392  1.00  0.00           C  
ATOM   2544  CD1 LEU   364     -24.453  52.837  44.066  1.00  0.00           C  
ATOM   2545  CD2 LEU   364     -22.487  54.166  43.711  1.00  0.00           C  
ATOM   2546  N   LEU   365     -24.878  59.060  44.572  1.00  0.00           N  
ATOM   2547  CA  LEU   365     -25.577  60.251  44.113  1.00  0.00           C  
ATOM   2548  C   LEU   365     -25.076  60.700  42.740  1.00  0.00           C  
ATOM   2549  O   LEU   365     -23.865  60.758  42.494  1.00  0.00           O  
ATOM   2550  CB  LEU   365     -25.365  61.418  45.059  1.00  0.00           C  
ATOM   2551  CG  LEU   365     -26.155  62.670  44.670  1.00  0.00           C  
ATOM   2552  CD1 LEU   365     -27.674  62.526  44.756  1.00  0.00           C  
ATOM   2553  CD2 LEU   365     -25.867  63.905  45.521  1.00  0.00           C  
ATOM   2554  N   LEU   366     -26.012  60.999  41.846  1.00  0.00           N  
ATOM   2555  CA  LEU   366     -25.695  61.727  40.629  1.00  0.00           C  
ATOM   2556  C   LEU   366     -26.328  63.112  40.732  1.00  0.00           C  
ATOM   2557  O   LEU   366     -27.552  63.238  40.868  1.00  0.00           O  
ATOM   2558  CB  LEU   366     -26.236  61.030  39.368  1.00  0.00           C  
ATOM   2559  CG  LEU   366     -25.679  59.619  39.165  1.00  0.00           C  
ATOM   2560  CD1 LEU   366     -26.247  58.868  37.962  1.00  0.00           C  
ATOM   2561  CD2 LEU   366     -24.168  59.546  38.949  1.00  0.00           C  
ATOM   2562  N   GLU   367     -25.490  64.145  40.703  1.00  0.00           N  
ATOM   2563  CA  GLU   367     -25.973  65.515  40.621  1.00  0.00           C  
ATOM   2564  C   GLU   367     -25.770  65.986  39.194  1.00  0.00           C  
ATOM   2565  O   GLU   367     -24.639  66.059  38.714  1.00  0.00           O  
ATOM   2566  CB  GLU   367     -25.205  66.450  41.563  1.00  0.00           C  
ATOM   2567  CG  GLU   367     -25.497  66.198  43.044  1.00  0.00           C  
ATOM   2568  CD  GLU   367     -26.871  66.771  43.357  1.00  0.00           C  
ATOM   2569  OE1 GLU   367     -27.464  67.413  42.449  1.00  0.00           O  
ATOM   2570  OE2 GLU   367     -27.346  66.575  44.507  1.00  0.00           O  
ATOM   2571  N   ASN   368     -26.868  66.304  38.516  1.00  0.00           N  
ATOM   2572  CA  ASN   368     -26.807  66.769  37.135  1.00  0.00           C  
ATOM   2573  C   ASN   368     -27.535  68.099  36.968  1.00  0.00           C  
ATOM   2574  O   ASN   368     -28.708  68.134  36.597  1.00  0.00           O  
ATOM   2575  CB  ASN   368     -27.402  65.723  36.191  1.00  0.00           C  
ATOM   2576  CG  ASN   368     -27.173  66.059  34.730  1.00  0.00           C  
ATOM   2577  OD1 ASN   368     -26.134  66.607  34.363  1.00  0.00           O  
ATOM   2578  ND2 ASN   368     -28.146  65.731  33.888  1.00  0.00           N  
ATOM   2579  N   GLY   369     -26.831  69.192  37.244  1.00  0.00           N  
ATOM   2580  CA  GLY   369     -27.405  70.519  37.125  1.00  0.00           C  
ATOM   2581  C   GLY   369     -28.216  70.911  38.345  1.00  0.00           C  
ATOM   2582  O   GLY   369     -28.982  71.874  38.309  1.00  0.00           O  
ATOM   2583  N   GLY   370     -28.047  70.160  39.428  1.00  0.00           N  
ATOM   2584  CA  GLY   370     -28.764  70.428  40.661  1.00  0.00           C  
ATOM   2585  C   GLY   370     -27.854  70.937  41.762  1.00  0.00           C  
ATOM   2586  O   GLY   370     -26.767  71.449  41.495  1.00  0.00           O  
ATOM   2587  N   SER   371     -28.302  70.796  43.005  1.00  0.00           N  
ATOM   2588  CA  SER   371     -27.527  71.243  44.152  1.00  0.00           C  
ATOM   2589  C   SER   371     -27.475  70.151  45.216  1.00  0.00           C  
ATOM   2590  O   SER   371     -28.472  69.507  45.510  1.00  0.00           O  
ATOM   2591  CB  SER   371     -28.128  72.524  44.737  1.00  0.00           C  
ATOM   2592  OG  SER   371     -28.019  73.586  43.801  1.00  0.00           O  
ATOM   2593  N   PHE   372     -26.292  69.943  45.776  1.00  0.00           N  
ATOM   2594  CA  PHE   372     -26.103  69.019  46.879  1.00  0.00           C  
ATOM   2595  C   PHE   372     -25.364  69.794  47.940  1.00  0.00           C  
ATOM   2596  O   PHE   372     -24.293  70.346  47.680  1.00  0.00           O  
ATOM   2597  CB  PHE   372     -25.262  67.828  46.424  1.00  0.00           C  
ATOM   2598  CG  PHE   372     -25.178  66.709  47.426  1.00  0.00           C  
ATOM   2599  CD1 PHE   372     -24.600  66.906  48.677  1.00  0.00           C  
ATOM   2600  CD2 PHE   372     -25.636  65.446  47.099  1.00  0.00           C  
ATOM   2601  CE1 PHE   372     -24.501  65.870  49.587  1.00  0.00           C  
ATOM   2602  CE2 PHE   372     -25.539  64.406  48.004  1.00  0.00           C  
ATOM   2603  CZ  PHE   372     -24.970  64.620  49.250  1.00  0.00           C  
ATOM   2604  N   THR   373     -25.950  69.855  49.127  1.00  0.00           N  
ATOM   2605  CA  THR   373     -25.341  70.536  50.259  1.00  0.00           C  
ATOM   2606  C   THR   373     -25.051  69.502  51.339  1.00  0.00           C  
ATOM   2607  O   THR   373     -25.876  68.628  51.615  1.00  0.00           O  
ATOM   2608  CB  THR   373     -26.270  71.618  50.829  1.00  0.00           C  
ATOM   2609  OG1 THR   373     -26.632  72.531  49.787  1.00  0.00           O  
ATOM   2610  CG2 THR   373     -25.583  72.386  51.960  1.00  0.00           C  
ATOM   2611  N   VAL   374     -23.868  69.584  51.931  1.00  0.00           N  
ATOM   2612  CA  VAL   374     -23.494  68.664  52.991  1.00  0.00           C  
ATOM   2613  C   VAL   374     -23.016  69.439  54.216  1.00  0.00           C  
ATOM   2614  O   VAL   374     -22.088  70.238  54.129  1.00  0.00           O  
ATOM   2615  CB  VAL   374     -22.427  67.699  52.506  1.00  0.00           C  
ATOM   2616  CG1 VAL   374     -21.962  66.713  53.579  1.00  0.00           C  
ATOM   2617  CG2 VAL   374     -22.881  66.827  51.333  1.00  0.00           C  
ATOM   2618  N   ASN   375     -23.658  69.194  55.354  1.00  0.00           N  
ATOM   2619  CA  ASN   375     -23.299  69.867  56.596  1.00  0.00           C  
ATOM   2620  C   ASN   375     -22.489  68.946  57.503  1.00  0.00           C  
ATOM   2621  O   ASN   375     -21.807  69.404  58.420  1.00  0.00           O  
ATOM   2622  CB  ASN   375     -24.553  70.353  57.325  1.00  0.00           C  
ATOM   2623  CG  ASN   375     -25.253  71.480  56.591  1.00  0.00           C  
ATOM   2624  OD1 ASN   375     -24.625  72.239  55.852  1.00  0.00           O  
ATOM   2625  ND2 ASN   375     -26.561  71.594  56.791  1.00  0.00           N  
ATOM   2626  N   ALA   376     -22.571  67.645  57.241  1.00  0.00           N  
ATOM   2627  CA  ALA   376     -21.848  66.656  58.031  1.00  0.00           C  
ATOM   2628  C   ALA   376     -21.691  65.348  57.263  1.00  0.00           C  
ATOM   2629  O   ALA   376     -22.096  65.244  56.105  1.00  0.00           O  
ATOM   2630  CB  ALA   376     -22.555  66.415  59.356  1.00  0.00           C  
ATOM   2631  N   GLY   377     -21.101  64.351  57.916  1.00  0.00           N  
ATOM   2632  CA  GLY   377     -20.891  63.055  57.299  1.00  0.00           C  
ATOM   2633  C   GLY   377     -20.113  63.147  56.001  1.00  0.00           C  
ATOM   2634  O   GLY   377     -19.154  63.912  55.894  1.00  0.00           O  
ATOM   2635  N   GLY   378     -20.528  62.364  55.011  1.00  0.00           N  
ATOM   2636  CA  GLY   378     -19.870  62.356  53.718  1.00  0.00           C  
ATOM   2637  C   GLY   378     -20.676  61.629  52.660  1.00  0.00           C  
ATOM   2638  O   GLY   378     -21.901  61.548  52.746  1.00  0.00           O  
ATOM   2639  N   GLN   379     -19.984  61.098  51.657  1.00  0.00           N  
ATOM   2640  CA  GLN   379     -20.638  60.372  50.575  1.00  0.00           C  
ATOM   2641  C   GLN   379     -20.122  58.941  50.478  1.00  0.00           C  
ATOM   2642  O   GLN   379     -19.491  58.434  51.406  1.00  0.00           O  
ATOM   2643  CB  GLN   379     -20.432  61.097  49.243  1.00  0.00           C  
ATOM   2644  CG  GLN   379     -20.550  62.609  49.334  1.00  0.00           C  
ATOM   2645  CD  GLN   379     -19.517  63.326  48.487  1.00  0.00           C  
ATOM   2646  OE1 GLN   379     -18.384  63.542  48.919  1.00  0.00           O  
ATOM   2647  NE2 GLN   379     -19.903  63.701  47.273  1.00  0.00           N  
ATOM   2648  N   ALA   380     -20.395  58.293  49.350  1.00  0.00           N  
ATOM   2649  CA  ALA   380     -19.960  56.922  49.131  1.00  0.00           C  
ATOM   2650  C   ALA   380     -20.391  56.407  47.766  1.00  0.00           C  
ATOM   2651  O   ALA   380     -21.218  57.026  47.090  1.00  0.00           O  
ATOM   2652  CB  ALA   380     -20.481  56.031  50.233  1.00  0.00           C  
ATOM   2653  N   GLY   381     -19.831  55.272  47.360  1.00  0.00           N  
ATOM   2654  CA  GLY   381     -20.053  54.766  46.014  1.00  0.00           C  
ATOM   2655  C   GLY   381     -19.469  55.730  44.996  1.00  0.00           C  
ATOM   2656  O   GLY   381     -18.371  56.261  45.170  1.00  0.00           O  
ATOM   2657  N   ASN   382     -20.209  55.972  43.927  1.00  0.00           N  
ATOM   2658  CA  ASN   382     -19.756  56.912  42.915  1.00  0.00           C  
ATOM   2659  C   ASN   382     -20.614  58.172  42.953  1.00  0.00           C  
ATOM   2660  O   ASN   382     -21.771  58.161  42.533  1.00  0.00           O  
ATOM   2661  CB  ASN   382     -19.804  56.288  41.509  1.00  0.00           C  
ATOM   2662  CG  ASN   382     -19.237  57.301  40.525  1.00  0.00           C  
ATOM   2663  OD1 ASN   382     -19.192  58.498  40.804  1.00  0.00           O  
ATOM   2664  ND2 ASN   382     -18.772  56.876  39.319  1.00  0.00           N  
ATOM   2665  N   THR   383     -20.042  59.247  43.484  1.00  0.00           N  
ATOM   2666  CA  THR   383     -20.690  60.551  43.515  1.00  0.00           C  
ATOM   2667  C   THR   383     -20.356  61.328  42.233  1.00  0.00           C  
ATOM   2668  O   THR   383     -19.207  61.691  41.992  1.00  0.00           O  
ATOM   2669  CB  THR   383     -20.238  61.355  44.739  1.00  0.00           C  
ATOM   2670  OG1 THR   383     -20.598  60.648  45.932  1.00  0.00           O  
ATOM   2671  CG2 THR   383     -20.890  62.726  44.753  1.00  0.00           C  
ATOM   2672  N   THR   384     -21.372  61.576  41.418  1.00  0.00           N  
ATOM   2673  CA  THR   384     -21.186  62.168  40.105  1.00  0.00           C  
ATOM   2674  C   THR   384     -21.661  63.620  40.043  1.00  0.00           C  
ATOM   2675  O   THR   384     -22.781  63.939  40.454  1.00  0.00           O  
ATOM   2676  CB  THR   384     -21.919  61.346  39.054  1.00  0.00           C  
ATOM   2677  OG1 THR   384     -21.445  59.993  39.104  1.00  0.00           O  
ATOM   2678  CG2 THR   384     -21.693  61.926  37.667  1.00  0.00           C  
ATOM   2679  N   VAL   385     -20.804  64.495  39.528  1.00  0.00           N  
ATOM   2680  CA  VAL   385     -21.131  65.911  39.411  1.00  0.00           C  
ATOM   2681  C   VAL   385     -20.743  66.457  38.042  1.00  0.00           C  
ATOM   2682  O   VAL   385     -19.638  66.968  37.857  1.00  0.00           O  
ATOM   2683  CB  VAL   385     -20.433  66.744  40.502  1.00  0.00           C  
ATOM   2684  CG1 VAL   385     -20.575  68.229  40.208  1.00  0.00           C  
ATOM   2685  CG2 VAL   385     -21.003  66.408  41.872  1.00  0.00           C  
ATOM   2686  N   GLY   386     -21.658  66.346  37.084  1.00  0.00           N  
ATOM   2687  CA  GLY   386     -21.414  66.826  35.737  1.00  0.00           C  
ATOM   2688  C   GLY   386     -21.981  68.213  35.506  1.00  0.00           C  
ATOM   2689  O   GLY   386     -21.654  69.156  36.226  1.00  0.00           O  
ATOM   2690  N   HIS   387     -22.836  68.336  34.496  1.00  0.00           N  
ATOM   2691  CA  HIS   387     -23.453  69.616  34.168  1.00  0.00           C  
ATOM   2692  C   HIS   387     -24.459  70.032  35.235  1.00  0.00           C  
ATOM   2693  O   HIS   387     -25.122  69.186  35.837  1.00  0.00           O  
ATOM   2694  CB  HIS   387     -24.136  69.546  32.800  1.00  0.00           C  
ATOM   2695  CG  HIS   387     -24.274  70.876  32.126  1.00  0.00           C  
ATOM   2696  ND1 HIS   387     -25.491  71.386  31.728  1.00  0.00           N  
ATOM   2697  CD2 HIS   387     -23.347  71.800  31.779  1.00  0.00           C  
ATOM   2698  CE1 HIS   387     -25.308  72.567  31.165  1.00  0.00           C  
ATOM   2699  NE2 HIS   387     -24.016  72.841  31.183  1.00  0.00           N  
ATOM   2700  N   ARG   388     -24.562  71.340  35.461  1.00  0.00           N  
ATOM   2701  CA  ARG   388     -25.479  71.903  36.451  1.00  0.00           C  
ATOM   2702  C   ARG   388     -25.363  71.213  37.808  1.00  0.00           C  
ATOM   2703  O   ARG   388     -26.365  70.800  38.392  1.00  0.00           O  
ATOM   2704  CB  ARG   388     -26.925  71.849  35.947  1.00  0.00           C  
ATOM   2705  CG  ARG   388     -27.179  72.681  34.700  1.00  0.00           C  
ATOM   2706  CD  ARG   388     -26.997  74.164  34.980  1.00  0.00           C  
ATOM   2707  NE  ARG   388     -27.261  74.980  33.798  1.00  0.00           N  
ATOM   2708  CZ  ARG   388     -26.971  76.274  33.703  1.00  0.00           C  
ATOM   2709  NH1 ARG   388     -26.405  76.905  34.723  1.00  0.00           N  
ATOM   2710  NH2 ARG   388     -27.248  76.937  32.589  1.00  0.00           N  
ATOM   2711  N   GLY   389     -24.136  71.092  38.302  1.00  0.00           N  
ATOM   2712  CA  GLY   389     -23.888  70.456  39.583  1.00  0.00           C  
ATOM   2713  C   GLY   389     -22.922  71.246  40.444  1.00  0.00           C  
ATOM   2714  O   GLY   389     -21.911  71.751  39.956  1.00  0.00           O  
ATOM   2715  N   THR   390     -23.235  71.352  41.731  1.00  0.00           N  
ATOM   2716  CA  THR   390     -22.390  72.085  42.666  1.00  0.00           C  
ATOM   2717  C   THR   390     -22.554  71.561  44.089  1.00  0.00           C  
ATOM   2718  O   THR   390     -23.594  71.760  44.717  1.00  0.00           O  
ATOM   2719  CB  THR   390     -22.701  73.593  42.646  1.00  0.00           C  
ATOM   2720  OG1 THR   390     -22.115  74.189  41.482  1.00  0.00           O  
ATOM   2721  CG2 THR   390     -22.146  74.268  43.890  1.00  0.00           C  
ATOM   2722  N   LEU   391     -21.522  70.892  44.591  1.00  0.00           N  
ATOM   2723  CA  LEU   391     -21.549  70.340  45.940  1.00  0.00           C  
ATOM   2724  C   LEU   391     -21.033  71.351  46.957  1.00  0.00           C  
ATOM   2725  O   LEU   391     -19.832  71.609  47.037  1.00  0.00           O  
ATOM   2726  CB  LEU   391     -20.722  69.055  46.010  1.00  0.00           C  
ATOM   2727  CG  LEU   391     -20.412  68.524  47.411  1.00  0.00           C  
ATOM   2728  CD1 LEU   391     -21.686  68.075  48.110  1.00  0.00           C  
ATOM   2729  CD2 LEU   391     -19.404  67.387  47.345  1.00  0.00           C  
ATOM   2730  N   THR   392     -21.948  71.922  47.734  1.00  0.00           N  
ATOM   2731  CA  THR   392     -21.587  72.906  48.745  1.00  0.00           C  
ATOM   2732  C   THR   392     -21.379  72.204  50.086  1.00  0.00           C  
ATOM   2733  O   THR   392     -22.255  71.485  50.558  1.00  0.00           O  
ATOM   2734  CB  THR   392     -22.695  73.982  48.886  1.00  0.00           C  
ATOM   2735  OG1 THR   392     -22.843  74.683  47.649  1.00  0.00           O  
ATOM   2736  CG2 THR   392     -22.357  74.986  49.974  1.00  0.00           C  
ATOM   2737  N   LEU   393     -20.213  72.410  50.689  1.00  0.00           N  
ATOM   2738  CA  LEU   393     -19.893  71.818  51.983  1.00  0.00           C  
ATOM   2739  C   LEU   393     -19.861  72.891  53.062  1.00  0.00           C  
ATOM   2740  O   LEU   393     -19.260  73.955  52.873  1.00  0.00           O  
ATOM   2741  CB  LEU   393     -18.532  71.130  51.922  1.00  0.00           C  
ATOM   2742  CG  LEU   393     -18.374  70.133  50.782  1.00  0.00           C  
ATOM   2743  CD1 LEU   393     -16.984  69.518  50.803  1.00  0.00           C  
ATOM   2744  CD2 LEU   393     -19.440  69.067  50.877  1.00  0.00           C  
ATOM   2745  N   ALA   394     -20.507  72.620  54.194  1.00  0.00           N  
ATOM   2746  CA  ALA   394     -20.524  73.587  55.291  1.00  0.00           C  
ATOM   2747  C   ALA   394     -19.910  72.991  56.556  1.00  0.00           C  
ATOM   2748  O   ALA   394     -19.842  73.645  57.599  1.00  0.00           O  
ATOM   2749  CB  ALA   394     -21.937  74.158  55.536  1.00  0.00           C  
ATOM   2750  N   ALA   395     -19.443  71.751  56.447  1.00  0.00           N  
ATOM   2751  CA  ALA   395     -18.729  71.115  57.541  1.00  0.00           C  
ATOM   2752  C   ALA   395     -17.636  70.195  57.035  1.00  0.00           C  
ATOM   2753  O   ALA   395     -17.118  70.384  55.937  1.00  0.00           O  
ATOM   2754  CB  ALA   395     -19.703  70.335  58.418  1.00  0.00           C  
ATOM   2755  N   GLY   396     -17.280  69.201  57.841  1.00  0.00           N  
ATOM   2756  CA  GLY   396     -16.315  68.199  57.425  1.00  0.00           C  
ATOM   2757  C   GLY   396     -17.039  67.016  56.812  1.00  0.00           C  
ATOM   2758  O   GLY   396     -17.785  66.303  57.489  1.00  0.00           O  
ATOM   2759  N   GLY   397     -16.821  66.809  55.521  1.00  0.00           N  
ATOM   2760  CA  GLY   397     -17.459  65.715  54.800  1.00  0.00           C  
ATOM   2761  C   GLY   397     -16.360  64.717  54.459  1.00  0.00           C  
ATOM   2762  O   GLY   397     -15.197  65.090  54.368  1.00  0.00           O  
ATOM   2763  N   SER   398     -16.725  63.453  54.293  1.00  0.00           N  
ATOM   2764  CA  SER   398     -15.753  62.403  54.066  1.00  0.00           C  
ATOM   2765  C   SER   398     -16.014  61.725  52.732  1.00  0.00           C  
ATOM   2766  O   SER   398     -17.156  61.431  52.393  1.00  0.00           O  
ATOM   2767  CB  SER   398     -15.838  61.346  55.192  1.00  0.00           C  
ATOM   2768  OG  SER   398     -15.457  61.924  56.432  1.00  0.00           O  
ATOM   2769  N   LEU   399     -14.957  61.489  51.967  1.00  0.00           N  
ATOM   2770  CA  LEU   399     -15.060  60.636  50.788  1.00  0.00           C  
ATOM   2771  C   LEU   399     -13.882  59.664  50.704  1.00  0.00           C  
ATOM   2772  O   LEU   399     -12.719  60.072  50.689  1.00  0.00           O  
ATOM   2773  CB  LEU   399     -15.151  61.456  49.501  1.00  0.00           C  
ATOM   2774  CG  LEU   399     -15.212  60.600  48.234  1.00  0.00           C  
ATOM   2775  CD1 LEU   399     -16.444  59.703  48.119  1.00  0.00           C  
ATOM   2776  CD2 LEU   399     -15.222  61.386  46.925  1.00  0.00           C  
ATOM   2777  N   SER   400     -14.194  58.373  50.649  1.00  0.00           N  
ATOM   2778  CA  SER   400     -13.169  57.340  50.566  1.00  0.00           C  
ATOM   2779  C   SER   400     -13.259  56.579  49.248  1.00  0.00           C  
ATOM   2780  O   SER   400     -12.496  55.643  49.007  1.00  0.00           O  
ATOM   2781  CB  SER   400     -13.290  56.370  51.743  1.00  0.00           C  
ATOM   2782  OG  SER   400     -14.572  55.766  51.778  1.00  0.00           O  
ATOM   2783  N   GLY   401     -14.197  56.985  48.399  1.00  0.00           N  
ATOM   2784  CA  GLY   401     -14.388  56.346  47.110  1.00  0.00           C  
ATOM   2785  C   GLY   401     -13.647  57.057  45.994  1.00  0.00           C  
ATOM   2786  O   GLY   401     -12.423  57.177  46.027  1.00  0.00           O  
ATOM   2787  N   ARG   402     -14.394  57.530  45.002  1.00  0.00           N  
ATOM   2788  CA  ARG   402     -13.807  58.234  43.869  1.00  0.00           C  
ATOM   2789  C   ARG   402     -14.842  59.104  43.163  1.00  0.00           C  
ATOM   2790  O   ARG   402     -15.648  58.610  42.375  1.00  0.00           O  
ATOM   2791  CB  ARG   402     -13.194  57.240  42.880  1.00  0.00           C  
ATOM   2792  CG  ARG   402     -11.983  56.495  43.419  1.00  0.00           C  
ATOM   2793  CD  ARG   402     -11.397  55.563  42.371  1.00  0.00           C  
ATOM   2794  NE  ARG   402     -10.275  54.788  42.895  1.00  0.00           N  
ATOM   2795  CZ  ARG   402      -9.659  53.820  42.224  1.00  0.00           C  
ATOM   2796  NH1 ARG   402     -10.053  53.505  40.999  1.00  0.00           N  
ATOM   2797  NH2 ARG   402      -8.647  53.167  42.779  1.00  0.00           N  
ATOM   2798  N   THR   403     -14.812  60.401  43.451  1.00  0.00           N  
ATOM   2799  CA  THR   403     -15.747  61.342  42.846  1.00  0.00           C  
ATOM   2800  C   THR   403     -15.062  62.192  41.781  1.00  0.00           C  
ATOM   2801  O   THR   403     -14.022  62.801  42.033  1.00  0.00           O  
ATOM   2802  CB  THR   403     -16.378  62.269  43.901  1.00  0.00           C  
ATOM   2803  OG1 THR   403     -16.511  61.564  45.142  1.00  0.00           O  
ATOM   2804  CG2 THR   403     -17.748  62.743  43.443  1.00  0.00           C  
ATOM   2805  N   GLN   404     -15.651  62.227  40.590  1.00  0.00           N  
ATOM   2806  CA  GLN   404     -15.098  63.002  39.485  1.00  0.00           C  
ATOM   2807  C   GLN   404     -16.158  63.282  38.424  1.00  0.00           C  
ATOM   2808  O   GLN   404     -16.936  62.400  38.062  1.00  0.00           O  
ATOM   2809  CB  GLN   404     -13.909  62.270  38.860  1.00  0.00           C  
ATOM   2810  CG  GLN   404     -14.227  61.582  37.542  1.00  0.00           C  
ATOM   2811  CD  GLN   404     -15.125  60.373  37.719  1.00  0.00           C  
ATOM   2812  OE1 GLN   404     -15.623  60.110  38.813  1.00  0.00           O  
ATOM   2813  NE2 GLN   404     -15.335  59.629  36.639  1.00  0.00           N  
ATOM   2814  N   LEU   405     -16.181  64.515  37.930  1.00  0.00           N  
ATOM   2815  CA  LEU   405     -17.144  64.914  36.910  1.00  0.00           C  
ATOM   2816  C   LEU   405     -16.856  64.222  35.582  1.00  0.00           C  
ATOM   2817  O   LEU   405     -15.713  63.870  35.289  1.00  0.00           O  
ATOM   2818  CB  LEU   405     -17.131  66.433  36.725  1.00  0.00           C  
ATOM   2819  CG  LEU   405     -18.034  66.989  35.622  1.00  0.00           C  
ATOM   2820  CD1 LEU   405     -19.420  67.297  36.167  1.00  0.00           C  
ATOM   2821  CD2 LEU   405     -17.414  68.227  34.994  1.00  0.00           C  
ATOM   2822  N   SER   406     -17.900  64.029  34.782  1.00  0.00           N  
ATOM   2823  CA  SER   406     -17.761  63.381  33.490  1.00  0.00           C  
ATOM   2824  C   SER   406     -18.204  64.234  32.298  1.00  0.00           C  
ATOM   2825  O   SER   406     -17.900  63.910  31.146  1.00  0.00           O  
ATOM   2826  CB  SER   406     -18.536  62.070  33.506  1.00  0.00           C  
ATOM   2827  OG  SER   406     -19.918  62.322  33.710  1.00  0.00           O  
ATOM   2828  N   LYS   407     -18.899  65.330  32.573  1.00  0.00           N  
ATOM   2829  CA  LYS   407     -19.616  66.054  31.528  1.00  0.00           C  
ATOM   2830  C   LYS   407     -20.012  67.444  32.032  1.00  0.00           C  
ATOM   2831  O   LYS   407     -20.572  67.577  33.113  1.00  0.00           O  
ATOM   2832  CB  LYS   407     -20.860  65.249  31.150  1.00  0.00           C  
ATOM   2833  CG  LYS   407     -21.661  65.865  30.001  1.00  0.00           C  
ATOM   2834  CD  LYS   407     -22.869  65.028  29.577  1.00  0.00           C  
ATOM   2835  CE  LYS   407     -23.637  65.617  28.392  1.00  0.00           C  
ATOM   2836  NZ  LYS   407     -24.820  64.781  28.090  1.00  0.00           N  
ATOM   2837  N   GLY   408     -19.707  68.480  31.257  1.00  0.00           N  
ATOM   2838  CA  GLY   408     -19.975  69.848  31.668  1.00  0.00           C  
ATOM   2839  C   GLY   408     -19.145  70.337  32.848  1.00  0.00           C  
ATOM   2840  O   GLY   408     -18.054  69.843  33.116  1.00  0.00           O  
ATOM   2841  N   ALA   409     -19.666  71.331  33.551  1.00  0.00           N  
ATOM   2842  CA  ALA   409     -18.929  71.972  34.624  1.00  0.00           C  
ATOM   2843  C   ALA   409     -19.417  71.468  35.969  1.00  0.00           C  
ATOM   2844  O   ALA   409     -20.512  70.920  36.071  1.00  0.00           O  
ATOM   2845  CB  ALA   409     -19.146  73.487  34.577  1.00  0.00           C  
ATOM   2846  N   SER   410     -18.612  71.677  37.004  1.00  0.00           N  
ATOM   2847  CA  SER   410     -19.020  71.344  38.357  1.00  0.00           C  
ATOM   2848  C   SER   410     -18.358  72.292  39.348  1.00  0.00           C  
ATOM   2849  O   SER   410     -17.272  72.803  39.091  1.00  0.00           O  
ATOM   2850  CB  SER   410     -18.678  69.892  38.679  1.00  0.00           C  
ATOM   2851  OG  SER   410     -17.270  69.717  38.701  1.00  0.00           O  
ATOM   2852  N   MET   411     -19.022  72.541  40.472  1.00  0.00           N  
ATOM   2853  CA  MET   411     -18.454  73.385  41.518  1.00  0.00           C  
ATOM   2854  C   MET   411     -18.488  72.646  42.843  1.00  0.00           C  
ATOM   2855  O   MET   411     -19.540  72.193  43.278  1.00  0.00           O  
ATOM   2856  CB  MET   411     -19.225  74.707  41.647  1.00  0.00           C  
ATOM   2857  CG  MET   411     -19.107  75.606  40.415  1.00  0.00           C  
ATOM   2858  SD  MET   411     -20.107  77.122  40.488  1.00  0.00           S  
ATOM   2859  CE  MET   411     -21.693  76.278  40.220  1.00  0.00           C  
ATOM   2860  N   VAL   412     -17.329  72.528  43.482  1.00  0.00           N  
ATOM   2861  CA  VAL   412     -17.227  71.840  44.763  1.00  0.00           C  
ATOM   2862  C   VAL   412     -15.753  72.189  44.938  1.00  0.00           C  
ATOM   2863  O   VAL   412     -14.908  71.766  44.149  1.00  0.00           O  
ATOM   2864  CB  VAL   412     -17.764  70.399  44.675  1.00  0.00           C  
ATOM   2865  CG1 VAL   412     -17.817  69.768  46.058  1.00  0.00           C  
ATOM   2866  CG2 VAL   412     -19.138  70.385  44.022  1.00  0.00           C  
ATOM   2867  N   LEU   413     -15.390  72.763  46.049  1.00  0.00           N  
ATOM   2868  CA  LEU   413     -13.994  72.995  46.401  1.00  0.00           C  
ATOM   2869  C   LEU   413     -13.992  73.473  47.849  1.00  0.00           C  
ATOM   2870  O   LEU   413     -15.033  73.482  48.508  1.00  0.00           O  
ATOM   2871  CB  LEU   413     -13.153  73.936  45.536  1.00  0.00           C  
ATOM   2872  CG  LEU   413     -12.895  73.485  44.097  1.00  0.00           C  
ATOM   2873  CD1 LEU   413     -12.178  74.573  43.312  1.00  0.00           C  
ATOM   2874  CD2 LEU   413     -12.099  72.189  44.073  1.00  0.00           C  
ATOM   2875  N   ASN   414     -12.816  73.868  48.331  1.00  0.00           N  
ATOM   2876  CA  ASN   414     -12.644  74.354  49.699  1.00  0.00           C  
ATOM   2877  C   ASN   414     -13.271  73.419  50.731  1.00  0.00           C  
ATOM   2878  O   ASN   414     -13.096  72.202  50.668  1.00  0.00           O  
ATOM   2879  CB  ASN   414     -13.210  75.769  49.849  1.00  0.00           C  
ATOM   2880  CG  ASN   414     -12.975  76.624  48.620  1.00  0.00           C  
ATOM   2881  OD1 ASN   414     -11.841  76.996  48.316  1.00  0.00           O  
ATOM   2882  ND2 ASN   414     -14.048  76.941  47.905  1.00  0.00           N  
ATOM   2883  N   GLY   415     -14.001  73.998  51.680  1.00  0.00           N  
ATOM   2884  CA  GLY   415     -14.651  73.224  52.721  1.00  0.00           C  
ATOM   2885  C   GLY   415     -13.692  72.298  53.443  1.00  0.00           C  
ATOM   2886  O   GLY   415     -12.580  72.691  53.793  1.00  0.00           O  
ATOM   2887  N   ASP   416     -14.127  71.062  53.667  1.00  0.00           N  
ATOM   2888  CA  ASP   416     -13.304  70.072  54.351  1.00  0.00           C  
ATOM   2889  C   ASP   416     -13.641  68.660  53.884  1.00  0.00           C  
ATOM   2890  O   ASP   416     -14.092  67.826  54.670  1.00  0.00           O  
ATOM   2891  CB  ASP   416     -13.484  70.181  55.867  1.00  0.00           C  
ATOM   2892  CG  ASP   416     -12.249  69.749  56.632  1.00  0.00           C  
ATOM   2893  OD1 ASP   416     -11.252  69.362  55.986  1.00  0.00           O  
ATOM   2894  OD2 ASP   416     -12.274  69.797  57.880  1.00  0.00           O  
ATOM   2895  N   VAL   417     -13.418  68.399  52.600  1.00  0.00           N  
ATOM   2896  CA  VAL   417     -13.698  67.088  52.025  1.00  0.00           C  
ATOM   2897  C   VAL   417     -12.412  66.366  51.637  1.00  0.00           C  
ATOM   2898  O   VAL   417     -12.150  66.136  50.456  1.00  0.00           O  
ATOM   2899  CB  VAL   417     -14.607  67.198  50.786  1.00  0.00           C  
ATOM   2900  CG1 VAL   417     -15.211  65.843  50.451  1.00  0.00           C  
ATOM   2901  CG2 VAL   417     -15.696  68.233  51.019  1.00  0.00           C  
ATOM   2902  N   VAL   418     -11.613  66.011  52.638  1.00  0.00           N  
ATOM   2903  CA  VAL   418     -10.355  65.313  52.402  1.00  0.00           C  
ATOM   2904  C   VAL   418     -10.592  63.822  52.184  1.00  0.00           C  
ATOM   2905  O   VAL   418     -10.427  63.316  51.074  1.00  0.00           O  
ATOM   2906  CB  VAL   418      -9.375  65.502  53.575  1.00  0.00           C  
ATOM   2907  CG1 VAL   418      -8.986  66.966  53.709  1.00  0.00           C  
ATOM   2908  CG2 VAL   418      -9.989  64.986  54.867  1.00  0.00           C  
ATOM   2909  N   SER   419     -10.978  63.132  53.255  1.00  0.00           N  
ATOM   2910  CA  SER   419     -11.248  61.696  53.215  1.00  0.00           C  
ATOM   2911  C   SER   419     -10.124  60.909  52.545  1.00  0.00           C  
ATOM   2912  O   SER   419      -8.948  61.101  52.855  1.00  0.00           O  
ATOM   2913  CB  SER   419     -12.583  61.413  52.519  1.00  0.00           C  
ATOM   2914  OG  SER   419     -12.830  60.021  52.435  1.00  0.00           O  
ATOM   2915  N   THR   420     -10.496  60.024  51.626  1.00  0.00           N  
ATOM   2916  CA  THR   420      -9.524  59.204  50.912  1.00  0.00           C  
ATOM   2917  C   THR   420     -10.021  58.854  49.513  1.00  0.00           C  
ATOM   2918  O   THR   420      -9.317  58.209  48.737  1.00  0.00           O  
ATOM   2919  CB  THR   420      -9.212  57.904  51.675  1.00  0.00           C  
ATOM   2920  OG1 THR   420     -10.418  57.151  51.857  1.00  0.00           O  
ATOM   2921  CG2 THR   420      -8.603  58.216  53.033  1.00  0.00           C  
ATOM   2922  N   GLY   421     -11.239  59.284  49.198  1.00  0.00           N  
ATOM   2923  CA  GLY   421     -11.830  59.018  47.900  1.00  0.00           C  
ATOM   2924  C   GLY   421     -11.231  59.873  46.801  1.00  0.00           C  
ATOM   2925  O   GLY   421     -11.213  61.100  46.896  1.00  0.00           O  
ATOM   2926  N   ASP   422     -10.740  59.221  45.752  1.00  0.00           N  
ATOM   2927  CA  ASP   422     -10.140  59.921  44.630  1.00  0.00           C  
ATOM   2928  C   ASP   422     -11.186  60.704  43.837  1.00  0.00           C  
ATOM   2929  O   ASP   422     -12.364  60.330  43.800  1.00  0.00           O  
ATOM   2930  CB  ASP   422      -9.390  58.939  43.724  1.00  0.00           C  
ATOM   2931  CG  ASP   422      -8.213  58.379  44.510  1.00  0.00           C  
ATOM   2932  OD1 ASP   422      -7.336  59.186  44.918  1.00  0.00           O  
ATOM   2933  OD2 ASP   422      -8.175  57.136  44.712  1.00  0.00           O  
ATOM   2934  N   ILE   423     -10.747  61.799  43.217  1.00  0.00           N  
ATOM   2935  CA  ILE   423     -11.586  62.568  42.306  1.00  0.00           C  
ATOM   2936  C   ILE   423     -11.205  62.255  40.856  1.00  0.00           C  
ATOM   2937  O   ILE   423     -10.018  62.201  40.525  1.00  0.00           O  
ATOM   2938  CB  ILE   423     -11.432  64.074  42.542  1.00  0.00           C  
ATOM   2939  CG1 ILE   423     -11.857  64.521  43.951  1.00  0.00           C  
ATOM   2940  CG2 ILE   423     -12.268  64.934  41.578  1.00  0.00           C  
ATOM   2941  CD1 ILE   423     -11.478  65.966  44.272  1.00  0.00           C  
ATOM   2942  N   VAL   424     -12.203  62.031  40.001  1.00  0.00           N  
ATOM   2943  CA  VAL   424     -11.966  61.786  38.576  1.00  0.00           C  
ATOM   2944  C   VAL   424     -12.541  62.942  37.767  1.00  0.00           C  
ATOM   2945  O   VAL   424     -13.706  63.309  37.946  1.00  0.00           O  
ATOM   2946  CB  VAL   424     -12.651  60.500  38.114  1.00  0.00           C  
ATOM   2947  CG1 VAL   424     -12.478  60.219  36.620  1.00  0.00           C  
ATOM   2948  CG2 VAL   424     -12.134  59.245  38.820  1.00  0.00           C  
ATOM   2949  N   ASN   425     -11.734  63.517  36.879  1.00  0.00           N  
ATOM   2950  CA  ASN   425     -12.211  64.599  36.025  1.00  0.00           C  
ATOM   2951  C   ASN   425     -12.056  64.259  34.547  1.00  0.00           C  
ATOM   2952  O   ASN   425     -10.945  64.088  34.043  1.00  0.00           O  
ATOM   2953  CB  ASN   425     -11.503  65.917  36.351  1.00  0.00           C  
ATOM   2954  CG  ASN   425     -12.122  67.008  35.488  1.00  0.00           C  
ATOM   2955  OD1 ASN   425     -12.715  66.733  34.446  1.00  0.00           O  
ATOM   2956  ND2 ASN   425     -12.015  68.309  35.875  1.00  0.00           N  
ATOM   2957  N   ALA   426     -13.185  64.154  33.863  1.00  0.00           N  
ATOM   2958  CA  ALA   426     -13.194  63.904  32.435  1.00  0.00           C  
ATOM   2959  C   ALA   426     -14.186  64.846  31.776  1.00  0.00           C  
ATOM   2960  O   ALA   426     -14.780  65.703  32.441  1.00  0.00           O  
ATOM   2961  CB  ALA   426     -13.535  62.440  32.138  1.00  0.00           C  
ATOM   2962  N   GLY   427     -14.360  64.705  30.468  1.00  0.00           N  
ATOM   2963  CA  GLY   427     -15.135  65.671  29.710  1.00  0.00           C  
ATOM   2964  C   GLY   427     -14.413  67.007  29.584  1.00  0.00           C  
ATOM   2965  O   GLY   427     -13.438  67.279  30.297  1.00  0.00           O  
ATOM   2966  N   GLU   428     -14.908  67.855  28.687  1.00  0.00           N  
ATOM   2967  CA  GLU   428     -14.245  69.118  28.363  1.00  0.00           C  
ATOM   2968  C   GLU   428     -14.582  70.268  29.323  1.00  0.00           C  
ATOM   2969  O   GLU   428     -14.076  71.383  29.176  1.00  0.00           O  
ATOM   2970  CB  GLU   428     -14.576  69.521  26.925  1.00  0.00           C  
ATOM   2971  CG  GLU   428     -14.069  68.524  25.881  1.00  0.00           C  
ATOM   2972  CD  GLU   428     -14.628  68.939  24.526  1.00  0.00           C  
ATOM   2973  OE1 GLU   428     -15.412  69.924  24.486  1.00  0.00           O  
ATOM   2974  OE2 GLU   428     -14.277  68.275  23.514  1.00  0.00           O  
END
