# Supplementary material for: Differential homotypic and heterotypic interactions of antigen 43 (Ag43) variants in autotransporter-mediated bacterial autoaggregation
Source: Sci Rep. 2019 Jul 31;9:11100. doi: 10.1038/s41598-019-47608-4 (PMC6668479; doi:10.1038/s41598-019-47608-4)
Supplement: Supplementary file 4 — Figure S2 [file 41598_2019_47608_MOESM4_ESM.zip › Figure_S2/Ag43-C4_UPI00092DE8CA.pdb]

ATOM      1  N   ALA     1      33.920 149.551  43.471  1.00  0.00           N  
ATOM      2  CA  ALA     1      33.057 149.948  42.359  1.00  0.00           C  
ATOM      3  C   ALA     1      31.741 149.163  42.350  1.00  0.00           C  
ATOM      4  O   ALA     1      31.727 147.945  42.567  1.00  0.00           O  
ATOM      5  CB  ALA     1      33.794 149.790  41.031  1.00  0.00           C  
ATOM      6  N   ASP     2      30.637 149.869  42.105  1.00  0.00           N  
ATOM      7  CA  ASP     2      29.299 149.269  42.134  1.00  0.00           C  
ATOM      8  C   ASP     2      28.478 149.592  40.881  1.00  0.00           C  
ATOM      9  O   ASP     2      27.627 150.479  40.912  1.00  0.00           O  
ATOM     10  CB  ASP     2      28.530 149.733  43.383  1.00  0.00           C  
ATOM     11  CG  ASP     2      28.811 148.869  44.608  1.00  0.00           C  
ATOM     12  OD1 ASP     2      29.805 148.101  44.593  1.00  0.00           O  
ATOM     13  OD2 ASP     2      28.032 148.960  45.590  1.00  0.00           O  
ATOM     14  N   THR     3      28.725 148.871  39.789  1.00  0.00           N  
ATOM     15  CA  THR     3      27.965 149.068  38.555  1.00  0.00           C  
ATOM     16  C   THR     3      26.502 148.685  38.758  1.00  0.00           C  
ATOM     17  O   THR     3      26.191 147.647  39.344  1.00  0.00           O  
ATOM     18  CB  THR     3      28.542 148.249  37.374  1.00  0.00           C  
ATOM     19  OG1 THR     3      29.890 148.624  37.132  1.00  0.00           O  
ATOM     20  CG2 THR     3      27.704 148.517  36.112  1.00  0.00           C  
ATOM     21  N   VAL     4      25.602 149.541  38.288  1.00  0.00           N  
ATOM     22  CA  VAL     4      24.181 149.246  38.347  1.00  0.00           C  
ATOM     23  C   VAL     4      23.622 149.198  36.934  1.00  0.00           C  
ATOM     24  O   VAL     4      23.903 150.079  36.116  1.00  0.00           O  
ATOM     25  CB  VAL     4      23.408 150.296  39.163  1.00  0.00           C  
ATOM     26  CG1 VAL     4      21.917 150.000  39.126  1.00  0.00           C  
ATOM     27  CG2 VAL     4      23.903 150.332  40.597  1.00  0.00           C  
ATOM     28  N   VAL     5      22.860 148.150  36.638  1.00  0.00           N  
ATOM     29  CA  VAL     5      22.200 148.040  35.346  1.00  0.00           C  
ATOM     30  C   VAL     5      20.706 148.103  35.587  1.00  0.00           C  
ATOM     31  O   VAL     5      20.128 147.195  36.188  1.00  0.00           O  
ATOM     32  CB  VAL     5      22.546 146.732  34.625  1.00  0.00           C  
ATOM     33  CG1 VAL     5      22.063 146.782  33.184  1.00  0.00           C  
ATOM     34  CG2 VAL     5      24.040 146.478  34.686  1.00  0.00           C  
ATOM     35  N   GLN     6      20.091 149.185  35.119  1.00  0.00           N  
ATOM     36  CA  GLN     6      18.684 149.469  35.386  1.00  0.00           C  
ATOM     37  C   GLN     6      17.785 148.685  34.441  1.00  0.00           C  
ATOM     38  O   GLN     6      18.239 148.217  33.390  1.00  0.00           O  
ATOM     39  CB  GLN     6      18.414 150.971  35.216  1.00  0.00           C  
ATOM     40  CG  GLN     6      19.165 151.843  36.223  1.00  0.00           C  
ATOM     41  CD  GLN     6      18.781 153.294  35.969  1.00  0.00           C  
ATOM     42  OE1 GLN     6      18.017 153.595  35.054  1.00  0.00           O  
ATOM     43  NE2 GLN     6      19.290 154.271  36.765  1.00  0.00           N  
ATOM     44  N   ALA     7      16.506 148.539  34.812  1.00  0.00           N  
ATOM     45  CA  ALA     7      15.514 147.983  33.889  1.00  0.00           C  
ATOM     46  C   ALA     7      15.582 148.727  32.568  1.00  0.00           C  
ATOM     47  O   ALA     7      15.764 149.938  32.586  1.00  0.00           O  
ATOM     48  CB  ALA     7      14.195 148.299  34.582  1.00  0.00           C  
ATOM     49  N   GLY     8      15.463 148.016  31.450  1.00  0.00           N  
ATOM     50  CA  GLY     8      15.518 148.639  30.137  1.00  0.00           C  
ATOM     51  C   GLY     8      16.927 148.831  29.593  1.00  0.00           C  
ATOM     52  O   GLY     8      17.120 149.150  28.417  1.00  0.00           O  
ATOM     53  N   GLU     9      17.917 148.634  30.453  1.00  0.00           N  
ATOM     54  CA  GLU     9      19.305 148.866  30.095  1.00  0.00           C  
ATOM     55  C   GLU     9      19.971 147.523  29.795  1.00  0.00           C  
ATOM     56  O   GLU     9      19.632 146.512  30.395  1.00  0.00           O  
ATOM     57  CB  GLU     9      19.994 149.584  31.259  1.00  0.00           C  
ATOM     58  CG  GLU     9      21.444 149.985  31.062  1.00  0.00           C  
ATOM     59  CD  GLU     9      22.067 150.500  32.357  1.00  0.00           C  
ATOM     60  OE1 GLU     9      21.297 150.829  33.290  1.00  0.00           O  
ATOM     61  OE2 GLU     9      23.318 150.563  32.450  1.00  0.00           O  
ATOM     62  N   THR    10      20.904 147.511  28.853  1.00  0.00           N  
ATOM     63  CA  THR    10      21.634 146.293  28.517  1.00  0.00           C  
ATOM     64  C   THR    10      23.108 146.612  28.372  1.00  0.00           C  
ATOM     65  O   THR    10      23.480 147.398  27.505  1.00  0.00           O  
ATOM     66  CB  THR    10      21.141 145.680  27.192  1.00  0.00           C  
ATOM     67  OG1 THR    10      19.781 145.249  27.331  1.00  0.00           O  
ATOM     68  CG2 THR    10      22.005 144.488  26.787  1.00  0.00           C  
ATOM     69  N   VAL    11      23.946 146.011  29.215  1.00  0.00           N  
ATOM     70  CA  VAL    11      25.390 146.206  29.100  1.00  0.00           C  
ATOM     71  C   VAL    11      26.088 144.950  28.577  1.00  0.00           C  
ATOM     72  O   VAL    11      25.560 143.839  28.697  1.00  0.00           O  
ATOM     73  CB  VAL    11      26.025 146.632  30.434  1.00  0.00           C  
ATOM     74  CG1 VAL    11      25.159 147.687  31.100  1.00  0.00           C  
ATOM     75  CG2 VAL    11      26.208 145.424  31.353  1.00  0.00           C  
ATOM     76  N   SER    12      27.273 145.143  28.001  1.00  0.00           N  
ATOM     77  CA  SER    12      28.044 144.049  27.419  1.00  0.00           C  
ATOM     78  C   SER    12      29.475 143.979  27.920  1.00  0.00           C  
ATOM     79  O   SER    12      30.145 145.000  28.053  1.00  0.00           O  
ATOM     80  CB  SER    12      28.051 144.138  25.896  1.00  0.00           C  
ATOM     81  OG  SER    12      26.730 143.998  25.393  1.00  0.00           O  
ATOM     82  N   GLY    13      29.936 142.763  28.195  1.00  0.00           N  
ATOM     83  CA  GLY    13      31.317 142.535  28.594  1.00  0.00           C  
ATOM     84  C   GLY    13      31.721 143.166  29.910  1.00  0.00           C  
ATOM     85  O   GLY    13      30.874 143.618  30.687  1.00  0.00           O  
ATOM     86  N   GLY    14      33.029 143.208  30.150  1.00  0.00           N  
ATOM     87  CA  GLY    14      33.561 143.647  31.428  1.00  0.00           C  
ATOM     88  C   GLY    14      34.010 142.474  32.288  1.00  0.00           C  
ATOM     89  O   GLY    14      33.641 141.322  32.046  1.00  0.00           O  
ATOM     90  N   THR    15      34.815 142.764  33.300  1.00  0.00           N  
ATOM     91  CA  THR    15      35.292 141.738  34.199  1.00  0.00           C  
ATOM     92  C   THR    15      35.199 142.259  35.623  1.00  0.00           C  
ATOM     93  O   THR    15      35.783 143.286  35.947  1.00  0.00           O  
ATOM     94  CB  THR    15      36.749 141.340  33.879  1.00  0.00           C  
ATOM     95  OG1 THR    15      36.843 140.887  32.518  1.00  0.00           O  
ATOM     96  CG2 THR    15      37.207 140.217  34.799  1.00  0.00           C  
ATOM     97  N   LEU    16      34.453 141.558  36.472  1.00  0.00           N  
ATOM     98  CA  LEU    16      34.338 141.952  37.868  1.00  0.00           C  
ATOM     99  C   LEU    16      35.483 141.387  38.691  1.00  0.00           C  
ATOM    100  O   LEU    16      35.667 140.168  38.770  1.00  0.00           O  
ATOM    101  CB  LEU    16      33.016 141.485  38.458  1.00  0.00           C  
ATOM    102  CG  LEU    16      31.750 141.984  37.781  1.00  0.00           C  
ATOM    103  CD1 LEU    16      30.545 141.458  38.553  1.00  0.00           C  
ATOM    104  CD2 LEU    16      31.747 143.500  37.728  1.00  0.00           C  
ATOM    105  N   THR    17      36.249 142.278  39.310  1.00  0.00           N  
ATOM    106  CA  THR    17      37.361 141.868  40.152  1.00  0.00           C  
ATOM    107  C   THR    17      37.309 142.622  41.474  1.00  0.00           C  
ATOM    108  O   THR    17      36.463 143.503  41.652  1.00  0.00           O  
ATOM    109  CB  THR    17      38.702 142.131  39.457  1.00  0.00           C  
ATOM    110  OG1 THR    17      38.885 143.526  39.264  1.00  0.00           O  
ATOM    111  CG2 THR    17      38.716 141.422  38.092  1.00  0.00           C  
ATOM    112  N   ASN    18      38.184 142.239  42.405  1.00  0.00           N  
ATOM    113  CA  ASN    18      38.404 142.990  43.643  1.00  0.00           C  
ATOM    114  C   ASN    18      37.129 143.413  44.339  1.00  0.00           C  
ATOM    115  O   ASN    18      36.948 144.592  44.629  1.00  0.00           O  
ATOM    116  CB  ASN    18      39.249 144.238  43.370  1.00  0.00           C  
ATOM    117  CG  ASN    18      40.469 143.940  42.530  1.00  0.00           C  
ATOM    118  OD1 ASN    18      41.147 142.921  42.717  1.00  0.00           O  
ATOM    119  ND2 ASN    18      40.752 144.822  41.585  1.00  0.00           N  
ATOM    120  N   HIS    19      36.239 142.451  44.557  1.00  0.00           N  
ATOM    121  CA  HIS    19      35.007 142.655  45.310  1.00  0.00           C  
ATOM    122  C   HIS    19      34.020 143.669  44.713  1.00  0.00           C  
ATOM    123  O   HIS    19      33.104 144.118  45.398  1.00  0.00           O  
ATOM    124  CB  HIS    19      35.329 142.961  46.775  1.00  0.00           C  
ATOM    125  CG  HIS    19      36.234 141.950  47.406  1.00  0.00           C  
ATOM    126  ND1 HIS    19      35.789 140.731  47.870  1.00  0.00           N  
ATOM    127  CD2 HIS    19      37.576 141.968  47.633  1.00  0.00           C  
ATOM    128  CE1 HIS    19      36.810 140.042  48.355  1.00  0.00           C  
ATOM    129  NE2 HIS    19      37.901 140.772  48.222  1.00  0.00           N  
ATOM    130  N   ASP    20      34.195 144.005  43.439  1.00  0.00           N  
ATOM    131  CA  ASP    20      33.201 144.797  42.718  1.00  0.00           C  
ATOM    132  C   ASP    20      31.859 144.071  42.723  1.00  0.00           C  
ATOM    133  O   ASP    20      31.800 142.841  42.591  1.00  0.00           O  
ATOM    134  CB  ASP    20      33.590 145.000  41.246  1.00  0.00           C  
ATOM    135  CG  ASP    20      34.857 145.827  41.053  1.00  0.00           C  
ATOM    136  OD1 ASP    20      35.216 146.637  41.943  1.00  0.00           O  
ATOM    137  OD2 ASP    20      35.489 145.656  39.980  1.00  0.00           O  
ATOM    138  N   ASN    21      30.782 144.831  42.855  1.00  0.00           N  
ATOM    139  CA  ASN    21      29.452 144.290  42.663  1.00  0.00           C  
ATOM    140  C   ASN    21      28.880 144.823  41.365  1.00  0.00           C  
ATOM    141  O   ASN    21      29.109 145.975  41.016  1.00  0.00           O  
ATOM    142  CB  ASN    21      28.525 144.691  43.809  1.00  0.00           C  
ATOM    143  CG  ASN    21      29.036 144.250  45.149  1.00  0.00           C  
ATOM    144  OD1 ASN    21      28.864 143.096  45.547  1.00  0.00           O  
ATOM    145  ND2 ASN    21      29.655 145.173  45.872  1.00  0.00           N  
ATOM    146  N   GLN    22      28.136 143.989  40.651  1.00  0.00           N  
ATOM    147  CA  GLN    22      27.305 144.478  39.563  1.00  0.00           C  
ATOM    148  C   GLN    22      25.884 144.083  39.888  1.00  0.00           C  
ATOM    149  O   GLN    22      25.584 142.898  40.019  1.00  0.00           O  
ATOM    150  CB  GLN    22      27.725 143.869  38.234  1.00  0.00           C  
ATOM    151  CG  GLN    22      26.791 144.198  37.065  1.00  0.00           C  
ATOM    152  CD  GLN    22      27.255 143.537  35.772  1.00  0.00           C  
ATOM    153  OE1 GLN    22      27.277 142.310  35.657  1.00  0.00           O  
ATOM    154  NE2 GLN    22      27.658 144.347  34.807  1.00  0.00           N  
ATOM    155  N   ILE    23      25.016 145.073  40.051  1.00  0.00           N  
ATOM    156  CA  ILE    23      23.626 144.808  40.386  1.00  0.00           C  
ATOM    157  C   ILE    23      22.775 144.948  39.132  1.00  0.00           C  
ATOM    158  O   ILE    23      22.612 146.045  38.592  1.00  0.00           O  
ATOM    159  CB  ILE    23      23.133 145.764  41.474  1.00  0.00           C  
ATOM    160  CG1 ILE    23      23.926 145.661  42.787  1.00  0.00           C  
ATOM    161  CG2 ILE    23      21.664 145.536  41.872  1.00  0.00           C  
ATOM    162  CD1 ILE    23      23.583 146.757  43.795  1.00  0.00           C  
ATOM    163  N   VAL    24      22.234 143.831  38.663  1.00  0.00           N  
ATOM    164  CA  VAL    24      21.562 143.819  37.372  1.00  0.00           C  
ATOM    165  C   VAL    24      20.063 143.736  37.541  1.00  0.00           C  
ATOM    166  O   VAL    24      19.538 142.741  38.046  1.00  0.00           O  
ATOM    167  CB  VAL    24      22.022 142.641  36.513  1.00  0.00           C  
ATOM    168  CG1 VAL    24      21.466 142.770  35.110  1.00  0.00           C  
ATOM    169  CG2 VAL    24      23.537 142.561  36.502  1.00  0.00           C  
ATOM    170  N   PHE    25      19.383 144.800  37.128  1.00  0.00           N  
ATOM    171  CA  PHE    25      17.937 144.809  37.091  1.00  0.00           C  
ATOM    172  C   PHE    25      17.500 144.786  35.632  1.00  0.00           C  
ATOM    173  O   PHE    25      16.344 144.500  35.314  1.00  0.00           O  
ATOM    174  CB  PHE    25      17.388 146.043  37.812  1.00  0.00           C  
ATOM    175  CG  PHE    25      17.814 145.955  39.237  1.00  0.00           C  
ATOM    176  CD1 PHE    25      18.843 146.769  39.763  1.00  0.00           C  
ATOM    177  CD2 PHE    25      17.184 145.041  40.102  1.00  0.00           C  
ATOM    178  CE1 PHE    25      19.241 146.681  41.128  1.00  0.00           C  
ATOM    179  CE2 PHE    25      17.563 144.933  41.474  1.00  0.00           C  
ATOM    180  CZ  PHE    25      18.598 145.755  41.988  1.00  0.00           C  
ATOM    181  N   GLY    26      18.432 145.104  34.746  1.00  0.00           N  
ATOM    182  CA  GLY    26      18.192 144.981  33.321  1.00  0.00           C  
ATOM    183  C   GLY    26      18.885 143.735  32.815  1.00  0.00           C  
ATOM    184  O   GLY    26      18.749 142.661  33.404  1.00  0.00           O  
ATOM    185  N   THR    27      19.631 143.872  31.724  1.00  0.00           N  
ATOM    186  CA  THR    27      20.348 142.744  31.165  1.00  0.00           C  
ATOM    187  C   THR    27      21.845 143.005  31.135  1.00  0.00           C  
ATOM    188  O   THR    27      22.296 144.043  30.655  1.00  0.00           O  
ATOM    189  CB  THR    27      19.861 142.409  29.743  1.00  0.00           C  
ATOM    190  OG1 THR    27      18.513 141.949  29.804  1.00  0.00           O  
ATOM    191  CG2 THR    27      20.713 141.319  29.130  1.00  0.00           C  
ATOM    192  N   ALA    28      22.601 142.054  31.670  1.00  0.00           N  
ATOM    193  CA  ALA    28      24.045 142.054  31.573  1.00  0.00           C  
ATOM    194  C   ALA    28      24.475 140.852  30.737  1.00  0.00           C  
ATOM    195  O   ALA    28      24.181 139.707  31.082  1.00  0.00           O  
ATOM    196  CB  ALA    28      24.673 141.996  32.961  1.00  0.00           C  
ATOM    197  N   ASN    29      25.178 141.120  29.643  1.00  0.00           N  
ATOM    198  CA  ASN    29      25.572 140.085  28.700  1.00  0.00           C  
ATOM    199  C   ASN    29      27.083 139.914  28.610  1.00  0.00           C  
ATOM    200  O   ASN    29      27.814 140.871  28.360  1.00  0.00           O  
ATOM    201  CB  ASN    29      24.989 140.389  27.309  1.00  0.00           C  
ATOM    202  CG  ASN    29      25.272 139.285  26.300  1.00  0.00           C  
ATOM    203  OD1 ASN    29      24.794 138.163  26.449  1.00  0.00           O  
ATOM    204  ND2 ASN    29      26.046 139.598  25.266  1.00  0.00           N  
ATOM    205  N   GLY    30      27.555 138.695  28.830  1.00  0.00           N  
ATOM    206  CA  GLY    30      28.943 138.371  28.552  1.00  0.00           C  
ATOM    207  C   GLY    30      29.935 138.849  29.587  1.00  0.00           C  
ATOM    208  O   GLY    30      31.137 138.900  29.329  1.00  0.00           O  
ATOM    209  N   MET    31      29.437 139.198  30.767  1.00  0.00           N  
ATOM    210  CA  MET    31      30.312 139.623  31.844  1.00  0.00           C  
ATOM    211  C   MET    31      31.136 138.433  32.334  1.00  0.00           C  
ATOM    212  O   MET    31      30.609 137.332  32.487  1.00  0.00           O  
ATOM    213  CB  MET    31      29.494 140.209  33.017  1.00  0.00           C  
ATOM    214  CG  MET    31      28.758 141.502  32.661  1.00  0.00           C  
ATOM    215  SD  MET    31      29.837 142.855  32.104  1.00  0.00           S  
ATOM    216  CE  MET    31      30.627 143.103  33.720  1.00  0.00           C  
ATOM    217  N   THR    32      32.430 138.655  32.555  1.00  0.00           N  
ATOM    218  CA  THR    32      33.282 137.693  33.255  1.00  0.00           C  
ATOM    219  C   THR    32      33.325 138.059  34.737  1.00  0.00           C  
ATOM    220  O   THR    32      33.647 139.192  35.094  1.00  0.00           O  
ATOM    221  CB  THR    32      34.726 137.676  32.689  1.00  0.00           C  
ATOM    222  OG1 THR    32      34.696 137.288  31.314  1.00  0.00           O  
ATOM    223  CG2 THR    32      35.626 136.698  33.465  1.00  0.00           C  
ATOM    224  N   ILE    33      32.993 137.099  35.593  1.00  0.00           N  
ATOM    225  CA  ILE    33      32.876 137.340  37.028  1.00  0.00           C  
ATOM    226  C   ILE    33      33.993 136.605  37.763  1.00  0.00           C  
ATOM    227  O   ILE    33      34.013 135.374  37.820  1.00  0.00           O  
ATOM    228  CB  ILE    33      31.497 136.874  37.556  1.00  0.00           C  
ATOM    229  CG1 ILE    33      30.309 137.501  36.807  1.00  0.00           C  
ATOM    230  CG2 ILE    33      31.261 137.211  39.038  1.00  0.00           C  
ATOM    231  CD1 ILE    33      30.275 139.026  36.887  1.00  0.00           C  
ATOM    232  N   SER    34      34.932 137.359  38.315  1.00  0.00           N  
ATOM    233  CA  SER    34      36.110 136.761  38.928  1.00  0.00           C  
ATOM    234  C   SER    34      36.291 137.190  40.363  1.00  0.00           C  
ATOM    235  O   SER    34      37.404 137.236  40.851  1.00  0.00           O  
ATOM    236  CB  SER    34      37.352 137.135  38.146  1.00  0.00           C  
ATOM    237  OG  SER    34      37.237 136.694  36.813  1.00  0.00           O  
ATOM    238  N   THR    35      35.190 137.503  41.031  1.00  0.00           N  
ATOM    239  CA  THR    35      35.233 137.946  42.407  1.00  0.00           C  
ATOM    240  C   THR    35      33.900 137.615  43.058  1.00  0.00           C  
ATOM    241  O   THR    35      32.892 137.473  42.361  1.00  0.00           O  
ATOM    242  CB  THR    35      35.491 139.473  42.506  1.00  0.00           C  
ATOM    243  OG1 THR    35      35.591 139.857  43.881  1.00  0.00           O  
ATOM    244  CG2 THR    35      34.363 140.258  41.854  1.00  0.00           C  
ATOM    245  N   GLY    36      33.906 137.479  44.386  1.00  0.00           N  
ATOM    246  CA  GLY    36      32.699 137.235  45.154  1.00  0.00           C  
ATOM    247  C   GLY    36      32.734 135.907  45.880  1.00  0.00           C  
ATOM    248  O   GLY    36      31.883 135.642  46.725  1.00  0.00           O  
ATOM    249  N   LEU    37      33.709 135.064  45.547  1.00  0.00           N  
ATOM    250  CA  LEU    37      33.843 133.752  46.182  1.00  0.00           C  
ATOM    251  C   LEU    37      35.276 133.532  46.686  1.00  0.00           C  
ATOM    252  O   LEU    37      35.723 132.391  46.875  1.00  0.00           O  
ATOM    253  CB  LEU    37      33.444 132.631  45.205  1.00  0.00           C  
ATOM    254  CG  LEU    37      32.959 131.315  45.833  1.00  0.00           C  
ATOM    255  CD1 LEU    37      31.642 131.510  46.550  1.00  0.00           C  
ATOM    256  CD2 LEU    37      32.841 130.215  44.798  1.00  0.00           C  
ATOM    257  N   GLU    38      36.003 134.628  46.883  1.00  0.00           N  
ATOM    258  CA  GLU    38      37.390 134.549  47.362  1.00  0.00           C  
ATOM    259  C   GLU    38      37.518 133.675  48.605  1.00  0.00           C  
ATOM    260  O   GLU    38      38.476 132.918  48.731  1.00  0.00           O  
ATOM    261  CB  GLU    38      37.962 135.945  47.649  1.00  0.00           C  
ATOM    262  CG  GLU    38      38.342 136.758  46.408  1.00  0.00           C  
ATOM    263  CD  GLU    38      37.184 137.576  45.854  1.00  0.00           C  
ATOM    264  OE1 GLU    38      37.436 138.420  44.973  1.00  0.00           O  
ATOM    265  OE2 GLU    38      36.031 137.389  46.303  1.00  0.00           O  
ATOM    266  N   TYR    39      36.537 133.758  49.503  1.00  0.00           N  
ATOM    267  CA  TYR    39      36.610 133.040  50.772  1.00  0.00           C  
ATOM    268  C   TYR    39      35.953 131.668  50.704  1.00  0.00           C  
ATOM    269  O   TYR    39      35.916 130.929  51.695  1.00  0.00           O  
ATOM    270  CB  TYR    39      35.980 133.875  51.887  1.00  0.00           C  
ATOM    271  CG  TYR    39      36.852 135.063  52.105  1.00  0.00           C  
ATOM    272  CD1 TYR    39      36.517 136.291  51.519  1.00  0.00           C  
ATOM    273  CD2 TYR    39      38.018 134.988  52.898  1.00  0.00           C  
ATOM    274  CE1 TYR    39      37.316 137.436  51.703  1.00  0.00           C  
ATOM    275  CE2 TYR    39      38.841 136.144  53.098  1.00  0.00           C  
ATOM    276  CZ  TYR    39      38.471 137.361  52.489  1.00  0.00           C  
ATOM    277  OH  TYR    39      39.234 138.498  52.649  1.00  0.00           O  
ATOM    278  N   GLY    40      35.427 131.331  49.534  1.00  0.00           N  
ATOM    279  CA  GLY    40      34.807 130.037  49.344  1.00  0.00           C  
ATOM    280  C   GLY    40      33.374 129.961  49.827  1.00  0.00           C  
ATOM    281  O   GLY    40      32.888 130.834  50.538  1.00  0.00           O  
ATOM    282  N   PRO    41      32.682 128.889  49.445  1.00  0.00           N  
ATOM    283  CA  PRO    41      31.242 128.752  49.701  1.00  0.00           C  
ATOM    284  C   PRO    41      30.875 128.647  51.178  1.00  0.00           C  
ATOM    285  O   PRO    41      29.747 128.967  51.528  1.00  0.00           O  
ATOM    286  CB  PRO    41      30.882 127.450  48.979  1.00  0.00           C  
ATOM    287  CG  PRO    41      32.177 126.694  48.875  1.00  0.00           C  
ATOM    288  CD  PRO    41      33.243 127.736  48.717  1.00  0.00           C  
ATOM    289  N   ASP    42      31.808 128.221  52.027  1.00  0.00           N  
ATOM    290  CA  ASP    42      31.490 127.944  53.426  1.00  0.00           C  
ATOM    291  C   ASP    42      31.686 129.154  54.324  1.00  0.00           C  
ATOM    292  O   ASP    42      31.450 129.090  55.537  1.00  0.00           O  
ATOM    293  CB  ASP    42      32.312 126.762  53.942  1.00  0.00           C  
ATOM    294  CG  ASP    42      31.888 125.446  53.321  1.00  0.00           C  
ATOM    295  OD1 ASP    42      30.658 125.216  53.220  1.00  0.00           O  
ATOM    296  OD2 ASP    42      32.780 124.656  52.921  1.00  0.00           O  
ATOM    297  N   ASN    43      32.129 130.254  53.727  1.00  0.00           N  
ATOM    298  CA  ASN    43      32.194 131.514  54.440  1.00  0.00           C  
ATOM    299  C   ASN    43      30.908 132.278  54.171  1.00  0.00           C  
ATOM    300  O   ASN    43      30.174 131.978  53.226  1.00  0.00           O  
ATOM    301  CB  ASN    43      33.407 132.338  53.986  1.00  0.00           C  
ATOM    302  CG  ASN    43      34.665 131.566  54.356  1.00  0.00           C  
ATOM    303  OD1 ASN    43      35.112 130.692  53.616  1.00  0.00           O  
ATOM    304  ND2 ASN    43      35.304 131.848  55.523  1.00  0.00           N  
ATOM    305  N   GLU    44      30.647 133.269  55.010  1.00  0.00           N  
ATOM    306  CA  GLU    44      29.530 134.175  54.811  1.00  0.00           C  
ATOM    307  C   GLU    44      30.072 135.596  54.900  1.00  0.00           C  
ATOM    308  O   GLU    44      29.351 136.529  55.242  1.00  0.00           O  
ATOM    309  CB  GLU    44      28.479 133.945  55.891  1.00  0.00           C  
ATOM    310  CG  GLU    44      27.898 132.529  55.883  1.00  0.00           C  
ATOM    311  CD  GLU    44      26.861 132.442  56.994  1.00  0.00           C  
ATOM    312  OE1 GLU    44      26.744 133.425  57.774  1.00  0.00           O  
ATOM    313  OE2 GLU    44      26.171 131.391  57.078  1.00  0.00           O  
ATOM    314  N   ALA    45      31.358 135.743  54.595  1.00  0.00           N  
ATOM    315  CA  ALA    45      32.011 137.042  54.600  1.00  0.00           C  
ATOM    316  C   ALA    45      32.341 137.546  53.195  1.00  0.00           C  
ATOM    317  O   ALA    45      32.861 138.655  53.049  1.00  0.00           O  
ATOM    318  CB  ALA    45      33.310 136.969  55.399  1.00  0.00           C  
ATOM    319  N   ASN    46      32.078 136.735  52.169  1.00  0.00           N  
ATOM    320  CA  ASN    46      32.392 137.138  50.796  1.00  0.00           C  
ATOM    321  C   ASN    46      31.714 138.446  50.414  1.00  0.00           C  
ATOM    322  O   ASN    46      30.624 138.749  50.899  1.00  0.00           O  
ATOM    323  CB  ASN    46      31.975 136.065  49.788  1.00  0.00           C  
ATOM    324  CG  ASN    46      32.891 134.865  49.789  1.00  0.00           C  
ATOM    325  OD1 ASN    46      34.071 134.961  49.425  1.00  0.00           O  
ATOM    326  ND2 ASN    46      32.349 133.712  50.174  1.00  0.00           N  
ATOM    327  N   THR    47      32.360 139.217  49.548  1.00  0.00           N  
ATOM    328  CA  THR    47      31.763 140.439  49.007  1.00  0.00           C  
ATOM    329  C   THR    47      32.044 140.498  47.524  1.00  0.00           C  
ATOM    330  O   THR    47      33.077 140.000  47.073  1.00  0.00           O  
ATOM    331  CB  THR    47      32.346 141.722  49.659  1.00  0.00           C  
ATOM    332  OG1 THR    47      33.778 141.756  49.501  1.00  0.00           O  
ATOM    333  CG2 THR    47      31.980 141.786  51.136  1.00  0.00           C  
ATOM    334  N   GLY    48      31.146 141.114  46.761  1.00  0.00           N  
ATOM    335  CA  GLY    48      31.348 141.254  45.325  1.00  0.00           C  
ATOM    336  C   GLY    48      30.600 140.194  44.527  1.00  0.00           C  
ATOM    337  O   GLY    48      30.042 139.254  45.092  1.00  0.00           O  
ATOM    338  N   GLY    49      30.594 140.345  43.208  1.00  0.00           N  
ATOM    339  CA  GLY    49      29.915 139.407  42.340  1.00  0.00           C  
ATOM    340  C   GLY    49      28.861 140.065  41.464  1.00  0.00           C  
ATOM    341  O   GLY    49      28.624 141.280  41.549  1.00  0.00           O  
ATOM    342  N   GLN    50      28.249 139.258  40.601  1.00  0.00           N  
ATOM    343  CA  GLN    50      27.170 139.722  39.744  1.00  0.00           C  
ATOM    344  C   GLN    50      25.867 139.300  40.391  1.00  0.00           C  
ATOM    345  O   GLN    50      25.623 138.110  40.568  1.00  0.00           O  
ATOM    346  CB  GLN    50      27.282 139.101  38.351  1.00  0.00           C  
ATOM    347  CG  GLN    50      26.271 139.628  37.347  1.00  0.00           C  
ATOM    348  CD  GLN    50      26.363 138.931  35.984  1.00  0.00           C  
ATOM    349  OE1 GLN    50      26.251 137.704  35.893  1.00  0.00           O  
ATOM    350  NE2 GLN    50      26.564 139.717  34.922  1.00  0.00           N  
ATOM    351  N   TRP    51      25.051 140.278  40.765  1.00  0.00           N  
ATOM    352  CA  TRP    51      23.778 140.030  41.429  1.00  0.00           C  
ATOM    353  C   TRP    51      22.683 140.242  40.406  1.00  0.00           C  
ATOM    354  O   TRP    51      22.450 141.368  39.961  1.00  0.00           O  
ATOM    355  CB  TRP    51      23.589 140.990  42.619  1.00  0.00           C  
ATOM    356  CG  TRP    51      24.730 140.946  43.596  1.00  0.00           C  
ATOM    357  CD1 TRP    51      25.961 141.522  43.443  1.00  0.00           C  
ATOM    358  CD2 TRP    51      24.761 140.270  44.862  1.00  0.00           C  
ATOM    359  NE1 TRP    51      26.753 141.251  44.534  1.00  0.00           N  
ATOM    360  CE2 TRP    51      26.042 140.484  45.420  1.00  0.00           C  
ATOM    361  CE3 TRP    51      23.833 139.506  45.579  1.00  0.00           C  
ATOM    362  CZ2 TRP    51      26.419 139.963  46.660  1.00  0.00           C  
ATOM    363  CZ3 TRP    51      24.207 138.987  46.818  1.00  0.00           C  
ATOM    364  CH2 TRP    51      25.489 139.223  47.344  1.00  0.00           C  
ATOM    365  N   VAL    52      22.032 139.161  39.998  1.00  0.00           N  
ATOM    366  CA  VAL    52      20.928 139.291  39.064  1.00  0.00           C  
ATOM    367  C   VAL    52      19.699 139.433  39.927  1.00  0.00           C  
ATOM    368  O   VAL    52      19.302 138.492  40.608  1.00  0.00           O  
ATOM    369  CB  VAL    52      20.768 138.059  38.152  1.00  0.00           C  
ATOM    370  CG1 VAL    52      19.576 138.157  37.197  1.00  0.00           C  
ATOM    371  CG2 VAL    52      21.980 137.802  37.253  1.00  0.00           C  
ATOM    372  N   GLN    53      19.109 140.619  39.919  1.00  0.00           N  
ATOM    373  CA  GLN    53      17.997 140.899  40.812  1.00  0.00           C  
ATOM    374  C   GLN    53      16.660 140.578  40.169  1.00  0.00           C  
ATOM    375  O   GLN    53      16.588 140.257  38.977  1.00  0.00           O  
ATOM    376  CB  GLN    53      18.037 142.363  41.259  1.00  0.00           C  
ATOM    377  CG  GLN    53      19.321 142.740  42.000  1.00  0.00           C  
ATOM    378  CD  GLN    53      19.397 141.900  43.266  1.00  0.00           C  
ATOM    379  OE1 GLN    53      18.483 141.909  44.088  1.00  0.00           O  
ATOM    380  NE2 GLN    53      20.493 141.128  43.493  1.00  0.00           N  
ATOM    381  N   ASP    54      15.604 140.679  40.969  1.00  0.00           N  
ATOM    382  CA  ASP    54      14.245 140.453  40.496  1.00  0.00           C  
ATOM    383  C   ASP    54      13.974 141.186  39.171  1.00  0.00           C  
ATOM    384  O   ASP    54      14.118 142.409  39.067  1.00  0.00           O  
ATOM    385  CB  ASP    54      13.242 140.872  41.575  1.00  0.00           C  
ATOM    386  CG  ASP    54      11.850 140.479  41.101  1.00  0.00           C  
ATOM    387  OD1 ASP    54      11.728 140.035  39.929  1.00  0.00           O  
ATOM    388  OD2 ASP    54      10.891 140.620  41.906  1.00  0.00           O  
ATOM    389  N   GLY    55      13.609 140.427  38.151  1.00  0.00           N  
ATOM    390  CA  GLY    55      13.319 141.004  36.851  1.00  0.00           C  
ATOM    391  C   GLY    55      14.548 141.193  35.978  1.00  0.00           C  
ATOM    392  O   GLY    55      14.431 141.549  34.808  1.00  0.00           O  
ATOM    393  N   GLY    56      15.732 140.964  36.544  1.00  0.00           N  
ATOM    394  CA  GLY    56      16.962 141.114  35.792  1.00  0.00           C  
ATOM    395  C   GLY    56      17.379 139.832  35.101  1.00  0.00           C  
ATOM    396  O   GLY    56      16.909 138.746  35.445  1.00  0.00           O  
ATOM    397  N   THR    57      18.273 139.960  34.130  1.00  0.00           N  
ATOM    398  CA  THR    57      18.715 138.826  33.343  1.00  0.00           C  
ATOM    399  C   THR    57      20.216 138.862  33.149  1.00  0.00           C  
ATOM    400  O   THR    57      20.753 139.880  32.716  1.00  0.00           O  
ATOM    401  CB  THR    57      18.080 138.845  31.949  1.00  0.00           C  
ATOM    402  OG1 THR    57      16.658 138.883  32.076  1.00  0.00           O  
ATOM    403  CG2 THR    57      18.479 137.610  31.158  1.00  0.00           C  
ATOM    404  N   ALA    58      20.879 137.749  33.466  1.00  0.00           N  
ATOM    405  CA  ALA    58      22.294 137.580  33.182  1.00  0.00           C  
ATOM    406  C   ALA    58      22.505 136.558  32.071  1.00  0.00           C  
ATOM    407  O   ALA    58      22.121 135.396  32.208  1.00  0.00           O  
ATOM    408  CB  ALA    58      23.039 137.150  34.441  1.00  0.00           C  
ATOM    409  N   ASN    59      23.101 136.996  30.964  1.00  0.00           N  
ATOM    410  CA  ASN    59      23.327 136.129  29.809  1.00  0.00           C  
ATOM    411  C   ASN    59      24.799 135.940  29.557  1.00  0.00           C  
ATOM    412  O   ASN    59      25.564 136.909  29.609  1.00  0.00           O  
ATOM    413  CB  ASN    59      22.755 136.743  28.536  1.00  0.00           C  
ATOM    414  CG  ASN    59      21.247 136.864  28.708  1.00  0.00           C  
ATOM    415  OD1 ASN    59      20.537 135.863  28.785  1.00  0.00           O  
ATOM    416  ND2 ASN    59      20.678 138.096  28.779  1.00  0.00           N  
ATOM    417  N   ASN    60      25.184 134.707  29.231  1.00  0.00           N  
ATOM    418  CA  ASN    60      26.558 134.420  28.826  1.00  0.00           C  
ATOM    419  C   ASN    60      27.584 134.902  29.829  1.00  0.00           C  
ATOM    420  O   ASN    60      28.657 135.348  29.464  1.00  0.00           O  
ATOM    421  CB  ASN    60      26.861 135.012  27.447  1.00  0.00           C  
ATOM    422  CG  ASN    60      25.826 134.609  26.415  1.00  0.00           C  
ATOM    423  OD1 ASN    60      25.676 133.433  26.099  1.00  0.00           O  
ATOM    424  ND2 ASN    60      25.092 135.578  25.908  1.00  0.00           N  
ATOM    425  N   THR    61      27.235 134.819  31.100  1.00  0.00           N  
ATOM    426  CA  THR    61      28.182 135.107  32.151  1.00  0.00           C  
ATOM    427  C   THR    61      29.195 133.969  32.231  1.00  0.00           C  
ATOM    428  O   THR    61      28.826 132.796  32.180  1.00  0.00           O  
ATOM    429  CB  THR    61      27.450 135.245  33.487  1.00  0.00           C  
ATOM    430  OG1 THR    61      26.541 136.352  33.408  1.00  0.00           O  
ATOM    431  CG2 THR    61      28.435 135.472  34.616  1.00  0.00           C  
ATOM    432  N   THR    62      30.472 134.317  32.323  1.00  0.00           N  
ATOM    433  CA  THR    62      31.497 133.336  32.635  1.00  0.00           C  
ATOM    434  C   THR    62      31.937 133.572  34.070  1.00  0.00           C  
ATOM    435  O   THR    62      32.322 134.681  34.429  1.00  0.00           O  
ATOM    436  CB  THR    62      32.718 133.448  31.702  1.00  0.00           C  
ATOM    437  OG1 THR    62      32.330 133.113  30.367  1.00  0.00           O  
ATOM    438  CG2 THR    62      33.828 132.489  32.146  1.00  0.00           C  
ATOM    439  N   ILE    63      31.846 132.535  34.896  1.00  0.00           N  
ATOM    440  CA  ILE    63      32.225 132.651  36.294  1.00  0.00           C  
ATOM    441  C   ILE    63      33.490 131.847  36.512  1.00  0.00           C  
ATOM    442  O   ILE    63      33.505 130.639  36.301  1.00  0.00           O  
ATOM    443  CB  ILE    63      31.116 132.182  37.252  1.00  0.00           C  
ATOM    444  CG1 ILE    63      29.812 132.987  37.122  1.00  0.00           C  
ATOM    445  CG2 ILE    63      31.505 132.284  38.737  1.00  0.00           C  
ATOM    446  CD1 ILE    63      28.646 132.390  37.912  1.00  0.00           C  
ATOM    447  N   SER    64      34.552 132.532  36.921  1.00  0.00           N  
ATOM    448  CA  SER    64      35.862 131.911  37.092  1.00  0.00           C  
ATOM    449  C   SER    64      36.125 131.593  38.569  1.00  0.00           C  
ATOM    450  O   SER    64      35.239 131.754  39.414  1.00  0.00           O  
ATOM    451  CB  SER    64      36.978 132.816  36.522  1.00  0.00           C  
ATOM    452  OG  SER    64      37.088 134.001  37.298  1.00  0.00           O  
ATOM    453  N   SER    65      37.350 131.163  38.863  1.00  0.00           N  
ATOM    454  CA  SER    65      37.740 130.594  40.154  1.00  0.00           C  
ATOM    455  C   SER    65      37.243 131.296  41.428  1.00  0.00           C  
ATOM    456  O   SER    65      36.746 130.642  42.366  1.00  0.00           O  
ATOM    457  CB  SER    65      39.256 130.424  40.203  1.00  0.00           C  
ATOM    458  OG  SER    65      39.891 131.693  40.159  1.00  0.00           O  
ATOM    459  N   GLY    66      37.391 132.612  41.485  1.00  0.00           N  
ATOM    460  CA  GLY    66      36.926 133.355  42.652  1.00  0.00           C  
ATOM    461  C   GLY    66      35.586 134.043  42.407  1.00  0.00           C  
ATOM    462  O   GLY    66      35.161 134.888  43.192  1.00  0.00           O  
ATOM    463  N   GLY    67      34.935 133.687  41.304  1.00  0.00           N  
ATOM    464  CA  GLY    67      33.734 134.370  40.887  1.00  0.00           C  
ATOM    465  C   GLY    67      32.518 133.848  41.600  1.00  0.00           C  
ATOM    466  O   GLY    67      32.428 132.658  41.889  1.00  0.00           O  
ATOM    467  N   LEU    68      31.587 134.748  41.896  1.00  0.00           N  
ATOM    468  CA  LEU    68      30.267 134.355  42.367  1.00  0.00           C  
ATOM    469  C   LEU    68      29.186 135.086  41.566  1.00  0.00           C  
ATOM    470  O   LEU    68      29.219 136.310  41.443  1.00  0.00           O  
ATOM    471  CB  LEU    68      30.111 134.651  43.863  1.00  0.00           C  
ATOM    472  CG  LEU    68      28.720 134.323  44.408  1.00  0.00           C  
ATOM    473  CD1 LEU    68      28.365 132.836  44.417  1.00  0.00           C  
ATOM    474  CD2 LEU    68      28.475 134.754  45.853  1.00  0.00           C  
ATOM    475  N   GLN    69      28.242 134.330  41.007  1.00  0.00           N  
ATOM    476  CA  GLN    69      27.025 134.912  40.448  1.00  0.00           C  
ATOM    477  C   GLN    69      25.857 134.609  41.383  1.00  0.00           C  
ATOM    478  O   GLN    69      25.621 133.454  41.745  1.00  0.00           O  
ATOM    479  CB  GLN    69      26.735 134.375  39.044  1.00  0.00           C  
ATOM    480  CG  GLN    69      25.529 135.049  38.348  1.00  0.00           C  
ATOM    481  CD  GLN    69      25.101 134.328  37.071  1.00  0.00           C  
ATOM    482  OE1 GLN    69      24.948 133.108  37.067  1.00  0.00           O  
ATOM    483  NE2 GLN    69      24.909 135.081  35.984  1.00  0.00           N  
ATOM    484  N   PHE    70      25.130 135.644  41.784  1.00  0.00           N  
ATOM    485  CA  PHE    70      24.006 135.448  42.687  1.00  0.00           C  
ATOM    486  C   PHE    70      22.716 135.755  41.957  1.00  0.00           C  
ATOM    487  O   PHE    70      22.436 136.902  41.611  1.00  0.00           O  
ATOM    488  CB  PHE    70      24.099 136.310  43.959  1.00  0.00           C  
ATOM    489  CG  PHE    70      22.941 135.953  44.827  1.00  0.00           C  
ATOM    490  CD1 PHE    70      22.930 134.784  45.619  1.00  0.00           C  
ATOM    491  CD2 PHE    70      21.815 136.796  44.873  1.00  0.00           C  
ATOM    492  CE1 PHE    70      21.819 134.453  46.448  1.00  0.00           C  
ATOM    493  CE2 PHE    70      20.688 136.488  45.695  1.00  0.00           C  
ATOM    494  CZ  PHE    70      20.692 135.309  46.485  1.00  0.00           C  
ATOM    495  N   VAL    71      21.942 134.708  41.704  1.00  0.00           N  
ATOM    496  CA  VAL    71      20.707 134.868  40.973  1.00  0.00           C  
ATOM    497  C   VAL    71      19.601 134.867  41.984  1.00  0.00           C  
ATOM    498  O   VAL    71      19.278 133.833  42.575  1.00  0.00           O  
ATOM    499  CB  VAL    71      20.503 133.752  39.955  1.00  0.00           C  
ATOM    500  CG1 VAL    71      19.170 133.923  39.244  1.00  0.00           C  
ATOM    501  CG2 VAL    71      21.645 133.754  38.964  1.00  0.00           C  
ATOM    502  N   GLY    72      19.034 136.043  42.201  1.00  0.00           N  
ATOM    503  CA  GLY    72      18.043 136.216  43.248  1.00  0.00           C  
ATOM    504  C   GLY    72      16.673 135.794  42.764  1.00  0.00           C  
ATOM    505  O   GLY    72      16.441 135.661  41.557  1.00  0.00           O  
ATOM    506  N   ALA    73      15.768 135.571  43.707  1.00  0.00           N  
ATOM    507  CA  ALA    73      14.403 135.238  43.346  1.00  0.00           C  
ATOM    508  C   ALA    73      13.878 136.282  42.358  1.00  0.00           C  
ATOM    509  O   ALA    73      14.083 137.480  42.546  1.00  0.00           O  
ATOM    510  CB  ALA    73      13.541 135.167  44.583  1.00  0.00           C  
ATOM    511  N   GLY    74      13.255 135.815  41.281  1.00  0.00           N  
ATOM    512  CA  GLY    74      12.770 136.687  40.231  1.00  0.00           C  
ATOM    513  C   GLY    74      13.831 136.974  39.184  1.00  0.00           C  
ATOM    514  O   GLY    74      13.546 137.535  38.118  1.00  0.00           O  
ATOM    515  N   GLY    75      15.068 136.595  39.488  1.00  0.00           N  
ATOM    516  CA  GLY    75      16.156 136.777  38.546  1.00  0.00           C  
ATOM    517  C   GLY    75      16.315 135.599  37.596  1.00  0.00           C  
ATOM    518  O   GLY    75      15.879 134.489  37.885  1.00  0.00           O  
ATOM    519  N   LYS    76      16.963 135.844  36.466  1.00  0.00           N  
ATOM    520  CA  LYS    76      17.129 134.827  35.448  1.00  0.00           C  
ATOM    521  C   LYS    76      18.563 134.823  34.963  1.00  0.00           C  
ATOM    522  O   LYS    76      19.125 135.881  34.683  1.00  0.00           O  
ATOM    523  CB  LYS    76      16.204 135.116  34.258  1.00  0.00           C  
ATOM    524  CG  LYS    76      16.227 134.024  33.187  1.00  0.00           C  
ATOM    525  CD  LYS    76      15.252 134.275  32.035  1.00  0.00           C  
ATOM    526  CE  LYS    76      15.271 133.179  30.967  1.00  0.00           C  
ATOM    527  NZ  LYS    76      14.249 133.461  29.934  1.00  0.00           N  
ATOM    528  N   ALA    77      19.151 133.637  34.857  1.00  0.00           N  
ATOM    529  CA  ALA    77      20.494 133.489  34.294  1.00  0.00           C  
ATOM    530  C   ALA    77      20.429 132.501  33.157  1.00  0.00           C  
ATOM    531  O   ALA    77      19.755 131.486  33.253  1.00  0.00           O  
ATOM    532  CB  ALA    77      21.478 133.010  35.340  1.00  0.00           C  
ATOM    533  N   THR    78      21.133 132.805  32.080  1.00  0.00           N  
ATOM    534  CA  THR    78      21.050 132.023  30.868  1.00  0.00           C  
ATOM    535  C   THR    78      22.445 131.844  30.250  1.00  0.00           C  
ATOM    536  O   THR    78      23.193 132.807  30.137  1.00  0.00           O  
ATOM    537  CB  THR    78      20.117 132.744  29.886  1.00  0.00           C  
ATOM    538  OG1 THR    78      18.833 132.912  30.468  1.00  0.00           O  
ATOM    539  CG2 THR    78      19.989 131.910  28.601  1.00  0.00           C  
ATOM    540  N   ASP    79      22.774 130.615  29.851  1.00  0.00           N  
ATOM    541  CA  ASP    79      24.051 130.286  29.203  1.00  0.00           C  
ATOM    542  C   ASP    79      25.228 130.657  30.085  1.00  0.00           C  
ATOM    543  O   ASP    79      26.184 131.297  29.638  1.00  0.00           O  
ATOM    544  CB  ASP    79      24.206 130.970  27.837  1.00  0.00           C  
ATOM    545  CG  ASP    79      23.146 130.543  26.832  1.00  0.00           C  
ATOM    546  OD1 ASP    79      22.507 129.480  27.033  1.00  0.00           O  
ATOM    547  OD2 ASP    79      22.965 131.275  25.825  1.00  0.00           O  
ATOM    548  N   THR    80      25.146 130.278  31.350  1.00  0.00           N  
ATOM    549  CA  THR    80      26.221 130.566  32.282  1.00  0.00           C  
ATOM    550  C   THR    80      27.259 129.465  32.231  1.00  0.00           C  
ATOM    551  O   THR    80      26.925 128.279  32.316  1.00  0.00           O  
ATOM    552  CB  THR    80      25.695 130.687  33.706  1.00  0.00           C  
ATOM    553  OG1 THR    80      24.468 131.432  33.691  1.00  0.00           O  
ATOM    554  CG2 THR    80      26.722 131.380  34.607  1.00  0.00           C  
ATOM    555  N   ILE    81      28.515 129.866  32.059  1.00  0.00           N  
ATOM    556  CA  ILE    81      29.648 128.965  32.188  1.00  0.00           C  
ATOM    557  C   ILE    81      30.337 129.202  33.539  1.00  0.00           C  
ATOM    558  O   ILE    81      30.759 130.314  33.855  1.00  0.00           O  
ATOM    559  CB  ILE    81      30.657 129.173  31.048  1.00  0.00           C  
ATOM    560  CG1 ILE    81      30.067 128.911  29.651  1.00  0.00           C  
ATOM    561  CG2 ILE    81      31.887 128.255  31.143  1.00  0.00           C  
ATOM    562  CD1 ILE    81      30.993 129.328  28.511  1.00  0.00           C  
ATOM    563  N   ILE    82      30.433 128.149  34.334  1.00  0.00           N  
ATOM    564  CA  ILE    82      31.010 128.236  35.658  1.00  0.00           C  
ATOM    565  C   ILE    82      32.141 127.232  35.764  1.00  0.00           C  
ATOM    566  O   ILE    82      31.909 126.026  35.721  1.00  0.00           O  
ATOM    567  CB  ILE    82      29.966 127.914  36.739  1.00  0.00           C  
ATOM    568  CG1 ILE    82      28.687 128.728  36.501  1.00  0.00           C  
ATOM    569  CG2 ILE    82      30.573 128.128  38.133  1.00  0.00           C  
ATOM    570  CD1 ILE    82      27.540 128.394  37.428  1.00  0.00           C  
ATOM    571  N   ASN    83      33.364 127.729  35.891  1.00  0.00           N  
ATOM    572  CA  ASN    83      34.532 126.856  35.929  1.00  0.00           C  
ATOM    573  C   ASN    83      35.460 127.123  37.107  1.00  0.00           C  
ATOM    574  O   ASN    83      35.306 128.109  37.841  1.00  0.00           O  
ATOM    575  CB  ASN    83      35.314 126.946  34.624  1.00  0.00           C  
ATOM    576  CG  ASN    83      35.765 128.389  34.445  1.00  0.00           C  
ATOM    577  OD1 ASN    83      36.504 128.927  35.267  1.00  0.00           O  
ATOM    578  ND2 ASN    83      35.346 129.092  33.359  1.00  0.00           N  
ATOM    579  N   GLU    84      36.387 126.195  37.296  1.00  0.00           N  
ATOM    580  CA  GLU    84      37.527 126.353  38.195  1.00  0.00           C  
ATOM    581  C   GLU    84      37.155 126.695  39.630  1.00  0.00           C  
ATOM    582  O   GLU    84      37.896 127.401  40.322  1.00  0.00           O  
ATOM    583  CB  GLU    84      38.519 127.359  37.619  1.00  0.00           C  
ATOM    584  CG  GLU    84      39.076 126.952  36.253  1.00  0.00           C  
ATOM    585  CD  GLU    84      40.087 128.006  35.825  1.00  0.00           C  
ATOM    586  OE1 GLU    84      40.288 128.981  36.597  1.00  0.00           O  
ATOM    587  OE2 GLU    84      40.672 127.850  34.719  1.00  0.00           O  
ATOM    588  N   GLY    85      36.016 126.174  40.078  1.00  0.00           N  
ATOM    589  CA  GLY    85      35.602 126.349  41.457  1.00  0.00           C  
ATOM    590  C   GLY    85      34.772 127.595  41.682  1.00  0.00           C  
ATOM    591  O   GLY    85      34.359 127.860  42.810  1.00  0.00           O  
ATOM    592  N   GLY    86      34.517 128.356  40.613  1.00  0.00           N  
ATOM    593  CA  GLY    86      33.549 129.437  40.676  1.00  0.00           C  
ATOM    594  C   GLY    86      32.180 128.897  41.062  1.00  0.00           C  
ATOM    595  O   GLY    86      31.964 127.677  41.089  1.00  0.00           O  
ATOM    596  N   GLY    87      31.242 129.787  41.367  1.00  0.00           N  
ATOM    597  CA  GLY    87      29.949 129.341  41.830  1.00  0.00           C  
ATOM    598  C   GLY    87      28.805 130.253  41.440  1.00  0.00           C  
ATOM    599  O   GLY    87      28.989 131.459  41.270  1.00  0.00           O  
ATOM    600  N   GLN    88      27.618 129.672  41.295  1.00  0.00           N  
ATOM    601  CA  GLN    88      26.399 130.458  41.172  1.00  0.00           C  
ATOM    602  C   GLN    88      25.445 130.074  42.293  1.00  0.00           C  
ATOM    603  O   GLN    88      25.170 128.881  42.498  1.00  0.00           O  
ATOM    604  CB  GLN    88      25.742 130.241  39.808  1.00  0.00           C  
ATOM    605  CG  GLN    88      24.321 130.770  39.686  1.00  0.00           C  
ATOM    606  CD  GLN    88      23.549 130.078  38.570  1.00  0.00           C  
ATOM    607  OE1 GLN    88      22.959 129.014  38.778  1.00  0.00           O  
ATOM    608  NE2 GLN    88      23.565 130.667  37.376  1.00  0.00           N  
ATOM    609  N   SER    89      24.971 131.082  43.031  1.00  0.00           N  
ATOM    610  CA  SER    89      23.993 130.887  44.104  1.00  0.00           C  
ATOM    611  C   SER    89      22.608 131.169  43.553  1.00  0.00           C  
ATOM    612  O   SER    89      22.297 132.307  43.172  1.00  0.00           O  
ATOM    613  CB  SER    89      24.266 131.827  45.288  1.00  0.00           C  
ATOM    614  OG  SER    89      25.481 131.498  45.941  1.00  0.00           O  
ATOM    615  N   LEU    90      21.766 130.145  43.529  1.00  0.00           N  
ATOM    616  CA  LEU    90      20.546 130.221  42.737  1.00  0.00           C  
ATOM    617  C   LEU    90      19.289 130.261  43.588  1.00  0.00           C  
ATOM    618  O   LEU    90      18.897 129.258  44.217  1.00  0.00           O  
ATOM    619  CB  LEU    90      20.504 129.060  41.738  1.00  0.00           C  
ATOM    620  CG  LEU    90      19.339 129.000  40.753  1.00  0.00           C  
ATOM    621  CD1 LEU    90      19.305 130.222  39.841  1.00  0.00           C  
ATOM    622  CD2 LEU    90      19.428 127.704  39.937  1.00  0.00           C  
ATOM    623  N   LYS    91      18.664 131.437  43.626  1.00  0.00           N  
ATOM    624  CA  LYS    91      17.353 131.579  44.251  1.00  0.00           C  
ATOM    625  C   LYS    91      16.305 131.859  43.188  1.00  0.00           C  
ATOM    626  O   LYS    91      15.110 131.782  43.448  1.00  0.00           O  
ATOM    627  CB  LYS    91      17.364 132.657  45.329  1.00  0.00           C  
ATOM    628  CG  LYS    91      18.269 132.323  46.517  1.00  0.00           C  
ATOM    629  CD  LYS    91      18.253 133.387  47.617  1.00  0.00           C  
ATOM    630  CE  LYS    91      19.177 133.065  48.793  1.00  0.00           C  
ATOM    631  NZ  LYS    91      19.131 134.161  49.787  1.00  0.00           N  
ATOM    632  N   GLY    92      16.774 132.171  41.982  1.00  0.00           N  
ATOM    633  CA  GLY    92      15.898 132.415  40.853  1.00  0.00           C  
ATOM    634  C   GLY    92      15.905 131.276  39.852  1.00  0.00           C  
ATOM    635  O   GLY    92      15.841 130.099  40.221  1.00  0.00           O  
ATOM    636  N   LEU    93      15.977 131.633  38.578  1.00  0.00           N  
ATOM    637  CA  LEU    93      15.953 130.671  37.497  1.00  0.00           C  
ATOM    638  C   LEU    93      17.272 130.707  36.756  1.00  0.00           C  
ATOM    639  O   LEU    93      17.761 131.781  36.401  1.00  0.00           O  
ATOM    640  CB  LEU    93      14.834 131.015  36.511  1.00  0.00           C  
ATOM    641  CG  LEU    93      14.761 130.198  35.221  1.00  0.00           C  
ATOM    642  CD1 LEU    93      14.406 128.719  35.520  1.00  0.00           C  
ATOM    643  CD2 LEU    93      13.749 130.813  34.254  1.00  0.00           C  
ATOM    644  N   ALA    94      17.845 129.534  36.518  1.00  0.00           N  
ATOM    645  CA  ALA    94      18.999 129.437  35.633  1.00  0.00           C  
ATOM    646  C   ALA    94      18.714 128.450  34.520  1.00  0.00           C  
ATOM    647  O   ALA    94      18.218 127.343  34.767  1.00  0.00           O  
ATOM    648  CB  ALA    94      20.258 129.036  36.409  1.00  0.00           C  
ATOM    649  N   LEU    95      19.015 128.848  33.290  1.00  0.00           N  
ATOM    650  CA  LEU    95      18.795 127.971  32.150  1.00  0.00           C  
ATOM    651  C   LEU    95      20.085 127.695  31.387  1.00  0.00           C  
ATOM    652  O   LEU    95      20.841 128.609  31.066  1.00  0.00           O  
ATOM    653  CB  LEU    95      17.731 128.538  31.194  1.00  0.00           C  
ATOM    654  CG  LEU    95      16.359 128.719  31.846  1.00  0.00           C  
ATOM    655  CD1 LEU    95      15.310 129.399  30.967  1.00  0.00           C  
ATOM    656  CD2 LEU    95      15.674 127.423  32.278  1.00  0.00           C  
ATOM    657  N   ASN    96      20.325 126.422  31.106  1.00  0.00           N  
ATOM    658  CA  ASN    96      21.488 125.979  30.335  1.00  0.00           C  
ATOM    659  C   ASN    96      22.818 126.431  30.924  1.00  0.00           C  
ATOM    660  O   ASN    96      23.647 127.046  30.263  1.00  0.00           O  
ATOM    661  CB  ASN    96      21.356 126.337  28.850  1.00  0.00           C  
ATOM    662  CG  ASN    96      20.347 125.443  28.129  1.00  0.00           C  
ATOM    663  OD1 ASN    96      19.995 125.675  26.968  1.00  0.00           O  
ATOM    664  ND2 ASN    96      19.873 124.416  28.828  1.00  0.00           N  
ATOM    665  N   THR    97      22.995 126.121  32.195  1.00  0.00           N  
ATOM    666  CA  THR    97      24.249 126.336  32.878  1.00  0.00           C  
ATOM    667  C   THR    97      25.224 125.199  32.532  1.00  0.00           C  
ATOM    668  O   THR    97      24.812 124.059  32.302  1.00  0.00           O  
ATOM    669  CB  THR    97      23.992 126.353  34.367  1.00  0.00           C  
ATOM    670  OG1 THR    97      22.939 127.288  34.644  1.00  0.00           O  
ATOM    671  CG2 THR    97      25.250 126.731  35.130  1.00  0.00           C  
ATOM    672  N   THR    98      26.511 125.513  32.459  1.00  0.00           N  
ATOM    673  CA  THR    98      27.516 124.475  32.315  1.00  0.00           C  
ATOM    674  C   THR    98      28.520 124.570  33.460  1.00  0.00           C  
ATOM    675  O   THR    98      29.049 125.638  33.742  1.00  0.00           O  
ATOM    676  CB  THR    98      28.239 124.573  30.975  1.00  0.00           C  
ATOM    677  OG1 THR    98      27.268 124.657  29.919  1.00  0.00           O  
ATOM    678  CG2 THR    98      29.085 123.356  30.766  1.00  0.00           C  
ATOM    679  N   LEU    99      28.758 123.453  34.135  1.00  0.00           N  
ATOM    680  CA  LEU    99      29.749 123.406  35.195  1.00  0.00           C  
ATOM    681  C   LEU    99      30.921 122.560  34.722  1.00  0.00           C  
ATOM    682  O   LEU    99      30.751 121.387  34.379  1.00  0.00           O  
ATOM    683  CB  LEU    99      29.149 122.793  36.461  1.00  0.00           C  
ATOM    684  CG  LEU    99      27.826 123.359  36.987  1.00  0.00           C  
ATOM    685  CD1 LEU    99      27.400 122.604  38.242  1.00  0.00           C  
ATOM    686  CD2 LEU    99      27.924 124.839  37.271  1.00  0.00           C  
ATOM    687  N   ASN   100      32.101 123.166  34.659  1.00  0.00           N  
ATOM    688  CA  ASN   100      33.320 122.425  34.344  1.00  0.00           C  
ATOM    689  C   ASN   100      34.320 122.640  35.479  1.00  0.00           C  
ATOM    690  O   ASN   100      34.236 123.634  36.207  1.00  0.00           O  
ATOM    691  CB  ASN   100      33.935 122.874  33.008  1.00  0.00           C  
ATOM    692  CG  ASN   100      32.901 122.643  31.913  1.00  0.00           C  
ATOM    693  OD1 ASN   100      32.550 121.506  31.604  1.00  0.00           O  
ATOM    694  ND2 ASN   100      32.361 123.710  31.268  1.00  0.00           N  
ATOM    695  N   GLY   101      35.245 121.699  35.638  1.00  0.00           N  
ATOM    696  CA  GLY   101      36.355 121.832  36.581  1.00  0.00           C  
ATOM    697  C   GLY   101      36.025 122.395  37.952  1.00  0.00           C  
ATOM    698  O   GLY   101      36.596 123.417  38.366  1.00  0.00           O  
ATOM    699  N   GLY   102      35.104 121.723  38.634  1.00  0.00           N  
ATOM    700  CA  GLY   102      34.721 122.049  40.009  1.00  0.00           C  
ATOM    701  C   GLY   102      33.854 123.298  40.124  1.00  0.00           C  
ATOM    702  O   GLY   102      33.651 123.810  41.216  1.00  0.00           O  
ATOM    703  N   GLU   103      33.355 123.787  38.993  1.00  0.00           N  
ATOM    704  CA  GLU   103      32.352 124.836  38.994  1.00  0.00           C  
ATOM    705  C   GLU   103      31.137 124.351  39.762  1.00  0.00           C  
ATOM    706  O   GLU   103      30.772 123.181  39.683  1.00  0.00           O  
ATOM    707  CB  GLU   103      31.967 125.229  37.564  1.00  0.00           C  
ATOM    708  CG  GLU   103      31.147 126.519  37.486  1.00  0.00           C  
ATOM    709  CD  GLU   103      29.710 126.186  37.861  1.00  0.00           C  
ATOM    710  OE1 GLU   103      29.208 125.128  37.397  1.00  0.00           O  
ATOM    711  OE2 GLU   103      29.096 126.986  38.616  1.00  0.00           O  
ATOM    712  N   GLN   104      30.521 125.249  40.521  1.00  0.00           N  
ATOM    713  CA  GLN   104      29.438 124.870  41.394  1.00  0.00           C  
ATOM    714  C   GLN   104      28.179 125.669  41.144  1.00  0.00           C  
ATOM    715  O   GLN   104      28.224 126.842  40.762  1.00  0.00           O  
ATOM    716  CB  GLN   104      29.842 125.062  42.857  1.00  0.00           C  
ATOM    717  CG  GLN   104      31.017 124.182  43.285  1.00  0.00           C  
ATOM    718  CD  GLN   104      31.311 124.470  44.751  1.00  0.00           C  
ATOM    719  OE1 GLN   104      30.695 125.344  45.360  1.00  0.00           O  
ATOM    720  NE2 GLN   104      32.268 123.750  45.396  1.00  0.00           N  
ATOM    721  N   TRP   105      27.052 125.016  41.395  1.00  0.00           N  
ATOM    722  CA  TRP   105      25.756 125.655  41.361  1.00  0.00           C  
ATOM    723  C   TRP   105      24.990 125.191  42.579  1.00  0.00           C  
ATOM    724  O   TRP   105      24.742 123.993  42.729  1.00  0.00           O  
ATOM    725  CB  TRP   105      24.998 125.259  40.097  1.00  0.00           C  
ATOM    726  CG  TRP   105      23.690 125.991  39.910  1.00  0.00           C  
ATOM    727  CD1 TRP   105      22.435 125.639  40.313  1.00  0.00           C  
ATOM    728  CD2 TRP   105      23.492 127.248  39.247  1.00  0.00           C  
ATOM    729  NE1 TRP   105      21.501 126.511  39.988  1.00  0.00           N  
ATOM    730  CE2 TRP   105      22.105 127.543  39.316  1.00  0.00           C  
ATOM    731  CE3 TRP   105      24.351 128.161  38.600  1.00  0.00           C  
ATOM    732  CZ2 TRP   105      21.548 128.725  38.755  1.00  0.00           C  
ATOM    733  CZ3 TRP   105      23.800 129.349  38.035  1.00  0.00           C  
ATOM    734  CH2 TRP   105      22.409 129.610  38.121  1.00  0.00           C  
ATOM    735  N   MET   106      24.643 126.133  43.455  1.00  0.00           N  
ATOM    736  CA  MET   106      23.829 125.828  44.617  1.00  0.00           C  
ATOM    737  C   MET   106      22.416 126.289  44.357  1.00  0.00           C  
ATOM    738  O   MET   106      22.155 127.490  44.240  1.00  0.00           O  
ATOM    739  CB  MET   106      24.368 126.511  45.878  1.00  0.00           C  
ATOM    740  CG  MET   106      25.768 126.039  46.277  1.00  0.00           C  
ATOM    741  SD  MET   106      25.878 124.271  46.687  1.00  0.00           S  
ATOM    742  CE  MET   106      24.889 124.399  48.206  1.00  0.00           C  
ATOM    743  N   HIS   107      21.502 125.329  44.261  1.00  0.00           N  
ATOM    744  CA  HIS   107      20.098 125.624  44.018  1.00  0.00           C  
ATOM    745  C   HIS   107      19.369 125.720  45.346  1.00  0.00           C  
ATOM    746  O   HIS   107      19.097 124.694  45.981  1.00  0.00           O  
ATOM    747  CB  HIS   107      19.428 124.520  43.186  1.00  0.00           C  
ATOM    748  CG  HIS   107      19.986 124.411  41.798  1.00  0.00           C  
ATOM    749  ND1 HIS   107      21.137 123.719  41.481  1.00  0.00           N  
ATOM    750  CD2 HIS   107      19.543 124.915  40.622  1.00  0.00           C  
ATOM    751  CE1 HIS   107      21.379 123.791  40.208  1.00  0.00           C  
ATOM    752  NE2 HIS   107      20.426 124.515  39.650  1.00  0.00           N  
ATOM    753  N   GLU   108      19.054 126.941  45.765  1.00  0.00           N  
ATOM    754  CA  GLU   108      18.354 127.161  47.025  1.00  0.00           C  
ATOM    755  C   GLU   108      16.846 127.239  46.811  1.00  0.00           C  
ATOM    756  O   GLU   108      16.333 126.814  45.776  1.00  0.00           O  
ATOM    757  CB  GLU   108      18.856 128.439  47.701  1.00  0.00           C  
ATOM    758  CG  GLU   108      20.340 128.426  48.027  1.00  0.00           C  
ATOM    759  CD  GLU   108      20.646 127.701  49.323  1.00  0.00           C  
ATOM    760  OE1 GLU   108      19.692 127.278  50.009  1.00  0.00           O  
ATOM    761  OE2 GLU   108      21.841 127.553  49.656  1.00  0.00           O  
ATOM    762  N   GLY   109      16.141 127.785  47.796  1.00  0.00           N  
ATOM    763  CA  GLY   109      14.698 127.919  47.718  1.00  0.00           C  
ATOM    764  C   GLY   109      14.267 128.973  46.717  1.00  0.00           C  
ATOM    765  O   GLY   109      15.040 129.871  46.381  1.00  0.00           O  
ATOM    766  N   ALA   110      13.028 128.855  46.244  1.00  0.00           N  
ATOM    767  CA  ALA   110      12.460 129.788  45.272  1.00  0.00           C  
ATOM    768  C   ALA   110      13.385 130.021  44.081  1.00  0.00           C  
ATOM    769  O   ALA   110      13.655 131.162  43.705  1.00  0.00           O  
ATOM    770  CB  ALA   110      12.102 131.109  45.941  1.00  0.00           C  
ATOM    771  N   ILE   111      13.867 128.931  43.492  1.00  0.00           N  
ATOM    772  CA  ILE   111      14.762 129.012  42.343  1.00  0.00           C  
ATOM    773  C   ILE   111      15.154 127.571  42.032  1.00  0.00           C  
ATOM    774  O   ILE   111      15.237 126.733  42.930  1.00  0.00           O  
ATOM    775  CB  ILE   111      15.900 130.021  42.584  1.00  0.00           C  
ATOM    776  CG1 ILE   111      16.735 130.197  41.314  1.00  0.00           C  
ATOM    777  CG2 ILE   111      16.775 129.571  43.745  1.00  0.00           C  
ATOM    778  CD1 ILE   111      17.671 131.385  41.359  1.00  0.00           C  
ATOM    779  N   ALA   112      15.394 127.290  40.755  1.00  0.00           N  
ATOM    780  CA  ALA   112      15.776 125.951  40.325  1.00  0.00           C  
ATOM    781  C   ALA   112      16.713 126.116  39.133  1.00  0.00           C  
ATOM    782  O   ALA   112      16.937 127.229  38.657  1.00  0.00           O  
ATOM    783  CB  ALA   112      14.642 124.997  39.982  1.00  0.00           C  
ATOM    784  N   THR   113      17.257 125.001  38.657  1.00  0.00           N  
ATOM    785  CA  THR   113      18.171 125.019  37.520  1.00  0.00           C  
ATOM    786  C   THR   113      17.686 124.096  36.408  1.00  0.00           C  
ATOM    787  O   THR   113      17.527 122.892  36.612  1.00  0.00           O  
ATOM    788  CB  THR   113      19.595 124.604  37.935  1.00  0.00           C  
ATOM    789  OG1 THR   113      20.096 125.520  38.916  1.00  0.00           O  
ATOM    790  CG2 THR   113      20.522 124.603  36.729  1.00  0.00           C  
ATOM    791  N   GLY   114      17.453 124.667  35.231  1.00  0.00           N  
ATOM    792  CA  GLY   114      16.988 123.900  34.089  1.00  0.00           C  
ATOM    793  C   GLY   114      18.130 123.658  33.102  1.00  0.00           C  
ATOM    794  O   GLY   114      18.804 124.597  32.677  1.00  0.00           O  
ATOM    795  N   THR   115      18.357 122.400  32.738  1.00  0.00           N  
ATOM    796  CA  THR   115      19.391 122.086  31.759  1.00  0.00           C  
ATOM    797  C   THR   115      20.851 122.332  32.151  1.00  0.00           C  
ATOM    798  O   THR   115      21.677 122.675  31.300  1.00  0.00           O  
ATOM    799  CB  THR   115      19.117 122.876  30.465  1.00  0.00           C  
ATOM    800  OG1 THR   115      17.798 122.617  30.006  1.00  0.00           O  
ATOM    801  CG2 THR   115      20.125 122.450  29.385  1.00  0.00           C  
ATOM    802  N   VAL   116      21.193 122.143  33.425  1.00  0.00           N  
ATOM    803  CA  VAL   116      22.593 122.206  33.835  1.00  0.00           C  
ATOM    804  C   VAL   116      23.341 120.971  33.325  1.00  0.00           C  
ATOM    805  O   VAL   116      22.875 119.837  33.472  1.00  0.00           O  
ATOM    806  CB  VAL   116      22.756 122.296  35.378  1.00  0.00           C  
ATOM    807  CG1 VAL   116      24.214 122.251  35.841  1.00  0.00           C  
ATOM    808  CG2 VAL   116      22.185 123.582  35.978  1.00  0.00           C  
ATOM    809  N   ILE   117      24.494 121.185  32.708  1.00  0.00           N  
ATOM    810  CA  ILE   117      25.360 120.070  32.354  1.00  0.00           C  
ATOM    811  C   ILE   117      26.531 120.094  33.325  1.00  0.00           C  
ATOM    812  O   ILE   117      27.179 121.127  33.511  1.00  0.00           O  
ATOM    813  CB  ILE   117      25.856 120.149  30.906  1.00  0.00           C  
ATOM    814  CG1 ILE   117      24.679 120.033  29.940  1.00  0.00           C  
ATOM    815  CG2 ILE   117      26.841 119.026  30.604  1.00  0.00           C  
ATOM    816  CD1 ILE   117      25.108 119.727  28.541  1.00  0.00           C  
ATOM    817  N   ASN   118      26.766 118.969  33.983  1.00  0.00           N  
ATOM    818  CA  ASN   118      27.810 118.889  34.980  1.00  0.00           C  
ATOM    819  C   ASN   118      28.973 118.077  34.432  1.00  0.00           C  
ATOM    820  O   ASN   118      28.894 116.849  34.330  1.00  0.00           O  
ATOM    821  CB  ASN   118      27.308 118.233  36.261  1.00  0.00           C  
ATOM    822  CG  ASN   118      28.437 118.266  37.281  1.00  0.00           C  
ATOM    823  OD1 ASN   118      29.607 118.401  36.926  1.00  0.00           O  
ATOM    824  ND2 ASN   118      28.149 118.144  38.603  1.00  0.00           N  
ATOM    825  N   ASP   119      30.047 118.770  34.071  1.00  0.00           N  
ATOM    826  CA  ASP   119      31.224 118.111  33.519  1.00  0.00           C  
ATOM    827  C   ASP   119      32.345 118.072  34.531  1.00  0.00           C  
ATOM    828  O   ASP   119      32.338 118.842  35.490  1.00  0.00           O  
ATOM    829  CB  ASP   119      31.699 118.846  32.264  1.00  0.00           C  
ATOM    830  CG  ASP   119      30.615 118.715  31.204  1.00  0.00           C  
ATOM    831  OD1 ASP   119      30.128 117.573  30.993  1.00  0.00           O  
ATOM    832  OD2 ASP   119      30.259 119.757  30.589  1.00  0.00           O  
ATOM    833  N   LYS   120      33.288 117.158  34.310  1.00  0.00           N  
ATOM    834  CA  LYS   120      34.605 117.175  34.954  1.00  0.00           C  
ATOM    835  C   LYS   120      34.690 117.781  36.359  1.00  0.00           C  
ATOM    836  O   LYS   120      35.236 118.867  36.535  1.00  0.00           O  
ATOM    837  CB  LYS   120      35.605 117.898  34.042  1.00  0.00           C  
ATOM    838  CG  LYS   120      35.887 117.154  32.736  1.00  0.00           C  
ATOM    839  CD  LYS   120      36.931 117.840  31.852  1.00  0.00           C  
ATOM    840  CE  LYS   120      37.190 117.113  30.531  1.00  0.00           C  
ATOM    841  NZ  LYS   120      38.226 117.829  29.754  1.00  0.00           N  
ATOM    842  N   GLY   121      34.121 117.085  37.343  1.00  0.00           N  
ATOM    843  CA  GLY   121      34.192 117.495  38.748  1.00  0.00           C  
ATOM    844  C   GLY   121      33.339 118.706  39.124  1.00  0.00           C  
ATOM    845  O   GLY   121      33.400 119.182  40.261  1.00  0.00           O  
ATOM    846  N   TRP   122      32.527 119.185  38.189  1.00  0.00           N  
ATOM    847  CA  TRP   122      31.484 120.130  38.528  1.00  0.00           C  
ATOM    848  C   TRP   122      30.579 119.554  39.609  1.00  0.00           C  
ATOM    849  O   TRP   122      30.558 118.346  39.867  1.00  0.00           O  
ATOM    850  CB  TRP   122      30.659 120.494  37.286  1.00  0.00           C  
ATOM    851  CG  TRP   122      29.608 121.549  37.534  1.00  0.00           C  
ATOM    852  CD1 TRP   122      28.258 121.411  37.673  1.00  0.00           C  
ATOM    853  CD2 TRP   122      29.820 122.960  37.678  1.00  0.00           C  
ATOM    854  NE1 TRP   122      27.621 122.546  37.882  1.00  0.00           N  
ATOM    855  CE2 TRP   122      28.549 123.554  37.896  1.00  0.00           C  
ATOM    856  CE3 TRP   122      30.962 123.789  37.647  1.00  0.00           C  
ATOM    857  CZ2 TRP   122      28.383 124.954  38.083  1.00  0.00           C  
ATOM    858  CZ3 TRP   122      30.803 125.195  37.833  1.00  0.00           C  
ATOM    859  CH2 TRP   122      29.518 125.753  38.048  1.00  0.00           C  
ATOM    860  N   GLN   123      29.841 120.431  40.279  1.00  0.00           N  
ATOM    861  CA  GLN   123      28.983 120.002  41.379  1.00  0.00           C  
ATOM    862  C   GLN   123      27.516 119.765  41.033  1.00  0.00           C  
ATOM    863  O   GLN   123      26.979 118.690  41.299  1.00  0.00           O  
ATOM    864  CB  GLN   123      29.082 120.993  42.543  1.00  0.00           C  
ATOM    865  CG  GLN   123      29.125 120.338  43.914  1.00  0.00           C  
ATOM    866  CD  GLN   123      28.829 121.314  45.035  1.00  0.00           C  
ATOM    867  OE1 GLN   123      29.334 122.437  45.046  1.00  0.00           O  
ATOM    868  NE2 GLN   123      28.006 120.890  45.987  1.00  0.00           N  
ATOM    869  N   VAL   124      26.868 120.763  40.443  1.00  0.00           N  
ATOM    870  CA  VAL   124      25.450 120.640  40.126  1.00  0.00           C  
ATOM    871  C   VAL   124      25.095 120.449  38.653  1.00  0.00           C  
ATOM    872  O   VAL   124      24.672 121.394  37.988  1.00  0.00           O  
ATOM    873  CB  VAL   124      24.655 121.847  40.665  1.00  0.00           C  
ATOM    874  CG1 VAL   124      23.170 121.524  40.713  1.00  0.00           C  
ATOM    875  CG2 VAL   124      25.166 122.246  42.041  1.00  0.00           C  
ATOM    876  N   VAL   125      25.323 119.264  38.085  1.00  0.00           N  
ATOM    877  CA  VAL   125      25.115 119.120  36.629  1.00  0.00           C  
ATOM    878  C   VAL   125      24.374 117.888  36.064  1.00  0.00           C  
ATOM    879  O   VAL   125      24.163 116.895  36.761  1.00  0.00           O  
ATOM    880  CB  VAL   125      26.479 119.293  35.906  1.00  0.00           C  
ATOM    881  CG1 VAL   125      26.365 119.036  34.409  1.00  0.00           C  
ATOM    882  CG2 VAL   125      27.123 120.637  36.223  1.00  0.00           C  
ATOM    883  N   LYS   126      23.992 117.971  34.793  1.00  0.00           N  
ATOM    884  CA  LYS   126      23.284 116.881  34.132  1.00  0.00           C  
ATOM    885  C   LYS   126      24.257 115.839  33.588  1.00  0.00           C  
ATOM    886  O   LYS   126      24.923 116.072  32.579  1.00  0.00           O  
ATOM    887  CB  LYS   126      22.406 117.421  33.001  1.00  0.00           C  
ATOM    888  CG  LYS   126      21.332 118.393  33.461  1.00  0.00           C  
ATOM    889  CD  LYS   126      20.328 117.714  34.379  1.00  0.00           C  
ATOM    890  CE  LYS   126      19.214 118.666  34.780  1.00  0.00           C  
ATOM    891  NZ  LYS   126      18.236 118.021  35.698  1.00  0.00           N  
ATOM    892  N   PRO   127      24.339 114.683  34.262  1.00  0.00           N  
ATOM    893  CA  PRO   127      25.475 114.335  35.117  1.00  0.00           C  
ATOM    894  C   PRO   127      26.559 113.580  34.353  1.00  0.00           C  
ATOM    895  O   PRO   127      26.413 112.384  34.100  1.00  0.00           O  
ATOM    896  CB  PRO   127      24.840 113.417  36.159  1.00  0.00           C  
ATOM    897  CG  PRO   127      23.724 112.745  35.425  1.00  0.00           C  
ATOM    898  CD  PRO   127      23.289 113.651  34.300  1.00  0.00           C  
ATOM    899  N   GLY   128      27.632 114.276  33.992  1.00  0.00           N  
ATOM    900  CA  GLY   128      28.741 113.656  33.260  1.00  0.00           C  
ATOM    901  C   GLY   128      29.954 113.341  34.134  1.00  0.00           C  
ATOM    902  O   GLY   128      31.019 112.966  33.638  1.00  0.00           O  
ATOM    903  N   ALA   129      29.786 113.430  35.448  1.00  0.00           N  
ATOM    904  CA  ALA   129      30.890 113.128  36.353  1.00  0.00           C  
ATOM    905  C   ALA   129      30.321 112.556  37.648  1.00  0.00           C  
ATOM    906  O   ALA   129      29.220 112.005  37.670  1.00  0.00           O  
ATOM    907  CB  ALA   129      31.644 114.401  36.710  1.00  0.00           C  
ATOM    908  N   VAL   130      31.109 112.681  38.713  1.00  0.00           N  
ATOM    909  CA  VAL   130      30.753 112.232  40.061  1.00  0.00           C  
ATOM    910  C   VAL   130      30.889 110.719  40.290  1.00  0.00           C  
ATOM    911  O   VAL   130      30.623 110.252  41.397  1.00  0.00           O  
ATOM    912  CB  VAL   130      29.371 112.707  40.572  1.00  0.00           C  
ATOM    913  CG1 VAL   130      29.250 112.482  42.071  1.00  0.00           C  
ATOM    914  CG2 VAL   130      29.156 114.175  40.233  1.00  0.00           C  
ATOM    915  N   ALA   131      31.296 109.942  39.287  1.00  0.00           N  
ATOM    916  CA  ALA   131      31.435 108.503  39.547  1.00  0.00           C  
ATOM    917  C   ALA   131      32.829 107.961  39.251  1.00  0.00           C  
ATOM    918  O   ALA   131      33.066 106.758  39.411  1.00  0.00           O  
ATOM    919  CB  ALA   131      30.385 107.694  38.768  1.00  0.00           C  
ATOM    920  N   THR   132      33.739 108.832  38.808  1.00  0.00           N  
ATOM    921  CA  THR   132      35.114 108.412  38.470  1.00  0.00           C  
ATOM    922  C   THR   132      35.851 107.821  39.674  1.00  0.00           C  
ATOM    923  O   THR   132      36.379 106.711  39.605  1.00  0.00           O  
ATOM    924  CB  THR   132      35.942 109.572  37.890  1.00  0.00           C  
ATOM    925  OG1 THR   132      35.352 110.039  36.686  1.00  0.00           O  
ATOM    926  CG2 THR   132      37.371 109.083  37.601  1.00  0.00           C  
ATOM    927  N   ASP   133      31.441 114.983  46.452  1.00  0.00           N  
ATOM    928  CA  ASP   133      32.058 116.290  46.223  1.00  0.00           C  
ATOM    929  C   ASP   133      31.893 116.769  44.776  1.00  0.00           C  
ATOM    930  O   ASP   133      32.254 117.907  44.452  1.00  0.00           O  
ATOM    931  CB  ASP   133      33.542 116.264  46.609  1.00  0.00           C  
ATOM    932  CG  ASP   133      33.632 116.148  48.124  1.00  0.00           C  
ATOM    933  OD1 ASP   133      32.595 116.387  48.798  1.00  0.00           O  
ATOM    934  OD2 ASP   133      34.739 115.817  48.627  1.00  0.00           O  
ATOM    935  N   THR   134      31.355 115.906  43.921  1.00  0.00           N  
ATOM    936  CA  THR   134      31.150 116.246  42.518  1.00  0.00           C  
ATOM    937  C   THR   134      29.723 115.851  42.151  1.00  0.00           C  
ATOM    938  O   THR   134      28.849 115.806  43.017  1.00  0.00           O  
ATOM    939  CB  THR   134      32.079 115.431  41.599  1.00  0.00           C  
ATOM    940  OG1 THR   134      32.191 114.091  42.095  1.00  0.00           O  
ATOM    941  CG2 THR   134      33.461 116.063  41.543  1.00  0.00           C  
ATOM    942  N   VAL   135      29.525 115.535  40.867  1.00  0.00           N  
ATOM    943  CA  VAL   135      28.236 115.136  40.265  1.00  0.00           C  
ATOM    944  C   VAL   135      27.041 116.025  40.637  1.00  0.00           C  
ATOM    945  O   VAL   135      27.096 117.246  40.488  1.00  0.00           O  
ATOM    946  CB  VAL   135      27.848 113.632  40.355  1.00  0.00           C  
ATOM    947  CG1 VAL   135      28.575 112.832  39.285  1.00  0.00           C  
ATOM    948  CG2 VAL   135      28.110 113.049  41.738  1.00  0.00           C  
ATOM    949  N   VAL   136      25.965 115.405  41.110  1.00  0.00           N  
ATOM    950  CA  VAL   136      24.766 116.138  41.498  1.00  0.00           C  
ATOM    951  C   VAL   136      24.189 115.597  42.802  1.00  0.00           C  
ATOM    952  O   VAL   136      23.993 114.391  42.952  1.00  0.00           O  
ATOM    953  CB  VAL   136      23.686 116.073  40.403  1.00  0.00           C  
ATOM    954  CG1 VAL   136      22.331 116.471  40.971  1.00  0.00           C  
ATOM    955  CG2 VAL   136      24.064 116.967  39.232  1.00  0.00           C  
ATOM    956  N   ASN   137      23.920 116.496  43.743  1.00  0.00           N  
ATOM    957  CA  ASN   137      23.365 116.108  45.038  1.00  0.00           C  
ATOM    958  C   ASN   137      21.956 116.625  45.160  1.00  0.00           C  
ATOM    959  O   ASN   137      21.689 117.801  44.897  1.00  0.00           O  
ATOM    960  CB  ASN   137      24.199 116.668  46.183  1.00  0.00           C  
ATOM    961  CG  ASN   137      25.590 116.056  46.095  1.00  0.00           C  
ATOM    962  OD1 ASN   137      25.760 114.846  46.242  1.00  0.00           O  
ATOM    963  ND2 ASN   137      26.661 116.858  45.850  1.00  0.00           N  
ATOM    964  N   THR   138      21.053 115.754  45.585  1.00  0.00           N  
ATOM    965  CA  THR   138      19.655 116.112  45.636  1.00  0.00           C  
ATOM    966  C   THR   138      19.112 116.108  47.057  1.00  0.00           C  
ATOM    967  O   THR   138      18.851 115.051  47.637  1.00  0.00           O  
ATOM    968  CB  THR   138      18.808 115.165  44.772  1.00  0.00           C  
ATOM    969  OG1 THR   138      19.260 115.198  43.426  1.00  0.00           O  
ATOM    970  CG2 THR   138      17.336 115.609  44.826  1.00  0.00           C  
ATOM    971  N   GLY   139      18.871 117.317  47.551  1.00  0.00           N  
ATOM    972  CA  GLY   139      18.269 117.550  48.849  1.00  0.00           C  
ATOM    973  C   GLY   139      16.848 118.072  48.645  1.00  0.00           C  
ATOM    974  O   GLY   139      16.020 118.014  49.554  1.00  0.00           O  
ATOM    975  N   ALA   140      16.571 118.582  47.442  1.00  0.00           N  
ATOM    976  CA  ALA   140      15.259 119.112  47.078  1.00  0.00           C  
ATOM    977  C   ALA   140      14.387 118.364  46.066  1.00  0.00           C  
ATOM    978  O   ALA   140      13.437 117.683  46.450  1.00  0.00           O  
ATOM    979  CB  ALA   140      15.389 120.526  46.534  1.00  0.00           C  
ATOM    980  N   GLU   141      14.706 118.488  44.778  1.00  0.00           N  
ATOM    981  CA  GLU   141      13.931 117.806  43.757  1.00  0.00           C  
ATOM    982  C   GLU   141      14.680 117.872  42.426  1.00  0.00           C  
ATOM    983  O   GLU   141      15.062 118.952  41.956  1.00  0.00           O  
ATOM    984  CB  GLU   141      12.454 118.231  43.548  1.00  0.00           C  
ATOM    985  CG  GLU   141      11.724 117.397  42.494  1.00  0.00           C  
ATOM    986  CD  GLU   141      10.269 117.846  42.464  1.00  0.00           C  
ATOM    987  OE1 GLU   141       9.929 118.799  43.215  1.00  0.00           O  
ATOM    988  OE2 GLU   141       9.479 117.241  41.691  1.00  0.00           O  
ATOM    989  N   GLY   142      14.890 116.708  41.828  1.00  0.00           N  
ATOM    990  CA  GLY   142      15.482 116.635  40.499  1.00  0.00           C  
ATOM    991  C   GLY   142      14.509 115.921  39.564  1.00  0.00           C  
ATOM    992  O   GLY   142      13.989 114.849  39.884  1.00  0.00           O  
ATOM    993  N   GLY   143      14.265 116.524  38.405  1.00  0.00           N  
ATOM    994  CA  GLY   143      13.358 115.955  37.426  1.00  0.00           C  
ATOM    995  C   GLY   143      14.068 115.124  36.377  1.00  0.00           C  
ATOM    996  O   GLY   143      14.984 114.366  36.695  1.00  0.00           O  
ATOM    997  N   PRO   144      13.646 115.262  35.111  1.00  0.00           N  
ATOM    998  CA  PRO   144      14.231 114.525  33.987  1.00  0.00           C  
ATOM    999  C   PRO   144      15.733 114.725  34.165  1.00  0.00           C  
ATOM   1000  O   PRO   144      16.247 115.809  33.890  1.00  0.00           O  
ATOM   1001  CB  PRO   144      13.651 115.240  32.766  1.00  0.00           C  
ATOM   1002  CG  PRO   144      12.347 115.782  33.242  1.00  0.00           C  
ATOM   1003  CD  PRO   144      12.560 116.160  34.681  1.00  0.00           C  
ATOM   1004  N   ASP   145      16.424 113.685  34.621  1.00  0.00           N  
ATOM   1005  CA  ASP   145      17.851 113.754  34.826  1.00  0.00           C  
ATOM   1006  C   ASP   145      18.387 112.656  33.924  1.00  0.00           C  
ATOM   1007  O   ASP   145      17.845 111.551  33.901  1.00  0.00           O  
ATOM   1008  CB  ASP   145      18.296 113.490  36.282  1.00  0.00           C  
ATOM   1009  CG  ASP   145      17.864 114.679  37.129  1.00  0.00           C  
ATOM   1010  OD1 ASP   145      18.163 115.834  36.723  1.00  0.00           O  
ATOM   1011  OD2 ASP   145      17.229 114.448  38.192  1.00  0.00           O  
ATOM   1012  N   ALA   146      19.440 112.960  33.176  1.00  0.00           N  
ATOM   1013  CA  ALA   146      20.221 111.919  32.521  1.00  0.00           C  
ATOM   1014  C   ALA   146      21.571 111.788  33.206  1.00  0.00           C  
ATOM   1015  O   ALA   146      22.306 112.777  33.353  1.00  0.00           O  
ATOM   1016  CB  ALA   146      20.511 112.242  31.047  1.00  0.00           C  
ATOM   1017  N   GLU   147      21.909 110.571  33.616  1.00  0.00           N  
ATOM   1018  CA  GLU   147      23.219 110.303  34.177  1.00  0.00           C  
ATOM   1019  C   GLU   147      24.035 109.484  33.180  1.00  0.00           C  
ATOM   1020  O   GLU   147      23.760 108.308  32.939  1.00  0.00           O  
ATOM   1021  CB  GLU   147      23.121 109.581  35.540  1.00  0.00           C  
ATOM   1022  CG  GLU   147      22.481 110.433  36.637  1.00  0.00           C  
ATOM   1023  CD  GLU   147      22.345 109.570  37.883  1.00  0.00           C  
ATOM   1024  OE1 GLU   147      23.390 109.055  38.364  1.00  0.00           O  
ATOM   1025  OE2 GLU   147      21.194 109.414  38.372  1.00  0.00           O  
ATOM   1026  N   ASN   148      25.033 110.116  32.577  1.00  0.00           N  
ATOM   1027  CA  ASN   148      25.883 109.419  31.618  1.00  0.00           C  
ATOM   1028  C   ASN   148      27.039 108.665  32.273  1.00  0.00           C  
ATOM   1029  O   ASN   148      27.139 108.627  33.499  1.00  0.00           O  
ATOM   1030  CB  ASN   148      26.383 110.395  30.573  1.00  0.00           C  
ATOM   1031  CG  ASN   148      25.277 110.835  29.641  1.00  0.00           C  
ATOM   1032  OD1 ASN   148      24.576 109.998  29.073  1.00  0.00           O  
ATOM   1033  ND2 ASN   148      25.098 112.155  29.492  1.00  0.00           N  
ATOM   1034  N   GLY   149      27.898 108.064  31.457  1.00  0.00           N  
ATOM   1035  CA  GLY   149      29.093 107.398  31.965  1.00  0.00           C  
ATOM   1036  C   GLY   149      29.870 108.365  32.861  1.00  0.00           C  
ATOM   1037  O   GLY   149      30.020 109.549  32.527  1.00  0.00           O  
ATOM   1038  N   ASP   150      30.314 107.861  34.009  1.00  0.00           N  
ATOM   1039  CA  ASP   150      31.035 108.654  35.011  1.00  0.00           C  
ATOM   1040  C   ASP   150      30.183 109.600  35.838  1.00  0.00           C  
ATOM   1041  O   ASP   150      30.700 110.269  36.730  1.00  0.00           O  
ATOM   1042  CB  ASP   150      32.201 109.431  34.389  1.00  0.00           C  
ATOM   1043  CG  ASP   150      33.167 108.424  33.781  1.00  0.00           C  
ATOM   1044  OD1 ASP   150      33.468 107.408  34.463  1.00  0.00           O  
ATOM   1045  OD2 ASP   150      33.615 108.656  32.627  1.00  0.00           O  
ATOM   1046  N   THR   151      28.887 109.665  35.546  1.00  0.00           N  
ATOM   1047  CA  THR   151      28.008 110.557  36.285  1.00  0.00           C  
ATOM   1048  C   THR   151      27.534 109.943  37.589  1.00  0.00           C  
ATOM   1049  O   THR   151      27.309 108.738  37.677  1.00  0.00           O  
ATOM   1050  CB  THR   151      26.783 110.942  35.432  1.00  0.00           C  
ATOM   1051  OG1 THR   151      27.201 111.623  34.259  1.00  0.00           O  
ATOM   1052  CG2 THR   151      25.861 111.859  36.253  1.00  0.00           C  
ATOM   1053  N   GLY   152      27.401 110.773  38.616  1.00  0.00           N  
ATOM   1054  CA  GLY   152      26.849 110.327  39.885  1.00  0.00           C  
ATOM   1055  C   GLY   152      25.777 111.283  40.381  1.00  0.00           C  
ATOM   1056  O   GLY   152      25.959 112.500  40.354  1.00  0.00           O  
ATOM   1057  N   GLN   153      24.655 110.721  40.820  1.00  0.00           N  
ATOM   1058  CA  GLN   153      23.613 111.493  41.486  1.00  0.00           C  
ATOM   1059  C   GLN   153      23.378 110.883  42.869  1.00  0.00           C  
ATOM   1060  O   GLN   153      23.114 109.692  42.996  1.00  0.00           O  
ATOM   1061  CB  GLN   153      22.316 111.496  40.677  1.00  0.00           C  
ATOM   1062  CG  GLN   153      21.183 112.260  41.360  1.00  0.00           C  
ATOM   1063  CD  GLN   153      19.821 111.962  40.743  1.00  0.00           C  
ATOM   1064  OE1 GLN   153      19.281 110.875  40.909  1.00  0.00           O  
ATOM   1065  NE2 GLN   153      19.260 112.935  40.041  1.00  0.00           N  
ATOM   1066  N   PHE   154      23.506 111.699  43.906  1.00  0.00           N  
ATOM   1067  CA  PHE   154      23.240 111.254  45.257  1.00  0.00           C  
ATOM   1068  C   PHE   154      21.945 111.888  45.718  1.00  0.00           C  
ATOM   1069  O   PHE   154      21.798 113.103  45.672  1.00  0.00           O  
ATOM   1070  CB  PHE   154      24.362 111.679  46.214  1.00  0.00           C  
ATOM   1071  CG  PHE   154      25.588 110.924  45.831  1.00  0.00           C  
ATOM   1072  CD1 PHE   154      26.521 111.432  44.901  1.00  0.00           C  
ATOM   1073  CD2 PHE   154      25.842 109.664  46.404  1.00  0.00           C  
ATOM   1074  CE1 PHE   154      27.693 110.704  44.544  1.00  0.00           C  
ATOM   1075  CE2 PHE   154      27.008 108.913  46.063  1.00  0.00           C  
ATOM   1076  CZ  PHE   154      27.937 109.437  45.127  1.00  0.00           C  
ATOM   1077  N   VAL   155      21.034 111.070  46.233  1.00  0.00           N  
ATOM   1078  CA  VAL   155      19.764 111.572  46.742  1.00  0.00           C  
ATOM   1079  C   VAL   155      19.773 111.600  48.271  1.00  0.00           C  
ATOM   1080  O   VAL   155      19.784 110.552  48.916  1.00  0.00           O  
ATOM   1081  CB  VAL   155      18.582 110.713  46.258  1.00  0.00           C  
ATOM   1082  CG1 VAL   155      17.284 111.193  46.890  1.00  0.00           C  
ATOM   1083  CG2 VAL   155      18.488 110.747  44.740  1.00  0.00           C  
ATOM   1084  N   ARG   156      19.769 112.801  48.846  1.00  0.00           N  
ATOM   1085  CA  ARG   156      19.768 112.966  50.301  1.00  0.00           C  
ATOM   1086  C   ARG   156      18.468 112.428  50.892  1.00  0.00           C  
ATOM   1087  O   ARG   156      17.415 112.512  50.257  1.00  0.00           O  
ATOM   1088  CB  ARG   156      19.950 114.438  50.676  1.00  0.00           C  
ATOM   1089  CG  ARG   156      21.294 115.020  50.272  1.00  0.00           C  
ATOM   1090  CD  ARG   156      21.638 116.245  51.103  1.00  0.00           C  
ATOM   1091  NE  ARG   156      23.051 116.598  50.999  1.00  0.00           N  
ATOM   1092  CZ  ARG   156      23.527 117.828  51.157  1.00  0.00           C  
ATOM   1093  NH1 ARG   156      22.702 118.831  51.427  1.00  0.00           N  
ATOM   1094  NH2 ARG   156      24.828 118.057  51.045  1.00  0.00           N  
ATOM   1095  N   GLY   157      18.521 111.898  52.111  1.00  0.00           N  
ATOM   1096  CA  GLY   157      17.296 111.329  52.691  1.00  0.00           C  
ATOM   1097  C   GLY   157      16.053 112.206  52.507  1.00  0.00           C  
ATOM   1098  O   GLY   157      14.936 111.704  52.406  1.00  0.00           O  
ATOM   1099  N   ASN   158      16.252 113.513  52.446  1.00  0.00           N  
ATOM   1100  CA  ASN   158      15.131 114.432  52.257  1.00  0.00           C  
ATOM   1101  C   ASN   158      14.825 114.636  50.778  1.00  0.00           C  
ATOM   1102  O   ASN   158      13.805 115.217  50.426  1.00  0.00           O  
ATOM   1103  CB  ASN   158      15.481 115.792  52.856  1.00  0.00           C  
ATOM   1104  CG  ASN   158      15.514 115.644  54.370  1.00  0.00           C  
ATOM   1105  OD1 ASN   158      14.845 114.782  54.937  1.00  0.00           O  
ATOM   1106  ND2 ASN   158      16.297 116.477  55.107  1.00  0.00           N  
ATOM   1107  N   ALA   159      15.735 114.196  49.918  1.00  0.00           N  
ATOM   1108  CA  ALA   159      15.641 114.503  48.506  1.00  0.00           C  
ATOM   1109  C   ALA   159      14.724 113.587  47.711  1.00  0.00           C  
ATOM   1110  O   ALA   159      14.346 112.491  48.145  1.00  0.00           O  
ATOM   1111  CB  ALA   159      17.037 114.468  47.892  1.00  0.00           C  
ATOM   1112  N   VAL   160      14.357 114.043  46.518  1.00  0.00           N  
ATOM   1113  CA  VAL   160      13.477 113.272  45.647  1.00  0.00           C  
ATOM   1114  C   VAL   160      13.853 113.425  44.177  1.00  0.00           C  
ATOM   1115  O   VAL   160      13.891 114.535  43.646  1.00  0.00           O  
ATOM   1116  CB  VAL   160      12.003 113.680  45.833  1.00  0.00           C  
ATOM   1117  CG1 VAL   160      11.115 112.918  44.862  1.00  0.00           C  
ATOM   1118  CG2 VAL   160      11.564 113.439  47.269  1.00  0.00           C  
ATOM   1119  N   ARG   161      14.129 112.300  43.524  1.00  0.00           N  
ATOM   1120  CA  ARG   161      14.494 112.298  42.113  1.00  0.00           C  
ATOM   1121  C   ARG   161      13.404 111.626  41.287  1.00  0.00           C  
ATOM   1122  O   ARG   161      13.041 110.477  41.540  1.00  0.00           O  
ATOM   1123  CB  ARG   161      15.831 111.584  41.905  1.00  0.00           C  
ATOM   1124  CG  ARG   161      16.432 111.782  40.523  1.00  0.00           C  
ATOM   1125  CD  ARG   161      17.746 111.032  40.379  1.00  0.00           C  
ATOM   1126  NE  ARG   161      17.562 109.586  40.461  1.00  0.00           N  
ATOM   1127  CZ  ARG   161      17.994 108.834  41.468  1.00  0.00           C  
ATOM   1128  NH1 ARG   161      18.638 109.390  42.485  1.00  0.00           N  
ATOM   1129  NH2 ARG   161      17.783 107.525  41.458  1.00  0.00           N  
ATOM   1130  N   THR   162      12.884 112.346  40.298  1.00  0.00           N  
ATOM   1131  CA  THR   162      11.827 111.815  39.444  1.00  0.00           C  
ATOM   1132  C   THR   162      12.261 111.745  37.981  1.00  0.00           C  
ATOM   1133  O   THR   162      12.936 112.647  37.485  1.00  0.00           O  
ATOM   1134  CB  THR   162      10.542 112.659  39.547  1.00  0.00           C  
ATOM   1135  OG1 THR   162      10.276 112.964  40.922  1.00  0.00           O  
ATOM   1136  CG2 THR   162       9.360 111.903  38.962  1.00  0.00           C  
ATOM   1137  N   THR   163      11.868 110.666  37.307  1.00  0.00           N  
ATOM   1138  CA  THR   163      12.187 110.439  35.894  1.00  0.00           C  
ATOM   1139  C   THR   163      13.677 110.562  35.571  1.00  0.00           C  
ATOM   1140  O   THR   163      14.104 111.516  34.920  1.00  0.00           O  
ATOM   1141  CB  THR   163      11.384 111.377  34.969  1.00  0.00           C  
ATOM   1142  OG1 THR   163       9.985 111.246  35.249  1.00  0.00           O  
ATOM   1143  CG2 THR   163      11.640 111.033  33.510  1.00  0.00           C  
ATOM   1144  N   ILE   164      14.458 109.579  36.006  1.00  0.00           N  
ATOM   1145  CA  ILE   164      15.898 109.586  35.765  1.00  0.00           C  
ATOM   1146  C   ILE   164      16.348 108.483  34.807  1.00  0.00           C  
ATOM   1147  O   ILE   164      15.867 107.351  34.873  1.00  0.00           O  
ATOM   1148  CB  ILE   164      16.688 109.456  37.081  1.00  0.00           C  
ATOM   1149  CG1 ILE   164      16.157 110.444  38.122  1.00  0.00           C  
ATOM   1150  CG2 ILE   164      18.173 109.681  36.836  1.00  0.00           C  
ATOM   1151  CD1 ILE   164      16.671 111.855  37.943  1.00  0.00           C  
ATOM   1152  N   ASN   165      17.275 108.830  33.920  1.00  0.00           N  
ATOM   1153  CA  ASN   165      17.823 107.892  32.944  1.00  0.00           C  
ATOM   1154  C   ASN   165      19.293 107.638  33.239  1.00  0.00           C  
ATOM   1155  O   ASN   165      20.092 108.565  33.280  1.00  0.00           O  
ATOM   1156  CB  ASN   165      17.653 108.449  31.530  1.00  0.00           C  
ATOM   1157  CG  ASN   165      16.162 108.601  31.261  1.00  0.00           C  
ATOM   1158  OD1 ASN   165      15.420 107.621  31.237  1.00  0.00           O  
ATOM   1159  ND2 ASN   165      15.644 109.840  31.044  1.00  0.00           N  
ATOM   1160  N   LYS   166      19.662 106.382  33.454  1.00  0.00           N  
ATOM   1161  CA  LYS   166      21.038 106.083  33.842  1.00  0.00           C  
ATOM   1162  C   LYS   166      21.724 105.110  32.883  1.00  0.00           C  
ATOM   1163  O   LYS   166      21.327 103.947  32.770  1.00  0.00           O  
ATOM   1164  CB  LYS   166      21.101 105.529  35.289  1.00  0.00           C  
ATOM   1165  CG  LYS   166      20.630 106.530  36.346  1.00  0.00           C  
ATOM   1166  CD  LYS   166      20.656 105.973  37.771  1.00  0.00           C  
ATOM   1167  CE  LYS   166      19.544 104.962  38.054  1.00  0.00           C  
ATOM   1168  NZ  LYS   166      18.239 105.655  38.142  1.00  0.00           N  
ATOM   1169  N   ASN   167      22.755 105.588  32.189  1.00  0.00           N  
ATOM   1170  CA  ASN   167      23.480 104.748  31.233  1.00  0.00           C  
ATOM   1171  C   ASN   167      24.603 103.961  31.898  1.00  0.00           C  
ATOM   1172  O   ASN   167      24.930 104.178  33.074  1.00  0.00           O  
ATOM   1173  CB  ASN   167      24.051 105.584  30.078  1.00  0.00           C  
ATOM   1174  CG  ASN   167      22.886 106.058  29.220  1.00  0.00           C  
ATOM   1175  OD1 ASN   167      21.849 105.403  29.142  1.00  0.00           O  
ATOM   1176  ND2 ASN   167      22.995 107.224  28.530  1.00  0.00           N  
ATOM   1177  N   GLY   168      25.201 103.042  31.153  1.00  0.00           N  
ATOM   1178  CA  GLY   168      26.291 102.271  31.710  1.00  0.00           C  
ATOM   1179  C   GLY   168      27.113 103.186  32.598  1.00  0.00           C  
ATOM   1180  O   GLY   168      27.004 104.410  32.510  1.00  0.00           O  
ATOM   1181  N   ARG   169      27.917 102.584  33.466  1.00  0.00           N  
ATOM   1182  CA  ARG   169      28.794 103.312  34.384  1.00  0.00           C  
ATOM   1183  C   ARG   169      28.276 104.602  35.039  1.00  0.00           C  
ATOM   1184  O   ARG   169      29.085 105.429  35.461  1.00  0.00           O  
ATOM   1185  CB  ARG   169      29.979 103.938  33.633  1.00  0.00           C  
ATOM   1186  CG  ARG   169      30.915 102.924  32.996  1.00  0.00           C  
ATOM   1187  CD  ARG   169      31.556 103.481  31.735  1.00  0.00           C  
ATOM   1188  NE  ARG   169      32.194 102.437  30.939  1.00  0.00           N  
ATOM   1189  CZ  ARG   169      33.011 102.671  29.917  1.00  0.00           C  
ATOM   1190  NH1 ARG   169      33.293 103.917  29.563  1.00  0.00           N  
ATOM   1191  NH2 ARG   169      33.547 101.659  29.249  1.00  0.00           N  
ATOM   1192  N   GLN   170      26.961 104.798  35.136  1.00  0.00           N  
ATOM   1193  CA  GLN   170      26.496 106.033  35.741  1.00  0.00           C  
ATOM   1194  C   GLN   170      25.823 105.396  36.951  1.00  0.00           C  
ATOM   1195  O   GLN   170      25.363 104.249  36.890  1.00  0.00           O  
ATOM   1196  CB  GLN   170      25.479 106.883  34.972  1.00  0.00           C  
ATOM   1197  CG  GLN   170      24.861 108.002  35.812  1.00  0.00           C  
ATOM   1198  CD  GLN   170      23.938 108.812  34.912  1.00  0.00           C  
ATOM   1199  OE1 GLN   170      23.603 108.391  33.806  1.00  0.00           O  
ATOM   1200  NE2 GLN   170      23.478 110.019  35.337  1.00  0.00           N  
ATOM   1201  N   ILE   171      25.746 106.157  38.040  1.00  0.00           N  
ATOM   1202  CA  ILE   171      25.301 105.661  39.334  1.00  0.00           C  
ATOM   1203  C   ILE   171      24.319 106.649  39.938  1.00  0.00           C  
ATOM   1204  O   ILE   171      24.505 107.860  39.825  1.00  0.00           O  
ATOM   1205  CB  ILE   171      26.478 105.572  40.322  1.00  0.00           C  
ATOM   1206  CG1 ILE   171      27.589 104.609  39.866  1.00  0.00           C  
ATOM   1207  CG2 ILE   171      26.070 105.081  41.721  1.00  0.00           C  
ATOM   1208  CD1 ILE   171      28.853 104.691  40.721  1.00  0.00           C  
ATOM   1209  N   VAL   172      23.307 106.119  40.611  1.00  0.00           N  
ATOM   1210  CA  VAL   172      22.468 106.899  41.502  1.00  0.00           C  
ATOM   1211  C   VAL   172      22.433 106.201  42.864  1.00  0.00           C  
ATOM   1212  O   VAL   172      22.206 104.991  42.954  1.00  0.00           O  
ATOM   1213  CB  VAL   172      21.070 107.005  40.933  1.00  0.00           C  
ATOM   1214  CG1 VAL   172      20.398 105.649  40.708  1.00  0.00           C  
ATOM   1215  CG2 VAL   172      20.106 107.786  41.828  1.00  0.00           C  
ATOM   1216  N   ALA   173      22.697 106.973  43.909  1.00  0.00           N  
ATOM   1217  CA  ALA   173      22.716 106.483  45.265  1.00  0.00           C  
ATOM   1218  C   ALA   173      21.499 107.082  45.923  1.00  0.00           C  
ATOM   1219  O   ALA   173      21.333 108.298  45.920  1.00  0.00           O  
ATOM   1220  CB  ALA   173      23.956 106.994  46.014  1.00  0.00           C  
ATOM   1221  N   ALA   174      20.652 106.237  46.492  1.00  0.00           N  
ATOM   1222  CA  ALA   174      19.382 106.697  47.030  1.00  0.00           C  
ATOM   1223  C   ALA   174      19.302 106.601  48.555  1.00  0.00           C  
ATOM   1224  O   ALA   174      19.150 105.516  49.100  1.00  0.00           O  
ATOM   1225  CB  ALA   174      18.222 105.881  46.443  1.00  0.00           C  
ATOM   1226  N   GLU   175      19.391 107.737  49.240  1.00  0.00           N  
ATOM   1227  CA  GLU   175      19.054 107.785  50.658  1.00  0.00           C  
ATOM   1228  C   GLU   175      17.638 108.296  50.819  1.00  0.00           C  
ATOM   1229  O   GLU   175      16.992 108.029  51.832  1.00  0.00           O  
ATOM   1230  CB  GLU   175      20.004 108.696  51.424  1.00  0.00           C  
ATOM   1231  CG  GLU   175      21.457 108.217  51.405  1.00  0.00           C  
ATOM   1232  CD  GLU   175      22.298 109.235  52.163  1.00  0.00           C  
ATOM   1233  OE1 GLU   175      21.717 110.249  52.633  1.00  0.00           O  
ATOM   1234  OE2 GLU   175      23.532 109.010  52.283  1.00  0.00           O  
ATOM   1235  N   GLY   176      17.164 109.037  49.817  1.00  0.00           N  
ATOM   1236  CA  GLY   176      15.831 109.615  49.855  1.00  0.00           C  
ATOM   1237  C   GLY   176      14.853 108.807  49.027  1.00  0.00           C  
ATOM   1238  O   GLY   176      14.702 107.602  49.248  1.00  0.00           O  
ATOM   1239  N   THR   177      14.205 109.467  48.065  1.00  0.00           N  
ATOM   1240  CA  THR   177      13.285 108.800  47.148  1.00  0.00           C  
ATOM   1241  C   THR   177      13.713 108.899  45.676  1.00  0.00           C  
ATOM   1242  O   THR   177      14.113 109.968  45.195  1.00  0.00           O  
ATOM   1243  CB  THR   177      11.874 109.389  47.283  1.00  0.00           C  
ATOM   1244  OG1 THR   177      11.401 109.221  48.611  1.00  0.00           O  
ATOM   1245  CG2 THR   177      10.925 108.668  46.310  1.00  0.00           C  
ATOM   1246  N   ALA   178      13.602 107.783  44.961  1.00  0.00           N  
ATOM   1247  CA  ALA   178      13.768 107.782  43.512  1.00  0.00           C  
ATOM   1248  C   ALA   178      12.516 107.206  42.847  1.00  0.00           C  
ATOM   1249  O   ALA   178      12.145 106.056  43.096  1.00  0.00           O  
ATOM   1250  CB  ALA   178      15.011 106.985  43.103  1.00  0.00           C  
ATOM   1251  N   ASN   179      11.871 108.021  42.020  1.00  0.00           N  
ATOM   1252  CA  ASN   179      10.674 107.606  41.302  1.00  0.00           C  
ATOM   1253  C   ASN   179      10.963 107.552  39.812  1.00  0.00           C  
ATOM   1254  O   ASN   179      11.518 108.491  39.242  1.00  0.00           O  
ATOM   1255  CB  ASN   179       9.522 108.577  41.568  1.00  0.00           C  
ATOM   1256  CG  ASN   179       9.140 108.462  43.037  1.00  0.00           C  
ATOM   1257  OD1 ASN   179       9.199 107.384  43.624  1.00  0.00           O  
ATOM   1258  ND2 ASN   179       8.727 109.570  43.709  1.00  0.00           N  
ATOM   1259  N   THR   180      10.586 106.441  39.190  1.00  0.00           N  
ATOM   1260  CA  THR   180      10.729 106.266  37.737  1.00  0.00           C  
ATOM   1261  C   THR   180      12.168 106.401  37.246  1.00  0.00           C  
ATOM   1262  O   THR   180      12.569 107.426  36.717  1.00  0.00           O  
ATOM   1263  CB  THR   180       9.815 107.221  36.961  1.00  0.00           C  
ATOM   1264  OG1 THR   180       8.481 107.111  37.435  1.00  0.00           O  
ATOM   1265  CG2 THR   180       9.856 106.863  35.466  1.00  0.00           C  
ATOM   1266  N   THR   181      12.936 105.345  37.426  1.00  0.00           N  
ATOM   1267  CA  THR   181      14.327 105.343  37.059  1.00  0.00           C  
ATOM   1268  C   THR   181      14.532 104.259  36.025  1.00  0.00           C  
ATOM   1269  O   THR   181      14.107 103.113  36.204  1.00  0.00           O  
ATOM   1270  CB  THR   181      15.217 105.078  38.288  1.00  0.00           C  
ATOM   1271  OG1 THR   181      14.903 106.025  39.313  1.00  0.00           O  
ATOM   1272  CG2 THR   181      16.680 105.195  37.932  1.00  0.00           C  
ATOM   1273  N   VAL   182      15.171 104.635  34.929  1.00  0.00           N  
ATOM   1274  CA  VAL   182      15.430 103.714  33.855  1.00  0.00           C  
ATOM   1275  C   VAL   182      16.922 103.397  33.843  1.00  0.00           C  
ATOM   1276  O   VAL   182      17.747 104.262  33.592  1.00  0.00           O  
ATOM   1277  CB  VAL   182      14.978 104.329  32.534  1.00  0.00           C  
ATOM   1278  CG1 VAL   182      15.240 103.432  31.322  1.00  0.00           C  
ATOM   1279  CG2 VAL   182      13.481 104.638  32.486  1.00  0.00           C  
ATOM   1280  N   VAL   183      17.269 102.158  34.148  1.00  0.00           N  
ATOM   1281  CA  VAL   183      18.670 101.780  34.150  1.00  0.00           C  
ATOM   1282  C   VAL   183      19.021 101.224  32.781  1.00  0.00           C  
ATOM   1283  O   VAL   183      18.817 100.036  32.507  1.00  0.00           O  
ATOM   1284  CB  VAL   183      18.961 100.765  35.251  1.00  0.00           C  
ATOM   1285  CG1 VAL   183      20.430 100.344  35.322  1.00  0.00           C  
ATOM   1286  CG2 VAL   183      18.623 101.273  36.655  1.00  0.00           C  
ATOM   1287  N   TYR   184      19.514 102.108  31.915  1.00  0.00           N  
ATOM   1288  CA  TYR   184      19.930 101.738  30.573  1.00  0.00           C  
ATOM   1289  C   TYR   184      21.402 101.308  30.622  1.00  0.00           C  
ATOM   1290  O   TYR   184      22.265 101.920  30.004  1.00  0.00           O  
ATOM   1291  CB  TYR   184      19.726 102.930  29.632  1.00  0.00           C  
ATOM   1292  CG  TYR   184      19.827 102.421  28.235  1.00  0.00           C  
ATOM   1293  CD1 TYR   184      18.766 101.695  27.679  1.00  0.00           C  
ATOM   1294  CD2 TYR   184      20.974 102.658  27.444  1.00  0.00           C  
ATOM   1295  CE1 TYR   184      18.824 101.200  26.362  1.00  0.00           C  
ATOM   1296  CE2 TYR   184      21.048 102.162  26.102  1.00  0.00           C  
ATOM   1297  CZ  TYR   184      19.961 101.433  25.579  1.00  0.00           C  
ATOM   1298  OH  TYR   184      19.990 100.933  24.295  1.00  0.00           O  
ATOM   1299  N   ALA   185      21.680 100.261  31.392  1.00  0.00           N  
ATOM   1300  CA  ALA   185      23.041  99.818  31.637  1.00  0.00           C  
ATOM   1301  C   ALA   185      23.695 100.491  32.838  1.00  0.00           C  
ATOM   1302  O   ALA   185      24.899 100.338  33.083  1.00  0.00           O  
ATOM   1303  CB  ALA   185      23.930 100.215  30.463  1.00  0.00           C  
ATOM   1304  N   GLY   186      22.899 101.246  33.593  1.00  0.00           N  
ATOM   1305  CA  GLY   186      23.420 102.015  34.708  1.00  0.00           C  
ATOM   1306  C   GLY   186      23.068 101.343  36.028  1.00  0.00           C  
ATOM   1307  O   GLY   186      22.398 100.300  36.063  1.00  0.00           O  
ATOM   1308  N   GLY   187      23.518 101.955  37.121  1.00  0.00           N  
ATOM   1309  CA  GLY   187      23.352 101.378  38.452  1.00  0.00           C  
ATOM   1310  C   GLY   187      22.533 102.269  39.359  1.00  0.00           C  
ATOM   1311  O   GLY   187      22.656 103.498  39.317  1.00  0.00           O  
ATOM   1312  N   ASP   188      21.695 101.650  40.179  1.00  0.00           N  
ATOM   1313  CA  ASP   188      21.013 102.365  41.240  1.00  0.00           C  
ATOM   1314  C   ASP   188      21.217 101.630  42.567  1.00  0.00           C  
ATOM   1315  O   ASP   188      20.917 100.432  42.686  1.00  0.00           O  
ATOM   1316  CB  ASP   188      19.529 102.507  40.933  1.00  0.00           C  
ATOM   1317  CG  ASP   188      18.896 103.338  42.039  1.00  0.00           C  
ATOM   1318  OD1 ASP   188      19.601 103.614  43.048  1.00  0.00           O  
ATOM   1319  OD2 ASP   188      17.702 103.709  41.891  1.00  0.00           O  
ATOM   1320  N   GLN   189      21.751 102.353  43.549  1.00  0.00           N  
ATOM   1321  CA  GLN   189      22.009 101.809  44.876  1.00  0.00           C  
ATOM   1322  C   GLN   189      21.059 102.444  45.880  1.00  0.00           C  
ATOM   1323  O   GLN   189      21.099 103.650  46.136  1.00  0.00           O  
ATOM   1324  CB  GLN   189      23.449 102.069  45.315  1.00  0.00           C  
ATOM   1325  CG  GLN   189      23.792 101.458  46.675  1.00  0.00           C  
ATOM   1326  CD  GLN   189      25.266 101.722  46.951  1.00  0.00           C  
ATOM   1327  OE1 GLN   189      25.948 102.381  46.168  1.00  0.00           O  
ATOM   1328  NE2 GLN   189      25.837 101.222  48.079  1.00  0.00           N  
ATOM   1329  N   THR   190      20.197 101.615  46.444  1.00  0.00           N  
ATOM   1330  CA  THR   190      19.231 102.076  47.411  1.00  0.00           C  
ATOM   1331  C   THR   190      19.758 101.734  48.788  1.00  0.00           C  
ATOM   1332  O   THR   190      19.853 100.560  49.164  1.00  0.00           O  
ATOM   1333  CB  THR   190      17.883 101.403  47.198  1.00  0.00           C  
ATOM   1334  OG1 THR   190      17.386 101.706  45.903  1.00  0.00           O  
ATOM   1335  CG2 THR   190      16.888 101.907  48.257  1.00  0.00           C  
ATOM   1336  N   VAL   191      20.126 102.775  49.523  1.00  0.00           N  
ATOM   1337  CA  VAL   191      20.690 102.616  50.846  1.00  0.00           C  
ATOM   1338  C   VAL   191      19.611 102.519  51.917  1.00  0.00           C  
ATOM   1339  O   VAL   191      18.422 102.716  51.648  1.00  0.00           O  
ATOM   1340  CB  VAL   191      21.658 103.762  51.140  1.00  0.00           C  
ATOM   1341  CG1 VAL   191      22.835 103.831  50.164  1.00  0.00           C  
ATOM   1342  CG2 VAL   191      21.003 105.144  51.076  1.00  0.00           C  
ATOM   1343  N   HIS   192      20.049 102.176  53.122  1.00  0.00           N  
ATOM   1344  CA  HIS   192      19.203 102.120  54.304  1.00  0.00           C  
ATOM   1345  C   HIS   192      18.326 103.376  54.430  1.00  0.00           C  
ATOM   1346  O   HIS   192      18.830 104.502  54.411  1.00  0.00           O  
ATOM   1347  CB  HIS   192      20.112 101.949  55.532  1.00  0.00           C  
ATOM   1348  CG  HIS   192      19.347 101.720  56.801  1.00  0.00           C  
ATOM   1349  ND1 HIS   192      19.921 101.696  58.056  1.00  0.00           N  
ATOM   1350  CD2 HIS   192      18.027 101.503  57.014  1.00  0.00           C  
ATOM   1351  CE1 HIS   192      19.022 101.483  58.967  1.00  0.00           C  
ATOM   1352  NE2 HIS   192      17.853 101.359  58.368  1.00  0.00           N  
ATOM   1353  N   GLY   193      17.015 103.179  54.530  1.00  0.00           N  
ATOM   1354  CA  GLY   193      16.076 104.283  54.616  1.00  0.00           C  
ATOM   1355  C   GLY   193      15.690 104.881  53.265  1.00  0.00           C  
ATOM   1356  O   GLY   193      14.812 105.744  53.180  1.00  0.00           O  
ATOM   1357  N   HIS   194      16.344 104.437  52.197  1.00  0.00           N  
ATOM   1358  CA  HIS   194      16.014 104.932  50.872  1.00  0.00           C  
ATOM   1359  C   HIS   194      14.909 104.120  50.227  1.00  0.00           C  
ATOM   1360  O   HIS   194      14.718 102.947  50.547  1.00  0.00           O  
ATOM   1361  CB  HIS   194      17.259 104.914  49.977  1.00  0.00           C  
ATOM   1362  CG  HIS   194      17.036 105.572  48.648  1.00  0.00           C  
ATOM   1363  ND1 HIS   194      16.526 104.922  47.542  1.00  0.00           N  
ATOM   1364  CD2 HIS   194      17.253 106.844  48.241  1.00  0.00           C  
ATOM   1365  CE1 HIS   194      16.436 105.736  46.534  1.00  0.00           C  
ATOM   1366  NE2 HIS   194      16.873 106.919  46.922  1.00  0.00           N  
ATOM   1367  N   ALA   195      14.170 104.741  49.319  1.00  0.00           N  
ATOM   1368  CA  ALA   195      13.092 104.040  48.617  1.00  0.00           C  
ATOM   1369  C   ALA   195      13.162 104.343  47.121  1.00  0.00           C  
ATOM   1370  O   ALA   195      13.323 105.495  46.722  1.00  0.00           O  
ATOM   1371  CB  ALA   195      11.695 104.430  49.177  1.00  0.00           C  
ATOM   1372  N   LEU   196      13.064 103.300  46.306  1.00  0.00           N  
ATOM   1373  CA  LEU   196      13.010 103.446  44.855  1.00  0.00           C  
ATOM   1374  C   LEU   196      11.718 102.834  44.320  1.00  0.00           C  
ATOM   1375  O   LEU   196      11.426 101.659  44.557  1.00  0.00           O  
ATOM   1376  CB  LEU   196      14.229 102.783  44.204  1.00  0.00           C  
ATOM   1377  CG  LEU   196      14.211 102.840  42.675  1.00  0.00           C  
ATOM   1378  CD1 LEU   196      14.284 104.246  42.081  1.00  0.00           C  
ATOM   1379  CD2 LEU   196      15.359 102.104  41.987  1.00  0.00           C  
ATOM   1380  N   ASP   197      10.940 103.634  43.604  1.00  0.00           N  
ATOM   1381  CA  ASP   197       9.703 103.143  43.003  1.00  0.00           C  
ATOM   1382  C   ASP   197       9.785 103.191  41.481  1.00  0.00           C  
ATOM   1383  O   ASP   197      10.314 104.141  40.910  1.00  0.00           O  
ATOM   1384  CB  ASP   197       8.484 103.947  43.480  1.00  0.00           C  
ATOM   1385  CG  ASP   197       8.338 103.733  44.980  1.00  0.00           C  
ATOM   1386  OD1 ASP   197       8.318 102.548  45.409  1.00  0.00           O  
ATOM   1387  OD2 ASP   197       8.243 104.751  45.717  1.00  0.00           O  
ATOM   1388  N   THR   198       9.267 102.152  40.837  1.00  0.00           N  
ATOM   1389  CA  THR   198       9.260 102.061  39.385  1.00  0.00           C  
ATOM   1390  C   THR   198      10.658 102.162  38.784  1.00  0.00           C  
ATOM   1391  O   THR   198      10.919 103.012  37.933  1.00  0.00           O  
ATOM   1392  CB  THR   198       8.335 103.114  38.766  1.00  0.00           C  
ATOM   1393  OG1 THR   198       7.070 103.093  39.413  1.00  0.00           O  
ATOM   1394  CG2 THR   198       8.145 102.811  37.270  1.00  0.00           C  
ATOM   1395  N   THR   199      11.567 101.312  39.246  1.00  0.00           N  
ATOM   1396  CA  THR   199      12.859 101.219  38.595  1.00  0.00           C  
ATOM   1397  C   THR   199      12.741 100.238  37.449  1.00  0.00           C  
ATOM   1398  O   THR   199      12.237  99.131  37.610  1.00  0.00           O  
ATOM   1399  CB  THR   199      13.982 100.815  39.558  1.00  0.00           C  
ATOM   1400  OG1 THR   199      14.173 101.862  40.513  1.00  0.00           O  
ATOM   1401  CG2 THR   199      15.291 100.611  38.807  1.00  0.00           C  
ATOM   1402  N   LEU   200      13.175 100.670  36.275  1.00  0.00           N  
ATOM   1403  CA  LEU   200      13.126  99.848  35.092  1.00  0.00           C  
ATOM   1404  C   LEU   200      14.549  99.436  34.723  1.00  0.00           C  
ATOM   1405  O   LEU   200      15.382 100.270  34.356  1.00  0.00           O  
ATOM   1406  CB  LEU   200      12.459 100.635  33.980  1.00  0.00           C  
ATOM   1407  CG  LEU   200      12.453 100.031  32.585  1.00  0.00           C  
ATOM   1408  CD1 LEU   200      11.800  98.651  32.604  1.00  0.00           C  
ATOM   1409  CD2 LEU   200      11.730 100.987  31.657  1.00  0.00           C  
ATOM   1410  N   ASN   201      14.833  98.148  34.853  1.00  0.00           N  
ATOM   1411  CA  ASN   201      16.189  97.648  34.686  1.00  0.00           C  
ATOM   1412  C   ASN   201      16.360  97.036  33.308  1.00  0.00           C  
ATOM   1413  O   ASN   201      16.001  95.877  33.085  1.00  0.00           O  
ATOM   1414  CB  ASN   201      16.546  96.571  35.743  1.00  0.00           C  
ATOM   1415  CG  ASN   201      16.565  97.240  37.110  1.00  0.00           C  
ATOM   1416  OD1 ASN   201      17.335  98.168  37.350  1.00  0.00           O  
ATOM   1417  ND2 ASN   201      15.717  96.805  38.080  1.00  0.00           N  
ATOM   1418  N   GLY   202      16.902  97.809  32.376  1.00  0.00           N  
ATOM   1419  CA  GLY   202      17.155  97.268  31.057  1.00  0.00           C  
ATOM   1420  C   GLY   202      18.495  96.541  31.031  1.00  0.00           C  
ATOM   1421  O   GLY   202      19.137  96.378  32.073  1.00  0.00           O  
ATOM   1422  N   GLY   203      18.902  96.098  29.846  1.00  0.00           N  
ATOM   1423  CA  GLY   203      20.116  95.314  29.687  1.00  0.00           C  
ATOM   1424  C   GLY   203      21.352  95.891  30.403  1.00  0.00           C  
ATOM   1425  O   GLY   203      21.679  97.081  30.277  1.00  0.00           O  
ATOM   1426  N   TYR   204      22.023  95.027  31.160  1.00  0.00           N  
ATOM   1427  CA  TYR   204      23.213  95.391  31.935  1.00  0.00           C  
ATOM   1428  C   TYR   204      22.945  96.352  33.085  1.00  0.00           C  
ATOM   1429  O   TYR   204      23.876  96.734  33.797  1.00  0.00           O  
ATOM   1430  CB  TYR   204      24.325  95.942  31.032  1.00  0.00           C  
ATOM   1431  CG  TYR   204      24.631  94.899  30.012  1.00  0.00           C  
ATOM   1432  CD1 TYR   204      24.202  95.070  28.689  1.00  0.00           C  
ATOM   1433  CD2 TYR   204      25.355  93.732  30.343  1.00  0.00           C  
ATOM   1434  CE1 TYR   204      24.475  94.108  27.697  1.00  0.00           C  
ATOM   1435  CE2 TYR   204      25.641  92.744  29.346  1.00  0.00           C  
ATOM   1436  CZ  TYR   204      25.192  92.952  28.026  1.00  0.00           C  
ATOM   1437  OH  TYR   204      25.439  92.026  27.035  1.00  0.00           O  
ATOM   1438  N   GLN   205      21.683  96.747  33.256  1.00  0.00           N  
ATOM   1439  CA  GLN   205      21.290  97.543  34.399  1.00  0.00           C  
ATOM   1440  C   GLN   205      21.425  96.758  35.697  1.00  0.00           C  
ATOM   1441  O   GLN   205      21.358  95.530  35.721  1.00  0.00           O  
ATOM   1442  CB  GLN   205      19.848  98.033  34.235  1.00  0.00           C  
ATOM   1443  CG  GLN   205      18.811  96.910  34.298  1.00  0.00           C  
ATOM   1444  CD  GLN   205      18.444  96.690  35.758  1.00  0.00           C  
ATOM   1445  OE1 GLN   205      18.293  97.641  36.523  1.00  0.00           O  
ATOM   1446  NE2 GLN   205      18.283  95.423  36.225  1.00  0.00           N  
ATOM   1447  N   TYR   206      21.596  97.478  36.789  1.00  0.00           N  
ATOM   1448  CA  TYR   206      21.808  96.855  38.075  1.00  0.00           C  
ATOM   1449  C   TYR   206      21.124  97.680  39.169  1.00  0.00           C  
ATOM   1450  O   TYR   206      21.540  98.810  39.448  1.00  0.00           O  
ATOM   1451  CB  TYR   206      23.310  96.765  38.326  1.00  0.00           C  
ATOM   1452  CG  TYR   206      23.507  96.046  39.616  1.00  0.00           C  
ATOM   1453  CD1 TYR   206      23.385  94.651  39.662  1.00  0.00           C  
ATOM   1454  CD2 TYR   206      23.823  96.737  40.807  1.00  0.00           C  
ATOM   1455  CE1 TYR   206      23.566  93.936  40.861  1.00  0.00           C  
ATOM   1456  CE2 TYR   206      24.012  96.025  42.035  1.00  0.00           C  
ATOM   1457  CZ  TYR   206      23.879  94.621  42.041  1.00  0.00           C  
ATOM   1458  OH  TYR   206      24.046  93.894  43.199  1.00  0.00           O  
ATOM   1459  N   VAL   207      20.059  97.143  39.762  1.00  0.00           N  
ATOM   1460  CA  VAL   207      19.452  97.788  40.923  1.00  0.00           C  
ATOM   1461  C   VAL   207      19.855  97.042  42.192  1.00  0.00           C  
ATOM   1462  O   VAL   207      19.650  95.840  42.293  1.00  0.00           O  
ATOM   1463  CB  VAL   207      17.926  97.851  40.813  1.00  0.00           C  
ATOM   1464  CG1 VAL   207      17.252  98.486  42.031  1.00  0.00           C  
ATOM   1465  CG2 VAL   207      17.433  98.664  39.614  1.00  0.00           C  
ATOM   1466  N   HIS   208      20.440  97.755  43.151  1.00  0.00           N  
ATOM   1467  CA  HIS   208      20.948  97.124  44.365  1.00  0.00           C  
ATOM   1468  C   HIS   208      20.192  97.650  45.563  1.00  0.00           C  
ATOM   1469  O   HIS   208      20.201  98.857  45.830  1.00  0.00           O  
ATOM   1470  CB  HIS   208      22.449  97.399  44.577  1.00  0.00           C  
ATOM   1471  CG  HIS   208      22.988  96.773  45.829  1.00  0.00           C  
ATOM   1472  ND1 HIS   208      23.131  95.413  46.012  1.00  0.00           N  
ATOM   1473  CD2 HIS   208      23.431  97.331  46.981  1.00  0.00           C  
ATOM   1474  CE1 HIS   208      23.625  95.157  47.185  1.00  0.00           C  
ATOM   1475  NE2 HIS   208      23.819  96.305  47.806  1.00  0.00           N  
ATOM   1476  N   ASN   209      19.522  96.750  46.279  1.00  0.00           N  
ATOM   1477  CA  ASN   209      18.822  97.135  47.498  1.00  0.00           C  
ATOM   1478  C   ASN   209      19.621  96.695  48.717  1.00  0.00           C  
ATOM   1479  O   ASN   209      19.687  95.503  49.038  1.00  0.00           O  
ATOM   1480  CB  ASN   209      17.417  96.541  47.549  1.00  0.00           C  
ATOM   1481  CG  ASN   209      16.711  97.109  48.771  1.00  0.00           C  
ATOM   1482  OD1 ASN   209      17.188  96.978  49.898  1.00  0.00           O  
ATOM   1483  ND2 ASN   209      15.534  97.773  48.617  1.00  0.00           N  
ATOM   1484  N   GLY   210      20.261  97.656  49.374  1.00  0.00           N  
ATOM   1485  CA  GLY   210      21.039  97.372  50.572  1.00  0.00           C  
ATOM   1486  C   GLY   210      20.131  97.084  51.767  1.00  0.00           C  
ATOM   1487  O   GLY   210      18.895  97.219  51.679  1.00  0.00           O  
ATOM   1488  N   GLY   211      20.730  96.658  52.875  1.00  0.00           N  
ATOM   1489  CA  GLY   211      19.956  96.432  54.094  1.00  0.00           C  
ATOM   1490  C   GLY   211      19.225  97.709  54.525  1.00  0.00           C  
ATOM   1491  O   GLY   211      19.828  98.780  54.634  1.00  0.00           O  
ATOM   1492  N   THR   212      17.923  97.600  54.747  1.00  0.00           N  
ATOM   1493  CA  THR   212      17.130  98.755  55.134  1.00  0.00           C  
ATOM   1494  C   THR   212      16.629  99.567  53.959  1.00  0.00           C  
ATOM   1495  O   THR   212      15.897 100.538  54.135  1.00  0.00           O  
ATOM   1496  CB  THR   212      17.945  99.676  56.063  1.00  0.00           C  
ATOM   1497  OG1 THR   212      18.397  98.949  57.196  1.00  0.00           O  
ATOM   1498  CG2 THR   212      17.059 100.844  56.527  1.00  0.00           C  
ATOM   1499  N   ALA   213      17.032  99.183  52.752  1.00  0.00           N  
ATOM   1500  CA  ALA   213      16.524  99.817  51.550  1.00  0.00           C  
ATOM   1501  C   ALA   213      15.237  99.167  51.057  1.00  0.00           C  
ATOM   1502  O   ALA   213      14.959  97.999  51.338  1.00  0.00           O  
ATOM   1503  CB  ALA   213      17.582  99.770  50.452  1.00  0.00           C  
ATOM   1504  N   SER   214      14.463  99.918  50.285  1.00  0.00           N  
ATOM   1505  CA  SER   214      13.179  99.447  49.819  1.00  0.00           C  
ATOM   1506  C   SER   214      13.023  99.734  48.337  1.00  0.00           C  
ATOM   1507  O   SER   214      13.366 100.821  47.861  1.00  0.00           O  
ATOM   1508  CB  SER   214      12.028 100.138  50.605  1.00  0.00           C  
ATOM   1509  OG  SER   214      12.102  99.796  51.981  1.00  0.00           O  
ATOM   1510  N   ASP   215      12.497  98.759  47.609  1.00  0.00           N  
ATOM   1511  CA  ASP   215      12.097  98.971  46.225  1.00  0.00           C  
ATOM   1512  C   ASP   215      10.672  98.477  46.033  1.00  0.00           C  
ATOM   1513  O   ASP   215      10.283  97.446  46.579  1.00  0.00           O  
ATOM   1514  CB  ASP   215      13.030  98.243  45.278  1.00  0.00           C  
ATOM   1515  CG  ASP   215      12.696  98.682  43.860  1.00  0.00           C  
ATOM   1516  OD1 ASP   215      11.531  98.463  43.431  1.00  0.00           O  
ATOM   1517  OD2 ASP   215      13.601  99.242  43.185  1.00  0.00           O  
ATOM   1518  N   THR   216       9.896  99.216  45.254  1.00  0.00           N  
ATOM   1519  CA  THR   216       8.544  98.795  44.897  1.00  0.00           C  
ATOM   1520  C   THR   216       8.355  99.024  43.411  1.00  0.00           C  
ATOM   1521  O   THR   216       8.701 100.091  42.902  1.00  0.00           O  
ATOM   1522  CB  THR   216       7.512  99.577  45.690  1.00  0.00           C  
ATOM   1523  OG1 THR   216       7.707  99.371  47.081  1.00  0.00           O  
ATOM   1524  CG2 THR   216       6.102  99.104  45.298  1.00  0.00           C  
ATOM   1525  N   VAL   217       7.826  98.020  42.722  1.00  0.00           N  
ATOM   1526  CA  VAL   217       7.559  98.105  41.294  1.00  0.00           C  
ATOM   1527  C   VAL   217       8.840  98.142  40.485  1.00  0.00           C  
ATOM   1528  O   VAL   217       9.076  99.050  39.708  1.00  0.00           O  
ATOM   1529  CB  VAL   217       6.627  99.288  40.957  1.00  0.00           C  
ATOM   1530  CG1 VAL   217       6.326  99.421  39.463  1.00  0.00           C  
ATOM   1531  CG2 VAL   217       5.257  99.198  41.634  1.00  0.00           C  
ATOM   1532  N   VAL   218       9.671  97.139  40.665  1.00  0.00           N  
ATOM   1533  CA  VAL   218      10.839  96.997  39.832  1.00  0.00           C  
ATOM   1534  C   VAL   218      10.462  96.114  38.660  1.00  0.00           C  
ATOM   1535  O   VAL   218       9.686  95.168  38.799  1.00  0.00           O  
ATOM   1536  CB  VAL   218      12.009  96.384  40.626  1.00  0.00           C  
ATOM   1537  CG1 VAL   218      13.250  96.113  39.773  1.00  0.00           C  
ATOM   1538  CG2 VAL   218      12.496  97.269  41.774  1.00  0.00           C  
ATOM   1539  N   ASN   219      10.991  96.447  37.492  1.00  0.00           N  
ATOM   1540  CA  ASN   219      10.865  95.584  36.341  1.00  0.00           C  
ATOM   1541  C   ASN   219      12.276  95.213  35.940  1.00  0.00           C  
ATOM   1542  O   ASN   219      13.114  96.086  35.745  1.00  0.00           O  
ATOM   1543  CB  ASN   219      10.139  96.298  35.178  1.00  0.00           C  
ATOM   1544  CG  ASN   219       8.736  96.654  35.648  1.00  0.00           C  
ATOM   1545  OD1 ASN   219       7.910  95.778  35.896  1.00  0.00           O  
ATOM   1546  ND2 ASN   219       8.391  97.962  35.796  1.00  0.00           N  
ATOM   1547  N   SER   220      12.539  93.917  35.845  1.00  0.00           N  
ATOM   1548  CA  SER   220      13.832  93.435  35.411  1.00  0.00           C  
ATOM   1549  C   SER   220      13.666  92.899  34.003  1.00  0.00           C  
ATOM   1550  O   SER   220      12.953  91.919  33.780  1.00  0.00           O  
ATOM   1551  CB  SER   220      14.328  92.277  36.288  1.00  0.00           C  
ATOM   1552  OG  SER   220      14.557  92.732  37.613  1.00  0.00           O  
ATOM   1553  N   ASP   221      14.315  93.535  33.041  1.00  0.00           N  
ATOM   1554  CA  ASP   221      14.284  93.017  31.680  1.00  0.00           C  
ATOM   1555  C   ASP   221      15.437  92.076  31.389  1.00  0.00           C  
ATOM   1556  O   ASP   221      16.277  91.816  32.261  1.00  0.00           O  
ATOM   1557  CB  ASP   221      14.223  94.151  30.670  1.00  0.00           C  
ATOM   1558  CG  ASP   221      13.616  93.605  29.385  1.00  0.00           C  
ATOM   1559  OD1 ASP   221      13.396  92.366  29.315  1.00  0.00           O  
ATOM   1560  OD2 ASP   221      13.365  94.419  28.456  1.00  0.00           O  
ATOM   1561  N   GLY   222      15.476  91.561  30.166  1.00  0.00           N  
ATOM   1562  CA  GLY   222      16.503  90.608  29.799  1.00  0.00           C  
ATOM   1563  C   GLY   222      17.903  91.165  30.057  1.00  0.00           C  
ATOM   1564  O   GLY   222      18.248  92.248  29.579  1.00  0.00           O  
ATOM   1565  N   TRP   223      18.689  90.427  30.839  1.00  0.00           N  
ATOM   1566  CA  TRP   223      20.078  90.788  31.172  1.00  0.00           C  
ATOM   1567  C   TRP   223      20.236  92.023  32.073  1.00  0.00           C  
ATOM   1568  O   TRP   223      21.343  92.538  32.249  1.00  0.00           O  
ATOM   1569  CB  TRP   223      20.969  90.874  29.919  1.00  0.00           C  
ATOM   1570  CG  TRP   223      21.240  89.540  29.266  1.00  0.00           C  
ATOM   1571  CD1 TRP   223      22.247  88.649  29.500  1.00  0.00           C  
ATOM   1572  CD2 TRP   223      20.470  88.914  28.229  1.00  0.00           C  
ATOM   1573  NE1 TRP   223      22.193  87.567  28.748  1.00  0.00           N  
ATOM   1574  CE2 TRP   223      21.098  87.676  27.930  1.00  0.00           C  
ATOM   1575  CE3 TRP   223      19.305  89.276  27.520  1.00  0.00           C  
ATOM   1576  CZ2 TRP   223      20.597  86.787  26.941  1.00  0.00           C  
ATOM   1577  CZ3 TRP   223      18.796  88.388  26.525  1.00  0.00           C  
ATOM   1578  CH2 TRP   223      19.450  87.160  26.252  1.00  0.00           C  
ATOM   1579  N   GLN   224      19.128  92.482  32.644  1.00  0.00           N  
ATOM   1580  CA  GLN   224      19.182  93.412  33.758  1.00  0.00           C  
ATOM   1581  C   GLN   224      19.245  92.595  35.031  1.00  0.00           C  
ATOM   1582  O   GLN   224      18.905  91.412  35.039  1.00  0.00           O  
ATOM   1583  CB  GLN   224      17.967  94.345  33.765  1.00  0.00           C  
ATOM   1584  CG  GLN   224      17.762  95.091  32.445  1.00  0.00           C  
ATOM   1585  CD  GLN   224      17.008  94.170  31.496  1.00  0.00           C  
ATOM   1586  OE1 GLN   224      17.008  92.952  31.662  1.00  0.00           O  
ATOM   1587  NE2 GLN   224      16.324  94.703  30.449  1.00  0.00           N  
ATOM   1588  N   ILE   225      19.693  93.208  36.116  1.00  0.00           N  
ATOM   1589  CA  ILE   225      19.823  92.473  37.360  1.00  0.00           C  
ATOM   1590  C   ILE   225      19.290  93.263  38.537  1.00  0.00           C  
ATOM   1591  O   ILE   225      19.663  94.424  38.744  1.00  0.00           O  
ATOM   1592  CB  ILE   225      21.278  92.088  37.611  1.00  0.00           C  
ATOM   1593  CG1 ILE   225      21.480  91.254  38.887  1.00  0.00           C  
ATOM   1594  CG2 ILE   225      22.215  93.298  37.767  1.00  0.00           C  
ATOM   1595  CD1 ILE   225      22.867  90.620  38.986  1.00  0.00           C  
ATOM   1596  N   VAL   226      18.411  92.628  39.307  1.00  0.00           N  
ATOM   1597  CA  VAL   226      18.017  93.173  40.593  1.00  0.00           C  
ATOM   1598  C   VAL   226      18.702  92.371  41.688  1.00  0.00           C  
ATOM   1599  O   VAL   226      18.669  91.153  41.687  1.00  0.00           O  
ATOM   1600  CB  VAL   226      16.507  93.111  40.767  1.00  0.00           C  
ATOM   1601  CG1 VAL   226      16.029  93.620  42.129  1.00  0.00           C  
ATOM   1602  CG2 VAL   226      15.739  93.942  39.737  1.00  0.00           C  
ATOM   1603  N   LYS   227      19.333  93.065  42.618  1.00  0.00           N  
ATOM   1604  CA  LYS   227      20.017  92.424  43.719  1.00  0.00           C  
ATOM   1605  C   LYS   227      19.490  92.976  45.048  1.00  0.00           C  
ATOM   1606  O   LYS   227      19.567  94.187  45.319  1.00  0.00           O  
ATOM   1607  CB  LYS   227      21.521  92.654  43.601  1.00  0.00           C  
ATOM   1608  CG  LYS   227      22.334  91.952  44.691  1.00  0.00           C  
ATOM   1609  CD  LYS   227      23.843  92.162  44.561  1.00  0.00           C  
ATOM   1610  CE  LYS   227      24.658  91.428  45.627  1.00  0.00           C  
ATOM   1611  NZ  LYS   227      26.104  91.618  45.380  1.00  0.00           N  
ATOM   1612  N   GLU   228      18.940  92.085  45.867  1.00  0.00           N  
ATOM   1613  CA  GLU   228      18.375  92.476  47.157  1.00  0.00           C  
ATOM   1614  C   GLU   228      19.174  91.831  48.271  1.00  0.00           C  
ATOM   1615  O   GLU   228      19.116  90.622  48.449  1.00  0.00           O  
ATOM   1616  CB  GLU   228      16.902  92.053  47.277  1.00  0.00           C  
ATOM   1617  CG  GLU   228      15.973  92.803  46.322  1.00  0.00           C  
ATOM   1618  CD  GLU   228      14.582  92.195  46.444  1.00  0.00           C  
ATOM   1619  OE1 GLU   228      14.012  92.244  47.567  1.00  0.00           O  
ATOM   1620  OE2 GLU   228      14.072  91.674  45.416  1.00  0.00           O  
ATOM   1621  N   GLY   229      19.951  92.632  48.998  1.00  0.00           N  
ATOM   1622  CA  GLY   229      20.777  92.103  50.075  1.00  0.00           C  
ATOM   1623  C   GLY   229      19.938  91.692  51.263  1.00  0.00           C  
ATOM   1624  O   GLY   229      18.748  92.032  51.354  1.00  0.00           O  
ATOM   1625  N   GLY   230      20.590  90.994  52.186  1.00  0.00           N  
ATOM   1626  CA  GLY   230      20.015  90.682  53.484  1.00  0.00           C  
ATOM   1627  C   GLY   230      19.401  91.926  54.123  1.00  0.00           C  
ATOM   1628  O   GLY   230      20.040  92.971  54.187  1.00  0.00           O  
ATOM   1629  N   LEU   231      18.158  91.808  54.582  1.00  0.00           N  
ATOM   1630  CA  LEU   231      17.459  92.922  55.205  1.00  0.00           C  
ATOM   1631  C   LEU   231      16.979  93.990  54.239  1.00  0.00           C  
ATOM   1632  O   LEU   231      16.499  95.037  54.666  1.00  0.00           O  
ATOM   1633  CB  LEU   231      18.372  93.571  56.250  1.00  0.00           C  
ATOM   1634  CG  LEU   231      18.848  92.600  57.332  1.00  0.00           C  
ATOM   1635  CD1 LEU   231      19.798  93.201  58.366  1.00  0.00           C  
ATOM   1636  CD2 LEU   231      17.736  91.990  58.186  1.00  0.00           C  
ATOM   1637  N   ALA   232      17.129  93.750  52.938  1.00  0.00           N  
ATOM   1638  CA  ALA   232      16.596  94.666  51.948  1.00  0.00           C  
ATOM   1639  C   ALA   232      15.209  94.208  51.547  1.00  0.00           C  
ATOM   1640  O   ALA   232      14.842  93.058  51.776  1.00  0.00           O  
ATOM   1641  CB  ALA   232      17.513  94.740  50.731  1.00  0.00           C  
ATOM   1642  N   ASP   233      14.428  95.095  50.948  1.00  0.00           N  
ATOM   1643  CA  ASP   233      13.083  94.718  50.531  1.00  0.00           C  
ATOM   1644  C   ASP   233      12.764  95.181  49.107  1.00  0.00           C  
ATOM   1645  O   ASP   233      13.102  96.298  48.715  1.00  0.00           O  
ATOM   1646  CB  ASP   233      12.044  95.262  51.518  1.00  0.00           C  
ATOM   1647  CG  ASP   233      10.696  94.649  51.167  1.00  0.00           C  
ATOM   1648  OD1 ASP   233      10.658  93.786  50.249  1.00  0.00           O  
ATOM   1649  OD2 ASP   233       9.685  95.034  51.812  1.00  0.00           O  
ATOM   1650  N   PHE   234      12.126  94.306  48.339  1.00  0.00           N  
ATOM   1651  CA  PHE   234      11.638  94.648  47.013  1.00  0.00           C  
ATOM   1652  C   PHE   234      10.301  93.960  46.799  1.00  0.00           C  
ATOM   1653  O   PHE   234      10.221  92.741  46.828  1.00  0.00           O  
ATOM   1654  CB  PHE   234      12.622  94.208  45.942  1.00  0.00           C  
ATOM   1655  CG  PHE   234      13.902  94.930  46.187  1.00  0.00           C  
ATOM   1656  CD1 PHE   234      14.936  94.376  46.975  1.00  0.00           C  
ATOM   1657  CD2 PHE   234      14.108  96.204  45.625  1.00  0.00           C  
ATOM   1658  CE1 PHE   234      16.158  95.073  47.199  1.00  0.00           C  
ATOM   1659  CE2 PHE   234      15.322  96.923  45.834  1.00  0.00           C  
ATOM   1660  CZ  PHE   234      16.352  96.354  46.627  1.00  0.00           C  
ATOM   1661  N   THR   235       9.257  94.747  46.578  1.00  0.00           N  
ATOM   1662  CA  THR   235       7.942  94.211  46.305  1.00  0.00           C  
ATOM   1663  C   THR   235       7.483  94.596  44.900  1.00  0.00           C  
ATOM   1664  O   THR   235       7.979  95.576  44.324  1.00  0.00           O  
ATOM   1665  CB  THR   235       6.947  94.713  47.339  1.00  0.00           C  
ATOM   1666  OG1 THR   235       6.840  96.127  47.268  1.00  0.00           O  
ATOM   1667  CG2 THR   235       7.424  94.307  48.743  1.00  0.00           C  
ATOM   1668  N   THR   236       6.544  93.812  44.364  1.00  0.00           N  
ATOM   1669  CA  THR   236       5.982  94.033  43.039  1.00  0.00           C  
ATOM   1670  C   THR   236       7.073  94.019  41.981  1.00  0.00           C  
ATOM   1671  O   THR   236       7.115  94.860  41.074  1.00  0.00           O  
ATOM   1672  CB  THR   236       5.175  95.324  42.991  1.00  0.00           C  
ATOM   1673  OG1 THR   236       4.252  95.362  44.070  1.00  0.00           O  
ATOM   1674  CG2 THR   236       4.407  95.395  41.661  1.00  0.00           C  
ATOM   1675  N   VAL   237       7.966  93.052  42.119  1.00  0.00           N  
ATOM   1676  CA  VAL   237       9.016  92.855  41.153  1.00  0.00           C  
ATOM   1677  C   VAL   237       8.426  92.115  39.967  1.00  0.00           C  
ATOM   1678  O   VAL   237       7.923  91.006  40.111  1.00  0.00           O  
ATOM   1679  CB  VAL   237      10.161  92.038  41.758  1.00  0.00           C  
ATOM   1680  CG1 VAL   237      11.177  91.661  40.689  1.00  0.00           C  
ATOM   1681  CG2 VAL   237      10.810  92.816  42.902  1.00  0.00           C  
ATOM   1682  N   ASN   238       8.463  92.743  38.797  1.00  0.00           N  
ATOM   1683  CA  ASN   238       8.105  92.050  37.570  1.00  0.00           C  
ATOM   1684  C   ASN   238       9.386  91.606  36.909  1.00  0.00           C  
ATOM   1685  O   ASN   238      10.133  92.415  36.356  1.00  0.00           O  
ATOM   1686  CB  ASN   238       7.313  92.945  36.619  1.00  0.00           C  
ATOM   1687  CG  ASN   238       6.910  92.108  35.412  1.00  0.00           C  
ATOM   1688  OD1 ASN   238       7.500  91.063  35.141  1.00  0.00           O  
ATOM   1689  ND2 ASN   238       5.882  92.522  34.624  1.00  0.00           N  
ATOM   1690  N   GLN   239       9.652  90.313  37.003  1.00  0.00           N  
ATOM   1691  CA  GLN   239      10.874  89.737  36.476  1.00  0.00           C  
ATOM   1692  C   GLN   239      10.576  89.090  35.133  1.00  0.00           C  
ATOM   1693  O   GLN   239       9.989  88.002  35.077  1.00  0.00           O  
ATOM   1694  CB  GLN   239      11.430  88.709  37.469  1.00  0.00           C  
ATOM   1695  CG  GLN   239      12.596  87.889  36.945  1.00  0.00           C  
ATOM   1696  CD  GLN   239      13.119  86.927  37.989  1.00  0.00           C  
ATOM   1697  OE1 GLN   239      13.084  87.222  39.183  1.00  0.00           O  
ATOM   1698  NE2 GLN   239      13.595  85.770  37.551  1.00  0.00           N  
ATOM   1699  N   LYS   240      10.955  89.773  34.052  1.00  0.00           N  
ATOM   1700  CA  LYS   240      10.752  89.245  32.706  1.00  0.00           C  
ATOM   1701  C   LYS   240      11.798  88.212  32.372  1.00  0.00           C  
ATOM   1702  O   LYS   240      12.805  88.083  33.089  1.00  0.00           O  
ATOM   1703  CB  LYS   240      10.754  90.363  31.663  1.00  0.00           C  
ATOM   1704  CG  LYS   240       9.565  91.317  31.789  1.00  0.00           C  
ATOM   1705  CD  LYS   240       9.542  92.412  30.722  1.00  0.00           C  
ATOM   1706  CE  LYS   240       8.396  93.411  30.892  1.00  0.00           C  
ATOM   1707  NZ  LYS   240       8.446  94.429  29.819  1.00  0.00           N  
ATOM   1708  N   GLY   241      11.555  87.482  31.285  1.00  0.00           N  
ATOM   1709  CA  GLY   241      12.438  86.401  30.864  1.00  0.00           C  
ATOM   1710  C   GLY   241      13.856  86.896  30.674  1.00  0.00           C  
ATOM   1711  O   GLY   241      14.090  87.916  30.022  1.00  0.00           O  
ATOM   1712  N   LYS   242      14.804  86.170  31.250  1.00  0.00           N  
ATOM   1713  CA  LYS   242      16.197  86.549  31.154  1.00  0.00           C  
ATOM   1714  C   LYS   242      16.606  87.574  32.190  1.00  0.00           C  
ATOM   1715  O   LYS   242      17.770  87.965  32.255  1.00  0.00           O  
ATOM   1716  CB  LYS   242      16.493  87.094  29.753  1.00  0.00           C  
ATOM   1717  CG  LYS   242      16.206  86.090  28.635  1.00  0.00           C  
ATOM   1718  CD  LYS   242      17.096  84.848  28.683  1.00  0.00           C  
ATOM   1719  CE  LYS   242      16.842  83.866  27.537  1.00  0.00           C  
ATOM   1720  NZ  LYS   242      17.645  82.639  27.733  1.00  0.00           N  
ATOM   1721  N   LEU   243      15.650  88.013  33.004  1.00  0.00           N  
ATOM   1722  CA  LEU   243      15.954  88.946  34.073  1.00  0.00           C  
ATOM   1723  C   LEU   243      16.684  88.245  35.201  1.00  0.00           C  
ATOM   1724  O   LEU   243      16.301  87.146  35.604  1.00  0.00           O  
ATOM   1725  CB  LEU   243      14.669  89.590  34.601  1.00  0.00           C  
ATOM   1726  CG  LEU   243      14.918  90.686  35.641  1.00  0.00           C  
ATOM   1727  CD1 LEU   243      15.641  91.924  35.113  1.00  0.00           C  
ATOM   1728  CD2 LEU   243      13.660  91.259  36.289  1.00  0.00           C  
ATOM   1729  N   GLN   244      17.737  88.871  35.713  1.00  0.00           N  
ATOM   1730  CA  GLN   244      18.525  88.273  36.787  1.00  0.00           C  
ATOM   1731  C   GLN   244      18.091  88.768  38.164  1.00  0.00           C  
ATOM   1732  O   GLN   244      18.018  89.979  38.406  1.00  0.00           O  
ATOM   1733  CB  GLN   244      19.991  88.564  36.581  1.00  0.00           C  
ATOM   1734  CG  GLN   244      20.547  87.999  35.273  1.00  0.00           C  
ATOM   1735  CD  GLN   244      21.988  88.470  35.132  1.00  0.00           C  
ATOM   1736  OE1 GLN   244      22.585  88.973  36.082  1.00  0.00           O  
ATOM   1737  NE2 GLN   244      22.623  88.332  33.938  1.00  0.00           N  
ATOM   1738  N   VAL   245      17.809  87.829  39.064  1.00  0.00           N  
ATOM   1739  CA  VAL   245      17.530  88.166  40.463  1.00  0.00           C  
ATOM   1740  C   VAL   245      18.618  87.576  41.338  1.00  0.00           C  
ATOM   1741  O   VAL   245      18.885  86.373  41.303  1.00  0.00           O  
ATOM   1742  CB  VAL   245      16.157  87.647  40.905  1.00  0.00           C  
ATOM   1743  CG1 VAL   245      15.835  87.944  42.371  1.00  0.00           C  
ATOM   1744  CG2 VAL   245      14.994  88.247  40.111  1.00  0.00           C  
ATOM   1745  N   ASN   246      19.270  88.436  42.104  1.00  0.00           N  
ATOM   1746  CA  ASN   246      20.323  88.007  43.011  1.00  0.00           C  
ATOM   1747  C   ASN   246      19.896  88.335  44.433  1.00  0.00           C  
ATOM   1748  O   ASN   246      19.688  89.500  44.779  1.00  0.00           O  
ATOM   1749  CB  ASN   246      21.635  88.707  42.672  1.00  0.00           C  
ATOM   1750  CG  ASN   246      22.716  88.151  43.587  1.00  0.00           C  
ATOM   1751  OD1 ASN   246      22.426  87.612  44.654  1.00  0.00           O  
ATOM   1752  ND2 ASN   246      24.022  88.250  43.219  1.00  0.00           N  
ATOM   1753  N   ALA   247      19.724  87.306  45.251  1.00  0.00           N  
ATOM   1754  CA  ALA   247      19.255  87.532  46.609  1.00  0.00           C  
ATOM   1755  C   ALA   247      19.483  86.304  47.498  1.00  0.00           C  
ATOM   1756  O   ALA   247      20.167  85.354  47.111  1.00  0.00           O  
ATOM   1757  CB  ALA   247      17.769  87.959  46.610  1.00  0.00           C  
ATOM   1758  N   GLY   248      18.922  86.334  48.700  1.00  0.00           N  
ATOM   1759  CA  GLY   248      19.051  85.209  49.607  1.00  0.00           C  
ATOM   1760  C   GLY   248      17.816  85.145  50.480  1.00  0.00           C  
ATOM   1761  O   GLY   248      16.910  85.979  50.363  1.00  0.00           O  
ATOM   1762  N   GLY   249      17.791  84.169  51.376  1.00  0.00           N  
ATOM   1763  CA  GLY   249      16.611  83.933  52.192  1.00  0.00           C  
ATOM   1764  C   GLY   249      16.531  84.956  53.313  1.00  0.00           C  
ATOM   1765  O   GLY   249      15.544  85.023  54.031  1.00  0.00           O  
ATOM   1766  N   THR   250      17.574  85.768  53.449  1.00  0.00           N  
ATOM   1767  CA  THR   250      17.583  86.845  54.440  1.00  0.00           C  
ATOM   1768  C   THR   250      17.016  88.158  53.879  1.00  0.00           C  
ATOM   1769  O   THR   250      16.991  89.174  54.569  1.00  0.00           O  
ATOM   1770  CB  THR   250      19.001  87.062  54.986  1.00  0.00           C  
ATOM   1771  OG1 THR   250      19.880  87.429  53.932  1.00  0.00           O  
ATOM   1772  CG2 THR   250      19.501  85.761  55.636  1.00  0.00           C  
ATOM   1773  N   ALA   251      16.564  88.135  52.629  1.00  0.00           N  
ATOM   1774  CA  ALA   251      15.967  89.325  52.014  1.00  0.00           C  
ATOM   1775  C   ALA   251      14.462  89.151  51.839  1.00  0.00           C  
ATOM   1776  O   ALA   251      13.930  88.049  51.992  1.00  0.00           O  
ATOM   1777  CB  ALA   251      16.628  89.622  50.663  1.00  0.00           C  
ATOM   1778  N   THR   252      13.779  90.240  51.513  1.00  0.00           N  
ATOM   1779  CA  THR   252      12.354  90.178  51.197  1.00  0.00           C  
ATOM   1780  C   THR   252      12.116  90.583  49.746  1.00  0.00           C  
ATOM   1781  O   THR   252      12.409  91.711  49.354  1.00  0.00           O  
ATOM   1782  CB  THR   252      11.544  91.108  52.086  1.00  0.00           C  
ATOM   1783  OG1 THR   252      11.828  90.807  53.456  1.00  0.00           O  
ATOM   1784  CG2 THR   252      10.046  90.931  51.806  1.00  0.00           C  
ATOM   1785  N   ASN   253      11.605  89.657  48.942  1.00  0.00           N  
ATOM   1786  CA  ASN   253      11.376  89.920  47.530  1.00  0.00           C  
ATOM   1787  C   ASN   253      10.064  89.273  47.113  1.00  0.00           C  
ATOM   1788  O   ASN   253       9.887  88.076  47.290  1.00  0.00           O  
ATOM   1789  CB  ASN   253      12.530  89.349  46.659  1.00  0.00           C  
ATOM   1790  CG  ASN   253      12.226  89.673  45.204  1.00  0.00           C  
ATOM   1791  OD1 ASN   253      11.424  90.557  44.906  1.00  0.00           O  
ATOM   1792  ND2 ASN   253      12.848  88.974  44.217  1.00  0.00           N  
ATOM   1793  N   VAL   254       9.154  90.071  46.563  1.00  0.00           N  
ATOM   1794  CA  VAL   254       7.859  89.565  46.124  1.00  0.00           C  
ATOM   1795  C   VAL   254       7.488  90.110  44.749  1.00  0.00           C  
ATOM   1796  O   VAL   254       7.169  91.290  44.603  1.00  0.00           O  
ATOM   1797  CB  VAL   254       6.745  89.925  47.125  1.00  0.00           C  
ATOM   1798  CG1 VAL   254       6.983  89.229  48.456  1.00  0.00           C  
ATOM   1799  CG2 VAL   254       6.665  91.433  47.310  1.00  0.00           C  
ATOM   1800  N   THR   255       7.532  89.242  43.743  1.00  0.00           N  
ATOM   1801  CA  THR   255       7.201  89.632  42.378  1.00  0.00           C  
ATOM   1802  C   THR   255       6.899  88.411  41.515  1.00  0.00           C  
ATOM   1803  O   THR   255       7.198  87.280  41.896  1.00  0.00           O  
ATOM   1804  CB  THR   255       8.342  90.437  41.728  1.00  0.00           C  
ATOM   1805  OG1 THR   255       7.877  91.032  40.510  1.00  0.00           O  
ATOM   1806  CG2 THR   255       9.527  89.533  41.426  1.00  0.00           C  
ATOM   1807  N   LEU   256       6.303  88.649  40.351  1.00  0.00           N  
ATOM   1808  CA  LEU   256       5.959  87.570  39.432  1.00  0.00           C  
ATOM   1809  C   LEU   256       6.983  87.459  38.307  1.00  0.00           C  
ATOM   1810  O   LEU   256       7.405  88.466  37.738  1.00  0.00           O  
ATOM   1811  CB  LEU   256       4.560  87.786  38.851  1.00  0.00           C  
ATOM   1812  CG  LEU   256       3.401  87.764  39.849  1.00  0.00           C  
ATOM   1813  CD1 LEU   256       3.256  89.113  40.536  1.00  0.00           C  
ATOM   1814  CD2 LEU   256       2.105  87.366  39.160  1.00  0.00           C  
ATOM   1815  N   LYS   257       7.378  86.230  37.992  1.00  0.00           N  
ATOM   1816  CA  LYS   257       8.347  85.988  36.942  1.00  0.00           C  
ATOM   1817  C   LYS   257       7.627  85.263  35.826  1.00  0.00           C  
ATOM   1818  O   LYS   257       6.392  85.204  35.821  1.00  0.00           O  
ATOM   1819  CB  LYS   257       9.560  85.207  37.458  1.00  0.00           C  
ATOM   1820  CG  LYS   257      10.349  85.950  38.537  1.00  0.00           C  
ATOM   1821  CD  LYS   257      11.546  85.160  39.072  1.00  0.00           C  
ATOM   1822  CE  LYS   257      12.352  85.915  40.133  1.00  0.00           C  
ATOM   1823  NZ  LYS   257      13.476  85.076  40.606  1.00  0.00           N  
ATOM   1824  N   GLN   258       8.385  84.691  34.900  1.00  0.00           N  
ATOM   1825  CA  GLN   258       7.785  84.041  33.744  1.00  0.00           C  
ATOM   1826  C   GLN   258       7.076  82.740  34.124  1.00  0.00           C  
ATOM   1827  O   GLN   258       6.456  82.100  33.283  1.00  0.00           O  
ATOM   1828  CB  GLN   258       8.838  83.790  32.661  1.00  0.00           C  
ATOM   1829  CG  GLN   258       9.413  85.074  32.059  1.00  0.00           C  
ATOM   1830  CD  GLN   258       8.270  85.842  31.409  1.00  0.00           C  
ATOM   1831  OE1 GLN   258       7.479  85.280  30.653  1.00  0.00           O  
ATOM   1832  NE2 GLN   258       8.121  87.168  31.669  1.00  0.00           N  
ATOM   1833  N   GLY   259       7.161  82.357  35.393  1.00  0.00           N  
ATOM   1834  CA  GLY   259       6.494  81.153  35.858  1.00  0.00           C  
ATOM   1835  C   GLY   259       5.373  81.472  36.833  1.00  0.00           C  
ATOM   1836  O   GLY   259       4.733  80.568  37.360  1.00  0.00           O  
ATOM   1837  N   GLY   260       5.137  82.756  37.079  1.00  0.00           N  
ATOM   1838  CA  GLY   260       4.044  83.166  37.949  1.00  0.00           C  
ATOM   1839  C   GLY   260       4.536  83.867  39.198  1.00  0.00           C  
ATOM   1840  O   GLY   260       5.665  84.364  39.244  1.00  0.00           O  
ATOM   1841  N   ALA   261       3.685  83.911  40.215  1.00  0.00           N  
ATOM   1842  CA  ALA   261       4.039  84.541  41.480  1.00  0.00           C  
ATOM   1843  C   ALA   261       5.227  83.830  42.098  1.00  0.00           C  
ATOM   1844  O   ALA   261       5.402  82.626  41.918  1.00  0.00           O  
ATOM   1845  CB  ALA   261       2.863  84.519  42.438  1.00  0.00           C  
ATOM   1846  N   LEU   262       6.050  84.597  42.801  1.00  0.00           N  
ATOM   1847  CA  LEU   262       7.190  84.063  43.521  1.00  0.00           C  
ATOM   1848  C   LEU   262       7.416  84.964  44.708  1.00  0.00           C  
ATOM   1849  O   LEU   262       6.979  86.113  44.710  1.00  0.00           O  
ATOM   1850  CB  LEU   262       8.451  84.013  42.643  1.00  0.00           C  
ATOM   1851  CG  LEU   262       9.065  85.389  42.379  1.00  0.00           C  
ATOM   1852  CD1 LEU   262      10.472  85.366  41.781  1.00  0.00           C  
ATOM   1853  CD2 LEU   262       8.282  86.271  41.408  1.00  0.00           C  
ATOM   1854  N   VAL   263       8.112  84.445  45.708  1.00  0.00           N  
ATOM   1855  CA  VAL   263       8.352  85.201  46.922  1.00  0.00           C  
ATOM   1856  C   VAL   263       9.575  84.704  47.665  1.00  0.00           C  
ATOM   1857  O   VAL   263       9.932  83.535  47.598  1.00  0.00           O  
ATOM   1858  CB  VAL   263       7.144  85.118  47.838  1.00  0.00           C  
ATOM   1859  CG1 VAL   263       6.854  83.702  48.341  1.00  0.00           C  
ATOM   1860  CG2 VAL   263       7.276  85.972  49.100  1.00  0.00           C  
ATOM   1861  N   THR   264      10.238  85.635  48.330  1.00  0.00           N  
ATOM   1862  CA  THR   264      11.241  85.333  49.325  1.00  0.00           C  
ATOM   1863  C   THR   264      10.767  86.148  50.510  1.00  0.00           C  
ATOM   1864  O   THR   264      10.891  87.379  50.528  1.00  0.00           O  
ATOM   1865  CB  THR   264      12.644  85.788  48.907  1.00  0.00           C  
ATOM   1866  OG1 THR   264      13.004  85.189  47.671  1.00  0.00           O  
ATOM   1867  CG2 THR   264      13.657  85.373  49.988  1.00  0.00           C  
ATOM   1868  N   SER   265      10.170  85.452  51.474  1.00  0.00           N  
ATOM   1869  CA  SER   265       9.543  86.091  52.619  1.00  0.00           C  
ATOM   1870  C   SER   265       9.857  85.324  53.908  1.00  0.00           C  
ATOM   1871  O   SER   265       9.666  84.104  53.977  1.00  0.00           O  
ATOM   1872  CB  SER   265       8.013  86.157  52.423  1.00  0.00           C  
ATOM   1873  OG  SER   265       7.403  86.771  53.549  1.00  0.00           O  
ATOM   1874  N   THR   266      10.346  86.048  54.916  1.00  0.00           N  
ATOM   1875  CA  THR   266      10.560  85.509  56.262  1.00  0.00           C  
ATOM   1876  C   THR   266      11.323  84.194  56.236  1.00  0.00           C  
ATOM   1877  O   THR   266      10.921  83.217  56.871  1.00  0.00           O  
ATOM   1878  CB  THR   266       9.210  85.344  57.009  1.00  0.00           C  
ATOM   1879  OG1 THR   266       8.372  84.436  56.308  1.00  0.00           O  
ATOM   1880  CG2 THR   266       8.511  86.710  57.105  1.00  0.00           C  
ATOM   1881  N   ALA   267      12.404  84.169  55.468  1.00  0.00           N  
ATOM   1882  CA  ALA   267      13.288  83.021  55.429  1.00  0.00           C  
ATOM   1883  C   ALA   267      12.853  81.933  54.475  1.00  0.00           C  
ATOM   1884  O   ALA   267      13.479  80.878  54.416  1.00  0.00           O  
ATOM   1885  CB  ALA   267      13.421  82.438  56.832  1.00  0.00           C  
ATOM   1886  N   ALA   268      11.784  82.176  53.723  1.00  0.00           N  
ATOM   1887  CA  ALA   268      11.259  81.148  52.822  1.00  0.00           C  
ATOM   1888  C   ALA   268      11.102  81.641  51.375  1.00  0.00           C  
ATOM   1889  O   ALA   268      10.479  82.673  51.118  1.00  0.00           O  
ATOM   1890  CB  ALA   268       9.930  80.624  53.363  1.00  0.00           C  
ATOM   1891  N   THR   269      11.674  80.894  50.438  1.00  0.00           N  
ATOM   1892  CA  THR   269      11.570  81.209  49.011  1.00  0.00           C  
ATOM   1893  C   THR   269      10.633  80.248  48.280  1.00  0.00           C  
ATOM   1894  O   THR   269      10.593  79.056  48.583  1.00  0.00           O  
ATOM   1895  CB  THR   269      12.962  81.197  48.355  1.00  0.00           C  
ATOM   1896  OG1 THR   269      13.801  82.164  48.970  1.00  0.00           O  
ATOM   1897  CG2 THR   269      12.822  81.523  46.858  1.00  0.00           C  
ATOM   1898  N   VAL   270       9.878  80.763  47.319  1.00  0.00           N  
ATOM   1899  CA  VAL   270       9.041  79.908  46.485  1.00  0.00           C  
ATOM   1900  C   VAL   270       8.945  80.440  45.051  1.00  0.00           C  
ATOM   1901  O   VAL   270       8.671  81.625  44.840  1.00  0.00           O  
ATOM   1902  CB  VAL   270       7.641  79.748  47.094  1.00  0.00           C  
ATOM   1903  CG1 VAL   270       6.714  78.855  46.266  1.00  0.00           C  
ATOM   1904  CG2 VAL   270       7.650  79.127  48.493  1.00  0.00           C  
ATOM   1905  N   THR   271       9.174  79.549  44.084  1.00  0.00           N  
ATOM   1906  CA  THR   271       9.063  79.839  42.650  1.00  0.00           C  
ATOM   1907  C   THR   271      10.083  80.856  42.137  1.00  0.00           C  
ATOM   1908  O   THR   271       9.842  81.572  41.165  1.00  0.00           O  
ATOM   1909  CB  THR   271       7.634  80.244  42.257  1.00  0.00           C  
ATOM   1910  OG1 THR   271       6.713  79.247  42.673  1.00  0.00           O  
ATOM   1911  CG2 THR   271       7.553  80.406  40.730  1.00  0.00           C  
ATOM   1912  N   GLY   272      11.231  80.916  42.795  1.00  0.00           N  
ATOM   1913  CA  GLY   272      12.308  81.759  42.325  1.00  0.00           C  
ATOM   1914  C   GLY   272      12.849  81.194  41.002  1.00  0.00           C  
ATOM   1915  O   GLY   272      13.108  79.997  40.877  1.00  0.00           O  
ATOM   1916  N   SER   273      12.966  82.054  39.995  1.00  0.00           N  
ATOM   1917  CA  SER   273      13.555  81.650  38.727  1.00  0.00           C  
ATOM   1918  C   SER   273      14.902  82.339  38.604  1.00  0.00           C  
ATOM   1919  O   SER   273      15.006  83.561  38.780  1.00  0.00           O  
ATOM   1920  CB  SER   273      12.643  82.013  37.534  1.00  0.00           C  
ATOM   1921  OG  SER   273      13.292  81.699  36.310  1.00  0.00           O  
ATOM   1922  N   ASN   274      15.940  81.567  38.298  1.00  0.00           N  
ATOM   1923  CA  ASN   274      17.285  82.121  38.164  1.00  0.00           C  
ATOM   1924  C   ASN   274      17.912  81.820  36.805  1.00  0.00           C  
ATOM   1925  O   ASN   274      18.103  80.659  36.443  1.00  0.00           O  
ATOM   1926  CB  ASN   274      18.190  81.602  39.284  1.00  0.00           C  
ATOM   1927  CG  ASN   274      17.550  81.719  40.653  1.00  0.00           C  
ATOM   1928  OD1 ASN   274      17.566  82.785  41.270  1.00  0.00           O  
ATOM   1929  ND2 ASN   274      16.981  80.621  41.136  1.00  0.00           N  
ATOM   1930  N   ARG   275      18.236  82.877  36.064  1.00  0.00           N  
ATOM   1931  CA  ARG   275      18.847  82.745  34.744  1.00  0.00           C  
ATOM   1932  C   ARG   275      19.510  84.051  34.313  1.00  0.00           C  
ATOM   1933  O   ARG   275      18.911  85.121  34.411  1.00  0.00           O  
ATOM   1934  CB  ARG   275      17.803  82.326  33.707  1.00  0.00           C  
ATOM   1935  CG  ARG   275      17.053  83.488  33.077  1.00  0.00           C  
ATOM   1936  CD  ARG   275      15.868  83.001  32.258  1.00  0.00           C  
ATOM   1937  NE  ARG   275      14.998  82.117  33.027  1.00  0.00           N  
ATOM   1938  CZ  ARG   275      13.796  81.718  32.626  1.00  0.00           C  
ATOM   1939  NH1 ARG   275      13.315  82.124  31.459  1.00  0.00           N  
ATOM   1940  NH2 ARG   275      13.073  80.912  33.391  1.00  0.00           N  
ATOM   1941  N   LEU   276      20.748  83.958  33.835  1.00  0.00           N  
ATOM   1942  CA  LEU   276      21.486  85.142  33.383  1.00  0.00           C  
ATOM   1943  C   LEU   276      22.213  85.909  34.465  1.00  0.00           C  
ATOM   1944  O   LEU   276      22.239  87.142  34.443  1.00  0.00           O  
ATOM   1945  CB  LEU   276      20.554  86.125  32.685  1.00  0.00           C  
ATOM   1946  CG  LEU   276      19.837  85.528  31.472  1.00  0.00           C  
ATOM   1947  CD1 LEU   276      18.851  86.468  30.780  1.00  0.00           C  
ATOM   1948  CD2 LEU   276      20.755  85.079  30.335  1.00  0.00           C  
ATOM   1949  N   GLY   277      22.794  85.195  35.415  1.00  0.00           N  
ATOM   1950  CA  GLY   277      23.462  85.862  36.510  1.00  0.00           C  
ATOM   1951  C   GLY   277      22.625  85.854  37.769  1.00  0.00           C  
ATOM   1952  O   GLY   277      23.121  86.223  38.835  1.00  0.00           O  
ATOM   1953  N   ASN   278      21.363  85.436  37.653  1.00  0.00           N  
ATOM   1954  CA  ASN   278      20.515  85.269  38.824  1.00  0.00           C  
ATOM   1955  C   ASN   278      21.152  84.315  39.824  1.00  0.00           C  
ATOM   1956  O   ASN   278      21.910  83.409  39.451  1.00  0.00           O  
ATOM   1957  CB  ASN   278      19.127  84.766  38.413  1.00  0.00           C  
ATOM   1958  CG  ASN   278      18.174  85.016  39.573  1.00  0.00           C  
ATOM   1959  OD1 ASN   278      18.599  85.202  40.713  1.00  0.00           O  
ATOM   1960  ND2 ASN   278      16.834  85.036  39.346  1.00  0.00           N  
ATOM   1961  N   PHE   279      20.865  84.522  41.101  1.00  0.00           N  
ATOM   1962  CA  PHE   279      21.436  83.686  42.144  1.00  0.00           C  
ATOM   1963  C   PHE   279      20.629  83.779  43.430  1.00  0.00           C  
ATOM   1964  O   PHE   279      20.224  84.870  43.834  1.00  0.00           O  
ATOM   1965  CB  PHE   279      22.881  84.080  42.414  1.00  0.00           C  
ATOM   1966  CG  PHE   279      23.412  83.153  43.453  1.00  0.00           C  
ATOM   1967  CD1 PHE   279      23.898  81.866  43.131  1.00  0.00           C  
ATOM   1968  CD2 PHE   279      23.439  83.553  44.801  1.00  0.00           C  
ATOM   1969  CE1 PHE   279      24.408  80.988  44.131  1.00  0.00           C  
ATOM   1970  CE2 PHE   279      23.944  82.693  45.823  1.00  0.00           C  
ATOM   1971  CZ  PHE   279      24.429  81.404  45.484  1.00  0.00           C  
ATOM   1972  N   THR   280      20.385  82.628  44.049  1.00  0.00           N  
ATOM   1973  CA  THR   280      19.681  82.555  45.329  1.00  0.00           C  
ATOM   1974  C   THR   280      20.527  81.782  46.323  1.00  0.00           C  
ATOM   1975  O   THR   280      20.887  80.634  46.073  1.00  0.00           O  
ATOM   1976  CB  THR   280      18.327  81.857  45.176  1.00  0.00           C  
ATOM   1977  OG1 THR   280      17.521  82.556  44.240  1.00  0.00           O  
ATOM   1978  CG2 THR   280      17.614  81.825  46.539  1.00  0.00           C  
ATOM   1979  N   VAL   281      20.869  82.418  47.433  1.00  0.00           N  
ATOM   1980  CA  VAL   281      21.577  81.735  48.503  1.00  0.00           C  
ATOM   1981  C   VAL   281      20.553  81.303  49.538  1.00  0.00           C  
ATOM   1982  O   VAL   281      19.837  82.135  50.093  1.00  0.00           O  
ATOM   1983  CB  VAL   281      22.610  82.650  49.163  1.00  0.00           C  
ATOM   1984  CG1 VAL   281      23.356  81.989  50.324  1.00  0.00           C  
ATOM   1985  CG2 VAL   281      23.703  83.128  48.205  1.00  0.00           C  
ATOM   1986  N   GLU   282      20.466  80.000  49.779  1.00  0.00           N  
ATOM   1987  CA  GLU   282      19.600  79.494  50.832  1.00  0.00           C  
ATOM   1988  C   GLU   282      20.440  79.278  52.084  1.00  0.00           C  
ATOM   1989  O   GLU   282      21.271  78.375  52.156  1.00  0.00           O  
ATOM   1990  CB  GLU   282      18.837  78.223  50.400  1.00  0.00           C  
ATOM   1991  CG  GLU   282      17.732  78.493  49.376  1.00  0.00           C  
ATOM   1992  CD  GLU   282      16.573  79.164  50.100  1.00  0.00           C  
ATOM   1993  OE1 GLU   282      16.635  79.257  51.355  1.00  0.00           O  
ATOM   1994  OE2 GLU   282      15.612  79.594  49.408  1.00  0.00           O  
ATOM   1995  N   ASN   283      20.242  80.152  53.056  1.00  0.00           N  
ATOM   1996  CA  ASN   283      21.050  80.144  54.261  1.00  0.00           C  
ATOM   1997  C   ASN   283      20.612  79.067  55.246  1.00  0.00           C  
ATOM   1998  O   ASN   283      19.531  78.483  55.129  1.00  0.00           O  
ATOM   1999  CB  ASN   283      21.000  81.515  54.927  1.00  0.00           C  
ATOM   2000  CG  ASN   283      21.669  82.515  53.996  1.00  0.00           C  
ATOM   2001  OD1 ASN   283      22.847  82.387  53.669  1.00  0.00           O  
ATOM   2002  ND2 ASN   283      20.951  83.567  53.516  1.00  0.00           N  
ATOM   2003  N   GLY   284      21.473  78.812  56.216  1.00  0.00           N  
ATOM   2004  CA  GLY   284      21.220  77.809  57.233  1.00  0.00           C  
ATOM   2005  C   GLY   284      19.893  78.064  57.945  1.00  0.00           C  
ATOM   2006  O   GLY   284      19.653  79.161  58.461  1.00  0.00           O  
ATOM   2007  N   LYS   285      19.032  77.053  57.956  1.00  0.00           N  
ATOM   2008  CA  LYS   285      17.766  77.146  58.654  1.00  0.00           C  
ATOM   2009  C   LYS   285      16.646  77.677  57.780  1.00  0.00           C  
ATOM   2010  O   LYS   285      15.551  77.970  58.264  1.00  0.00           O  
ATOM   2011  CB  LYS   285      17.897  78.097  59.847  1.00  0.00           C  
ATOM   2012  CG  LYS   285      18.853  77.589  60.929  1.00  0.00           C  
ATOM   2013  CD  LYS   285      18.977  78.531  62.127  1.00  0.00           C  
ATOM   2014  CE  LYS   285      19.951  78.036  63.198  1.00  0.00           C  
ATOM   2015  NZ  LYS   285      19.984  78.987  64.332  1.00  0.00           N  
ATOM   2016  N   ALA   286      16.907  77.782  56.483  1.00  0.00           N  
ATOM   2017  CA  ALA   286      15.933  78.379  55.580  1.00  0.00           C  
ATOM   2018  C   ALA   286      15.622  77.477  54.408  1.00  0.00           C  
ATOM   2019  O   ALA   286      16.300  76.473  54.188  1.00  0.00           O  
ATOM   2020  CB  ALA   286      16.330  79.791  55.162  1.00  0.00           C  
ATOM   2021  N   ASP   287      14.585  77.834  53.663  1.00  0.00           N  
ATOM   2022  CA  ASP   287      14.010  76.918  52.691  1.00  0.00           C  
ATOM   2023  C   ASP   287      13.654  77.604  51.375  1.00  0.00           C  
ATOM   2024  O   ASP   287      13.194  78.744  51.364  1.00  0.00           O  
ATOM   2025  CB  ASP   287      12.735  76.247  53.267  1.00  0.00           C  
ATOM   2026  CG  ASP   287      12.327  75.125  52.322  1.00  0.00           C  
ATOM   2027  OD1 ASP   287      13.090  74.857  51.357  1.00  0.00           O  
ATOM   2028  OD2 ASP   287      11.246  74.520  52.554  1.00  0.00           O  
ATOM   2029  N   GLY   288      13.864  76.896  50.270  1.00  0.00           N  
ATOM   2030  CA  GLY   288      13.376  77.328  48.968  1.00  0.00           C  
ATOM   2031  C   GLY   288      12.629  76.174  48.300  1.00  0.00           C  
ATOM   2032  O   GLY   288      13.116  75.039  48.267  1.00  0.00           O  
ATOM   2033  N   VAL   289      11.451  76.464  47.763  1.00  0.00           N  
ATOM   2034  CA  VAL   289      10.688  75.464  47.031  1.00  0.00           C  
ATOM   2035  C   VAL   289      10.468  75.915  45.584  1.00  0.00           C  
ATOM   2036  O   VAL   289      10.378  77.107  45.307  1.00  0.00           O  
ATOM   2037  CB  VAL   289       9.332  75.237  47.702  1.00  0.00           C  
ATOM   2038  CG1 VAL   289       9.441  74.685  49.124  1.00  0.00           C  
ATOM   2039  CG2 VAL   289       8.495  76.511  47.830  1.00  0.00           C  
ATOM   2040  N   VAL   290      10.396  74.960  44.664  1.00  0.00           N  
ATOM   2041  CA  VAL   290      10.119  75.262  43.260  1.00  0.00           C  
ATOM   2042  C   VAL   290      11.113  76.244  42.628  1.00  0.00           C  
ATOM   2043  O   VAL   290      10.717  77.159  41.901  1.00  0.00           O  
ATOM   2044  CB  VAL   290       8.694  75.801  43.102  1.00  0.00           C  
ATOM   2045  CG1 VAL   290       8.220  75.853  41.648  1.00  0.00           C  
ATOM   2046  CG2 VAL   290       7.642  74.969  43.836  1.00  0.00           C  
ATOM   2047  N   LEU   291      12.397  76.073  42.912  1.00  0.00           N  
ATOM   2048  CA  LEU   291      13.398  76.947  42.325  1.00  0.00           C  
ATOM   2049  C   LEU   291      13.772  76.436  40.944  1.00  0.00           C  
ATOM   2050  O   LEU   291      14.155  75.276  40.786  1.00  0.00           O  
ATOM   2051  CB  LEU   291      14.665  77.029  43.182  1.00  0.00           C  
ATOM   2052  CG  LEU   291      14.431  77.645  44.562  1.00  0.00           C  
ATOM   2053  CD1 LEU   291      15.640  77.617  45.497  1.00  0.00           C  
ATOM   2054  CD2 LEU   291      14.025  79.118  44.551  1.00  0.00           C  
ATOM   2055  N   GLU   292      13.644  77.301  39.944  1.00  0.00           N  
ATOM   2056  CA  GLU   292      14.078  76.972  38.590  1.00  0.00           C  
ATOM   2057  C   GLU   292      15.490  77.546  38.356  1.00  0.00           C  
ATOM   2058  O   GLU   292      15.725  78.742  38.512  1.00  0.00           O  
ATOM   2059  CB  GLU   292      13.060  77.495  37.575  1.00  0.00           C  
ATOM   2060  CG  GLU   292      13.441  77.202  36.123  1.00  0.00           C  
ATOM   2061  CD  GLU   292      12.359  77.786  35.225  1.00  0.00           C  
ATOM   2062  OE1 GLU   292      11.391  78.377  35.774  1.00  0.00           O  
ATOM   2063  OE2 GLU   292      12.485  77.648  33.979  1.00  0.00           O  
ATOM   2064  N   SER   293      16.450  76.686  38.040  1.00  0.00           N  
ATOM   2065  CA  SER   293      17.813  77.152  37.841  1.00  0.00           C  
ATOM   2066  C   SER   293      18.224  76.949  36.394  1.00  0.00           C  
ATOM   2067  O   SER   293      18.580  75.840  35.997  1.00  0.00           O  
ATOM   2068  CB  SER   293      18.798  76.421  38.753  1.00  0.00           C  
ATOM   2069  OG  SER   293      20.121  76.873  38.503  1.00  0.00           O  
ATOM   2070  N   GLY   294      18.174  78.025  35.613  1.00  0.00           N  
ATOM   2071  CA  GLY   294      18.450  77.945  34.186  1.00  0.00           C  
ATOM   2072  C   GLY   294      19.771  78.543  33.798  1.00  0.00           C  
ATOM   2073  O   GLY   294      20.607  78.834  34.641  1.00  0.00           O  
ATOM   2074  N   GLY   295      19.958  78.745  32.500  1.00  0.00           N  
ATOM   2075  CA  GLY   295      21.188  79.325  32.002  1.00  0.00           C  
ATOM   2076  C   GLY   295      21.788  80.298  32.997  1.00  0.00           C  
ATOM   2077  O   GLY   295      21.092  81.159  33.539  1.00  0.00           O  
ATOM   2078  N   ARG   296      23.085  80.142  33.244  1.00  0.00           N  
ATOM   2079  CA  ARG   296      23.837  80.998  34.160  1.00  0.00           C  
ATOM   2080  C   ARG   296      23.161  81.321  35.498  1.00  0.00           C  
ATOM   2081  O   ARG   296      23.670  82.148  36.255  1.00  0.00           O  
ATOM   2082  CB  ARG   296      24.066  82.385  33.545  1.00  0.00           C  
ATOM   2083  CG  ARG   296      24.538  82.353  32.100  1.00  0.00           C  
ATOM   2084  CD  ARG   296      24.019  83.552  31.323  1.00  0.00           C  
ATOM   2085  NE  ARG   296      24.531  83.581  29.956  1.00  0.00           N  
ATOM   2086  CZ  ARG   296      25.809  83.762  29.641  1.00  0.00           C  
ATOM   2087  NH1 ARG   296      26.713  83.931  30.597  1.00  0.00           N  
ATOM   2088  NH2 ARG   296      26.185  83.774  28.369  1.00  0.00           N  
ATOM   2089  N   LEU   297      22.030  80.688  35.801  1.00  0.00           N  
ATOM   2090  CA  LEU   297      21.465  80.804  37.132  1.00  0.00           C  
ATOM   2091  C   LEU   297      22.293  80.003  38.128  1.00  0.00           C  
ATOM   2092  O   LEU   297      22.877  78.967  37.787  1.00  0.00           O  
ATOM   2093  CB  LEU   297      20.018  80.300  37.156  1.00  0.00           C  
ATOM   2094  CG  LEU   297      19.062  81.153  36.321  1.00  0.00           C  
ATOM   2095  CD1 LEU   297      17.629  80.627  36.241  1.00  0.00           C  
ATOM   2096  CD2 LEU   297      18.884  82.591  36.809  1.00  0.00           C  
ATOM   2097  N   ASP   298      22.354  80.493  39.362  1.00  0.00           N  
ATOM   2098  CA  ASP   298      23.062  79.798  40.430  1.00  0.00           C  
ATOM   2099  C   ASP   298      22.195  79.618  41.671  1.00  0.00           C  
ATOM   2100  O   ASP   298      21.626  80.582  42.192  1.00  0.00           O  
ATOM   2101  CB  ASP   298      24.346  80.531  40.837  1.00  0.00           C  
ATOM   2102  CG  ASP   298      25.353  80.380  39.707  1.00  0.00           C  
ATOM   2103  OD1 ASP   298      25.090  79.561  38.786  1.00  0.00           O  
ATOM   2104  OD2 ASP   298      26.399  81.081  39.748  1.00  0.00           O  
ATOM   2105  N   VAL   299      22.083  78.375  42.131  1.00  0.00           N  
ATOM   2106  CA  VAL   299      21.433  78.087  43.404  1.00  0.00           C  
ATOM   2107  C   VAL   299      22.467  77.568  44.387  1.00  0.00           C  
ATOM   2108  O   VAL   299      23.132  76.568  44.129  1.00  0.00           O  
ATOM   2109  CB  VAL   299      20.303  77.075  43.229  1.00  0.00           C  
ATOM   2110  CG1 VAL   299      19.607  76.707  44.541  1.00  0.00           C  
ATOM   2111  CG2 VAL   299      19.185  77.562  42.305  1.00  0.00           C  
ATOM   2112  N   LEU   300      22.607  78.265  45.506  1.00  0.00           N  
ATOM   2113  CA  LEU   300      23.609  77.935  46.508  1.00  0.00           C  
ATOM   2114  C   LEU   300      22.931  77.562  47.823  1.00  0.00           C  
ATOM   2115  O   LEU   300      22.409  78.428  48.529  1.00  0.00           O  
ATOM   2116  CB  LEU   300      24.565  79.123  46.701  1.00  0.00           C  
ATOM   2117  CG  LEU   300      25.629  78.882  47.773  1.00  0.00           C  
ATOM   2118  CD1 LEU   300      26.580  77.720  47.488  1.00  0.00           C  
ATOM   2119  CD2 LEU   300      26.572  80.059  48.023  1.00  0.00           C  
ATOM   2120  N   GLU   301      22.936  76.273  48.152  1.00  0.00           N  
ATOM   2121  CA  GLU   301      22.333  75.822  49.402  1.00  0.00           C  
ATOM   2122  C   GLU   301      23.391  75.593  50.456  1.00  0.00           C  
ATOM   2123  O   GLU   301      24.205  74.679  50.344  1.00  0.00           O  
ATOM   2124  CB  GLU   301      21.497  74.547  49.246  1.00  0.00           C  
ATOM   2125  CG  GLU   301      20.736  74.157  50.515  1.00  0.00           C  
ATOM   2126  CD  GLU   301      20.002  72.852  50.241  1.00  0.00           C  
ATOM   2127  OE1 GLU   301      19.186  72.822  49.281  1.00  0.00           O  
ATOM   2128  OE2 GLU   301      20.247  71.867  50.988  1.00  0.00           O  
ATOM   2129  N   GLY   302      23.385  76.450  51.469  1.00  0.00           N  
ATOM   2130  CA  GLY   302      24.353  76.362  52.550  1.00  0.00           C  
ATOM   2131  C   GLY   302      24.084  75.151  53.417  1.00  0.00           C  
ATOM   2132  O   GLY   302      23.025  74.511  53.325  1.00  0.00           O  
ATOM   2133  N   HIS   303      25.061  74.840  54.257  1.00  0.00           N  
ATOM   2134  CA  HIS   303      24.889  73.840  55.283  1.00  0.00           C  
ATOM   2135  C   HIS   303      23.687  74.226  56.124  1.00  0.00           C  
ATOM   2136  O   HIS   303      23.604  75.350  56.612  1.00  0.00           O  
ATOM   2137  CB  HIS   303      26.133  73.799  56.163  1.00  0.00           C  
ATOM   2138  CG  HIS   303      27.352  73.314  55.434  1.00  0.00           C  
ATOM   2139  ND1 HIS   303      27.532  72.012  55.014  1.00  0.00           N  
ATOM   2140  CD2 HIS   303      28.469  73.969  55.042  1.00  0.00           C  
ATOM   2141  CE1 HIS   303      28.673  71.880  54.408  1.00  0.00           C  
ATOM   2142  NE2 HIS   303      29.274  73.054  54.407  1.00  0.00           N  
ATOM   2143  N   SER   304      22.742  73.307  56.276  1.00  0.00           N  
ATOM   2144  CA  SER   304      21.590  73.560  57.122  1.00  0.00           C  
ATOM   2145  C   SER   304      20.463  74.271  56.398  1.00  0.00           C  
ATOM   2146  O   SER   304      19.448  74.637  57.003  1.00  0.00           O  
ATOM   2147  CB  SER   304      22.010  74.388  58.339  1.00  0.00           C  
ATOM   2148  OG  SER   304      20.863  74.880  59.015  1.00  0.00           O  
ATOM   2149  N   ALA   305      20.648  74.471  55.095  1.00  0.00           N  
ATOM   2150  CA  ALA   305      19.610  75.046  54.262  1.00  0.00           C  
ATOM   2151  C   ALA   305      18.876  73.959  53.509  1.00  0.00           C  
ATOM   2152  O   ALA   305      19.389  72.848  53.329  1.00  0.00           O  
ATOM   2153  CB  ALA   305      20.209  76.054  53.287  1.00  0.00           C  
ATOM   2154  N   GLN   306      17.674  74.272  53.054  1.00  0.00           N  
ATOM   2155  CA  GLN   306      16.876  73.286  52.345  1.00  0.00           C  
ATOM   2156  C   GLN   306      16.352  73.853  51.044  1.00  0.00           C  
ATOM   2157  O   GLN   306      15.973  75.021  50.983  1.00  0.00           O  
ATOM   2158  CB  GLN   306      15.722  72.834  53.204  1.00  0.00           C  
ATOM   2159  CG  GLN   306      16.158  72.103  54.476  1.00  0.00           C  
ATOM   2160  CD  GLN   306      14.905  71.676  55.225  1.00  0.00           C  
ATOM   2161  OE1 GLN   306      13.785  71.930  54.785  1.00  0.00           O  
ATOM   2162  NE2 GLN   306      15.026  71.001  56.400  1.00  0.00           N  
ATOM   2163  N   LYS   307      16.343  73.024  50.007  1.00  0.00           N  
ATOM   2164  CA  LYS   307      15.668  73.364  48.760  1.00  0.00           C  
ATOM   2165  C   LYS   307      14.971  72.145  48.165  1.00  0.00           C  
ATOM   2166  O   LYS   307      15.618  71.130  47.887  1.00  0.00           O  
ATOM   2167  CB  LYS   307      16.658  73.950  47.758  1.00  0.00           C  
ATOM   2168  CG  LYS   307      17.327  75.238  48.242  1.00  0.00           C  
ATOM   2169  CD  LYS   307      16.380  76.439  48.287  1.00  0.00           C  
ATOM   2170  CE  LYS   307      17.040  77.721  48.799  1.00  0.00           C  
ATOM   2171  NZ  LYS   307      16.061  78.830  48.799  1.00  0.00           N  
ATOM   2172  N   THR   308      13.666  72.260  47.945  1.00  0.00           N  
ATOM   2173  CA  THR   308      12.891  71.172  47.367  1.00  0.00           C  
ATOM   2174  C   THR   308      12.431  71.526  45.956  1.00  0.00           C  
ATOM   2175  O   THR   308      12.479  72.688  45.550  1.00  0.00           O  
ATOM   2176  CB  THR   308      11.661  70.833  48.229  1.00  0.00           C  
ATOM   2177  OG1 THR   308      11.056  72.044  48.701  1.00  0.00           O  
ATOM   2178  CG2 THR   308      12.064  69.976  49.419  1.00  0.00           C  
ATOM   2179  N   ARG   309      11.996  70.513  45.214  1.00  0.00           N  
ATOM   2180  CA  ARG   309      11.510  70.687  43.846  1.00  0.00           C  
ATOM   2181  C   ARG   309      12.453  71.484  42.941  1.00  0.00           C  
ATOM   2182  O   ARG   309      12.020  72.050  41.938  1.00  0.00           O  
ATOM   2183  CB  ARG   309      10.116  71.322  43.846  1.00  0.00           C  
ATOM   2184  CG  ARG   309       9.078  70.542  44.635  1.00  0.00           C  
ATOM   2185  CD  ARG   309       7.718  70.589  43.958  1.00  0.00           C  
ATOM   2186  NE  ARG   309       6.828  69.538  44.444  1.00  0.00           N  
ATOM   2187  CZ  ARG   309       5.518  69.509  44.225  1.00  0.00           C  
ATOM   2188  NH1 ARG   309       4.938  70.475  43.527  1.00  0.00           N  
ATOM   2189  NH2 ARG   309       4.786  68.513  44.705  1.00  0.00           N  
ATOM   2190  N   VAL   310      13.735  71.528  43.292  1.00  0.00           N  
ATOM   2191  CA  VAL   310      14.703  72.240  42.484  1.00  0.00           C  
ATOM   2192  C   VAL   310      14.603  71.736  41.049  1.00  0.00           C  
ATOM   2193  O   VAL   310      14.580  70.538  40.795  1.00  0.00           O  
ATOM   2194  CB  VAL   310      16.129  72.019  43.001  1.00  0.00           C  
ATOM   2195  CG1 VAL   310      17.153  72.711  42.072  1.00  0.00           C  
ATOM   2196  CG2 VAL   310      16.243  72.521  44.431  1.00  0.00           C  
ATOM   2197  N   ASP   311      14.516  72.651  40.102  1.00  0.00           N  
ATOM   2198  CA  ASP   311      14.403  72.246  38.712  1.00  0.00           C  
ATOM   2199  C   ASP   311      15.627  72.739  37.956  1.00  0.00           C  
ATOM   2200  O   ASP   311      15.688  73.898  37.556  1.00  0.00           O  
ATOM   2201  CB  ASP   311      13.113  72.796  38.111  1.00  0.00           C  
ATOM   2202  CG  ASP   311      13.012  72.296  36.677  1.00  0.00           C  
ATOM   2203  OD1 ASP   311      13.983  71.646  36.207  1.00  0.00           O  
ATOM   2204  OD2 ASP   311      11.961  72.557  36.032  1.00  0.00           O  
ATOM   2205  N   ASP   312      16.625  71.870  37.818  1.00  0.00           N  
ATOM   2206  CA  ASP   312      17.854  72.216  37.121  1.00  0.00           C  
ATOM   2207  C   ASP   312      17.633  72.204  35.619  1.00  0.00           C  
ATOM   2208  O   ASP   312      17.118  71.229  35.073  1.00  0.00           O  
ATOM   2209  CB  ASP   312      18.959  71.230  37.465  1.00  0.00           C  
ATOM   2210  CG  ASP   312      19.292  71.392  38.941  1.00  0.00           C  
ATOM   2211  OD1 ASP   312      19.448  72.560  39.387  1.00  0.00           O  
ATOM   2212  OD2 ASP   312      19.394  70.350  39.642  1.00  0.00           O  
ATOM   2213  N   GLY   313      18.016  73.297  34.965  1.00  0.00           N  
ATOM   2214  CA  GLY   313      17.970  73.386  33.517  1.00  0.00           C  
ATOM   2215  C   GLY   313      19.363  73.478  32.916  1.00  0.00           C  
ATOM   2216  O   GLY   313      20.361  73.651  33.635  1.00  0.00           O  
ATOM   2217  N   GLY   314      19.442  73.360  31.594  1.00  0.00           N  
ATOM   2218  CA  GLY   314      20.720  73.512  30.909  1.00  0.00           C  
ATOM   2219  C   GLY   314      21.390  74.838  31.239  1.00  0.00           C  
ATOM   2220  O   GLY   314      20.782  75.902  31.114  1.00  0.00           O  
ATOM   2221  N   THR   315      22.641  74.762  31.673  1.00  0.00           N  
ATOM   2222  CA  THR   315      23.404  75.941  32.028  1.00  0.00           C  
ATOM   2223  C   THR   315      23.180  76.385  33.464  1.00  0.00           C  
ATOM   2224  O   THR   315      23.729  77.399  33.897  1.00  0.00           O  
ATOM   2225  CB  THR   315      22.982  77.138  31.155  1.00  0.00           C  
ATOM   2226  OG1 THR   315      21.628  77.476  31.412  1.00  0.00           O  
ATOM   2227  CG2 THR   315      23.142  76.767  29.671  1.00  0.00           C  
ATOM   2228  N   LEU   316      22.373  75.624  34.202  1.00  0.00           N  
ATOM   2229  CA  LEU   316      22.152  75.896  35.610  1.00  0.00           C  
ATOM   2230  C   LEU   316      23.292  75.421  36.484  1.00  0.00           C  
ATOM   2231  O   LEU   316      23.910  74.396  36.203  1.00  0.00           O  
ATOM   2232  CB  LEU   316      20.848  75.233  36.068  1.00  0.00           C  
ATOM   2233  CG  LEU   316      19.603  75.800  35.384  1.00  0.00           C  
ATOM   2234  CD1 LEU   316      18.296  75.085  35.728  1.00  0.00           C  
ATOM   2235  CD2 LEU   316      19.301  77.263  35.702  1.00  0.00           C  
ATOM   2236  N   ALA   317      23.566  76.166  37.550  1.00  0.00           N  
ATOM   2237  CA  ALA   317      24.679  75.857  38.445  1.00  0.00           C  
ATOM   2238  C   ALA   317      24.194  75.546  39.867  1.00  0.00           C  
ATOM   2239  O   ALA   317      23.305  76.220  40.393  1.00  0.00           O  
ATOM   2240  CB  ALA   317      25.677  77.020  38.487  1.00  0.00           C  
ATOM   2241  N   VAL   318      24.773  74.516  40.481  1.00  0.00           N  
ATOM   2242  CA  VAL   318      24.379  74.120  41.822  1.00  0.00           C  
ATOM   2243  C   VAL   318      25.572  74.113  42.774  1.00  0.00           C  
ATOM   2244  O   VAL   318      26.609  73.533  42.477  1.00  0.00           O  
ATOM   2245  CB  VAL   318      23.709  72.750  41.786  1.00  0.00           C  
ATOM   2246  CG1 VAL   318      23.299  72.234  43.168  1.00  0.00           C  
ATOM   2247  CG2 VAL   318      22.427  72.718  40.951  1.00  0.00           C  
ATOM   2248  N   SER   319      25.424  74.786  43.906  1.00  0.00           N  
ATOM   2249  CA  SER   319      26.417  74.757  44.975  1.00  0.00           C  
ATOM   2250  C   SER   319      25.738  74.215  46.224  1.00  0.00           C  
ATOM   2251  O   SER   319      24.813  74.826  46.750  1.00  0.00           O  
ATOM   2252  CB  SER   319      26.945  76.166  45.270  1.00  0.00           C  
ATOM   2253  OG  SER   319      27.712  76.640  44.173  1.00  0.00           O  
ATOM   2254  N   ALA   320      26.187  73.071  46.707  1.00  0.00           N  
ATOM   2255  CA  ALA   320      25.552  72.464  47.861  1.00  0.00           C  
ATOM   2256  C   ALA   320      26.586  71.710  48.671  1.00  0.00           C  
ATOM   2257  O   ALA   320      27.658  71.406  48.166  1.00  0.00           O  
ATOM   2258  CB  ALA   320      24.439  71.523  47.405  1.00  0.00           C  
ATOM   2259  N   GLY   321      26.283  71.417  49.930  1.00  0.00           N  
ATOM   2260  CA  GLY   321      27.086  70.435  50.657  1.00  0.00           C  
ATOM   2261  C   GLY   321      26.219  69.333  51.247  1.00  0.00           C  
ATOM   2262  O   GLY   321      24.995  69.412  51.215  1.00  0.00           O  
ATOM   2263  N   GLY   322      26.872  68.298  51.768  1.00  0.00           N  
ATOM   2264  CA  GLY   322      26.192  67.098  52.245  1.00  0.00           C  
ATOM   2265  C   GLY   322      25.345  67.357  53.489  1.00  0.00           C  
ATOM   2266  O   GLY   322      24.492  66.535  53.844  1.00  0.00           O  
ATOM   2267  N   LYS   323      25.583  68.495  54.141  1.00  0.00           N  
ATOM   2268  CA  LYS   323      24.780  68.911  55.275  1.00  0.00           C  
ATOM   2269  C   LYS   323      23.537  69.701  54.880  1.00  0.00           C  
ATOM   2270  O   LYS   323      22.835  70.244  55.732  1.00  0.00           O  
ATOM   2271  CB  LYS   323      25.632  69.749  56.234  1.00  0.00           C  
ATOM   2272  CG  LYS   323      26.786  68.969  56.866  1.00  0.00           C  
ATOM   2273  CD  LYS   323      27.570  69.770  57.907  1.00  0.00           C  
ATOM   2274  CE  LYS   323      28.750  69.005  58.508  1.00  0.00           C  
ATOM   2275  NZ  LYS   323      29.435  69.842  59.518  1.00  0.00           N  
ATOM   2276  N   ALA   324      23.263  69.774  53.582  1.00  0.00           N  
ATOM   2277  CA  ALA   324      22.079  70.459  53.105  1.00  0.00           C  
ATOM   2278  C   ALA   324      20.971  69.457  52.814  1.00  0.00           C  
ATOM   2279  O   ALA   324      21.210  68.258  52.754  1.00  0.00           O  
ATOM   2280  CB  ALA   324      22.401  71.276  51.869  1.00  0.00           C  
ATOM   2281  N   THR   325      19.753  69.960  52.655  1.00  0.00           N  
ATOM   2282  CA  THR   325      18.624  69.130  52.271  1.00  0.00           C  
ATOM   2283  C   THR   325      18.142  69.638  50.928  1.00  0.00           C  
ATOM   2284  O   THR   325      17.766  70.805  50.800  1.00  0.00           O  
ATOM   2285  CB  THR   325      17.515  69.222  53.301  1.00  0.00           C  
ATOM   2286  OG1 THR   325      17.985  68.778  54.565  1.00  0.00           O  
ATOM   2287  CG2 THR   325      16.335  68.340  52.858  1.00  0.00           C  
ATOM   2288  N   GLY   326      18.195  68.769  49.923  1.00  0.00           N  
ATOM   2289  CA  GLY   326      17.879  69.139  48.554  1.00  0.00           C  
ATOM   2290  C   GLY   326      17.112  68.016  47.861  1.00  0.00           C  
ATOM   2291  O   GLY   326      17.439  66.850  48.015  1.00  0.00           O  
ATOM   2292  N   VAL   327      16.089  68.387  47.098  1.00  0.00           N  
ATOM   2293  CA  VAL   327      15.275  67.413  46.380  1.00  0.00           C  
ATOM   2294  C   VAL   327      14.742  67.995  45.076  1.00  0.00           C  
ATOM   2295  O   VAL   327      13.607  68.467  45.013  1.00  0.00           O  
ATOM   2296  CB  VAL   327      14.091  66.928  47.236  1.00  0.00           C  
ATOM   2297  CG1 VAL   327      13.162  66.053  46.409  1.00  0.00           C  
ATOM   2298  CG2 VAL   327      14.594  66.176  48.459  1.00  0.00           C  
ATOM   2299  N   THR   328      15.569  67.958  44.035  1.00  0.00           N  
ATOM   2300  CA  THR   328      15.182  68.482  42.731  1.00  0.00           C  
ATOM   2301  C   THR   328      15.461  67.469  41.625  1.00  0.00           C  
ATOM   2302  O   THR   328      15.790  66.314  41.897  1.00  0.00           O  
ATOM   2303  CB  THR   328      15.919  69.795  42.408  1.00  0.00           C  
ATOM   2304  OG1 THR   328      15.408  70.347  41.189  1.00  0.00           O  
ATOM   2305  CG2 THR   328      17.412  69.545  42.260  1.00  0.00           C  
ATOM   2306  N   MET   329      15.327  67.909  40.379  1.00  0.00           N  
ATOM   2307  CA  MET   329      15.564  67.042  39.231  1.00  0.00           C  
ATOM   2308  C   MET   329      16.567  67.665  38.265  1.00  0.00           C  
ATOM   2309  O   MET   329      16.577  68.880  38.065  1.00  0.00           O  
ATOM   2310  CB  MET   329      14.251  66.743  38.505  1.00  0.00           C  
ATOM   2311  CG  MET   329      13.251  65.951  39.331  1.00  0.00           C  
ATOM   2312  SD  MET   329      11.743  65.570  38.420  1.00  0.00           S  
ATOM   2313  CE  MET   329      11.004  67.196  38.293  1.00  0.00           C  
ATOM   2314  N   THR   330      17.408  66.826  37.670  1.00  0.00           N  
ATOM   2315  CA  THR   330      18.421  67.295  36.720  1.00  0.00           C  
ATOM   2316  C   THR   330      17.821  67.608  35.353  1.00  0.00           C  
ATOM   2317  O   THR   330      16.641  67.343  35.097  1.00  0.00           O  
ATOM   2318  CB  THR   330      19.536  66.259  36.556  1.00  0.00           C  
ATOM   2319  OG1 THR   330      19.008  65.055  36.021  1.00  0.00           O  
ATOM   2320  CG2 THR   330      20.169  65.972  37.928  1.00  0.00           C  
ATOM   2321  N   SER   331      18.651  68.171  34.476  1.00  0.00           N  
ATOM   2322  CA  SER   331      18.232  68.526  33.121  1.00  0.00           C  
ATOM   2323  C   SER   331      17.750  67.296  32.363  1.00  0.00           C  
ATOM   2324  O   SER   331      16.778  67.360  31.599  1.00  0.00           O  
ATOM   2325  CB  SER   331      19.380  69.194  32.365  1.00  0.00           C  
ATOM   2326  OG  SER   331      19.729  70.435  32.953  1.00  0.00           O  
ATOM   2327  N   GLY   332      18.423  66.170  32.597  1.00  0.00           N  
ATOM   2328  CA  GLY   332      18.091  64.918  31.916  1.00  0.00           C  
ATOM   2329  C   GLY   332      16.803  64.272  32.420  1.00  0.00           C  
ATOM   2330  O   GLY   332      16.342  63.283  31.859  1.00  0.00           O  
ATOM   2331  N   GLY   333      16.226  64.834  33.480  1.00  0.00           N  
ATOM   2332  CA  GLY   333      14.960  64.352  34.006  1.00  0.00           C  
ATOM   2333  C   GLY   333      15.089  63.451  35.226  1.00  0.00           C  
ATOM   2334  O   GLY   333      14.092  63.123  35.863  1.00  0.00           O  
ATOM   2335  N   ALA   334      16.314  63.054  35.555  1.00  0.00           N  
ATOM   2336  CA  ALA   334      16.562  62.155  36.678  1.00  0.00           C  
ATOM   2337  C   ALA   334      16.482  62.885  38.010  1.00  0.00           C  
ATOM   2338  O   ALA   334      16.862  64.051  38.115  1.00  0.00           O  
ATOM   2339  CB  ALA   334      17.933  61.495  36.543  1.00  0.00           C  
ATOM   2340  N   LEU   335      16.010  62.187  39.034  1.00  0.00           N  
ATOM   2341  CA  LEU   335      15.828  62.790  40.345  1.00  0.00           C  
ATOM   2342  C   LEU   335      17.140  62.783  41.077  1.00  0.00           C  
ATOM   2343  O   LEU   335      17.962  61.896  40.879  1.00  0.00           O  
ATOM   2344  CB  LEU   335      14.765  62.027  41.155  1.00  0.00           C  
ATOM   2345  CG  LEU   335      13.374  62.055  40.518  1.00  0.00           C  
ATOM   2346  CD1 LEU   335      12.315  61.226  41.242  1.00  0.00           C  
ATOM   2347  CD2 LEU   335      12.736  63.440  40.421  1.00  0.00           C  
ATOM   2348  N   ILE   336      17.349  63.780  41.923  1.00  0.00           N  
ATOM   2349  CA  ILE   336      18.514  63.755  42.792  1.00  0.00           C  
ATOM   2350  C   ILE   336      18.113  64.238  44.173  1.00  0.00           C  
ATOM   2351  O   ILE   336      17.051  64.843  44.350  1.00  0.00           O  
ATOM   2352  CB  ILE   336      19.644  64.608  42.213  1.00  0.00           C  
ATOM   2353  CG1 ILE   336      19.263  66.086  42.026  1.00  0.00           C  
ATOM   2354  CG2 ILE   336      20.122  64.137  40.830  1.00  0.00           C  
ATOM   2355  CD1 ILE   336      20.445  66.977  41.646  1.00  0.00           C  
ATOM   2356  N   ALA   337      18.958  63.978  45.158  1.00  0.00           N  
ATOM   2357  CA  ALA   337      18.618  64.374  46.516  1.00  0.00           C  
ATOM   2358  C   ALA   337      19.815  64.414  47.432  1.00  0.00           C  
ATOM   2359  O   ALA   337      20.824  63.744  47.204  1.00  0.00           O  
ATOM   2360  CB  ALA   337      17.558  63.442  47.113  1.00  0.00           C  
ATOM   2361  N   ASP   338      19.686  65.227  48.470  1.00  0.00           N  
ATOM   2362  CA  ASP   338      20.630  65.264  49.558  1.00  0.00           C  
ATOM   2363  C   ASP   338      19.747  65.334  50.790  1.00  0.00           C  
ATOM   2364  O   ASP   338      18.740  66.032  50.779  1.00  0.00           O  
ATOM   2365  CB  ASP   338      21.511  66.515  49.499  1.00  0.00           C  
ATOM   2366  CG  ASP   338      22.243  66.511  48.165  1.00  0.00           C  
ATOM   2367  OD1 ASP   338      22.187  65.467  47.462  1.00  0.00           O  
ATOM   2368  OD2 ASP   338      22.870  67.552  47.831  1.00  0.00           O  
ATOM   2369  N   SER   339      20.102  64.602  51.838  1.00  0.00           N  
ATOM   2370  CA  SER   339      19.286  64.545  53.040  1.00  0.00           C  
ATOM   2371  C   SER   339      19.859  63.586  54.065  1.00  0.00           C  
ATOM   2372  O   SER   339      20.252  62.469  53.723  1.00  0.00           O  
ATOM   2373  CB  SER   339      17.855  64.129  52.689  1.00  0.00           C  
ATOM   2374  OG  SER   339      17.080  63.997  53.872  1.00  0.00           O  
ATOM   2375  N   GLY   340      19.922  64.027  55.318  1.00  0.00           N  
ATOM   2376  CA  GLY   340      20.501  63.228  56.383  1.00  0.00           C  
ATOM   2377  C   GLY   340      21.916  62.758  56.074  1.00  0.00           C  
ATOM   2378  O   GLY   340      22.298  61.630  56.411  1.00  0.00           O  
ATOM   2379  N   ALA   341      22.690  63.617  55.417  1.00  0.00           N  
ATOM   2380  CA  ALA   341      24.066  63.305  55.076  1.00  0.00           C  
ATOM   2381  C   ALA   341      24.233  62.321  53.934  1.00  0.00           C  
ATOM   2382  O   ALA   341      25.326  61.798  53.732  1.00  0.00           O  
ATOM   2383  CB  ALA   341      24.778  62.762  56.311  1.00  0.00           C  
ATOM   2384  N   THR   342      23.160  62.065  53.186  1.00  0.00           N  
ATOM   2385  CA  THR   342      23.221  61.170  52.034  1.00  0.00           C  
ATOM   2386  C   THR   342      22.896  61.917  50.748  1.00  0.00           C  
ATOM   2387  O   THR   342      21.822  62.502  50.612  1.00  0.00           O  
ATOM   2388  CB  THR   342      22.250  59.987  52.187  1.00  0.00           C  
ATOM   2389  OG1 THR   342      22.578  59.234  53.345  1.00  0.00           O  
ATOM   2390  CG2 THR   342      22.350  59.084  50.947  1.00  0.00           C  
ATOM   2391  N   VAL   343      23.825  61.882  49.799  1.00  0.00           N  
ATOM   2392  CA  VAL   343      23.604  62.464  48.488  1.00  0.00           C  
ATOM   2393  C   VAL   343      23.334  61.345  47.504  1.00  0.00           C  
ATOM   2394  O   VAL   343      23.959  60.283  47.573  1.00  0.00           O  
ATOM   2395  CB  VAL   343      24.817  63.267  48.057  1.00  0.00           C  
ATOM   2396  CG1 VAL   343      24.691  63.852  46.648  1.00  0.00           C  
ATOM   2397  CG2 VAL   343      25.110  64.464  48.963  1.00  0.00           C  
ATOM   2398  N   GLU   344      22.402  61.574  46.585  1.00  0.00           N  
ATOM   2399  CA  GLU   344      22.079  60.558  45.606  1.00  0.00           C  
ATOM   2400  C   GLU   344      21.845  61.173  44.240  1.00  0.00           C  
ATOM   2401  O   GLU   344      20.966  62.021  44.072  1.00  0.00           O  
ATOM   2402  CB  GLU   344      20.845  59.741  46.028  1.00  0.00           C  
ATOM   2403  CG  GLU   344      20.466  58.647  45.028  1.00  0.00           C  
ATOM   2404  CD  GLU   344      19.330  57.833  45.630  1.00  0.00           C  
ATOM   2405  OE1 GLU   344      18.964  58.106  46.805  1.00  0.00           O  
ATOM   2406  OE2 GLU   344      18.811  56.929  44.923  1.00  0.00           O  
ATOM   2407  N   GLY   345      22.652  60.733  43.277  1.00  0.00           N  
ATOM   2408  CA  GLY   345      22.467  61.056  41.870  1.00  0.00           C  
ATOM   2409  C   GLY   345      22.695  62.541  41.548  1.00  0.00           C  
ATOM   2410  O   GLY   345      22.089  63.089  40.632  1.00  0.00           O  
ATOM   2411  N   THR   346      23.583  63.176  42.306  1.00  0.00           N  
ATOM   2412  CA  THR   346      24.039  64.527  41.991  1.00  0.00           C  
ATOM   2413  C   THR   346      24.659  64.599  40.605  1.00  0.00           C  
ATOM   2414  O   THR   346      25.494  63.772  40.246  1.00  0.00           O  
ATOM   2415  CB  THR   346      25.079  64.979  43.004  1.00  0.00           C  
ATOM   2416  OG1 THR   346      24.534  64.940  44.314  1.00  0.00           O  
ATOM   2417  CG2 THR   346      25.516  66.417  42.678  1.00  0.00           C  
ATOM   2418  N   ASN   347      24.235  65.580  39.820  1.00  0.00           N  
ATOM   2419  CA  ASN   347      24.860  65.838  38.535  1.00  0.00           C  
ATOM   2420  C   ASN   347      25.536  67.187  38.629  1.00  0.00           C  
ATOM   2421  O   ASN   347      24.872  68.204  38.807  1.00  0.00           O  
ATOM   2422  CB  ASN   347      23.829  65.834  37.408  1.00  0.00           C  
ATOM   2423  CG  ASN   347      24.569  66.025  36.092  1.00  0.00           C  
ATOM   2424  OD1 ASN   347      25.695  66.520  36.064  1.00  0.00           O  
ATOM   2425  ND2 ASN   347      23.977  65.645  34.929  1.00  0.00           N  
ATOM   2426  N   ALA   348      26.859  67.195  38.508  1.00  0.00           N  
ATOM   2427  CA  ALA   348      27.628  68.432  38.580  1.00  0.00           C  
ATOM   2428  C   ALA   348      28.238  68.782  37.226  1.00  0.00           C  
ATOM   2429  O   ALA   348      29.173  68.127  36.768  1.00  0.00           O  
ATOM   2430  CB  ALA   348      28.713  68.321  39.640  1.00  0.00           C  
ATOM   2431  N   SER   349      27.701  69.820  36.592  1.00  0.00           N  
ATOM   2432  CA  SER   349      28.191  70.259  35.291  1.00  0.00           C  
ATOM   2433  C   SER   349      28.763  71.652  35.535  1.00  0.00           C  
ATOM   2434  O   SER   349      29.121  71.997  36.661  1.00  0.00           O  
ATOM   2435  CB  SER   349      27.026  70.456  34.318  1.00  0.00           C  
ATOM   2436  OG  SER   349      26.252  71.589  34.673  1.00  0.00           O  
ATOM   2437  N   GLY   350      28.847  72.446  34.473  1.00  0.00           N  
ATOM   2438  CA  GLY   350      29.373  73.795  34.570  1.00  0.00           C  
ATOM   2439  C   GLY   350      28.885  74.709  35.678  1.00  0.00           C  
ATOM   2440  O   GLY   350      27.688  74.774  35.959  1.00  0.00           O  
ATOM   2441  N   LYS   351      29.816  75.416  36.309  1.00  0.00           N  
ATOM   2442  CA  LYS   351      29.478  76.333  37.396  1.00  0.00           C  
ATOM   2443  C   LYS   351      28.720  75.640  38.526  1.00  0.00           C  
ATOM   2444  O   LYS   351      27.661  76.102  38.950  1.00  0.00           O  
ATOM   2445  CB  LYS   351      28.677  77.529  36.871  1.00  0.00           C  
ATOM   2446  CG  LYS   351      29.452  78.424  35.917  1.00  0.00           C  
ATOM   2447  CD  LYS   351      28.599  79.587  35.436  1.00  0.00           C  
ATOM   2448  CE  LYS   351      29.357  80.454  34.444  1.00  0.00           C  
ATOM   2449  NZ  LYS   351      30.555  81.088  35.062  1.00  0.00           N  
ATOM   2450  N   PHE   352      29.269  74.529  39.006  1.00  0.00           N  
ATOM   2451  CA  PHE   352      28.648  73.771  40.085  1.00  0.00           C  
ATOM   2452  C   PHE   352      29.700  73.119  40.976  1.00  0.00           C  
ATOM   2453  O   PHE   352      30.822  72.863  40.541  1.00  0.00           O  
ATOM   2454  CB  PHE   352      27.706  72.707  39.517  1.00  0.00           C  
ATOM   2455  CG  PHE   352      26.896  71.994  40.563  1.00  0.00           C  
ATOM   2456  CD1 PHE   352      25.793  72.603  41.137  1.00  0.00           C  
ATOM   2457  CD2 PHE   352      27.239  70.716  40.971  1.00  0.00           C  
ATOM   2458  CE1 PHE   352      25.045  71.950  42.099  1.00  0.00           C  
ATOM   2459  CE2 PHE   352      26.496  70.057  41.932  1.00  0.00           C  
ATOM   2460  CZ  PHE   352      25.397  70.675  42.497  1.00  0.00           C  
ATOM   2461  N   SER   353      29.329  72.853  42.224  1.00  0.00           N  
ATOM   2462  CA  SER   353      30.241  72.231  43.177  1.00  0.00           C  
ATOM   2463  C   SER   353      29.513  71.639  44.385  1.00  0.00           C  
ATOM   2464  O   SER   353      28.548  72.208  44.880  1.00  0.00           O  
ATOM   2465  CB  SER   353      31.334  73.211  43.615  1.00  0.00           C  
ATOM   2466  OG  SER   353      30.818  74.210  44.475  1.00  0.00           O  
ATOM   2467  N   ILE   354      29.988  70.484  44.839  1.00  0.00           N  
ATOM   2468  CA  ILE   354      29.418  69.795  45.991  1.00  0.00           C  
ATOM   2469  C   ILE   354      30.527  69.526  46.982  1.00  0.00           C  
ATOM   2470  O   ILE   354      31.658  69.231  46.593  1.00  0.00           O  
ATOM   2471  CB  ILE   354      28.775  68.481  45.556  1.00  0.00           C  
ATOM   2472  CG1 ILE   354      28.080  67.729  46.703  1.00  0.00           C  
ATOM   2473  CG2 ILE   354      29.777  67.476  44.964  1.00  0.00           C  
ATOM   2474  CD1 ILE   354      27.183  66.587  46.228  1.00  0.00           C  
ATOM   2475  N   ASP   355      30.222  69.669  48.264  1.00  0.00           N  
ATOM   2476  CA  ASP   355      31.199  69.375  49.297  1.00  0.00           C  
ATOM   2477  C   ASP   355      30.669  68.228  50.149  1.00  0.00           C  
ATOM   2478  O   ASP   355      29.574  68.303  50.696  1.00  0.00           O  
ATOM   2479  CB  ASP   355      31.501  70.607  50.160  1.00  0.00           C  
ATOM   2480  CG  ASP   355      32.586  70.228  51.157  1.00  0.00           C  
ATOM   2481  OD1 ASP   355      32.935  69.019  51.221  1.00  0.00           O  
ATOM   2482  OD2 ASP   355      33.081  71.143  51.869  1.00  0.00           O  
ATOM   2483  N   GLY   356      31.431  67.146  50.219  1.00  0.00           N  
ATOM   2484  CA  GLY   356      31.039  65.999  51.022  1.00  0.00           C  
ATOM   2485  C   GLY   356      31.703  66.101  52.378  1.00  0.00           C  
ATOM   2486  O   GLY   356      32.929  66.020  52.481  1.00  0.00           O  
ATOM   2487  N   ILE   357      30.896  66.288  53.417  1.00  0.00           N  
ATOM   2488  CA  ILE   357      31.414  66.393  54.781  1.00  0.00           C  
ATOM   2489  C   ILE   357      31.831  65.048  55.385  1.00  0.00           C  
ATOM   2490  O   ILE   357      31.382  63.989  54.940  1.00  0.00           O  
ATOM   2491  CB  ILE   357      30.397  67.088  55.690  1.00  0.00           C  
ATOM   2492  CG1 ILE   357      30.176  68.569  55.343  1.00  0.00           C  
ATOM   2493  CG2 ILE   357      30.795  67.078  57.175  1.00  0.00           C  
ATOM   2494  CD1 ILE   357      28.990  69.196  56.074  1.00  0.00           C  
ATOM   2495  N   SER   358      32.709  65.110  56.384  1.00  0.00           N  
ATOM   2496  CA  SER   358      33.107  63.925  57.142  1.00  0.00           C  
ATOM   2497  C   SER   358      31.881  63.163  57.634  1.00  0.00           C  
ATOM   2498  O   SER   358      30.917  63.763  58.112  1.00  0.00           O  
ATOM   2499  CB  SER   358      33.995  64.323  58.318  1.00  0.00           C  
ATOM   2500  OG  SER   358      34.326  63.177  59.089  1.00  0.00           O  
ATOM   2501  N   GLY   359      31.907  61.844  57.487  1.00  0.00           N  
ATOM   2502  CA  GLY   359      30.832  61.008  57.985  1.00  0.00           C  
ATOM   2503  C   GLY   359      29.685  60.829  57.013  1.00  0.00           C  
ATOM   2504  O   GLY   359      28.784  60.019  57.244  1.00  0.00           O  
ATOM   2505  N   GLN   360      29.709  61.572  55.912  1.00  0.00           N  
ATOM   2506  CA  GLN   360      28.613  61.485  54.947  1.00  0.00           C  
ATOM   2507  C   GLN   360      28.880  60.559  53.747  1.00  0.00           C  
ATOM   2508  O   GLN   360      29.972  60.024  53.580  1.00  0.00           O  
ATOM   2509  CB  GLN   360      28.174  62.884  54.511  1.00  0.00           C  
ATOM   2510  CG  GLN   360      27.633  63.738  55.659  1.00  0.00           C  
ATOM   2511  CD  GLN   360      27.301  65.116  55.104  1.00  0.00           C  
ATOM   2512  OE1 GLN   360      27.399  65.355  53.901  1.00  0.00           O  
ATOM   2513  NE2 GLN   360      26.890  66.098  55.950  1.00  0.00           N  
ATOM   2514  N   ALA   361      27.856  60.359  52.930  1.00  0.00           N  
ATOM   2515  CA  ALA   361      27.945  59.465  51.793  1.00  0.00           C  
ATOM   2516  C   ALA   361      27.338  60.096  50.536  1.00  0.00           C  
ATOM   2517  O   ALA   361      26.232  60.623  50.568  1.00  0.00           O  
ATOM   2518  CB  ALA   361      27.232  58.130  52.102  1.00  0.00           C  
ATOM   2519  N   SER   362      28.071  60.044  49.431  1.00  0.00           N  
ATOM   2520  CA  SER   362      27.540  60.475  48.148  1.00  0.00           C  
ATOM   2521  C   SER   362      27.477  59.279  47.212  1.00  0.00           C  
ATOM   2522  O   SER   362      28.489  58.622  46.965  1.00  0.00           O  
ATOM   2523  CB  SER   362      28.404  61.579  47.555  1.00  0.00           C  
ATOM   2524  OG  SER   362      27.908  61.955  46.278  1.00  0.00           O  
ATOM   2525  N   GLY   363      26.289  59.012  46.683  1.00  0.00           N  
ATOM   2526  CA  GLY   363      26.037  57.809  45.908  1.00  0.00           C  
ATOM   2527  C   GLY   363      25.646  58.144  44.484  1.00  0.00           C  
ATOM   2528  O   GLY   363      24.750  58.950  44.259  1.00  0.00           O  
ATOM   2529  N   LEU   364      26.319  57.510  43.528  1.00  0.00           N  
ATOM   2530  CA  LEU   364      26.003  57.662  42.110  1.00  0.00           C  
ATOM   2531  C   LEU   364      26.180  59.091  41.598  1.00  0.00           C  
ATOM   2532  O   LEU   364      25.469  59.526  40.682  1.00  0.00           O  
ATOM   2533  CB  LEU   364      24.592  57.148  41.804  1.00  0.00           C  
ATOM   2534  CG  LEU   364      24.369  55.692  42.219  1.00  0.00           C  
ATOM   2535  CD1 LEU   364      22.958  55.159  41.975  1.00  0.00           C  
ATOM   2536  CD2 LEU   364      25.261  54.674  41.507  1.00  0.00           C  
ATOM   2537  N   LEU   365      27.131  59.818  42.182  1.00  0.00           N  
ATOM   2538  CA  LEU   365      27.469  61.142  41.682  1.00  0.00           C  
ATOM   2539  C   LEU   365      28.068  61.074  40.277  1.00  0.00           C  
ATOM   2540  O   LEU   365      28.942  60.243  39.999  1.00  0.00           O  
ATOM   2541  CB  LEU   365      28.500  61.822  42.563  1.00  0.00           C  
ATOM   2542  CG  LEU   365      28.821  63.255  42.133  1.00  0.00           C  
ATOM   2543  CD1 LEU   365      27.663  64.243  42.262  1.00  0.00           C  
ATOM   2544  CD2 LEU   365      29.949  63.926  42.914  1.00  0.00           C  
ATOM   2545  N   LEU   366      27.580  61.937  39.392  1.00  0.00           N  
ATOM   2546  CA  LEU   366      28.258  62.197  38.133  1.00  0.00           C  
ATOM   2547  C   LEU   366      28.810  63.619  38.183  1.00  0.00           C  
ATOM   2548  O   LEU   366      28.053  64.586  38.342  1.00  0.00           O  
ATOM   2549  CB  LEU   366      27.316  62.076  36.922  1.00  0.00           C  
ATOM   2550  CG  LEU   366      26.687  60.689  36.776  1.00  0.00           C  
ATOM   2551  CD1 LEU   366      25.692  60.549  35.625  1.00  0.00           C  
ATOM   2552  CD2 LEU   366      27.679  59.553  36.527  1.00  0.00           C  
ATOM   2553  N   GLU   367      30.132  63.741  38.083  1.00  0.00           N  
ATOM   2554  CA  GLU   367      30.768  65.042  37.944  1.00  0.00           C  
ATOM   2555  C   GLU   367      31.171  65.201  36.492  1.00  0.00           C  
ATOM   2556  O   GLU   367      31.988  64.434  35.981  1.00  0.00           O  
ATOM   2557  CB  GLU   367      32.021  65.161  38.820  1.00  0.00           C  
ATOM   2558  CG  GLU   367      31.715  65.220  40.318  1.00  0.00           C  
ATOM   2559  CD  GLU   367      31.181  66.609  40.636  1.00  0.00           C  
ATOM   2560  OE1 GLU   367      31.178  67.466  39.712  1.00  0.00           O  
ATOM   2561  OE2 GLU   367      30.770  66.831  41.805  1.00  0.00           O  
ATOM   2562  N   ASN   368      30.584  66.182  35.818  1.00  0.00           N  
ATOM   2563  CA  ASN   368      30.832  66.382  34.396  1.00  0.00           C  
ATOM   2564  C   ASN   368      31.363  67.785  34.148  1.00  0.00           C  
ATOM   2565  O   ASN   368      30.634  68.666  33.699  1.00  0.00           O  
ATOM   2566  CB  ASN   368      29.550  66.138  33.601  1.00  0.00           C  
ATOM   2567  CG  ASN   368      29.777  66.139  32.095  1.00  0.00           C  
ATOM   2568  OD1 ASN   368      30.834  65.747  31.608  1.00  0.00           O  
ATOM   2569  ND2 ASN   368      28.772  66.578  31.352  1.00  0.00           N  
ATOM   2570  N   GLY   369      32.636  67.992  34.461  1.00  0.00           N  
ATOM   2571  CA  GLY   369      33.233  69.307  34.352  1.00  0.00           C  
ATOM   2572  C   GLY   369      33.170  70.106  35.638  1.00  0.00           C  
ATOM   2573  O   GLY   369      33.848  71.124  35.778  1.00  0.00           O  
ATOM   2574  N   GLY   370      32.361  69.641  36.584  1.00  0.00           N  
ATOM   2575  CA  GLY   370      32.217  70.326  37.856  1.00  0.00           C  
ATOM   2576  C   GLY   370      33.301  70.032  38.883  1.00  0.00           C  
ATOM   2577  O   GLY   370      34.353  69.462  38.572  1.00  0.00           O  
ATOM   2578  N   SER   371      33.037  70.438  40.120  1.00  0.00           N  
ATOM   2579  CA  SER   371      33.958  70.215  41.224  1.00  0.00           C  
ATOM   2580  C   SER   371      33.270  69.433  42.340  1.00  0.00           C  
ATOM   2581  O   SER   371      32.129  69.702  42.689  1.00  0.00           O  
ATOM   2582  CB  SER   371      34.483  71.549  41.759  1.00  0.00           C  
ATOM   2583  OG  SER   371      35.269  72.197  40.770  1.00  0.00           O  
ATOM   2584  N   PHE   372      33.977  68.452  42.880  1.00  0.00           N  
ATOM   2585  CA  PHE   372      33.507  67.690  44.023  1.00  0.00           C  
ATOM   2586  C   PHE   372      34.632  67.721  45.025  1.00  0.00           C  
ATOM   2587  O   PHE   372      35.760  67.335  44.713  1.00  0.00           O  
ATOM   2588  CB  PHE   372      33.220  66.249  43.607  1.00  0.00           C  
ATOM   2589  CG  PHE   372      32.532  65.425  44.660  1.00  0.00           C  
ATOM   2590  CD1 PHE   372      33.142  65.170  45.886  1.00  0.00           C  
ATOM   2591  CD2 PHE   372      31.294  64.864  44.408  1.00  0.00           C  
ATOM   2592  CE1 PHE   372      32.520  64.391  46.844  1.00  0.00           C  
ATOM   2593  CE2 PHE   372      30.666  64.084  45.360  1.00  0.00           C  
ATOM   2594  CZ  PHE   372      31.282  63.848  46.581  1.00  0.00           C  
ATOM   2595  N   THR   373      34.329  68.203  46.222  1.00  0.00           N  
ATOM   2596  CA  THR   373      35.299  68.263  47.303  1.00  0.00           C  
ATOM   2597  C   THR   373      34.820  67.351  48.426  1.00  0.00           C  
ATOM   2598  O   THR   373      33.635  67.336  48.765  1.00  0.00           O  
ATOM   2599  CB  THR   373      35.453  69.693  47.842  1.00  0.00           C  
ATOM   2600  OG1 THR   373      35.797  70.571  46.765  1.00  0.00           O  
ATOM   2601  CG2 THR   373      36.540  69.758  48.917  1.00  0.00           C  
ATOM   2602  N   VAL   374      35.735  66.573  48.985  1.00  0.00           N  
ATOM   2603  CA  VAL   374      35.395  65.681  50.080  1.00  0.00           C  
ATOM   2604  C   VAL   374      36.347  65.901  51.253  1.00  0.00           C  
ATOM   2605  O   VAL   374      37.560  65.794  51.104  1.00  0.00           O  
ATOM   2606  CB  VAL   374      35.425  64.235  49.617  1.00  0.00           C  
ATOM   2607  CG1 VAL   374      35.103  63.232  50.726  1.00  0.00           C  
ATOM   2608  CG2 VAL   374      34.425  63.931  48.500  1.00  0.00           C  
ATOM   2609  N   ASN   375      35.794  66.207  52.420  1.00  0.00           N  
ATOM   2610  CA  ASN   375      36.612  66.384  53.613  1.00  0.00           C  
ATOM   2611  C   ASN   375      36.960  64.988  54.121  1.00  0.00           C  
ATOM   2612  O   ASN   375      38.059  64.741  54.619  1.00  0.00           O  
ATOM   2613  CB  ASN   375      35.850  67.166  54.682  1.00  0.00           C  
ATOM   2614  CG  ASN   375      35.883  68.662  54.443  1.00  0.00           C  
ATOM   2615  OD1 ASN   375      36.784  69.178  53.781  1.00  0.00           O  
ATOM   2616  ND2 ASN   375      34.896  69.370  54.982  1.00  0.00           N  
ATOM   2617  N   ALA   376      35.995  64.085  53.970  1.00  0.00           N  
ATOM   2618  CA  ALA   376      36.105  62.687  54.361  1.00  0.00           C  
ATOM   2619  C   ALA   376      34.756  62.174  53.882  1.00  0.00           C  
ATOM   2620  O   ALA   376      34.075  62.845  53.106  1.00  0.00           O  
ATOM   2621  CB  ALA   376      36.069  62.546  55.873  1.00  0.00           C  
ATOM   2622  N   GLY   377      34.361  60.991  54.339  1.00  0.00           N  
ATOM   2623  CA  GLY   377      33.065  60.456  53.970  1.00  0.00           C  
ATOM   2624  C   GLY   377      33.296  59.321  52.991  1.00  0.00           C  
ATOM   2625  O   GLY   377      34.404  58.790  52.878  1.00  0.00           O  
ATOM   2626  N   GLY   378      32.234  58.951  52.276  1.00  0.00           N  
ATOM   2627  CA  GLY   378      32.258  57.774  51.421  1.00  0.00           C  
ATOM   2628  C   GLY   378      31.638  58.050  50.071  1.00  0.00           C  
ATOM   2629  O   GLY   378      30.566  58.650  49.987  1.00  0.00           O  
ATOM   2630  N   GLN   379      32.310  57.592  49.017  1.00  0.00           N  
ATOM   2631  CA  GLN   379      31.749  57.591  47.679  1.00  0.00           C  
ATOM   2632  C   GLN   379      31.159  56.215  47.453  1.00  0.00           C  
ATOM   2633  O   GLN   379      31.785  55.212  47.789  1.00  0.00           O  
ATOM   2634  CB  GLN   379      32.842  57.866  46.643  1.00  0.00           C  
ATOM   2635  CG  GLN   379      33.472  59.255  46.774  1.00  0.00           C  
ATOM   2636  CD  GLN   379      34.596  59.359  45.755  1.00  0.00           C  
ATOM   2637  OE1 GLN   379      35.708  58.886  45.987  1.00  0.00           O  
ATOM   2638  NE2 GLN   379      34.370  59.987  44.569  1.00  0.00           N  
ATOM   2639  N   ALA   380      29.957  56.168  46.887  1.00  0.00           N  
ATOM   2640  CA  ALA   380      29.287  54.900  46.621  1.00  0.00           C  
ATOM   2641  C   ALA   380      28.811  54.818  45.174  1.00  0.00           C  
ATOM   2642  O   ALA   380      29.124  55.687  44.360  1.00  0.00           O  
ATOM   2643  CB  ALA   380      28.120  54.707  47.577  1.00  0.00           C  
ATOM   2644  N   SER   381      28.054  53.766  44.870  1.00  0.00           N  
ATOM   2645  CA  SER   381      27.517  53.539  43.530  1.00  0.00           C  
ATOM   2646  C   SER   381      28.587  53.660  42.448  1.00  0.00           C  
ATOM   2647  O   SER   381      29.674  53.096  42.571  1.00  0.00           O  
ATOM   2648  CB  SER   381      26.354  54.493  43.240  1.00  0.00           C  
ATOM   2649  OG  SER   381      25.291  54.295  44.156  1.00  0.00           O  
ATOM   2650  N   ASN   382      28.270  54.400  41.390  1.00  0.00           N  
ATOM   2651  CA  ASN   382      29.202  54.597  40.287  1.00  0.00           C  
ATOM   2652  C   ASN   382      29.608  56.062  40.164  1.00  0.00           C  
ATOM   2653  O   ASN   382      29.049  56.806  39.358  1.00  0.00           O  
ATOM   2654  CB  ASN   382      28.588  54.110  38.973  1.00  0.00           C  
ATOM   2655  CG  ASN   382      29.538  54.248  37.799  1.00  0.00           C  
ATOM   2656  OD1 ASN   382      30.540  54.959  37.877  1.00  0.00           O  
ATOM   2657  ND2 ASN   382      29.226  53.567  36.703  1.00  0.00           N  
ATOM   2658  N   THR   383      30.584  56.470  40.969  1.00  0.00           N  
ATOM   2659  CA  THR   383      31.065  57.845  40.952  1.00  0.00           C  
ATOM   2660  C   THR   383      31.785  58.126  39.626  1.00  0.00           C  
ATOM   2661  O   THR   383      32.834  57.554  39.339  1.00  0.00           O  
ATOM   2662  CB  THR   383      32.018  58.104  42.123  1.00  0.00           C  
ATOM   2663  OG1 THR   383      31.324  57.888  43.359  1.00  0.00           O  
ATOM   2664  CG2 THR   383      32.542  59.528  42.085  1.00  0.00           C  
ATOM   2665  N   THR   384      31.210  59.013  38.824  1.00  0.00           N  
ATOM   2666  CA  THR   384      31.694  59.270  37.479  1.00  0.00           C  
ATOM   2667  C   THR   384      32.395  60.623  37.357  1.00  0.00           C  
ATOM   2668  O   THR   384      31.863  61.654  37.778  1.00  0.00           O  
ATOM   2669  CB  THR   384      30.541  59.202  36.488  1.00  0.00           C  
ATOM   2670  OG1 THR   384      29.908  57.919  36.593  1.00  0.00           O  
ATOM   2671  CG2 THR   384      31.040  59.422  35.069  1.00  0.00           C  
ATOM   2672  N   VAL   385      33.600  60.607  36.792  1.00  0.00           N  
ATOM   2673  CA  VAL   385      34.378  61.823  36.581  1.00  0.00           C  
ATOM   2674  C   VAL   385      34.656  62.008  35.094  1.00  0.00           C  
ATOM   2675  O   VAL   385      35.443  61.268  34.519  1.00  0.00           O  
ATOM   2676  CB  VAL   385      35.696  61.750  37.345  1.00  0.00           C  
ATOM   2677  CG1 VAL   385      36.582  62.981  37.152  1.00  0.00           C  
ATOM   2678  CG2 VAL   385      35.516  61.619  38.859  1.00  0.00           C  
ATOM   2679  N   GLY   386      33.998  62.986  34.477  1.00  0.00           N  
ATOM   2680  CA  GLY   386      34.149  63.247  33.049  1.00  0.00           C  
ATOM   2681  C   GLY   386      34.507  64.704  32.747  1.00  0.00           C  
ATOM   2682  O   GLY   386      34.271  65.596  33.565  1.00  0.00           O  
ATOM   2683  N   HIS   387      35.028  64.931  31.547  1.00  0.00           N  
ATOM   2684  CA  HIS   387      35.396  66.268  31.106  1.00  0.00           C  
ATOM   2685  C   HIS   387      35.955  67.452  31.882  1.00  0.00           C  
ATOM   2686  O   HIS   387      35.288  68.473  32.054  1.00  0.00           O  
ATOM   2687  CB  HIS   387      34.221  66.933  30.385  1.00  0.00           C  
ATOM   2688  CG  HIS   387      34.634  67.843  29.269  1.00  0.00           C  
ATOM   2689  ND1 HIS   387      34.440  69.207  29.311  1.00  0.00           N  
ATOM   2690  CD2 HIS   387      35.230  67.584  28.082  1.00  0.00           C  
ATOM   2691  CE1 HIS   387      34.899  69.749  28.197  1.00  0.00           C  
ATOM   2692  NE2 HIS   387      35.384  68.785  27.434  1.00  0.00           N  
ATOM   2693  N   ARG   388      37.186  67.293  32.353  1.00  0.00           N  
ATOM   2694  CA  ARG   388      37.820  68.125  33.370  1.00  0.00           C  
ATOM   2695  C   ARG   388      36.966  68.258  34.633  1.00  0.00           C  
ATOM   2696  O   ARG   388      36.933  69.335  35.229  1.00  0.00           O  
ATOM   2697  CB  ARG   388      37.641  69.611  33.032  1.00  0.00           C  
ATOM   2698  CG  ARG   388      38.091  69.986  31.629  1.00  0.00           C  
ATOM   2699  CD  ARG   388      37.212  71.079  31.042  1.00  0.00           C  
ATOM   2700  NE  ARG   388      37.585  71.401  29.667  1.00  0.00           N  
ATOM   2701  CZ  ARG   388      37.072  72.410  28.971  1.00  0.00           C  
ATOM   2702  NH1 ARG   388      36.160  73.201  29.519  1.00  0.00           N  
ATOM   2703  NH2 ARG   388      37.470  72.629  27.725  1.00  0.00           N  
ATOM   2704  N   GLY   389      36.278  67.200  35.058  1.00  0.00           N  
ATOM   2705  CA  GLY   389      35.897  66.979  36.442  1.00  0.00           C  
ATOM   2706  C   GLY   389      37.101  67.069  37.371  1.00  0.00           C  
ATOM   2707  O   GLY   389      38.204  66.637  37.033  1.00  0.00           O  
ATOM   2708  N   THR   390      36.889  67.655  38.538  1.00  0.00           N  
ATOM   2709  CA  THR   390      37.906  67.662  39.576  1.00  0.00           C  
ATOM   2710  C   THR   390      37.297  67.078  40.843  1.00  0.00           C  
ATOM   2711  O   THR   390      36.176  67.414  41.220  1.00  0.00           O  
ATOM   2712  CB  THR   390      38.432  69.075  39.861  1.00  0.00           C  
ATOM   2713  OG1 THR   390      38.997  69.633  38.684  1.00  0.00           O  
ATOM   2714  CG2 THR   390      39.507  69.006  40.959  1.00  0.00           C  
ATOM   2715  N   LEU   391      38.035  66.174  41.471  1.00  0.00           N  
ATOM   2716  CA  LEU   391      37.644  65.580  42.732  1.00  0.00           C  
ATOM   2717  C   LEU   391      38.774  65.851  43.695  1.00  0.00           C  
ATOM   2718  O   LEU   391      39.854  65.279  43.569  1.00  0.00           O  
ATOM   2719  CB  LEU   391      37.421  64.080  42.570  1.00  0.00           C  
ATOM   2720  CG  LEU   391      37.334  63.255  43.853  1.00  0.00           C  
ATOM   2721  CD1 LEU   391      36.271  63.809  44.783  1.00  0.00           C  
ATOM   2722  CD2 LEU   391      37.037  61.815  43.499  1.00  0.00           C  
ATOM   2723  N   MET   392      38.526  66.759  44.632  1.00  0.00           N  
ATOM   2724  CA  MET   392      39.532  67.206  45.583  1.00  0.00           C  
ATOM   2725  C   MET   392      39.247  66.590  46.952  1.00  0.00           C  
ATOM   2726  O   MET   392      38.147  66.723  47.480  1.00  0.00           O  
ATOM   2727  CB  MET   392      39.535  68.753  45.698  1.00  0.00           C  
ATOM   2728  CG  MET   392      40.610  69.293  46.643  1.00  0.00           C  
ATOM   2729  SD  MET   392      40.665  71.107  46.764  1.00  0.00           S  
ATOM   2730  CE  MET   392      41.469  71.349  45.154  1.00  0.00           C  
ATOM   2731  N   LEU   393      40.240  65.910  47.517  1.00  0.00           N  
ATOM   2732  CA  LEU   393      40.109  65.290  48.830  1.00  0.00           C  
ATOM   2733  C   LEU   393      40.953  66.035  49.853  1.00  0.00           C  
ATOM   2734  O   LEU   393      42.123  66.345  49.597  1.00  0.00           O  
ATOM   2735  CB  LEU   393      40.564  63.834  48.769  1.00  0.00           C  
ATOM   2736  CG  LEU   393      39.903  63.005  47.677  1.00  0.00           C  
ATOM   2737  CD1 LEU   393      40.436  61.581  47.695  1.00  0.00           C  
ATOM   2738  CD2 LEU   393      38.402  63.025  47.850  1.00  0.00           C  
ATOM   2739  N   ALA   394      40.368  66.328  51.012  1.00  0.00           N  
ATOM   2740  CA  ALA   394      41.104  67.034  52.060  1.00  0.00           C  
ATOM   2741  C   ALA   394      41.174  66.200  53.338  1.00  0.00           C  
ATOM   2742  O   ALA   394      41.743  66.626  54.346  1.00  0.00           O  
ATOM   2743  CB  ALA   394      40.538  68.449  52.311  1.00  0.00           C  
ATOM   2744  N   ALA   395      40.608  64.998  53.280  1.00  0.00           N  
ATOM   2745  CA  ALA   395      40.710  64.062  54.386  1.00  0.00           C  
ATOM   2746  C   ALA   395      40.790  62.629  53.899  1.00  0.00           C  
ATOM   2747  O   ALA   395      41.229  62.371  52.781  1.00  0.00           O  
ATOM   2748  CB  ALA   395      39.520  64.229  55.324  1.00  0.00           C  
ATOM   2749  N   GLY   396      40.371  61.694  54.745  1.00  0.00           N  
ATOM   2750  CA  GLY   396      40.308  60.296  54.356  1.00  0.00           C  
ATOM   2751  C   GLY   396      38.925  59.978  53.820  1.00  0.00           C  
ATOM   2752  O   GLY   396      37.931  60.025  54.549  1.00  0.00           O  
ATOM   2753  N   GLY   397      38.862  59.655  52.536  1.00  0.00           N  
ATOM   2754  CA  GLY   397      37.598  59.334  51.885  1.00  0.00           C  
ATOM   2755  C   GLY   397      37.635  57.846  51.568  1.00  0.00           C  
ATOM   2756  O   GLY   397      38.708  57.272  51.430  1.00  0.00           O  
ATOM   2757  N   SER   398      36.469  57.221  51.474  1.00  0.00           N  
ATOM   2758  CA  SER   398      36.386  55.788  51.275  1.00  0.00           C  
ATOM   2759  C   SER   398      35.650  55.478  49.983  1.00  0.00           C  
ATOM   2760  O   SER   398      34.625  56.084  49.687  1.00  0.00           O  
ATOM   2761  CB  SER   398      35.631  55.131  52.454  1.00  0.00           C  
ATOM   2762  OG  SER   398      36.374  55.283  53.655  1.00  0.00           O  
ATOM   2763  N   LEU   399      36.179  54.544  49.205  1.00  0.00           N  
ATOM   2764  CA  LEU   399      35.436  54.002  48.073  1.00  0.00           C  
ATOM   2765  C   LEU   399      35.560  52.478  48.008  1.00  0.00           C  
ATOM   2766  O   LEU   399      36.664  51.931  47.945  1.00  0.00           O  
ATOM   2767  CB  LEU   399      35.891  54.618  46.750  1.00  0.00           C  
ATOM   2768  CG  LEU   399      35.171  54.042  45.529  1.00  0.00           C  
ATOM   2769  CD1 LEU   399      33.665  54.294  45.488  1.00  0.00           C  
ATOM   2770  CD2 LEU   399      35.657  54.575  44.182  1.00  0.00           C  
ATOM   2771  N   SER   400      34.421  51.803  48.031  1.00  0.00           N  
ATOM   2772  CA  SER   400      34.384  50.351  47.969  1.00  0.00           C  
ATOM   2773  C   SER   400      33.612  49.936  46.728  1.00  0.00           C  
ATOM   2774  O   SER   400      33.481  48.749  46.427  1.00  0.00           O  
ATOM   2775  CB  SER   400      33.740  49.760  49.237  1.00  0.00           C  
ATOM   2776  OG  SER   400      32.400  50.214  49.361  1.00  0.00           O  
ATOM   2777  N   GLY   401      33.070  50.932  46.031  1.00  0.00           N  
ATOM   2778  CA  GLY   401      32.274  50.703  44.839  1.00  0.00           C  
ATOM   2779  C   GLY   401      33.019  50.834  43.526  1.00  0.00           C  
ATOM   2780  O   GLY   401      33.931  50.057  43.243  1.00  0.00           O  
ATOM   2781  N   ARG   402      32.633  51.819  42.719  1.00  0.00           N  
ATOM   2782  CA  ARG   402      33.270  52.011  41.421  1.00  0.00           C  
ATOM   2783  C   ARG   402      33.411  53.464  40.959  1.00  0.00           C  
ATOM   2784  O   ARG   402      32.430  54.128  40.626  1.00  0.00           O  
ATOM   2785  CB  ARG   402      32.536  51.200  40.349  1.00  0.00           C  
ATOM   2786  CG  ARG   402      33.084  49.797  40.147  1.00  0.00           C  
ATOM   2787  CD  ARG   402      32.244  49.014  39.151  1.00  0.00           C  
ATOM   2788  NE  ARG   402      32.280  47.578  39.415  1.00  0.00           N  
ATOM   2789  CZ  ARG   402      31.537  46.682  38.774  1.00  0.00           C  
ATOM   2790  NH1 ARG   402      30.695  47.072  37.826  1.00  0.00           N  
ATOM   2791  NH2 ARG   402      31.634  45.396  39.080  1.00  0.00           N  
ATOM   2792  N   THR   403      34.653  53.936  40.947  1.00  0.00           N  
ATOM   2793  CA  THR   403      35.006  55.272  40.486  1.00  0.00           C  
ATOM   2794  C   THR   403      35.371  55.176  39.005  1.00  0.00           C  
ATOM   2795  O   THR   403      36.270  54.431  38.634  1.00  0.00           O  
ATOM   2796  CB  THR   403      36.185  55.803  41.296  1.00  0.00           C  
ATOM   2797  OG1 THR   403      35.838  55.878  42.671  1.00  0.00           O  
ATOM   2798  CG2 THR   403      36.562  57.204  40.788  1.00  0.00           C  
ATOM   2799  N   GLN   404      34.667  55.906  38.150  1.00  0.00           N  
ATOM   2800  CA  GLN   404      34.834  55.706  36.716  1.00  0.00           C  
ATOM   2801  C   GLN   404      35.015  57.001  35.928  1.00  0.00           C  
ATOM   2802  O   GLN   404      34.300  57.981  36.135  1.00  0.00           O  
ATOM   2803  CB  GLN   404      33.671  54.871  36.101  1.00  0.00           C  
ATOM   2804  CG  GLN   404      33.837  54.605  34.604  1.00  0.00           C  
ATOM   2805  CD  GLN   404      32.706  53.689  34.160  1.00  0.00           C  
ATOM   2806  OE1 GLN   404      31.837  53.326  34.952  1.00  0.00           O  
ATOM   2807  NE2 GLN   404      32.654  53.265  32.869  1.00  0.00           N  
ATOM   2808  N   LEU   405      35.993  56.979  35.026  1.00  0.00           N  
ATOM   2809  CA  LEU   405      36.240  58.073  34.101  1.00  0.00           C  
ATOM   2810  C   LEU   405      35.997  57.545  32.694  1.00  0.00           C  
ATOM   2811  O   LEU   405      36.661  56.613  32.252  1.00  0.00           O  
ATOM   2812  CB  LEU   405      37.683  58.599  34.217  1.00  0.00           C  
ATOM   2813  CG  LEU   405      38.010  59.710  33.217  1.00  0.00           C  
ATOM   2814  CD1 LEU   405      37.208  60.999  33.399  1.00  0.00           C  
ATOM   2815  CD2 LEU   405      39.461  60.190  33.235  1.00  0.00           C  
ATOM   2816  N   SER   406      35.038  58.127  31.992  1.00  0.00           N  
ATOM   2817  CA  SER   406      34.605  57.552  30.731  1.00  0.00           C  
ATOM   2818  C   SER   406      34.842  58.444  29.509  1.00  0.00           C  
ATOM   2819  O   SER   406      34.763  57.981  28.367  1.00  0.00           O  
ATOM   2820  CB  SER   406      33.128  57.191  30.831  1.00  0.00           C  
ATOM   2821  OG  SER   406      32.354  58.361  31.056  1.00  0.00           O  
ATOM   2822  N   LYS   407      35.154  59.712  29.746  1.00  0.00           N  
ATOM   2823  CA  LYS   407      35.115  60.713  28.685  1.00  0.00           C  
ATOM   2824  C   LYS   407      35.857  61.976  29.128  1.00  0.00           C  
ATOM   2825  O   LYS   407      35.618  62.488  30.215  1.00  0.00           O  
ATOM   2826  CB  LYS   407      33.652  61.034  28.377  1.00  0.00           C  
ATOM   2827  CG  LYS   407      33.473  62.018  27.219  1.00  0.00           C  
ATOM   2828  CD  LYS   407      32.010  62.290  26.867  1.00  0.00           C  
ATOM   2829  CE  LYS   407      31.832  63.230  25.672  1.00  0.00           C  
ATOM   2830  NZ  LYS   407      30.393  63.487  25.441  1.00  0.00           N  
ATOM   2831  N   GLY   408      36.770  62.468  28.296  1.00  0.00           N  
ATOM   2832  CA  GLY   408      37.581  63.622  28.645  1.00  0.00           C  
ATOM   2833  C   GLY   408      38.571  63.389  29.779  1.00  0.00           C  
ATOM   2834  O   GLY   408      38.995  62.269  30.045  1.00  0.00           O  
ATOM   2835  N   ALA   409      38.954  64.469  30.445  1.00  0.00           N  
ATOM   2836  CA  ALA   409      39.983  64.408  31.466  1.00  0.00           C  
ATOM   2837  C   ALA   409      39.352  64.428  32.846  1.00  0.00           C  
ATOM   2838  O   ALA   409      38.202  64.831  33.001  1.00  0.00           O  
ATOM   2839  CB  ALA   409      40.910  65.620  31.349  1.00  0.00           C  
ATOM   2840  N   SER   410      40.118  64.016  33.849  1.00  0.00           N  
ATOM   2841  CA  SER   410      39.666  64.099  35.227  1.00  0.00           C  
ATOM   2842  C   SER   410      40.857  64.305  36.153  1.00  0.00           C  
ATOM   2843  O   SER   410      41.966  63.880  35.845  1.00  0.00           O  
ATOM   2844  CB  SER   410      38.885  62.846  35.611  1.00  0.00           C  
ATOM   2845  OG  SER   410      39.744  61.716  35.608  1.00  0.00           O  
ATOM   2846  N   MET   411      40.630  64.973  37.279  1.00  0.00           N  
ATOM   2847  CA  MET   411      41.684  65.174  38.268  1.00  0.00           C  
ATOM   2848  C   MET   411      41.202  64.705  39.628  1.00  0.00           C  
ATOM   2849  O   MET   411      40.167  65.149  40.111  1.00  0.00           O  
ATOM   2850  CB  MET   411      42.096  66.652  38.350  1.00  0.00           C  
ATOM   2851  CG  MET   411      42.756  67.173  37.072  1.00  0.00           C  
ATOM   2852  SD  MET   411      43.144  68.949  37.094  1.00  0.00           S  
ATOM   2853  CE  MET   411      41.420  69.490  36.907  1.00  0.00           C  
ATOM   2854  N   VAL   412      41.950  63.789  40.231  1.00  0.00           N  
ATOM   2855  CA  VAL   412      41.727  63.400  41.612  1.00  0.00           C  
ATOM   2856  C   VAL   412      42.950  63.869  42.353  1.00  0.00           C  
ATOM   2857  O   VAL   412      44.066  63.508  41.992  1.00  0.00           O  
ATOM   2858  CB  VAL   412      41.588  61.889  41.736  1.00  0.00           C  
ATOM   2859  CG1 VAL   412      41.388  61.411  43.176  1.00  0.00           C  
ATOM   2860  CG2 VAL   412      40.402  61.319  40.957  1.00  0.00           C  
ATOM   2861  N   LEU   413      42.746  64.674  43.391  1.00  0.00           N  
ATOM   2862  CA  LEU   413      43.853  65.193  44.185  1.00  0.00           C  
ATOM   2863  C   LEU   413      43.454  65.362  45.647  1.00  0.00           C  
ATOM   2864  O   LEU   413      42.531  64.702  46.127  1.00  0.00           O  
ATOM   2865  CB  LEU   413      44.341  66.527  43.616  1.00  0.00           C  
ATOM   2866  CG  LEU   413      44.586  66.571  42.106  1.00  0.00           C  
ATOM   2867  CD1 LEU   413      44.362  67.975  41.566  1.00  0.00           C  
ATOM   2868  CD2 LEU   413      45.987  66.081  41.774  1.00  0.00           C  
ATOM   2869  N   ASN   414      44.161  66.249  46.344  1.00  0.00           N  
ATOM   2870  CA  ASN   414      43.907  66.529  47.757  1.00  0.00           C  
ATOM   2871  C   ASN   414      43.817  65.256  48.595  1.00  0.00           C  
ATOM   2872  O   ASN   414      44.721  64.420  48.570  1.00  0.00           O  
ATOM   2873  CB  ASN   414      42.636  67.369  47.925  1.00  0.00           C  
ATOM   2874  CG  ASN   414      42.922  68.857  47.960  1.00  0.00           C  
ATOM   2875  OD1 ASN   414      44.072  69.277  48.093  1.00  0.00           O  
ATOM   2876  ND2 ASN   414      41.874  69.664  47.841  1.00  0.00           N  
ATOM   2877  N   GLY   415      42.722  65.116  49.334  1.00  0.00           N  
ATOM   2878  CA  GLY   415      42.513  63.953  50.176  1.00  0.00           C  
ATOM   2879  C   GLY   415      42.586  62.651  49.402  1.00  0.00           C  
ATOM   2880  O   GLY   415      42.090  62.557  48.279  1.00  0.00           O  
ATOM   2881  N   ASP   416      43.209  61.644  50.006  1.00  0.00           N  
ATOM   2882  CA  ASP   416      43.349  60.339  49.371  1.00  0.00           C  
ATOM   2883  C   ASP   416      42.084  59.504  49.541  1.00  0.00           C  
ATOM   2884  O   ASP   416      41.164  59.893  50.261  1.00  0.00           O  
ATOM   2885  CB  ASP   416      44.554  59.591  49.945  1.00  0.00           C  
ATOM   2886  CG  ASP   416      44.236  58.890  51.251  1.00  0.00           C  
ATOM   2887  OD1 ASP   416      44.019  57.660  51.230  1.00  0.00           O  
ATOM   2888  OD2 ASP   416      44.203  59.569  52.299  1.00  0.00           O  
ATOM   2889  N   VAL   417      42.046  58.355  48.875  1.00  0.00           N  
ATOM   2890  CA  VAL   417      40.896  57.461  48.951  1.00  0.00           C  
ATOM   2891  C   VAL   417      41.333  56.024  49.214  1.00  0.00           C  
ATOM   2892  O   VAL   417      41.599  55.266  48.281  1.00  0.00           O  
ATOM   2893  CB  VAL   417      40.061  57.505  47.657  1.00  0.00           C  
ATOM   2894  CG1 VAL   417      38.901  56.525  47.741  1.00  0.00           C  
ATOM   2895  CG2 VAL   417      39.558  58.917  47.398  1.00  0.00           C  
ATOM   2896  N   VAL   418      41.406  55.657  50.489  1.00  0.00           N  
ATOM   2897  CA  VAL   418      41.812  54.311  50.877  1.00  0.00           C  
ATOM   2898  C   VAL   418      40.612  53.374  50.968  1.00  0.00           C  
ATOM   2899  O   VAL   418      39.900  53.357  51.972  1.00  0.00           O  
ATOM   2900  CB  VAL   418      42.553  54.312  52.227  1.00  0.00           C  
ATOM   2901  CG1 VAL   418      42.852  52.888  52.669  1.00  0.00           C  
ATOM   2902  CG2 VAL   418      41.736  55.045  53.280  1.00  0.00           C  
ATOM   2903  N   SER   419      40.393  52.596  49.913  1.00  0.00           N  
ATOM   2904  CA  SER   419      39.279  51.656  49.873  1.00  0.00           C  
ATOM   2905  C   SER   419      39.533  50.540  48.866  1.00  0.00           C  
ATOM   2906  O   SER   419      40.580  50.500  48.220  1.00  0.00           O  
ATOM   2907  CB  SER   419      37.976  52.383  49.535  1.00  0.00           C  
ATOM   2908  OG  SER   419      36.892  51.475  49.448  1.00  0.00           O  
ATOM   2909  N   THR   420      38.568  49.635  48.737  1.00  0.00           N  
ATOM   2910  CA  THR   420      38.685  48.517  47.809  1.00  0.00           C  
ATOM   2911  C   THR   420      38.070  48.858  46.455  1.00  0.00           C  
ATOM   2912  O   THR   420      38.075  48.039  45.537  1.00  0.00           O  
ATOM   2913  CB  THR   420      38.009  47.250  48.364  1.00  0.00           C  
ATOM   2914  OG1 THR   420      36.612  47.497  48.562  1.00  0.00           O  
ATOM   2915  CG2 THR   420      38.641  46.846  49.687  1.00  0.00           C  
ATOM   2916  N   GLY   421      37.543  50.072  46.339  1.00  0.00           N  
ATOM   2917  CA  GLY   421      36.927  50.522  45.105  1.00  0.00           C  
ATOM   2918  C   GLY   421      37.846  50.365  43.909  1.00  0.00           C  
ATOM   2919  O   GLY   421      39.034  50.679  43.981  1.00  0.00           O  
ATOM   2920  N   ASP   422      37.292  49.875  42.804  1.00  0.00           N  
ATOM   2921  CA  ASP   422      38.065  49.675  41.584  1.00  0.00           C  
ATOM   2922  C   ASP   422      37.838  50.811  40.593  1.00  0.00           C  
ATOM   2923  O   ASP   422      36.741  50.971  40.059  1.00  0.00           O  
ATOM   2924  CB  ASP   422      37.707  48.335  40.938  1.00  0.00           C  
ATOM   2925  CG  ASP   422      38.234  47.150  41.724  1.00  0.00           C  
ATOM   2926  OD1 ASP   422      39.446  47.128  42.027  1.00  0.00           O  
ATOM   2927  OD2 ASP   422      37.437  46.241  42.037  1.00  0.00           O  
ATOM   2928  N   ILE   423      38.882  51.597  40.352  1.00  0.00           N  
ATOM   2929  CA  ILE   423      38.798  52.719  39.424  1.00  0.00           C  
ATOM   2930  C   ILE   423      38.764  52.203  37.982  1.00  0.00           C  
ATOM   2931  O   ILE   423      39.537  51.310  37.626  1.00  0.00           O  
ATOM   2932  CB  ILE   423      39.993  53.665  39.581  1.00  0.00           C  
ATOM   2933  CG1 ILE   423      40.089  54.305  40.977  1.00  0.00           C  
ATOM   2934  CG2 ILE   423      39.973  54.847  38.597  1.00  0.00           C  
ATOM   2935  CD1 ILE   423      41.402  55.049  41.216  1.00  0.00           C  
ATOM   2936  N   VAL   424      37.863  52.746  37.164  1.00  0.00           N  
ATOM   2937  CA  VAL   424      37.778  52.380  35.748  1.00  0.00           C  
ATOM   2938  C   VAL   424      38.160  53.585  34.896  1.00  0.00           C  
ATOM   2939  O   VAL   424      37.618  54.678  35.085  1.00  0.00           O  
ATOM   2940  CB  VAL   424      36.358  51.965  35.367  1.00  0.00           C  
ATOM   2941  CG1 VAL   424      36.200  51.618  33.885  1.00  0.00           C  
ATOM   2942  CG2 VAL   424      35.860  50.730  36.121  1.00  0.00           C  
ATOM   2943  N   ASN   425      39.087  53.394  33.962  1.00  0.00           N  
ATOM   2944  CA  ASN   425      39.482  54.477  33.068  1.00  0.00           C  
ATOM   2945  C   ASN   425      39.271  54.102  31.605  1.00  0.00           C  
ATOM   2946  O   ASN   425      39.897  53.179  31.083  1.00  0.00           O  
ATOM   2947  CB  ASN   425      40.935  54.896  33.310  1.00  0.00           C  
ATOM   2948  CG  ASN   425      41.237  56.085  32.410  1.00  0.00           C  
ATOM   2949  OD1 ASN   425      40.571  56.300  31.398  1.00  0.00           O  
ATOM   2950  ND2 ASN   425      42.260  56.924  32.729  1.00  0.00           N  
ATOM   2951  N   ALA   426      38.372  54.825  30.954  1.00  0.00           N  
ATOM   2952  CA  ALA   426      38.112  54.631  29.541  1.00  0.00           C  
ATOM   2953  C   ALA   426      38.057  55.988  28.860  1.00  0.00           C  
ATOM   2954  O   ALA   426      38.289  57.023  29.496  1.00  0.00           O  
ATOM   2955  CB  ALA   426      36.813  53.849  29.325  1.00  0.00           C  
ATOM   2956  N   GLY   427      37.767  55.992  27.566  1.00  0.00           N  
ATOM   2957  CA  GLY   427      37.876  57.208  26.780  1.00  0.00           C  
ATOM   2958  C   GLY   427      39.327  57.622  26.570  1.00  0.00           C  
ATOM   2959  O   GLY   427      40.240  57.127  27.245  1.00  0.00           O  
END
