# Supplementary material for: Differential homotypic and heterotypic interactions of antigen 43 (Ag43) variants in autotransporter-mediated bacterial autoaggregation
Source: Sci Rep. 2019 Jul 31;9:11100. doi: 10.1038/s41598-019-47608-4 (PMC6668479; doi:10.1038/s41598-019-47608-4)
Supplement: Supplementary file 4 — Figure S2 [file 41598_2019_47608_MOESM4_ESM.zip › Figure_S2/Ag43-C4_UPI00092D946C.pdb]

ATOM      1  N   ALA     1     -51.523-143.077  47.750  1.00  0.00           N  
ATOM      2  CA  ALA     1     -50.806-143.597  46.586  1.00  0.00           C  
ATOM      3  C   ALA     1     -49.396-143.006  46.475  1.00  0.00           C  
ATOM      4  O   ALA     1     -49.195-141.801  46.674  1.00  0.00           O  
ATOM      5  CB  ALA     1     -51.604-143.341  45.311  1.00  0.00           C  
ATOM      6  N   ASP     2     -48.423-143.862  46.164  1.00  0.00           N  
ATOM      7  CA  ASP     2     -47.015-143.458  46.092  1.00  0.00           C  
ATOM      8  C   ASP     2     -46.338-143.898  44.790  1.00  0.00           C  
ATOM      9  O   ASP     2     -45.621-144.896  44.774  1.00  0.00           O  
ATOM     10  CB  ASP     2     -46.233-144.021  47.291  1.00  0.00           C  
ATOM     11  CG  ASP     2     -46.302-143.121  48.521  1.00  0.00           C  
ATOM     12  OD1 ASP     2     -47.176-142.221  48.564  1.00  0.00           O  
ATOM     13  OD2 ASP     2     -45.477-143.319  49.447  1.00  0.00           O  
ATOM     14  N   THR     3     -46.557-143.153  43.708  1.00  0.00           N  
ATOM     15  CA  THR     3     -45.922-143.460  42.427  1.00  0.00           C  
ATOM     16  C   THR     3     -44.409-143.288  42.523  1.00  0.00           C  
ATOM     17  O   THR     3     -43.913-142.302  43.072  1.00  0.00           O  
ATOM     18  CB  THR     3     -46.459-142.572  41.277  1.00  0.00           C  
ATOM     19  OG1 THR     3     -47.860-142.754  41.134  1.00  0.00           O  
ATOM     20  CG2 THR     3     -45.758-142.961  39.965  1.00  0.00           C  
ATOM     21  N   VAL     4     -43.674-144.264  42.003  1.00  0.00           N  
ATOM     22  CA  VAL     4     -42.225-144.174  41.960  1.00  0.00           C  
ATOM     23  C   VAL     4     -41.766-144.211  40.511  1.00  0.00           C  
ATOM     24  O   VAL     4     -42.224-145.046  39.727  1.00  0.00           O  
ATOM     25  CB  VAL     4     -41.552-145.320  42.735  1.00  0.00           C  
ATOM     26  CG1 VAL     4     -40.041-145.238  42.590  1.00  0.00           C  
ATOM     27  CG2 VAL     4     -41.945-145.280  44.200  1.00  0.00           C  
ATOM     28  N   VAL     5     -40.886-143.282  40.148  1.00  0.00           N  
ATOM     29  CA  VAL     5     -40.310-143.272  38.812  1.00  0.00           C  
ATOM     30  C   VAL     5     -38.826-143.544  38.950  1.00  0.00           C  
ATOM     31  O   VAL     5     -38.086-142.725  39.497  1.00  0.00           O  
ATOM     32  CB  VAL     5     -40.518-141.931  38.099  1.00  0.00           C  
ATOM     33  CG1 VAL     5     -40.149-142.053  36.629  1.00  0.00           C  
ATOM     34  CG2 VAL     5     -41.953-141.467  38.260  1.00  0.00           C  
ATOM     35  N   GLN     6     -38.405-144.704  38.456  1.00  0.00           N  
ATOM     36  CA  GLN     6     -37.036-145.184  38.628  1.00  0.00           C  
ATOM     37  C   GLN     6     -36.105-144.539  37.613  1.00  0.00           C  
ATOM     38  O   GLN     6     -36.561-144.015  36.589  1.00  0.00           O  
ATOM     39  CB  GLN     6     -36.994-146.710  38.460  1.00  0.00           C  
ATOM     40  CG  GLN     6     -37.788-147.463  39.529  1.00  0.00           C  
ATOM     41  CD  GLN     6     -37.631-148.954  39.268  1.00  0.00           C  
ATOM     42  OE1 GLN     6     -36.983-149.364  38.307  1.00  0.00           O  
ATOM     43  NE2 GLN     6     -38.215-149.847  40.112  1.00  0.00           N  
ATOM     44  N   ALA     7     -34.795-144.574  37.892  1.00  0.00           N  
ATOM     45  CA  ALA     7     -33.802-144.167  36.895  1.00  0.00           C  
ATOM     46  C   ALA     7     -34.067-144.899  35.592  1.00  0.00           C  
ATOM     47  O   ALA     7     -34.417-146.073  35.639  1.00  0.00           O  
ATOM     48  CB  ALA     7     -32.496-144.665  37.500  1.00  0.00           C  
ATOM     49  N   GLY     8     -33.929-144.216  34.459  1.00  0.00           N  
ATOM     50  CA  GLY     8     -34.163-144.830  33.161  1.00  0.00           C  
ATOM     51  C   GLY     8     -35.620-144.823  32.719  1.00  0.00           C  
ATOM     52  O   GLY     8     -35.938-145.115  31.564  1.00  0.00           O  
ATOM     53  N   GLU     9     -36.509-144.484  33.643  1.00  0.00           N  
ATOM     54  CA  GLU     9     -37.938-144.518  33.385  1.00  0.00           C  
ATOM     55  C   GLU     9     -38.427-143.096  33.114  1.00  0.00           C  
ATOM     56  O   GLU     9     -37.908-142.141  33.675  1.00  0.00           O  
ATOM     57  CB  GLU     9     -38.637-145.127  34.604  1.00  0.00           C  
ATOM     58  CG  GLU     9     -40.139-145.320  34.514  1.00  0.00           C  
ATOM     59  CD  GLU     9     -40.736-145.736  35.855  1.00  0.00           C  
ATOM     60  OE1 GLU     9     -39.957-146.168  36.737  1.00  0.00           O  
ATOM     61  OE2 GLU     9     -41.974-145.622  36.035  1.00  0.00           O  
ATOM     62  N   THR    10     -39.414-142.955  32.238  1.00  0.00           N  
ATOM     63  CA  THR    10     -39.986-141.648  31.937  1.00  0.00           C  
ATOM     64  C   THR    10     -41.497-141.755  31.900  1.00  0.00           C  
ATOM     65  O   THR    10     -42.036-142.483  31.071  1.00  0.00           O  
ATOM     66  CB  THR    10     -39.507-141.115  30.573  1.00  0.00           C  
ATOM     67  OG1 THR    10     -38.092-140.881  30.612  1.00  0.00           O  
ATOM     68  CG2 THR    10     -40.220-139.815  30.213  1.00  0.00           C  
ATOM     69  N   VAL    11     -42.181-141.038  32.790  1.00  0.00           N  
ATOM     70  CA  VAL    11     -43.642-141.027  32.778  1.00  0.00           C  
ATOM     71  C   VAL    11     -44.191-139.687  32.288  1.00  0.00           C  
ATOM     72  O   VAL    11     -43.504-138.661  32.356  1.00  0.00           O  
ATOM     73  CB  VAL    11     -44.235-141.354  34.158  1.00  0.00           C  
ATOM     74  CG1 VAL    11     -43.481-142.518  34.777  1.00  0.00           C  
ATOM     75  CG2 VAL    11     -44.180-140.129  35.072  1.00  0.00           C  
ATOM     76  N   SER    12     -45.429-139.712  31.798  1.00  0.00           N  
ATOM     77  CA  SER    12     -46.077-138.522  31.256  1.00  0.00           C  
ATOM     78  C   SER    12     -47.445-138.248  31.854  1.00  0.00           C  
ATOM     79  O   SER    12     -48.241-139.163  32.047  1.00  0.00           O  
ATOM     80  CB  SER    12     -46.203-138.615  29.738  1.00  0.00           C  
ATOM     81  OG  SER    12     -44.915-138.666  29.143  1.00  0.00           O  
ATOM     82  N   GLY    13     -47.709-136.978  32.144  1.00  0.00           N  
ATOM     83  CA  GLY    13     -49.013-136.555  32.633  1.00  0.00           C  
ATOM     84  C   GLY    13     -49.407-137.118  33.984  1.00  0.00           C  
ATOM     85  O   GLY    13     -48.581-137.683  34.706  1.00  0.00           O  
ATOM     86  N   GLY    14     -50.689-136.974  34.314  1.00  0.00           N  
ATOM     87  CA  GLY    14     -51.185-137.328  35.632  1.00  0.00           C  
ATOM     88  C   GLY    14     -51.403-136.100  36.505  1.00  0.00           C  
ATOM     89  O   GLY    14     -50.893-135.013  36.222  1.00  0.00           O  
ATOM     90  N   ALA    15     -52.168-136.269  37.574  1.00  0.00           N  
ATOM     91  CA  ALA    15     -52.430-135.182  38.489  1.00  0.00           C  
ATOM     92  C   ALA    15     -52.311-135.706  39.911  1.00  0.00           C  
ATOM     93  O   ALA    15     -53.010-136.640  40.288  1.00  0.00           O  
ATOM     94  CB  ALA    15     -53.835-134.583  38.265  1.00  0.00           C  
ATOM     95  N   LEU    16     -51.416-135.115  40.696  1.00  0.00           N  
ATOM     96  CA  LEU    16     -51.260-135.516  42.086  1.00  0.00           C  
ATOM     97  C   LEU    16     -52.253-134.792  42.979  1.00  0.00           C  
ATOM     98  O   LEU    16     -52.257-133.559  43.054  1.00  0.00           O  
ATOM     99  CB  LEU    16     -49.847-135.239  42.577  1.00  0.00           C  
ATOM    100  CG  LEU    16     -48.715-135.915  41.820  1.00  0.00           C  
ATOM    101  CD1 LEU    16     -47.396-135.562  42.500  1.00  0.00           C  
ATOM    102  CD2 LEU    16     -48.929-137.417  41.788  1.00  0.00           C  
ATOM    103  N   GLU    17     -53.091-135.563  43.661  1.00  0.00           N  
ATOM    104  CA  GLU    17     -54.072-134.996  44.573  1.00  0.00           C  
ATOM    105  C   GLU    17     -54.033-135.746  45.898  1.00  0.00           C  
ATOM    106  O   GLU    17     -53.310-136.736  46.028  1.00  0.00           O  
ATOM    107  CB  GLU    17     -55.482-135.070  43.976  1.00  0.00           C  
ATOM    108  CG  GLU    17     -55.648-134.242  42.700  1.00  0.00           C  
ATOM    109  CD  GLU    17     -57.089-134.385  42.231  1.00  0.00           C  
ATOM    110  OE1 GLU    17     -57.876-135.071  42.937  1.00  0.00           O  
ATOM    111  OE2 GLU    17     -57.422-133.812  41.159  1.00  0.00           O  
ATOM    112  N   ASN    18     -54.778-135.239  46.882  1.00  0.00           N  
ATOM    113  CA  ASN    18     -55.014-135.946  48.142  1.00  0.00           C  
ATOM    114  C   ASN    18     -53.766-136.543  48.754  1.00  0.00           C  
ATOM    115  O   ASN    18     -53.733-137.735  49.047  1.00  0.00           O  
ATOM    116  CB  ASN    18     -56.043-137.064  47.946  1.00  0.00           C  
ATOM    117  CG  ASN    18     -57.266-136.599  47.188  1.00  0.00           C  
ATOM    118  OD1 ASN    18     -57.778-135.493  47.408  1.00  0.00           O  
ATOM    119  ND2 ASN    18     -57.736-137.435  46.277  1.00  0.00           N  
ATOM    120  N   HIS    19     -52.736-135.717  48.897  1.00  0.00           N  
ATOM    121  CA  HIS    19     -51.495-136.090  49.565  1.00  0.00           C  
ATOM    122  C   HIS    19     -50.706-137.236  48.915  1.00  0.00           C  
ATOM    123  O   HIS    19     -49.815-137.808  49.542  1.00  0.00           O  
ATOM    124  CB  HIS    19     -51.752-136.342  51.053  1.00  0.00           C  
ATOM    125  CG  HIS    19     -52.459-135.211  51.732  1.00  0.00           C  
ATOM    126  ND1 HIS    19     -51.815-134.065  52.147  1.00  0.00           N  
ATOM    127  CD2 HIS    19     -53.771-135.037  52.051  1.00  0.00           C  
ATOM    128  CE1 HIS    19     -52.691-133.237  52.692  1.00  0.00           C  
ATOM    129  NE2 HIS    19     -53.882-133.806  52.645  1.00  0.00           N  
ATOM    130  N   ASP    20     -51.015-137.548  47.661  1.00  0.00           N  
ATOM    131  CA  ASP    20     -50.196-138.476  46.884  1.00  0.00           C  
ATOM    132  C   ASP    20     -48.768-137.947  46.786  1.00  0.00           C  
ATOM    133  O   ASP    20     -48.546-136.738  46.634  1.00  0.00           O  
ATOM    134  CB  ASP    20     -50.712-138.627  45.445  1.00  0.00           C  
ATOM    135  CG  ASP    20     -52.094-139.267  45.352  1.00  0.00           C  
ATOM    136  OD1 ASP    20     -52.500-140.014  46.275  1.00  0.00           O  
ATOM    137  OD2 ASP    20     -52.770-139.012  44.324  1.00  0.00           O  
ATOM    138  N   ASN    21     -47.802-138.852  46.854  1.00  0.00           N  
ATOM    139  CA  ASN    21     -46.427-138.505  46.562  1.00  0.00           C  
ATOM    140  C   ASN    21     -46.028-139.118  45.235  1.00  0.00           C  
ATOM    141  O   ASN    21     -46.441-140.228  44.919  1.00  0.00           O  
ATOM    142  CB  ASN    21     -45.487-139.029  47.647  1.00  0.00           C  
ATOM    143  CG  ASN    21     -45.835-138.515  49.013  1.00  0.00           C  
ATOM    144  OD1 ASN    21     -45.474-137.395  49.382  1.00  0.00           O  
ATOM    145  ND2 ASN    21     -46.525-139.339  49.790  1.00  0.00           N  
ATOM    146  N   GLN    22     -45.226-138.401  44.461  1.00  0.00           N  
ATOM    147  CA  GLN    22     -44.551-139.007  43.324  1.00  0.00           C  
ATOM    148  C   GLN    22     -43.069-138.816  43.544  1.00  0.00           C  
ATOM    149  O   GLN    22     -42.597-137.684  43.638  1.00  0.00           O  
ATOM    150  CB  GLN    22     -44.974-138.350  42.020  1.00  0.00           C  
ATOM    151  CG  GLN    22     -44.180-138.812  40.792  1.00  0.00           C  
ATOM    152  CD  GLN    22     -44.636-138.096  39.526  1.00  0.00           C  
ATOM    153  OE1 GLN    22     -44.493-136.879  39.396  1.00  0.00           O  
ATOM    154  NE2 GLN    22     -45.217-138.844  38.603  1.00  0.00           N  
ATOM    155  N   ILE    23     -42.340-139.918  43.661  1.00  0.00           N  
ATOM    156  CA  ILE    23     -40.907-139.851  43.895  1.00  0.00           C  
ATOM    157  C   ILE    23     -40.174-140.116  42.587  1.00  0.00           C  
ATOM    158  O   ILE    23     -40.206-141.226  42.051  1.00  0.00           O  
ATOM    159  CB  ILE    23     -40.478-140.864  44.958  1.00  0.00           C  
ATOM    160  CG1 ILE    23     -41.154-140.644  46.322  1.00  0.00           C  
ATOM    161  CG2 ILE    23     -38.968-140.845  45.251  1.00  0.00           C  
ATOM    162  CD1 ILE    23     -40.899-141.775  47.318  1.00  0.00           C  
ATOM    163  N   VAL    24     -39.516-139.088  42.066  1.00  0.00           N  
ATOM    164  CA  VAL    24     -38.942-139.176  40.732  1.00  0.00           C  
ATOM    165  C   VAL    24     -37.438-139.306  40.795  1.00  0.00           C  
ATOM    166  O   VAL    24     -36.743-138.393  41.249  1.00  0.00           O  
ATOM    167  CB  VAL    24     -39.291-137.948  39.891  1.00  0.00           C  
ATOM    168  CG1 VAL    24     -38.858-138.159  38.454  1.00  0.00           C  
ATOM    169  CG2 VAL    24     -40.776-137.654  39.984  1.00  0.00           C  
ATOM    170  N   PHE    25     -36.946-140.456  40.350  1.00  0.00           N  
ATOM    171  CA  PHE    25     -35.522-140.671  40.213  1.00  0.00           C  
ATOM    172  C   PHE    25     -35.189-140.715  38.728  1.00  0.00           C  
ATOM    173  O   PHE    25     -34.030-140.597  38.327  1.00  0.00           O  
ATOM    174  CB  PHE    25     -35.103-141.967  40.912  1.00  0.00           C  
ATOM    175  CG  PHE    25     -35.410-141.815  42.361  1.00  0.00           C  
ATOM    176  CD1 PHE    25     -36.504-142.473  42.969  1.00  0.00           C  
ATOM    177  CD2 PHE    25     -34.599-140.995  43.168  1.00  0.00           C  
ATOM    178  CE1 PHE    25     -36.788-142.324  44.357  1.00  0.00           C  
ATOM    179  CE2 PHE    25     -34.861-140.830  44.562  1.00  0.00           C  
ATOM    180  CZ  PHE    25     -35.963-141.496  45.157  1.00  0.00           C  
ATOM    181  N   GLY    26     -36.217-140.901  37.913  1.00  0.00           N  
ATOM    182  CA  GLY    26     -36.064-140.819  36.473  1.00  0.00           C  
ATOM    183  C   GLY    26     -36.608-139.489  35.999  1.00  0.00           C  
ATOM    184  O   GLY    26     -36.280-138.443  36.563  1.00  0.00           O  
ATOM    185  N   THR    27     -37.441-139.523  34.965  1.00  0.00           N  
ATOM    186  CA  THR    27     -38.029-138.306  34.442  1.00  0.00           C  
ATOM    187  C   THR    27     -39.546-138.353  34.518  1.00  0.00           C  
ATOM    188  O   THR    27     -40.172-139.319  34.085  1.00  0.00           O  
ATOM    189  CB  THR    27     -37.601-138.049  32.985  1.00  0.00           C  
ATOM    190  OG1 THR    27     -36.200-137.785  32.946  1.00  0.00           O  
ATOM    191  CG2 THR    27     -38.332-136.852  32.417  1.00  0.00           C  
ATOM    192  N   THR    28     -40.121-137.303  35.092  1.00  0.00           N  
ATOM    193  CA  THR    28     -41.554-137.099  35.095  1.00  0.00           C  
ATOM    194  C   THR    28     -41.868-135.851  34.275  1.00  0.00           C  
ATOM    195  O   THR    28     -41.392-134.758  34.583  1.00  0.00           O  
ATOM    196  CB  THR    28     -42.067-136.947  36.523  1.00  0.00           C  
ATOM    197  OG1 THR    28     -41.788-138.122  37.269  1.00  0.00           O  
ATOM    198  CG2 THR    28     -43.587-136.711  36.495  1.00  0.00           C  
ATOM    199  N   ASN    29     -42.676-136.021  33.236  1.00  0.00           N  
ATOM    200  CA  ASN    29     -42.986-134.944  32.309  1.00  0.00           C  
ATOM    201  C   ASN    29     -44.461-134.561  32.320  1.00  0.00           C  
ATOM    202  O   ASN    29     -45.335-135.405  32.135  1.00  0.00           O  
ATOM    203  CB  ASN    29     -42.552-135.332  30.885  1.00  0.00           C  
ATOM    204  CG  ASN    29     -42.747-134.203  29.882  1.00  0.00           C  
ATOM    205  OD1 ASN    29     -42.106-133.159  29.982  1.00  0.00           O  
ATOM    206  ND2 ASN    29     -43.628-134.407  28.909  1.00  0.00           N  
ATOM    207  N   GLY    30     -44.739-133.287  32.556  1.00  0.00           N  
ATOM    208  CA  GLY    30     -46.084-132.770  32.371  1.00  0.00           C  
ATOM    209  C   GLY    30     -47.058-133.099  33.479  1.00  0.00           C  
ATOM    210  O   GLY    30     -48.271-132.980  33.305  1.00  0.00           O  
ATOM    211  N   MET    31     -46.532-133.510  34.625  1.00  0.00           N  
ATOM    212  CA  MET    31     -47.380-133.803  35.766  1.00  0.00           C  
ATOM    213  C   MET    31     -47.991-132.507  36.296  1.00  0.00           C  
ATOM    214  O   MET    31     -47.306-131.491  36.397  1.00  0.00           O  
ATOM    215  CB  MET    31     -46.572-134.495  36.888  1.00  0.00           C  
ATOM    216  CG  MET    31     -47.436-134.966  38.059  1.00  0.00           C  
ATOM    217  SD  MET    31     -48.604-136.297  37.647  1.00  0.00           S  
ATOM    218  CE  MET    31     -47.322-137.553  37.370  1.00  0.00           C  
ATOM    219  N   THR    32     -49.285-132.543  36.610  1.00  0.00           N  
ATOM    220  CA  THR    32     -49.942-131.467  37.354  1.00  0.00           C  
ATOM    221  C   THR    32     -49.931-131.818  38.839  1.00  0.00           C  
ATOM    222  O   THR    32     -50.384-132.892  39.233  1.00  0.00           O  
ATOM    223  CB  THR    32     -51.405-131.248  36.889  1.00  0.00           C  
ATOM    224  OG1 THR    32     -51.417-130.872  35.510  1.00  0.00           O  
ATOM    225  CG2 THR    32     -52.101-130.149  37.712  1.00  0.00           C  
ATOM    226  N   ILE    33     -49.408-130.911  39.658  1.00  0.00           N  
ATOM    227  CA  ILE    33     -49.225-131.161  41.084  1.00  0.00           C  
ATOM    228  C   ILE    33     -50.172-130.272  41.884  1.00  0.00           C  
ATOM    229  O   ILE    33     -50.015-129.051  41.926  1.00  0.00           O  
ATOM    230  CB  ILE    33     -47.759-130.893  41.508  1.00  0.00           C  
ATOM    231  CG1 ILE    33     -46.728-131.685  40.688  1.00  0.00           C  
ATOM    232  CG2 ILE    33     -47.470-131.254  42.975  1.00  0.00           C  
ATOM    233  CD1 ILE    33     -46.904-133.199  40.786  1.00  0.00           C  
ATOM    234  N   SER    34     -51.167-130.884  42.511  1.00  0.00           N  
ATOM    235  CA  SER    34     -52.202-130.123  43.196  1.00  0.00           C  
ATOM    236  C   SER    34     -52.340-130.516  44.646  1.00  0.00           C  
ATOM    237  O   SER    34     -53.412-130.403  45.210  1.00  0.00           O  
ATOM    238  CB  SER    34     -53.537-130.319  42.507  1.00  0.00           C  
ATOM    239  OG  SER    34     -53.455-129.904  41.163  1.00  0.00           O  
ATOM    240  N   THR    35     -51.250-130.980  45.239  1.00  0.00           N  
ATOM    241  CA  THR    35     -51.258-131.407  46.621  1.00  0.00           C  
ATOM    242  C   THR    35     -49.850-131.266  47.174  1.00  0.00           C  
ATOM    243  O   THR    35     -48.883-131.271  46.407  1.00  0.00           O  
ATOM    244  CB  THR    35     -51.722-132.882  46.759  1.00  0.00           C  
ATOM    245  OG1 THR    35     -51.778-133.242  48.143  1.00  0.00           O  
ATOM    246  CG2 THR    35     -50.764-133.821  46.041  1.00  0.00           C  
ATOM    247  N   GLY    36     -49.742-131.125  48.497  1.00  0.00           N  
ATOM    248  CA  GLY    36     -48.463-131.052  49.176  1.00  0.00           C  
ATOM    249  C   GLY    36     -48.258-129.730  49.885  1.00  0.00           C  
ATOM    250  O   GLY    36     -47.321-129.585  50.665  1.00  0.00           O  
ATOM    251  N   LEU    37     -49.125-128.759  49.609  1.00  0.00           N  
ATOM    252  CA  LEU    37     -49.028-127.439  50.233  1.00  0.00           C  
ATOM    253  C   LEU    37     -50.376-127.016  50.833  1.00  0.00           C  
ATOM    254  O   LEU    37     -50.644-125.822  51.036  1.00  0.00           O  
ATOM    255  CB  LEU    37     -48.545-126.389  49.216  1.00  0.00           C  
ATOM    256  CG  LEU    37     -47.836-125.153  49.791  1.00  0.00           C  
ATOM    257  CD1 LEU    37     -46.512-125.530  50.417  1.00  0.00           C  
ATOM    258  CD2 LEU    37     -47.637-124.084  48.735  1.00  0.00           C  
ATOM    259  N   GLU    38     -51.235-127.997  51.094  1.00  0.00           N  
ATOM    260  CA  GLU    38     -52.560-127.721  51.667  1.00  0.00           C  
ATOM    261  C   GLU    38     -52.475-126.833  52.904  1.00  0.00           C  
ATOM    262  O   GLU    38     -53.306-125.948  53.085  1.00  0.00           O  
ATOM    263  CB  GLU    38     -53.302-129.021  52.012  1.00  0.00           C  
ATOM    264  CG  GLU    38     -53.879-129.776  50.811  1.00  0.00           C  
ATOM    265  CD  GLU    38     -52.890-130.752  50.189  1.00  0.00           C  
ATOM    266  OE1 GLU    38     -53.320-131.555  49.340  1.00  0.00           O  
ATOM    267  OE2 GLU    38     -51.693-130.729  50.555  1.00  0.00           O  
ATOM    268  N   TYR    39     -51.455-127.051  53.733  1.00  0.00           N  
ATOM    269  CA  TYR    39     -51.336-126.325  54.994  1.00  0.00           C  
ATOM    270  C   TYR    39     -50.499-125.060  54.862  1.00  0.00           C  
ATOM    271  O   TYR    39     -50.289-124.330  55.838  1.00  0.00           O  
ATOM    272  CB  TYR    39     -50.753-127.236  56.074  1.00  0.00           C  
ATOM    273  CG  TYR    39     -51.767-128.288  56.368  1.00  0.00           C  
ATOM    274  CD1 TYR    39     -51.651-129.553  55.777  1.00  0.00           C  
ATOM    275  CD2 TYR    39     -52.851-128.046  57.239  1.00  0.00           C  
ATOM    276  CE1 TYR    39     -52.588-130.574  56.032  1.00  0.00           C  
ATOM    277  CE2 TYR    39     -53.814-129.073  57.510  1.00  0.00           C  
ATOM    278  CZ  TYR    39     -53.662-130.333  56.895  1.00  0.00           C  
ATOM    279  OH  TYR    39     -54.565-131.349  57.122  1.00  0.00           O  
ATOM    280  N   GLY    40     -50.014-124.805  53.654  1.00  0.00           N  
ATOM    281  CA  GLY    40     -49.233-123.612  53.403  1.00  0.00           C  
ATOM    282  C   GLY    40     -47.773-123.739  53.786  1.00  0.00           C  
ATOM    283  O   GLY    40     -47.366-124.669  54.473  1.00  0.00           O  
ATOM    284  N   PRO    41     -46.965-122.777  53.341  1.00  0.00           N  
ATOM    285  CA  PRO    41     -45.506-122.845  53.495  1.00  0.00           C  
ATOM    286  C   PRO    41     -45.025-122.787  54.942  1.00  0.00           C  
ATOM    287  O   PRO    41     -43.931-123.262  55.217  1.00  0.00           O  
ATOM    288  CB  PRO    41     -45.018-121.609  52.733  1.00  0.00           C  
ATOM    289  CG  PRO    41     -46.198-120.678  52.708  1.00  0.00           C  
ATOM    290  CD  PRO    41     -47.409-121.558  52.638  1.00  0.00           C  
ATOM    291  N   ASP    42     -45.826-122.230  55.848  1.00  0.00           N  
ATOM    292  CA  ASP    42     -45.375-121.995  57.217  1.00  0.00           C  
ATOM    293  C   ASP    42     -45.675-123.163  58.143  1.00  0.00           C  
ATOM    294  O   ASP    42     -45.348-123.129  59.335  1.00  0.00           O  
ATOM    295  CB  ASP    42     -45.983-120.708  57.773  1.00  0.00           C  
ATOM    296  CG  ASP    42     -45.423-119.467  57.106  1.00  0.00           C  
ATOM    297  OD1 ASP    42     -44.182-119.414  56.917  1.00  0.00           O  
ATOM    298  OD2 ASP    42     -46.220-118.560  56.758  1.00  0.00           O  
ATOM    299  N   ASN    43     -46.311-124.191  57.594  1.00  0.00           N  
ATOM    300  CA  ASN    43     -46.502-125.427  58.326  1.00  0.00           C  
ATOM    301  C   ASN    43     -45.359-126.366  57.979  1.00  0.00           C  
ATOM    302  O   ASN    43     -44.658-126.177  56.982  1.00  0.00           O  
ATOM    303  CB  ASN    43     -47.847-126.072  57.968  1.00  0.00           C  
ATOM    304  CG  ASN    43     -48.955-125.128  58.414  1.00  0.00           C  
ATOM    305  OD1 ASN    43     -49.326-124.202  57.695  1.00  0.00           O  
ATOM    306  ND2 ASN    43     -49.544-125.312  59.626  1.00  0.00           N  
ATOM    307  N   GLU    44     -45.181-127.380  58.812  1.00  0.00           N  
ATOM    308  CA  GLU    44     -44.221-128.436  58.548  1.00  0.00           C  
ATOM    309  C   GLU    44     -44.950-129.766  58.693  1.00  0.00           C  
ATOM    310  O   GLU    44     -44.345-130.790  58.997  1.00  0.00           O  
ATOM    311  CB  GLU    44     -43.074-128.353  59.549  1.00  0.00           C  
ATOM    312  CG  GLU    44     -42.301-127.035  59.482  1.00  0.00           C  
ATOM    313  CD  GLU    44     -41.186-127.091  60.517  1.00  0.00           C  
ATOM    314  OE1 GLU    44     -41.154-128.078  61.300  1.00  0.00           O  
ATOM    315  OE2 GLU    44     -40.351-126.148  60.539  1.00  0.00           O  
ATOM    316  N   ALA    45     -46.261-129.730  58.481  1.00  0.00           N  
ATOM    317  CA  ALA    45     -47.089-130.924  58.548  1.00  0.00           C  
ATOM    318  C   ALA    45     -47.586-131.381  57.176  1.00  0.00           C  
ATOM    319  O   ALA    45     -48.266-132.406  57.082  1.00  0.00           O  
ATOM    320  CB  ALA    45     -48.305-130.665  59.434  1.00  0.00           C  
ATOM    321  N   ASN    46     -47.284-130.620  56.124  1.00  0.00           N  
ATOM    322  CA  ASN    46     -47.748-130.979  54.781  1.00  0.00           C  
ATOM    323  C   ASN    46     -47.289-132.372  54.372  1.00  0.00           C  
ATOM    324  O   ASN    46     -46.221-132.823  54.783  1.00  0.00           O  
ATOM    325  CB  ASN    46     -47.255-129.979  53.732  1.00  0.00           C  
ATOM    326  CG  ASN    46     -47.991-128.662  53.780  1.00  0.00           C  
ATOM    327  OD1 ASN    46     -49.195-128.591  53.500  1.00  0.00           O  
ATOM    328  ND2 ASN    46     -47.265-127.596  54.112  1.00  0.00           N  
ATOM    329  N   THR    47     -48.098-133.046  53.563  1.00  0.00           N  
ATOM    330  CA  THR    47     -47.718-134.342  52.998  1.00  0.00           C  
ATOM    331  C   THR    47     -48.108-134.366  51.539  1.00  0.00           C  
ATOM    332  O   THR    47     -49.090-133.728  51.154  1.00  0.00           O  
ATOM    333  CB  THR    47     -48.429-135.528  53.706  1.00  0.00           C  
ATOM    334  OG1 THR    47     -49.859-135.358  53.649  1.00  0.00           O  
ATOM    335  CG2 THR    47     -47.973-135.637  55.155  1.00  0.00           C  
ATOM    336  N   GLY    48     -47.362-135.106  50.725  1.00  0.00           N  
ATOM    337  CA  GLY    48     -47.683-135.221  49.308  1.00  0.00           C  
ATOM    338  C   GLY    48     -46.851-134.281  48.446  1.00  0.00           C  
ATOM    339  O   GLY    48     -46.127-133.427  48.958  1.00  0.00           O  
ATOM    340  N   GLY    49     -46.959-134.437  47.132  1.00  0.00           N  
ATOM    341  CA  GLY    49     -46.218-133.607  46.206  1.00  0.00           C  
ATOM    342  C   GLY    49     -45.331-134.411  45.268  1.00  0.00           C  
ATOM    343  O   GLY    49     -45.262-135.647  45.353  1.00  0.00           O  
ATOM    344  N   GLN    50     -44.674-133.701  44.353  1.00  0.00           N  
ATOM    345  CA  GLN    50     -43.734-134.317  43.430  1.00  0.00           C  
ATOM    346  C   GLN    50     -42.342-134.082  43.980  1.00  0.00           C  
ATOM    347  O   GLN    50     -41.921-132.938  44.123  1.00  0.00           O  
ATOM    348  CB  GLN    50     -43.856-133.692  42.040  1.00  0.00           C  
ATOM    349  CG  GLN    50     -43.002-134.361  40.976  1.00  0.00           C  
ATOM    350  CD  GLN    50     -43.091-133.663  39.614  1.00  0.00           C  
ATOM    351  OE1 GLN    50     -42.814-132.464  39.497  1.00  0.00           O  
ATOM    352  NE2 GLN    50     -43.475-134.415  38.579  1.00  0.00           N  
ATOM    353  N   TRP    51     -41.649-135.164  44.310  1.00  0.00           N  
ATOM    354  CA  TRP    51     -40.309-135.097  44.880  1.00  0.00           C  
ATOM    355  C   TRP    51     -39.330-135.465  43.787  1.00  0.00           C  
ATOM    356  O   TRP    51     -39.290-136.614  43.342  1.00  0.00           O  
ATOM    357  CB  TRP    51     -40.175-136.069  46.068  1.00  0.00           C  
ATOM    358  CG  TRP    51     -41.226-135.860  47.121  1.00  0.00           C  
ATOM    359  CD1 TRP    51     -42.534-136.257  47.061  1.00  0.00           C  
ATOM    360  CD2 TRP    51     -41.072-135.182  48.376  1.00  0.00           C  
ATOM    361  NE1 TRP    51     -43.201-135.872  48.200  1.00  0.00           N  
ATOM    362  CE2 TRP    51     -42.328-135.211  49.025  1.00  0.00           C  
ATOM    363  CE3 TRP    51     -39.997-134.555  49.016  1.00  0.00           C  
ATOM    364  CZ2 TRP    51     -42.539-134.637  50.280  1.00  0.00           C  
ATOM    365  CZ3 TRP    51     -40.206-133.983  50.272  1.00  0.00           C  
ATOM    366  CH2 TRP    51     -41.468-134.033  50.889  1.00  0.00           C  
ATOM    367  N   VAL    52     -38.563-134.489  43.320  1.00  0.00           N  
ATOM    368  CA  VAL    52     -37.558-134.777  42.314  1.00  0.00           C  
ATOM    369  C   VAL    52     -36.304-135.089  43.092  1.00  0.00           C  
ATOM    370  O   VAL    52     -35.730-134.211  43.731  1.00  0.00           O  
ATOM    371  CB  VAL    52     -37.290-133.583  41.376  1.00  0.00           C  
ATOM    372  CG1 VAL    52     -36.195-133.853  40.343  1.00  0.00           C  
ATOM    373  CG2 VAL    52     -38.514-133.161  40.560  1.00  0.00           C  
ATOM    374  N   GLN    53     -35.889-136.346  43.059  1.00  0.00           N  
ATOM    375  CA  GLN    53     -34.767-136.778  43.876  1.00  0.00           C  
ATOM    376  C   GLN    53     -33.446-136.652  43.138  1.00  0.00           C  
ATOM    377  O   GLN    53     -33.414-136.349  41.939  1.00  0.00           O  
ATOM    378  CB  GLN    53     -34.982-138.220  44.345  1.00  0.00           C  
ATOM    379  CG  GLN    53     -36.250-138.408  45.178  1.00  0.00           C  
ATOM    380  CD  GLN    53     -36.118-137.561  46.435  1.00  0.00           C  
ATOM    381  OE1 GLN    53     -35.158-137.696  47.192  1.00  0.00           O  
ATOM    382  NE2 GLN    53     -37.075-136.641  46.727  1.00  0.00           N  
ATOM    383  N   ASP    54     -32.362-136.898  43.865  1.00  0.00           N  
ATOM    384  CA  ASP    54     -31.022-136.869  43.295  1.00  0.00           C  
ATOM    385  C   ASP    54     -30.951-137.637  41.965  1.00  0.00           C  
ATOM    386  O   ASP    54     -31.273-138.829  41.887  1.00  0.00           O  
ATOM    387  CB  ASP    54     -30.014-137.422  44.308  1.00  0.00           C  
ATOM    388  CG  ASP    54     -28.617-137.232  43.733  1.00  0.00           C  
ATOM    389  OD1 ASP    54     -28.517-136.814  42.549  1.00  0.00           O  
ATOM    390  OD2 ASP    54     -27.633-137.504  44.471  1.00  0.00           O  
ATOM    391  N   GLY    55     -30.555-136.942  40.911  1.00  0.00           N  
ATOM    392  CA  GLY    55     -30.441-137.559  39.603  1.00  0.00           C  
ATOM    393  C   GLY    55     -31.744-137.575  38.820  1.00  0.00           C  
ATOM    394  O   GLY    55     -31.760-137.948  37.649  1.00  0.00           O  
ATOM    395  N   GLY    56     -32.841-137.179  39.463  1.00  0.00           N  
ATOM    396  CA  GLY    56     -34.129-137.155  38.800  1.00  0.00           C  
ATOM    397  C   GLY    56     -34.409-135.830  38.122  1.00  0.00           C  
ATOM    398  O   GLY    56     -33.767-134.820  38.418  1.00  0.00           O  
ATOM    399  N   THR    57     -35.378-135.834  37.217  1.00  0.00           N  
ATOM    400  CA  THR    57     -35.710-134.651  36.448  1.00  0.00           C  
ATOM    401  C   THR    57     -37.211-134.475  36.359  1.00  0.00           C  
ATOM    402  O   THR    57     -37.915-135.409  35.977  1.00  0.00           O  
ATOM    403  CB  THR    57     -35.184-134.766  35.013  1.00  0.00           C  
ATOM    404  OG1 THR    57     -33.776-135.004  35.042  1.00  0.00           O  
ATOM    405  CG2 THR    57     -35.459-133.489  34.235  1.00  0.00           C  
ATOM    406  N   ALA    58     -37.686-133.278  36.706  1.00  0.00           N  
ATOM    407  CA  ALA    58     -39.080-132.911  36.518  1.00  0.00           C  
ATOM    408  C   ALA    58     -39.223-131.875  35.410  1.00  0.00           C  
ATOM    409  O   ALA    58     -38.670-130.777  35.505  1.00  0.00           O  
ATOM    410  CB  ALA    58     -39.666-132.376  37.819  1.00  0.00           C  
ATOM    411  N   SER    59     -39.951-132.227  34.354  1.00  0.00           N  
ATOM    412  CA  SER    59     -40.133-131.341  33.205  1.00  0.00           C  
ATOM    413  C   SER    59     -41.578-130.947  33.053  1.00  0.00           C  
ATOM    414  O   SER    59     -42.466-131.798  33.171  1.00  0.00           O  
ATOM    415  CB  SER    59     -39.745-132.035  31.904  1.00  0.00           C  
ATOM    416  OG  SER    59     -38.355-132.323  31.901  1.00  0.00           O  
ATOM    417  N   ASN    60     -41.807-129.673  32.737  1.00  0.00           N  
ATOM    418  CA  ASN    60     -43.152-129.195  32.425  1.00  0.00           C  
ATOM    419  C   ASN    60     -44.163-129.524  33.503  1.00  0.00           C  
ATOM    420  O   ASN    60     -45.311-129.814  33.219  1.00  0.00           O  
ATOM    421  CB  ASN    60     -43.632-129.743  31.078  1.00  0.00           C  
ATOM    422  CG  ASN    60     -42.626-129.495  29.972  1.00  0.00           C  
ATOM    423  OD1 ASN    60     -42.334-128.354  29.631  1.00  0.00           O  
ATOM    424  ND2 ASN    60     -42.074-130.560  29.428  1.00  0.00           N  
ATOM    425  N   THR    61     -43.716-129.486  34.746  1.00  0.00           N  
ATOM    426  CA  THR    61     -44.618-129.633  35.864  1.00  0.00           C  
ATOM    427  C   THR    61     -45.453-128.364  35.998  1.00  0.00           C  
ATOM    428  O   THR    61     -44.926-127.255  35.906  1.00  0.00           O  
ATOM    429  CB  THR    61     -43.821-129.869  37.148  1.00  0.00           C  
ATOM    430  OG1 THR    61     -43.084-131.094  37.021  1.00  0.00           O  
ATOM    431  CG2 THR    61     -44.745-129.950  38.345  1.00  0.00           C  
ATOM    432  N   THR    62     -46.756-128.527  36.184  1.00  0.00           N  
ATOM    433  CA  THR    62     -47.608-127.409  36.552  1.00  0.00           C  
ATOM    434  C   THR    62     -47.974-127.575  38.017  1.00  0.00           C  
ATOM    435  O   THR    62     -48.486-128.617  38.417  1.00  0.00           O  
ATOM    436  CB  THR    62     -48.895-127.351  35.707  1.00  0.00           C  
ATOM    437  OG1 THR    62     -48.559-127.078  34.344  1.00  0.00           O  
ATOM    438  CG2 THR    62     -49.824-126.242  36.214  1.00  0.00           C  
ATOM    439  N   ILE    63     -47.680-126.558  38.821  1.00  0.00           N  
ATOM    440  CA  ILE    63     -47.972-126.614  40.243  1.00  0.00           C  
ATOM    441  C   ILE    63     -49.092-125.638  40.537  1.00  0.00           C  
ATOM    442  O   ILE    63     -48.952-124.441  40.311  1.00  0.00           O  
ATOM    443  CB  ILE    63     -46.743-126.303  41.116  1.00  0.00           C  
ATOM    444  CG1 ILE    63     -45.578-127.285  40.907  1.00  0.00           C  
ATOM    445  CG2 ILE    63     -47.037-126.344  42.625  1.00  0.00           C  
ATOM    446  CD1 ILE    63     -44.288-126.857  41.605  1.00  0.00           C  
ATOM    447  N   SER    64     -50.209-126.164  41.028  1.00  0.00           N  
ATOM    448  CA  SER    64     -51.403-125.363  41.280  1.00  0.00           C  
ATOM    449  C   SER    64     -51.514-125.006  42.768  1.00  0.00           C  
ATOM    450  O   SER    64     -50.602-125.288  43.551  1.00  0.00           O  
ATOM    451  CB  SER    64     -52.673-126.103  40.802  1.00  0.00           C  
ATOM    452  OG  SER    64     -52.894-127.258  41.600  1.00  0.00           O  
ATOM    453  N   SER    65     -52.642-124.406  43.140  1.00  0.00           N  
ATOM    454  CA  SER    65     -52.856-123.782  44.447  1.00  0.00           C  
ATOM    455  C   SER    65     -52.374-124.543  45.694  1.00  0.00           C  
ATOM    456  O   SER    65     -51.725-123.963  46.586  1.00  0.00           O  
ATOM    457  CB  SER    65     -54.325-123.399  44.599  1.00  0.00           C  
ATOM    458  OG  SER    65     -55.134-124.566  44.616  1.00  0.00           O  
ATOM    459  N   GLY    66     -52.702-125.825  45.778  1.00  0.00           N  
ATOM    460  CA  GLY    66     -52.265-126.622  46.920  1.00  0.00           C  
ATOM    461  C   GLY    66     -51.056-127.494  46.593  1.00  0.00           C  
ATOM    462  O   GLY    66     -50.701-128.388  47.358  1.00  0.00           O  
ATOM    463  N   GLY    67     -50.441-127.238  45.442  1.00  0.00           N  
ATOM    464  CA  GLY    67     -49.381-128.085  44.952  1.00  0.00           C  
ATOM    465  C   GLY    67     -48.057-127.738  45.573  1.00  0.00           C  
ATOM    466  O   GLY    67     -47.779-126.571  45.838  1.00  0.00           O  
ATOM    467  N   LEU    68     -47.243-128.759  45.815  1.00  0.00           N  
ATOM    468  CA  LEU    68     -45.851-128.557  46.188  1.00  0.00           C  
ATOM    469  C   LEU    68     -44.943-129.436  45.324  1.00  0.00           C  
ATOM    470  O   LEU    68     -45.157-130.643  45.221  1.00  0.00           O  
ATOM    471  CB  LEU    68     -45.633-128.866  47.673  1.00  0.00           C  
ATOM    472  CG  LEU    68     -44.175-128.736  48.117  1.00  0.00           C  
ATOM    473  CD1 LEU    68     -43.614-127.315  48.080  1.00  0.00           C  
ATOM    474  CD2 LEU    68     -43.892-129.192  49.547  1.00  0.00           C  
ATOM    475  N   GLN    69     -43.944-128.823  44.691  1.00  0.00           N  
ATOM    476  CA  GLN    69     -42.863-129.574  44.057  1.00  0.00           C  
ATOM    477  C   GLN    69     -41.601-129.436  44.905  1.00  0.00           C  
ATOM    478  O   GLN    69     -41.180-128.324  45.234  1.00  0.00           O  
ATOM    479  CB  GLN    69     -42.600-129.088  42.629  1.00  0.00           C  
ATOM    480  CG  GLN    69     -41.553-129.929  41.860  1.00  0.00           C  
ATOM    481  CD  GLN    69     -41.119-129.280  40.547  1.00  0.00           C  
ATOM    482  OE1 GLN    69     -40.796-128.094  40.516  1.00  0.00           O  
ATOM    483  NE2 GLN    69     -41.112-130.057  39.460  1.00  0.00           N  
ATOM    484  N   PHE    70     -41.001-130.562  45.269  1.00  0.00           N  
ATOM    485  CA  PHE    70     -39.800-130.524  46.089  1.00  0.00           C  
ATOM    486  C   PHE    70     -38.621-131.013  45.275  1.00  0.00           C  
ATOM    487  O   PHE    70     -38.530-132.190  44.926  1.00  0.00           O  
ATOM    488  CB  PHE    70     -39.923-131.359  47.376  1.00  0.00           C  
ATOM    489  CG  PHE    70     -38.668-131.167  48.156  1.00  0.00           C  
ATOM    490  CD1 PHE    70     -38.437-130.008  48.930  1.00  0.00           C  
ATOM    491  CD2 PHE    70     -37.672-132.160  48.136  1.00  0.00           C  
ATOM    492  CE1 PHE    70     -37.235-129.835  49.675  1.00  0.00           C  
ATOM    493  CE2 PHE    70     -36.457-132.013  48.874  1.00  0.00           C  
ATOM    494  CZ  PHE    70     -36.240-130.842  49.646  1.00  0.00           C  
ATOM    495  N   VAL    71     -37.726-130.087  44.955  1.00  0.00           N  
ATOM    496  CA  VAL    71     -36.582-130.423  44.143  1.00  0.00           C  
ATOM    497  C   VAL    71     -35.417-130.576  45.075  1.00  0.00           C  
ATOM    498  O   VAL    71     -34.911-129.595  45.627  1.00  0.00           O  
ATOM    499  CB  VAL    71     -36.294-129.351  43.098  1.00  0.00           C  
ATOM    500  CG1 VAL    71     -35.052-129.712  42.298  1.00  0.00           C  
ATOM    501  CG2 VAL    71     -37.492-129.195  42.188  1.00  0.00           C  
ATOM    502  N   GLY    72     -35.008-131.819  45.268  1.00  0.00           N  
ATOM    503  CA  GLY    72     -33.981-132.127  46.245  1.00  0.00           C  
ATOM    504  C   GLY    72     -32.602-131.904  45.662  1.00  0.00           C  
ATOM    505  O   GLY    72     -32.439-131.810  44.440  1.00  0.00           O  
ATOM    506  N   ALA    73     -31.610-131.809  46.537  1.00  0.00           N  
ATOM    507  CA  ALA    73     -30.241-131.674  46.077  1.00  0.00           C  
ATOM    508  C   ALA    73     -29.940-132.785  45.070  1.00  0.00           C  
ATOM    509  O   ALA    73     -30.297-133.942  45.289  1.00  0.00           O  
ATOM    510  CB  ALA    73     -29.292-131.721  47.251  1.00  0.00           C  
ATOM    511  N   GLY    74     -29.334-132.416  43.947  1.00  0.00           N  
ATOM    512  CA  GLY    74     -29.052-133.351  42.877  1.00  0.00           C  
ATOM    513  C   GLY    74     -30.215-133.488  41.910  1.00  0.00           C  
ATOM    514  O   GLY    74     -30.087-134.088  40.834  1.00  0.00           O  
ATOM    515  N   GLY    75     -31.361-132.937  42.294  1.00  0.00           N  
ATOM    516  CA  GLY    75     -32.527-132.966  41.432  1.00  0.00           C  
ATOM    517  C   GLY    75     -32.585-131.782  40.479  1.00  0.00           C  
ATOM    518  O   GLY    75     -31.978-130.743  40.723  1.00  0.00           O  
ATOM    519  N   LYS    76     -33.339-131.936  39.401  1.00  0.00           N  
ATOM    520  CA  LYS    76     -33.432-130.909  38.383  1.00  0.00           C  
ATOM    521  C   LYS    76     -34.881-130.704  37.999  1.00  0.00           C  
ATOM    522  O   LYS    76     -35.606-131.673  37.772  1.00  0.00           O  
ATOM    523  CB  LYS    76     -32.643-131.332  37.135  1.00  0.00           C  
ATOM    524  CG  LYS    76     -32.587-130.251  36.054  1.00  0.00           C  
ATOM    525  CD  LYS    76     -31.741-130.641  34.841  1.00  0.00           C  
ATOM    526  CE  LYS    76     -31.681-129.558  33.761  1.00  0.00           C  
ATOM    527  NZ  LYS    76     -30.784-129.986  32.665  1.00  0.00           N  
ATOM    528  N   ALA    77     -35.302-129.448  37.917  1.00  0.00           N  
ATOM    529  CA  ALA    77     -36.647-129.113  37.447  1.00  0.00           C  
ATOM    530  C   ALA    77     -36.524-128.149  36.294  1.00  0.00           C  
ATOM    531  O   ALA    77     -35.708-127.239  36.329  1.00  0.00           O  
ATOM    532  CB  ALA    77     -37.477-128.496  38.551  1.00  0.00           C  
ATOM    533  N   THR    78     -37.338-128.354  35.274  1.00  0.00           N  
ATOM    534  CA  THR    78     -37.230-127.595  34.048  1.00  0.00           C  
ATOM    535  C   THR    78     -38.626-127.223  33.525  1.00  0.00           C  
ATOM    536  O   THR    78     -39.509-128.071  33.478  1.00  0.00           O  
ATOM    537  CB  THR    78     -36.481-128.445  33.014  1.00  0.00           C  
ATOM    538  OG1 THR    78     -35.195-128.791  33.507  1.00  0.00           O  
ATOM    539  CG2 THR    78     -36.328-127.642  31.711  1.00  0.00           C  
ATOM    540  N   ASP    79     -38.806-125.961  33.133  1.00  0.00           N  
ATOM    541  CA  ASP    79     -40.067-125.457  32.571  1.00  0.00           C  
ATOM    542  C   ASP    79     -41.219-125.654  33.537  1.00  0.00           C  
ATOM    543  O   ASP    79     -42.285-126.154  33.167  1.00  0.00           O  
ATOM    544  CB  ASP    79     -40.413-126.117  31.228  1.00  0.00           C  
ATOM    545  CG  ASP    79     -39.377-125.848  30.147  1.00  0.00           C  
ATOM    546  OD1 ASP    79     -38.582-124.886  30.289  1.00  0.00           O  
ATOM    547  OD2 ASP    79     -39.373-126.603  29.139  1.00  0.00           O  
ATOM    548  N   THR    80     -40.996-125.286  34.788  1.00  0.00           N  
ATOM    549  CA  THR    80     -42.032-125.415  35.797  1.00  0.00           C  
ATOM    550  C   THR    80     -42.905-124.178  35.803  1.00  0.00           C  
ATOM    551  O   THR    80     -42.402-123.051  35.848  1.00  0.00           O  
ATOM    552  CB  THR    80     -41.429-125.604  37.183  1.00  0.00           C  
ATOM    553  OG1 THR    80     -40.324-126.516  37.092  1.00  0.00           O  
ATOM    554  CG2 THR    80     -42.478-126.142  38.161  1.00  0.00           C  
ATOM    555  N   ILE    81     -44.215-124.399  35.723  1.00  0.00           N  
ATOM    556  CA  ILE    81     -45.197-123.345  35.918  1.00  0.00           C  
ATOM    557  C   ILE    81     -45.815-123.477  37.317  1.00  0.00           C  
ATOM    558  O   ILE    81     -46.367-124.518  37.677  1.00  0.00           O  
ATOM    559  CB  ILE    81     -46.303-123.412  34.854  1.00  0.00           C  
ATOM    560  CG1 ILE    81     -45.782-123.242  33.416  1.00  0.00           C  
ATOM    561  CG2 ILE    81     -47.382-122.330  35.021  1.00  0.00           C  
ATOM    562  CD1 ILE    81     -46.836-123.528  32.348  1.00  0.00           C  
ATOM    563  N   ILE    82     -45.706-122.419  38.103  1.00  0.00           N  
ATOM    564  CA  ILE    82     -46.194-122.418  39.464  1.00  0.00           C  
ATOM    565  C   ILE    82     -47.162-121.264  39.634  1.00  0.00           C  
ATOM    566  O   ILE    82     -46.766-120.103  39.559  1.00  0.00           O  
ATOM    567  CB  ILE    82     -45.042-122.244  40.466  1.00  0.00           C  
ATOM    568  CG1 ILE    82     -43.911-123.232  40.151  1.00  0.00           C  
ATOM    569  CG2 ILE    82     -45.574-122.364  41.901  1.00  0.00           C  
ATOM    570  CD1 ILE    82     -42.665-123.060  40.992  1.00  0.00           C  
ATOM    571  N   ASN    83     -48.431-121.582  39.853  1.00  0.00           N  
ATOM    572  CA  ASN    83     -49.459-120.552  39.959  1.00  0.00           C  
ATOM    573  C   ASN    83     -50.329-120.681  41.203  1.00  0.00           C  
ATOM    574  O   ASN    83     -50.265-121.676  41.938  1.00  0.00           O  
ATOM    575  CB  ASN    83     -50.335-120.536  38.713  1.00  0.00           C  
ATOM    576  CG  ASN    83     -50.997-121.900  38.586  1.00  0.00           C  
ATOM    577  OD1 ASN    83     -51.745-122.326  39.464  1.00  0.00           O  
ATOM    578  ND2 ASN    83     -50.759-122.660  37.483  1.00  0.00           N  
ATOM    579  N   GLU    84     -51.101-119.630  41.443  1.00  0.00           N  
ATOM    580  CA  GLU    84     -52.186-119.621  42.421  1.00  0.00           C  
ATOM    581  C   GLU    84     -51.766-120.008  43.831  1.00  0.00           C  
ATOM    582  O   GLU    84     -52.548-120.600  44.582  1.00  0.00           O  
ATOM    583  CB  GLU    84     -53.347-120.479  41.928  1.00  0.00           C  
ATOM    584  CG  GLU    84     -53.937-120.003  40.599  1.00  0.00           C  
ATOM    585  CD  GLU    84     -55.113-120.904  40.257  1.00  0.00           C  
ATOM    586  OE1 GLU    84     -55.396-121.838  41.054  1.00  0.00           O  
ATOM    587  OE2 GLU    84     -55.748-120.671  39.192  1.00  0.00           O  
ATOM    588  N   GLY    85     -50.536-119.652  44.192  1.00  0.00           N  
ATOM    589  CA  GLY    85     -50.054-119.878  45.541  1.00  0.00           C  
ATOM    590  C   GLY    85     -49.394-121.228  45.725  1.00  0.00           C  
ATOM    591  O   GLY    85     -48.945-121.545  46.825  1.00  0.00           O  
ATOM    592  N   GLY    86     -49.325-122.022  44.651  1.00  0.00           N  
ATOM    593  CA  GLY    86     -48.518-123.229  44.662  1.00  0.00           C  
ATOM    594  C   GLY    86     -47.062-122.887  44.945  1.00  0.00           C  
ATOM    595  O   GLY    86     -46.675-121.710  44.940  1.00  0.00           O  
ATOM    596  N   GLY    87     -46.240-123.900  45.196  1.00  0.00           N  
ATOM    597  CA  GLY    87     -44.867-123.640  45.562  1.00  0.00           C  
ATOM    598  C   GLY    87     -43.894-124.706  45.106  1.00  0.00           C  
ATOM    599  O   GLY    87     -44.257-125.875  44.966  1.00  0.00           O  
ATOM    600  N   GLN    88     -42.650-124.299  44.871  1.00  0.00           N  
ATOM    601  CA  GLN    88     -41.566-125.251  44.675  1.00  0.00           C  
ATOM    602  C   GLN    88     -40.491-125.002  45.723  1.00  0.00           C  
ATOM    603  O   GLN    88     -40.037-123.859  45.892  1.00  0.00           O  
ATOM    604  CB  GLN    88     -40.983-125.134  43.266  1.00  0.00           C  
ATOM    605  CG  GLN    88     -39.662-125.860  43.053  1.00  0.00           C  
ATOM    606  CD  GLN    88     -38.881-125.287  41.877  1.00  0.00           C  
ATOM    607  OE1 GLN    88     -38.134-124.318  42.029  1.00  0.00           O  
ATOM    608  NE2 GLN    88     -39.064-125.873  40.695  1.00  0.00           N  
ATOM    609  N   SER    89     -40.113-126.063  46.440  1.00  0.00           N  
ATOM    610  CA  SER    89     -39.044-126.006  47.439  1.00  0.00           C  
ATOM    611  C   SER    89     -37.755-126.483  46.797  1.00  0.00           C  
ATOM    612  O   SER    89     -37.635-127.655  46.411  1.00  0.00           O  
ATOM    613  CB  SER    89     -39.363-126.893  48.652  1.00  0.00           C  
ATOM    614  OG  SER    89     -40.470-126.393  49.383  1.00  0.00           O  
ATOM    615  N   LEU    90     -36.781-125.588  46.701  1.00  0.00           N  
ATOM    616  CA  LEU    90     -35.642-125.839  45.828  1.00  0.00           C  
ATOM    617  C   LEU    90     -34.346-126.054  46.590  1.00  0.00           C  
ATOM    618  O   LEU    90     -33.774-125.115  47.176  1.00  0.00           O  
ATOM    619  CB  LEU    90     -35.507-124.700  44.812  1.00  0.00           C  
ATOM    620  CG  LEU    90     -34.418-124.809  43.748  1.00  0.00           C  
ATOM    621  CD1 LEU    90     -34.621-126.026  42.852  1.00  0.00           C  
ATOM    622  CD2 LEU    90     -34.380-123.516  42.923  1.00  0.00           C  
ATOM    623  N   LYS    91     -33.893-127.307  46.601  1.00  0.00           N  
ATOM    624  CA  LYS    91     -32.575-127.630  47.135  1.00  0.00           C  
ATOM    625  C   LYS    91     -31.654-128.060  46.006  1.00  0.00           C  
ATOM    626  O   LYS    91     -30.444-128.152  46.181  1.00  0.00           O  
ATOM    627  CB  LYS    91     -32.661-128.692  48.226  1.00  0.00           C  
ATOM    628  CG  LYS    91     -33.424-128.229  49.469  1.00  0.00           C  
ATOM    629  CD  LYS    91     -33.480-129.280  50.580  1.00  0.00           C  
ATOM    630  CE  LYS    91     -34.265-128.827  51.813  1.00  0.00           C  
ATOM    631  NZ  LYS    91     -34.304-129.914  52.816  1.00  0.00           N  
ATOM    632  N   GLY    92     -32.246-128.306  44.840  1.00  0.00           N  
ATOM    633  CA  GLY    92     -31.494-128.677  43.657  1.00  0.00           C  
ATOM    634  C   GLY    92     -31.412-127.551  42.643  1.00  0.00           C  
ATOM    635  O   GLY    92     -31.156-126.395  42.991  1.00  0.00           O  
ATOM    636  N   LEU    93     -31.623-127.899  41.382  1.00  0.00           N  
ATOM    637  CA  LEU    93     -31.540-126.954  40.288  1.00  0.00           C  
ATOM    638  C   LEU    93     -32.900-126.806  39.642  1.00  0.00           C  
ATOM    639  O   LEU    93     -33.558-127.802  39.336  1.00  0.00           O  
ATOM    640  CB  LEU    93     -30.553-127.458  39.232  1.00  0.00           C  
ATOM    641  CG  LEU    93     -30.456-126.663  37.930  1.00  0.00           C  
ATOM    642  CD1 LEU    93     -29.876-125.249  38.182  1.00  0.00           C  
ATOM    643  CD2 LEU    93     -29.612-127.420  36.903  1.00  0.00           C  
ATOM    644  N   ALA    94     -33.317-125.565  39.428  1.00  0.00           N  
ATOM    645  CA  ALA    94     -34.505-125.308  38.624  1.00  0.00           C  
ATOM    646  C   ALA    94     -34.163-124.376  37.480  1.00  0.00           C  
ATOM    647  O   ALA    94     -33.500-123.350  37.677  1.00  0.00           O  
ATOM    648  CB  ALA    94     -35.637-124.731  39.479  1.00  0.00           C  
ATOM    649  N   LEU    95     -34.603-124.732  36.280  1.00  0.00           N  
ATOM    650  CA  LEU    95     -34.343-123.899  35.115  1.00  0.00           C  
ATOM    651  C   LEU    95     -35.631-123.446  34.440  1.00  0.00           C  
ATOM    652  O   LEU    95     -36.529-124.245  34.184  1.00  0.00           O  
ATOM    653  CB  LEU    95     -33.439-124.615  34.095  1.00  0.00           C  
ATOM    654  CG  LEU    95     -32.064-124.986  34.653  1.00  0.00           C  
ATOM    655  CD1 LEU    95     -31.186-125.810  33.713  1.00  0.00           C  
ATOM    656  CD2 LEU    95     -31.174-123.798  35.019  1.00  0.00           C  
ATOM    657  N   ASN    96     -35.709-122.153  34.159  1.00  0.00           N  
ATOM    658  CA  ASN    96     -36.849-121.553  33.464  1.00  0.00           C  
ATOM    659  C   ASN    96     -38.184-121.810  34.150  1.00  0.00           C  
ATOM    660  O   ASN    96     -39.136-122.303  33.557  1.00  0.00           O  
ATOM    661  CB  ASN    96     -36.874-121.931  31.979  1.00  0.00           C  
ATOM    662  CG  ASN    96     -35.802-121.192  31.177  1.00  0.00           C  
ATOM    663  OD1 ASN    96     -35.569-121.475  29.998  1.00  0.00           O  
ATOM    664  ND2 ASN    96     -35.140-120.239  31.828  1.00  0.00           N  
ATOM    665  N   THR    97     -38.225-121.473  35.426  1.00  0.00           N  
ATOM    666  CA  THR    97     -39.446-121.505  36.196  1.00  0.00           C  
ATOM    667  C   THR    97     -40.273-120.243  35.904  1.00  0.00           C  
ATOM    668  O   THR    97     -39.722-119.174  35.630  1.00  0.00           O  
ATOM    669  CB  THR    97     -39.090-121.553  37.664  1.00  0.00           C  
ATOM    670  OG1 THR    97     -38.162-122.627  37.881  1.00  0.00           O  
ATOM    671  CG2 THR    97     -40.331-121.746  38.518  1.00  0.00           C  
ATOM    672  N   THR    98     -41.594-120.372  35.924  1.00  0.00           N  
ATOM    673  CA  THR    98     -42.450-119.203  35.836  1.00  0.00           C  
ATOM    674  C   THR    98     -43.374-119.150  37.050  1.00  0.00           C  
ATOM    675  O   THR    98     -44.027-120.131  37.382  1.00  0.00           O  
ATOM    676  CB  THR    98     -43.272-119.202  34.551  1.00  0.00           C  
ATOM    677  OG1 THR    98     -42.399-119.427  33.431  1.00  0.00           O  
ATOM    678  CG2 THR    98     -43.950-117.878  34.385  1.00  0.00           C  
ATOM    679  N   LEU    99     -43.419-117.994  37.705  1.00  0.00           N  
ATOM    680  CA  LEU    99     -44.262-117.813  38.881  1.00  0.00           C  
ATOM    681  C   LEU    99     -45.268-116.686  38.670  1.00  0.00           C  
ATOM    682  O   LEU    99     -44.949-115.513  38.860  1.00  0.00           O  
ATOM    683  CB  LEU    99     -43.404-117.528  40.115  1.00  0.00           C  
ATOM    684  CG  LEU    99     -42.189-118.434  40.321  1.00  0.00           C  
ATOM    685  CD1 LEU    99     -41.254-117.852  41.369  1.00  0.00           C  
ATOM    686  CD2 LEU    99     -42.626-119.839  40.707  1.00  0.00           C  
ATOM    687  N   ASN   100     -46.483-117.052  38.275  1.00  0.00           N  
ATOM    688  CA  ASN   100     -47.538-116.073  38.038  1.00  0.00           C  
ATOM    689  C   ASN   100     -48.779-116.386  38.867  1.00  0.00           C  
ATOM    690  O   ASN   100     -49.365-117.462  38.743  1.00  0.00           O  
ATOM    691  CB  ASN   100     -47.898-116.024  36.552  1.00  0.00           C  
ATOM    692  CG  ASN   100     -46.677-115.929  35.659  1.00  0.00           C  
ATOM    693  OD1 ASN   100     -46.088-114.859  35.505  1.00  0.00           O  
ATOM    694  ND2 ASN   100     -46.289-117.051  35.064  1.00  0.00           N  
ATOM    695  N   GLY   101     -49.173-115.440  39.713  1.00  0.00           N  
ATOM    696  CA  GLY   101     -50.339-115.612  40.560  1.00  0.00           C  
ATOM    697  C   GLY   101     -49.981-116.114  41.945  1.00  0.00           C  
ATOM    698  O   GLY   101     -50.484-117.146  42.391  1.00  0.00           O  
ATOM    699  N   GLY   102     -49.109-115.380  42.628  1.00  0.00           N  
ATOM    700  CA  GLY   102     -48.679-115.753  43.977  1.00  0.00           C  
ATOM    701  C   GLY   102     -47.992-117.111  44.049  1.00  0.00           C  
ATOM    702  O   GLY   102     -47.786-117.643  45.131  1.00  0.00           O  
ATOM    703  N   GLU   103     -47.647-117.670  42.893  1.00  0.00           N  
ATOM    704  CA  GLU   103     -46.805-118.851  42.839  1.00  0.00           C  
ATOM    705  C   GLU   103     -45.482-118.540  43.513  1.00  0.00           C  
ATOM    706  O   GLU   103     -44.963-117.434  43.394  1.00  0.00           O  
ATOM    707  CB  GLU   103     -46.581-119.299  41.391  1.00  0.00           C  
ATOM    708  CG  GLU   103     -45.959-120.692  41.273  1.00  0.00           C  
ATOM    709  CD  GLU   103     -44.467-120.565  41.544  1.00  0.00           C  
ATOM    710  OE1 GLU   103     -43.854-119.590  41.032  1.00  0.00           O  
ATOM    711  OE2 GLU   103     -43.919-121.441  42.266  1.00  0.00           O  
ATOM    712  N   GLN   104     -44.948-119.513  44.241  1.00  0.00           N  
ATOM    713  CA  GLN   104     -43.763-119.288  45.031  1.00  0.00           C  
ATOM    714  C   GLN   104     -42.650-120.258  44.706  1.00  0.00           C  
ATOM    715  O   GLN   104     -42.886-121.414  44.343  1.00  0.00           O  
ATOM    716  CB  GLN   104     -44.086-119.416  46.521  1.00  0.00           C  
ATOM    717  CG  GLN   104     -45.092-118.376  47.017  1.00  0.00           C  
ATOM    718  CD  GLN   104     -45.320-118.614  48.504  1.00  0.00           C  
ATOM    719  OE1 GLN   104     -44.792-119.564  49.081  1.00  0.00           O  
ATOM    720  NE2 GLN   104     -46.118-117.764  49.204  1.00  0.00           N  
ATOM    721  N   TRP   105     -41.427-119.771  44.869  1.00  0.00           N  
ATOM    722  CA  TRP   105     -40.240-120.587  44.754  1.00  0.00           C  
ATOM    723  C   TRP   105     -39.332-120.231  45.909  1.00  0.00           C  
ATOM    724  O   TRP   105     -38.908-119.080  46.026  1.00  0.00           O  
ATOM    725  CB  TRP   105     -39.525-120.307  43.435  1.00  0.00           C  
ATOM    726  CG  TRP   105     -38.350-121.217  43.168  1.00  0.00           C  
ATOM    727  CD1 TRP   105     -37.032-121.045  43.478  1.00  0.00           C  
ATOM    728  CD2 TRP   105     -38.378-122.492  42.510  1.00  0.00           C  
ATOM    729  NE1 TRP   105     -36.256-122.042  43.101  1.00  0.00           N  
ATOM    730  CE2 TRP   105     -37.046-122.980  42.487  1.00  0.00           C  
ATOM    731  CE3 TRP   105     -39.401-123.276  41.936  1.00  0.00           C  
ATOM    732  CZ2 TRP   105     -36.701-124.231  41.904  1.00  0.00           C  
ATOM    733  CZ3 TRP   105     -39.064-124.533  41.351  1.00  0.00           C  
ATOM    734  CH2 TRP   105     -37.721-124.988  41.343  1.00  0.00           C  
ATOM    735  N   MET   106     -39.061-121.210  46.772  1.00  0.00           N  
ATOM    736  CA  MET   106     -38.132-121.019  47.871  1.00  0.00           C  
ATOM    737  C   MET   106     -36.820-121.677  47.519  1.00  0.00           C  
ATOM    738  O   MET   106     -36.740-122.903  47.401  1.00  0.00           O  
ATOM    739  CB  MET   106     -38.672-121.614  49.175  1.00  0.00           C  
ATOM    740  CG  MET   106     -39.891-120.871  49.726  1.00  0.00           C  
ATOM    741  SD  MET   106     -40.613-121.613  51.221  1.00  0.00           S  
ATOM    742  CE  MET   106     -39.226-121.167  52.305  1.00  0.00           C  
ATOM    743  N   HIS   107     -35.789-120.856  47.347  1.00  0.00           N  
ATOM    744  CA  HIS   107     -34.461-121.348  47.012  1.00  0.00           C  
ATOM    745  C   HIS   107     -33.662-121.541  48.288  1.00  0.00           C  
ATOM    746  O   HIS   107     -33.203-120.562  48.888  1.00  0.00           O  
ATOM    747  CB  HIS   107     -33.702-120.352  46.120  1.00  0.00           C  
ATOM    748  CG  HIS   107     -34.336-120.171  44.773  1.00  0.00           C  
ATOM    749  ND1 HIS   107     -35.397-119.324  44.527  1.00  0.00           N  
ATOM    750  CD2 HIS   107     -34.052-120.737  43.576  1.00  0.00           C  
ATOM    751  CE1 HIS   107     -35.736-119.365  43.275  1.00  0.00           C  
ATOM    752  NE2 HIS   107     -34.937-120.219  42.663  1.00  0.00           N  
ATOM    753  N   GLU   108     -33.497-122.793  48.703  1.00  0.00           N  
ATOM    754  CA  GLU   108     -32.749-123.106  49.915  1.00  0.00           C  
ATOM    755  C   GLU   108     -31.284-123.394  49.603  1.00  0.00           C  
ATOM    756  O   GLU   108     -30.790-123.051  48.529  1.00  0.00           O  
ATOM    757  CB  GLU   108     -33.377-124.298  50.639  1.00  0.00           C  
ATOM    758  CG  GLU   108     -34.817-124.075  51.069  1.00  0.00           C  
ATOM    759  CD  GLU   108     -34.924-123.306  52.372  1.00  0.00           C  
ATOM    760  OE1 GLU   108     -33.872-123.020  52.982  1.00  0.00           O  
ATOM    761  OE2 GLU   108     -36.058-122.987  52.785  1.00  0.00           O  
ATOM    762  N   GLY   109     -30.596-124.025  50.548  1.00  0.00           N  
ATOM    763  CA  GLY   109     -29.195-124.360  50.376  1.00  0.00           C  
ATOM    764  C   GLY   109     -28.967-125.331  49.235  1.00  0.00           C  
ATOM    765  O   GLY   109     -29.874-126.071  48.852  1.00  0.00           O  
ATOM    766  N   ALA   110     -27.751-125.323  48.696  1.00  0.00           N  
ATOM    767  CA  ALA   110     -27.370-126.198  47.588  1.00  0.00           C  
ATOM    768  C   ALA   110     -28.378-126.160  46.442  1.00  0.00           C  
ATOM    769  O   ALA   110     -28.821-127.201  45.957  1.00  0.00           O  
ATOM    770  CB  ALA   110     -27.165-127.625  48.077  1.00  0.00           C  
ATOM    771  N   ILE   111     -28.736-124.953  46.016  1.00  0.00           N  
ATOM    772  CA  ILE   111     -29.691-124.776  44.928  1.00  0.00           C  
ATOM    773  C   ILE   111     -29.602-123.371  44.342  1.00  0.00           C  
ATOM    774  O   ILE   111     -29.151-122.438  45.007  1.00  0.00           O  
ATOM    775  CB  ILE   111     -31.135-125.035  45.396  1.00  0.00           C  
ATOM    776  CG1 ILE   111     -31.930-125.751  44.302  1.00  0.00           C  
ATOM    777  CG2 ILE   111     -31.812-123.729  45.784  1.00  0.00           C  
ATOM    778  CD1 ILE   111     -33.421-125.794  44.559  1.00  0.00           C  
ATOM    779  N   ALA   112     -30.034-123.227  43.093  1.00  0.00           N  
ATOM    780  CA  ALA   112     -30.002-121.936  42.416  1.00  0.00           C  
ATOM    781  C   ALA   112     -30.979-121.902  41.245  1.00  0.00           C  
ATOM    782  O   ALA   112     -30.765-122.559  40.227  1.00  0.00           O  
ATOM    783  CB  ALA   112     -28.592-121.620  41.943  1.00  0.00           C  
ATOM    784  N   THR   113     -32.051-121.132  41.398  1.00  0.00           N  
ATOM    785  CA  THR   113     -33.062-121.010  40.354  1.00  0.00           C  
ATOM    786  C   THR   113     -32.552-120.164  39.193  1.00  0.00           C  
ATOM    787  O   THR   113     -32.361-118.956  39.329  1.00  0.00           O  
ATOM    788  CB  THR   113     -34.362-120.390  40.898  1.00  0.00           C  
ATOM    789  OG1 THR   113     -34.891-121.218  41.940  1.00  0.00           O  
ATOM    790  CG2 THR   113     -35.394-120.258  39.788  1.00  0.00           C  
ATOM    791  N   GLY   114     -32.334-120.807  38.050  1.00  0.00           N  
ATOM    792  CA  GLY   114     -31.847-120.118  36.868  1.00  0.00           C  
ATOM    793  C   GLY   114     -33.010-119.721  35.960  1.00  0.00           C  
ATOM    794  O   GLY   114     -33.838-120.556  35.596  1.00  0.00           O  
ATOM    795  N   THR   115     -33.082-118.444  35.596  1.00  0.00           N  
ATOM    796  CA  THR   115     -34.129-117.990  34.686  1.00  0.00           C  
ATOM    797  C   THR   115     -35.577-118.026  35.181  1.00  0.00           C  
ATOM    798  O   THR   115     -36.501-118.251  34.394  1.00  0.00           O  
ATOM    799  CB  THR   115     -34.060-118.816  33.387  1.00  0.00           C  
ATOM    800  OG1 THR   115     -32.754-118.749  32.834  1.00  0.00           O  
ATOM    801  CG2 THR   115     -35.072-118.256  32.374  1.00  0.00           C  
ATOM    802  N   VAL   116     -35.798-117.785  36.474  1.00  0.00           N  
ATOM    803  CA  VAL   116     -37.161-117.648  36.981  1.00  0.00           C  
ATOM    804  C   VAL   116     -37.761-116.321  36.506  1.00  0.00           C  
ATOM    805  O   VAL   116     -37.131-115.264  36.605  1.00  0.00           O  
ATOM    806  CB  VAL   116     -37.226-117.708  38.532  1.00  0.00           C  
ATOM    807  CG1 VAL   116     -38.626-117.456  39.094  1.00  0.00           C  
ATOM    808  CG2 VAL   116     -36.801-119.060  39.109  1.00  0.00           C  
ATOM    809  N   ILE   117     -38.974-116.372  35.974  1.00  0.00           N  
ATOM    810  CA  ILE   117     -39.697-115.147  35.666  1.00  0.00           C  
ATOM    811  C   ILE   117     -40.788-115.002  36.716  1.00  0.00           C  
ATOM    812  O   ILE   117     -41.560-115.931  36.960  1.00  0.00           O  
ATOM    813  CB  ILE   117     -40.299-115.160  34.257  1.00  0.00           C  
ATOM    814  CG1 ILE   117     -39.189-115.216  33.210  1.00  0.00           C  
ATOM    815  CG2 ILE   117     -41.135-113.910  34.009  1.00  0.00           C  
ATOM    816  CD1 ILE   117     -39.668-114.857  31.840  1.00  0.00           C  
ATOM    817  N   ASN   118     -40.814-113.852  37.373  1.00  0.00           N  
ATOM    818  CA  ASN   118     -41.764-113.622  38.439  1.00  0.00           C  
ATOM    819  C   ASN   118     -42.836-112.655  37.961  1.00  0.00           C  
ATOM    820  O   ASN   118     -42.593-111.451  37.838  1.00  0.00           O  
ATOM    821  CB  ASN   118     -41.085-113.038  39.673  1.00  0.00           C  
ATOM    822  CG  ASN   118     -40.062-114.049  40.169  1.00  0.00           C  
ATOM    823  OD1 ASN   118     -40.406-115.172  40.533  1.00  0.00           O  
ATOM    824  ND2 ASN   118     -38.746-113.705  40.211  1.00  0.00           N  
ATOM    825  N   ASP   119     -44.025-113.184  37.691  1.00  0.00           N  
ATOM    826  CA  ASP   119     -45.138-112.366  37.224  1.00  0.00           C  
ATOM    827  C   ASP   119     -46.469-112.892  37.751  1.00  0.00           C  
ATOM    828  O   ASP   119     -46.544-114.009  38.264  1.00  0.00           O  
ATOM    829  CB  ASP   119     -45.161-112.315  35.695  1.00  0.00           C  
ATOM    830  CG  ASP   119     -44.024-111.492  35.122  1.00  0.00           C  
ATOM    831  OD1 ASP   119     -43.392-110.735  35.888  1.00  0.00           O  
ATOM    832  OD2 ASP   119     -43.763-111.602  33.906  1.00  0.00           O  
ATOM    833  N   LYS   120     -47.512-112.075  37.617  1.00  0.00           N  
ATOM    834  CA  LYS   120     -48.857-112.427  38.069  1.00  0.00           C  
ATOM    835  C   LYS   120     -48.823-112.963  39.498  1.00  0.00           C  
ATOM    836  O   LYS   120     -49.063-114.148  39.734  1.00  0.00           O  
ATOM    837  CB  LYS   120     -49.500-113.447  37.124  1.00  0.00           C  
ATOM    838  CG  LYS   120     -49.981-112.856  35.809  1.00  0.00           C  
ATOM    839  CD  LYS   120     -51.459-113.134  35.586  1.00  0.00           C  
ATOM    840  CE  LYS   120     -51.969-112.441  34.333  1.00  0.00           C  
ATOM    841  NZ  LYS   120     -53.427-112.663  34.130  1.00  0.00           N  
ATOM    842  N   GLY   121     -48.525-112.083  40.448  1.00  0.00           N  
ATOM    843  CA  GLY   121     -48.459-112.463  41.847  1.00  0.00           C  
ATOM    844  C   GLY   121     -47.465-113.573  42.124  1.00  0.00           C  
ATOM    845  O   GLY   121     -47.838-114.654  42.581  1.00  0.00           O  
ATOM    846  N   TRP   122     -46.193-113.305  41.847  1.00  0.00           N  
ATOM    847  CA  TRP   122     -45.138-114.286  42.066  1.00  0.00           C  
ATOM    848  C   TRP   122     -44.217-113.863  43.206  1.00  0.00           C  
ATOM    849  O   TRP   122     -44.080-112.675  43.498  1.00  0.00           O  
ATOM    850  CB  TRP   122     -44.327-114.496  40.785  1.00  0.00           C  
ATOM    851  CG  TRP   122     -43.251-115.529  40.919  1.00  0.00           C  
ATOM    852  CD1 TRP   122     -43.372-116.872  40.712  1.00  0.00           C  
ATOM    853  CD2 TRP   122     -41.886-115.303  41.293  1.00  0.00           C  
ATOM    854  NE1 TRP   122     -42.169-117.497  40.932  1.00  0.00           N  
ATOM    855  CE2 TRP   122     -41.240-116.555  41.291  1.00  0.00           C  
ATOM    856  CE3 TRP   122     -41.147-114.164  41.629  1.00  0.00           C  
ATOM    857  CZ2 TRP   122     -39.892-116.701  41.612  1.00  0.00           C  
ATOM    858  CZ3 TRP   122     -39.809-114.311  41.948  1.00  0.00           C  
ATOM    859  CH2 TRP   122     -39.195-115.570  41.936  1.00  0.00           C  
ATOM    860  N   GLN   123     -43.587-114.843  43.845  1.00  0.00           N  
ATOM    861  CA  GLN   123     -42.685-114.579  44.944  1.00  0.00           C  
ATOM    862  C   GLN   123     -41.551-115.586  44.927  1.00  0.00           C  
ATOM    863  O   GLN   123     -41.774-116.787  45.085  1.00  0.00           O  
ATOM    864  CB  GLN   123     -43.458-114.700  46.256  1.00  0.00           C  
ATOM    865  CG  GLN   123     -42.621-114.360  47.490  1.00  0.00           C  
ATOM    866  CD  GLN   123     -43.559-114.278  48.686  1.00  0.00           C  
ATOM    867  OE1 GLN   123     -44.764-114.493  48.562  1.00  0.00           O  
ATOM    868  NE2 GLN   123     -43.057-113.962  49.911  1.00  0.00           N  
ATOM    869  N   VAL   124     -40.336-115.103  44.704  1.00  0.00           N  
ATOM    870  CA  VAL   124     -39.165-115.950  44.832  1.00  0.00           C  
ATOM    871  C   VAL   124     -38.347-115.468  46.025  1.00  0.00           C  
ATOM    872  O   VAL   124     -37.990-114.277  46.112  1.00  0.00           O  
ATOM    873  CB  VAL   124     -38.326-115.930  43.559  1.00  0.00           C  
ATOM    874  CG1 VAL   124     -37.057-116.779  43.652  1.00  0.00           C  
ATOM    875  CG2 VAL   124     -39.069-116.454  42.330  1.00  0.00           C  
ATOM    876  N   VAL   125     -38.081-116.396  46.948  1.00  0.00           N  
ATOM    877  CA  VAL   125     -37.283-116.125  48.140  1.00  0.00           C  
ATOM    878  C   VAL   125     -35.999-116.899  48.027  1.00  0.00           C  
ATOM    879  O   VAL   125     -36.027-118.122  47.878  1.00  0.00           O  
ATOM    880  CB  VAL   125     -37.936-116.681  49.434  1.00  0.00           C  
ATOM    881  CG1 VAL   125     -37.093-116.451  50.690  1.00  0.00           C  
ATOM    882  CG2 VAL   125     -39.298-116.058  49.745  1.00  0.00           C  
ATOM    883  N   LYS   126     -34.872-116.199  48.118  1.00  0.00           N  
ATOM    884  CA  LYS   126     -33.560-116.832  48.040  1.00  0.00           C  
ATOM    885  C   LYS   126     -32.893-116.840  49.413  1.00  0.00           C  
ATOM    886  O   LYS   126     -32.202-115.890  49.779  1.00  0.00           O  
ATOM    887  CB  LYS   126     -32.673-116.106  47.028  1.00  0.00           C  
ATOM    888  CG  LYS   126     -33.074-116.327  45.578  1.00  0.00           C  
ATOM    889  CD  LYS   126     -32.086-115.673  44.626  1.00  0.00           C  
ATOM    890  CE  LYS   126     -32.602-115.690  43.197  1.00  0.00           C  
ATOM    891  NZ  LYS   126     -31.640-115.058  42.252  1.00  0.00           N  
ATOM    892  N   PRO   127     -33.103-117.923  50.178  1.00  0.00           N  
ATOM    893  CA  PRO   127     -32.554-118.101  51.529  1.00  0.00           C  
ATOM    894  C   PRO   127     -31.032-118.237  51.561  1.00  0.00           C  
ATOM    895  O   PRO   127     -30.408-118.544  50.545  1.00  0.00           O  
ATOM    896  CB  PRO   127     -33.203-119.410  52.004  1.00  0.00           C  
ATOM    897  CG  PRO   127     -34.376-119.622  51.105  1.00  0.00           C  
ATOM    898  CD  PRO   127     -33.967-119.047  49.784  1.00  0.00           C  
ATOM    899  N   GLY   128     -30.451-118.011  52.736  1.00  0.00           N  
ATOM    900  CA  GLY   128     -29.008-118.108  52.926  1.00  0.00           C  
ATOM    901  C   GLY   128     -28.437-119.280  52.138  1.00  0.00           C  
ATOM    902  O   GLY   128     -29.001-120.370  52.152  1.00  0.00           O  
ATOM    903  N   ALA   129     -27.333-119.038  51.437  1.00  0.00           N  
ATOM    904  CA  ALA   129     -26.702-120.052  50.620  1.00  0.00           C  
ATOM    905  C   ALA   129     -27.447-120.389  49.341  1.00  0.00           C  
ATOM    906  O   ALA   129     -27.001-121.246  48.575  1.00  0.00           O  
ATOM    907  CB  ALA   129     -26.524-121.323  51.444  1.00  0.00           C  
ATOM    908  N   VAL   130     -28.589-119.740  49.113  1.00  0.00           N  
ATOM    909  CA  VAL   130     -29.367-119.967  47.908  1.00  0.00           C  
ATOM    910  C   VAL   130     -28.806-119.138  46.766  1.00  0.00           C  
ATOM    911  O   VAL   130     -28.132-118.138  47.015  1.00  0.00           O  
ATOM    912  CB  VAL   130     -30.857-119.630  48.132  1.00  0.00           C  
ATOM    913  CG1 VAL   130     -31.139-118.128  48.199  1.00  0.00           C  
ATOM    914  CG2 VAL   130     -31.775-120.161  47.029  1.00  0.00           C  
ATOM    915  N   ALA   131     -29.075-119.542  45.525  1.00  0.00           N  
ATOM    916  CA  ALA   131     -28.602-118.781  44.364  1.00  0.00           C  
ATOM    917  C   ALA   131     -29.685-118.646  43.299  1.00  0.00           C  
ATOM    918  O   ALA   131     -30.381-119.620  42.963  1.00  0.00           O  
ATOM    919  CB  ALA   131     -27.332-119.412  43.752  1.00  0.00           C  
ATOM    920  N   THR   132     -45.930-102.812  42.531  1.00  0.00           N  
ATOM    921  CA  THR   132     -47.253-102.203  42.283  1.00  0.00           C  
ATOM    922  C   THR   132     -47.812-101.508  43.528  1.00  0.00           C  
ATOM    923  O   THR   132     -48.182-100.335  43.480  1.00  0.00           O  
ATOM    924  CB  THR   132     -48.275-103.236  41.778  1.00  0.00           C  
ATOM    925  OG1 THR   132     -47.843-103.788  40.543  1.00  0.00           O  
ATOM    926  CG2 THR   132     -49.637-102.550  41.579  1.00  0.00           C  
ATOM    927  N   ASP   133     -43.990-109.198  50.080  1.00  0.00           N  
ATOM    928  CA  ASP   133     -44.800-110.405  49.913  1.00  0.00           C  
ATOM    929  C   ASP   133     -44.806-110.909  48.465  1.00  0.00           C  
ATOM    930  O   ASP   133     -45.347-111.985  48.182  1.00  0.00           O  
ATOM    931  CB  ASP   133     -46.234-110.169  50.400  1.00  0.00           C  
ATOM    932  CG  ASP   133     -46.200-110.035  51.916  1.00  0.00           C  
ATOM    933  OD1 ASP   133     -45.162-110.416  52.520  1.00  0.00           O  
ATOM    934  OD2 ASP   133     -47.211-109.549  52.490  1.00  0.00           O  
ATOM    935  N   THR   134     -44.211-110.135  47.563  1.00  0.00           N  
ATOM    936  CA  THR   134     -44.154-110.507  46.154  1.00  0.00           C  
ATOM    937  C   THR   134     -42.722-110.252  45.694  1.00  0.00           C  
ATOM    938  O   THR   134     -41.807-110.187  46.516  1.00  0.00           O  
ATOM    939  CB  THR   134     -45.022-109.574  45.289  1.00  0.00           C  
ATOM    940  OG1 THR   134     -44.907-108.228  45.769  1.00  0.00           O  
ATOM    941  CG2 THR   134     -46.481-110.003  45.342  1.00  0.00           C  
ATOM    942  N   VAL   135     -42.563-110.075  44.379  1.00  0.00           N  
ATOM    943  CA  VAL   135     -41.279-109.829  43.690  1.00  0.00           C  
ATOM    944  C   VAL   135     -40.198-110.877  43.991  1.00  0.00           C  
ATOM    945  O   VAL   135     -40.437-112.079  43.866  1.00  0.00           O  
ATOM    946  CB  VAL   135     -40.678-108.395  43.732  1.00  0.00           C  
ATOM    947  CG1 VAL   135     -41.361-107.504  42.706  1.00  0.00           C  
ATOM    948  CG2 VAL   135     -40.754-107.775  45.122  1.00  0.00           C  
ATOM    949  N   VAL   136     -39.014-110.413  44.376  1.00  0.00           N  
ATOM    950  CA  VAL   136     -37.906-111.308  44.691  1.00  0.00           C  
ATOM    951  C   VAL   136     -37.169-110.849  45.944  1.00  0.00           C  
ATOM    952  O   VAL   136     -36.791-109.683  46.061  1.00  0.00           O  
ATOM    953  CB  VAL   136     -36.906-111.401  43.523  1.00  0.00           C  
ATOM    954  CG1 VAL   136     -35.581-111.970  44.005  1.00  0.00           C  
ATOM    955  CG2 VAL   136     -37.482-112.248  42.399  1.00  0.00           C  
ATOM    956  N   ASN   137     -36.967-111.772  46.878  1.00  0.00           N  
ATOM    957  CA  ASN   137     -36.274-111.461  48.126  1.00  0.00           C  
ATOM    958  C   ASN   137     -34.946-112.172  48.157  1.00  0.00           C  
ATOM    959  O   ASN   137     -34.867-113.375  47.892  1.00  0.00           O  
ATOM    960  CB  ASN   137     -37.095-111.893  49.333  1.00  0.00           C  
ATOM    961  CG  ASN   137     -38.388-111.090  49.334  1.00  0.00           C  
ATOM    962  OD1 ASN   137     -38.375-109.868  49.476  1.00  0.00           O  
ATOM    963  ND2 ASN   137     -39.576-111.734  49.175  1.00  0.00           N  
ATOM    964  N   THR   138     -33.902-111.436  48.507  1.00  0.00           N  
ATOM    965  CA  THR   138     -32.568-111.988  48.465  1.00  0.00           C  
ATOM    966  C   THR   138     -31.931-112.056  49.845  1.00  0.00           C  
ATOM    967  O   THR   138     -31.483-111.044  50.391  1.00  0.00           O  
ATOM    968  CB  THR   138     -31.659-111.175  47.532  1.00  0.00           C  
ATOM    969  OG1 THR   138     -32.205-111.147  46.221  1.00  0.00           O  
ATOM    970  CG2 THR   138     -30.264-111.821  47.490  1.00  0.00           C  
ATOM    971  N   GLY   139     -31.898-113.265  50.393  1.00  0.00           N  
ATOM    972  CA  GLY   139     -31.284-113.526  51.680  1.00  0.00           C  
ATOM    973  C   GLY   139     -29.931-114.181  51.453  1.00  0.00           C  
ATOM    974  O   GLY   139     -29.034-114.092  52.291  1.00  0.00           O  
ATOM    975  N   ALA   140     -29.793-114.843  50.305  1.00  0.00           N  
ATOM    976  CA  ALA   140     -28.557-115.512  49.928  1.00  0.00           C  
ATOM    977  C   ALA   140     -27.842-114.719  48.837  1.00  0.00           C  
ATOM    978  O   ALA   140     -26.983-113.888  49.132  1.00  0.00           O  
ATOM    979  CB  ALA   140     -28.842-116.930  49.458  1.00  0.00           C  
ATOM    980  N   GLU   141     -28.208-114.970  47.581  1.00  0.00           N  
ATOM    981  CA  GLU   141     -27.588-114.274  46.454  1.00  0.00           C  
ATOM    982  C   GLU   141     -28.421-114.291  45.168  1.00  0.00           C  
ATOM    983  O   GLU   141     -29.217-115.200  44.935  1.00  0.00           O  
ATOM    984  CB  GLU   141     -26.200-114.857  46.166  1.00  0.00           C  
ATOM    985  CG  GLU   141     -25.508-114.245  44.959  1.00  0.00           C  
ATOM    986  CD  GLU   141     -24.137-114.841  44.709  1.00  0.00           C  
ATOM    987  OE1 GLU   141     -23.791-115.839  45.377  1.00  0.00           O  
ATOM    988  OE2 GLU   141     -23.406-114.313  43.845  1.00  0.00           O  
ATOM    989  N   GLY   142     -28.215-113.267  44.345  1.00  0.00           N  
ATOM    990  CA  GLY   142     -28.883-113.116  43.059  1.00  0.00           C  
ATOM    991  C   GLY   142     -27.887-112.550  42.049  1.00  0.00           C  
ATOM    992  O   GLY   142     -27.200-111.562  42.318  1.00  0.00           O  
ATOM    993  N   GLY   143     -27.804-113.191  40.888  1.00  0.00           N  
ATOM    994  CA  GLY   143     -26.902-112.752  39.840  1.00  0.00           C  
ATOM    995  C   GLY   143     -27.576-111.747  38.928  1.00  0.00           C  
ATOM    996  O   GLY   143     -28.414-110.965  39.378  1.00  0.00           O  
ATOM    997  N   PRO   144     -27.215-111.759  37.637  1.00  0.00           N  
ATOM    998  CA  PRO   144     -27.812-110.836  36.666  1.00  0.00           C  
ATOM    999  C   PRO   144     -29.334-110.932  36.691  1.00  0.00           C  
ATOM   1000  O   PRO   144     -29.909-111.762  35.987  1.00  0.00           O  
ATOM   1001  CB  PRO   144     -27.275-111.346  35.327  1.00  0.00           C  
ATOM   1002  CG  PRO   144     -25.991-112.022  35.671  1.00  0.00           C  
ATOM   1003  CD  PRO   144     -26.208-112.641  37.022  1.00  0.00           C  
ATOM   1004  N   ASP   145     -29.974-110.089  37.496  1.00  0.00           N  
ATOM   1005  CA  ASP   145     -31.427-110.100  37.612  1.00  0.00           C  
ATOM   1006  C   ASP   145     -32.055-108.817  37.078  1.00  0.00           C  
ATOM   1007  O   ASP   145     -31.879-107.741  37.649  1.00  0.00           O  
ATOM   1008  CB  ASP   145     -31.845-110.321  39.067  1.00  0.00           C  
ATOM   1009  CG  ASP   145     -31.562-111.731  39.547  1.00  0.00           C  
ATOM   1010  OD1 ASP   145     -31.869-112.686  38.803  1.00  0.00           O  
ATOM   1011  OD2 ASP   145     -31.033-111.884  40.668  1.00  0.00           O  
ATOM   1012  N   ALA   146     -32.790-108.944  35.979  1.00  0.00           N  
ATOM   1013  CA  ALA   146     -33.460-107.806  35.365  1.00  0.00           C  
ATOM   1014  C   ALA   146     -34.727-107.482  36.141  1.00  0.00           C  
ATOM   1015  O   ALA   146     -35.582-108.356  36.351  1.00  0.00           O  
ATOM   1016  CB  ALA   146     -33.896-108.089  33.919  1.00  0.00           C  
ATOM   1017  N   GLU   147     -34.860-106.228  36.556  1.00  0.00           N  
ATOM   1018  CA  GLU   147     -36.077-105.776  37.203  1.00  0.00           C  
ATOM   1019  C   GLU   147     -36.837-104.852  36.254  1.00  0.00           C  
ATOM   1020  O   GLU   147     -36.416-103.728  35.978  1.00  0.00           O  
ATOM   1021  CB  GLU   147     -35.782-105.069  38.546  1.00  0.00           C  
ATOM   1022  CG  GLU   147     -35.192-106.000  39.608  1.00  0.00           C  
ATOM   1023  CD  GLU   147     -34.848-105.160  40.829  1.00  0.00           C  
ATOM   1024  OE1 GLU   147     -35.773-104.500  41.374  1.00  0.00           O  
ATOM   1025  OE2 GLU   147     -33.655-105.167  41.235  1.00  0.00           O  
ATOM   1026  N   ASN   148     -37.954-105.339  35.730  1.00  0.00           N  
ATOM   1027  CA  ASN   148     -38.763-104.532  34.823  1.00  0.00           C  
ATOM   1028  C   ASN   148     -39.752-103.620  35.546  1.00  0.00           C  
ATOM   1029  O   ASN   148     -39.758-103.563  36.776  1.00  0.00           O  
ATOM   1030  CB  ASN   148     -39.468-105.431  33.828  1.00  0.00           C  
ATOM   1031  CG  ASN   148     -38.504-106.027  32.828  1.00  0.00           C  
ATOM   1032  OD1 ASN   148     -37.733-105.300  32.201  1.00  0.00           O  
ATOM   1033  ND2 ASN   148     -38.523-107.359  32.685  1.00  0.00           N  
ATOM   1034  N   GLY   149     -40.572-102.906  34.783  1.00  0.00           N  
ATOM   1035  CA  GLY   149     -41.623-102.076  35.364  1.00  0.00           C  
ATOM   1036  C   GLY   149     -42.463-102.919  36.324  1.00  0.00           C  
ATOM   1037  O   GLY   149     -42.802-104.071  36.018  1.00  0.00           O  
ATOM   1038  N   ASP   150     -42.750-102.353  37.493  1.00  0.00           N  
ATOM   1039  CA  ASP   150     -43.503-103.033  38.554  1.00  0.00           C  
ATOM   1040  C   ASP   150     -42.737-104.087  39.332  1.00  0.00           C  
ATOM   1041  O   ASP   150     -43.279-104.673  40.267  1.00  0.00           O  
ATOM   1042  CB  ASP   150     -44.808-103.639  38.025  1.00  0.00           C  
ATOM   1043  CG  ASP   150     -45.662-102.507  37.472  1.00  0.00           C  
ATOM   1044  OD1 ASP   150     -45.769-101.457  38.159  1.00  0.00           O  
ATOM   1045  OD2 ASP   150     -46.219-102.678  36.354  1.00  0.00           O  
ATOM   1046  N   THR   151     -41.487-104.336  38.953  1.00  0.00           N  
ATOM   1047  CA  THR   151     -40.692-105.340  39.640  1.00  0.00           C  
ATOM   1048  C   THR   151     -40.046-104.795  40.900  1.00  0.00           C  
ATOM   1049  O   THR   151     -39.648-103.634  40.956  1.00  0.00           O  
ATOM   1050  CB  THR   151     -39.597-105.898  38.711  1.00  0.00           C  
ATOM   1051  OG1 THR   151     -40.188-106.517  37.578  1.00  0.00           O  
ATOM   1052  CG2 THR   151     -38.758-106.934  39.478  1.00  0.00           C  
ATOM   1053  N   GLY   152     -39.959-105.631  41.927  1.00  0.00           N  
ATOM   1054  CA  GLY   152     -39.262-105.264  43.148  1.00  0.00           C  
ATOM   1055  C   GLY   152     -38.303-106.360  43.582  1.00  0.00           C  
ATOM   1056  O   GLY   152     -38.657-107.540  43.584  1.00  0.00           O  
ATOM   1057  N   GLN   153     -37.085-105.962  43.934  1.00  0.00           N  
ATOM   1058  CA  GLN   153     -36.117-106.870  44.537  1.00  0.00           C  
ATOM   1059  C   GLN   153     -35.702-106.295  45.892  1.00  0.00           C  
ATOM   1060  O   GLN   153     -35.264-105.153  45.984  1.00  0.00           O  
ATOM   1061  CB  GLN   153     -34.895-107.060  43.641  1.00  0.00           C  
ATOM   1062  CG  GLN   153     -33.835-107.974  44.254  1.00  0.00           C  
ATOM   1063  CD  GLN   153     -32.492-107.874  43.540  1.00  0.00           C  
ATOM   1064  OE1 GLN   153     -31.793-106.874  43.653  1.00  0.00           O  
ATOM   1065  NE2 GLN   153     -32.124-108.920  42.814  1.00  0.00           N  
ATOM   1066  N   PHE   154     -35.871-107.080  46.947  1.00  0.00           N  
ATOM   1067  CA  PHE   154     -35.449-106.673  48.269  1.00  0.00           C  
ATOM   1068  C   PHE   154     -34.228-107.483  48.649  1.00  0.00           C  
ATOM   1069  O   PHE   154     -34.257-108.706  48.609  1.00  0.00           O  
ATOM   1070  CB  PHE   154     -36.550-106.931  49.308  1.00  0.00           C  
ATOM   1071  CG  PHE   154     -37.681-106.011  49.000  1.00  0.00           C  
ATOM   1072  CD1 PHE   154     -38.740-106.386  48.144  1.00  0.00           C  
ATOM   1073  CD2 PHE   154     -37.714-104.726  49.572  1.00  0.00           C  
ATOM   1074  CE1 PHE   154     -39.820-105.501  47.859  1.00  0.00           C  
ATOM   1075  CE2 PHE   154     -38.784-103.819  49.303  1.00  0.00           C  
ATOM   1076  CZ  PHE   154     -39.841-104.210  48.440  1.00  0.00           C  
ATOM   1077  N   VAL   155     -33.177-106.801  49.089  1.00  0.00           N  
ATOM   1078  CA  VAL   155     -31.958-107.475  49.516  1.00  0.00           C  
ATOM   1079  C   VAL   155     -31.862-107.497  51.042  1.00  0.00           C  
ATOM   1080  O   VAL   155     -31.677-106.456  51.672  1.00  0.00           O  
ATOM   1081  CB  VAL   155     -30.704-106.794  48.939  1.00  0.00           C  
ATOM   1082  CG1 VAL   155     -29.445-107.451  49.486  1.00  0.00           C  
ATOM   1083  CG2 VAL   155     -30.723-106.846  47.419  1.00  0.00           C  
ATOM   1084  N   ARG   156     -31.988-108.685  51.631  1.00  0.00           N  
ATOM   1085  CA  ARG   156     -31.907-108.844  53.084  1.00  0.00           C  
ATOM   1086  C   ARG   156     -30.506-108.493  53.576  1.00  0.00           C  
ATOM   1087  O   ARG   156     -29.522-108.728  52.872  1.00  0.00           O  
ATOM   1088  CB  ARG   156     -32.265-110.275  53.490  1.00  0.00           C  
ATOM   1089  CG  ARG   156     -33.701-110.666  53.183  1.00  0.00           C  
ATOM   1090  CD  ARG   156     -34.158-111.819  54.062  1.00  0.00           C  
ATOM   1091  NE  ARG   156     -35.610-111.967  54.059  1.00  0.00           N  
ATOM   1092  CZ  ARG   156     -36.244-113.117  54.264  1.00  0.00           C  
ATOM   1093  NH1 ARG   156     -35.554-114.226  54.490  1.00  0.00           N  
ATOM   1094  NH2 ARG   156     -37.569-113.159  54.243  1.00  0.00           N  
ATOM   1095  N   GLY   157     -30.398-107.954  54.788  1.00  0.00           N  
ATOM   1096  CA  GLY   157     -29.067-107.562  55.274  1.00  0.00           C  
ATOM   1097  C   GLY   157     -27.976-108.606  55.016  1.00  0.00           C  
ATOM   1098  O   GLY   157     -26.809-108.268  54.832  1.00  0.00           O  
ATOM   1099  N   ASN   158     -28.361-109.873  54.987  1.00  0.00           N  
ATOM   1100  CA  ASN   158     -27.397-110.942  54.734  1.00  0.00           C  
ATOM   1101  C   ASN   158     -27.227-111.193  53.240  1.00  0.00           C  
ATOM   1102  O   ASN   158     -26.327-111.913  52.826  1.00  0.00           O  
ATOM   1103  CB  ASN   158     -27.892-112.236  55.374  1.00  0.00           C  
ATOM   1104  CG  ASN   158     -27.798-112.080  56.884  1.00  0.00           C  
ATOM   1105  OD1 ASN   158     -26.975-111.319  57.392  1.00  0.00           O  
ATOM   1106  ND2 ASN   158     -28.636-112.790  57.686  1.00  0.00           N  
ATOM   1107  N   ALA   159     -28.125-110.631  52.439  1.00  0.00           N  
ATOM   1108  CA  ALA   159     -28.175-110.954  51.028  1.00  0.00           C  
ATOM   1109  C   ALA   159     -27.197-110.180  50.159  1.00  0.00           C  
ATOM   1110  O   ALA   159     -26.638-109.146  50.551  1.00  0.00           O  
ATOM   1111  CB  ALA   159     -29.592-110.723  50.512  1.00  0.00           C  
ATOM   1112  N   VAL   160     -26.984-110.687  48.949  1.00  0.00           N  
ATOM   1113  CA  VAL   160     -26.069-110.053  48.008  1.00  0.00           C  
ATOM   1114  C   VAL   160     -26.568-110.154  46.571  1.00  0.00           C  
ATOM   1115  O   VAL   160     -26.810-111.249  46.062  1.00  0.00           O  
ATOM   1116  CB  VAL   160     -24.659-110.667  48.094  1.00  0.00           C  
ATOM   1117  CG1 VAL   160     -23.744-110.043  47.051  1.00  0.00           C  
ATOM   1118  CG2 VAL   160     -24.086-110.488  49.491  1.00  0.00           C  
ATOM   1119  N   ARG   161     -26.720-109.004  45.923  1.00  0.00           N  
ATOM   1120  CA  ARG   161     -27.182-108.953  44.541  1.00  0.00           C  
ATOM   1121  C   ARG   161     -26.069-108.446  43.632  1.00  0.00           C  
ATOM   1122  O   ARG   161     -25.532-107.359  43.842  1.00  0.00           O  
ATOM   1123  CB  ARG   161     -28.414-108.054  44.419  1.00  0.00           C  
ATOM   1124  CG  ARG   161     -29.652-108.600  45.112  1.00  0.00           C  
ATOM   1125  CD  ARG   161     -30.165-109.852  44.419  1.00  0.00           C  
ATOM   1126  NE  ARG   161     -30.768-109.552  43.123  1.00  0.00           N  
ATOM   1127  CZ  ARG   161     -31.177-110.474  42.258  1.00  0.00           C  
ATOM   1128  NH1 ARG   161     -31.050-111.761  42.549  1.00  0.00           N  
ATOM   1129  NH2 ARG   161     -31.714-110.109  41.102  1.00  0.00           N  
ATOM   1130  N   THR   162     -25.726-109.238  42.621  1.00  0.00           N  
ATOM   1131  CA  THR   162     -24.667-108.866  41.689  1.00  0.00           C  
ATOM   1132  C   THR   162     -25.187-108.745  40.258  1.00  0.00           C  
ATOM   1133  O   THR   162     -26.016-109.543  39.823  1.00  0.00           O  
ATOM   1134  CB  THR   162     -23.508-109.880  41.719  1.00  0.00           C  
ATOM   1135  OG1 THR   162     -23.236-110.259  43.073  1.00  0.00           O  
ATOM   1136  CG2 THR   162     -22.255-109.275  41.105  1.00  0.00           C  
ATOM   1137  N   THR   163     -24.690-107.738  39.541  1.00  0.00           N  
ATOM   1138  CA  THR   163     -25.069-107.478  38.149  1.00  0.00           C  
ATOM   1139  C   THR   163     -26.580-107.389  37.927  1.00  0.00           C  
ATOM   1140  O   THR   163     -27.182-108.277  37.321  1.00  0.00           O  
ATOM   1141  CB  THR   163     -24.473-108.527  37.189  1.00  0.00           C  
ATOM   1142  OG1 THR   163     -23.053-108.591  37.367  1.00  0.00           O  
ATOM   1143  CG2 THR   163     -24.783-108.165  35.744  1.00  0.00           C  
ATOM   1144  N   ILE   164     -27.183-106.302  38.399  1.00  0.00           N  
ATOM   1145  CA  ILE   164     -28.622-106.105  38.255  1.00  0.00           C  
ATOM   1146  C   ILE   164     -28.974-104.954  37.313  1.00  0.00           C  
ATOM   1147  O   ILE   164     -28.320-103.912  37.313  1.00  0.00           O  
ATOM   1148  CB  ILE   164     -29.294-105.858  39.619  1.00  0.00           C  
ATOM   1149  CG1 ILE   164     -28.910-106.958  40.610  1.00  0.00           C  
ATOM   1150  CG2 ILE   164     -30.805-105.778  39.462  1.00  0.00           C  
ATOM   1151  CD1 ILE   164     -29.133-106.581  42.058  1.00  0.00           C  
ATOM   1152  N   ASN   165     -30.017-105.160  36.514  1.00  0.00           N  
ATOM   1153  CA  ASN   165     -30.495-104.157  35.566  1.00  0.00           C  
ATOM   1154  C   ASN   165     -31.890-103.696  35.959  1.00  0.00           C  
ATOM   1155  O   ASN   165     -32.806-104.501  36.067  1.00  0.00           O  
ATOM   1156  CB  ASN   165     -30.505-104.738  34.151  1.00  0.00           C  
ATOM   1157  CG  ASN   165     -29.073-105.101  33.782  1.00  0.00           C  
ATOM   1158  OD1 ASN   165     -28.203-104.236  33.693  1.00  0.00           O  
ATOM   1159  ND2 ASN   165     -28.752-106.401  33.547  1.00  0.00           N  
ATOM   1160  N   GLU   166     -32.062-102.400  36.182  1.00  0.00           N  
ATOM   1161  CA  GLU   166     -33.351-101.908  36.660  1.00  0.00           C  
ATOM   1162  C   GLU   166     -33.958-100.851  35.738  1.00  0.00           C  
ATOM   1163  O   GLU   166     -33.411 -99.757  35.582  1.00  0.00           O  
ATOM   1164  CB  GLU   166     -33.233-101.345  38.101  1.00  0.00           C  
ATOM   1165  CG  GLU   166     -32.925-102.415  39.150  1.00  0.00           C  
ATOM   1166  CD  GLU   166     -32.698-101.715  40.483  1.00  0.00           C  
ATOM   1167  OE1 GLU   166     -33.647-101.042  40.966  1.00  0.00           O  
ATOM   1168  OE2 GLU   166     -31.573-101.846  41.035  1.00  0.00           O  
ATOM   1169  N   ASN   167     -35.077-101.190  35.107  1.00  0.00           N  
ATOM   1170  CA  ASN   167     -35.740-100.272  34.185  1.00  0.00           C  
ATOM   1171  C   ASN   167     -36.720 -99.346  34.895  1.00  0.00           C  
ATOM   1172  O   ASN   167     -36.978 -99.496  36.089  1.00  0.00           O  
ATOM   1173  CB  ASN   167     -36.460-101.052  33.083  1.00  0.00           C  
ATOM   1174  CG  ASN   167     -35.501-101.688  32.097  1.00  0.00           C  
ATOM   1175  OD1 ASN   167     -34.391-101.199  31.889  1.00  0.00           O  
ATOM   1176  ND2 ASN   167     -35.926-102.787  31.483  1.00  0.00           N  
ATOM   1177  N   GLY   168     -37.267 -98.386  34.162  1.00  0.00           N  
ATOM   1178  CA  GLY   168     -38.219 -97.476  34.759  1.00  0.00           C  
ATOM   1179  C   GLY   168     -39.085 -98.240  35.741  1.00  0.00           C  
ATOM   1180  O   GLY   168     -39.181 -99.466  35.670  1.00  0.00           O  
ATOM   1181  N   ARG   169     -39.693 -97.509  36.669  1.00  0.00           N  
ATOM   1182  CA  ARG   169     -40.584 -98.073  37.685  1.00  0.00           C  
ATOM   1183  C   ARG   169     -40.214 -99.431  38.300  1.00  0.00           C  
ATOM   1184  O   ARG   169     -41.108-100.166  38.719  1.00  0.00           O  
ATOM   1185  CB  ARG   169     -41.918 -98.511  37.061  1.00  0.00           C  
ATOM   1186  CG  ARG   169     -42.728 -97.372  36.465  1.00  0.00           C  
ATOM   1187  CD  ARG   169     -43.493 -97.825  35.232  1.00  0.00           C  
ATOM   1188  NE  ARG   169     -44.030 -96.697  34.476  1.00  0.00           N  
ATOM   1189  CZ  ARG   169     -44.953 -96.806  33.526  1.00  0.00           C  
ATOM   1190  NH1 ARG   169     -45.448 -97.996  33.213  1.00  0.00           N  
ATOM   1191  NH2 ARG   169     -45.383 -95.725  32.890  1.00  0.00           N  
ATOM   1192  N   GLN   170     -38.930 -99.783  38.366  1.00  0.00           N  
ATOM   1193  CA  GLN   170     -38.599-101.078  38.932  1.00  0.00           C  
ATOM   1194  C   GLN   170     -37.760-100.539  40.084  1.00  0.00           C  
ATOM   1195  O   GLN   170     -37.148 -99.468  39.975  1.00  0.00           O  
ATOM   1196  CB  GLN   170     -37.770-102.067  38.106  1.00  0.00           C  
ATOM   1197  CG  GLN   170     -37.258-103.259  38.916  1.00  0.00           C  
ATOM   1198  CD  GLN   170     -36.524-104.195  37.966  1.00  0.00           C  
ATOM   1199  OE1 GLN   170     -36.212-103.829  36.833  1.00  0.00           O  
ATOM   1200  NE2 GLN   170     -36.210-105.453  38.374  1.00  0.00           N  
ATOM   1201  N   ILE   171     -37.714-101.299  41.175  1.00  0.00           N  
ATOM   1202  CA  ILE   171     -37.114-100.866  42.428  1.00  0.00           C  
ATOM   1203  C   ILE   171     -36.241-101.981  42.976  1.00  0.00           C  
ATOM   1204  O   ILE   171     -36.603-103.154  42.893  1.00  0.00           O  
ATOM   1205  CB  ILE   171     -38.194-100.607  43.493  1.00  0.00           C  
ATOM   1206  CG1 ILE   171     -39.188 -99.499  43.103  1.00  0.00           C  
ATOM   1207  CG2 ILE   171     -37.623-100.174  44.854  1.00  0.00           C  
ATOM   1208  CD1 ILE   171     -40.387 -99.398  44.044  1.00  0.00           C  
ATOM   1209  N   VAL   172     -35.119-101.597  43.569  1.00  0.00           N  
ATOM   1210  CA  VAL   172     -34.338-102.485  44.411  1.00  0.00           C  
ATOM   1211  C   VAL   172     -34.109-101.794  45.757  1.00  0.00           C  
ATOM   1212  O   VAL   172     -33.707-100.628  45.816  1.00  0.00           O  
ATOM   1213  CB  VAL   172     -33.012-102.790  43.748  1.00  0.00           C  
ATOM   1214  CG1 VAL   172     -32.173-101.544  43.459  1.00  0.00           C  
ATOM   1215  CG2 VAL   172     -32.107-103.697  44.585  1.00  0.00           C  
ATOM   1216  N   ALA   173     -34.405-102.517  46.829  1.00  0.00           N  
ATOM   1217  CA  ALA   173     -34.259-102.024  48.176  1.00  0.00           C  
ATOM   1218  C   ALA   173     -33.096-102.787  48.756  1.00  0.00           C  
ATOM   1219  O   ALA   173     -33.103-104.014  48.759  1.00  0.00           O  
ATOM   1220  CB  ALA   173     -35.503-102.352  49.016  1.00  0.00           C  
ATOM   1221  N   THR   174     -32.100-102.069  49.254  1.00  0.00           N  
ATOM   1222  CA  THR   174     -30.872-102.702  49.709  1.00  0.00           C  
ATOM   1223  C   THR   174     -30.672-102.612  51.223  1.00  0.00           C  
ATOM   1224  O   THR   174     -30.330-101.558  51.741  1.00  0.00           O  
ATOM   1225  CB  THR   174     -29.653-102.061  49.032  1.00  0.00           C  
ATOM   1226  OG1 THR   174     -29.738-102.220  47.624  1.00  0.00           O  
ATOM   1227  CG2 THR   174     -28.371-102.738  49.546  1.00  0.00           C  
ATOM   1228  N   GLU   175     -30.872-103.722  51.928  1.00  0.00           N  
ATOM   1229  CA  GLU   175     -30.446-103.812  53.320  1.00  0.00           C  
ATOM   1230  C   GLU   175     -29.108-104.518  53.389  1.00  0.00           C  
ATOM   1231  O   GLU   175     -28.361-104.341  54.352  1.00  0.00           O  
ATOM   1232  CB  GLU   175     -31.458-104.576  54.163  1.00  0.00           C  
ATOM   1233  CG  GLU   175     -32.827-103.896  54.238  1.00  0.00           C  
ATOM   1234  CD  GLU   175     -33.747-104.782  55.066  1.00  0.00           C  
ATOM   1235  OE1 GLU   175     -33.284-105.867  55.508  1.00  0.00           O  
ATOM   1236  OE2 GLU   175     -34.926-104.385  55.268  1.00  0.00           O  
ATOM   1237  N   GLY   176     -28.816-105.322  52.367  1.00  0.00           N  
ATOM   1238  CA  GLY   176     -27.578-106.083  52.320  1.00  0.00           C  
ATOM   1239  C   GLY   176     -26.557-105.424  51.416  1.00  0.00           C  
ATOM   1240  O   GLY   176     -26.223-104.253  51.610  1.00  0.00           O  
ATOM   1241  N   THR   177     -26.078-106.173  50.421  1.00  0.00           N  
ATOM   1242  CA  THR   177     -25.140-105.647  49.432  1.00  0.00           C  
ATOM   1243  C   THR   177     -25.680-105.689  47.996  1.00  0.00           C  
ATOM   1244  O   THR   177     -26.260-106.693  47.558  1.00  0.00           O  
ATOM   1245  CB  THR   177     -23.820-106.429  49.478  1.00  0.00           C  
ATOM   1246  OG1 THR   177     -23.235-106.326  50.768  1.00  0.00           O  
ATOM   1247  CG2 THR   177     -22.850-105.854  48.432  1.00  0.00           C  
ATOM   1248  N   ALA   178     -25.464-104.603  47.259  1.00  0.00           N  
ATOM   1249  CA  ALA   178     -25.729-104.584  45.826  1.00  0.00           C  
ATOM   1250  C   ALA   178     -24.459-104.194  45.068  1.00  0.00           C  
ATOM   1251  O   ALA   178     -23.913-103.107  45.274  1.00  0.00           O  
ATOM   1252  CB  ALA   178     -26.873-103.621  45.493  1.00  0.00           C  
ATOM   1253  N   ASN   179     -23.995-105.095  44.209  1.00  0.00           N  
ATOM   1254  CA  ASN   179     -22.805-104.856  43.404  1.00  0.00           C  
ATOM   1255  C   ASN   179     -23.188-104.767  41.937  1.00  0.00           C  
ATOM   1256  O   ASN   179     -23.909-105.620  41.420  1.00  0.00           O  
ATOM   1257  CB  ASN   179     -21.785-105.979  43.603  1.00  0.00           C  
ATOM   1258  CG  ASN   179     -21.289-105.914  45.040  1.00  0.00           C  
ATOM   1259  OD1 ASN   179     -21.154-104.836  45.616  1.00  0.00           O  
ATOM   1260  ND2 ASN   179     -20.990-107.067  45.697  1.00  0.00           N  
ATOM   1261  N   THR   180     -22.703-103.724  41.276  1.00  0.00           N  
ATOM   1262  CA  THR   180     -22.922-103.535  39.834  1.00  0.00           C  
ATOM   1263  C   THR   180     -24.396-103.467  39.446  1.00  0.00           C  
ATOM   1264  O   THR   180     -24.975-104.426  38.960  1.00  0.00           O  
ATOM   1265  CB  THR   180     -22.209-104.613  39.010  1.00  0.00           C  
ATOM   1266  OG1 THR   180     -20.842-104.691  39.388  1.00  0.00           O  
ATOM   1267  CG2 THR   180     -22.304-104.258  37.516  1.00  0.00           C  
ATOM   1268  N   THR   181     -24.994-102.312  39.664  1.00  0.00           N  
ATOM   1269  CA  THR   181     -26.392-102.115  39.394  1.00  0.00           C  
ATOM   1270  C   THR   181     -26.515-101.016  38.362  1.00  0.00           C  
ATOM   1271  O   THR   181     -25.921 -99.941  38.496  1.00  0.00           O  
ATOM   1272  CB  THR   181     -27.148-101.721  40.678  1.00  0.00           C  
ATOM   1273  OG1 THR   181     -26.898-102.700  41.692  1.00  0.00           O  
ATOM   1274  CG2 THR   181     -28.633-101.631  40.426  1.00  0.00           C  
ATOM   1275  N   VAL   182     -27.276-101.302  37.318  1.00  0.00           N  
ATOM   1276  CA  VAL   182     -27.478-100.358  36.252  1.00  0.00           C  
ATOM   1277  C   VAL   182     -28.907 -99.832  36.339  1.00  0.00           C  
ATOM   1278  O   VAL   182     -29.862-100.572  36.158  1.00  0.00           O  
ATOM   1279  CB  VAL   182     -27.212-101.035  34.911  1.00  0.00           C  
ATOM   1280  CG1 VAL   182     -27.429-100.114  33.709  1.00  0.00           C  
ATOM   1281  CG2 VAL   182     -25.780-101.553  34.764  1.00  0.00           C  
ATOM   1282  N   VAL   183     -29.054 -98.555  36.651  1.00  0.00           N  
ATOM   1283  CA  VAL   183     -30.384 -97.983  36.745  1.00  0.00           C  
ATOM   1284  C   VAL   183     -30.749 -97.388  35.396  1.00  0.00           C  
ATOM   1285  O   VAL   183     -30.399 -96.241  35.092  1.00  0.00           O  
ATOM   1286  CB  VAL   183     -30.450 -96.932  37.850  1.00  0.00           C  
ATOM   1287  CG1 VAL   183     -31.836 -96.308  38.016  1.00  0.00           C  
ATOM   1288  CG2 VAL   183     -30.089 -97.478  39.233  1.00  0.00           C  
ATOM   1289  N   TYR   184     -31.485 -98.168  34.613  1.00  0.00           N  
ATOM   1290  CA  TYR   184     -31.985 -97.729  33.324  1.00  0.00           C  
ATOM   1291  C   TYR   184     -33.440 -97.379  33.602  1.00  0.00           C  
ATOM   1292  O   TYR   184     -34.317 -98.241  33.515  1.00  0.00           O  
ATOM   1293  CB  TYR   184     -31.890 -98.850  32.293  1.00  0.00           C  
ATOM   1294  CG  TYR   184     -32.005 -98.378  30.861  1.00  0.00           C  
ATOM   1295  CD1 TYR   184     -30.913 -97.831  30.200  1.00  0.00           C  
ATOM   1296  CD2 TYR   184     -33.206 -98.478  30.171  1.00  0.00           C  
ATOM   1297  CE1 TYR   184     -31.014 -97.398  28.892  1.00  0.00           C  
ATOM   1298  CE2 TYR   184     -33.316 -98.048  28.862  1.00  0.00           C  
ATOM   1299  CZ  TYR   184     -32.217 -97.508  28.228  1.00  0.00           C  
ATOM   1300  OH  TYR   184     -32.322 -97.078  26.925  1.00  0.00           O  
ATOM   1301  N   ALA   185     -33.672 -96.120  33.969  1.00  0.00           N  
ATOM   1302  CA  ALA   185     -35.001 -95.612  34.314  1.00  0.00           C  
ATOM   1303  C   ALA   185     -35.671 -96.469  35.391  1.00  0.00           C  
ATOM   1304  O   ALA   185     -36.744 -97.033  35.176  1.00  0.00           O  
ATOM   1305  CB  ALA   185     -35.888 -95.474  33.080  1.00  0.00           C  
ATOM   1306  N   GLY   186     -35.020 -96.557  36.549  1.00  0.00           N  
ATOM   1307  CA  GLY   186     -35.522 -97.327  37.675  1.00  0.00           C  
ATOM   1308  C   GLY   186     -35.179 -96.662  38.997  1.00  0.00           C  
ATOM   1309  O   GLY   186     -35.087 -95.437  39.068  1.00  0.00           O  
ATOM   1310  N   GLY   187     -34.987 -97.459  40.046  1.00  0.00           N  
ATOM   1311  CA  GLY   187     -34.647 -96.905  41.354  1.00  0.00           C  
ATOM   1312  C   GLY   187     -33.900 -97.901  42.215  1.00  0.00           C  
ATOM   1313  O   GLY   187     -34.198 -99.100  42.199  1.00  0.00           O  
ATOM   1314  N   ASN   188     -32.927 -97.403  42.967  1.00  0.00           N  
ATOM   1315  CA  ASN   188     -32.280 -98.204  43.987  1.00  0.00           C  
ATOM   1316  C   ASN   188     -32.284 -97.443  45.315  1.00  0.00           C  
ATOM   1317  O   ASN   188     -31.811 -96.299  45.397  1.00  0.00           O  
ATOM   1318  CB  ASN   188     -30.856 -98.555  43.580  1.00  0.00           C  
ATOM   1319  CG  ASN   188     -30.297 -99.522  44.614  1.00  0.00           C  
ATOM   1320  OD1 ASN   188     -30.789 -99.603  45.738  1.00  0.00           O  
ATOM   1321  ND2 ASN   188     -29.234-100.308  44.290  1.00  0.00           N  
ATOM   1322  N   GLN   189     -32.844 -98.079  46.341  1.00  0.00           N  
ATOM   1323  CA  GLN   189     -32.929 -97.499  47.676  1.00  0.00           C  
ATOM   1324  C   GLN   189     -32.010 -98.258  48.620  1.00  0.00           C  
ATOM   1325  O   GLN   189     -32.201 -99.445  48.895  1.00  0.00           O  
ATOM   1326  CB  GLN   189     -34.357 -97.551  48.217  1.00  0.00           C  
ATOM   1327  CG  GLN   189     -34.514 -96.892  49.589  1.00  0.00           C  
ATOM   1328  CD  GLN   189     -35.986 -96.944  49.970  1.00  0.00           C  
ATOM   1329  OE1 GLN   189     -36.809 -97.503  49.245  1.00  0.00           O  
ATOM   1330  NE2 GLN   189     -36.400 -96.364  51.127  1.00  0.00           N  
ATOM   1331  N   THR   190     -31.001 -97.558  49.111  1.00  0.00           N  
ATOM   1332  CA  THR   190     -30.044 -98.147  50.016  1.00  0.00           C  
ATOM   1333  C   THR   190     -30.420 -97.729  51.421  1.00  0.00           C  
ATOM   1334  O   THR   190     -30.321 -96.552  51.786  1.00  0.00           O  
ATOM   1335  CB  THR   190     -28.634 -97.672  49.700  1.00  0.00           C  
ATOM   1336  OG1 THR   190     -28.277 -98.048  48.379  1.00  0.00           O  
ATOM   1337  CG2 THR   190     -27.648 -98.309  50.694  1.00  0.00           C  
ATOM   1338  N   VAL   191     -30.878 -98.704  52.194  1.00  0.00           N  
ATOM   1339  CA  VAL   191     -31.320 -98.463  53.551  1.00  0.00           C  
ATOM   1340  C   VAL   191     -30.165 -98.516  54.543  1.00  0.00           C  
ATOM   1341  O   VAL   191     -29.038 -98.880  54.194  1.00  0.00           O  
ATOM   1342  CB  VAL   191     -32.416 -99.459  53.926  1.00  0.00           C  
ATOM   1343  CG1 VAL   191     -33.656 -99.365  53.035  1.00  0.00           C  
ATOM   1344  CG2 VAL   191     -31.969-100.920  53.836  1.00  0.00           C  
ATOM   1345  N   HIS   192     -30.464 -98.109  55.771  1.00  0.00           N  
ATOM   1346  CA  HIS   192     -29.537 -98.169  56.890  1.00  0.00           C  
ATOM   1347  C   HIS   192     -28.839 -99.537  56.972  1.00  0.00           C  
ATOM   1348  O   HIS   192     -29.497-100.580  57.004  1.00  0.00           O  
ATOM   1349  CB  HIS   192     -30.325 -97.867  58.175  1.00  0.00           C  
ATOM   1350  CG  HIS   192     -29.446 -97.744  59.386  1.00  0.00           C  
ATOM   1351  ND1 HIS   192     -29.922 -97.634  60.676  1.00  0.00           N  
ATOM   1352  CD2 HIS   192     -28.098 -97.715  59.503  1.00  0.00           C  
ATOM   1353  CE1 HIS   192     -28.939 -97.548  61.520  1.00  0.00           C  
ATOM   1354  NE2 HIS   192     -27.810 -97.592  60.840  1.00  0.00           N  
ATOM   1355  N   GLY   193     -27.510 -99.527  56.978  1.00  0.00           N  
ATOM   1356  CA  GLY   193     -26.732-100.753  57.014  1.00  0.00           C  
ATOM   1357  C   GLY   193     -26.531-101.404  55.647  1.00  0.00           C  
ATOM   1358  O   GLY   193     -25.791-102.383  55.514  1.00  0.00           O  
ATOM   1359  N   TYR   194     -27.189-100.876  54.621  1.00  0.00           N  
ATOM   1360  CA  TYR   194     -27.027-101.417  53.283  1.00  0.00           C  
ATOM   1361  C   TYR   194     -25.866-100.773  52.553  1.00  0.00           C  
ATOM   1362  O   TYR   194     -25.490 -99.638  52.843  1.00  0.00           O  
ATOM   1363  CB  TYR   194     -28.317-101.226  52.474  1.00  0.00           C  
ATOM   1364  CG  TYR   194     -28.098-101.835  51.132  1.00  0.00           C  
ATOM   1365  CD1 TYR   194     -28.193-103.224  50.974  1.00  0.00           C  
ATOM   1366  CD2 TYR   194     -27.800-101.044  50.001  1.00  0.00           C  
ATOM   1367  CE1 TYR   194     -27.996-103.837  49.720  1.00  0.00           C  
ATOM   1368  CE2 TYR   194     -27.596-101.651  48.719  1.00  0.00           C  
ATOM   1369  CZ  TYR   194     -27.699-103.052  48.600  1.00  0.00           C  
ATOM   1370  OH  TYR   194     -27.508-103.681  47.388  1.00  0.00           O  
ATOM   1371  N   ALA   195     -25.288-101.495  51.605  1.00  0.00           N  
ATOM   1372  CA  ALA   195     -24.175-100.957  50.819  1.00  0.00           C  
ATOM   1373  C   ALA   195     -24.392-101.252  49.337  1.00  0.00           C  
ATOM   1374  O   ALA   195     -24.741-102.371  48.965  1.00  0.00           O  
ATOM   1375  CB  ALA   195     -22.811-101.539  51.287  1.00  0.00           C  
ATOM   1376  N   LEU   196     -24.205-100.236  48.503  1.00  0.00           N  
ATOM   1377  CA  LEU   196     -24.275-100.394  47.054  1.00  0.00           C  
ATOM   1378  C   LEU   196     -22.950 -99.973  46.422  1.00  0.00           C  
ATOM   1379  O   LEU   196     -22.480 -98.850  46.622  1.00  0.00           O  
ATOM   1380  CB  LEU   196     -25.431 -99.568  46.480  1.00  0.00           C  
ATOM   1381  CG  LEU   196     -25.529 -99.632  44.954  1.00  0.00           C  
ATOM   1382  CD1 LEU   196     -25.842-101.016  44.386  1.00  0.00           C  
ATOM   1383  CD2 LEU   196     -26.608 -98.743  44.337  1.00  0.00           C  
ATOM   1384  N   ASP   197     -22.346-100.878  45.665  1.00  0.00           N  
ATOM   1385  CA  ASP   197     -21.097-100.569  44.973  1.00  0.00           C  
ATOM   1386  C   ASP   197     -21.292-100.611  43.462  1.00  0.00           C  
ATOM   1387  O   ASP   197     -21.989-101.479  42.941  1.00  0.00           O  
ATOM   1388  CB  ASP   197     -19.973-101.536  45.376  1.00  0.00           C  
ATOM   1389  CG  ASP   197     -19.692-101.339  46.858  1.00  0.00           C  
ATOM   1390  OD1 ASP   197     -19.476-100.168  47.269  1.00  0.00           O  
ATOM   1391  OD2 ASP   197     -19.691-102.358  47.601  1.00  0.00           O  
ATOM   1392  N   THR   198     -20.679 -99.659  42.769  1.00  0.00           N  
ATOM   1393  CA  THR   198     -20.762 -99.574  41.318  1.00  0.00           C  
ATOM   1394  C   THR   198     -22.199 -99.478  40.817  1.00  0.00           C  
ATOM   1395  O   THR   198     -22.637-100.286  39.998  1.00  0.00           O  
ATOM   1396  CB  THR   198     -20.040-100.750  40.651  1.00  0.00           C  
ATOM   1397  OG1 THR   198     -18.744-100.906  41.209  1.00  0.00           O  
ATOM   1398  CG2 THR   198     -19.916-100.482  39.142  1.00  0.00           C  
ATOM   1399  N   THR   199     -22.944 -98.507  41.329  1.00  0.00           N  
ATOM   1400  CA  THR   199     -24.253 -98.234  40.768  1.00  0.00           C  
ATOM   1401  C   THR   199     -24.078 -97.284  39.604  1.00  0.00           C  
ATOM   1402  O   THR   199     -23.413 -96.259  39.715  1.00  0.00           O  
ATOM   1403  CB  THR   199     -25.237 -97.671  41.801  1.00  0.00           C  
ATOM   1404  OG1 THR   199     -25.506 -98.677  42.781  1.00  0.00           O  
ATOM   1405  CG2 THR   199     -26.554 -97.287  41.140  1.00  0.00           C  
ATOM   1406  N   LEU   200     -24.651 -97.655  38.469  1.00  0.00           N  
ATOM   1407  CA  LEU   200     -24.570 -96.852  37.274  1.00  0.00           C  
ATOM   1408  C   LEU   200     -25.943 -96.244  36.999  1.00  0.00           C  
ATOM   1409  O   LEU   200     -26.909 -96.953  36.702  1.00  0.00           O  
ATOM   1410  CB  LEU   200     -24.101 -97.730  36.129  1.00  0.00           C  
ATOM   1411  CG  LEU   200     -24.109 -97.138  34.729  1.00  0.00           C  
ATOM   1412  CD1 LEU   200     -23.267 -95.864  34.684  1.00  0.00           C  
ATOM   1413  CD2 LEU   200     -23.594 -98.190  33.766  1.00  0.00           C  
ATOM   1414  N   ASN   201     -26.033 -94.928  37.131  1.00  0.00           N  
ATOM   1415  CA  ASN   201     -27.314 -94.242  37.051  1.00  0.00           C  
ATOM   1416  C   ASN   201     -27.493 -93.617  35.680  1.00  0.00           C  
ATOM   1417  O   ASN   201     -26.991 -92.522  35.417  1.00  0.00           O  
ATOM   1418  CB  ASN   201     -27.440 -93.121  38.115  1.00  0.00           C  
ATOM   1419  CG  ASN   201     -27.456 -93.776  39.489  1.00  0.00           C  
ATOM   1420  OD1 ASN   201     -28.330 -94.585  39.795  1.00  0.00           O  
ATOM   1421  ND2 ASN   201     -26.489 -93.462  40.393  1.00  0.00           N  
ATOM   1422  N   GLY   202     -28.203 -94.309  34.799  1.00  0.00           N  
ATOM   1423  CA  GLY   202     -28.469 -93.742  33.493  1.00  0.00           C  
ATOM   1424  C   GLY   202     -29.692 -92.833  33.550  1.00  0.00           C  
ATOM   1425  O   GLY   202     -30.229 -92.577  34.631  1.00  0.00           O  
ATOM   1426  N   GLY   203     -30.116 -92.341  32.390  1.00  0.00           N  
ATOM   1427  CA  GLY   203     -31.214 -91.393  32.305  1.00  0.00           C  
ATOM   1428  C   GLY   203     -32.466 -91.787  33.113  1.00  0.00           C  
ATOM   1429  O   GLY   203     -32.966 -92.920  33.025  1.00  0.00           O  
ATOM   1430  N   ASN   204     -32.953 -90.834  33.902  1.00  0.00           N  
ATOM   1431  CA  ASN   204     -34.125 -91.023  34.763  1.00  0.00           C  
ATOM   1432  C   ASN   204     -33.915 -92.007  35.904  1.00  0.00           C  
ATOM   1433  O   ASN   204     -34.838 -92.252  36.684  1.00  0.00           O  
ATOM   1434  CB  ASN   204     -35.364 -91.414  33.946  1.00  0.00           C  
ATOM   1435  CG  ASN   204     -35.757 -90.221  33.087  1.00  0.00           C  
ATOM   1436  OD1 ASN   204     -35.497 -89.072  33.442  1.00  0.00           O  
ATOM   1437  ND2 ASN   204     -36.405 -90.427  31.910  1.00  0.00           N  
ATOM   1438  N   GLN   205     -32.713 -92.577  35.993  1.00  0.00           N  
ATOM   1439  CA  GLN   205     -32.356 -93.416  37.117  1.00  0.00           C  
ATOM   1440  C   GLN   205     -32.287 -92.615  38.410  1.00  0.00           C  
ATOM   1441  O   GLN   205     -32.046 -91.409  38.413  1.00  0.00           O  
ATOM   1442  CB  GLN   205     -31.013 -94.106  36.860  1.00  0.00           C  
ATOM   1443  CG  GLN   205     -29.826 -93.142  36.836  1.00  0.00           C  
ATOM   1444  CD  GLN   205     -29.329 -92.971  38.264  1.00  0.00           C  
ATOM   1445  OE1 GLN   205     -29.260 -93.931  39.029  1.00  0.00           O  
ATOM   1446  NE2 GLN   205     -28.958 -91.737  38.701  1.00  0.00           N  
ATOM   1447  N   TYR   206     -32.480 -93.300  39.522  1.00  0.00           N  
ATOM   1448  CA  TYR   206     -32.511 -92.648  40.810  1.00  0.00           C  
ATOM   1449  C   TYR   206     -31.875 -93.558  41.865  1.00  0.00           C  
ATOM   1450  O   TYR   206     -32.425 -94.617  42.188  1.00  0.00           O  
ATOM   1451  CB  TYR   206     -33.964 -92.346  41.163  1.00  0.00           C  
ATOM   1452  CG  TYR   206     -33.966 -91.601  42.454  1.00  0.00           C  
ATOM   1453  CD1 TYR   206     -33.645 -90.237  42.473  1.00  0.00           C  
ATOM   1454  CD2 TYR   206     -34.291 -92.236  43.673  1.00  0.00           C  
ATOM   1455  CE1 TYR   206     -33.640 -89.499  43.672  1.00  0.00           C  
ATOM   1456  CE2 TYR   206     -34.291 -91.500  44.902  1.00  0.00           C  
ATOM   1457  CZ  TYR   206     -33.961 -90.129  44.879  1.00  0.00           C  
ATOM   1458  OH  TYR   206     -33.942 -89.381  46.036  1.00  0.00           O  
ATOM   1459  N   VAL   207     -30.705 -93.175  42.376  1.00  0.00           N  
ATOM   1460  CA  VAL   207     -30.116 -93.895  43.501  1.00  0.00           C  
ATOM   1461  C   VAL   207     -30.319 -93.095  44.784  1.00  0.00           C  
ATOM   1462  O   VAL   207     -29.940 -91.934  44.855  1.00  0.00           O  
ATOM   1463  CB  VAL   207     -28.625 -94.174  43.286  1.00  0.00           C  
ATOM   1464  CG1 VAL   207     -27.964 -94.894  44.463  1.00  0.00           C  
ATOM   1465  CG2 VAL   207     -28.338 -95.053  42.067  1.00  0.00           C  
ATOM   1466  N   HIS   208     -30.930 -93.715  45.791  1.00  0.00           N  
ATOM   1467  CA  HIS   208     -31.257 -93.013  47.028  1.00  0.00           C  
ATOM   1468  C   HIS   208     -30.499 -93.636  48.178  1.00  0.00           C  
ATOM   1469  O   HIS   208     -30.660 -94.830  48.461  1.00  0.00           O  
ATOM   1470  CB  HIS   208     -32.763 -93.073  47.348  1.00  0.00           C  
ATOM   1471  CG  HIS   208     -33.118 -92.372  48.625  1.00  0.00           C  
ATOM   1472  ND1 HIS   208     -33.055 -91.004  48.799  1.00  0.00           N  
ATOM   1473  CD2 HIS   208     -33.553 -92.857  49.813  1.00  0.00           C  
ATOM   1474  CE1 HIS   208     -33.424 -90.677  50.000  1.00  0.00           C  
ATOM   1475  NE2 HIS   208     -33.734 -91.783  50.649  1.00  0.00           N  
ATOM   1476  N   ASN   209     -29.660 -92.838  48.834  1.00  0.00           N  
ATOM   1477  CA  ASN   209     -28.937 -93.314  50.006  1.00  0.00           C  
ATOM   1478  C   ASN   209     -29.578 -92.761  51.272  1.00  0.00           C  
ATOM   1479  O   ASN   209     -29.453 -91.570  51.580  1.00  0.00           O  
ATOM   1480  CB  ASN   209     -27.463 -92.925  49.952  1.00  0.00           C  
ATOM   1481  CG  ASN   209     -26.760 -93.583  51.130  1.00  0.00           C  
ATOM   1482  OD1 ASN   209     -27.133 -93.381  52.285  1.00  0.00           O  
ATOM   1483  ND2 ASN   209     -25.702 -94.407  50.903  1.00  0.00           N  
ATOM   1484  N   GLY   210     -30.300 -93.619  51.984  1.00  0.00           N  
ATOM   1485  CA  GLY   210     -30.944 -93.223  53.230  1.00  0.00           C  
ATOM   1486  C   GLY   210     -29.922 -93.062  54.355  1.00  0.00           C  
ATOM   1487  O   GLY   210     -28.727 -93.371  54.183  1.00  0.00           O  
ATOM   1488  N   GLY   211     -30.375 -92.551  55.496  1.00  0.00           N  
ATOM   1489  CA  GLY   211     -29.494 -92.433  56.655  1.00  0.00           C  
ATOM   1490  C   GLY   211     -28.921 -93.799  57.052  1.00  0.00           C  
ATOM   1491  O   GLY   211     -29.660 -94.774  57.217  1.00  0.00           O  
ATOM   1492  N   THR   212     -27.605 -93.875  57.181  1.00  0.00           N  
ATOM   1493  CA  THR   212     -26.957 -95.129  57.529  1.00  0.00           C  
ATOM   1494  C   THR   212     -26.659 -96.009  56.332  1.00  0.00           C  
ATOM   1495  O   THR   212     -26.061 -97.072  56.471  1.00  0.00           O  
ATOM   1496  CB  THR   212     -27.826 -95.922  58.524  1.00  0.00           C  
ATOM   1497  OG1 THR   212     -28.090 -95.134  59.675  1.00  0.00           O  
ATOM   1498  CG2 THR   212     -27.083 -97.202  58.941  1.00  0.00           C  
ATOM   1499  N   ALA   213     -27.088 -95.575  55.151  1.00  0.00           N  
ATOM   1500  CA  ALA   213     -26.761 -96.279  53.926  1.00  0.00           C  
ATOM   1501  C   ALA   213     -25.433 -95.820  53.336  1.00  0.00           C  
ATOM   1502  O   ALA   213     -24.974 -94.702  53.581  1.00  0.00           O  
ATOM   1503  CB  ALA   213     -27.877 -96.087  52.904  1.00  0.00           C  
ATOM   1504  N   SER   214     -24.829 -96.676  52.523  1.00  0.00           N  
ATOM   1505  CA  SER   214     -23.527 -96.393  51.962  1.00  0.00           C  
ATOM   1506  C   SER   214     -23.519 -96.705  50.477  1.00  0.00           C  
ATOM   1507  O   SER   214     -24.044 -97.734  50.041  1.00  0.00           O  
ATOM   1508  CB  SER   214     -22.433 -97.238  52.676  1.00  0.00           C  
ATOM   1509  OG  SER   214     -22.361 -96.884  54.049  1.00  0.00           O  
ATOM   1510  N   ASP   215     -22.913 -95.817  49.702  1.00  0.00           N  
ATOM   1511  CA  ASP   215     -22.646 -96.088  48.296  1.00  0.00           C  
ATOM   1512  C   ASP   215     -21.183 -95.802  47.999  1.00  0.00           C  
ATOM   1513  O   ASP   215     -20.615 -94.835  48.502  1.00  0.00           O  
ATOM   1514  CB  ASP   215     -23.531 -95.240  47.406  1.00  0.00           C  
ATOM   1515  CG  ASP   215     -23.363 -95.727  45.974  1.00  0.00           C  
ATOM   1516  OD1 ASP   215     -22.212 -95.676  45.463  1.00  0.00           O  
ATOM   1517  OD2 ASP   215     -24.383 -96.155  45.372  1.00  0.00           O  
ATOM   1518  N   THR   216     -20.575 -96.647  47.179  1.00  0.00           N  
ATOM   1519  CA  THR   216     -19.206 -96.422  46.723  1.00  0.00           C  
ATOM   1520  C   THR   216     -19.156 -96.681  45.230  1.00  0.00           C  
ATOM   1521  O   THR   216     -19.685 -97.690  44.762  1.00  0.00           O  
ATOM   1522  CB  THR   216     -18.241 -97.340  47.453  1.00  0.00           C  
ATOM   1523  OG1 THR   216     -18.306 -97.104  48.852  1.00  0.00           O  
ATOM   1524  CG2 THR   216     -16.810 -97.073  46.957  1.00  0.00           C  
ATOM   1525  N   VAL   217     -18.541 -95.766  44.493  1.00  0.00           N  
ATOM   1526  CA  VAL   217     -18.390 -95.892  43.051  1.00  0.00           C  
ATOM   1527  C   VAL   217     -19.717 -95.751  42.333  1.00  0.00           C  
ATOM   1528  O   VAL   217     -20.133 -96.618  41.587  1.00  0.00           O  
ATOM   1529  CB  VAL   217     -17.660 -97.197  42.667  1.00  0.00           C  
ATOM   1530  CG1 VAL   217     -17.487 -97.377  41.157  1.00  0.00           C  
ATOM   1531  CG2 VAL   217     -16.247 -97.300  43.246  1.00  0.00           C  
ATOM   1532  N   VAL   218     -20.383 -94.639  42.557  1.00  0.00           N  
ATOM   1533  CA  VAL   218     -21.576 -94.336  41.804  1.00  0.00           C  
ATOM   1534  C   VAL   218     -21.161 -93.520  40.598  1.00  0.00           C  
ATOM   1535  O   VAL   218     -20.252 -92.693  40.670  1.00  0.00           O  
ATOM   1536  CB  VAL   218     -22.588 -93.560  42.669  1.00  0.00           C  
ATOM   1537  CG1 VAL   218     -23.836 -93.120  41.901  1.00  0.00           C  
ATOM   1538  CG2 VAL   218     -23.114 -94.363  43.861  1.00  0.00           C  
ATOM   1539  N   ASN   219     -21.813 -93.779  39.474  1.00  0.00           N  
ATOM   1540  CA  ASN   219     -21.648 -92.947  38.305  1.00  0.00           C  
ATOM   1541  C   ASN   219     -23.017 -92.382  37.997  1.00  0.00           C  
ATOM   1542  O   ASN   219     -23.982 -93.127  37.873  1.00  0.00           O  
ATOM   1543  CB  ASN   219     -21.114 -93.761  37.105  1.00  0.00           C  
ATOM   1544  CG  ASN   219     -19.746 -94.310  37.481  1.00  0.00           C  
ATOM   1545  OD1 ASN   219     -18.788 -93.559  37.659  1.00  0.00           O  
ATOM   1546  ND2 ASN   219     -19.579 -95.653  37.623  1.00  0.00           N  
ATOM   1547  N   SER   220     -23.101 -91.061  37.904  1.00  0.00           N  
ATOM   1548  CA  SER   220     -24.340 -90.402  37.554  1.00  0.00           C  
ATOM   1549  C   SER   220     -24.201 -89.901  36.130  1.00  0.00           C  
ATOM   1550  O   SER   220     -23.374 -89.032  35.845  1.00  0.00           O  
ATOM   1551  CB  SER   220     -24.605 -89.183  38.447  1.00  0.00           C  
ATOM   1552  OG  SER   220     -24.802 -89.596  39.791  1.00  0.00           O  
ATOM   1553  N   ASP   221     -24.999 -90.442  35.225  1.00  0.00           N  
ATOM   1554  CA  ASP   221     -24.991 -89.939  33.858  1.00  0.00           C  
ATOM   1555  C   ASP   221     -26.018 -88.845  33.635  1.00  0.00           C  
ATOM   1556  O   ASP   221     -26.749 -88.466  34.559  1.00  0.00           O  
ATOM   1557  CB  ASP   221     -25.161 -91.074  32.862  1.00  0.00           C  
ATOM   1558  CG  ASP   221     -24.577 -90.624  31.530  1.00  0.00           C  
ATOM   1559  OD1 ASP   221     -24.189 -89.429  31.428  1.00  0.00           O  
ATOM   1560  OD2 ASP   221     -24.509 -91.468  30.598  1.00  0.00           O  
ATOM   1561  N   GLY   222     -26.069 -88.334  32.410  1.00  0.00           N  
ATOM   1562  CA  GLY   222     -26.975 -87.246  32.102  1.00  0.00           C  
ATOM   1563  C   GLY   222     -28.418 -87.599  32.465  1.00  0.00           C  
ATOM   1564  O   GLY   222     -28.945 -88.624  32.026  1.00  0.00           O  
ATOM   1565  N   TRP   223     -29.034 -86.754  33.289  1.00  0.00           N  
ATOM   1566  CA  TRP   223     -30.434 -86.913  33.722  1.00  0.00           C  
ATOM   1567  C   TRP   223     -30.701 -88.110  34.649  1.00  0.00           C  
ATOM   1568  O   TRP   223     -31.854 -88.463  34.908  1.00  0.00           O  
ATOM   1569  CB  TRP   223     -31.414 -86.877  32.535  1.00  0.00           C  
ATOM   1570  CG  TRP   223     -31.539 -85.520  31.884  1.00  0.00           C  
ATOM   1571  CD1 TRP   223     -32.392 -84.495  32.175  1.00  0.00           C  
ATOM   1572  CD2 TRP   223     -30.764 -85.014  30.788  1.00  0.00           C  
ATOM   1573  NE1 TRP   223     -32.239 -83.434  31.407  1.00  0.00           N  
ATOM   1574  CE2 TRP   223     -31.230 -83.700  30.517  1.00  0.00           C  
ATOM   1575  CE3 TRP   223     -29.714 -85.540  30.005  1.00  0.00           C  
ATOM   1576  CZ2 TRP   223     -30.681 -82.895  29.483  1.00  0.00           C  
ATOM   1577  CZ3 TRP   223     -29.157 -84.736  28.965  1.00  0.00           C  
ATOM   1578  CH2 TRP   223     -29.649 -83.428  28.722  1.00  0.00           C  
ATOM   1579  N   GLN   224     -29.631 -88.720  35.148  1.00  0.00           N  
ATOM   1580  CA  GLN   224     -29.736 -89.628  36.275  1.00  0.00           C  
ATOM   1581  C   GLN   224     -29.594 -88.806  37.538  1.00  0.00           C  
ATOM   1582  O   GLN   224     -29.091 -87.683  37.506  1.00  0.00           O  
ATOM   1583  CB  GLN   224     -28.668 -90.723  36.211  1.00  0.00           C  
ATOM   1584  CG  GLN   224     -28.664 -91.496  34.890  1.00  0.00           C  
ATOM   1585  CD  GLN   224     -27.857 -90.695  33.879  1.00  0.00           C  
ATOM   1586  OE1 GLN   224     -27.673 -89.488  34.028  1.00  0.00           O  
ATOM   1587  NE2 GLN   224     -27.330 -91.323  32.794  1.00  0.00           N  
ATOM   1588  N   ILE   225     -30.047 -89.345  38.660  1.00  0.00           N  
ATOM   1589  CA  ILE   225     -29.984 -88.595  39.900  1.00  0.00           C  
ATOM   1590  C   ILE   225     -29.485 -89.448  41.048  1.00  0.00           C  
ATOM   1591  O   ILE   225     -30.003 -90.543  41.295  1.00  0.00           O  
ATOM   1592  CB  ILE   225     -31.348 -88.007  40.245  1.00  0.00           C  
ATOM   1593  CG1 ILE   225     -31.340 -87.148  41.522  1.00  0.00           C  
ATOM   1594  CG2 ILE   225     -32.433 -89.071  40.483  1.00  0.00           C  
ATOM   1595  CD1 ILE   225     -32.614 -86.323  41.708  1.00  0.00           C  
ATOM   1596  N   ILE   226     -28.474 -88.941  41.746  1.00  0.00           N  
ATOM   1597  CA  ILE   226     -28.071 -89.531  43.009  1.00  0.00           C  
ATOM   1598  C   ILE   226     -28.557 -88.637  44.138  1.00  0.00           C  
ATOM   1599  O   ILE   226     -28.353 -87.435  44.118  1.00  0.00           O  
ATOM   1600  CB  ILE   226     -26.558 -89.683  43.078  1.00  0.00           C  
ATOM   1601  CG1 ILE   226     -25.985 -90.610  41.992  1.00  0.00           C  
ATOM   1602  CG2 ILE   226     -26.061 -90.268  44.410  1.00  0.00           C  
ATOM   1603  CD1 ILE   226     -24.460 -90.572  41.903  1.00  0.00           C  
ATOM   1604  N   LYS   227     -29.212 -89.231  45.118  1.00  0.00           N  
ATOM   1605  CA  LYS   227     -29.720 -88.495  46.256  1.00  0.00           C  
ATOM   1606  C   LYS   227     -29.183 -89.111  47.553  1.00  0.00           C  
ATOM   1607  O   LYS   227     -29.411 -90.298  47.844  1.00  0.00           O  
ATOM   1608  CB  LYS   227     -31.246 -88.511  46.246  1.00  0.00           C  
ATOM   1609  CG  LYS   227     -31.872 -87.696  47.379  1.00  0.00           C  
ATOM   1610  CD  LYS   227     -33.401 -87.691  47.357  1.00  0.00           C  
ATOM   1611  CE  LYS   227     -34.027 -86.845  48.467  1.00  0.00           C  
ATOM   1612  NZ  LYS   227     -35.500 -86.828  48.323  1.00  0.00           N  
ATOM   1613  N   GLU   228     -28.457 -88.304  48.320  1.00  0.00           N  
ATOM   1614  CA  GLU   228     -27.863 -88.766  49.572  1.00  0.00           C  
ATOM   1615  C   GLU   228     -28.483 -88.011  50.730  1.00  0.00           C  
ATOM   1616  O   GLU   228     -28.242 -86.822  50.887  1.00  0.00           O  
ATOM   1617  CB  GLU   228     -26.341 -88.556  49.584  1.00  0.00           C  
ATOM   1618  CG  GLU   228     -25.596 -89.434  48.577  1.00  0.00           C  
ATOM   1619  CD  GLU   228     -24.129 -89.029  48.594  1.00  0.00           C  
ATOM   1620  OE1 GLU   228     -23.493 -89.153  49.675  1.00  0.00           O  
ATOM   1621  OE2 GLU   228     -23.624 -88.588  47.527  1.00  0.00           O  
ATOM   1622  N   GLY   229     -29.312 -88.691  51.520  1.00  0.00           N  
ATOM   1623  CA  GLY   229     -29.977 -88.047  52.644  1.00  0.00           C  
ATOM   1624  C   GLY   229     -29.007 -87.754  53.765  1.00  0.00           C  
ATOM   1625  O   GLY   229     -27.873 -88.258  53.779  1.00  0.00           O  
ATOM   1626  N   GLY   230     -29.487 -86.968  54.722  1.00  0.00           N  
ATOM   1627  CA  GLY   230     -28.784 -86.735  55.972  1.00  0.00           C  
ATOM   1628  C   GLY   230     -28.308 -88.051  56.584  1.00  0.00           C  
ATOM   1629  O   GLY   230     -29.081 -88.995  56.706  1.00  0.00           O  
ATOM   1630  N   LEU   231     -27.031 -88.109  56.954  1.00  0.00           N  
ATOM   1631  CA  LEU   231     -26.454 -89.308  57.543  1.00  0.00           C  
ATOM   1632  C   LEU   231     -26.199 -90.437  56.560  1.00  0.00           C  
ATOM   1633  O   LEU   231     -25.842 -91.540  56.967  1.00  0.00           O  
ATOM   1634  CB  LEU   231     -27.373 -89.818  58.657  1.00  0.00           C  
ATOM   1635  CG  LEU   231     -27.630 -88.785  59.757  1.00  0.00           C  
ATOM   1636  CD1 LEU   231     -28.581 -89.242  60.862  1.00  0.00           C  
ATOM   1637  CD2 LEU   231     -26.386 -88.335  60.522  1.00  0.00           C  
ATOM   1638  N   ALA   232     -26.405 -90.183  55.270  1.00  0.00           N  
ATOM   1639  CA  ALA   232     -26.078 -91.169  54.258  1.00  0.00           C  
ATOM   1640  C   ALA   232     -24.672 -90.913  53.756  1.00  0.00           C  
ATOM   1641  O   ALA   232     -24.131 -89.826  53.943  1.00  0.00           O  
ATOM   1642  CB  ALA   232     -27.079 -91.117  53.108  1.00  0.00           C  
ATOM   1643  N   ASP   233     -24.067 -91.904  53.116  1.00  0.00           N  
ATOM   1644  CA  ASP   233     -22.716 -91.723  52.601  1.00  0.00           C  
ATOM   1645  C   ASP   233     -22.567 -92.232  51.166  1.00  0.00           C  
ATOM   1646  O   ASP   233     -23.085 -93.292  50.813  1.00  0.00           O  
ATOM   1647  CB  ASP   233     -21.697 -92.405  53.522  1.00  0.00           C  
ATOM   1648  CG  ASP   233     -20.304 -91.990  53.070  1.00  0.00           C  
ATOM   1649  OD1 ASP   233     -20.210 -91.145  52.140  1.00  0.00           O  
ATOM   1650  OD2 ASP   233     -19.315 -92.513  53.649  1.00  0.00           O  
ATOM   1651  N   PHE   234     -21.867 -91.459  50.343  1.00  0.00           N  
ATOM   1652  CA  PHE   234     -21.527 -91.871  48.992  1.00  0.00           C  
ATOM   1653  C   PHE   234     -20.125 -91.380  48.676  1.00  0.00           C  
ATOM   1654  O   PHE   234     -19.872 -90.185  48.683  1.00  0.00           O  
ATOM   1655  CB  PHE   234     -22.512 -91.301  47.985  1.00  0.00           C  
ATOM   1656  CG  PHE   234     -23.861 -91.833  48.328  1.00  0.00           C  
ATOM   1657  CD1 PHE   234     -24.748 -91.136  49.178  1.00  0.00           C  
ATOM   1658  CD2 PHE   234     -24.283 -93.067  47.799  1.00  0.00           C  
ATOM   1659  CE1 PHE   234     -26.038 -91.651  49.496  1.00  0.00           C  
ATOM   1660  CE2 PHE   234     -25.569 -93.606  48.102  1.00  0.00           C  
ATOM   1661  CZ  PHE   234     -26.450 -92.894  48.956  1.00  0.00           C  
ATOM   1662  N   THR   235     -19.221 -92.308  48.393  1.00  0.00           N  
ATOM   1663  CA  THR   235     -17.865 -91.965  48.023  1.00  0.00           C  
ATOM   1664  C   THR   235     -17.566 -92.417  46.595  1.00  0.00           C  
ATOM   1665  O   THR   235     -18.234 -93.318  46.068  1.00  0.00           O  
ATOM   1666  CB  THR   235     -16.880 -92.599  48.993  1.00  0.00           C  
ATOM   1667  OG1 THR   235     -16.980 -94.014  48.934  1.00  0.00           O  
ATOM   1668  CG2 THR   235     -17.196 -92.125  50.421  1.00  0.00           C  
ATOM   1669  N   THR   236     -16.566 -91.775  45.985  1.00  0.00           N  
ATOM   1670  CA  THR   236     -16.136 -92.078  44.627  1.00  0.00           C  
ATOM   1671  C   THR   236     -17.286 -91.914  43.647  1.00  0.00           C  
ATOM   1672  O   THR   236     -17.509 -92.744  42.756  1.00  0.00           O  
ATOM   1673  CB  THR   236     -15.524 -93.471  44.541  1.00  0.00           C  
ATOM   1674  OG1 THR   236     -14.542 -93.635  45.554  1.00  0.00           O  
ATOM   1675  CG2 THR   236     -14.869 -93.655  43.162  1.00  0.00           C  
ATOM   1676  N   VAL   237     -18.021 -90.830  43.833  1.00  0.00           N  
ATOM   1677  CA  VAL   237     -19.098 -90.489  42.939  1.00  0.00           C  
ATOM   1678  C   VAL   237     -18.495 -89.845  41.706  1.00  0.00           C  
ATOM   1679  O   VAL   237     -17.832 -88.818  41.799  1.00  0.00           O  
ATOM   1680  CB  VAL   237     -20.071 -89.517  43.612  1.00  0.00           C  
ATOM   1681  CG1 VAL   237     -21.096 -89.003  42.610  1.00  0.00           C  
ATOM   1682  CG2 VAL   237     -20.740 -90.191  44.808  1.00  0.00           C  
ATOM   1683  N   ASN   238     -18.703 -90.466  40.550  1.00  0.00           N  
ATOM   1684  CA  ASN   238     -18.337 -89.835  39.291  1.00  0.00           C  
ATOM   1685  C   ASN   238     -19.586 -89.216  38.715  1.00  0.00           C  
ATOM   1686  O   ASN   238     -20.477 -89.914  38.226  1.00  0.00           O  
ATOM   1687  CB  ASN   238     -17.748 -90.836  38.300  1.00  0.00           C  
ATOM   1688  CG  ASN   238     -17.318 -90.070  37.057  1.00  0.00           C  
ATOM   1689  OD1 ASN   238     -17.772 -88.953  36.813  1.00  0.00           O  
ATOM   1690  ND2 ASN   238     -16.417 -90.628  36.206  1.00  0.00           N  
ATOM   1691  N   GLN   239     -19.660 -87.898  38.810  1.00  0.00           N  
ATOM   1692  CA  GLN   239     -20.823 -87.157  38.360  1.00  0.00           C  
ATOM   1693  C   GLN   239     -20.532 -86.564  36.991  1.00  0.00           C  
ATOM   1694  O   GLN   239     -19.803 -85.570  36.881  1.00  0.00           O  
ATOM   1695  CB  GLN   239     -21.157 -86.057  39.376  1.00  0.00           C  
ATOM   1696  CG  GLN   239     -22.229 -85.082  38.923  1.00  0.00           C  
ATOM   1697  CD  GLN   239     -22.536 -84.052  39.988  1.00  0.00           C  
ATOM   1698  OE1 GLN   239     -22.460 -84.344  41.180  1.00  0.00           O  
ATOM   1699  NE2 GLN   239     -22.874 -82.841  39.568  1.00  0.00           N  
ATOM   1700  N   LYS   240     -21.079 -87.191  35.949  1.00  0.00           N  
ATOM   1701  CA  LYS   240     -20.899 -86.701  34.585  1.00  0.00           C  
ATOM   1702  C   LYS   240     -21.809 -85.532  34.311  1.00  0.00           C  
ATOM   1703  O   LYS   240     -22.735 -85.259  35.094  1.00  0.00           O  
ATOM   1704  CB  LYS   240     -21.132 -87.811  33.560  1.00  0.00           C  
ATOM   1705  CG  LYS   240     -20.084 -88.924  33.616  1.00  0.00           C  
ATOM   1706  CD  LYS   240     -20.291 -90.015  32.565  1.00  0.00           C  
ATOM   1707  CE  LYS   240     -19.287 -91.165  32.669  1.00  0.00           C  
ATOM   1708  NZ  LYS   240     -19.557 -92.170  31.616  1.00  0.00           N  
ATOM   1709  N   GLY   241     -21.543 -84.847  33.199  1.00  0.00           N  
ATOM   1710  CA  GLY   241     -22.293 -83.653  32.826  1.00  0.00           C  
ATOM   1711  C   GLY   241     -23.776 -83.943  32.741  1.00  0.00           C  
ATOM   1712  O   GLY   241     -24.197 -84.923  32.121  1.00  0.00           O  
ATOM   1713  N   LYS   242     -24.569 -83.088  33.372  1.00  0.00           N  
ATOM   1714  CA  LYS   242     -26.005 -83.267  33.377  1.00  0.00           C  
ATOM   1715  C   LYS   242     -26.480 -84.220  34.454  1.00  0.00           C  
ATOM   1716  O   LYS   242     -27.681 -84.442  34.604  1.00  0.00           O  
ATOM   1717  CB  LYS   242     -26.473 -83.769  32.008  1.00  0.00           C  
ATOM   1718  CG  LYS   242     -26.126 -82.821  30.859  1.00  0.00           C  
ATOM   1719  CD  LYS   242     -26.827 -81.464  30.951  1.00  0.00           C  
ATOM   1720  CE  LYS   242     -26.519 -80.533  29.777  1.00  0.00           C  
ATOM   1721  NZ  LYS   242     -27.125 -79.204  30.012  1.00  0.00           N  
ATOM   1722  N   LEU   243     -25.541 -84.787  35.205  1.00  0.00           N  
ATOM   1723  CA  LEU   243     -25.897 -85.663  36.305  1.00  0.00           C  
ATOM   1724  C   LEU   243     -26.439 -84.861  37.471  1.00  0.00           C  
ATOM   1725  O   LEU   243     -25.878 -83.826  37.831  1.00  0.00           O  
ATOM   1726  CB  LEU   243     -24.682 -86.481  36.752  1.00  0.00           C  
ATOM   1727  CG  LEU   243     -25.009 -87.526  37.821  1.00  0.00           C  
ATOM   1728  CD1 LEU   243     -25.935 -88.652  37.361  1.00  0.00           C  
ATOM   1729  CD2 LEU   243     -23.802 -88.270  38.388  1.00  0.00           C  
ATOM   1730  N   GLN   244     -27.532 -85.330  38.064  1.00  0.00           N  
ATOM   1731  CA  GLN   244     -28.150 -84.622  39.181  1.00  0.00           C  
ATOM   1732  C   GLN   244     -27.694 -85.169  40.531  1.00  0.00           C  
ATOM   1733  O   GLN   244     -27.775 -86.378  40.785  1.00  0.00           O  
ATOM   1734  CB  GLN   244     -29.652 -84.704  39.081  1.00  0.00           C  
ATOM   1735  CG  GLN   244     -30.215 -84.070  37.807  1.00  0.00           C  
ATOM   1736  CD  GLN   244     -31.714 -84.333  37.773  1.00  0.00           C  
ATOM   1737  OE1 GLN   244     -32.307 -84.743  38.768  1.00  0.00           O  
ATOM   1738  NE2 GLN   244     -32.405 -84.111  36.624  1.00  0.00           N  
ATOM   1739  N   VAL   245     -27.219 -84.276  41.396  1.00  0.00           N  
ATOM   1740  CA  VAL   245     -26.893 -84.645  42.778  1.00  0.00           C  
ATOM   1741  C   VAL   245     -27.823 -83.903  43.717  1.00  0.00           C  
ATOM   1742  O   VAL   245     -27.918 -82.674  43.685  1.00  0.00           O  
ATOM   1743  CB  VAL   245     -25.433 -84.324  43.116  1.00  0.00           C  
ATOM   1744  CG1 VAL   245     -25.053 -84.658  44.560  1.00  0.00           C  
ATOM   1745  CG2 VAL   245     -24.425 -85.085  42.252  1.00  0.00           C  
ATOM   1746  N   ASN   246     -28.533 -84.659  44.539  1.00  0.00           N  
ATOM   1747  CA  ASN   246     -29.449 -84.081  45.510  1.00  0.00           C  
ATOM   1748  C   ASN   246     -28.973 -84.462  46.903  1.00  0.00           C  
ATOM   1749  O   ASN   246     -28.908 -85.643  47.250  1.00  0.00           O  
ATOM   1750  CB  ASN   246     -30.867 -84.591  45.272  1.00  0.00           C  
ATOM   1751  CG  ASN   246     -31.791 -83.883  46.253  1.00  0.00           C  
ATOM   1752  OD1 ASN   246     -31.354 -83.387  47.290  1.00  0.00           O  
ATOM   1753  ND2 ASN   246     -33.121 -83.798  45.977  1.00  0.00           N  
ATOM   1754  N   ALA   247     -28.601 -83.465  47.694  1.00  0.00           N  
ATOM   1755  CA  ALA   247     -28.074 -83.750  49.019  1.00  0.00           C  
ATOM   1756  C   ALA   247     -28.063 -82.499  49.904  1.00  0.00           C  
ATOM   1757  O   ALA   247     -28.632 -81.463  49.553  1.00  0.00           O  
ATOM   1758  CB  ALA   247     -26.666 -84.383  48.923  1.00  0.00           C  
ATOM   1759  N   GLY   248     -27.428 -82.603  51.065  1.00  0.00           N  
ATOM   1760  CA  GLY   248     -27.333 -81.468  51.964  1.00  0.00           C  
ATOM   1761  C   GLY   248     -26.043 -81.577  52.748  1.00  0.00           C  
ATOM   1762  O   GLY   248     -25.274 -82.531  52.580  1.00  0.00           O  
ATOM   1763  N   GLY   249     -25.818 -80.610  53.627  1.00  0.00           N  
ATOM   1764  CA  GLY   249     -24.562 -80.541  54.356  1.00  0.00           C  
ATOM   1765  C   GLY   249     -24.548 -81.560  55.482  1.00  0.00           C  
ATOM   1766  O   GLY   249     -23.531 -81.765  56.131  1.00  0.00           O  
ATOM   1767  N   THR   250     -25.682 -82.216  55.702  1.00  0.00           N  
ATOM   1768  CA  THR   250     -25.773 -83.278  56.705  1.00  0.00           C  
ATOM   1769  C   THR   250     -25.438 -84.660  56.124  1.00  0.00           C  
ATOM   1770  O   THR   250     -25.508 -85.667  56.825  1.00  0.00           O  
ATOM   1771  CB  THR   250     -27.166 -83.290  57.351  1.00  0.00           C  
ATOM   1772  OG1 THR   250     -28.160 -83.532  56.366  1.00  0.00           O  
ATOM   1773  CG2 THR   250     -27.430 -81.929  58.017  1.00  0.00           C  
ATOM   1774  N   ALA   251     -25.077 -84.706  54.846  1.00  0.00           N  
ATOM   1775  CA  ALA   251     -24.698 -85.970  54.208  1.00  0.00           C  
ATOM   1776  C   ALA   251     -23.201 -86.012  53.926  1.00  0.00           C  
ATOM   1777  O   ALA   251     -22.509 -84.996  54.027  1.00  0.00           O  
ATOM   1778  CB  ALA   251     -25.488 -86.176  52.910  1.00  0.00           C  
ATOM   1779  N   THR   252     -22.702 -87.188  53.569  1.00  0.00           N  
ATOM   1780  CA  THR   252     -21.309 -87.329  53.154  1.00  0.00           C  
ATOM   1781  C   THR   252     -21.233 -87.770  51.696  1.00  0.00           C  
ATOM   1782  O   THR   252     -21.709 -88.846  51.340  1.00  0.00           O  
ATOM   1783  CB  THR   252     -20.577 -88.362  53.996  1.00  0.00           C  
ATOM   1784  OG1 THR   252     -20.718 -88.018  55.379  1.00  0.00           O  
ATOM   1785  CG2 THR   252     -19.093 -88.400  53.612  1.00  0.00           C  
ATOM   1786  N   ASN   253     -20.655 -86.929  50.845  1.00  0.00           N  
ATOM   1787  CA  ASN   253     -20.565 -87.226  49.425  1.00  0.00           C  
ATOM   1788  C   ASN   253     -19.208 -86.773  48.908  1.00  0.00           C  
ATOM   1789  O   ASN   253     -18.851 -85.613  49.056  1.00  0.00           O  
ATOM   1790  CB  ASN   253     -21.686 -86.501  48.628  1.00  0.00           C  
ATOM   1791  CG  ASN   253     -21.533 -86.870  47.159  1.00  0.00           C  
ATOM   1792  OD1 ASN   253     -20.888 -87.860  46.819  1.00  0.00           O  
ATOM   1793  ND2 ASN   253     -22.119 -86.094  46.209  1.00  0.00           N  
ATOM   1794  N   VAL   254     -18.462 -87.694  48.306  1.00  0.00           N  
ATOM   1795  CA  VAL   254     -17.143 -87.379  47.770  1.00  0.00           C  
ATOM   1796  C   VAL   254     -16.956 -87.974  46.378  1.00  0.00           C  
ATOM   1797  O   VAL   254     -16.819 -89.188  46.224  1.00  0.00           O  
ATOM   1798  CB  VAL   254     -16.022 -87.893  48.692  1.00  0.00           C  
ATOM   1799  CG1 VAL   254     -16.058 -87.165  50.027  1.00  0.00           C  
ATOM   1800  CG2 VAL   254     -16.148 -89.396  48.893  1.00  0.00           C  
ATOM   1801  N   THR   255     -16.951 -87.111  45.367  1.00  0.00           N  
ATOM   1802  CA  THR   255     -16.781 -87.548  43.987  1.00  0.00           C  
ATOM   1803  C   THR   255     -16.370 -86.388  43.087  1.00  0.00           C  
ATOM   1804  O   THR   255     -16.490 -85.223  43.467  1.00  0.00           O  
ATOM   1805  CB  THR   255     -18.070 -88.183  43.433  1.00  0.00           C  
ATOM   1806  OG1 THR   255     -17.785 -88.849  42.196  1.00  0.00           O  
ATOM   1807  CG2 THR   255     -19.130 -87.117  43.197  1.00  0.00           C  
ATOM   1808  N   LEU   256     -15.884 -86.713  41.893  1.00  0.00           N  
ATOM   1809  CA  LEU   256     -15.455 -85.699  40.938  1.00  0.00           C  
ATOM   1810  C   LEU   256     -16.529 -85.447  39.885  1.00  0.00           C  
ATOM   1811  O   LEU   256     -17.127 -86.385  39.357  1.00  0.00           O  
ATOM   1812  CB  LEU   256     -14.147 -86.117  40.264  1.00  0.00           C  
ATOM   1813  CG  LEU   256     -12.927 -86.253  41.177  1.00  0.00           C  
ATOM   1814  CD1 LEU   256     -12.923 -87.606  41.872  1.00  0.00           C  
ATOM   1815  CD2 LEU   256     -11.641 -86.046  40.391  1.00  0.00           C  
ATOM   1816  N   LYS   257     -16.769 -84.175  39.583  1.00  0.00           N  
ATOM   1817  CA  LYS   257     -17.765 -83.802  38.599  1.00  0.00           C  
ATOM   1818  C   LYS   257     -17.031 -83.191  37.426  1.00  0.00           C  
ATOM   1819  O   LYS   257     -15.804 -83.307  37.335  1.00  0.00           O  
ATOM   1820  CB  LYS   257     -18.817 -82.855  39.188  1.00  0.00           C  
ATOM   1821  CG  LYS   257     -19.625 -83.475  40.329  1.00  0.00           C  
ATOM   1822  CD  LYS   257     -20.658 -82.522  40.935  1.00  0.00           C  
ATOM   1823  CE  LYS   257     -21.486 -83.151  42.059  1.00  0.00           C  
ATOM   1824  NZ  LYS   257     -22.444 -82.159  42.597  1.00  0.00           N  
ATOM   1825  N   GLN   258     -17.764 -82.520  36.547  1.00  0.00           N  
ATOM   1826  CA  GLN   258     -17.162 -81.966  35.344  1.00  0.00           C  
ATOM   1827  C   GLN   258     -16.252 -80.777  35.656  1.00  0.00           C  
ATOM   1828  O   GLN   258     -15.608 -80.235  34.766  1.00  0.00           O  
ATOM   1829  CB  GLN   258     -18.243 -81.573  34.333  1.00  0.00           C  
ATOM   1830  CG  GLN   258     -19.034 -82.765  33.790  1.00  0.00           C  
ATOM   1831  CD  GLN   258     -18.059 -83.689  33.073  1.00  0.00           C  
ATOM   1832  OE1 GLN   258     -17.252 -83.247  32.256  1.00  0.00           O  
ATOM   1833  NE2 GLN   258     -18.081 -85.022  33.340  1.00  0.00           N  
ATOM   1834  N   GLY   259     -16.192 -80.382  36.923  1.00  0.00           N  
ATOM   1835  CA  GLY   259     -15.331 -79.282  37.324  1.00  0.00           C  
ATOM   1836  C   GLY   259     -14.200 -79.753  38.224  1.00  0.00           C  
ATOM   1837  O   GLY   259     -13.403 -78.947  38.692  1.00  0.00           O  
ATOM   1838  N   GLY   260     -14.130 -81.057  38.469  1.00  0.00           N  
ATOM   1839  CA  GLY   260     -13.048 -81.614  39.267  1.00  0.00           C  
ATOM   1840  C   GLY   260     -13.544 -82.234  40.556  1.00  0.00           C  
ATOM   1841  O   GLY   260     -14.726 -82.565  40.688  1.00  0.00           O  
ATOM   1842  N   ALA   261     -12.639 -82.394  41.513  1.00  0.00           N  
ATOM   1843  CA  ALA   261     -12.987 -82.963  42.808  1.00  0.00           C  
ATOM   1844  C   ALA   261     -14.017 -82.089  43.497  1.00  0.00           C  
ATOM   1845  O   ALA   261     -14.033 -80.873  43.313  1.00  0.00           O  
ATOM   1846  CB  ALA   261     -11.755 -83.104  43.682  1.00  0.00           C  
ATOM   1847  N   LEU   262     -14.888 -82.729  44.266  1.00  0.00           N  
ATOM   1848  CA  LEU   262     -15.888 -82.036  45.055  1.00  0.00           C  
ATOM   1849  C   LEU   262     -16.155 -82.891  46.267  1.00  0.00           C  
ATOM   1850  O   LEU   262     -15.885 -84.091  46.255  1.00  0.00           O  
ATOM   1851  CB  LEU   262     -17.188 -81.811  44.266  1.00  0.00           C  
ATOM   1852  CG  LEU   262     -18.007 -83.088  44.064  1.00  0.00           C  
ATOM   1853  CD1 LEU   262     -19.435 -82.867  43.565  1.00  0.00           C  
ATOM   1854  CD2 LEU   262     -17.427 -84.075  43.054  1.00  0.00           C  
ATOM   1855  N   VAL   263     -16.698 -82.276  47.306  1.00  0.00           N  
ATOM   1856  CA  VAL   263     -16.956 -82.985  48.545  1.00  0.00           C  
ATOM   1857  C   VAL   263     -18.041 -82.317  49.363  1.00  0.00           C  
ATOM   1858  O   VAL   263     -18.234 -81.110  49.306  1.00  0.00           O  
ATOM   1859  CB  VAL   263     -15.687 -83.072  49.373  1.00  0.00           C  
ATOM   1860  CG1 VAL   263     -15.166 -81.709  49.835  1.00  0.00           C  
ATOM   1861  CG2 VAL   263     -15.848 -83.893  50.653  1.00  0.00           C  
ATOM   1862  N   THR   264     -18.781 -83.142  50.085  1.00  0.00           N  
ATOM   1863  CA  THR   264     -19.658 -82.698  51.143  1.00  0.00           C  
ATOM   1864  C   THR   264     -19.221 -83.568  52.303  1.00  0.00           C  
ATOM   1865  O   THR   264     -19.517 -84.768  52.347  1.00  0.00           O  
ATOM   1866  CB  THR   264     -21.137 -82.952  50.830  1.00  0.00           C  
ATOM   1867  OG1 THR   264     -21.495 -82.312  49.613  1.00  0.00           O  
ATOM   1868  CG2 THR   264     -22.003 -82.393  51.972  1.00  0.00           C  
ATOM   1869  N   SER   265     -18.466 -82.960  53.214  1.00  0.00           N  
ATOM   1870  CA  SER   265     -17.856 -83.676  54.322  1.00  0.00           C  
ATOM   1871  C   SER   265     -17.967 -82.868  55.619  1.00  0.00           C  
ATOM   1872  O   SER   265     -17.602 -81.688  55.658  1.00  0.00           O  
ATOM   1873  CB  SER   265     -16.368 -83.960  54.021  1.00  0.00           C  
ATOM   1874  OG  SER   265     -15.773 -84.650  55.110  1.00  0.00           O  
ATOM   1875  N   THR   266     -18.481 -83.512  56.668  1.00  0.00           N  
ATOM   1876  CA  THR   266     -18.521 -82.943  58.018  1.00  0.00           C  
ATOM   1877  C   THR   266     -19.091 -81.533  58.027  1.00  0.00           C  
ATOM   1878  O   THR   266     -18.512 -80.621  58.619  1.00  0.00           O  
ATOM   1879  CB  THR   266     -17.112 -82.968  58.667  1.00  0.00           C  
ATOM   1880  OG1 THR   266     -16.206 -82.191  57.898  1.00  0.00           O  
ATOM   1881  CG2 THR   266     -16.608 -84.420  58.734  1.00  0.00           C  
ATOM   1882  N   ALA   267     -20.209 -81.358  57.336  1.00  0.00           N  
ATOM   1883  CA  ALA   267     -20.924 -80.097  57.342  1.00  0.00           C  
ATOM   1884  C   ALA   267     -20.408 -79.085  56.346  1.00  0.00           C  
ATOM   1885  O   ALA   267     -20.881 -77.953  56.316  1.00  0.00           O  
ATOM   1886  CB  ALA   267     -20.874 -79.496  58.743  1.00  0.00           C  
ATOM   1887  N   ALA   268     -19.439 -79.480  55.525  1.00  0.00           N  
ATOM   1888  CA  ALA   268     -18.839 -78.540  54.576  1.00  0.00           C  
ATOM   1889  C   ALA   268     -18.856 -79.056  53.128  1.00  0.00           C  
ATOM   1890  O   ALA   268     -18.404 -80.166  52.842  1.00  0.00           O  
ATOM   1891  CB  ALA   268     -17.415 -78.208  55.016  1.00  0.00           C  
ATOM   1892  N   THR   269     -19.381 -78.238  52.223  1.00  0.00           N  
ATOM   1893  CA  THR   269     -19.424 -78.571  50.797  1.00  0.00           C  
ATOM   1894  C   THR   269     -18.414 -77.755  49.989  1.00  0.00           C  
ATOM   1895  O   THR   269     -18.185 -76.579  50.272  1.00  0.00           O  
ATOM   1896  CB  THR   269     -20.843 -78.364  50.238  1.00  0.00           C  
ATOM   1897  OG1 THR   269     -21.764 -79.200  50.923  1.00  0.00           O  
ATOM   1898  CG2 THR   269     -20.856 -78.711  48.739  1.00  0.00           C  
ATOM   1899  N   VAL   270     -17.809 -78.375  48.986  1.00  0.00           N  
ATOM   1900  CA  VAL   270     -16.921 -77.650  48.084  1.00  0.00           C  
ATOM   1901  C   VAL   270     -17.002 -78.196  46.654  1.00  0.00           C  
ATOM   1902  O   VAL   270     -16.913 -79.409  46.441  1.00  0.00           O  
ATOM   1903  CB  VAL   270     -15.472 -77.688  48.592  1.00  0.00           C  
ATOM   1904  CG1 VAL   270     -14.489 -76.938  47.690  1.00  0.00           C  
ATOM   1905  CG2 VAL   270     -15.296 -77.066  49.980  1.00  0.00           C  
ATOM   1906  N   THR   271     -17.171 -77.284  45.693  1.00  0.00           N  
ATOM   1907  CA  THR   271     -17.203 -77.593  44.259  1.00  0.00           C  
ATOM   1908  C   THR   271     -18.390 -78.457  43.832  1.00  0.00           C  
ATOM   1909  O   THR   271     -18.322 -79.203  42.855  1.00  0.00           O  
ATOM   1910  CB  THR   271     -15.877 -78.197  43.773  1.00  0.00           C  
ATOM   1911  OG1 THR   271     -14.798 -77.339  44.111  1.00  0.00           O  
ATOM   1912  CG2 THR   271     -15.927 -78.375  42.247  1.00  0.00           C  
ATOM   1913  N   GLY   272     -19.486 -78.351  44.569  1.00  0.00           N  
ATOM   1914  CA  GLY   272     -20.701 -79.035  44.186  1.00  0.00           C  
ATOM   1915  C   GLY   272     -21.249 -78.404  42.896  1.00  0.00           C  
ATOM   1916  O   GLY   272     -21.345 -77.183  42.773  1.00  0.00           O  
ATOM   1917  N   THR   273     -21.557 -79.242  41.912  1.00  0.00           N  
ATOM   1918  CA  THR   273     -22.171 -78.763  40.681  1.00  0.00           C  
ATOM   1919  C   THR   273     -23.607 -79.256  40.662  1.00  0.00           C  
ATOM   1920  O   THR   273     -23.870 -80.449  40.861  1.00  0.00           O  
ATOM   1921  CB  THR   273     -21.406 -79.256  39.434  1.00  0.00           C  
ATOM   1922  OG1 THR   273     -20.070 -78.775  39.459  1.00  0.00           O  
ATOM   1923  CG2 THR   273     -22.110 -78.738  38.168  1.00  0.00           C  
ATOM   1924  N   ASN   274     -24.545 -78.346  40.419  1.00  0.00           N  
ATOM   1925  CA  ASN   274     -25.960 -78.705  40.387  1.00  0.00           C  
ATOM   1926  C   ASN   274     -26.634 -78.323  39.071  1.00  0.00           C  
ATOM   1927  O   ASN   274     -26.685 -77.147  38.708  1.00  0.00           O  
ATOM   1928  CB  ASN   274     -26.702 -78.060  41.561  1.00  0.00           C  
ATOM   1929  CG  ASN   274     -25.987 -78.261  42.882  1.00  0.00           C  
ATOM   1930  OD1 ASN   274     -26.108 -79.311  43.514  1.00  0.00           O  
ATOM   1931  ND2 ASN   274     -25.235 -77.252  43.308  1.00  0.00           N  
ATOM   1932  N   ARG   275     -27.155 -79.325  38.368  1.00  0.00           N  
ATOM   1933  CA  ARG   275     -27.833 -79.113  37.093  1.00  0.00           C  
ATOM   1934  C   ARG   275     -28.703 -80.313  36.726  1.00  0.00           C  
ATOM   1935  O   ARG   275     -28.255 -81.457  36.798  1.00  0.00           O  
ATOM   1936  CB  ARG   275     -26.817 -78.848  35.980  1.00  0.00           C  
ATOM   1937  CG  ARG   275     -26.284 -80.107  35.314  1.00  0.00           C  
ATOM   1938  CD  ARG   275     -25.104 -79.795  34.408  1.00  0.00           C  
ATOM   1939  NE  ARG   275     -24.065 -79.040  35.103  1.00  0.00           N  
ATOM   1940  CZ  ARG   275     -22.849 -78.819  34.614  1.00  0.00           C  
ATOM   1941  NH1 ARG   275     -22.514 -79.294  33.422  1.00  0.00           N  
ATOM   1942  NH2 ARG   275     -21.967 -78.121  35.316  1.00  0.00           N  
ATOM   1943  N   LEU   276     -29.945 -80.047  36.332  1.00  0.00           N  
ATOM   1944  CA  LEU   276     -30.872 -81.116  35.948  1.00  0.00           C  
ATOM   1945  C   LEU   276     -31.621 -81.769  37.088  1.00  0.00           C  
ATOM   1946  O   LEU   276     -31.823 -82.986  37.085  1.00  0.00           O  
ATOM   1947  CB  LEU   276     -30.140 -82.224  35.200  1.00  0.00           C  
ATOM   1948  CG  LEU   276     -29.433 -81.740  33.933  1.00  0.00           C  
ATOM   1949  CD1 LEU   276     -28.640 -82.812  33.187  1.00  0.00           C  
ATOM   1950  CD2 LEU   276     -30.356 -81.169  32.856  1.00  0.00           C  
ATOM   1951  N   GLY   277     -32.027 -80.976  38.067  1.00  0.00           N  
ATOM   1952  CA  GLY   277     -32.704 -81.538  39.214  1.00  0.00           C  
ATOM   1953  C   GLY   277     -31.788 -81.644  40.412  1.00  0.00           C  
ATOM   1954  O   GLY   277     -32.255 -81.935  41.515  1.00  0.00           O  
ATOM   1955  N   ASN   278     -30.491 -81.409  40.203  1.00  0.00           N  
ATOM   1956  CA  ASN   278     -29.547 -81.360  41.310  1.00  0.00           C  
ATOM   1957  C   ASN   278     -29.971 -80.321  42.338  1.00  0.00           C  
ATOM   1958  O   ASN   278     -30.618 -79.318  42.007  1.00  0.00           O  
ATOM   1959  CB  ASN   278     -28.135 -81.060  40.797  1.00  0.00           C  
ATOM   1960  CG  ASN   278     -27.148 -81.438  41.892  1.00  0.00           C  
ATOM   1961  OD1 ASN   278     -27.512 -81.558  43.060  1.00  0.00           O  
ATOM   1962  ND2 ASN   278     -25.842 -81.649  41.572  1.00  0.00           N  
ATOM   1963  N   PHE   279     -29.627 -80.562  43.596  1.00  0.00           N  
ATOM   1964  CA  PHE   279     -29.999 -79.650  44.664  1.00  0.00           C  
ATOM   1965  C   PHE   279     -29.126 -79.852  45.892  1.00  0.00           C  
ATOM   1966  O   PHE   279     -28.851 -80.988  46.282  1.00  0.00           O  
ATOM   1967  CB  PHE   279     -31.463 -79.834  45.039  1.00  0.00           C  
ATOM   1968  CG  PHE   279     -31.784 -78.837  46.099  1.00  0.00           C  
ATOM   1969  CD1 PHE   279     -32.105 -77.496  45.794  1.00  0.00           C  
ATOM   1970  CD2 PHE   279     -31.771 -79.225  47.452  1.00  0.00           C  
ATOM   1971  CE1 PHE   279     -32.414 -76.551  46.815  1.00  0.00           C  
ATOM   1972  CE2 PHE   279     -32.076 -78.298  48.494  1.00  0.00           C  
ATOM   1973  CZ  PHE   279     -32.398 -76.955  48.172  1.00  0.00           C  
ATOM   1974  N   SER   280     -28.678 -78.744  46.477  1.00  0.00           N  
ATOM   1975  CA  SER   280     -27.883 -78.767  47.704  1.00  0.00           C  
ATOM   1976  C   SER   280     -28.539 -77.878  48.743  1.00  0.00           C  
ATOM   1977  O   SER   280     -28.750 -76.692  48.504  1.00  0.00           O  
ATOM   1978  CB  SER   280     -26.458 -78.268  47.448  1.00  0.00           C  
ATOM   1979  OG  SER   280     -25.721 -78.254  48.662  1.00  0.00           O  
ATOM   1980  N   VAL   281     -28.888 -78.456  49.883  1.00  0.00           N  
ATOM   1981  CA  VAL   281     -29.415 -77.675  50.990  1.00  0.00           C  
ATOM   1982  C   VAL   281     -28.270 -77.389  51.946  1.00  0.00           C  
ATOM   1983  O   VAL   281     -27.641 -78.312  52.461  1.00  0.00           O  
ATOM   1984  CB  VAL   281     -30.517 -78.432  51.733  1.00  0.00           C  
ATOM   1985  CG1 VAL   281     -31.079 -77.668  52.933  1.00  0.00           C  
ATOM   1986  CG2 VAL   281     -31.732 -78.754  50.859  1.00  0.00           C  
ATOM   1987  N   GLU   282     -27.984 -76.110  52.162  1.00  0.00           N  
ATOM   1988  CA  GLU   282     -26.982 -75.728  53.146  1.00  0.00           C  
ATOM   1989  C   GLU   282     -27.693 -75.391  54.450  1.00  0.00           C  
ATOM   1990  O   GLU   282     -28.382 -74.379  54.567  1.00  0.00           O  
ATOM   1991  CB  GLU   282     -26.080 -74.580  52.645  1.00  0.00           C  
ATOM   1992  CG  GLU   282     -25.143 -74.992  51.507  1.00  0.00           C  
ATOM   1993  CD  GLU   282     -24.232 -76.095  52.025  1.00  0.00           C  
ATOM   1994  OE1 GLU   282     -23.585 -75.880  53.085  1.00  0.00           O  
ATOM   1995  OE2 GLU   282     -24.170 -77.169  51.368  1.00  0.00           O  
ATOM   1996  N   ASN   283     -27.553 -76.281  55.418  1.00  0.00           N  
ATOM   1997  CA  ASN   283     -28.265 -76.154  56.676  1.00  0.00           C  
ATOM   1998  C   ASN   283     -27.610 -75.146  57.613  1.00  0.00           C  
ATOM   1999  O   ASN   283     -26.469 -74.722  57.414  1.00  0.00           O  
ATOM   2000  CB  ASN   283     -28.361 -77.515  57.356  1.00  0.00           C  
ATOM   2001  CG  ASN   283     -29.229 -78.414  56.486  1.00  0.00           C  
ATOM   2002  OD1 ASN   283     -30.398 -78.122  56.240  1.00  0.00           O  
ATOM   2003  ND2 ASN   283     -28.702 -79.559  55.973  1.00  0.00           N  
ATOM   2004  N   GLY   284     -28.357 -74.769  58.637  1.00  0.00           N  
ATOM   2005  CA  GLY   284     -27.894 -73.807  59.620  1.00  0.00           C  
ATOM   2006  C   GLY   284     -26.569 -74.245  60.242  1.00  0.00           C  
ATOM   2007  O   GLY   284     -26.451 -75.363  60.755  1.00  0.00           O  
ATOM   2008  N   MET   285     -25.575 -73.366  60.180  1.00  0.00           N  
ATOM   2009  CA  MET   285     -24.289 -73.635  60.789  1.00  0.00           C  
ATOM   2010  C   MET   285     -23.332 -74.349  59.854  1.00  0.00           C  
ATOM   2011  O   MET   285     -22.291 -74.852  60.279  1.00  0.00           O  
ATOM   2012  CB  MET   285     -24.467 -74.554  62.000  1.00  0.00           C  
ATOM   2013  CG  MET   285     -25.295 -73.928  63.125  1.00  0.00           C  
ATOM   2014  SD  MET   285     -24.601 -72.392  63.805  1.00  0.00           S  
ATOM   2015  CE  MET   285     -23.188 -73.199  64.610  1.00  0.00           C  
ATOM   2016  N   ALA   286     -23.669 -74.375  58.571  1.00  0.00           N  
ATOM   2017  CA  ALA   286     -22.870 -75.127  57.613  1.00  0.00           C  
ATOM   2018  C   ALA   286     -22.518 -74.283  56.410  1.00  0.00           C  
ATOM   2019  O   ALA   286     -23.061 -73.193  56.224  1.00  0.00           O  
ATOM   2020  CB  ALA   286     -23.490 -76.470  57.243  1.00  0.00           C  
ATOM   2021  N   ASP   287     -21.597 -74.785  55.600  1.00  0.00           N  
ATOM   2022  CA  ASP   287     -20.968 -73.963  54.578  1.00  0.00           C  
ATOM   2023  C   ASP   287     -20.806 -74.698  53.250  1.00  0.00           C  
ATOM   2024  O   ASP   287     -20.513 -75.892  53.223  1.00  0.00           O  
ATOM   2025  CB  ASP   287     -19.574 -73.477  55.055  1.00  0.00           C  
ATOM   2026  CG  ASP   287     -19.079 -72.428  54.069  1.00  0.00           C  
ATOM   2027  OD1 ASP   287     -19.863 -72.058  53.155  1.00  0.00           O  
ATOM   2028  OD2 ASP   287     -17.911 -71.981  54.218  1.00  0.00           O  
ATOM   2029  N   ASN   288     -20.992 -73.971  52.152  1.00  0.00           N  
ATOM   2030  CA  ASN   288     -20.662 -74.472  50.825  1.00  0.00           C  
ATOM   2031  C   ASN   288     -19.810 -73.439  50.092  1.00  0.00           C  
ATOM   2032  O   ASN   288     -20.133 -72.247  50.077  1.00  0.00           O  
ATOM   2033  CB  ASN   288     -21.935 -74.767  50.037  1.00  0.00           C  
ATOM   2034  CG  ASN   288     -21.534 -75.432  48.729  1.00  0.00           C  
ATOM   2035  OD1 ASN   288     -20.396 -75.309  48.278  1.00  0.00           O  
ATOM   2036  ND2 ASN   288     -22.448 -76.172  48.046  1.00  0.00           N  
ATOM   2037  N   VAL   289     -18.725 -73.895  49.479  1.00  0.00           N  
ATOM   2038  CA  VAL   289     -17.882 -73.016  48.682  1.00  0.00           C  
ATOM   2039  C   VAL   289     -17.830 -73.499  47.230  1.00  0.00           C  
ATOM   2040  O   VAL   289     -17.929 -74.692  46.964  1.00  0.00           O  
ATOM   2041  CB  VAL   289     -16.464 -72.980  49.254  1.00  0.00           C  
ATOM   2042  CG1 VAL   289     -16.393 -72.413  50.673  1.00  0.00           C  
ATOM   2043  CG2 VAL   289     -15.807 -74.359  49.342  1.00  0.00           C  
ATOM   2044  N   VAL   290     -17.690 -72.567  46.294  1.00  0.00           N  
ATOM   2045  CA  VAL   290     -17.557 -72.910  44.879  1.00  0.00           C  
ATOM   2046  C   VAL   290     -18.722 -73.744  44.330  1.00  0.00           C  
ATOM   2047  O   VAL   290     -18.511 -74.708  43.590  1.00  0.00           O  
ATOM   2048  CB  VAL   290     -16.237 -73.646  44.629  1.00  0.00           C  
ATOM   2049  CG1 VAL   290     -15.879 -73.770  43.147  1.00  0.00           C  
ATOM   2050  CG2 VAL   290     -15.029 -72.968  45.278  1.00  0.00           C  
ATOM   2051  N   LEU   291     -19.946 -73.392  44.700  1.00  0.00           N  
ATOM   2052  CA  LEU   291     -21.098 -74.117  44.196  1.00  0.00           C  
ATOM   2053  C   LEU   291     -21.494 -73.563  42.838  1.00  0.00           C  
ATOM   2054  O   LEU   291     -21.720 -72.361  42.691  1.00  0.00           O  
ATOM   2055  CB  LEU   291     -22.302 -74.015  45.139  1.00  0.00           C  
ATOM   2056  CG  LEU   291     -23.527 -74.791  44.651  1.00  0.00           C  
ATOM   2057  CD1 LEU   291     -23.350 -76.308  44.594  1.00  0.00           C  
ATOM   2058  CD2 LEU   291     -24.784 -74.613  45.501  1.00  0.00           C  
ATOM   2059  N   GLU   292     -21.560 -74.442  41.842  1.00  0.00           N  
ATOM   2060  CA  GLU   292     -22.037 -74.059  40.517  1.00  0.00           C  
ATOM   2061  C   GLU   292     -23.530 -74.428  40.390  1.00  0.00           C  
ATOM   2062  O   GLU   292     -23.918 -75.578  40.578  1.00  0.00           O  
ATOM   2063  CB  GLU   292     -21.178 -74.725  39.442  1.00  0.00           C  
ATOM   2064  CG  GLU   292     -21.615 -74.386  38.015  1.00  0.00           C  
ATOM   2065  CD  GLU   292     -20.691 -75.121  37.053  1.00  0.00           C  
ATOM   2066  OE1 GLU   292     -19.781 -75.841  37.541  1.00  0.00           O  
ATOM   2067  OE2 GLU   292     -20.885 -74.971  35.817  1.00  0.00           O  
ATOM   2068  N   ASN   293     -24.378 -73.443  40.130  1.00  0.00           N  
ATOM   2069  CA  ASN   293     -25.803 -73.711  40.032  1.00  0.00           C  
ATOM   2070  C   ASN   293     -26.283 -73.457  38.614  1.00  0.00           C  
ATOM   2071  O   ASN   293     -26.506 -72.310  38.227  1.00  0.00           O  
ATOM   2072  CB  ASN   293     -26.609 -72.845  40.999  1.00  0.00           C  
ATOM   2073  CG  ASN   293     -26.179 -73.199  42.416  1.00  0.00           C  
ATOM   2074  OD1 ASN   293     -26.309 -74.342  42.851  1.00  0.00           O  
ATOM   2075  ND2 ASN   293     -25.643 -72.235  43.213  1.00  0.00           N  
ATOM   2076  N   GLY   294     -26.440 -74.532  37.846  1.00  0.00           N  
ATOM   2077  CA  GLY   294     -26.803 -74.420  36.441  1.00  0.00           C  
ATOM   2078  C   GLY   294     -28.219 -74.826  36.153  1.00  0.00           C  
ATOM   2079  O   GLY   294     -29.026 -74.992  37.056  1.00  0.00           O  
ATOM   2080  N   GLY   295     -28.522 -75.002  34.873  1.00  0.00           N  
ATOM   2081  CA  GLY   295     -29.852 -75.404  34.468  1.00  0.00           C  
ATOM   2082  C   GLY   295     -30.495 -76.297  35.510  1.00  0.00           C  
ATOM   2083  O   GLY   295     -29.868 -77.227  36.019  1.00  0.00           O  
ATOM   2084  N   ARG   296     -31.747 -75.993  35.833  1.00  0.00           N  
ATOM   2085  CA  ARG   296     -32.530 -76.753  36.806  1.00  0.00           C  
ATOM   2086  C   ARG   296     -31.807 -77.113  38.109  1.00  0.00           C  
ATOM   2087  O   ARG   296     -32.286 -77.966  38.856  1.00  0.00           O  
ATOM   2088  CB  ARG   296     -32.953 -78.109  36.226  1.00  0.00           C  
ATOM   2089  CG  ARG   296     -33.604 -78.021  34.855  1.00  0.00           C  
ATOM   2090  CD  ARG   296     -33.274 -79.239  34.007  1.00  0.00           C  
ATOM   2091  NE  ARG   296     -33.898 -79.175  32.689  1.00  0.00           N  
ATOM   2092  CZ  ARG   296     -35.211 -79.154  32.485  1.00  0.00           C  
ATOM   2093  NH1 ARG   296     -36.046 -79.193  33.515  1.00  0.00           N  
ATOM   2094  NH2 ARG   296     -35.692 -79.095  31.250  1.00  0.00           N  
ATOM   2095  N   LEU   297     -30.669 -76.484  38.396  1.00  0.00           N  
ATOM   2096  CA  LEU   297     -29.975 -76.811  39.627  1.00  0.00           C  
ATOM   2097  C   LEU   297     -30.609 -75.898  40.667  1.00  0.00           C  
ATOM   2098  O   LEU   297     -31.064 -74.791  40.353  1.00  0.00           O  
ATOM   2099  CB  LEU   297     -28.473 -76.518  39.544  1.00  0.00           C  
ATOM   2100  CG  LEU   297     -27.708 -77.500  38.656  1.00  0.00           C  
ATOM   2101  CD1 LEU   297     -26.225 -77.183  38.470  1.00  0.00           C  
ATOM   2102  CD2 LEU   297     -27.701 -78.947  39.150  1.00  0.00           C  
ATOM   2103  N   ASP   298     -30.652 -76.369  41.909  1.00  0.00           N  
ATOM   2104  CA  ASP   298     -31.178 -75.577  43.013  1.00  0.00           C  
ATOM   2105  C   ASP   298     -30.208 -75.517  44.190  1.00  0.00           C  
ATOM   2106  O   ASP   298     -29.746 -76.550  44.683  1.00  0.00           O  
ATOM   2107  CB  ASP   298     -32.520 -76.120  43.518  1.00  0.00           C  
ATOM   2108  CG  ASP   298     -33.573 -75.831  42.459  1.00  0.00           C  
ATOM   2109  OD1 ASP   298     -33.263 -75.061  41.511  1.00  0.00           O  
ATOM   2110  OD2 ASP   298     -34.702 -76.377  42.582  1.00  0.00           O  
ATOM   2111  N   VAL   299     -29.891 -74.301  44.623  1.00  0.00           N  
ATOM   2112  CA  VAL   299     -29.118 -74.104  45.844  1.00  0.00           C  
ATOM   2113  C   VAL   299     -29.997 -73.439  46.890  1.00  0.00           C  
ATOM   2114  O   VAL   299     -30.531 -72.357  46.664  1.00  0.00           O  
ATOM   2115  CB  VAL   299     -27.872 -73.263  45.578  1.00  0.00           C  
ATOM   2116  CG1 VAL   299     -27.040 -72.991  46.833  1.00  0.00           C  
ATOM   2117  CG2 VAL   299     -26.902 -73.906  44.585  1.00  0.00           C  
ATOM   2118  N   LEU   300     -30.155 -74.106  48.024  1.00  0.00           N  
ATOM   2119  CA  LEU   300     -31.026 -73.633  49.089  1.00  0.00           C  
ATOM   2120  C   LEU   300     -30.211 -73.355  50.349  1.00  0.00           C  
ATOM   2121  O   LEU   300     -29.769 -74.284  51.029  1.00  0.00           O  
ATOM   2122  CB  LEU   300     -32.124 -74.673  49.364  1.00  0.00           C  
ATOM   2123  CG  LEU   300     -33.066 -74.280  50.504  1.00  0.00           C  
ATOM   2124  CD1 LEU   300     -33.861 -72.996  50.270  1.00  0.00           C  
ATOM   2125  CD2 LEU   300     -34.145 -75.310  50.834  1.00  0.00           C  
ATOM   2126  N   GLU   301     -30.011 -72.078  50.660  1.00  0.00           N  
ATOM   2127  CA  GLU   301     -29.265 -71.712  51.859  1.00  0.00           C  
ATOM   2128  C   GLU   301     -30.202 -71.331  52.980  1.00  0.00           C  
ATOM   2129  O   GLU   301     -30.885 -70.312  52.913  1.00  0.00           O  
ATOM   2130  CB  GLU   301     -28.270 -70.568  51.628  1.00  0.00           C  
ATOM   2131  CG  GLU   301     -27.374 -70.286  52.835  1.00  0.00           C  
ATOM   2132  CD  GLU   301     -26.485 -69.099  52.494  1.00  0.00           C  
ATOM   2133  OE1 GLU   301     -25.742 -69.189  51.479  1.00  0.00           O  
ATOM   2134  OE2 GLU   301     -26.535 -68.086  53.243  1.00  0.00           O  
ATOM   2135  N   GLY   302     -30.246 -72.176  54.002  1.00  0.00           N  
ATOM   2136  CA  GLY   302     -31.113 -71.948  55.146  1.00  0.00           C  
ATOM   2137  C   GLY   302     -30.616 -70.785  55.976  1.00  0.00           C  
ATOM   2138  O   GLY   302     -29.486 -70.301  55.802  1.00  0.00           O  
ATOM   2139  N   HIS   303     -31.477 -70.335  56.877  1.00  0.00           N  
ATOM   2140  CA  HIS   303     -31.095 -69.366  57.875  1.00  0.00           C  
ATOM   2141  C   HIS   303     -29.902 -69.915  58.636  1.00  0.00           C  
ATOM   2142  O   HIS   303     -29.945 -71.038  59.133  1.00  0.00           O  
ATOM   2143  CB  HIS   303     -32.255 -69.146  58.839  1.00  0.00           C  
ATOM   2144  CG  HIS   303     -33.441 -68.496  58.190  1.00  0.00           C  
ATOM   2145  ND1 HIS   303     -33.465 -67.183  57.765  1.00  0.00           N  
ATOM   2146  CD2 HIS   303     -34.665 -68.987  57.885  1.00  0.00           C  
ATOM   2147  CE1 HIS   303     -34.616 -66.893  57.238  1.00  0.00           C  
ATOM   2148  NE2 HIS   303     -35.375 -67.970  57.294  1.00  0.00           N  
ATOM   2149  N   SER   304     -28.829 -69.139  58.710  1.00  0.00           N  
ATOM   2150  CA  SER   304     -27.667 -69.550  59.477  1.00  0.00           C  
ATOM   2151  C   SER   304     -26.706 -70.416  58.687  1.00  0.00           C  
ATOM   2152  O   SER   304     -25.712 -70.920  59.225  1.00  0.00           O  
ATOM   2153  CB  SER   304     -28.114 -70.305  60.732  1.00  0.00           C  
ATOM   2154  OG  SER   304     -27.002 -70.952  61.333  1.00  0.00           O  
ATOM   2155  N   ALA   305     -27.001 -70.576  57.401  1.00  0.00           N  
ATOM   2156  CA  ALA   305     -26.157 -71.343  56.498  1.00  0.00           C  
ATOM   2157  C   ALA   305     -25.326 -70.348  55.697  1.00  0.00           C  
ATOM   2158  O   ALA   305     -25.702 -69.182  55.575  1.00  0.00           O  
ATOM   2159  CB  ALA   305     -27.004 -72.201  55.574  1.00  0.00           C  
ATOM   2160  N   ARG   306     -24.202 -70.796  55.150  1.00  0.00           N  
ATOM   2161  CA  ARG   306     -23.347 -69.893  54.386  1.00  0.00           C  
ATOM   2162  C   ARG   306     -22.764 -70.507  53.117  1.00  0.00           C  
ATOM   2163  O   ARG   306     -22.198 -71.600  53.142  1.00  0.00           O  
ATOM   2164  CB  ARG   306     -22.216 -69.360  55.270  1.00  0.00           C  
ATOM   2165  CG  ARG   306     -22.660 -68.322  56.288  1.00  0.00           C  
ATOM   2166  CD  ARG   306     -21.491 -67.843  57.134  1.00  0.00           C  
ATOM   2167  NE  ARG   306     -21.918 -67.418  58.464  1.00  0.00           N  
ATOM   2168  CZ  ARG   306     -21.094 -67.241  59.492  1.00  0.00           C  
ATOM   2169  NH1 ARG   306     -19.793 -67.453  59.345  1.00  0.00           N  
ATOM   2170  NH2 ARG   306     -21.570 -66.853  60.667  1.00  0.00           N  
ATOM   2171  N   LYS   307     -22.912 -69.788  52.009  1.00  0.00           N  
ATOM   2172  CA  LYS   307     -22.382 -70.225  50.723  1.00  0.00           C  
ATOM   2173  C   LYS   307     -21.563 -69.119  50.064  1.00  0.00           C  
ATOM   2174  O   LYS   307     -22.078 -68.024  49.818  1.00  0.00           O  
ATOM   2175  CB  LYS   307     -23.512 -70.668  49.800  1.00  0.00           C  
ATOM   2176  CG  LYS   307     -24.195 -71.961  50.249  1.00  0.00           C  
ATOM   2177  CD  LYS   307     -25.177 -72.525  49.220  1.00  0.00           C  
ATOM   2178  CE  LYS   307     -25.909 -73.782  49.695  1.00  0.00           C  
ATOM   2179  NZ  LYS   307     -24.935 -74.866  49.955  1.00  0.00           N  
ATOM   2180  N   THR   308     -20.306 -69.419  49.756  1.00  0.00           N  
ATOM   2181  CA  THR   308     -19.428 -68.454  49.110  1.00  0.00           C  
ATOM   2182  C   THR   308     -19.123 -68.875  47.676  1.00  0.00           C  
ATOM   2183  O   THR   308     -19.362 -70.020  47.291  1.00  0.00           O  
ATOM   2184  CB  THR   308     -18.104 -68.290  49.881  1.00  0.00           C  
ATOM   2185  OG1 THR   308     -17.645 -69.572  50.326  1.00  0.00           O  
ATOM   2186  CG2 THR   308     -18.298 -67.380  51.084  1.00  0.00           C  
ATOM   2187  N   ARG   309     -18.603 -67.936  46.892  1.00  0.00           N  
ATOM   2188  CA  ARG   309     -18.244 -68.183  45.496  1.00  0.00           C  
ATOM   2189  C   ARG   309     -19.351 -68.842  44.671  1.00  0.00           C  
ATOM   2190  O   ARG   309     -19.075 -69.470  43.649  1.00  0.00           O  
ATOM   2191  CB  ARG   309     -16.956 -69.009  45.408  1.00  0.00           C  
ATOM   2192  CG  ARG   309     -15.766 -68.380  46.113  1.00  0.00           C  
ATOM   2193  CD  ARG   309     -14.478 -68.620  45.343  1.00  0.00           C  
ATOM   2194  NE  ARG   309     -13.417 -67.703  45.752  1.00  0.00           N  
ATOM   2195  CZ  ARG   309     -12.134 -67.861  45.445  1.00  0.00           C  
ATOM   2196  NH1 ARG   309     -11.746 -68.903  44.723  1.00  0.00           N  
ATOM   2197  NH2 ARG   309     -11.237 -66.976  45.859  1.00  0.00           N  
ATOM   2198  N   VAL   310     -20.599 -68.701  45.109  1.00  0.00           N  
ATOM   2199  CA  VAL   310     -21.712 -69.272  44.381  1.00  0.00           C  
ATOM   2200  C   VAL   310     -21.644 -68.792  42.936  1.00  0.00           C  
ATOM   2201  O   VAL   310     -21.470 -67.611  42.664  1.00  0.00           O  
ATOM   2202  CB  VAL   310     -23.053 -68.849  44.992  1.00  0.00           C  
ATOM   2203  CG1 VAL   310     -24.228 -69.392  44.145  1.00  0.00           C  
ATOM   2204  CG2 VAL   310     -23.136 -69.325  46.433  1.00  0.00           C  
ATOM   2205  N   ASP   311     -21.754 -69.714  41.998  1.00  0.00           N  
ATOM   2206  CA  ASP   311     -21.683 -69.334  40.598  1.00  0.00           C  
ATOM   2207  C   ASP   311     -23.015 -69.652  39.935  1.00  0.00           C  
ATOM   2208  O   ASP   311     -23.267 -70.792  39.556  1.00  0.00           O  
ATOM   2209  CB  ASP   311     -20.529 -70.064  39.916  1.00  0.00           C  
ATOM   2210  CG  ASP   311     -20.460 -69.589  38.472  1.00  0.00           C  
ATOM   2211  OD1 ASP   311     -21.361 -68.809  38.061  1.00  0.00           O  
ATOM   2212  OD2 ASP   311     -19.504 -69.998  37.759  1.00  0.00           O  
ATOM   2213  N   ASP   312     -23.863 -68.638  39.799  1.00  0.00           N  
ATOM   2214  CA  ASP   312     -25.172 -68.811  39.180  1.00  0.00           C  
ATOM   2215  C   ASP   312     -25.095 -68.626  37.668  1.00  0.00           C  
ATOM   2216  O   ASP   312     -24.749 -67.550  37.181  1.00  0.00           O  
ATOM   2217  CB  ASP   312     -26.182 -67.831  39.779  1.00  0.00           C  
ATOM   2218  CG  ASP   312     -26.311 -67.975  41.283  1.00  0.00           C  
ATOM   2219  OD1 ASP   312     -26.547 -69.106  41.756  1.00  0.00           O  
ATOM   2220  OD2 ASP   312     -26.176 -66.956  41.993  1.00  0.00           O  
ATOM   2221  N   GLY   313     -25.421 -69.682  36.930  1.00  0.00           N  
ATOM   2222  CA  GLY   313     -25.390 -69.639  35.480  1.00  0.00           C  
ATOM   2223  C   GLY   313     -26.774 -69.721  34.867  1.00  0.00           C  
ATOM   2224  O   GLY   313     -27.748 -69.232  35.440  1.00  0.00           O  
ATOM   2225  N   GLY   314     -26.861 -70.344  33.696  1.00  0.00           N  
ATOM   2226  CA  GLY   314     -28.127 -70.491  33.003  1.00  0.00           C  
ATOM   2227  C   GLY   314     -29.067 -71.449  33.708  1.00  0.00           C  
ATOM   2228  O   GLY   314     -28.637 -72.479  34.231  1.00  0.00           O  
ATOM   2229  N   THR   315     -30.352 -71.104  33.719  1.00  0.00           N  
ATOM   2230  CA  THR   315     -31.383 -71.921  34.357  1.00  0.00           C  
ATOM   2231  C   THR   315     -31.007 -72.318  35.782  1.00  0.00           C  
ATOM   2232  O   THR   315     -31.091 -73.489  36.153  1.00  0.00           O  
ATOM   2233  CB  THR   315     -31.698 -73.188  33.537  1.00  0.00           C  
ATOM   2234  OG1 THR   315     -30.730 -74.204  33.832  1.00  0.00           O  
ATOM   2235  CG2 THR   315     -31.666 -72.881  32.048  1.00  0.00           C  
ATOM   2236  N   LEU   316     -30.593 -71.336  36.575  1.00  0.00           N  
ATOM   2237  CA  LEU   316     -30.204 -71.580  37.959  1.00  0.00           C  
ATOM   2238  C   LEU   316     -31.286 -71.110  38.926  1.00  0.00           C  
ATOM   2239  O   LEU   316     -32.026 -70.170  38.634  1.00  0.00           O  
ATOM   2240  CB  LEU   316     -28.879 -70.885  38.275  1.00  0.00           C  
ATOM   2241  CG  LEU   316     -27.650 -71.394  37.518  1.00  0.00           C  
ATOM   2242  CD1 LEU   316     -26.438 -70.525  37.815  1.00  0.00           C  
ATOM   2243  CD2 LEU   316     -27.370 -72.848  37.864  1.00  0.00           C  
ATOM   2244  N   ALA   317     -31.372 -71.768  40.077  1.00  0.00           N  
ATOM   2245  CA  ALA   317     -32.363 -71.419  41.087  1.00  0.00           C  
ATOM   2246  C   ALA   317     -31.711 -71.181  42.445  1.00  0.00           C  
ATOM   2247  O   ALA   317     -30.858 -71.955  42.879  1.00  0.00           O  
ATOM   2248  CB  ALA   317     -33.423 -72.505  41.188  1.00  0.00           C  
ATOM   2249  N   VAL   318     -32.119 -70.106  43.111  1.00  0.00           N  
ATOM   2250  CA  VAL   318     -31.579 -69.765  44.417  1.00  0.00           C  
ATOM   2251  C   VAL   318     -32.689 -69.585  45.448  1.00  0.00           C  
ATOM   2252  O   VAL   318     -33.652 -68.865  45.216  1.00  0.00           O  
ATOM   2253  CB  VAL   318     -30.727 -68.503  44.315  1.00  0.00           C  
ATOM   2254  CG1 VAL   318     -30.152 -68.045  45.658  1.00  0.00           C  
ATOM   2255  CG2 VAL   318     -29.516 -68.657  43.393  1.00  0.00           C  
ATOM   2256  N   SER   319     -32.558 -70.269  46.577  1.00  0.00           N  
ATOM   2257  CA  SER   319     -33.460 -70.095  47.711  1.00  0.00           C  
ATOM   2258  C   SER   319     -32.625 -69.650  48.903  1.00  0.00           C  
ATOM   2259  O   SER   319     -31.760 -70.384  49.372  1.00  0.00           O  
ATOM   2260  CB  SER   319     -34.159 -71.414  48.061  1.00  0.00           C  
ATOM   2261  OG  SER   319     -35.061 -71.778  47.027  1.00  0.00           O  
ATOM   2262  N   ALA   320     -32.873 -68.452  49.400  1.00  0.00           N  
ATOM   2263  CA  ALA   320     -32.078 -67.938  50.499  1.00  0.00           C  
ATOM   2264  C   ALA   320     -32.936 -67.041  51.368  1.00  0.00           C  
ATOM   2265  O   ALA   320     -33.987 -66.591  50.934  1.00  0.00           O  
ATOM   2266  CB  ALA   320     -30.878 -67.165  49.954  1.00  0.00           C  
ATOM   2267  N   GLY   321     -32.507 -66.790  52.600  1.00  0.00           N  
ATOM   2268  CA  GLY   321     -33.109 -65.701  53.367  1.00  0.00           C  
ATOM   2269  C   GLY   321     -32.056 -64.731  53.880  1.00  0.00           C  
ATOM   2270  O   GLY   321     -30.861 -64.983  53.764  1.00  0.00           O  
ATOM   2271  N   GLY   322     -32.519 -63.612  54.431  1.00  0.00           N  
ATOM   2272  CA  GLY   322     -31.644 -62.519  54.843  1.00  0.00           C  
ATOM   2273  C   GLY   322     -30.757 -62.890  56.029  1.00  0.00           C  
ATOM   2274  O   GLY   322     -29.774 -62.196  56.313  1.00  0.00           O  
ATOM   2275  N   LYS   323     -31.107 -63.981  56.712  1.00  0.00           N  
ATOM   2276  CA  LYS   323     -30.292 -64.502  57.793  1.00  0.00           C  
ATOM   2277  C   LYS   323     -29.204 -65.461  57.323  1.00  0.00           C  
ATOM   2278  O   LYS   323     -28.527 -66.096  58.131  1.00  0.00           O  
ATOM   2279  CB  LYS   323     -31.184 -65.208  58.819  1.00  0.00           C  
ATOM   2280  CG  LYS   323     -32.169 -64.269  59.519  1.00  0.00           C  
ATOM   2281  CD  LYS   323     -32.983 -64.948  60.623  1.00  0.00           C  
ATOM   2282  CE  LYS   323     -33.998 -64.021  61.294  1.00  0.00           C  
ATOM   2283  NZ  LYS   323     -34.721 -64.749  62.360  1.00  0.00           N  
ATOM   2284  N   ALA   324     -29.035 -65.577  56.011  1.00  0.00           N  
ATOM   2285  CA  ALA   324     -27.996 -66.425  55.462  1.00  0.00           C  
ATOM   2286  C   ALA   324     -26.781 -65.592  55.081  1.00  0.00           C  
ATOM   2287  O   ALA   324     -26.852 -64.371  55.022  1.00  0.00           O  
ATOM   2288  CB  ALA   324     -28.517 -67.193  54.263  1.00  0.00           C  
ATOM   2289  N   THR   325     -25.661 -66.262  54.845  1.00  0.00           N  
ATOM   2290  CA  THR   325     -24.455 -65.602  54.372  1.00  0.00           C  
ATOM   2291  C   THR   325     -24.146 -66.178  53.007  1.00  0.00           C  
ATOM   2292  O   THR   325     -23.948 -67.387  52.868  1.00  0.00           O  
ATOM   2293  CB  THR   325     -23.301 -65.846  55.324  1.00  0.00           C  
ATOM   2294  OG1 THR   325     -23.613 -65.335  56.612  1.00  0.00           O  
ATOM   2295  CG2 THR   325     -22.043 -65.142  54.789  1.00  0.00           C  
ATOM   2296  N   ASP   326     -24.147 -65.315  51.996  1.00  0.00           N  
ATOM   2297  CA  ASP   326     -23.984 -65.730  50.613  1.00  0.00           C  
ATOM   2298  C   ASP   326     -23.116 -64.730  49.854  1.00  0.00           C  
ATOM   2299  O   ASP   326     -23.264 -63.529  50.014  1.00  0.00           O  
ATOM   2300  CB  ASP   326     -25.356 -65.857  49.891  1.00  0.00           C  
ATOM   2301  CG  ASP   326     -26.101 -67.037  50.500  1.00  0.00           C  
ATOM   2302  OD1 ASP   326     -25.657 -68.195  50.279  1.00  0.00           O  
ATOM   2303  OD2 ASP   326     -27.124 -66.796  51.195  1.00  0.00           O  
ATOM   2304  N   VAL   327     -22.211 -65.245  49.028  1.00  0.00           N  
ATOM   2305  CA  VAL   327     -21.320 -64.398  48.244  1.00  0.00           C  
ATOM   2306  C   VAL   327     -20.967 -65.053  46.913  1.00  0.00           C  
ATOM   2307  O   VAL   327     -19.913 -65.675  46.776  1.00  0.00           O  
ATOM   2308  CB  VAL   327     -20.022 -64.084  49.011  1.00  0.00           C  
ATOM   2309  CG1 VAL   327     -19.037 -63.354  48.110  1.00  0.00           C  
ATOM   2310  CG2 VAL   327     -20.326 -63.263  50.255  1.00  0.00           C  
ATOM   2311  N   THR   328     -21.855 -64.908  45.935  1.00  0.00           N  
ATOM   2312  CA  THR   328     -21.639 -65.485  44.613  1.00  0.00           C  
ATOM   2313  C   THR   328     -21.851 -64.446  43.517  1.00  0.00           C  
ATOM   2314  O   THR   328     -21.995 -63.255  43.796  1.00  0.00           O  
ATOM   2315  CB  THR   328     -22.574 -66.682  44.360  1.00  0.00           C  
ATOM   2316  OG1 THR   328     -22.233 -67.303  43.115  1.00  0.00           O  
ATOM   2317  CG2 THR   328     -24.024 -66.224  44.313  1.00  0.00           C  
ATOM   2318  N   MET   329     -21.869 -64.904  42.270  1.00  0.00           N  
ATOM   2319  CA  MET   329     -22.063 -64.015  41.130  1.00  0.00           C  
ATOM   2320  C   MET   329     -23.210 -64.495  40.246  1.00  0.00           C  
ATOM   2321  O   MET   329     -23.411 -65.696  40.071  1.00  0.00           O  
ATOM   2322  CB  MET   329     -20.776 -63.908  40.309  1.00  0.00           C  
ATOM   2323  CG  MET   329     -19.617 -63.266  41.053  1.00  0.00           C  
ATOM   2324  SD  MET   329     -18.141 -63.100  40.032  1.00  0.00           S  
ATOM   2325  CE  MET   329     -17.644 -64.814  39.873  1.00  0.00           C  
ATOM   2326  N   THR   330     -23.959 -63.547  39.692  1.00  0.00           N  
ATOM   2327  CA  THR   330     -25.093 -63.872  38.821  1.00  0.00           C  
ATOM   2328  C   THR   330     -24.641 -64.271  37.420  1.00  0.00           C  
ATOM   2329  O   THR   330     -23.456 -64.177  37.080  1.00  0.00           O  
ATOM   2330  CB  THR   330     -26.059 -62.688  38.721  1.00  0.00           C  
ATOM   2331  OG1 THR   330     -25.406 -61.573  38.134  1.00  0.00           O  
ATOM   2332  CG2 THR   330     -26.547 -62.310  40.130  1.00  0.00           C  
ATOM   2333  N   SER   331     -25.601 -64.714  36.611  1.00  0.00           N  
ATOM   2334  CA  SER   331     -25.334 -65.130  35.235  1.00  0.00           C  
ATOM   2335  C   SER   331     -24.738 -63.983  34.429  1.00  0.00           C  
ATOM   2336  O   SER   331     -23.841 -64.188  33.600  1.00  0.00           O  
ATOM   2337  CB  SER   331     -26.614 -65.632  34.569  1.00  0.00           C  
ATOM   2338  OG  SER   331     -27.091 -66.810  35.197  1.00  0.00           O  
ATOM   2339  N   GLY   332     -25.226 -62.773  34.694  1.00  0.00           N  
ATOM   2340  CA  GLY   332     -24.770 -61.583  33.974  1.00  0.00           C  
ATOM   2341  C   GLY   332     -23.372 -61.124  34.379  1.00  0.00           C  
ATOM   2342  O   GLY   332     -22.817 -60.213  33.773  1.00  0.00           O  
ATOM   2343  N   GLY   333     -22.807 -61.758  35.403  1.00  0.00           N  
ATOM   2344  CA  GLY   333     -21.451 -61.458  35.835  1.00  0.00           C  
ATOM   2345  C   GLY   333     -21.365 -60.544  37.048  1.00  0.00           C  
ATOM   2346  O   GLY   333     -20.291 -60.358  37.609  1.00  0.00           O  
ATOM   2347  N   ALA   334     -22.497 -59.976  37.456  1.00  0.00           N  
ATOM   2348  CA  ALA   334     -22.535 -59.047  38.580  1.00  0.00           C  
ATOM   2349  C   ALA   334     -22.465 -59.776  39.914  1.00  0.00           C  
ATOM   2350  O   ALA   334     -22.998 -60.876  40.060  1.00  0.00           O  
ATOM   2351  CB  ALA   334     -23.805 -58.200  38.532  1.00  0.00           C  
ATOM   2352  N   LEU   335     -21.828 -59.148  40.893  1.00  0.00           N  
ATOM   2353  CA  LEU   335     -21.641 -59.766  42.196  1.00  0.00           C  
ATOM   2354  C   LEU   335     -22.885 -59.571  43.018  1.00  0.00           C  
ATOM   2355  O   LEU   335     -23.585 -58.577  42.865  1.00  0.00           O  
ATOM   2356  CB  LEU   335     -20.427 -59.158  42.920  1.00  0.00           C  
ATOM   2357  CG  LEU   335     -19.102 -59.385  42.189  1.00  0.00           C  
ATOM   2358  CD1 LEU   335     -17.888 -58.712  42.826  1.00  0.00           C  
ATOM   2359  CD2 LEU   335     -18.675 -60.847  42.067  1.00  0.00           C  
ATOM   2360  N   ILE   336     -23.172 -60.525  43.889  1.00  0.00           N  
ATOM   2361  CA  ILE   336     -24.257 -60.332  44.836  1.00  0.00           C  
ATOM   2362  C   ILE   336     -23.832 -60.861  46.192  1.00  0.00           C  
ATOM   2363  O   ILE   336     -22.856 -61.610  46.304  1.00  0.00           O  
ATOM   2364  CB  ILE   336     -25.535 -61.018  44.349  1.00  0.00           C  
ATOM   2365  CG1 ILE   336     -25.379 -62.536  44.156  1.00  0.00           C  
ATOM   2366  CG2 ILE   336     -26.038 -60.489  42.995  1.00  0.00           C  
ATOM   2367  CD1 ILE   336     -26.699 -63.252  43.870  1.00  0.00           C  
ATOM   2368  N   ALA   337     -24.560 -60.481  47.230  1.00  0.00           N  
ATOM   2369  CA  ALA   337     -24.184 -60.916  48.566  1.00  0.00           C  
ATOM   2370  C   ALA   337     -25.308 -60.782  49.564  1.00  0.00           C  
ATOM   2371  O   ALA   337     -26.226 -59.977  49.397  1.00  0.00           O  
ATOM   2372  CB  ALA   337     -22.965 -60.141  49.076  1.00  0.00           C  
ATOM   2373  N   ASP   338     -25.222 -61.602  50.602  1.00  0.00           N  
ATOM   2374  CA  ASP   338     -26.083 -61.501  51.753  1.00  0.00           C  
ATOM   2375  C   ASP   338     -25.133 -61.691  52.921  1.00  0.00           C  
ATOM   2376  O   ASP   338     -24.239 -62.525  52.850  1.00  0.00           O  
ATOM   2377  CB  ASP   338     -27.133 -62.615  51.772  1.00  0.00           C  
ATOM   2378  CG  ASP   338     -27.950 -62.512  50.491  1.00  0.00           C  
ATOM   2379  OD1 ASP   338     -27.797 -61.489  49.773  1.00  0.00           O  
ATOM   2380  OD2 ASP   338     -28.739 -63.455  50.216  1.00  0.00           O  
ATOM   2381  N   SER   339     -25.307 -60.912  53.981  1.00  0.00           N  
ATOM   2382  CA  SER   339     -24.409 -60.966  55.123  1.00  0.00           C  
ATOM   2383  C   SER   339     -24.767 -59.932  56.172  1.00  0.00           C  
ATOM   2384  O   SER   339     -25.022 -58.772  55.843  1.00  0.00           O  
ATOM   2385  CB  SER   339     -22.962 -60.759  54.668  1.00  0.00           C  
ATOM   2386  OG  SER   339     -22.095 -60.734  55.793  1.00  0.00           O  
ATOM   2387  N   GLY   340     -24.803 -60.355  57.432  1.00  0.00           N  
ATOM   2388  CA  GLY   340     -25.186 -59.478  58.524  1.00  0.00           C  
ATOM   2389  C   GLY   340     -26.540 -58.814  58.308  1.00  0.00           C  
ATOM   2390  O   GLY   340     -26.734 -57.642  58.655  1.00  0.00           O  
ATOM   2391  N   ALA   341     -27.471 -59.557  57.717  1.00  0.00           N  
ATOM   2392  CA  ALA   341     -28.810 -59.054  57.468  1.00  0.00           C  
ATOM   2393  C   ALA   341     -28.917 -58.061  56.327  1.00  0.00           C  
ATOM   2394  O   ALA   341     -29.937 -57.389  56.195  1.00  0.00           O  
ATOM   2395  CB  ALA   341     -29.349 -58.411  58.742  1.00  0.00           C  
ATOM   2396  N   THR   342     -27.874 -57.963  55.503  1.00  0.00           N  
ATOM   2397  CA  THR   342     -27.889 -57.072  54.347  1.00  0.00           C  
ATOM   2398  C   THR   342     -27.764 -57.862  53.051  1.00  0.00           C  
ATOM   2399  O   THR   342     -26.796 -58.594  52.849  1.00  0.00           O  
ATOM   2400  CB  THR   342     -26.753 -56.038  54.416  1.00  0.00           C  
ATOM   2401  OG1 THR   342     -26.889 -55.242  55.583  1.00  0.00           O  
ATOM   2402  CG2 THR   342     -26.811 -55.134  53.173  1.00  0.00           C  
ATOM   2403  N   VAL   343     -28.744 -57.699  52.168  1.00  0.00           N  
ATOM   2404  CA  VAL   343     -28.700 -58.312  50.853  1.00  0.00           C  
ATOM   2405  C   VAL   343     -28.345 -57.246  49.837  1.00  0.00           C  
ATOM   2406  O   VAL   343     -28.808 -56.106  49.935  1.00  0.00           O  
ATOM   2407  CB  VAL   343     -30.041 -58.936  50.518  1.00  0.00           C  
ATOM   2408  CG1 VAL   343     -30.099 -59.539  49.112  1.00  0.00           C  
ATOM   2409  CG2 VAL   343     -30.435 -60.076  51.459  1.00  0.00           C  
ATOM   2410  N   GLU   344     -27.522 -57.608  48.860  1.00  0.00           N  
ATOM   2411  CA  GLU   344     -27.128 -56.652  47.846  1.00  0.00           C  
ATOM   2412  C   GLU   344     -27.080 -57.298  46.476  1.00  0.00           C  
ATOM   2413  O   GLU   344     -26.344 -58.263  46.259  1.00  0.00           O  
ATOM   2414  CB  GLU   344     -25.765 -56.016  48.171  1.00  0.00           C  
ATOM   2415  CG  GLU   344     -25.306 -54.990  47.133  1.00  0.00           C  
ATOM   2416  CD  GLU   344     -24.027 -54.344  47.643  1.00  0.00           C  
ATOM   2417  OE1 GLU   344     -23.622 -54.661  48.793  1.00  0.00           O  
ATOM   2418  OE2 GLU   344     -23.438 -53.524  46.889  1.00  0.00           O  
ATOM   2419  N   GLY   345     -27.883 -56.752  45.565  1.00  0.00           N  
ATOM   2420  CA  GLY   345     -27.845 -57.103  44.154  1.00  0.00           C  
ATOM   2421  C   GLY   345     -28.303 -58.542  43.869  1.00  0.00           C  
ATOM   2422  O   GLY   345     -27.846 -59.174  42.920  1.00  0.00           O  
ATOM   2423  N   THR   346     -29.215 -59.042  44.695  1.00  0.00           N  
ATOM   2424  CA  THR   346     -29.878 -60.316  44.431  1.00  0.00           C  
ATOM   2425  C   THR   346     -30.598 -60.305  43.092  1.00  0.00           C  
ATOM   2426  O   THR   346     -31.332 -59.369  42.780  1.00  0.00           O  
ATOM   2427  CB  THR   346     -30.898 -60.613  45.519  1.00  0.00           C  
ATOM   2428  OG1 THR   346     -30.262 -60.646  46.788  1.00  0.00           O  
ATOM   2429  CG2 THR   346     -31.555 -61.975  45.243  1.00  0.00           C  
ATOM   2430  N   ASN   347     -30.373 -61.339  42.293  1.00  0.00           N  
ATOM   2431  CA  ASN   347     -31.118 -61.510  41.058  1.00  0.00           C  
ATOM   2432  C   ASN   347     -31.969 -62.750  41.217  1.00  0.00           C  
ATOM   2433  O   ASN   347     -31.444 -63.849  41.363  1.00  0.00           O  
ATOM   2434  CB  ASN   347     -30.179 -61.657  39.862  1.00  0.00           C  
ATOM   2435  CG  ASN   347     -31.029 -61.746  38.604  1.00  0.00           C  
ATOM   2436  OD1 ASN   347     -32.213 -62.076  38.661  1.00  0.00           O  
ATOM   2437  ND2 ASN   347     -30.473 -61.458  37.397  1.00  0.00           N  
ATOM   2438  N   ALA   348     -33.286 -62.572  41.188  1.00  0.00           N  
ATOM   2439  CA  ALA   348     -34.213 -63.687  41.330  1.00  0.00           C  
ATOM   2440  C   ALA   348     -34.961 -63.952  40.027  1.00  0.00           C  
ATOM   2441  O   ALA   348     -35.822 -63.169  39.625  1.00  0.00           O  
ATOM   2442  CB  ALA   348     -35.193 -63.422  42.462  1.00  0.00           C  
ATOM   2443  N   SER   349     -34.627 -65.059  39.373  1.00  0.00           N  
ATOM   2444  CA  SER   349     -35.266 -65.428  38.116  1.00  0.00           C  
ATOM   2445  C   SER   349     -36.058 -66.695  38.422  1.00  0.00           C  
ATOM   2446  O   SER   349     -36.603 -66.849  39.515  1.00  0.00           O  
ATOM   2447  CB  SER   349     -34.213 -65.788  37.065  1.00  0.00           C  
ATOM   2448  OG  SER   349     -33.575 -67.013  37.381  1.00  0.00           O  
ATOM   2449  N   GLY   350     -36.116 -67.600  37.450  1.00  0.00           N  
ATOM   2450  CA  GLY   350     -36.975 -68.768  37.525  1.00  0.00           C  
ATOM   2451  C   GLY   350     -36.542 -69.736  38.609  1.00  0.00           C  
ATOM   2452  O   GLY   350     -35.350 -69.969  38.806  1.00  0.00           O  
ATOM   2453  N   LYS   351     -37.517 -70.301  39.314  1.00  0.00           N  
ATOM   2454  CA  LYS   351     -37.236 -71.252  40.388  1.00  0.00           C  
ATOM   2455  C   LYS   351     -36.311 -70.668  41.453  1.00  0.00           C  
ATOM   2456  O   LYS   351     -35.303 -71.276  41.814  1.00  0.00           O  
ATOM   2457  CB  LYS   351     -36.648 -72.550  39.825  1.00  0.00           C  
ATOM   2458  CG  LYS   351     -37.627 -73.367  38.996  1.00  0.00           C  
ATOM   2459  CD  LYS   351     -36.994 -74.661  38.511  1.00  0.00           C  
ATOM   2460  CE  LYS   351     -35.898 -74.392  37.492  1.00  0.00           C  
ATOM   2461  NZ  LYS   351     -36.431 -73.743  36.262  1.00  0.00           N  
ATOM   2462  N   PHE   352     -36.662 -69.487  41.951  1.00  0.00           N  
ATOM   2463  CA  PHE   352     -35.866 -68.820  42.974  1.00  0.00           C  
ATOM   2464  C   PHE   352     -36.751 -68.023  43.927  1.00  0.00           C  
ATOM   2465  O   PHE   352     -37.854 -67.612  43.567  1.00  0.00           O  
ATOM   2466  CB  PHE   352     -34.827 -67.901  42.329  1.00  0.00           C  
ATOM   2467  CG  PHE   352     -33.853 -67.307  43.306  1.00  0.00           C  
ATOM   2468  CD1 PHE   352     -32.809 -68.064  43.811  1.00  0.00           C  
ATOM   2469  CD2 PHE   352     -33.981 -65.992  43.720  1.00  0.00           C  
ATOM   2470  CE1 PHE   352     -31.911 -67.521  44.710  1.00  0.00           C  
ATOM   2471  CE2 PHE   352     -33.087 -65.442  44.619  1.00  0.00           C  
ATOM   2472  CZ  PHE   352     -32.050 -66.208  45.115  1.00  0.00           C  
ATOM   2473  N   SER   353     -36.260 -67.808  45.143  1.00  0.00           N  
ATOM   2474  CA  SER   353     -37.006 -67.060  46.148  1.00  0.00           C  
ATOM   2475  C   SER   353     -36.119 -66.572  47.295  1.00  0.00           C  
ATOM   2476  O   SER   353     -35.210 -67.271  47.729  1.00  0.00           O  
ATOM   2477  CB  SER   353     -38.193 -67.873  46.674  1.00  0.00           C  
ATOM   2478  OG  SER   353     -37.763 -68.932  47.510  1.00  0.00           O  
ATOM   2479  N   ILE   354     -36.392 -65.360  47.765  1.00  0.00           N  
ATOM   2480  CA  ILE   354     -35.651 -64.755  48.865  1.00  0.00           C  
ATOM   2481  C   ILE   354     -36.639 -64.327  49.927  1.00  0.00           C  
ATOM   2482  O   ILE   354     -37.741 -63.876  49.613  1.00  0.00           O  
ATOM   2483  CB  ILE   354     -34.862 -63.547  48.368  1.00  0.00           C  
ATOM   2484  CG1 ILE   354     -33.989 -62.896  49.455  1.00  0.00           C  
ATOM   2485  CG2 ILE   354     -35.751 -62.411  47.834  1.00  0.00           C  
ATOM   2486  CD1 ILE   354     -32.975 -61.894  48.903  1.00  0.00           C  
ATOM   2487  N   ASP   355     -36.267 -64.507  51.186  1.00  0.00           N  
ATOM   2488  CA  ASP   355     -37.118 -64.074  52.281  1.00  0.00           C  
ATOM   2489  C   ASP   355     -36.372 -63.010  53.078  1.00  0.00           C  
ATOM   2490  O   ASP   355     -35.263 -63.238  53.549  1.00  0.00           O  
ATOM   2491  CB  ASP   355     -37.528 -65.248  53.179  1.00  0.00           C  
ATOM   2492  CG  ASP   355     -38.477 -64.715  54.243  1.00  0.00           C  
ATOM   2493  OD1 ASP   355     -38.647 -63.469  54.315  1.00  0.00           O  
ATOM   2494  OD2 ASP   355     -39.044 -65.548  55.001  1.00  0.00           O  
ATOM   2495  N   GLY   356     -36.968 -61.831  53.185  1.00  0.00           N  
ATOM   2496  CA  GLY   356     -36.361 -60.748  53.944  1.00  0.00           C  
ATOM   2497  C   GLY   356     -36.936 -60.750  55.344  1.00  0.00           C  
ATOM   2498  O   GLY   356     -38.128 -60.496  55.531  1.00  0.00           O  
ATOM   2499  N   ILE   357     -36.092 -61.046  56.327  1.00  0.00           N  
ATOM   2500  CA  ILE   357     -36.522 -61.071  57.725  1.00  0.00           C  
ATOM   2501  C   ILE   357     -36.702 -59.679  58.338  1.00  0.00           C  
ATOM   2502  O   ILE   357     -36.141 -58.695  57.849  1.00  0.00           O  
ATOM   2503  CB  ILE   357     -35.552 -61.900  58.571  1.00  0.00           C  
ATOM   2504  CG1 ILE   357     -35.567 -63.399  58.229  1.00  0.00           C  
ATOM   2505  CG2 ILE   357     -35.840 -61.829  60.079  1.00  0.00           C  
ATOM   2506  CD1 ILE   357     -34.433 -64.185  58.885  1.00  0.00           C  
ATOM   2507  N   SER   358     -37.507 -59.612  59.396  1.00  0.00           N  
ATOM   2508  CA  SER   358     -37.680 -58.380  60.164  1.00  0.00           C  
ATOM   2509  C   SER   358     -36.327 -57.798  60.559  1.00  0.00           C  
ATOM   2510  O   SER   358     -35.426 -58.526  60.978  1.00  0.00           O  
ATOM   2511  CB  SER   358     -38.530 -58.643  61.404  1.00  0.00           C  
ATOM   2512  OG  SER   358     -38.641 -57.460  62.180  1.00  0.00           O  
ATOM   2513  N   GLY   359     -36.177 -56.489  60.397  1.00  0.00           N  
ATOM   2514  CA  GLY   359     -34.963 -55.811  60.807  1.00  0.00           C  
ATOM   2515  C   GLY   359     -33.873 -55.800  59.756  1.00  0.00           C  
ATOM   2516  O   GLY   359     -32.852 -55.125  59.913  1.00  0.00           O  
ATOM   2517  N   GLN   360     -34.079 -56.536  58.669  1.00  0.00           N  
ATOM   2518  CA  GLN   360     -33.053 -56.609  57.629  1.00  0.00           C  
ATOM   2519  C   GLN   360     -33.270 -55.659  56.438  1.00  0.00           C  
ATOM   2520  O   GLN   360     -34.285 -54.976  56.341  1.00  0.00           O  
ATOM   2521  CB  GLN   360     -32.847 -58.058  57.183  1.00  0.00           C  
ATOM   2522  CG  GLN   360     -32.352 -58.976  58.302  1.00  0.00           C  
ATOM   2523  CD  GLN   360     -32.259 -60.389  57.745  1.00  0.00           C  
ATOM   2524  OE1 GLN   360     -32.473 -60.616  56.555  1.00  0.00           O  
ATOM   2525  NE2 GLN   360     -31.931 -61.417  58.573  1.00  0.00           N  
ATOM   2526  N   ALA   361     -32.289 -55.609  55.550  1.00  0.00           N  
ATOM   2527  CA  ALA   361     -32.331 -54.715  54.409  1.00  0.00           C  
ATOM   2528  C   ALA   361     -31.909 -55.431  53.122  1.00  0.00           C  
ATOM   2529  O   ALA   361     -30.889 -56.110  53.085  1.00  0.00           O  
ATOM   2530  CB  ALA   361     -31.417 -53.494  54.651  1.00  0.00           C  
ATOM   2531  N   SER   362     -32.704 -55.280  52.070  1.00  0.00           N  
ATOM   2532  CA  SER   362     -32.331 -55.787  50.760  1.00  0.00           C  
ATOM   2533  C   SER   362     -32.166 -54.615  49.805  1.00  0.00           C  
ATOM   2534  O   SER   362     -33.089 -53.822  49.620  1.00  0.00           O  
ATOM   2535  CB  SER   362     -33.381 -56.760  50.243  1.00  0.00           C  
ATOM   2536  OG  SER   362     -33.034 -57.206  48.940  1.00  0.00           O  
ATOM   2537  N   GLY   363     -30.992 -54.521  49.192  1.00  0.00           N  
ATOM   2538  CA  GLY   363     -30.628 -53.369  48.385  1.00  0.00           C  
ATOM   2539  C   GLY   363     -30.389 -53.761  46.942  1.00  0.00           C  
ATOM   2540  O   GLY   363     -29.634 -54.686  46.666  1.00  0.00           O  
ATOM   2541  N   LEU   364     -31.032 -53.041  46.026  1.00  0.00           N  
ATOM   2542  CA  LEU   364     -30.841 -53.242  44.592  1.00  0.00           C  
ATOM   2543  C   LEU   364     -31.254 -54.633  44.113  1.00  0.00           C  
ATOM   2544  O   LEU   364     -30.678 -55.168  43.156  1.00  0.00           O  
ATOM   2545  CB  LEU   364     -29.397 -52.934  44.181  1.00  0.00           C  
ATOM   2546  CG  LEU   364     -28.942 -51.522  44.560  1.00  0.00           C  
ATOM   2547  CD1 LEU   364     -27.491 -51.196  44.212  1.00  0.00           C  
ATOM   2548  CD2 LEU   364     -29.730 -50.392  43.898  1.00  0.00           C  
ATOM   2549  N   LEU   365     -32.254 -55.216  44.772  1.00  0.00           N  
ATOM   2550  CA  LEU   365     -32.810 -56.481  44.314  1.00  0.00           C  
ATOM   2551  C   LEU   365     -33.491 -56.333  42.953  1.00  0.00           C  
ATOM   2552  O   LEU   365     -34.256 -55.388  42.725  1.00  0.00           O  
ATOM   2553  CB  LEU   365     -33.862 -57.005  45.274  1.00  0.00           C  
ATOM   2554  CG  LEU   365     -34.412 -58.379  44.886  1.00  0.00           C  
ATOM   2555  CD1 LEU   365     -33.398 -59.520  44.948  1.00  0.00           C  
ATOM   2556  CD2 LEU   365     -35.565 -58.881  45.753  1.00  0.00           C  
ATOM   2557  N   LEU   366     -33.194 -57.260  42.048  1.00  0.00           N  
ATOM   2558  CA  LEU   366     -33.988 -57.427  40.843  1.00  0.00           C  
ATOM   2559  C   LEU   366     -34.731 -58.755  40.950  1.00  0.00           C  
ATOM   2560  O   LEU   366     -34.108 -59.819  41.069  1.00  0.00           O  
ATOM   2561  CB  LEU   366     -33.126 -57.444  39.568  1.00  0.00           C  
ATOM   2562  CG  LEU   366     -32.320 -56.161  39.359  1.00  0.00           C  
ATOM   2563  CD1 LEU   366     -31.399 -56.168  38.141  1.00  0.00           C  
ATOM   2564  CD2 LEU   366     -33.157 -54.897  39.165  1.00  0.00           C  
ATOM   2565  N   GLU   367     -36.060 -58.689  40.943  1.00  0.00           N  
ATOM   2566  CA  GLU   367     -36.882 -59.888  40.867  1.00  0.00           C  
ATOM   2567  C   GLU   367     -37.404 -59.993  39.448  1.00  0.00           C  
ATOM   2568  O   GLU   367     -38.138 -59.121  38.985  1.00  0.00           O  
ATOM   2569  CB  GLU   367     -38.074 -59.825  41.829  1.00  0.00           C  
ATOM   2570  CG  GLU   367     -37.674 -59.921  43.303  1.00  0.00           C  
ATOM   2571  CD  GLU   367     -37.321 -61.370  43.602  1.00  0.00           C  
ATOM   2572  OE1 GLU   367     -37.503 -62.223  42.692  1.00  0.00           O  
ATOM   2573  OE2 GLU   367     -36.863 -61.645  44.743  1.00  0.00           O  
ATOM   2574  N   ASN   368     -37.011 -61.050  38.749  1.00  0.00           N  
ATOM   2575  CA  ASN   368     -37.384 -61.218  37.350  1.00  0.00           C  
ATOM   2576  C   ASN   368     -38.124 -62.533  37.159  1.00  0.00           C  
ATOM   2577  O   ASN   368     -37.560 -63.510  36.672  1.00  0.00           O  
ATOM   2578  CB  ASN   368     -36.140 -61.161  36.465  1.00  0.00           C  
ATOM   2579  CG  ASN   368     -36.470 -61.136  34.979  1.00  0.00           C  
ATOM   2580  OD1 ASN   368     -37.492 -60.599  34.561  1.00  0.00           O  
ATOM   2581  ND2 ASN   368     -35.592 -61.715  34.173  1.00  0.00           N  
ATOM   2582  N   GLY   369     -39.388 -62.556  37.563  1.00  0.00           N  
ATOM   2583  CA  GLY   369     -40.170 -63.774  37.513  1.00  0.00           C  
ATOM   2584  C   GLY   369     -40.131 -64.569  38.802  1.00  0.00           C  
ATOM   2585  O   GLY   369     -40.934 -65.480  39.002  1.00  0.00           O  
ATOM   2586  N   GLY   370     -39.199 -64.220  39.683  1.00  0.00           N  
ATOM   2587  CA  GLY   370     -39.063 -64.914  40.952  1.00  0.00           C  
ATOM   2588  C   GLY   370     -40.020 -64.465  42.047  1.00  0.00           C  
ATOM   2589  O   GLY   370     -41.000 -63.753  41.802  1.00  0.00           O  
ATOM   2590  N   SER   371     -39.730 -64.900  43.268  1.00  0.00           N  
ATOM   2591  CA  SER   371     -40.530 -64.544  44.431  1.00  0.00           C  
ATOM   2592  C   SER   371     -39.662 -63.864  45.485  1.00  0.00           C  
ATOM   2593  O   SER   371     -38.548 -64.290  45.757  1.00  0.00           O  
ATOM   2594  CB  SER   371     -41.199 -65.789  45.019  1.00  0.00           C  
ATOM   2595  OG  SER   371     -42.136 -66.323  44.095  1.00  0.00           O  
ATOM   2596  N   PHE   372     -40.183 -62.790  46.059  1.00  0.00           N  
ATOM   2597  CA  PHE   372     -39.531 -62.098  47.156  1.00  0.00           C  
ATOM   2598  C   PHE   372     -40.576 -61.966  48.235  1.00  0.00           C  
ATOM   2599  O   PHE   372     -41.657 -61.426  47.996  1.00  0.00           O  
ATOM   2600  CB  PHE   372     -39.073 -60.714  46.702  1.00  0.00           C  
ATOM   2601  CG  PHE   372     -38.204 -59.992  47.694  1.00  0.00           C  
ATOM   2602  CD1 PHE   372     -38.684 -59.649  48.955  1.00  0.00           C  
ATOM   2603  CD2 PHE   372     -36.920 -59.613  47.348  1.00  0.00           C  
ATOM   2604  CE1 PHE   372     -37.892 -58.963  49.857  1.00  0.00           C  
ATOM   2605  CE2 PHE   372     -36.123 -58.927  48.245  1.00  0.00           C  
ATOM   2606  CZ  PHE   372     -36.611 -58.601  49.501  1.00  0.00           C  
ATOM   2607  N   THR   373     -40.260 -62.482  49.414  1.00  0.00           N  
ATOM   2608  CA  THR   373     -41.150 -62.400  50.561  1.00  0.00           C  
ATOM   2609  C   THR   373     -40.469 -61.561  51.635  1.00  0.00           C  
ATOM   2610  O   THR   373     -39.273 -61.713  51.891  1.00  0.00           O  
ATOM   2611  CB  THR   373     -41.466 -63.792  51.128  1.00  0.00           C  
ATOM   2612  OG1 THR   373     -42.005 -64.617  50.089  1.00  0.00           O  
ATOM   2613  CG2 THR   373     -42.473 -63.698  52.276  1.00  0.00           C  
ATOM   2614  N   VAL   374     -41.224 -60.659  52.245  1.00  0.00           N  
ATOM   2615  CA  VAL   374     -40.685 -59.820  53.302  1.00  0.00           C  
ATOM   2616  C   VAL   374     -41.573 -59.899  54.541  1.00  0.00           C  
ATOM   2617  O   VAL   374     -42.766 -59.621  54.475  1.00  0.00           O  
ATOM   2618  CB  VAL   374     -40.543 -58.386  52.822  1.00  0.00           C  
ATOM   2619  CG1 VAL   374     -40.005 -57.435  53.893  1.00  0.00           C  
ATOM   2620  CG2 VAL   374     -39.591 -58.231  51.635  1.00  0.00           C  
ATOM   2621  N   ASN   375     -40.972 -60.257  55.670  1.00  0.00           N  
ATOM   2622  CA  ASN   375     -41.700 -60.342  56.928  1.00  0.00           C  
ATOM   2623  C   ASN   375     -41.667 -58.979  57.611  1.00  0.00           C  
ATOM   2624  O   ASN   375     -42.708 -58.425  57.966  1.00  0.00           O  
ATOM   2625  CB  ASN   375     -41.083 -61.405  57.837  1.00  0.00           C  
ATOM   2626  CG  ASN   375     -41.479 -62.813  57.439  1.00  0.00           C  
ATOM   2627  OD1 ASN   375     -42.510 -63.023  56.800  1.00  0.00           O  
ATOM   2628  ND2 ASN   375     -40.660 -63.788  57.816  1.00  0.00           N  
ATOM   2629  N   ALA   376     -40.459 -58.445  57.779  1.00  0.00           N  
ATOM   2630  CA  ALA   376     -40.253 -57.144  58.408  1.00  0.00           C  
ATOM   2631  C   ALA   376     -38.862 -56.612  58.077  1.00  0.00           C  
ATOM   2632  O   ALA   376     -37.885 -56.960  58.740  1.00  0.00           O  
ATOM   2633  CB  ALA   376     -40.435 -57.245  59.915  1.00  0.00           C  
ATOM   2634  N   GLY   377     -38.773 -55.768  57.053  1.00  0.00           N  
ATOM   2635  CA  GLY   377     -37.495 -55.206  56.652  1.00  0.00           C  
ATOM   2636  C   GLY   377     -37.588 -53.970  55.778  1.00  0.00           C  
ATOM   2637  O   GLY   377     -38.652 -53.365  55.643  1.00  0.00           O  
ATOM   2638  N   GLY   378     -36.459 -53.598  55.182  1.00  0.00           N  
ATOM   2639  CA  GLY   378     -36.377 -52.432  54.315  1.00  0.00           C  
ATOM   2640  C   GLY   378     -35.899 -52.798  52.929  1.00  0.00           C  
ATOM   2641  O   GLY   378     -34.931 -53.544  52.779  1.00  0.00           O  
ATOM   2642  N   GLN   379     -36.573 -52.254  51.918  1.00  0.00           N  
ATOM   2643  CA  GLN   379     -36.113 -52.337  50.544  1.00  0.00           C  
ATOM   2644  C   GLN   379     -35.352 -51.059  50.259  1.00  0.00           C  
ATOM   2645  O   GLN   379     -35.805 -49.976  50.624  1.00  0.00           O  
ATOM   2646  CB  GLN   379     -37.304 -52.459  49.590  1.00  0.00           C  
ATOM   2647  CG  GLN   379     -38.113 -53.743  49.783  1.00  0.00           C  
ATOM   2648  CD  GLN   379     -39.310 -53.691  48.846  1.00  0.00           C  
ATOM   2649  OE1 GLN   379     -40.325 -53.065  49.148  1.00  0.00           O  
ATOM   2650  NE2 GLN   379     -39.258 -54.349  47.656  1.00  0.00           N  
ATOM   2651  N   ALA   380     -34.203 -51.174  49.606  1.00  0.00           N  
ATOM   2652  CA  ALA   380     -33.358 -50.012  49.381  1.00  0.00           C  
ATOM   2653  C   ALA   380     -32.710 -50.047  48.005  1.00  0.00           C  
ATOM   2654  O   ALA   380     -32.732 -51.076  47.323  1.00  0.00           O  
ATOM   2655  CB  ALA   380     -32.313 -49.913  50.466  1.00  0.00           C  
ATOM   2656  N   GLY   381     -32.131 -48.923  47.596  1.00  0.00           N  
ATOM   2657  CA  GLY   381     -31.613 -48.795  46.242  1.00  0.00           C  
ATOM   2658  C   GLY   381     -32.752 -48.887  45.242  1.00  0.00           C  
ATOM   2659  O   GLY   381     -33.826 -48.316  45.437  1.00  0.00           O  
ATOM   2660  N   ASN   382     -32.529 -49.621  44.165  1.00  0.00           N  
ATOM   2661  CA  ASN   382     -33.571 -49.804  43.169  1.00  0.00           C  
ATOM   2662  C   ASN   382     -34.081 -51.241  43.206  1.00  0.00           C  
ATOM   2663  O   ASN   382     -33.396 -52.166  42.769  1.00  0.00           O  
ATOM   2664  CB  ASN   382     -33.062 -49.466  41.756  1.00  0.00           C  
ATOM   2665  CG  ASN   382     -34.231 -49.601  40.790  1.00  0.00           C  
ATOM   2666  OD1 ASN   382     -35.218 -50.273  41.081  1.00  0.00           O  
ATOM   2667  ND2 ASN   382     -34.181 -48.967  39.587  1.00  0.00           N  
ATOM   2668  N   THR   383     -35.277 -51.417  43.755  1.00  0.00           N  
ATOM   2669  CA  THR   383     -35.947 -52.710  43.790  1.00  0.00           C  
ATOM   2670  C   THR   383     -36.792 -52.892  42.521  1.00  0.00           C  
ATOM   2671  O   THR   383     -37.767 -52.177  42.299  1.00  0.00           O  
ATOM   2672  CB  THR   383     -36.843 -52.827  45.027  1.00  0.00           C  
ATOM   2673  OG1 THR   383     -36.040 -52.708  46.209  1.00  0.00           O  
ATOM   2674  CG2 THR   383     -37.563 -54.163  45.045  1.00  0.00           C  
ATOM   2675  N   THR   384     -36.406 -53.854  41.693  1.00  0.00           N  
ATOM   2676  CA  THR   384     -37.015 -54.045  40.389  1.00  0.00           C  
ATOM   2677  C   THR   384     -37.907 -55.285  40.334  1.00  0.00           C  
ATOM   2678  O   THR   384     -37.496 -56.379  40.731  1.00  0.00           O  
ATOM   2679  CB  THR   384     -35.936 -54.144  39.319  1.00  0.00           C  
ATOM   2680  OG1 THR   384     -35.123 -52.963  39.363  1.00  0.00           O  
ATOM   2681  CG2 THR   384     -36.560 -54.297  37.941  1.00  0.00           C  
ATOM   2682  N   VAL   385     -39.133 -55.100  39.853  1.00  0.00           N  
ATOM   2683  CA  VAL   385     -40.088 -56.195  39.713  1.00  0.00           C  
ATOM   2684  C   VAL   385     -40.494 -56.344  38.253  1.00  0.00           C  
ATOM   2685  O   VAL   385     -41.207 -55.502  37.723  1.00  0.00           O  
ATOM   2686  CB  VAL   385     -41.325 -55.933  40.566  1.00  0.00           C  
ATOM   2687  CG1 VAL   385     -42.388 -57.027  40.452  1.00  0.00           C  
ATOM   2688  CG2 VAL   385     -41.023 -55.823  42.062  1.00  0.00           C  
ATOM   2689  N   GLY   386     -40.026 -57.407  37.604  1.00  0.00           N  
ATOM   2690  CA  GLY   386     -40.312 -57.650  36.193  1.00  0.00           C  
ATOM   2691  C   GLY   386     -40.893 -59.042  35.937  1.00  0.00           C  
ATOM   2692  O   GLY   386     -40.727 -59.956  36.749  1.00  0.00           O  
ATOM   2693  N   HIS   387     -41.558 -59.202  34.800  1.00  0.00           N  
ATOM   2694  CA  HIS   387     -42.149 -60.484  34.442  1.00  0.00           C  
ATOM   2695  C   HIS   387     -43.004 -61.418  35.292  1.00  0.00           C  
ATOM   2696  O   HIS   387     -42.690 -62.599  35.446  1.00  0.00           O  
ATOM   2697  CB  HIS   387     -41.093 -61.406  33.828  1.00  0.00           C  
ATOM   2698  CG  HIS   387     -41.632 -62.732  33.388  1.00  0.00           C  
ATOM   2699  ND1 HIS   387     -42.596 -62.856  32.411  1.00  0.00           N  
ATOM   2700  CD2 HIS   387     -41.341 -63.991  33.792  1.00  0.00           C  
ATOM   2701  CE1 HIS   387     -42.876 -64.135  32.233  1.00  0.00           C  
ATOM   2702  NE2 HIS   387     -42.128 -64.845  33.058  1.00  0.00           N  
ATOM   2703  N   ARG   388     -44.080 -60.878  35.854  1.00  0.00           N  
ATOM   2704  CA  ARG   388     -44.976 -61.658  36.698  1.00  0.00           C  
ATOM   2705  C   ARG   388     -44.376 -61.856  38.087  1.00  0.00           C  
ATOM   2706  O   ARG   388     -44.343 -62.971  38.607  1.00  0.00           O  
ATOM   2707  CB  ARG   388     -45.273 -63.014  36.055  1.00  0.00           C  
ATOM   2708  CG  ARG   388     -46.084 -62.928  34.772  1.00  0.00           C  
ATOM   2709  CD  ARG   388     -46.383 -64.310  34.215  1.00  0.00           C  
ATOM   2710  NE  ARG   388     -47.101 -64.244  32.945  1.00  0.00           N  
ATOM   2711  CZ  ARG   388     -47.384 -65.302  32.191  1.00  0.00           C  
ATOM   2712  NH1 ARG   388     -47.009 -66.513  32.577  1.00  0.00           N  
ATOM   2713  NH2 ARG   388     -48.042 -65.148  31.050  1.00  0.00           N  
ATOM   2714  N   GLY   389     -43.901 -60.765  38.681  1.00  0.00           N  
ATOM   2715  CA  GLY   389     -43.302 -60.812  40.003  1.00  0.00           C  
ATOM   2716  C   GLY   389     -44.325 -61.026  41.102  1.00  0.00           C  
ATOM   2717  O   GLY   389     -45.519 -60.800  40.905  1.00  0.00           O  
ATOM   2718  N   THR   390     -43.855 -61.461  42.267  1.00  0.00           N  
ATOM   2719  CA  THR   390     -44.740 -61.710  43.399  1.00  0.00           C  
ATOM   2720  C   THR   390     -44.124 -61.274  44.726  1.00  0.00           C  
ATOM   2721  O   THR   390     -43.796 -62.107  45.571  1.00  0.00           O  
ATOM   2722  CB  THR   390     -45.130 -63.198  43.493  1.00  0.00           C  
ATOM   2723  OG1 THR   390     -45.861 -63.579  42.322  1.00  0.00           O  
ATOM   2724  CG2 THR   390     -45.988 -63.447  44.724  1.00  0.00           C  
ATOM   2725  N   LEU   391     -43.968 -59.966  44.904  1.00  0.00           N  
ATOM   2726  CA  LEU   391     -43.409 -59.429  46.127  1.00  0.00           C  
ATOM   2727  C   LEU   391     -44.496 -59.533  47.169  1.00  0.00           C  
ATOM   2728  O   LEU   391     -45.491 -58.815  47.110  1.00  0.00           O  
ATOM   2729  CB  LEU   391     -42.989 -57.976  45.929  1.00  0.00           C  
ATOM   2730  CG  LEU   391     -42.696 -57.167  47.191  1.00  0.00           C  
ATOM   2731  CD1 LEU   391     -41.660 -57.862  48.053  1.00  0.00           C  
ATOM   2732  CD2 LEU   391     -42.225 -55.784  46.799  1.00  0.00           C  
ATOM   2733  N   THR   392     -44.313 -60.464  48.099  1.00  0.00           N  
ATOM   2734  CA  THR   392     -45.303 -60.760  49.124  1.00  0.00           C  
ATOM   2735  C   THR   392     -44.838 -60.186  50.461  1.00  0.00           C  
ATOM   2736  O   THR   392     -43.733 -60.471  50.914  1.00  0.00           O  
ATOM   2737  CB  THR   392     -45.515 -62.291  49.259  1.00  0.00           C  
ATOM   2738  OG1 THR   392     -46.014 -62.816  48.027  1.00  0.00           O  
ATOM   2739  CG2 THR   392     -46.508 -62.617  50.362  1.00  0.00           C  
ATOM   2740  N   LEU   393     -45.682 -59.370  51.084  1.00  0.00           N  
ATOM   2741  CA  LEU   393     -45.373 -58.770  52.376  1.00  0.00           C  
ATOM   2742  C   LEU   393     -46.240 -59.385  53.465  1.00  0.00           C  
ATOM   2743  O   LEU   393     -47.456 -59.526  53.295  1.00  0.00           O  
ATOM   2744  CB  LEU   393     -45.621 -57.265  52.327  1.00  0.00           C  
ATOM   2745  CG  LEU   393     -44.928 -56.542  51.181  1.00  0.00           C  
ATOM   2746  CD1 LEU   393     -45.253 -55.057  51.216  1.00  0.00           C  
ATOM   2747  CD2 LEU   393     -43.437 -56.774  51.250  1.00  0.00           C  
ATOM   2748  N   ALA   394     -45.621 -59.753  54.585  1.00  0.00           N  
ATOM   2749  CA  ALA   394     -46.373 -60.343  55.691  1.00  0.00           C  
ATOM   2750  C   ALA   394     -46.235 -59.503  56.959  1.00  0.00           C  
ATOM   2751  O   ALA   394     -46.786 -59.841  58.010  1.00  0.00           O  
ATOM   2752  CB  ALA   394     -45.997 -61.823  55.922  1.00  0.00           C  
ATOM   2753  N   ALA   395     -45.511 -58.394  56.845  1.00  0.00           N  
ATOM   2754  CA  ALA   395     -45.402 -57.449  57.943  1.00  0.00           C  
ATOM   2755  C   ALA   395     -45.313 -56.021  57.444  1.00  0.00           C  
ATOM   2756  O   ALA   395     -45.789 -55.707  56.356  1.00  0.00           O  
ATOM   2757  CB  ALA   395     -44.183 -57.779  58.798  1.00  0.00           C  
ATOM   2758  N   GLY   396     -44.707 -55.151  58.246  1.00  0.00           N  
ATOM   2759  CA  GLY   396     -44.476 -53.778  57.834  1.00  0.00           C  
ATOM   2760  C   GLY   396     -43.103 -53.661  57.199  1.00  0.00           C  
ATOM   2761  O   GLY   396     -42.077 -53.845  57.859  1.00  0.00           O  
ATOM   2762  N   GLY   397     -43.085 -53.355  55.909  1.00  0.00           N  
ATOM   2763  CA  GLY   397     -41.838 -53.219  55.169  1.00  0.00           C  
ATOM   2764  C   GLY   397     -41.687 -51.741  54.835  1.00  0.00           C  
ATOM   2765  O   GLY   397     -42.676 -51.022  54.764  1.00  0.00           O  
ATOM   2766  N   SER   398     -40.454 -51.288  54.652  1.00  0.00           N  
ATOM   2767  CA  SER   398     -40.184 -49.882  54.428  1.00  0.00           C  
ATOM   2768  C   SER   398     -39.505 -49.684  53.084  1.00  0.00           C  
ATOM   2769  O   SER   398     -38.599 -50.431  52.726  1.00  0.00           O  
ATOM   2770  CB  SER   398     -39.263 -49.334  55.543  1.00  0.00           C  
ATOM   2771  OG  SER   398     -39.933 -49.375  56.794  1.00  0.00           O  
ATOM   2772  N   LEU   399     -39.950 -48.688  52.332  1.00  0.00           N  
ATOM   2773  CA  LEU   399     -39.220 -48.260  51.143  1.00  0.00           C  
ATOM   2774  C   LEU   399     -39.132 -46.735  51.067  1.00  0.00           C  
ATOM   2775  O   LEU   399     -40.149 -46.037  51.073  1.00  0.00           O  
ATOM   2776  CB  LEU   399     -39.849 -48.810  49.864  1.00  0.00           C  
ATOM   2777  CG  LEU   399     -39.143 -48.347  48.588  1.00  0.00           C  
ATOM   2778  CD1 LEU   399     -37.694 -48.810  48.446  1.00  0.00           C  
ATOM   2779  CD2 LEU   399     -39.793 -48.810  47.286  1.00  0.00           C  
ATOM   2780  N   SER   400     -37.910 -46.228  51.002  1.00  0.00           N  
ATOM   2781  CA  SER   400     -37.673 -44.796  50.917  1.00  0.00           C  
ATOM   2782  C   SER   400     -36.940 -44.499  49.621  1.00  0.00           C  
ATOM   2783  O   SER   400     -36.665 -43.343  49.295  1.00  0.00           O  
ATOM   2784  CB  SER   400     -36.865 -44.297  52.129  1.00  0.00           C  
ATOM   2785  OG  SER   400     -35.597 -44.936  52.167  1.00  0.00           O  
ATOM   2786  N   GLY   401     -36.592 -45.564  48.903  1.00  0.00           N  
ATOM   2787  CA  GLY   401     -35.857 -45.452  47.656  1.00  0.00           C  
ATOM   2788  C   GLY   401     -36.702 -45.481  46.400  1.00  0.00           C  
ATOM   2789  O   GLY   401     -37.508 -44.580  46.166  1.00  0.00           O  
ATOM   2790  N   ARG   402     -36.521 -46.518  45.586  1.00  0.00           N  
ATOM   2791  CA  ARG   402     -37.269 -46.623  44.337  1.00  0.00           C  
ATOM   2792  C   ARG   402     -37.645 -48.043  43.908  1.00  0.00           C  
ATOM   2793  O   ARG   402     -36.792 -48.844  43.527  1.00  0.00           O  
ATOM   2794  CB  ARG   402     -36.505 -45.929  43.205  1.00  0.00           C  
ATOM   2795  CG  ARG   402     -36.875 -44.468  43.011  1.00  0.00           C  
ATOM   2796  CD  ARG   402     -36.027 -43.824  41.926  1.00  0.00           C  
ATOM   2797  NE  ARG   402     -35.801 -42.404  42.180  1.00  0.00           N  
ATOM   2798  CZ  ARG   402     -34.977 -41.640  41.470  1.00  0.00           C  
ATOM   2799  NH1 ARG   402     -34.295 -42.160  40.458  1.00  0.00           N  
ATOM   2800  NH2 ARG   402     -34.833 -40.357  41.772  1.00  0.00           N  
ATOM   2801  N   THR   403     -38.940 -48.332  43.980  1.00  0.00           N  
ATOM   2802  CA  THR   403     -39.509 -49.607  43.563  1.00  0.00           C  
ATOM   2803  C   THR   403     -39.961 -49.465  42.110  1.00  0.00           C  
ATOM   2804  O   THR   403     -40.769 -48.602  41.791  1.00  0.00           O  
ATOM   2805  CB  THR   403     -40.691 -49.962  44.460  1.00  0.00           C  
ATOM   2806  OG1 THR   403     -40.262 -50.081  45.808  1.00  0.00           O  
ATOM   2807  CG2 THR   403     -41.297 -51.298  43.999  1.00  0.00           C  
ATOM   2808  N   GLN   404     -39.428 -50.291  41.218  1.00  0.00           N  
ATOM   2809  CA  GLN   404     -39.666 -50.075  39.797  1.00  0.00           C  
ATOM   2810  C   GLN   404     -40.084 -51.333  39.041  1.00  0.00           C  
ATOM   2811  O   GLN   404     -39.501 -52.405  39.210  1.00  0.00           O  
ATOM   2812  CB  GLN   404     -38.444 -49.415  39.091  1.00  0.00           C  
ATOM   2813  CG  GLN   404     -38.676 -49.134  37.605  1.00  0.00           C  
ATOM   2814  CD  GLN   404     -37.461 -48.388  37.072  1.00  0.00           C  
ATOM   2815  OE1 GLN   404     -36.495 -48.149  37.797  1.00  0.00           O  
ATOM   2816  NE2 GLN   404     -37.441 -47.981  35.775  1.00  0.00           N  
ATOM   2817  N   LEU   405     -41.109 -51.177  38.209  1.00  0.00           N  
ATOM   2818  CA  LEU   405     -41.573 -52.229  37.317  1.00  0.00           C  
ATOM   2819  C   LEU   405     -41.358 -51.745  35.890  1.00  0.00           C  
ATOM   2820  O   LEU   405     -41.913 -50.730  35.483  1.00  0.00           O  
ATOM   2821  CB  LEU   405     -43.064 -52.544  37.540  1.00  0.00           C  
ATOM   2822  CG  LEU   405     -43.614 -53.601  36.581  1.00  0.00           C  
ATOM   2823  CD1 LEU   405     -42.991 -54.990  36.724  1.00  0.00           C  
ATOM   2824  CD2 LEU   405     -45.113 -53.870  36.706  1.00  0.00           C  
ATOM   2825  N   SER   406     -40.543 -52.460  35.131  1.00  0.00           N  
ATOM   2826  CA  SER   406     -40.123 -51.957  33.836  1.00  0.00           C  
ATOM   2827  C   SER   406     -40.569 -52.810  32.646  1.00  0.00           C  
ATOM   2828  O   SER   406     -40.506 -52.367  31.495  1.00  0.00           O  
ATOM   2829  CB  SER   406     -38.606 -51.808  33.828  1.00  0.00           C  
ATOM   2830  OG  SER   406     -37.991 -53.074  34.015  1.00  0.00           O  
ATOM   2831  N   LYS   407     -41.038 -54.020  32.921  1.00  0.00           N  
ATOM   2832  CA  LYS   407     -41.217 -55.021  31.873  1.00  0.00           C  
ATOM   2833  C   LYS   407     -42.096 -56.164  32.384  1.00  0.00           C  
ATOM   2834  O   LYS   407     -41.855 -56.701  33.458  1.00  0.00           O  
ATOM   2835  CB  LYS   407     -39.838 -55.547  31.469  1.00  0.00           C  
ATOM   2836  CG  LYS   407     -39.882 -56.550  30.315  1.00  0.00           C  
ATOM   2837  CD  LYS   407     -38.501 -57.028  29.866  1.00  0.00           C  
ATOM   2838  CE  LYS   407     -38.541 -57.988  28.674  1.00  0.00           C  
ATOM   2839  NZ  LYS   407     -37.174 -58.448  28.348  1.00  0.00           N  
ATOM   2840  N   GLY   408     -43.125 -56.525  31.624  1.00  0.00           N  
ATOM   2841  CA  GLY   408     -44.064 -57.551  32.044  1.00  0.00           C  
ATOM   2842  C   GLY   408     -44.930 -57.177  33.240  1.00  0.00           C  
ATOM   2843  O   GLY   408     -45.171 -56.006  33.519  1.00  0.00           O  
ATOM   2844  N   ALA   409     -45.413 -58.189  33.945  1.00  0.00           N  
ATOM   2845  CA  ALA   409     -46.348 -57.979  35.035  1.00  0.00           C  
ATOM   2846  C   ALA   409     -45.631 -58.083  36.368  1.00  0.00           C  
ATOM   2847  O   ALA   409     -44.541 -58.644  36.448  1.00  0.00           O  
ATOM   2848  CB  ALA   409     -47.443 -59.048  34.999  1.00  0.00           C  
ATOM   2849  N   SER   410     -46.258 -57.563  37.416  1.00  0.00           N  
ATOM   2850  CA  SER   410     -45.726 -57.704  38.760  1.00  0.00           C  
ATOM   2851  C   SER   410     -46.866 -57.735  39.770  1.00  0.00           C  
ATOM   2852  O   SER   410     -47.924 -57.159  39.533  1.00  0.00           O  
ATOM   2853  CB  SER   410     -44.752 -56.573  39.072  1.00  0.00           C  
ATOM   2854  OG  SER   410     -45.441 -55.332  39.114  1.00  0.00           O  
ATOM   2855  N   MET   411     -46.658 -58.425  40.886  1.00  0.00           N  
ATOM   2856  CA  MET   411     -47.656 -58.471  41.948  1.00  0.00           C  
ATOM   2857  C   MET   411     -47.019 -58.070  43.265  1.00  0.00           C  
ATOM   2858  O   MET   411     -46.025 -58.654  43.681  1.00  0.00           O  
ATOM   2859  CB  MET   411     -48.266 -59.875  42.079  1.00  0.00           C  
ATOM   2860  CG  MET   411     -49.081 -60.302  40.857  1.00  0.00           C  
ATOM   2861  SD  MET   411     -49.713 -62.005  40.930  1.00  0.00           S  
ATOM   2862  CE  MET   411     -48.100 -62.785  40.631  1.00  0.00           C  
ATOM   2863  N   VAL   412     -47.585 -57.055  43.905  1.00  0.00           N  
ATOM   2864  CA  VAL   412     -47.213 -56.696  45.262  1.00  0.00           C  
ATOM   2865  C   VAL   412     -48.435 -56.985  46.093  1.00  0.00           C  
ATOM   2866  O   VAL   412     -49.512 -56.471  45.805  1.00  0.00           O  
ATOM   2867  CB  VAL   412     -46.854 -55.220  45.356  1.00  0.00           C  
ATOM   2868  CG1 VAL   412     -46.487 -54.770  46.772  1.00  0.00           C  
ATOM   2869  CG2 VAL   412     -45.657 -54.827  44.489  1.00  0.00           C  
ATOM   2870  N   LEU   413     -48.317 -57.821  47.119  1.00  0.00           N  
ATOM   2871  CA  LEU   413     -49.512 -58.151  47.896  1.00  0.00           C  
ATOM   2872  C   LEU   413     -49.377 -58.209  49.416  1.00  0.00           C  
ATOM   2873  O   LEU   413     -48.293 -58.426  49.959  1.00  0.00           O  
ATOM   2874  CB  LEU   413     -50.116 -59.466  47.389  1.00  0.00           C  
ATOM   2875  CG  LEU   413     -50.515 -59.504  45.912  1.00  0.00           C  
ATOM   2876  CD1 LEU   413     -50.686 -60.939  45.439  1.00  0.00           C  
ATOM   2877  CD2 LEU   413     -51.786 -58.702  45.678  1.00  0.00           C  
ATOM   2878  N   ASN   414     -50.513 -57.995  50.078  1.00  0.00           N  
ATOM   2879  CA  ASN   414     -50.650 -58.031  51.537  1.00  0.00           C  
ATOM   2880  C   ASN   414     -49.714 -57.120  52.336  1.00  0.00           C  
ATOM   2881  O   ASN   414     -49.099 -56.192  51.806  1.00  0.00           O  
ATOM   2882  CB  ASN   414     -50.501 -59.467  52.055  1.00  0.00           C  
ATOM   2883  CG  ASN   414     -51.281 -60.469  51.226  1.00  0.00           C  
ATOM   2884  OD1 ASN   414     -52.408 -60.203  50.809  1.00  0.00           O  
ATOM   2885  ND2 ASN   414     -50.682 -61.629  50.982  1.00  0.00           N  
ATOM   2886  N   GLY   415     -49.646 -57.391  53.635  1.00  0.00           N  
ATOM   2887  CA  GLY   415     -48.807 -56.644  54.551  1.00  0.00           C  
ATOM   2888  C   GLY   415     -48.968 -55.137  54.496  1.00  0.00           C  
ATOM   2889  O   GLY   415     -50.079 -54.606  54.500  1.00  0.00           O  
ATOM   2890  N   ASP   416     -47.830 -54.456  54.445  1.00  0.00           N  
ATOM   2891  CA  ASP   416     -47.758 -53.013  54.414  1.00  0.00           C  
ATOM   2892  C   ASP   416     -46.412 -52.574  53.874  1.00  0.00           C  
ATOM   2893  O   ASP   416     -45.381 -53.167  54.191  1.00  0.00           O  
ATOM   2894  CB  ASP   416     -47.971 -52.460  55.823  1.00  0.00           C  
ATOM   2895  CG  ASP   416     -48.134 -50.951  55.716  1.00  0.00           C  
ATOM   2896  OD1 ASP   416     -48.224 -50.445  54.565  1.00  0.00           O  
ATOM   2897  OD2 ASP   416     -48.170 -50.282  56.784  1.00  0.00           O  
ATOM   2898  N   VAL   417     -46.429 -51.539  53.045  1.00  0.00           N  
ATOM   2899  CA  VAL   417     -45.210 -50.923  52.556  1.00  0.00           C  
ATOM   2900  C   VAL   417     -45.341 -49.426  52.772  1.00  0.00           C  
ATOM   2901  O   VAL   417     -46.250 -48.802  52.232  1.00  0.00           O  
ATOM   2902  CB  VAL   417     -45.029 -51.226  51.072  1.00  0.00           C  
ATOM   2903  CG1 VAL   417     -43.776 -50.588  50.468  1.00  0.00           C  
ATOM   2904  CG2 VAL   417     -44.905 -52.719  50.765  1.00  0.00           C  
ATOM   2905  N   VAL   418     -44.442 -48.855  53.567  1.00  0.00           N  
ATOM   2906  CA  VAL   418     -44.485 -47.426  53.862  1.00  0.00           C  
ATOM   2907  C   VAL   418     -43.206 -46.842  53.264  1.00  0.00           C  
ATOM   2908  O   VAL   418     -42.699 -47.349  52.260  1.00  0.00           O  
ATOM   2909  CB  VAL   418     -44.372 -47.163  55.377  1.00  0.00           C  
ATOM   2910  CG1 VAL   418     -45.570 -47.747  56.108  1.00  0.00           C  
ATOM   2911  CG2 VAL   418     -43.074 -47.741  55.920  1.00  0.00           C  
ATOM   2912  N   SER   419     -42.732 -45.750  53.870  1.00  0.00           N  
ATOM   2913  CA  SER   419     -41.640 -44.869  53.401  1.00  0.00           C  
ATOM   2914  C   SER   419     -41.985 -43.448  52.908  1.00  0.00           C  
ATOM   2915  O   SER   419     -43.045 -42.892  53.202  1.00  0.00           O  
ATOM   2916  CB  SER   419     -40.405 -45.669  52.948  1.00  0.00           C  
ATOM   2917  OG  SER   419     -39.594 -46.025  54.054  1.00  0.00           O  
ATOM   2918  N   THR   420     -41.045 -42.851  52.183  1.00  0.00           N  
ATOM   2919  CA  THR   420     -41.267 -41.672  51.355  1.00  0.00           C  
ATOM   2920  C   THR   420     -40.830 -42.046  49.944  1.00  0.00           C  
ATOM   2921  O   THR   420     -40.803 -41.205  49.046  1.00  0.00           O  
ATOM   2922  CB  THR   420     -40.481 -40.429  51.813  1.00  0.00           C  
ATOM   2923  OG1 THR   420     -39.083 -40.737  51.865  1.00  0.00           O  
ATOM   2924  CG2 THR   420     -40.949 -39.980  53.189  1.00  0.00           C  
ATOM   2925  N   GLY   421     -40.490 -43.317  49.758  1.00  0.00           N  
ATOM   2926  CA  GLY   421     -40.055 -43.813  48.469  1.00  0.00           C  
ATOM   2927  C   GLY   421     -41.103 -43.630  47.391  1.00  0.00           C  
ATOM   2928  O   GLY   421     -42.247 -43.247  47.660  1.00  0.00           O  
ATOM   2929  N   ASP   422     -40.710 -43.908  46.158  1.00  0.00           N  
ATOM   2930  CA  ASP   422     -41.648 -43.830  45.051  1.00  0.00           C  
ATOM   2931  C   ASP   422     -41.675 -45.132  44.251  1.00  0.00           C  
ATOM   2932  O   ASP   422     -40.678 -45.862  44.193  1.00  0.00           O  
ATOM   2933  CB  ASP   422     -41.312 -42.640  44.146  1.00  0.00           C  
ATOM   2934  CG  ASP   422     -41.543 -41.363  44.943  1.00  0.00           C  
ATOM   2935  OD1 ASP   422     -42.705 -41.135  45.372  1.00  0.00           O  
ATOM   2936  OD2 ASP   422     -40.559 -40.600  45.134  1.00  0.00           O  
ATOM   2937  N   ILE   423     -42.828 -45.421  43.647  1.00  0.00           N  
ATOM   2938  CA  ILE   423     -42.968 -46.546  42.731  1.00  0.00           C  
ATOM   2939  C   ILE   423     -42.963 -46.045  41.284  1.00  0.00           C  
ATOM   2940  O   ILE   423     -43.626 -45.053  40.970  1.00  0.00           O  
ATOM   2941  CB  ILE   423     -44.270 -47.312  42.984  1.00  0.00           C  
ATOM   2942  CG1 ILE   423     -44.357 -47.927  44.392  1.00  0.00           C  
ATOM   2943  CG2 ILE   423     -44.487 -48.489  42.017  1.00  0.00           C  
ATOM   2944  CD1 ILE   423     -45.742 -48.477  44.731  1.00  0.00           C  
ATOM   2945  N   VAL   424     -42.208 -46.713  40.413  1.00  0.00           N  
ATOM   2946  CA  VAL   424     -42.173 -46.368  38.989  1.00  0.00           C  
ATOM   2947  C   VAL   424     -42.780 -47.511  38.183  1.00  0.00           C  
ATOM   2948  O   VAL   424     -42.385 -48.668  38.348  1.00  0.00           O  
ATOM   2949  CB  VAL   424     -40.739 -46.160  38.505  1.00  0.00           C  
ATOM   2950  CG1 VAL   424     -40.638 -45.845  37.011  1.00  0.00           C  
ATOM   2951  CG2 VAL   424     -40.020 -45.006  39.206  1.00  0.00           C  
ATOM   2952  N   ASN   425     -43.735 -47.194  37.312  1.00  0.00           N  
ATOM   2953  CA  ASN   425     -44.340 -48.212  36.462  1.00  0.00           C  
ATOM   2954  C   ASN   425     -44.182 -47.877  34.984  1.00  0.00           C  
ATOM   2955  O   ASN   425     -44.707 -46.877  34.494  1.00  0.00           O  
ATOM   2956  CB  ASN   425     -45.817 -48.421  36.810  1.00  0.00           C  
ATOM   2957  CG  ASN   425     -46.346 -49.559  35.950  1.00  0.00           C  
ATOM   2958  OD1 ASN   425     -45.791 -49.870  34.897  1.00  0.00           O  
ATOM   2959  ND2 ASN   425     -47.452 -50.243  36.350  1.00  0.00           N  
ATOM   2960  N   ALA   426     -43.442 -48.722  34.282  1.00  0.00           N  
ATOM   2961  CA  ALA   426     -43.257 -48.573  32.851  1.00  0.00           C  
ATOM   2962  C   ALA   426     -43.443 -49.927  32.187  1.00  0.00           C  
ATOM   2963  O   ALA   426     -43.773 -50.916  32.852  1.00  0.00           O  
ATOM   2964  CB  ALA   426     -41.880 -47.983  32.536  1.00  0.00           C  
ATOM   2965  N   GLY   427     -43.248 -49.975  30.876  1.00  0.00           N  
ATOM   2966  CA  GLY   427     -43.582 -51.167  30.116  1.00  0.00           C  
ATOM   2967  C   GLY   427     -45.089 -51.373  30.013  1.00  0.00           C  
ATOM   2968  O   GLY   427     -45.872 -50.750  30.743  1.00  0.00           O  
ATOM   2969  N   GLU   428     -45.495 -52.268  29.117  1.00  0.00           N  
ATOM   2970  CA  GLU   428     -46.911 -52.476  28.815  1.00  0.00           C  
ATOM   2971  C   GLU   428     -47.624 -53.432  29.781  1.00  0.00           C  
ATOM   2972  O   GLU   428     -48.826 -53.682  29.652  1.00  0.00           O  
ATOM   2973  CB  GLU   428     -47.065 -52.972  27.377  1.00  0.00           C  
ATOM   2974  CG  GLU   428     -46.576 -51.969  26.330  1.00  0.00           C  
ATOM   2975  CD  GLU   428     -46.603 -52.656  24.972  1.00  0.00           C  
ATOM   2976  OE1 GLU   428     -46.936 -53.870  24.930  1.00  0.00           O  
ATOM   2977  OE2 GLU   428     -46.291 -51.975  23.958  1.00  0.00           O  
END
