# Supplementary material for: Differential homotypic and heterotypic interactions of antigen 43 (Ag43) variants in autotransporter-mediated bacterial autoaggregation
Source: Sci Rep. 2019 Jul 31;9:11100. doi: 10.1038/s41598-019-47608-4 (PMC6668479; doi:10.1038/s41598-019-47608-4)
Supplement: Supplementary file 4 — Figure S2 [file 41598_2019_47608_MOESM4_ESM.zip › Figure_S2/Ag43-C1_UPI000224229A.pdb]

ATOM      1  N   ALA     1     152.718 -20.555  40.750  1.00  0.00           N  
ATOM      2  CA  ALA     1     153.024 -19.798  39.537  1.00  0.00           C  
ATOM      3  C   ALA     1     152.161 -18.536  39.419  1.00  0.00           C  
ATOM      4  O   ALA     1     150.953 -18.567  39.683  1.00  0.00           O  
ATOM      5  CB  ALA     1     152.865 -20.681  38.302  1.00  0.00           C  
ATOM      6  N   ASP     2     152.791 -17.428  39.031  1.00  0.00           N  
ATOM      7  CA  ASP     2     152.113 -16.130  38.941  1.00  0.00           C  
ATOM      8  C   ASP     2     152.343 -15.433  37.596  1.00  0.00           C  
ATOM      9  O   ASP     2     153.177 -14.536  37.501  1.00  0.00           O  
ATOM     10  CB  ASP     2     152.572 -15.205  40.081  1.00  0.00           C  
ATOM     11  CG  ASP     2     151.769 -15.400  41.363  1.00  0.00           C  
ATOM     12  OD1 ASP     2     151.062 -16.431  41.485  1.00  0.00           O  
ATOM     13  OD2 ASP     2     151.847 -14.515  42.252  1.00  0.00           O  
ATOM     14  N   THR     3     151.601 -15.837  36.566  1.00  0.00           N  
ATOM     15  CA  THR     3     151.710 -15.206  35.252  1.00  0.00           C  
ATOM     16  C   THR     3     151.247 -13.753  35.313  1.00  0.00           C  
ATOM     17  O   THR     3     150.213 -13.439  35.904  1.00  0.00           O  
ATOM     18  CB  THR     3     150.887 -15.952  34.172  1.00  0.00           C  
ATOM     19  OG1 THR     3     151.334 -17.295  34.060  1.00  0.00           O  
ATOM     20  CG2 THR     3     151.061 -15.243  32.819  1.00  0.00           C  
ATOM     21  N   VAL     4     152.030 -12.863  34.716  1.00  0.00           N  
ATOM     22  CA  VAL     4     151.653 -11.463  34.635  1.00  0.00           C  
ATOM     23  C   VAL     4     151.523 -11.064  33.174  1.00  0.00           C  
ATOM     24  O   VAL     4     152.391 -11.382  32.356  1.00  0.00           O  
ATOM     25  CB  VAL     4     152.682 -10.548  35.322  1.00  0.00           C  
ATOM     26  CG1 VAL     4     152.296  -9.089  35.138  1.00  0.00           C  
ATOM     27  CG2 VAL     4     152.796 -10.882  36.797  1.00  0.00           C  
ATOM     28  N   VAL     5     150.422 -10.399  32.841  1.00  0.00           N  
ATOM     29  CA  VAL     5     150.228  -9.890  31.491  1.00  0.00           C  
ATOM     30  C   VAL     5     150.209  -8.377  31.570  1.00  0.00           C  
ATOM     31  O   VAL     5     149.289  -7.790  32.142  1.00  0.00           O  
ATOM     32  CB  VAL     5     148.920 -10.385  30.865  1.00  0.00           C  
ATOM     33  CG1 VAL     5     148.890 -10.059  29.380  1.00  0.00           C  
ATOM     34  CG2 VAL     5     148.758 -11.875  31.095  1.00  0.00           C  
ATOM     35  N   GLN     6     151.235  -7.758  30.996  1.00  0.00           N  
ATOM     36  CA  GLN     6     151.443  -6.316  31.099  1.00  0.00           C  
ATOM     37  C   GLN     6     150.575  -5.570  30.097  1.00  0.00           C  
ATOM     38  O   GLN     6     150.099  -6.161  29.120  1.00  0.00           O  
ATOM     39  CB  GLN     6     152.920  -5.982  30.842  1.00  0.00           C  
ATOM     40  CG  GLN     6     153.870  -6.569  31.887  1.00  0.00           C  
ATOM     41  CD  GLN     6     155.285  -6.135  31.534  1.00  0.00           C  
ATOM     42  OE1 GLN     6     155.508  -5.458  30.532  1.00  0.00           O  
ATOM     43  NE2 GLN     6     156.318  -6.498  32.341  1.00  0.00           N  
ATOM     44  N   ALA     7     150.365  -4.269  30.335  1.00  0.00           N  
ATOM     45  CA  ALA     7     149.719  -3.416  29.335  1.00  0.00           C  
ATOM     46  C   ALA     7     150.420  -3.585  28.000  1.00  0.00           C  
ATOM     47  O   ALA     7     151.641  -3.696  27.988  1.00  0.00           O  
ATOM     48  CB  ALA     7     149.979  -2.013  29.871  1.00  0.00           C  
ATOM     49  N   GLY     8     149.666  -3.628  26.906  1.00  0.00           N  
ATOM     50  CA  GLY     8     150.246  -3.790  25.581  1.00  0.00           C  
ATOM     51  C   GLY     8     150.504  -5.236  25.183  1.00  0.00           C  
ATOM     52  O   GLY     8     150.793  -5.537  24.023  1.00  0.00           O  
ATOM     53  N   GLU     9     150.396  -6.136  26.151  1.00  0.00           N  
ATOM     54  CA  GLU     9     150.698  -7.540  25.933  1.00  0.00           C  
ATOM     55  C   GLU     9     149.388  -8.309  25.760  1.00  0.00           C  
ATOM     56  O   GLU     9     148.380  -7.964  26.362  1.00  0.00           O  
ATOM     57  CB  GLU     9     151.496  -8.057  27.134  1.00  0.00           C  
ATOM     58  CG  GLU     9     151.977  -9.495  27.077  1.00  0.00           C  
ATOM     59  CD  GLU     9     152.572  -9.944  28.408  1.00  0.00           C  
ATOM     60  OE1 GLU     9     152.886  -9.060  29.241  1.00  0.00           O  
ATOM     61  OE2 GLU     9     152.714 -11.173  28.631  1.00  0.00           O  
ATOM     62  N   THR    10     149.401  -9.338  24.924  1.00  0.00           N  
ATOM     63  CA  THR    10     148.218 -10.167  24.717  1.00  0.00           C  
ATOM     64  C   THR    10     148.620 -11.628  24.718  1.00  0.00           C  
ATOM     65  O   THR    10     149.396 -12.047  23.864  1.00  0.00           O  
ATOM     66  CB  THR    10     147.532  -9.857  23.374  1.00  0.00           C  
ATOM     67  OG1 THR    10     147.024  -8.515  23.384  1.00  0.00           O  
ATOM     68  CG2 THR    10     146.381 -10.825  23.112  1.00  0.00           C  
ATOM     69  N   VAL    11     148.099 -12.403  25.668  1.00  0.00           N  
ATOM     70  CA  VAL    11     148.377 -13.837  25.700  1.00  0.00           C  
ATOM     71  C   VAL    11     147.148 -14.657  25.305  1.00  0.00           C  
ATOM     72  O   VAL    11     146.012 -14.182  25.413  1.00  0.00           O  
ATOM     73  CB  VAL    11     148.886 -14.299  27.075  1.00  0.00           C  
ATOM     74  CG1 VAL    11     149.908 -13.307  27.603  1.00  0.00           C  
ATOM     75  CG2 VAL    11     147.723 -14.448  28.057  1.00  0.00           C  
ATOM     76  N   SER    12     147.392 -15.885  24.851  1.00  0.00           N  
ATOM     77  CA  SER    12     146.327 -16.775  24.399  1.00  0.00           C  
ATOM     78  C   SER    12     146.360 -18.144  25.052  1.00  0.00           C  
ATOM     79  O   SER    12     147.424 -18.738  25.214  1.00  0.00           O  
ATOM     80  CB  SER    12     146.364 -16.942  22.883  1.00  0.00           C  
ATOM     81  OG  SER    12     146.129 -15.693  22.249  1.00  0.00           O  
ATOM     82  N   GLY    13     145.185 -18.641  25.424  1.00  0.00           N  
ATOM     83  CA  GLY    13     145.054 -19.981  25.975  1.00  0.00           C  
ATOM     84  C   GLY    13     145.752 -20.203  27.301  1.00  0.00           C  
ATOM     85  O   GLY    13     146.180 -19.253  27.964  1.00  0.00           O  
ATOM     86  N   GLY    14     145.882 -21.473  27.677  1.00  0.00           N  
ATOM     87  CA  GLY    14     146.395 -21.837  28.985  1.00  0.00           C  
ATOM     88  C   GLY    14     145.281 -22.256  29.935  1.00  0.00           C  
ATOM     89  O   GLY    14     144.102 -21.980  29.702  1.00  0.00           O  
ATOM     90  N   THR    15     145.653 -22.929  31.014  1.00  0.00           N  
ATOM     91  CA  THR    15     144.689 -23.362  31.999  1.00  0.00           C  
ATOM     92  C   THR    15     145.252 -23.086  33.383  1.00  0.00           C  
ATOM     93  O   THR    15     146.323 -23.573  33.725  1.00  0.00           O  
ATOM     94  CB  THR    15     144.369 -24.865  31.852  1.00  0.00           C  
ATOM     95  OG1 THR    15     143.876 -25.131  30.529  1.00  0.00           O  
ATOM     96  CG2 THR    15     143.307 -25.282  32.861  1.00  0.00           C  
ATOM     97  N   LEU    16     144.537 -22.293  34.176  1.00  0.00           N  
ATOM     98  CA  LEU    16     144.971 -22.005  35.535  1.00  0.00           C  
ATOM     99  C   LEU    16     144.504 -23.084  36.497  1.00  0.00           C  
ATOM    100  O   LEU    16     143.302 -23.326  36.644  1.00  0.00           O  
ATOM    101  CB  LEU    16     144.445 -20.655  35.999  1.00  0.00           C  
ATOM    102  CG  LEU    16     144.844 -19.444  35.171  1.00  0.00           C  
ATOM    103  CD1 LEU    16     144.273 -18.193  35.831  1.00  0.00           C  
ATOM    104  CD2 LEU    16     146.355 -19.362  35.057  1.00  0.00           C  
ATOM    105  N   THR    17     145.461 -23.727  37.157  1.00  0.00           N  
ATOM    106  CA  THR    17     145.147 -24.762  38.129  1.00  0.00           C  
ATOM    107  C   THR    17     145.941 -24.524  39.406  1.00  0.00           C  
ATOM    108  O   THR    17     146.775 -23.616  39.457  1.00  0.00           O  
ATOM    109  CB  THR    17     145.467 -26.153  37.570  1.00  0.00           C  
ATOM    110  OG1 THR    17     146.862 -26.278  37.341  1.00  0.00           O  
ATOM    111  CG2 THR    17     144.713 -26.355  36.245  1.00  0.00           C  
ATOM    112  N   ASN    18     145.643 -25.314  40.439  1.00  0.00           N  
ATOM    113  CA  ASN    18     146.448 -25.356  41.662  1.00  0.00           C  
ATOM    114  C   ASN    18     146.817 -23.991  42.201  1.00  0.00           C  
ATOM    115  O   ASN    18     147.993 -23.713  42.423  1.00  0.00           O  
ATOM    116  CB  ASN    18     147.735 -26.153  41.431  1.00  0.00           C  
ATOM    117  CG  ASN    18     147.482 -27.473  40.738  1.00  0.00           C  
ATOM    118  OD1 ASN    18     146.512 -28.182  41.037  1.00  0.00           O  
ATOM    119  ND2 ASN    18     148.347 -27.806  39.794  1.00  0.00           N  
ATOM    120  N   HIS    19     145.812 -23.138  42.362  1.00  0.00           N  
ATOM    121  CA  HIS    19     145.967 -21.822  42.971  1.00  0.00           C  
ATOM    122  C   HIS    19     146.898 -20.851  42.232  1.00  0.00           C  
ATOM    123  O   HIS    19     147.315 -19.841  42.797  1.00  0.00           O  
ATOM    124  CB  HIS    19     146.341 -21.965  44.448  1.00  0.00           C  
ATOM    125  CG  HIS    19     145.409 -22.852  45.212  1.00  0.00           C  
ATOM    126  ND1 HIS    19     144.182 -22.428  45.676  1.00  0.00           N  
ATOM    127  CD2 HIS    19     145.515 -24.158  45.580  1.00  0.00           C  
ATOM    128  CE1 HIS    19     143.572 -23.427  46.294  1.00  0.00           C  
ATOM    129  NE2 HIS    19     144.362 -24.484  46.248  1.00  0.00           N  
ATOM    130  N   ASP    20     147.200 -21.144  40.971  1.00  0.00           N  
ATOM    131  CA  ASP    20     147.906 -20.190  40.117  1.00  0.00           C  
ATOM    132  C   ASP    20     147.101 -18.899  40.008  1.00  0.00           C  
ATOM    133  O   ASP    20     145.866 -18.924  39.921  1.00  0.00           O  
ATOM    134  CB  ASP    20     148.082 -20.725  38.687  1.00  0.00           C  
ATOM    135  CG  ASP    20     148.977 -21.957  38.598  1.00  0.00           C  
ATOM    136  OD1 ASP    20     149.836 -22.171  39.487  1.00  0.00           O  
ATOM    137  OD2 ASP    20     148.808 -22.710  37.606  1.00  0.00           O  
ATOM    138  N   ASN    21     147.800 -17.773  39.995  1.00  0.00           N  
ATOM    139  CA  ASN    21     147.173 -16.504  39.684  1.00  0.00           C  
ATOM    140  C   ASN    21     147.626 -16.047  38.312  1.00  0.00           C  
ATOM    141  O   ASN    21     148.777 -16.247  37.943  1.00  0.00           O  
ATOM    142  CB  ASN    21     147.557 -15.437  40.708  1.00  0.00           C  
ATOM    143  CG  ASN    21     147.193 -15.824  42.111  1.00  0.00           C  
ATOM    144  OD1 ASN    21     146.045 -15.674  42.535  1.00  0.00           O  
ATOM    145  ND2 ASN    21     148.176 -16.308  42.859  1.00  0.00           N  
ATOM    146  N   GLN    22     146.725 -15.433  37.558  1.00  0.00           N  
ATOM    147  CA  GLN    22     147.126 -14.698  36.369  1.00  0.00           C  
ATOM    148  C   GLN    22     146.657 -13.276  36.556  1.00  0.00           C  
ATOM    149  O   GLN    22     145.461 -13.030  36.702  1.00  0.00           O  
ATOM    150  CB  GLN    22     146.498 -15.294  35.118  1.00  0.00           C  
ATOM    151  CG  GLN    22     146.730 -14.475  33.843  1.00  0.00           C  
ATOM    152  CD  GLN    22     146.054 -15.113  32.634  1.00  0.00           C  
ATOM    153  OE1 GLN    22     144.827 -15.216  32.572  1.00  0.00           O  
ATOM    154  NE2 GLN    22     146.854 -15.573  31.687  1.00  0.00           N  
ATOM    155  N   ILE    23     147.598 -12.340  36.586  1.00  0.00           N  
ATOM    156  CA  ILE    23     147.262 -10.939  36.781  1.00  0.00           C  
ATOM    157  C   ILE    23     147.308 -10.223  35.439  1.00  0.00           C  
ATOM    158  O   ILE    23     148.373 -10.059  34.841  1.00  0.00           O  
ATOM    159  CB  ILE    23     148.223 -10.278  37.771  1.00  0.00           C  
ATOM    160  CG1 ILE    23     148.212 -10.929  39.165  1.00  0.00           C  
ATOM    161  CG2 ILE    23     147.921  -8.791  38.019  1.00  0.00           C  
ATOM    162  CD1 ILE    23     149.320 -10.417  40.085  1.00  0.00           C  
ATOM    163  N   VAL    24     146.144  -9.800  34.961  1.00  0.00           N  
ATOM    164  CA  VAL    24     146.048  -9.274  33.608  1.00  0.00           C  
ATOM    165  C   VAL    24     145.881  -7.772  33.619  1.00  0.00           C  
ATOM    166  O   VAL    24     144.874  -7.252  34.105  1.00  0.00           O  
ATOM    167  CB  VAL    24     144.872  -9.890  32.851  1.00  0.00           C  
ATOM    168  CG1 VAL    24     144.918  -9.482  31.392  1.00  0.00           C  
ATOM    169  CG2 VAL    24     144.882 -11.399  33.004  1.00  0.00           C  
ATOM    170  N   PHE    25     146.887  -7.083  33.093  1.00  0.00           N  
ATOM    171  CA  PHE    25     146.808  -5.651  32.902  1.00  0.00           C  
ATOM    172  C   PHE    25     146.709  -5.377  31.408  1.00  0.00           C  
ATOM    173  O   PHE    25     146.344  -4.280  30.980  1.00  0.00           O  
ATOM    174  CB  PHE    25     148.030  -4.959  33.511  1.00  0.00           C  
ATOM    175  CG  PHE    25     148.017  -5.232  34.975  1.00  0.00           C  
ATOM    176  CD1 PHE    25     148.909  -6.150  35.574  1.00  0.00           C  
ATOM    177  CD2 PHE    25     147.097  -4.564  35.805  1.00  0.00           C  
ATOM    178  CE1 PHE    25     148.891  -6.401  36.977  1.00  0.00           C  
ATOM    179  CE2 PHE    25     147.059  -4.797  37.212  1.00  0.00           C  
ATOM    180  CZ  PHE    25     147.959  -5.723  37.800  1.00  0.00           C  
ATOM    181  N   GLY    26     147.052  -6.380  30.614  1.00  0.00           N  
ATOM    182  CA  GLY    26     146.866  -6.304  29.177  1.00  0.00           C  
ATOM    183  C   GLY    26     145.647  -7.117  28.798  1.00  0.00           C  
ATOM    184  O   GLY    26     144.588  -6.977  29.413  1.00  0.00           O  
ATOM    185  N   THR    27     145.792  -7.968  27.789  1.00  0.00           N  
ATOM    186  CA  THR    27     144.690  -8.803  27.355  1.00  0.00           C  
ATOM    187  C   THR    27     145.040 -10.277  27.474  1.00  0.00           C  
ATOM    188  O   THR    27     146.087 -10.719  27.003  1.00  0.00           O  
ATOM    189  CB  THR    27     144.279  -8.493  25.904  1.00  0.00           C  
ATOM    190  OG1 THR    27     143.740  -7.174  25.840  1.00  0.00           O  
ATOM    191  CG2 THR    27     143.221  -9.466  25.430  1.00  0.00           C  
ATOM    192  N   VAL    28     144.155 -11.023  28.125  1.00  0.00           N  
ATOM    193  CA  VAL    28     144.239 -12.467  28.182  1.00  0.00           C  
ATOM    194  C   VAL    28     143.037 -13.052  27.445  1.00  0.00           C  
ATOM    195  O   VAL    28     141.889 -12.787  27.803  1.00  0.00           O  
ATOM    196  CB  VAL    28     144.265 -12.942  29.630  1.00  0.00           C  
ATOM    197  CG1 VAL    28     144.316 -14.465  29.771  1.00  0.00           C  
ATOM    198  CG2 VAL    28     145.470 -12.426  30.419  1.00  0.00           C  
ATOM    199  N   ASN    29     143.309 -13.853  26.422  1.00  0.00           N  
ATOM    200  CA  ASN    29     142.268 -14.404  25.570  1.00  0.00           C  
ATOM    201  C   ASN    29     142.185 -15.923  25.647  1.00  0.00           C  
ATOM    202  O   ASN    29     143.175 -16.622  25.438  1.00  0.00           O  
ATOM    203  CB  ASN    29     142.488 -13.960  24.113  1.00  0.00           C  
ATOM    204  CG  ASN    29     141.370 -14.412  23.185  1.00  0.00           C  
ATOM    205  OD1 ASN    29     140.227 -13.984  23.328  1.00  0.00           O  
ATOM    206  ND2 ASN    29     141.693 -15.275  22.228  1.00  0.00           N  
ATOM    207  N   GLY    30     141.005 -16.436  25.965  1.00  0.00           N  
ATOM    208  CA  GLY    30     140.756 -17.862  25.850  1.00  0.00           C  
ATOM    209  C   GLY    30     141.328 -18.707  26.965  1.00  0.00           C  
ATOM    210  O   GLY    30     141.442 -19.926  26.833  1.00  0.00           O  
ATOM    211  N   MET    31     141.686 -18.066  28.069  1.00  0.00           N  
ATOM    212  CA  MET    31     142.199 -18.793  29.216  1.00  0.00           C  
ATOM    213  C   MET    31     141.079 -19.625  29.838  1.00  0.00           C  
ATOM    214  O   MET    31     139.954 -19.148  29.978  1.00  0.00           O  
ATOM    215  CB  MET    31     142.775 -17.822  30.270  1.00  0.00           C  
ATOM    216  CG  MET    31     144.008 -17.057  29.786  1.00  0.00           C  
ATOM    217  SD  MET    31     145.404 -18.112  29.293  1.00  0.00           S  
ATOM    218  CE  MET    31     145.755 -18.707  30.973  1.00  0.00           C  
ATOM    219  N   THR    32     141.386 -20.873  30.187  1.00  0.00           N  
ATOM    220  CA  THR    32     140.501 -21.697  31.012  1.00  0.00           C  
ATOM    221  C   THR    32     140.920 -21.558  32.473  1.00  0.00           C  
ATOM    222  O   THR    32     142.081 -21.775  32.816  1.00  0.00           O  
ATOM    223  CB  THR    32     140.551 -23.192  30.603  1.00  0.00           C  
ATOM    224  OG1 THR    32     140.115 -23.333  29.250  1.00  0.00           O  
ATOM    225  CG2 THR    32     139.656 -24.056  31.510  1.00  0.00           C  
ATOM    226  N   ILE    33     139.970 -21.190  33.328  1.00  0.00           N  
ATOM    227  CA  ILE    33     140.253 -20.904  34.731  1.00  0.00           C  
ATOM    228  C   ILE    33     139.612 -21.974  35.609  1.00  0.00           C  
ATOM    229  O   ILE    33     138.387 -22.057  35.718  1.00  0.00           O  
ATOM    230  CB  ILE    33     139.723 -19.504  35.127  1.00  0.00           C  
ATOM    231  CG1 ILE    33     140.252 -18.371  34.231  1.00  0.00           C  
ATOM    232  CG2 ILE    33     140.096 -19.090  36.561  1.00  0.00           C  
ATOM    233  CD1 ILE    33     141.774 -18.243  34.246  1.00  0.00           C  
ATOM    234  N   SER    34     140.440 -22.804  36.228  1.00  0.00           N  
ATOM    235  CA  SER    34     139.935 -23.940  36.986  1.00  0.00           C  
ATOM    236  C   SER    34     140.423 -23.940  38.414  1.00  0.00           C  
ATOM    237  O   SER    34     140.552 -24.989  39.015  1.00  0.00           O  
ATOM    238  CB  SER    34     140.356 -25.237  36.326  1.00  0.00           C  
ATOM    239  OG  SER    34     139.863 -25.292  35.007  1.00  0.00           O  
ATOM    240  N   THR    35     140.692 -22.757  38.947  1.00  0.00           N  
ATOM    241  CA  THR    35     141.183 -22.625  40.301  1.00  0.00           C  
ATOM    242  C   THR    35     140.795 -21.250  40.819  1.00  0.00           C  
ATOM    243  O   THR    35     140.570 -20.333  40.026  1.00  0.00           O  
ATOM    244  CB  THR    35     142.725 -22.785  40.365  1.00  0.00           C  
ATOM    245  OG1 THR    35     143.161 -22.714  41.727  1.00  0.00           O  
ATOM    246  CG2 THR    35     143.418 -21.692  39.566  1.00  0.00           C  
ATOM    247  N   GLY    36     140.705 -21.120  42.145  1.00  0.00           N  
ATOM    248  CA  GLY    36     140.415 -19.853  42.789  1.00  0.00           C  
ATOM    249  C   GLY    36     139.117 -19.883  43.568  1.00  0.00           C  
ATOM    250  O   GLY    36     138.831 -18.961  44.328  1.00  0.00           O  
ATOM    251  N   LEU    37     138.324 -20.933  43.375  1.00  0.00           N  
ATOM    252  CA  LEU    37     137.045 -21.071  44.073  1.00  0.00           C  
ATOM    253  C   LEU    37     136.929 -22.451  44.736  1.00  0.00           C  
ATOM    254  O   LEU    37     135.823 -22.939  45.017  1.00  0.00           O  
ATOM    255  CB  LEU    37     135.869 -20.844  43.106  1.00  0.00           C  
ATOM    256  CG  LEU    37     134.548 -20.369  43.732  1.00  0.00           C  
ATOM    257  CD1 LEU    37     134.688 -18.973  44.295  1.00  0.00           C  
ATOM    258  CD2 LEU    37     133.408 -20.425  42.735  1.00  0.00           C  
ATOM    259  N   GLU    38     138.073 -23.090  44.964  1.00  0.00           N  
ATOM    260  CA  GLU    38     138.093 -24.419  45.590  1.00  0.00           C  
ATOM    261  C   GLU    38     137.272 -24.460  46.875  1.00  0.00           C  
ATOM    262  O   GLU    38     136.579 -25.440  47.132  1.00  0.00           O  
ATOM    263  CB  GLU    38     139.531 -24.878  45.881  1.00  0.00           C  
ATOM    264  CG  GLU    38     140.321 -25.344  44.655  1.00  0.00           C  
ATOM    265  CD  GLU    38     141.049 -24.209  43.948  1.00  0.00           C  
ATOM    266  OE1 GLU    38     141.876 -24.507  43.065  1.00  0.00           O  
ATOM    267  OE2 GLU    38     140.809 -23.025  44.280  1.00  0.00           O  
ATOM    268  N   TYR    39     137.326 -23.384  47.660  1.00  0.00           N  
ATOM    269  CA  TYR    39     136.658 -23.359  48.957  1.00  0.00           C  
ATOM    270  C   TYR    39     135.247 -22.792  48.874  1.00  0.00           C  
ATOM    271  O   TYR    39     134.541 -22.689  49.885  1.00  0.00           O  
ATOM    272  CB  TYR    39     137.490 -22.566  49.963  1.00  0.00           C  
ATOM    273  CG  TYR    39     138.735 -23.342  50.225  1.00  0.00           C  
ATOM    274  CD1 TYR    39     139.921 -23.004  49.557  1.00  0.00           C  
ATOM    275  CD2 TYR    39     138.759 -24.417  51.140  1.00  0.00           C  
ATOM    276  CE1 TYR    39     141.118 -23.712  49.779  1.00  0.00           C  
ATOM    277  CE2 TYR    39     139.968 -25.148  51.379  1.00  0.00           C  
ATOM    278  CZ  TYR    39     141.139 -24.777  50.686  1.00  0.00           C  
ATOM    279  OH  TYR    39     142.324 -25.454  50.880  1.00  0.00           O  
ATOM    280  N   GLY    40     134.839 -22.416  47.670  1.00  0.00           N  
ATOM    281  CA  GLY    40     133.504 -21.894  47.467  1.00  0.00           C  
ATOM    282  C   GLY    40     133.359 -20.423  47.799  1.00  0.00           C  
ATOM    283  O   GLY    40     134.225 -19.814  48.418  1.00  0.00           O  
ATOM    284  N   PRO    41     132.235 -19.838  47.388  1.00  0.00           N  
ATOM    285  CA  PRO    41     132.021 -18.388  47.495  1.00  0.00           C  
ATOM    286  C   PRO    41     131.944 -17.870  48.928  1.00  0.00           C  
ATOM    287  O   PRO    41     132.207 -16.695  49.142  1.00  0.00           O  
ATOM    288  CB  PRO    41     130.675 -18.183  46.792  1.00  0.00           C  
ATOM    289  CG  PRO    41     129.996 -19.522  46.857  1.00  0.00           C  
ATOM    290  CD  PRO    41     131.093 -20.539  46.771  1.00  0.00           C  
ATOM    291  N   ASP    42     131.605 -18.728  49.888  1.00  0.00           N  
ATOM    292  CA  ASP    42     131.356 -18.276  51.255  1.00  0.00           C  
ATOM    293  C   ASP    42     132.607 -18.305  52.119  1.00  0.00           C  
ATOM    294  O   ASP    42     132.570 -17.943  53.301  1.00  0.00           O  
ATOM    295  CB  ASP    42     130.245 -19.101  51.903  1.00  0.00           C  
ATOM    296  CG  ASP    42     128.885 -18.823  51.294  1.00  0.00           C  
ATOM    297  OD1 ASP    42     128.578 -17.625  51.072  1.00  0.00           O  
ATOM    298  OD2 ASP    42     128.137 -19.795  51.024  1.00  0.00           O  
ATOM    299  N   ASN    43     133.710 -18.748  51.529  1.00  0.00           N  
ATOM    300  CA  ASN    43     134.995 -18.664  52.193  1.00  0.00           C  
ATOM    301  C   ASN    43     135.671 -17.374  51.758  1.00  0.00           C  
ATOM    302  O   ASN    43     135.295 -16.765  50.753  1.00  0.00           O  
ATOM    303  CB  ASN    43     135.875 -19.871  51.837  1.00  0.00           C  
ATOM    304  CG  ASN    43     135.193 -21.123  52.370  1.00  0.00           C  
ATOM    305  OD1 ASN    43     134.322 -21.696  51.718  1.00  0.00           O  
ATOM    306  ND2 ASN    43     135.552 -21.615  53.586  1.00  0.00           N  
ATOM    307  N   GLU    44     136.672 -16.968  52.524  1.00  0.00           N  
ATOM    308  CA  GLU    44     137.502 -15.831  52.171  1.00  0.00           C  
ATOM    309  C   GLU    44     138.955 -16.279  52.259  1.00  0.00           C  
ATOM    310  O   GLU    44     139.854 -15.474  52.485  1.00  0.00           O  
ATOM    311  CB  GLU    44     137.246 -14.684  53.141  1.00  0.00           C  
ATOM    312  CG  GLU    44     135.799 -14.186  53.129  1.00  0.00           C  
ATOM    313  CD  GLU    44     135.687 -13.042  54.126  1.00  0.00           C  
ATOM    314  OE1 GLU    44     136.687 -12.786  54.848  1.00  0.00           O  
ATOM    315  OE2 GLU    44     134.600 -12.407  54.178  1.00  0.00           O  
ATOM    316  N   ALA    45     139.169 -17.580  52.087  1.00  0.00           N  
ATOM    317  CA  ALA    45     140.504 -18.155  52.109  1.00  0.00           C  
ATOM    318  C   ALA    45     140.979 -18.607  50.728  1.00  0.00           C  
ATOM    319  O   ALA    45     142.112 -19.076  50.593  1.00  0.00           O  
ATOM    320  CB  ALA    45     140.537 -19.361  53.043  1.00  0.00           C  
ATOM    321  N   ASN    46     140.119 -18.503  49.713  1.00  0.00           N  
ATOM    322  CA  ASN    46     140.493 -18.941  48.366  1.00  0.00           C  
ATOM    323  C   ASN    46     141.744 -18.236  47.862  1.00  0.00           C  
ATOM    324  O   ASN    46     141.997 -17.084  48.215  1.00  0.00           O  
ATOM    325  CB  ASN    46     139.363 -18.696  47.364  1.00  0.00           C  
ATOM    326  CG  ASN    46     138.221 -19.673  47.511  1.00  0.00           C  
ATOM    327  OD1 ASN    46     138.375 -20.878  47.270  1.00  0.00           O  
ATOM    328  ND2 ASN    46     137.051 -19.157  47.883  1.00  0.00           N  
ATOM    329  N   THR    47     142.523 -18.928  47.039  1.00  0.00           N  
ATOM    330  CA  THR    47     143.687 -18.325  46.388  1.00  0.00           C  
ATOM    331  C   THR    47     143.712 -18.762  44.942  1.00  0.00           C  
ATOM    332  O   THR    47     143.262 -19.864  44.624  1.00  0.00           O  
ATOM    333  CB  THR    47     145.025 -18.761  47.046  1.00  0.00           C  
ATOM    334  OG1 THR    47     145.139 -20.198  47.040  1.00  0.00           O  
ATOM    335  CG2 THR    47     145.116 -18.234  48.472  1.00  0.00           C  
ATOM    336  N   GLY    48     144.247 -17.918  44.064  1.00  0.00           N  
ATOM    337  CA  GLY    48     144.349 -18.267  42.653  1.00  0.00           C  
ATOM    338  C   GLY    48     143.220 -17.671  41.824  1.00  0.00           C  
ATOM    339  O   GLY    48     142.267 -17.108  42.364  1.00  0.00           O  
ATOM    340  N   GLY    49     143.325 -17.799  40.507  1.00  0.00           N  
ATOM    341  CA  GLY    49     142.319 -17.273  39.610  1.00  0.00           C  
ATOM    342  C   GLY    49     142.882 -16.285  38.601  1.00  0.00           C  
ATOM    343  O   GLY    49     144.082 -15.972  38.611  1.00  0.00           O  
ATOM    344  N   GLN    50     142.010 -15.816  37.711  1.00  0.00           N  
ATOM    345  CA  GLN    50     142.379 -14.812  36.726  1.00  0.00           C  
ATOM    346  C   GLN    50     141.902 -13.472  37.247  1.00  0.00           C  
ATOM    347  O   GLN    50     140.706 -13.277  37.445  1.00  0.00           O  
ATOM    348  CB  GLN    50     141.719 -15.109  35.379  1.00  0.00           C  
ATOM    349  CG  GLN    50     142.150 -14.185  34.253  1.00  0.00           C  
ATOM    350  CD  GLN    50     141.413 -14.463  32.937  1.00  0.00           C  
ATOM    351  OE1 GLN    50     140.179 -14.432  32.884  1.00  0.00           O  
ATOM    352  NE2 GLN    50     142.173 -14.734  31.871  1.00  0.00           N  
ATOM    353  N   TRP    51     142.841 -12.567  37.493  1.00  0.00           N  
ATOM    354  CA  TRP    51     142.540 -11.245  38.027  1.00  0.00           C  
ATOM    355  C   TRP    51     142.651 -10.257  36.886  1.00  0.00           C  
ATOM    356  O   TRP    51     143.745 -10.012  36.373  1.00  0.00           O  
ATOM    357  CB  TRP    51     143.527 -10.875  39.150  1.00  0.00           C  
ATOM    358  CG  TRP    51     143.585 -11.904  40.244  1.00  0.00           C  
ATOM    359  CD1 TRP    51     144.229 -13.110  40.199  1.00  0.00           C  
ATOM    360  CD2 TRP    51     142.956 -11.835  41.532  1.00  0.00           C  
ATOM    361  NE1 TRP    51     144.043 -13.793  41.379  1.00  0.00           N  
ATOM    362  CE2 TRP    51     143.266 -13.034  42.215  1.00  0.00           C  
ATOM    363  CE3 TRP    51     142.163 -10.879  42.177  1.00  0.00           C  
ATOM    364  CZ2 TRP    51     142.811 -13.302  43.507  1.00  0.00           C  
ATOM    365  CZ3 TRP    51     141.709 -11.145  43.469  1.00  0.00           C  
ATOM    366  CH2 TRP    51     142.040 -12.347  44.118  1.00  0.00           C  
ATOM    367  N   VAL    52     141.519  -9.716  36.455  1.00  0.00           N  
ATOM    368  CA  VAL    52     141.550  -8.715  35.404  1.00  0.00           C  
ATOM    369  C   VAL    52     141.648  -7.394  36.125  1.00  0.00           C  
ATOM    370  O   VAL    52     140.709  -6.978  36.798  1.00  0.00           O  
ATOM    371  CB  VAL    52     140.280  -8.724  34.530  1.00  0.00           C  
ATOM    372  CG1 VAL    52     140.274  -7.640  33.451  1.00  0.00           C  
ATOM    373  CG2 VAL    52     140.067 -10.039  33.777  1.00  0.00           C  
ATOM    374  N   GLN    53     142.795  -6.743  36.006  1.00  0.00           N  
ATOM    375  CA  GLN    53     143.039  -5.526  36.764  1.00  0.00           C  
ATOM    376  C   GLN    53     142.616  -4.286  35.996  1.00  0.00           C  
ATOM    377  O   GLN    53     142.250  -4.363  34.817  1.00  0.00           O  
ATOM    378  CB  GLN    53     144.516  -5.435  37.153  1.00  0.00           C  
ATOM    379  CG  GLN    53     144.995  -6.608  38.010  1.00  0.00           C  
ATOM    380  CD  GLN    53     144.205  -6.593  39.311  1.00  0.00           C  
ATOM    381  OE1 GLN    53     144.187  -5.596  40.030  1.00  0.00           O  
ATOM    382  NE2 GLN    53     143.508  -7.700  39.684  1.00  0.00           N  
ATOM    383  N   ASP    54     142.680  -3.146  36.675  1.00  0.00           N  
ATOM    384  CA  ASP    54     142.357  -1.862  36.069  1.00  0.00           C  
ATOM    385  C   ASP    54     143.026  -1.695  34.694  1.00  0.00           C  
ATOM    386  O   ASP    54     144.252  -1.781  34.557  1.00  0.00           O  
ATOM    387  CB  ASP    54     142.752  -0.726  37.018  1.00  0.00           C  
ATOM    388  CG  ASP    54     142.260   0.583  36.414  1.00  0.00           C  
ATOM    389  OD1 ASP    54     141.769   0.552  35.255  1.00  0.00           O  
ATOM    390  OD2 ASP    54     142.369   1.630  37.106  1.00  0.00           O  
ATOM    391  N   GLY    55     142.213  -1.486  33.672  1.00  0.00           N  
ATOM    392  CA  GLY    55     142.727  -1.307  32.327  1.00  0.00           C  
ATOM    393  C   GLY    55     142.959  -2.611  31.583  1.00  0.00           C  
ATOM    394  O   GLY    55     143.267  -2.601  30.394  1.00  0.00           O  
ATOM    395  N   GLY    56     142.821  -3.738  32.281  1.00  0.00           N  
ATOM    396  CA  GLY    56     143.019  -5.031  31.658  1.00  0.00           C  
ATOM    397  C   GLY    56     141.741  -5.592  31.067  1.00  0.00           C  
ATOM    398  O   GLY    56     140.641  -5.150  31.403  1.00  0.00           O  
ATOM    399  N   THR    57     141.889  -6.578  30.193  1.00  0.00           N  
ATOM    400  CA  THR    57     140.758  -7.165  29.504  1.00  0.00           C  
ATOM    401  C   THR    57     140.878  -8.674  29.469  1.00  0.00           C  
ATOM    402  O   THR    57     141.911  -9.197  29.054  1.00  0.00           O  
ATOM    403  CB  THR    57     140.692  -6.685  28.050  1.00  0.00           C  
ATOM    404  OG1 THR    57     140.648  -5.258  28.024  1.00  0.00           O  
ATOM    405  CG2 THR    57     139.456  -7.236  27.357  1.00  0.00           C  
ATOM    406  N   ALA    58     139.818  -9.360  29.900  1.00  0.00           N  
ATOM    407  CA  ALA    58     139.724 -10.805  29.775  1.00  0.00           C  
ATOM    408  C   ALA    58     138.681 -11.193  28.735  1.00  0.00           C  
ATOM    409  O   ALA    58     137.502 -10.862  28.877  1.00  0.00           O  
ATOM    410  CB  ALA    58     139.384 -11.432  31.122  1.00  0.00           C  
ATOM    411  N   ASN    59     139.115 -11.880  27.681  1.00  0.00           N  
ATOM    412  CA  ASN    59     138.224 -12.278  26.592  1.00  0.00           C  
ATOM    413  C   ASN    59     138.115 -13.777  26.506  1.00  0.00           C  
ATOM    414  O   ASN    59     139.130 -14.476  26.600  1.00  0.00           O  
ATOM    415  CB  ASN    59     138.759 -11.814  25.242  1.00  0.00           C  
ATOM    416  CG  ASN    59     138.794 -10.292  25.248  1.00  0.00           C  
ATOM    417  OD1 ASN    59     137.756  -9.635  25.288  1.00  0.00           O  
ATOM    418  ND2 ASN    59     139.992  -9.650  25.207  1.00  0.00           N  
ATOM    419  N   LYS    60     136.898 -14.263  26.273  1.00  0.00           N  
ATOM    420  CA  LYS    60     136.680 -15.687  26.029  1.00  0.00           C  
ATOM    421  C   LYS    60     137.257 -16.570  27.115  1.00  0.00           C  
ATOM    422  O   LYS    60     137.754 -17.649  26.848  1.00  0.00           O  
ATOM    423  CB  LYS    60     137.241 -16.104  24.666  1.00  0.00           C  
ATOM    424  CG  LYS    60     136.589 -15.377  23.489  1.00  0.00           C  
ATOM    425  CD  LYS    60     137.149 -15.792  22.127  1.00  0.00           C  
ATOM    426  CE  LYS    60     136.547 -15.014  20.955  1.00  0.00           C  
ATOM    427  NZ  LYS    60     137.224 -15.392  19.695  1.00  0.00           N  
ATOM    428  N   THR    61     137.197 -16.090  28.344  1.00  0.00           N  
ATOM    429  CA  THR    61     137.577 -16.900  29.477  1.00  0.00           C  
ATOM    430  C   THR    61     136.506 -17.961  29.710  1.00  0.00           C  
ATOM    431  O   THR    61     135.311 -17.666  29.668  1.00  0.00           O  
ATOM    432  CB  THR    61     137.716 -16.020  30.721  1.00  0.00           C  
ATOM    433  OG1 THR    61     138.763 -15.064  30.501  1.00  0.00           O  
ATOM    434  CG2 THR    61     138.040 -16.862  31.938  1.00  0.00           C  
ATOM    435  N   THR    62     136.933 -19.198  29.924  1.00  0.00           N  
ATOM    436  CA  THR    62     136.026 -20.237  30.382  1.00  0.00           C  
ATOM    437  C   THR    62     136.336 -20.504  31.845  1.00  0.00           C  
ATOM    438  O   THR    62     137.479 -20.785  32.198  1.00  0.00           O  
ATOM    439  CB  THR    62     136.179 -21.544  29.580  1.00  0.00           C  
ATOM    440  OG1 THR    62     135.776 -21.322  28.226  1.00  0.00           O  
ATOM    441  CG2 THR    62     135.304 -22.650  30.178  1.00  0.00           C  
ATOM    442  N   VAL    63     135.325 -20.382  32.698  1.00  0.00           N  
ATOM    443  CA  VAL    63     135.511 -20.600  34.122  1.00  0.00           C  
ATOM    444  C   VAL    63     134.792 -21.877  34.506  1.00  0.00           C  
ATOM    445  O   VAL    63     133.581 -21.983  34.346  1.00  0.00           O  
ATOM    446  CB  VAL    63     135.009 -19.422  34.975  1.00  0.00           C  
ATOM    447  CG1 VAL    63     135.502 -19.550  36.418  1.00  0.00           C  
ATOM    448  CG2 VAL    63     135.492 -18.119  34.402  1.00  0.00           C  
ATOM    449  N   THR    64     135.553 -22.849  34.997  1.00  0.00           N  
ATOM    450  CA  THR    64     135.019 -24.166  35.331  1.00  0.00           C  
ATOM    451  C   THR    64     134.768 -24.284  36.840  1.00  0.00           C  
ATOM    452  O   THR    64     134.905 -23.304  37.578  1.00  0.00           O  
ATOM    453  CB  THR    64     135.969 -25.284  34.848  1.00  0.00           C  
ATOM    454  OG1 THR    64     137.167 -25.282  35.635  1.00  0.00           O  
ATOM    455  CG2 THR    64     136.349 -25.075  33.383  1.00  0.00           C  
ATOM    456  N   SER    65     134.423 -25.492  37.279  1.00  0.00           N  
ATOM    457  CA  SER    65     133.922 -25.771  38.627  1.00  0.00           C  
ATOM    458  C   SER    65     134.637 -25.100  39.811  1.00  0.00           C  
ATOM    459  O   SER    65     133.986 -24.541  40.717  1.00  0.00           O  
ATOM    460  CB  SER    65     133.846 -27.279  38.843  1.00  0.00           C  
ATOM    461  OG  SER    65     135.149 -27.843  38.816  1.00  0.00           O  
ATOM    462  N   GLY    66     135.960 -25.167  39.830  1.00  0.00           N  
ATOM    463  CA  GLY    66     136.714 -24.537  40.910  1.00  0.00           C  
ATOM    464  C   GLY    66     137.311 -23.195  40.497  1.00  0.00           C  
ATOM    465  O   GLY    66     138.155 -22.641  41.197  1.00  0.00           O  
ATOM    466  N   GLY    67     136.879 -22.688  39.345  1.00  0.00           N  
ATOM    467  CA  GLY    67     137.474 -21.504  38.776  1.00  0.00           C  
ATOM    468  C   GLY    67     136.904 -20.249  39.377  1.00  0.00           C  
ATOM    469  O   GLY    67     135.721 -20.195  39.702  1.00  0.00           O  
ATOM    470  N   LEU    68     137.756 -19.242  39.535  1.00  0.00           N  
ATOM    471  CA  LEU    68     137.301 -17.902  39.878  1.00  0.00           C  
ATOM    472  C   LEU    68     137.938 -16.875  38.938  1.00  0.00           C  
ATOM    473  O   LEU    68     139.157 -16.853  38.770  1.00  0.00           O  
ATOM    474  CB  LEU    68     137.638 -17.569  41.336  1.00  0.00           C  
ATOM    475  CG  LEU    68     137.245 -16.148  41.743  1.00  0.00           C  
ATOM    476  CD1 LEU    68     135.741 -15.877  41.774  1.00  0.00           C  
ATOM    477  CD2 LEU    68     137.710 -15.723  43.135  1.00  0.00           C  
ATOM    478  N   GLN    69     137.103 -16.036  38.333  1.00  0.00           N  
ATOM    479  CA  GLN    69     137.574 -15.001  37.420  1.00  0.00           C  
ATOM    480  C   GLN    69     137.214 -13.624  37.965  1.00  0.00           C  
ATOM    481  O   GLN    69     136.141 -13.093  37.681  1.00  0.00           O  
ATOM    482  CB  GLN    69     136.965 -15.194  36.030  1.00  0.00           C  
ATOM    483  CG  GLN    69     137.533 -14.264  34.970  1.00  0.00           C  
ATOM    484  CD  GLN    69     136.487 -13.816  33.968  1.00  0.00           C  
ATOM    485  OE1 GLN    69     135.303 -13.717  34.291  1.00  0.00           O  
ATOM    486  NE2 GLN    69     136.920 -13.542  32.743  1.00  0.00           N  
ATOM    487  N   ARG    70     138.120 -13.052  38.751  1.00  0.00           N  
ATOM    488  CA  ARG    70     137.897 -11.742  39.354  1.00  0.00           C  
ATOM    489  C   ARG    70     138.107 -10.591  38.374  1.00  0.00           C  
ATOM    490  O   ARG    70     139.126 -10.521  37.687  1.00  0.00           O  
ATOM    491  CB  ARG    70     138.799 -11.558  40.577  1.00  0.00           C  
ATOM    492  CG  ARG    70     138.572 -12.583  41.676  1.00  0.00           C  
ATOM    493  CD  ARG    70     137.386 -12.204  42.548  1.00  0.00           C  
ATOM    494  NE  ARG    70     137.630 -10.976  43.298  1.00  0.00           N  
ATOM    495  CZ  ARG    70     138.300 -10.921  44.444  1.00  0.00           C  
ATOM    496  NH1 ARG    70     138.798 -12.029  44.977  1.00  0.00           N  
ATOM    497  NH2 ARG    70     138.474  -9.759  45.059  1.00  0.00           N  
ATOM    498  N   VAL    71     137.130  -9.692  38.320  1.00  0.00           N  
ATOM    499  CA  VAL    71     137.190  -8.537  37.456  1.00  0.00           C  
ATOM    500  C   VAL    71     137.158  -7.329  38.343  1.00  0.00           C  
ATOM    501  O   VAL    71     136.127  -7.003  38.937  1.00  0.00           O  
ATOM    502  CB  VAL    71     136.030  -8.507  36.468  1.00  0.00           C  
ATOM    503  CG1 VAL    71     136.096  -7.252  35.613  1.00  0.00           C  
ATOM    504  CG2 VAL    71     136.066  -9.748  35.605  1.00  0.00           C  
ATOM    505  N   ASN    72     138.308  -6.683  38.503  1.00  0.00           N  
ATOM    506  CA  ASN    72     138.414  -5.526  39.390  1.00  0.00           C  
ATOM    507  C   ASN    72     137.951  -4.212  38.774  1.00  0.00           C  
ATOM    508  O   ASN    72     137.758  -4.121  37.561  1.00  0.00           O  
ATOM    509  CB  ASN    72     139.850  -5.381  39.902  1.00  0.00           C  
ATOM    510  CG  ASN    72     140.371  -6.653  40.542  1.00  0.00           C  
ATOM    511  OD1 ASN    72     140.804  -7.576  39.853  1.00  0.00           O  
ATOM    512  ND2 ASN    72     140.332  -6.707  41.869  1.00  0.00           N  
ATOM    513  N   PRO    73     137.766  -3.188  39.624  1.00  0.00           N  
ATOM    514  CA  PRO    73     137.346  -1.850  39.197  1.00  0.00           C  
ATOM    515  C   PRO    73     138.267  -1.379  38.085  1.00  0.00           C  
ATOM    516  O   PRO    73     139.481  -1.314  38.280  1.00  0.00           O  
ATOM    517  CB  PRO    73     137.556  -1.004  40.452  1.00  0.00           C  
ATOM    518  CG  PRO    73     137.395  -1.966  41.578  1.00  0.00           C  
ATOM    519  CD  PRO    73     137.955  -3.270  41.083  1.00  0.00           C  
ATOM    520  N   GLY    74     137.698  -1.054  36.931  1.00  0.00           N  
ATOM    521  CA  GLY    74     138.502  -0.637  35.801  1.00  0.00           C  
ATOM    522  C   GLY    74     138.816  -1.789  34.862  1.00  0.00           C  
ATOM    523  O   GLY    74     139.322  -1.589  33.750  1.00  0.00           O  
ATOM    524  N   GLY    75     138.523  -3.004  35.311  1.00  0.00           N  
ATOM    525  CA  GLY    75     138.737  -4.176  34.483  1.00  0.00           C  
ATOM    526  C   GLY    75     137.540  -4.503  33.604  1.00  0.00           C  
ATOM    527  O   GLY    75     136.416  -4.101  33.890  1.00  0.00           O  
ATOM    528  N   SER    76     137.784  -5.255  32.541  1.00  0.00           N  
ATOM    529  CA  SER    76     136.745  -5.587  31.588  1.00  0.00           C  
ATOM    530  C   SER    76     136.811  -7.063  31.259  1.00  0.00           C  
ATOM    531  O   SER    76     137.890  -7.593  30.998  1.00  0.00           O  
ATOM    532  CB  SER    76     136.938  -4.782  30.295  1.00  0.00           C  
ATOM    533  OG  SER    76     135.925  -5.115  29.357  1.00  0.00           O  
ATOM    534  N   VAL    77     135.660  -7.725  31.264  1.00  0.00           N  
ATOM    535  CA  VAL    77     135.573  -9.128  30.854  1.00  0.00           C  
ATOM    536  C   VAL    77     134.545  -9.242  29.757  1.00  0.00           C  
ATOM    537  O   VAL    77     133.496  -8.619  29.821  1.00  0.00           O  
ATOM    538  CB  VAL    77     135.191 -10.017  32.016  1.00  0.00           C  
ATOM    539  CG1 VAL    77     135.031 -11.489  31.631  1.00  0.00           C  
ATOM    540  CG2 VAL    77     136.215 -10.009  33.153  1.00  0.00           C  
ATOM    541  N   SER    78     134.854 -10.041  28.750  1.00  0.00           N  
ATOM    542  CA  SER    78     134.027 -10.133  27.569  1.00  0.00           C  
ATOM    543  C   SER    78     133.911 -11.595  27.110  1.00  0.00           C  
ATOM    544  O   SER    78     134.913 -12.295  27.038  1.00  0.00           O  
ATOM    545  CB  SER    78     134.656  -9.274  26.464  1.00  0.00           C  
ATOM    546  OG  SER    78     133.979  -9.456  25.231  1.00  0.00           O  
ATOM    547  N   ASP    79     132.692 -12.034  26.798  1.00  0.00           N  
ATOM    548  CA  ASP    79     132.418 -13.390  26.303  1.00  0.00           C  
ATOM    549  C   ASP    79     132.889 -14.442  27.290  1.00  0.00           C  
ATOM    550  O   ASP    79     133.570 -15.403  26.922  1.00  0.00           O  
ATOM    551  CB  ASP    79     133.063 -13.654  24.935  1.00  0.00           C  
ATOM    552  CG  ASP    79     132.539 -12.735  23.841  1.00  0.00           C  
ATOM    553  OD1 ASP    79     131.447 -12.139  24.016  1.00  0.00           O  
ATOM    554  OD2 ASP    79     133.224 -12.624  22.791  1.00  0.00           O  
ATOM    555  N   THR    80     132.549 -14.244  28.553  1.00  0.00           N  
ATOM    556  CA  THR    80     132.933 -15.194  29.582  1.00  0.00           C  
ATOM    557  C   THR    80     131.895 -16.292  29.686  1.00  0.00           C  
ATOM    558  O   THR    80     130.695 -16.017  29.783  1.00  0.00           O  
ATOM    559  CB  THR    80     133.071 -14.510  30.936  1.00  0.00           C  
ATOM    560  OG1 THR    80     133.739 -13.252  30.760  1.00  0.00           O  
ATOM    561  CG2 THR    80     133.855 -15.393  31.912  1.00  0.00           C  
ATOM    562  N   VAL    81     132.365 -17.535  29.632  1.00  0.00           N  
ATOM    563  CA  VAL    81     131.539 -18.696  29.918  1.00  0.00           C  
ATOM    564  C   VAL    81     131.863 -19.219  31.324  1.00  0.00           C  
ATOM    565  O   VAL    81     133.009 -19.541  31.638  1.00  0.00           O  
ATOM    566  CB  VAL    81     131.768 -19.809  28.884  1.00  0.00           C  
ATOM    567  CG1 VAL    81     131.014 -21.067  29.291  1.00  0.00           C  
ATOM    568  CG2 VAL    81     131.318 -19.337  27.518  1.00  0.00           C  
ATOM    569  N   ILE    82     130.845 -19.287  32.166  1.00  0.00           N  
ATOM    570  CA  ILE    82     131.012 -19.711  33.540  1.00  0.00           C  
ATOM    571  C   ILE    82     130.082 -20.879  33.805  1.00  0.00           C  
ATOM    572  O   ILE    82     128.864 -20.721  33.787  1.00  0.00           O  
ATOM    573  CB  ILE    82     130.665 -18.576  34.516  1.00  0.00           C  
ATOM    574  CG1 ILE    82     131.392 -17.287  34.110  1.00  0.00           C  
ATOM    575  CG2 ILE    82     130.963 -19.015  35.956  1.00  0.00           C  
ATOM    576  CD1 ILE    82     131.021 -16.066  34.923  1.00  0.00           C  
ATOM    577  N   SER    83     130.656 -22.051  34.042  1.00  0.00           N  
ATOM    578  CA  SER    83     129.856 -23.255  34.239  1.00  0.00           C  
ATOM    579  C   SER    83     130.219 -24.033  35.497  1.00  0.00           C  
ATOM    580  O   SER    83     131.218 -23.745  36.170  1.00  0.00           O  
ATOM    581  CB  SER    83     129.949 -24.167  33.022  1.00  0.00           C  
ATOM    582  OG  SER    83     131.275 -24.652  32.875  1.00  0.00           O  
ATOM    583  N   ALA    84     129.355 -24.985  35.822  1.00  0.00           N  
ATOM    584  CA  ALA    84     129.612 -26.010  36.829  1.00  0.00           C  
ATOM    585  C   ALA    84     129.980 -25.466  38.202  1.00  0.00           C  
ATOM    586  O   ALA    84     130.753 -26.086  38.939  1.00  0.00           O  
ATOM    587  CB  ALA    84     130.656 -27.000  36.321  1.00  0.00           C  
ATOM    588  N   GLY    85     129.407 -24.316  38.547  1.00  0.00           N  
ATOM    589  CA  GLY    85     129.603 -23.745  39.865  1.00  0.00           C  
ATOM    590  C   GLY    85     130.804 -22.828  39.950  1.00  0.00           C  
ATOM    591  O   GLY    85     131.083 -22.281  41.016  1.00  0.00           O  
ATOM    592  N   GLY    86     131.512 -22.647  38.830  1.00  0.00           N  
ATOM    593  CA  GLY    86     132.534 -21.620  38.747  1.00  0.00           C  
ATOM    594  C   GLY    86     131.926 -20.249  39.007  1.00  0.00           C  
ATOM    595  O   GLY    86     130.697 -20.101  39.059  1.00  0.00           O  
ATOM    596  N   GLY    87     132.768 -19.235  39.174  1.00  0.00           N  
ATOM    597  CA  GLY    87     132.262 -17.926  39.514  1.00  0.00           C  
ATOM    598  C   GLY    87     133.089 -16.783  38.968  1.00  0.00           C  
ATOM    599  O   GLY    87     134.298 -16.915  38.770  1.00  0.00           O  
ATOM    600  N   GLN    88     132.433 -15.653  38.721  1.00  0.00           N  
ATOM    601  CA  GLN    88     133.140 -14.412  38.437  1.00  0.00           C  
ATOM    602  C   GLN    88     132.738 -13.365  39.466  1.00  0.00           C  
ATOM    603  O   GLN    88     131.538 -13.137  39.688  1.00  0.00           O  
ATOM    604  CB  GLN    88     132.838 -13.920  37.021  1.00  0.00           C  
ATOM    605  CG  GLN    88     133.276 -12.493  36.727  1.00  0.00           C  
ATOM    606  CD  GLN    88     132.500 -11.887  35.564  1.00  0.00           C  
ATOM    607  OE1 GLN    88     131.411 -11.339  35.751  1.00  0.00           O  
ATOM    608  NE2 GLN    88     133.048 -11.999  34.356  1.00  0.00           N  
ATOM    609  N   SER    89     133.740 -12.758  40.108  1.00  0.00           N  
ATOM    610  CA  SER    89     133.524 -11.682  41.077  1.00  0.00           C  
ATOM    611  C   SER    89     133.703 -10.351  40.371  1.00  0.00           C  
ATOM    612  O   SER    89     134.806 -10.020  39.913  1.00  0.00           O  
ATOM    613  CB  SER    89     134.518 -11.772  42.245  1.00  0.00           C  
ATOM    614  OG  SER    89     134.285 -12.925  43.036  1.00  0.00           O  
ATOM    615  N   LEU    90     132.629  -9.575  40.299  1.00  0.00           N  
ATOM    616  CA  LEU    90     132.605  -8.446  39.380  1.00  0.00           C  
ATOM    617  C   LEU    90     132.598  -7.104  40.090  1.00  0.00           C  
ATOM    618  O   LEU    90     131.596  -6.703  40.713  1.00  0.00           O  
ATOM    619  CB  LEU    90     131.410  -8.578  38.429  1.00  0.00           C  
ATOM    620  CG  LEU    90     131.246  -7.532  37.329  1.00  0.00           C  
ATOM    621  CD1 LEU    90     132.432  -7.529  36.370  1.00  0.00           C  
ATOM    622  CD2 LEU    90     129.931  -7.781  36.581  1.00  0.00           C  
ATOM    623  N   GLN    91     133.735  -6.414  40.014  1.00  0.00           N  
ATOM    624  CA  GLN    91     133.819  -5.037  40.489  1.00  0.00           C  
ATOM    625  C   GLN    91     134.000  -4.096  39.310  1.00  0.00           C  
ATOM    626  O   GLN    91     133.859  -2.886  39.444  1.00  0.00           O  
ATOM    627  CB  GLN    91     134.932  -4.870  41.518  1.00  0.00           C  
ATOM    628  CG  GLN    91     134.708  -5.678  42.797  1.00  0.00           C  
ATOM    629  CD  GLN    91     135.941  -5.523  43.675  1.00  0.00           C  
ATOM    630  OE1 GLN    91     136.941  -6.216  43.492  1.00  0.00           O  
ATOM    631  NE2 GLN    91     135.938  -4.604  44.677  1.00  0.00           N  
ATOM    632  N   GLY    92     134.321  -4.665  38.152  1.00  0.00           N  
ATOM    633  CA  GLY    92     134.529  -3.882  36.948  1.00  0.00           C  
ATOM    634  C   GLY    92     133.342  -3.922  36.006  1.00  0.00           C  
ATOM    635  O   GLY    92     132.223  -3.578  36.388  1.00  0.00           O  
ATOM    636  N   ARG    93     133.586  -4.345  34.770  1.00  0.00           N  
ATOM    637  CA  ARG    93     132.531  -4.425  33.767  1.00  0.00           C  
ATOM    638  C   ARG    93     132.625  -5.705  32.941  1.00  0.00           C  
ATOM    639  O   ARG    93     133.651  -5.982  32.321  1.00  0.00           O  
ATOM    640  CB  ARG    93     132.575  -3.204  32.846  1.00  0.00           C  
ATOM    641  CG  ARG    93     132.200  -1.897  33.526  1.00  0.00           C  
ATOM    642  CD  ARG    93     133.117  -0.766  33.090  1.00  0.00           C  
ATOM    643  NE  ARG    93     132.487   0.541  33.248  1.00  0.00           N  
ATOM    644  CZ  ARG    93     132.523   1.504  32.333  1.00  0.00           C  
ATOM    645  NH1 ARG    93     133.161   1.308  31.187  1.00  0.00           N  
ATOM    646  NH2 ARG    93     131.922   2.663  32.562  1.00  0.00           N  
ATOM    647  N   ALA    94     131.545  -6.479  32.941  1.00  0.00           N  
ATOM    648  CA  ALA    94     131.487  -7.726  32.189  1.00  0.00           C  
ATOM    649  C   ALA    94     130.447  -7.619  31.093  1.00  0.00           C  
ATOM    650  O   ALA    94     129.322  -7.162  31.330  1.00  0.00           O  
ATOM    651  CB  ALA    94     131.190  -8.914  33.110  1.00  0.00           C  
ATOM    652  N   VAL    95     130.820  -8.029  29.887  1.00  0.00           N  
ATOM    653  CA  VAL    95     129.894  -7.984  28.766  1.00  0.00           C  
ATOM    654  C   VAL    95     129.669  -9.363  28.156  1.00  0.00           C  
ATOM    655  O   VAL    95     130.616 -10.096  27.880  1.00  0.00           O  
ATOM    656  CB  VAL    95     130.362  -7.000  27.680  1.00  0.00           C  
ATOM    657  CG1 VAL    95     129.324  -6.895  26.604  1.00  0.00           C  
ATOM    658  CG2 VAL    95     130.597  -5.623  28.276  1.00  0.00           C  
ATOM    659  N   ASN    96     128.404  -9.703  27.954  1.00  0.00           N  
ATOM    660  CA  ASN    96     128.006 -10.965  27.329  1.00  0.00           C  
ATOM    661  C   ASN    96     128.557 -12.196  28.038  1.00  0.00           C  
ATOM    662  O   ASN    96     129.198 -13.055  27.445  1.00  0.00           O  
ATOM    663  CB  ASN    96     128.305 -10.975  25.826  1.00  0.00           C  
ATOM    664  CG  ASN    96     127.327 -10.102  25.038  1.00  0.00           C  
ATOM    665  OD1 ASN    96     127.498  -9.866  23.838  1.00  0.00           O  
ATOM    666  ND2 ASN    96     126.298  -9.614  25.724  1.00  0.00           N  
ATOM    667  N   THR    97     128.302 -12.251  29.332  1.00  0.00           N  
ATOM    668  CA  THR    97     128.615 -13.409  30.135  1.00  0.00           C  
ATOM    669  C   THR    97     127.527 -14.479  29.941  1.00  0.00           C  
ATOM    670  O   THR    97     126.358 -14.159  29.715  1.00  0.00           O  
ATOM    671  CB  THR    97     128.668 -12.992  31.586  1.00  0.00           C  
ATOM    672  OG1 THR    97     129.546 -11.864  31.712  1.00  0.00           O  
ATOM    673  CG2 THR    97     129.146 -14.136  32.463  1.00  0.00           C  
ATOM    674  N   THR    98     127.916 -15.747  29.992  1.00  0.00           N  
ATOM    675  CA  THR    98     126.936 -16.817  29.999  1.00  0.00           C  
ATOM    676  C   THR    98     127.130 -17.685  31.240  1.00  0.00           C  
ATOM    677  O   THR    98     128.237 -18.119  31.533  1.00  0.00           O  
ATOM    678  CB  THR    98     127.031 -17.675  28.740  1.00  0.00           C  
ATOM    679  OG1 THR    98     127.021 -16.821  27.584  1.00  0.00           O  
ATOM    680  CG2 THR    98     125.861 -18.606  28.672  1.00  0.00           C  
ATOM    681  N   LEU    99     126.053 -17.910  31.981  1.00  0.00           N  
ATOM    682  CA  LEU    99     126.102 -18.781  33.141  1.00  0.00           C  
ATOM    683  C   LEU    99     125.313 -20.043  32.830  1.00  0.00           C  
ATOM    684  O   LEU    99     124.120 -19.978  32.518  1.00  0.00           O  
ATOM    685  CB  LEU    99     125.498 -18.083  34.359  1.00  0.00           C  
ATOM    686  CG  LEU    99     126.001 -16.681  34.719  1.00  0.00           C  
ATOM    687  CD1 LEU    99     125.265 -16.164  35.950  1.00  0.00           C  
ATOM    688  CD2 LEU    99     127.492 -16.664  34.951  1.00  0.00           C  
ATOM    689  N   ASN   100     125.986 -21.188  32.868  1.00  0.00           N  
ATOM    690  CA  ASN   100     125.309 -22.473  32.714  1.00  0.00           C  
ATOM    691  C   ASN   100     125.622 -23.330  33.940  1.00  0.00           C  
ATOM    692  O   ASN   100     126.634 -23.112  34.614  1.00  0.00           O  
ATOM    693  CB  ASN   100     125.748 -23.203  31.434  1.00  0.00           C  
ATOM    694  CG  ASN   100     125.419 -22.309  30.246  1.00  0.00           C  
ATOM    695  OD1 ASN   100     124.253 -22.057  29.948  1.00  0.00           O  
ATOM    696  ND2 ASN   100     126.428 -21.782  29.505  1.00  0.00           N  
ATOM    697  N   GLY   101     124.744 -24.284  34.234  1.00  0.00           N  
ATOM    698  CA  GLY   101     124.977 -25.275  35.284  1.00  0.00           C  
ATOM    699  C   GLY   101     125.565 -24.768  36.588  1.00  0.00           C  
ATOM    700  O   GLY   101     126.633 -25.232  37.019  1.00  0.00           O  
ATOM    701  N   GLY   102     124.862 -23.817  37.195  1.00  0.00           N  
ATOM    702  CA  GLY   102     125.212 -23.269  38.507  1.00  0.00           C  
ATOM    703  C   GLY   102     126.410 -22.327  38.479  1.00  0.00           C  
ATOM    704  O   GLY   102     126.946 -21.977  39.521  1.00  0.00           O  
ATOM    705  N   GLU   103     126.829 -21.926  37.282  1.00  0.00           N  
ATOM    706  CA  GLU   103     127.815 -20.872  37.134  1.00  0.00           C  
ATOM    707  C   GLU   103     127.285 -19.610  37.787  1.00  0.00           C  
ATOM    708  O   GLU   103     126.093 -19.322  37.718  1.00  0.00           O  
ATOM    709  CB  GLU   103     128.135 -20.623  35.657  1.00  0.00           C  
ATOM    710  CG  GLU   103     129.370 -19.746  35.439  1.00  0.00           C  
ATOM    711  CD  GLU   103     128.964 -18.298  35.673  1.00  0.00           C  
ATOM    712  OE1 GLU   103     127.862 -17.909  35.202  1.00  0.00           O  
ATOM    713  OE2 GLU   103     129.751 -17.560  36.326  1.00  0.00           O  
ATOM    714  N   GLN   104     128.169 -18.866  38.440  1.00  0.00           N  
ATOM    715  CA  GLN   104     127.756 -17.717  39.207  1.00  0.00           C  
ATOM    716  C   GLN   104     128.468 -16.450  38.793  1.00  0.00           C  
ATOM    717  O   GLN   104     129.628 -16.470  38.370  1.00  0.00           O  
ATOM    718  CB  GLN   104     128.022 -17.949  40.696  1.00  0.00           C  
ATOM    719  CG  GLN   104     127.229 -19.118  41.281  1.00  0.00           C  
ATOM    720  CD  GLN   104     127.584 -19.235  42.758  1.00  0.00           C  
ATOM    721  OE1 GLN   104     128.439 -18.508  43.262  1.00  0.00           O  
ATOM    722  NE2 GLN   104     126.945 -20.155  43.530  1.00  0.00           N  
ATOM    723  N   TRP   105     127.758 -15.341  38.949  1.00  0.00           N  
ATOM    724  CA  TRP   105     128.316 -14.022  38.751  1.00  0.00           C  
ATOM    725  C   TRP   105     127.849 -13.156  39.898  1.00  0.00           C  
ATOM    726  O   TRP   105     126.644 -12.961  40.070  1.00  0.00           O  
ATOM    727  CB  TRP   105     127.832 -13.429  37.431  1.00  0.00           C  
ATOM    728  CG  TRP   105     128.283 -14.197  36.211  1.00  0.00           C  
ATOM    729  CD1 TRP   105     127.619 -15.151  35.494  1.00  0.00           C  
ATOM    730  CD2 TRP   105     129.541 -14.079  35.533  1.00  0.00           C  
ATOM    731  NE1 TRP   105     128.304 -15.627  34.472  1.00  0.00           N  
ATOM    732  CE2 TRP   105     129.519 -14.991  34.445  1.00  0.00           C  
ATOM    733  CE3 TRP   105     130.692 -13.287  35.734  1.00  0.00           C  
ATOM    734  CZ2 TRP   105     130.613 -15.140  33.551  1.00  0.00           C  
ATOM    735  CZ3 TRP   105     131.796 -13.431  34.841  1.00  0.00           C  
ATOM    736  CH2 TRP   105     131.738 -14.353  33.766  1.00  0.00           C  
ATOM    737  N   MET   106     128.797 -12.664  40.693  1.00  0.00           N  
ATOM    738  CA  MET   106     128.484 -11.747  41.774  1.00  0.00           C  
ATOM    739  C   MET   106     128.850 -10.347  41.346  1.00  0.00           C  
ATOM    740  O   MET   106     130.029 -10.033  41.154  1.00  0.00           O  
ATOM    741  CB  MET   106     129.241 -12.107  43.056  1.00  0.00           C  
ATOM    742  CG  MET   106     128.783 -13.424  43.686  1.00  0.00           C  
ATOM    743  SD  MET   106     129.730 -13.927  45.154  1.00  0.00           S  
ATOM    744  CE  MET   106     129.076 -12.611  46.222  1.00  0.00           C  
ATOM    745  N   HIS   107     127.834  -9.504  41.193  1.00  0.00           N  
ATOM    746  CA  HIS   107     128.036  -8.120  40.791  1.00  0.00           C  
ATOM    747  C   HIS   107     128.133  -7.248  42.029  1.00  0.00           C  
ATOM    748  O   HIS   107     127.115  -6.966  42.672  1.00  0.00           O  
ATOM    749  CB  HIS   107     126.865  -7.607  39.937  1.00  0.00           C  
ATOM    750  CG  HIS   107     126.743  -8.318  38.622  1.00  0.00           C  
ATOM    751  ND1 HIS   107     126.111  -9.534  38.457  1.00  0.00           N  
ATOM    752  CD2 HIS   107     127.179  -7.978  37.386  1.00  0.00           C  
ATOM    753  CE1 HIS   107     126.153  -9.908  37.215  1.00  0.00           C  
ATOM    754  NE2 HIS   107     126.799  -8.983  36.531  1.00  0.00           N  
ATOM    755  N   GLU   108     129.350  -6.820  42.357  1.00  0.00           N  
ATOM    756  CA  GLU   108     129.579  -6.013  43.553  1.00  0.00           C  
ATOM    757  C   GLU   108     129.301  -4.535  43.307  1.00  0.00           C  
ATOM    758  O   GLU   108     129.053  -4.124  42.164  1.00  0.00           O  
ATOM    759  CB  GLU   108     131.009  -6.237  44.075  1.00  0.00           C  
ATOM    760  CG  GLU   108     131.252  -7.653  44.601  1.00  0.00           C  
ATOM    761  CD  GLU   108     130.435  -7.829  45.873  1.00  0.00           C  
ATOM    762  OE1 GLU   108     129.927  -6.801  46.396  1.00  0.00           O  
ATOM    763  OE2 GLU   108     130.309  -8.992  46.340  1.00  0.00           O  
ATOM    764  N   GLY   109     129.373  -3.729  44.360  1.00  0.00           N  
ATOM    765  CA  GLY   109     129.166  -2.303  44.208  1.00  0.00           C  
ATOM    766  C   GLY   109     130.159  -1.798  43.178  1.00  0.00           C  
ATOM    767  O   GLY   109     131.202  -2.420  42.966  1.00  0.00           O  
ATOM    768  N   ALA   110     129.834  -0.683  42.530  1.00  0.00           N  
ATOM    769  CA  ALA   110     130.698  -0.090  41.508  1.00  0.00           C  
ATOM    770  C   ALA   110     131.164  -1.099  40.454  1.00  0.00           C  
ATOM    771  O   ALA   110     132.348  -1.167  40.125  1.00  0.00           O  
ATOM    772  CB  ALA   110     131.889   0.613  42.148  1.00  0.00           C  
ATOM    773  N   ILE   111     130.220  -1.876  39.931  1.00  0.00           N  
ATOM    774  CA  ILE   111     130.499  -2.874  38.901  1.00  0.00           C  
ATOM    775  C   ILE   111     129.396  -2.814  37.848  1.00  0.00           C  
ATOM    776  O   ILE   111     128.536  -1.933  37.903  1.00  0.00           O  
ATOM    777  CB  ILE   111     130.568  -4.294  39.489  1.00  0.00           C  
ATOM    778  CG1 ILE   111     131.149  -5.269  38.463  1.00  0.00           C  
ATOM    779  CG2 ILE   111     129.189  -4.750  39.943  1.00  0.00           C  
ATOM    780  CD1 ILE   111     131.304  -6.682  38.983  1.00  0.00           C  
ATOM    781  N   ALA   112     129.402  -3.733  36.886  1.00  0.00           N  
ATOM    782  CA  ALA   112     128.349  -3.690  35.876  1.00  0.00           C  
ATOM    783  C   ALA   112     128.355  -4.919  34.958  1.00  0.00           C  
ATOM    784  O   ALA   112     129.306  -5.139  34.206  1.00  0.00           O  
ATOM    785  CB  ALA   112     128.461  -2.405  35.057  1.00  0.00           C  
ATOM    786  N   THR   113     127.288  -5.713  35.039  1.00  0.00           N  
ATOM    787  CA  THR   113     127.093  -6.868  34.161  1.00  0.00           C  
ATOM    788  C   THR   113     126.109  -6.553  33.043  1.00  0.00           C  
ATOM    789  O   THR   113     124.904  -6.379  33.284  1.00  0.00           O  
ATOM    790  CB  THR   113     126.586  -8.074  34.949  1.00  0.00           C  
ATOM    791  OG1 THR   113     127.529  -8.436  35.948  1.00  0.00           O  
ATOM    792  CG2 THR   113     126.380  -9.259  33.990  1.00  0.00           C  
ATOM    793  N   GLY   114     126.621  -6.503  31.818  1.00  0.00           N  
ATOM    794  CA  GLY   114     125.790  -6.208  30.664  1.00  0.00           C  
ATOM    795  C   GLY   114     125.583  -7.462  29.815  1.00  0.00           C  
ATOM    796  O   GLY   114     126.546  -8.125  29.427  1.00  0.00           O  
ATOM    797  N   THR   115     124.329  -7.798  29.529  1.00  0.00           N  
ATOM    798  CA  THR   115     124.044  -8.948  28.679  1.00  0.00           C  
ATOM    799  C   THR   115     124.391 -10.341  29.213  1.00  0.00           C  
ATOM    800  O   THR   115     124.754 -11.233  28.442  1.00  0.00           O  
ATOM    801  CB  THR   115     124.772  -8.772  27.332  1.00  0.00           C  
ATOM    802  OG1 THR   115     124.419  -7.528  26.746  1.00  0.00           O  
ATOM    803  CG2 THR   115     124.371  -9.914  26.383  1.00  0.00           C  
ATOM    804  N   VAL   116     124.267 -10.552  30.524  1.00  0.00           N  
ATOM    805  CA  VAL   116     124.428 -11.894  31.077  1.00  0.00           C  
ATOM    806  C   VAL   116     123.223 -12.761  30.699  1.00  0.00           C  
ATOM    807  O   VAL   116     122.069 -12.346  30.842  1.00  0.00           O  
ATOM    808  CB  VAL   116     124.580 -11.883  32.624  1.00  0.00           C  
ATOM    809  CG1 VAL   116     124.639 -13.282  33.241  1.00  0.00           C  
ATOM    810  CG2 VAL   116     125.849 -11.179  33.107  1.00  0.00           C  
ATOM    811  N   ILE   117     123.485 -13.960  30.201  1.00  0.00           N  
ATOM    812  CA  ILE   117     122.413 -14.921  29.986  1.00  0.00           C  
ATOM    813  C   ILE   117     122.541 -15.976  31.074  1.00  0.00           C  
ATOM    814  O   ILE   117     123.616 -16.541  31.287  1.00  0.00           O  
ATOM    815  CB  ILE   117     122.472 -15.565  28.597  1.00  0.00           C  
ATOM    816  CG1 ILE   117     122.252 -14.509  27.517  1.00  0.00           C  
ATOM    817  CG2 ILE   117     121.400 -16.639  28.448  1.00  0.00           C  
ATOM    818  CD1 ILE   117     121.925 -15.104  26.185  1.00  0.00           C  
ATOM    819  N   ASN   118     121.436 -16.241  31.764  1.00  0.00           N  
ATOM    820  CA  ASN   118     121.420 -17.232  32.834  1.00  0.00           C  
ATOM    821  C   ASN   118     120.719 -18.510  32.388  1.00  0.00           C  
ATOM    822  O   ASN   118     119.507 -18.654  32.552  1.00  0.00           O  
ATOM    823  CB  ASN   118     120.737 -16.664  34.079  1.00  0.00           C  
ATOM    824  CG  ASN   118     121.520 -15.527  34.706  1.00  0.00           C  
ATOM    825  OD1 ASN   118     122.746 -15.472  34.605  1.00  0.00           O  
ATOM    826  ND2 ASN   118     120.814 -14.612  35.360  1.00  0.00           N  
ATOM    827  N   ASP   119     121.488 -19.436  31.825  1.00  0.00           N  
ATOM    828  CA  ASP   119     120.942 -20.704  31.355  1.00  0.00           C  
ATOM    829  C   ASP   119     121.314 -21.848  32.294  1.00  0.00           C  
ATOM    830  O   ASP   119     122.270 -21.742  33.063  1.00  0.00           O  
ATOM    831  CB  ASP   119     121.433 -21.006  29.938  1.00  0.00           C  
ATOM    832  CG  ASP   119     121.024 -19.941  28.940  1.00  0.00           C  
ATOM    833  OD1 ASP   119     119.818 -19.624  28.868  1.00  0.00           O  
ATOM    834  OD2 ASP   119     121.908 -19.421  28.228  1.00  0.00           O  
ATOM    835  N   LYS   120     120.548 -22.934  32.219  1.00  0.00           N  
ATOM    836  CA  LYS   120     120.770 -24.117  33.049  1.00  0.00           C  
ATOM    837  C   LYS   120     120.927 -23.769  34.527  1.00  0.00           C  
ATOM    838  O   LYS   120     121.875 -24.205  35.180  1.00  0.00           O  
ATOM    839  CB  LYS   120     121.987 -24.907  32.555  1.00  0.00           C  
ATOM    840  CG  LYS   120     121.798 -25.546  31.189  1.00  0.00           C  
ATOM    841  CD  LYS   120     123.048 -26.291  30.750  1.00  0.00           C  
ATOM    842  CE  LYS   120     122.851 -26.950  29.395  1.00  0.00           C  
ATOM    843  NZ  LYS   120     124.076 -27.665  28.941  1.00  0.00           N  
ATOM    844  N   GLY   121     119.992 -22.980  35.046  1.00  0.00           N  
ATOM    845  CA  GLY   121     120.025 -22.574  36.439  1.00  0.00           C  
ATOM    846  C   GLY   121     120.840 -21.315  36.656  1.00  0.00           C  
ATOM    847  O   GLY   121     120.288 -20.239  36.888  1.00  0.00           O  
ATOM    848  N   TRP   122     122.160 -21.450  36.581  1.00  0.00           N  
ATOM    849  CA  TRP   122     123.052 -20.325  36.769  1.00  0.00           C  
ATOM    850  C   TRP   122     123.234 -18.947  37.389  1.00  0.00           C  
ATOM    851  O   TRP   122     123.620 -17.978  36.726  1.00  0.00           O  
ATOM    852  CB  TRP   122     123.323 -19.621  35.433  1.00  0.00           C  
ATOM    853  CG  TRP   122     122.079 -19.121  34.739  1.00  0.00           C  
ATOM    854  CD1 TRP   122     121.244 -19.775  33.878  1.00  0.00           C  
ATOM    855  CD2 TRP   122     121.499 -17.813  34.842  1.00  0.00           C  
ATOM    856  NE1 TRP   122     120.236 -19.042  33.448  1.00  0.00           N  
ATOM    857  CE2 TRP   122     120.342 -17.800  34.019  1.00  0.00           C  
ATOM    858  CE3 TRP   122     121.841 -16.643  35.554  1.00  0.00           C  
ATOM    859  CZ2 TRP   122     119.516 -16.652  33.882  1.00  0.00           C  
ATOM    860  CZ3 TRP   122     121.016 -15.487  35.423  1.00  0.00           C  
ATOM    861  CH2 TRP   122     119.868 -15.510  34.590  1.00  0.00           C  
ATOM    862  N   GLN   123     122.966 -18.860  38.683  1.00  0.00           N  
ATOM    863  CA  GLN   123     122.928 -17.586  39.365  1.00  0.00           C  
ATOM    864  C   GLN   123     123.689 -16.279  39.256  1.00  0.00           C  
ATOM    865  O   GLN   123     124.917 -16.256  39.349  1.00  0.00           O  
ATOM    866  CB  GLN   123     123.268 -18.267  40.690  1.00  0.00           C  
ATOM    867  CG  GLN   123     122.833 -17.464  41.917  1.00  0.00           C  
ATOM    868  CD  GLN   123     123.001 -18.351  43.143  1.00  0.00           C  
ATOM    869  OE1 GLN   123     123.443 -19.494  43.042  1.00  0.00           O  
ATOM    870  NE2 GLN   123     122.655 -17.872  44.368  1.00  0.00           N  
ATOM    871  N   VAL   124     122.965 -15.192  39.027  1.00  0.00           N  
ATOM    872  CA  VAL   124     123.569 -13.874  39.070  1.00  0.00           C  
ATOM    873  C   VAL   124     122.998 -13.119  40.265  1.00  0.00           C  
ATOM    874  O   VAL   124     121.765 -12.999  40.411  1.00  0.00           O  
ATOM    875  CB  VAL   124     123.317 -13.107  37.777  1.00  0.00           C  
ATOM    876  CG1 VAL   124     123.903 -11.694  37.782  1.00  0.00           C  
ATOM    877  CG2 VAL   124     123.914 -13.782  36.541  1.00  0.00           C  
ATOM    878  N   VAL   125     123.901 -12.639  41.123  1.00  0.00           N  
ATOM    879  CA  VAL   125     123.539 -11.862  42.305  1.00  0.00           C  
ATOM    880  C   VAL   125     124.037 -10.457  42.110  1.00  0.00           C  
ATOM    881  O   VAL   125     125.233 -10.251  41.890  1.00  0.00           O  
ATOM    882  CB  VAL   125     124.280 -12.341  43.583  1.00  0.00           C  
ATOM    883  CG1 VAL   125     123.953 -11.510  44.825  1.00  0.00           C  
ATOM    884  CG2 VAL   125     123.955 -13.785  43.970  1.00  0.00           C  
ATOM    885  N   LYS   126     123.129  -9.492  42.212  1.00  0.00           N  
ATOM    886  CA  LYS   126     123.473  -8.083  42.075  1.00  0.00           C  
ATOM    887  C   LYS   126     123.280  -7.396  43.422  1.00  0.00           C  
ATOM    888  O   LYS   126     122.164  -7.017  43.777  1.00  0.00           O  
ATOM    889  CB  LYS   126     122.601  -7.417  41.010  1.00  0.00           C  
ATOM    890  CG  LYS   126     122.660  -8.091  39.649  1.00  0.00           C  
ATOM    891  CD  LYS   126     123.925  -7.709  38.897  1.00  0.00           C  
ATOM    892  CE  LYS   126     123.836  -8.103  37.432  1.00  0.00           C  
ATOM    893  NZ  LYS   126     125.125  -7.885  36.719  1.00  0.00           N  
ATOM    894  N   PRO   127     124.377  -7.233  44.179  1.00  0.00           N  
ATOM    895  CA  PRO   127     124.388  -6.613  45.511  1.00  0.00           C  
ATOM    896  C   PRO   127     124.256  -5.089  45.498  1.00  0.00           C  
ATOM    897  O   PRO   127     124.160  -4.474  44.434  1.00  0.00           O  
ATOM    898  CB  PRO   127     125.763  -7.009  46.078  1.00  0.00           C  
ATOM    899  CG  PRO   127     126.327  -8.023  45.132  1.00  0.00           C  
ATOM    900  CD  PRO   127     125.707  -7.732  43.802  1.00  0.00           C  
ATOM    901  N   GLY   128     124.256  -4.495  46.688  1.00  0.00           N  
ATOM    902  CA  GLY   128     124.138  -3.056  46.839  1.00  0.00           C  
ATOM    903  C   GLY   128     125.121  -2.294  45.974  1.00  0.00           C  
ATOM    904  O   GLY   128     126.332  -2.498  46.063  1.00  0.00           O  
ATOM    905  N   THR   129     124.595  -1.410  45.133  1.00  0.00           N  
ATOM    906  CA  THR   129     125.421  -0.626  44.240  1.00  0.00           C  
ATOM    907  C   THR   129     125.831  -1.342  42.965  1.00  0.00           C  
ATOM    908  O   THR   129     126.543  -0.768  42.138  1.00  0.00           O  
ATOM    909  CB  THR   129     126.695  -0.162  44.971  1.00  0.00           C  
ATOM    910  OG1 THR   129     127.542  -1.272  45.228  1.00  0.00           O  
ATOM    911  CG2 THR   129     126.304   0.500  46.304  1.00  0.00           C  
ATOM    912  N   VAL   130     125.410  -2.597  42.810  1.00  0.00           N  
ATOM    913  CA  VAL   130     125.724  -3.363  41.617  1.00  0.00           C  
ATOM    914  C   VAL   130     124.742  -3.022  40.509  1.00  0.00           C  
ATOM    915  O   VAL   130     123.643  -2.547  40.797  1.00  0.00           O  
ATOM    916  CB  VAL   130     125.700  -4.880  41.904  1.00  0.00           C  
ATOM    917  CG1 VAL   130     124.289  -5.447  42.067  1.00  0.00           C  
ATOM    918  CG2 VAL   130     126.344  -5.720  40.799  1.00  0.00           C  
ATOM    919  N   ALA   131     125.126  -3.256  39.255  1.00  0.00           N  
ATOM    920  CA  ALA   131     124.228  -2.989  38.127  1.00  0.00           C  
ATOM    921  C   ALA   131     124.255  -4.119  37.105  1.00  0.00           C  
ATOM    922  O   ALA   131     125.329  -4.624  36.733  1.00  0.00           O  
ATOM    923  CB  ALA   131     124.563  -1.645  37.443  1.00  0.00           C  
ATOM    924  N   THR   132     123.069  -4.521  36.653  1.00  0.00           N  
ATOM    925  CA  THR   132     122.965  -5.438  35.516  1.00  0.00           C  
ATOM    926  C   THR   132     122.059  -4.851  34.430  1.00  0.00           C  
ATOM    927  O   THR   132     120.953  -4.369  34.708  1.00  0.00           O  
ATOM    928  CB  THR   132     122.456  -6.789  35.948  1.00  0.00           C  
ATOM    929  OG1 THR   132     121.169  -6.661  36.534  1.00  0.00           O  
ATOM    930  CG2 THR   132     123.425  -7.395  36.976  1.00  0.00           C  
ATOM    931  N   ASP   133     122.527  -4.888  33.187  1.00  0.00           N  
ATOM    932  CA  ASP   133     121.682  -4.468  32.088  1.00  0.00           C  
ATOM    933  C   ASP   133     121.550  -5.607  31.085  1.00  0.00           C  
ATOM    934  O   ASP   133     122.462  -6.418  30.930  1.00  0.00           O  
ATOM    935  CB  ASP   133     122.260  -3.240  31.361  1.00  0.00           C  
ATOM    936  CG  ASP   133     122.196  -2.056  32.316  1.00  0.00           C  
ATOM    937  OD1 ASP   133     121.533  -2.188  33.378  1.00  0.00           O  
ATOM    938  OD2 ASP   133     122.810  -1.004  31.995  1.00  0.00           O  
ATOM    939  N   THR   134     120.423  -5.643  30.380  1.00  0.00           N  
ATOM    940  CA  THR   134     120.226  -6.602  29.314  1.00  0.00           C  
ATOM    941  C   THR   134     120.304  -8.043  29.779  1.00  0.00           C  
ATOM    942  O   THR   134     120.716  -8.912  29.022  1.00  0.00           O  
ATOM    943  CB  THR   134     121.265  -6.382  28.197  1.00  0.00           C  
ATOM    944  OG1 THR   134     121.251  -5.025  27.778  1.00  0.00           O  
ATOM    945  CG2 THR   134     120.926  -7.288  27.001  1.00  0.00           C  
ATOM    946  N   VAL   135     119.907  -8.314  31.019  1.00  0.00           N  
ATOM    947  CA  VAL   135     119.992  -9.675  31.509  1.00  0.00           C  
ATOM    948  C   VAL   135     118.878 -10.516  30.905  1.00  0.00           C  
ATOM    949  O   VAL   135     117.725 -10.095  30.858  1.00  0.00           O  
ATOM    950  CB  VAL   135     119.948  -9.770  33.047  1.00  0.00           C  
ATOM    951  CG1 VAL   135     119.947 -11.207  33.570  1.00  0.00           C  
ATOM    952  CG2 VAL   135     121.137  -9.095  33.734  1.00  0.00           C  
ATOM    953  N   VAL   136     119.247 -11.694  30.414  1.00  0.00           N  
ATOM    954  CA  VAL   136     118.293 -12.681  29.925  1.00  0.00           C  
ATOM    955  C   VAL   136     118.247 -13.809  30.947  1.00  0.00           C  
ATOM    956  O   VAL   136     119.255 -14.475  31.188  1.00  0.00           O  
ATOM    957  CB  VAL   136     118.742 -13.254  28.573  1.00  0.00           C  
ATOM    958  CG1 VAL   136     117.800 -14.325  28.020  1.00  0.00           C  
ATOM    959  CG2 VAL   136     118.844 -12.201  27.468  1.00  0.00           C  
ATOM    960  N   ASN   137     117.077 -14.019  31.542  1.00  0.00           N  
ATOM    961  CA  ASN   137     116.894 -15.082  32.522  1.00  0.00           C  
ATOM    962  C   ASN   137     116.342 -16.313  31.814  1.00  0.00           C  
ATOM    963  O   ASN   137     115.339 -16.229  31.105  1.00  0.00           O  
ATOM    964  CB  ASN   137     115.940 -14.635  33.631  1.00  0.00           C  
ATOM    965  CG  ASN   137     116.131 -15.418  34.915  1.00  0.00           C  
ATOM    966  OD1 ASN   137     116.340 -16.631  34.890  1.00  0.00           O  
ATOM    967  ND2 ASN   137     116.060 -14.727  36.046  1.00  0.00           N  
ATOM    968  N   THR   138     116.994 -17.455  32.005  1.00  0.00           N  
ATOM    969  CA  THR   138     116.557 -18.684  31.350  1.00  0.00           C  
ATOM    970  C   THR   138     116.349 -19.860  32.301  1.00  0.00           C  
ATOM    971  O   THR   138     115.658 -20.820  31.959  1.00  0.00           O  
ATOM    972  CB  THR   138     117.543 -19.110  30.245  1.00  0.00           C  
ATOM    973  OG1 THR   138     117.656 -18.063  29.273  1.00  0.00           O  
ATOM    974  CG2 THR   138     117.061 -20.380  29.562  1.00  0.00           C  
ATOM    975  N   GLY   139     116.941 -19.795  33.490  1.00  0.00           N  
ATOM    976  CA  GLY   139     116.796 -20.891  34.443  1.00  0.00           C  
ATOM    977  C   GLY   139     116.913 -20.338  35.878  1.00  0.00           C  
ATOM    978  O   GLY   139     117.546 -19.309  36.125  1.00  0.00           O  
ATOM    979  N   ALA   140     116.311 -21.010  36.816  1.00  0.00           N  
ATOM    980  CA  ALA   140     116.372 -20.584  38.207  1.00  0.00           C  
ATOM    981  C   ALA   140     116.210 -21.789  39.109  1.00  0.00           C  
ATOM    982  O   ALA   140     115.671 -22.821  38.698  1.00  0.00           O  
ATOM    983  CB  ALA   140     115.293 -19.564  38.555  1.00  0.00           C  
ATOM    984  N   GLU   141     116.657 -21.707  40.344  1.00  0.00           N  
ATOM    985  CA  GLU   141     116.446 -22.730  41.310  1.00  0.00           C  
ATOM    986  C   GLU   141     116.105 -22.021  42.595  1.00  0.00           C  
ATOM    987  O   GLU   141     116.702 -21.014  42.985  1.00  0.00           O  
ATOM    988  CB  GLU   141     117.599 -23.660  41.704  1.00  0.00           C  
ATOM    989  CG  GLU   141     117.213 -24.695  42.763  1.00  0.00           C  
ATOM    990  CD  GLU   141     118.413 -25.604  42.992  1.00  0.00           C  
ATOM    991  OE1 GLU   141     119.441 -25.413  42.289  1.00  0.00           O  
ATOM    992  OE2 GLU   141     118.316 -26.500  43.872  1.00  0.00           O  
ATOM    993  N   GLY   142     115.123 -22.567  43.259  1.00  0.00           N  
ATOM    994  CA  GLY   142     114.647 -21.946  44.514  1.00  0.00           C  
ATOM    995  C   GLY   142     114.566 -23.004  45.612  1.00  0.00           C  
ATOM    996  O   GLY   142     113.752 -23.929  45.543  1.00  0.00           O  
ATOM    997  N   GLY   143     115.398 -22.858  46.636  1.00  0.00           N  
ATOM    998  CA  GLY   143     115.396 -23.794  47.744  1.00  0.00           C  
ATOM    999  C   GLY   143     114.269 -23.488  48.713  1.00  0.00           C  
ATOM   1000  O   GLY   143     114.253 -22.422  49.329  1.00  0.00           O  
ATOM   1001  N   PRO   144     113.314 -24.422  48.850  1.00  0.00           N  
ATOM   1002  CA  PRO   144     112.171 -24.251  49.755  1.00  0.00           C  
ATOM   1003  C   PRO   144     112.645 -23.884  51.155  1.00  0.00           C  
ATOM   1004  O   PRO   144     111.969 -23.152  51.877  1.00  0.00           O  
ATOM   1005  CB  PRO   144     111.509 -25.637  49.760  1.00  0.00           C  
ATOM   1006  CG  PRO   144     112.517 -26.571  49.171  1.00  0.00           C  
ATOM   1007  CD  PRO   144     113.314 -25.745  48.209  1.00  0.00           C  
ATOM   1008  N   ASP   145     113.811 -24.402  51.523  1.00  0.00           N  
ATOM   1009  CA  ASP   145     114.407 -24.135  52.805  1.00  0.00           C  
ATOM   1010  C   ASP   145     114.832 -22.644  52.699  1.00  0.00           C  
ATOM   1011  O   ASP   145     115.614 -22.255  51.826  1.00  0.00           O  
ATOM   1012  CB  ASP   145     115.665 -24.910  53.204  1.00  0.00           C  
ATOM   1013  CG  ASP   145     116.029 -24.516  54.629  1.00  0.00           C  
ATOM   1014  OD1 ASP   145     115.340 -23.622  55.188  1.00  0.00           O  
ATOM   1015  OD2 ASP   145     117.000 -25.104  55.175  1.00  0.00           O  
ATOM   1016  N   ALA   146     114.328 -21.827  53.573  1.00  0.00           N  
ATOM   1017  CA  ALA   146     114.703 -20.394  53.626  1.00  0.00           C  
ATOM   1018  C   ALA   146     114.069 -19.574  52.463  1.00  0.00           C  
ATOM   1019  O   ALA   146     114.479 -18.442  52.191  1.00  0.00           O  
ATOM   1020  CB  ALA   146     116.215 -20.200  53.566  1.00  0.00           C  
ATOM   1021  N   GLU   147     113.078 -20.122  51.772  1.00  0.00           N  
ATOM   1022  CA  GLU   147     112.503 -19.448  50.578  1.00  0.00           C  
ATOM   1023  C   GLU   147     113.662 -18.814  49.828  1.00  0.00           C  
ATOM   1024  O   GLU   147     113.648 -17.616  49.530  1.00  0.00           O  
ATOM   1025  CB  GLU   147     111.520 -18.286  50.762  1.00  0.00           C  
ATOM   1026  CG  GLU   147     110.239 -18.682  51.498  1.00  0.00           C  
ATOM   1027  CD  GLU   147     109.371 -17.438  51.632  1.00  0.00           C  
ATOM   1028  OE1 GLU   147     109.781 -16.371  51.104  1.00  0.00           O  
ATOM   1029  OE2 GLU   147     108.285 -17.541  52.262  1.00  0.00           O  
ATOM   1030  N   ASN   148     114.694 -19.592  49.502  1.00  0.00           N  
ATOM   1031  CA  ASN   148     115.932 -19.028  49.055  1.00  0.00           C  
ATOM   1032  C   ASN   148     116.174 -19.104  47.557  1.00  0.00           C  
ATOM   1033  O   ASN   148     116.419 -20.182  47.008  1.00  0.00           O  
ATOM   1034  CB  ASN   148     117.155 -19.682  49.705  1.00  0.00           C  
ATOM   1035  CG  ASN   148     118.395 -18.944  49.223  1.00  0.00           C  
ATOM   1036  OD1 ASN   148     118.368 -18.258  48.202  1.00  0.00           O  
ATOM   1037  ND2 ASN   148     119.552 -19.044  49.932  1.00  0.00           N  
ATOM   1038  N   GLY   149     116.115 -17.980  46.853  1.00  0.00           N  
ATOM   1039  CA  GLY   149     116.471 -18.011  45.421  1.00  0.00           C  
ATOM   1040  C   GLY   149     117.949 -18.501  45.257  1.00  0.00           C  
ATOM   1041  O   GLY   149     118.903 -17.758  45.507  1.00  0.00           O  
ATOM   1042  N   ASP   150     118.185 -19.711  44.845  1.00  0.00           N  
ATOM   1043  CA  ASP   150     119.519 -20.275  44.630  1.00  0.00           C  
ATOM   1044  C   ASP   150     119.937 -20.242  43.156  1.00  0.00           C  
ATOM   1045  O   ASP   150     121.083 -20.572  42.826  1.00  0.00           O  
ATOM   1046  CB  ASP   150     119.596 -21.708  45.173  1.00  0.00           C  
ATOM   1047  CG  ASP   150     119.361 -21.655  46.676  1.00  0.00           C  
ATOM   1048  OD1 ASP   150     120.006 -20.805  47.345  1.00  0.00           O  
ATOM   1049  OD2 ASP   150     118.532 -22.463  47.173  1.00  0.00           O  
ATOM   1050  N   THR   151     119.002 -19.843  42.286  1.00  0.00           N  
ATOM   1051  CA  THR   151     119.247 -19.702  40.852  1.00  0.00           C  
ATOM   1052  C   THR   151     118.371 -18.599  40.213  1.00  0.00           C  
ATOM   1053  O   THR   151     117.370 -18.169  40.786  1.00  0.00           O  
ATOM   1054  CB  THR   151     119.006 -21.037  40.146  1.00  0.00           C  
ATOM   1055  OG1 THR   151     117.638 -21.404  40.251  1.00  0.00           O  
ATOM   1056  CG2 THR   151     119.876 -22.124  40.800  1.00  0.00           C  
ATOM   1057  N   GLY   152     118.740 -18.153  39.017  1.00  0.00           N  
ATOM   1058  CA  GLY   152     118.045 -17.041  38.394  1.00  0.00           C  
ATOM   1059  C   GLY   152     118.810 -15.760  38.675  1.00  0.00           C  
ATOM   1060  O   GLY   152     120.040 -15.771  38.772  1.00  0.00           O  
ATOM   1061  N   GLN   153     118.096 -14.647  38.802  1.00  0.00           N  
ATOM   1062  CA  GLN   153     118.742 -13.374  39.090  1.00  0.00           C  
ATOM   1063  C   GLN   153     118.232 -12.839  40.409  1.00  0.00           C  
ATOM   1064  O   GLN   153     117.024 -12.779  40.621  1.00  0.00           O  
ATOM   1065  CB  GLN   153     118.433 -12.360  37.990  1.00  0.00           C  
ATOM   1066  CG  GLN   153     119.117 -11.006  38.139  1.00  0.00           C  
ATOM   1067  CD  GLN   153     118.680 -10.028  37.056  1.00  0.00           C  
ATOM   1068  OE1 GLN   153     117.483  -9.788  36.874  1.00  0.00           O  
ATOM   1069  NE2 GLN   153     119.646  -9.473  36.324  1.00  0.00           N  
ATOM   1070  N   PHE   154     119.150 -12.456  41.293  1.00  0.00           N  
ATOM   1071  CA  PHE   154     118.774 -11.787  42.536  1.00  0.00           C  
ATOM   1072  C   PHE   154     119.209 -10.345  42.486  1.00  0.00           C  
ATOM   1073  O   PHE   154     120.357 -10.043  42.149  1.00  0.00           O  
ATOM   1074  CB  PHE   154     119.421 -12.459  43.739  1.00  0.00           C  
ATOM   1075  CG  PHE   154     119.013 -11.695  44.952  1.00  0.00           C  
ATOM   1076  CD1 PHE   154     117.728 -11.829  45.524  1.00  0.00           C  
ATOM   1077  CD2 PHE   154     119.921 -10.810  45.562  1.00  0.00           C  
ATOM   1078  CE1 PHE   154     117.348 -11.097  46.686  1.00  0.00           C  
ATOM   1079  CE2 PHE   154     119.566 -10.065  46.727  1.00  0.00           C  
ATOM   1080  CZ  PHE   154     118.271 -10.209  47.289  1.00  0.00           C  
ATOM   1081  N   VAL   155     118.300  -9.440  42.832  1.00  0.00           N  
ATOM   1082  CA  VAL   155     118.605  -8.013  42.789  1.00  0.00           C  
ATOM   1083  C   VAL   155     118.723  -7.337  44.154  1.00  0.00           C  
ATOM   1084  O   VAL   155     117.725  -7.106  44.836  1.00  0.00           O  
ATOM   1085  CB  VAL   155     117.564  -7.246  41.949  1.00  0.00           C  
ATOM   1086  CG1 VAL   155     118.099  -5.874  41.566  1.00  0.00           C  
ATOM   1087  CG2 VAL   155     117.190  -8.045  40.710  1.00  0.00           C  
ATOM   1088  N   ARG   156     119.956  -7.024  44.540  1.00  0.00           N  
ATOM   1089  CA  ARG   156     120.229  -6.332  45.793  1.00  0.00           C  
ATOM   1090  C   ARG   156     120.550  -4.896  45.405  1.00  0.00           C  
ATOM   1091  O   ARG   156     120.428  -3.966  46.202  1.00  0.00           O  
ATOM   1092  CB  ARG   156     121.413  -6.968  46.518  1.00  0.00           C  
ATOM   1093  CG  ARG   156     122.046  -6.075  47.573  1.00  0.00           C  
ATOM   1094  CD  ARG   156     122.427  -6.870  48.812  1.00  0.00           C  
ATOM   1095  NE  ARG   156     122.613  -6.010  49.978  1.00  0.00           N  
ATOM   1096  CZ  ARG   156     123.379  -6.318  51.019  1.00  0.00           C  
ATOM   1097  NH1 ARG   156     124.035  -7.471  51.044  1.00  0.00           N  
ATOM   1098  NH2 ARG   156     123.489  -5.475  52.036  1.00  0.00           N  
ATOM   1099  N   GLY   157     120.964  -4.749  44.152  1.00  0.00           N  
ATOM   1100  CA  GLY   157     121.302  -3.474  43.546  1.00  0.00           C  
ATOM   1101  C   GLY   157     120.286  -3.068  42.491  1.00  0.00           C  
ATOM   1102  O   GLY   157     119.114  -2.876  42.788  1.00  0.00           O  
ATOM   1103  N   ASN   158     120.734  -2.934  41.249  1.00  0.00           N  
ATOM   1104  CA  ASN   158     119.856  -2.467  40.191  1.00  0.00           C  
ATOM   1105  C   ASN   158     119.922  -3.350  38.946  1.00  0.00           C  
ATOM   1106  O   ASN   158     121.006  -3.720  38.476  1.00  0.00           O  
ATOM   1107  CB  ASN   158     120.184  -1.000  39.809  1.00  0.00           C  
ATOM   1108  CG  ASN   158     119.981  -0.135  41.045  1.00  0.00           C  
ATOM   1109  OD1 ASN   158     118.852   0.109  41.469  1.00  0.00           O  
ATOM   1110  ND2 ASN   158     121.063   0.376  41.691  1.00  0.00           N  
ATOM   1111  N   ALA   159     118.753  -3.689  38.421  1.00  0.00           N  
ATOM   1112  CA  ALA   159     118.670  -4.426  37.167  1.00  0.00           C  
ATOM   1113  C   ALA   159     117.867  -3.601  36.163  1.00  0.00           C  
ATOM   1114  O   ALA   159     116.778  -3.110  36.469  1.00  0.00           O  
ATOM   1115  CB  ALA   159     118.026  -5.783  37.389  1.00  0.00           C  
ATOM   1116  N   VAL   160     118.413  -3.453  34.961  1.00  0.00           N  
ATOM   1117  CA  VAL   160     117.753  -2.689  33.908  1.00  0.00           C  
ATOM   1118  C   VAL   160     117.631  -3.509  32.628  1.00  0.00           C  
ATOM   1119  O   VAL   160     118.514  -4.305  32.306  1.00  0.00           O  
ATOM   1120  CB  VAL   160     118.508  -1.383  33.600  1.00  0.00           C  
ATOM   1121  CG1 VAL   160     117.588  -0.389  32.907  1.00  0.00           C  
ATOM   1122  CG2 VAL   160     119.081  -0.788  34.878  1.00  0.00           C  
ATOM   1123  N   ARG   161     116.530  -3.304  31.909  1.00  0.00           N  
ATOM   1124  CA  ARG   161     116.260  -4.009  30.657  1.00  0.00           C  
ATOM   1125  C   ARG   161     116.445  -5.519  30.790  1.00  0.00           C  
ATOM   1126  O   ARG   161     117.274  -6.115  30.102  1.00  0.00           O  
ATOM   1127  CB  ARG   161     117.134  -3.462  29.524  1.00  0.00           C  
ATOM   1128  CG  ARG   161     116.784  -2.045  29.099  1.00  0.00           C  
ATOM   1129  CD  ARG   161     117.898  -1.426  28.271  1.00  0.00           C  
ATOM   1130  NE  ARG   161     117.766   0.025  28.173  1.00  0.00           N  
ATOM   1131  CZ  ARG   161     118.300   0.760  27.203  1.00  0.00           C  
ATOM   1132  NH1 ARG   161     119.006   0.181  26.241  1.00  0.00           N  
ATOM   1133  NH2 ARG   161     118.128   2.074  27.193  1.00  0.00           N  
ATOM   1134  N   THR   162     115.668  -6.130  31.678  1.00  0.00           N  
ATOM   1135  CA  THR   162     115.745  -7.554  31.899  1.00  0.00           C  
ATOM   1136  C   THR   162     114.651  -8.245  31.104  1.00  0.00           C  
ATOM   1137  O   THR   162     113.515  -7.772  31.069  1.00  0.00           O  
ATOM   1138  CB  THR   162     115.558  -7.853  33.404  1.00  0.00           C  
ATOM   1139  OG1 THR   162     116.504  -7.083  34.153  1.00  0.00           O  
ATOM   1140  CG2 THR   162     115.753  -9.324  33.697  1.00  0.00           C  
ATOM   1141  N   THR   163     114.992  -9.355  30.461  1.00  0.00           N  
ATOM   1142  CA  THR   163     113.978 -10.259  29.935  1.00  0.00           C  
ATOM   1143  C   THR   163     113.952 -11.533  30.765  1.00  0.00           C  
ATOM   1144  O   THR   163     114.987 -12.191  30.949  1.00  0.00           O  
ATOM   1145  CB  THR   163     114.267 -10.689  28.488  1.00  0.00           C  
ATOM   1146  OG1 THR   163     114.159  -9.570  27.606  1.00  0.00           O  
ATOM   1147  CG2 THR   163     113.268 -11.760  28.049  1.00  0.00           C  
ATOM   1148  N   ILE   164     112.772 -11.892  31.257  1.00  0.00           N  
ATOM   1149  CA  ILE   164     112.603 -13.146  31.965  1.00  0.00           C  
ATOM   1150  C   ILE   164     111.801 -14.110  31.094  1.00  0.00           C  
ATOM   1151  O   ILE   164     110.603 -13.929  30.873  1.00  0.00           O  
ATOM   1152  CB  ILE   164     111.923 -12.941  33.337  1.00  0.00           C  
ATOM   1153  CG1 ILE   164     112.603 -11.811  34.121  1.00  0.00           C  
ATOM   1154  CG2 ILE   164     111.980 -14.221  34.175  1.00  0.00           C  
ATOM   1155  CD1 ILE   164     111.837 -11.415  35.391  1.00  0.00           C  
ATOM   1156  N   ASN   165     112.471 -15.131  30.576  1.00  0.00           N  
ATOM   1157  CA  ASN   165     111.794 -16.117  29.742  1.00  0.00           C  
ATOM   1158  C   ASN   165     111.134 -17.236  30.545  1.00  0.00           C  
ATOM   1159  O   ASN   165     111.143 -17.204  31.776  1.00  0.00           O  
ATOM   1160  CB  ASN   165     112.762 -16.672  28.716  1.00  0.00           C  
ATOM   1161  CG  ASN   165     113.103 -15.651  27.655  1.00  0.00           C  
ATOM   1162  OD1 ASN   165     112.206 -15.064  27.050  1.00  0.00           O  
ATOM   1163  ND2 ASN   165     114.403 -15.415  27.435  1.00  0.00           N  
ATOM   1164  N   LYS   166     110.557 -18.211  29.850  1.00  0.00           N  
ATOM   1165  CA  LYS   166     109.983 -19.379  30.509  1.00  0.00           C  
ATOM   1166  C   LYS   166     111.024 -19.998  31.443  1.00  0.00           C  
ATOM   1167  O   LYS   166     112.203 -20.118  31.079  1.00  0.00           O  
ATOM   1168  CB  LYS   166     109.534 -20.390  29.456  1.00  0.00           C  
ATOM   1169  CG  LYS   166     108.881 -21.647  30.007  1.00  0.00           C  
ATOM   1170  CD  LYS   166     108.366 -22.513  28.851  1.00  0.00           C  
ATOM   1171  CE  LYS   166     107.898 -23.892  29.311  1.00  0.00           C  
ATOM   1172  NZ  LYS   166     106.779 -23.820  30.297  1.00  0.00           N  
ATOM   1173  N   ASN   167     110.588 -20.343  32.651  1.00  0.00           N  
ATOM   1174  CA  ASN   167     111.457 -20.905  33.691  1.00  0.00           C  
ATOM   1175  C   ASN   167     112.377 -19.917  34.383  1.00  0.00           C  
ATOM   1176  O   ASN   167     113.106 -20.296  35.298  1.00  0.00           O  
ATOM   1177  CB  ASN   167     112.280 -22.086  33.166  1.00  0.00           C  
ATOM   1178  CG  ASN   167     111.408 -23.198  32.622  1.00  0.00           C  
ATOM   1179  OD1 ASN   167     110.406 -23.579  33.238  1.00  0.00           O  
ATOM   1180  ND2 ASN   167     111.767 -23.706  31.449  1.00  0.00           N  
ATOM   1181  N   GLY   168     112.354 -18.659  33.953  1.00  0.00           N  
ATOM   1182  CA  GLY   168     113.216 -17.656  34.558  1.00  0.00           C  
ATOM   1183  C   GLY   168     112.620 -17.079  35.828  1.00  0.00           C  
ATOM   1184  O   GLY   168     111.408 -16.913  35.940  1.00  0.00           O  
ATOM   1185  N   ARG   169     113.475 -16.789  36.800  1.00  0.00           N  
ATOM   1186  CA  ARG   169     113.040 -16.128  38.020  1.00  0.00           C  
ATOM   1187  C   ARG   169     113.946 -14.956  38.361  1.00  0.00           C  
ATOM   1188  O   ARG   169     115.171 -15.072  38.304  1.00  0.00           O  
ATOM   1189  CB  ARG   169     113.005 -17.113  39.187  1.00  0.00           C  
ATOM   1190  CG  ARG   169     112.388 -16.546  40.463  1.00  0.00           C  
ATOM   1191  CD  ARG   169     111.823 -17.656  41.339  1.00  0.00           C  
ATOM   1192  NE  ARG   169     111.198 -17.143  42.558  1.00  0.00           N  
ATOM   1193  CZ  ARG   169     111.732 -17.248  43.771  1.00  0.00           C  
ATOM   1194  NH1 ARG   169     112.902 -17.850  43.927  1.00  0.00           N  
ATOM   1195  NH2 ARG   169     111.094 -16.752  44.827  1.00  0.00           N  
ATOM   1196  N   GLN   170     113.334 -13.826  38.700  1.00  0.00           N  
ATOM   1197  CA  GLN   170     114.063 -12.677  39.219  1.00  0.00           C  
ATOM   1198  C   GLN   170     113.488 -12.327  40.594  1.00  0.00           C  
ATOM   1199  O   GLN   170     112.288 -12.119  40.740  1.00  0.00           O  
ATOM   1200  CB  GLN   170     113.961 -11.477  38.278  1.00  0.00           C  
ATOM   1201  CG  GLN   170     114.678 -10.236  38.806  1.00  0.00           C  
ATOM   1202  CD  GLN   170     114.278  -8.968  38.060  1.00  0.00           C  
ATOM   1203  OE1 GLN   170     113.166  -8.475  38.211  1.00  0.00           O  
ATOM   1204  NE2 GLN   170     115.190  -8.432  37.263  1.00  0.00           N  
ATOM   1205  N   ILE   171     114.345 -12.297  41.605  1.00  0.00           N  
ATOM   1206  CA  ILE   171     113.931 -11.910  42.936  1.00  0.00           C  
ATOM   1207  C   ILE   171     114.502 -10.539  43.231  1.00  0.00           C  
ATOM   1208  O   ILE   171     115.704 -10.330  43.121  1.00  0.00           O  
ATOM   1209  CB  ILE   171     114.456 -12.897  43.990  1.00  0.00           C  
ATOM   1210  CG1 ILE   171     113.937 -14.332  43.798  1.00  0.00           C  
ATOM   1211  CG2 ILE   171     114.070 -12.519  45.429  1.00  0.00           C  
ATOM   1212  CD1 ILE   171     114.633 -15.355  44.694  1.00  0.00           C  
ATOM   1213  N   VAL   172     113.651  -9.594  43.598  1.00  0.00           N  
ATOM   1214  CA  VAL   172     114.138  -8.279  43.990  1.00  0.00           C  
ATOM   1215  C   VAL   172     114.114  -8.168  45.500  1.00  0.00           C  
ATOM   1216  O   VAL   172     113.047  -8.100  46.100  1.00  0.00           O  
ATOM   1217  CB  VAL   172     113.280  -7.159  43.410  1.00  0.00           C  
ATOM   1218  CG1 VAL   172     113.742  -5.760  43.825  1.00  0.00           C  
ATOM   1219  CG2 VAL   172     113.259  -7.136  41.881  1.00  0.00           C  
ATOM   1220  N   ALA   173     115.294  -8.159  46.114  1.00  0.00           N  
ATOM   1221  CA  ALA   173     115.403  -7.986  47.557  1.00  0.00           C  
ATOM   1222  C   ALA   173     114.834  -6.632  47.938  1.00  0.00           C  
ATOM   1223  O   ALA   173     114.678  -5.765  47.080  1.00  0.00           O  
ATOM   1224  CB  ALA   173     116.859  -8.112  48.022  1.00  0.00           C  
ATOM   1225  N   ALA   174     114.524  -6.447  49.218  1.00  0.00           N  
ATOM   1226  CA  ALA   174     113.903  -5.200  49.686  1.00  0.00           C  
ATOM   1227  C   ALA   174     114.696  -3.938  49.336  1.00  0.00           C  
ATOM   1228  O   ALA   174     114.125  -2.868  49.138  1.00  0.00           O  
ATOM   1229  CB  ALA   174     113.659  -5.258  51.194  1.00  0.00           C  
ATOM   1230  N   GLU   175     116.010  -4.068  49.244  1.00  0.00           N  
ATOM   1231  CA  GLU   175     116.854  -2.925  48.900  1.00  0.00           C  
ATOM   1232  C   GLU   175     116.988  -2.769  47.390  1.00  0.00           C  
ATOM   1233  O   GLU   175     117.494  -1.763  46.908  1.00  0.00           O  
ATOM   1234  CB  GLU   175     118.251  -3.131  49.477  1.00  0.00           C  
ATOM   1235  CG  GLU   175     118.275  -3.204  51.005  1.00  0.00           C  
ATOM   1236  CD  GLU   175     117.743  -1.886  51.547  1.00  0.00           C  
ATOM   1237  OE1 GLU   175     118.278  -0.820  51.142  1.00  0.00           O  
ATOM   1238  OE2 GLU   175     116.793  -1.927  52.376  1.00  0.00           O  
ATOM   1239  N   GLY   176     116.574  -3.791  46.650  1.00  0.00           N  
ATOM   1240  CA  GLY   176     116.827  -3.834  45.225  1.00  0.00           C  
ATOM   1241  C   GLY   176     115.831  -3.062  44.374  1.00  0.00           C  
ATOM   1242  O   GLY   176     114.729  -2.701  44.810  1.00  0.00           O  
ATOM   1243  N   THR   177     116.219  -2.822  43.129  1.00  0.00           N  
ATOM   1244  CA  THR   177     115.332  -2.175  42.181  1.00  0.00           C  
ATOM   1245  C   THR   177     115.444  -2.756  40.762  1.00  0.00           C  
ATOM   1246  O   THR   177     116.540  -2.902  40.214  1.00  0.00           O  
ATOM   1247  CB  THR   177     115.565  -0.664  42.238  1.00  0.00           C  
ATOM   1248  OG1 THR   177     115.327  -0.184  43.553  1.00  0.00           O  
ATOM   1249  CG2 THR   177     114.607   0.035  41.259  1.00  0.00           C  
ATOM   1250  N   ALA   178     114.297  -3.084  40.177  1.00  0.00           N  
ATOM   1251  CA  ALA   178     114.255  -3.645  38.832  1.00  0.00           C  
ATOM   1252  C   ALA   178     113.337  -2.832  37.924  1.00  0.00           C  
ATOM   1253  O   ALA   178     112.157  -2.651  38.222  1.00  0.00           O  
ATOM   1254  CB  ALA   178     113.809  -5.098  38.877  1.00  0.00           C  
ATOM   1255  N   ASN   179     113.888  -2.346  36.817  1.00  0.00           N  
ATOM   1256  CA  ASN   179     113.120  -1.552  35.864  1.00  0.00           C  
ATOM   1257  C   ASN   179     113.082  -2.219  34.493  1.00  0.00           C  
ATOM   1258  O   ASN   179     114.041  -2.879  34.090  1.00  0.00           O  
ATOM   1259  CB  ASN   179     113.703  -0.143  35.748  1.00  0.00           C  
ATOM   1260  CG  ASN   179     112.716   0.851  35.169  1.00  0.00           C  
ATOM   1261  OD1 ASN   179     112.980   1.481  34.145  1.00  0.00           O  
ATOM   1262  ND2 ASN   179     111.568   0.995  35.822  1.00  0.00           N  
ATOM   1263  N   THR   180     111.968  -2.039  33.788  1.00  0.00           N  
ATOM   1264  CA  THR   180     111.775  -2.611  32.457  1.00  0.00           C  
ATOM   1265  C   THR   180     112.104  -4.101  32.415  1.00  0.00           C  
ATOM   1266  O   THR   180     113.038  -4.522  31.733  1.00  0.00           O  
ATOM   1267  CB  THR   180     112.608  -1.872  31.390  1.00  0.00           C  
ATOM   1268  OG1 THR   180     112.624  -0.469  31.680  1.00  0.00           O  
ATOM   1269  CG2 THR   180     112.018  -2.093  30.006  1.00  0.00           C  
ATOM   1270  N   THR   181     111.329  -4.893  33.149  1.00  0.00           N  
ATOM   1271  CA  THR   181     111.536  -6.336  33.197  1.00  0.00           C  
ATOM   1272  C   THR   181     110.466  -7.073  32.399  1.00  0.00           C  
ATOM   1273  O   THR   181     109.391  -7.378  32.917  1.00  0.00           O  
ATOM   1274  CB  THR   181     111.533  -6.858  34.646  1.00  0.00           C  
ATOM   1275  OG1 THR   181     112.512  -6.148  35.414  1.00  0.00           O  
ATOM   1276  CG2 THR   181     111.852  -8.345  34.677  1.00  0.00           C  
ATOM   1277  N   VAL   182     110.767  -7.357  31.136  1.00  0.00           N  
ATOM   1278  CA  VAL   182     109.831  -8.060  30.263  1.00  0.00           C  
ATOM   1279  C   VAL   182     109.676  -9.501  30.723  1.00  0.00           C  
ATOM   1280  O   VAL   182     110.650 -10.237  30.811  1.00  0.00           O  
ATOM   1281  CB  VAL   182     110.328  -8.013  28.817  1.00  0.00           C  
ATOM   1282  CG1 VAL   182     109.422  -8.759  27.836  1.00  0.00           C  
ATOM   1283  CG2 VAL   182     110.442  -6.593  28.257  1.00  0.00           C  
ATOM   1284  N   VAL   183     108.453  -9.914  31.027  1.00  0.00           N  
ATOM   1285  CA  VAL   183     108.250 -11.255  31.570  1.00  0.00           C  
ATOM   1286  C   VAL   183     107.288 -12.094  30.730  1.00  0.00           C  
ATOM   1287  O   VAL   183     106.101 -11.778  30.622  1.00  0.00           O  
ATOM   1288  CB  VAL   183     107.750 -11.191  33.037  1.00  0.00           C  
ATOM   1289  CG1 VAL   183     107.494 -12.566  33.655  1.00  0.00           C  
ATOM   1290  CG2 VAL   183     108.733 -10.503  33.987  1.00  0.00           C  
ATOM   1291  N   TYR   184     107.803 -13.166  30.130  1.00  0.00           N  
ATOM   1292  CA  TYR   184     106.976 -14.036  29.292  1.00  0.00           C  
ATOM   1293  C   TYR   184     106.282 -15.123  30.104  1.00  0.00           C  
ATOM   1294  O   TYR   184     106.558 -15.308  31.298  1.00  0.00           O  
ATOM   1295  CB  TYR   184     107.805 -14.681  28.171  1.00  0.00           C  
ATOM   1296  CG  TYR   184     108.260 -13.716  27.089  1.00  0.00           C  
ATOM   1297  CD1 TYR   184     107.371 -13.251  26.130  1.00  0.00           C  
ATOM   1298  CD2 TYR   184     109.585 -13.288  27.023  1.00  0.00           C  
ATOM   1299  CE1 TYR   184     107.778 -12.373  25.130  1.00  0.00           C  
ATOM   1300  CE2 TYR   184     110.007 -12.420  26.032  1.00  0.00           C  
ATOM   1301  CZ  TYR   184     109.091 -11.958  25.092  1.00  0.00           C  
ATOM   1302  OH  TYR   184     109.489 -11.092  24.105  1.00  0.00           O  
ATOM   1303  N   ALA   185     105.374 -15.828  29.442  1.00  0.00           N  
ATOM   1304  CA  ALA   185     104.685 -16.966  30.025  1.00  0.00           C  
ATOM   1305  C   ALA   185     105.700 -17.900  30.662  1.00  0.00           C  
ATOM   1306  O   ALA   185     106.701 -18.254  30.023  1.00  0.00           O  
ATOM   1307  CB  ALA   185     103.902 -17.702  28.945  1.00  0.00           C  
ATOM   1308  N   GLY   186     105.454 -18.280  31.916  1.00  0.00           N  
ATOM   1309  CA  GLY   186     106.336 -19.190  32.642  1.00  0.00           C  
ATOM   1310  C   GLY   186     107.543 -18.538  33.315  1.00  0.00           C  
ATOM   1311  O   GLY   186     108.409 -19.233  33.870  1.00  0.00           O  
ATOM   1312  N   GLY   187     107.611 -17.206  33.267  1.00  0.00           N  
ATOM   1313  CA  GLY   187     108.593 -16.468  34.040  1.00  0.00           C  
ATOM   1314  C   GLY   187     107.959 -15.704  35.196  1.00  0.00           C  
ATOM   1315  O   GLY   187     106.785 -15.319  35.133  1.00  0.00           O  
ATOM   1316  N   ASP   188     108.751 -15.467  36.239  1.00  0.00           N  
ATOM   1317  CA  ASP   188     108.273 -14.913  37.497  1.00  0.00           C  
ATOM   1318  C   ASP   188     109.221 -13.818  37.953  1.00  0.00           C  
ATOM   1319  O   ASP   188     110.436 -13.946  37.811  1.00  0.00           O  
ATOM   1320  CB  ASP   188     108.289 -15.980  38.607  1.00  0.00           C  
ATOM   1321  CG  ASP   188     107.466 -17.192  38.271  1.00  0.00           C  
ATOM   1322  OD1 ASP   188     106.289 -17.039  37.885  1.00  0.00           O  
ATOM   1323  OD2 ASP   188     107.994 -18.313  38.414  1.00  0.00           O  
ATOM   1324  N   GLN   189     108.654 -12.769  38.535  1.00  0.00           N  
ATOM   1325  CA  GLN   189     109.412 -11.797  39.300  1.00  0.00           C  
ATOM   1326  C   GLN   189     108.760 -11.653  40.677  1.00  0.00           C  
ATOM   1327  O   GLN   189     107.543 -11.486  40.792  1.00  0.00           O  
ATOM   1328  CB  GLN   189     109.415 -10.465  38.582  1.00  0.00           C  
ATOM   1329  CG  GLN   189     109.962  -9.307  39.361  1.00  0.00           C  
ATOM   1330  CD  GLN   189     109.671  -7.994  38.654  1.00  0.00           C  
ATOM   1331  OE1 GLN   189     108.510  -7.601  38.509  1.00  0.00           O  
ATOM   1332  NE2 GLN   189     110.718  -7.328  38.188  1.00  0.00           N  
ATOM   1333  N   THR   190     109.581 -11.758  41.712  1.00  0.00           N  
ATOM   1334  CA  THR   190     109.140 -11.657  43.081  1.00  0.00           C  
ATOM   1335  C   THR   190     109.687 -10.345  43.582  1.00  0.00           C  
ATOM   1336  O   THR   190     110.890 -10.112  43.512  1.00  0.00           O  
ATOM   1337  CB  THR   190     109.750 -12.778  43.936  1.00  0.00           C  
ATOM   1338  OG1 THR   190     109.447 -14.043  43.346  1.00  0.00           O  
ATOM   1339  CG2 THR   190     109.198 -12.736  45.345  1.00  0.00           C  
ATOM   1340  N   VAL   191     108.813  -9.490  44.091  1.00  0.00           N  
ATOM   1341  CA  VAL   191     109.214  -8.145  44.472  1.00  0.00           C  
ATOM   1342  C   VAL   191     109.165  -7.905  45.983  1.00  0.00           C  
ATOM   1343  O   VAL   191     108.092  -7.756  46.551  1.00  0.00           O  
ATOM   1344  CB  VAL   191     108.310  -7.103  43.799  1.00  0.00           C  
ATOM   1345  CG1 VAL   191     108.768  -5.696  44.149  1.00  0.00           C  
ATOM   1346  CG2 VAL   191     108.280  -7.324  42.284  1.00  0.00           C  
ATOM   1347  N   HIS   192     110.327  -7.856  46.626  1.00  0.00           N  
ATOM   1348  CA  HIS   192     110.404  -7.365  47.998  1.00  0.00           C  
ATOM   1349  C   HIS   192     110.833  -5.913  47.986  1.00  0.00           C  
ATOM   1350  O   HIS   192     110.563  -5.177  48.935  1.00  0.00           O  
ATOM   1351  CB  HIS   192     111.396  -8.173  48.823  1.00  0.00           C  
ATOM   1352  CG  HIS   192     111.120  -9.637  48.826  1.00  0.00           C  
ATOM   1353  ND1 HIS   192     110.198 -10.219  49.671  1.00  0.00           N  
ATOM   1354  CD2 HIS   192     111.638 -10.647  48.083  1.00  0.00           C  
ATOM   1355  CE1 HIS   192     110.162 -11.519  49.448  1.00  0.00           C  
ATOM   1356  NE2 HIS   192     111.027 -11.806  48.491  1.00  0.00           N  
ATOM   1357  N   GLY   193     111.510  -5.510  46.910  1.00  0.00           N  
ATOM   1358  CA  GLY   193     112.008  -4.150  46.783  1.00  0.00           C  
ATOM   1359  C   GLY   193     111.114  -3.315  45.889  1.00  0.00           C  
ATOM   1360  O   GLY   193     109.911  -3.209  46.141  1.00  0.00           O  
ATOM   1361  N   HIS   194     111.701  -2.739  44.838  1.00  0.00           N  
ATOM   1362  CA  HIS   194     110.949  -1.963  43.855  1.00  0.00           C  
ATOM   1363  C   HIS   194     111.023  -2.542  42.435  1.00  0.00           C  
ATOM   1364  O   HIS   194     112.097  -2.931  41.956  1.00  0.00           O  
ATOM   1365  CB  HIS   194     111.456  -0.514  43.816  1.00  0.00           C  
ATOM   1366  CG  HIS   194     111.321   0.190  45.133  1.00  0.00           C  
ATOM   1367  ND1 HIS   194     110.169   0.822  45.556  1.00  0.00           N  
ATOM   1368  CD2 HIS   194     112.207   0.363  46.143  1.00  0.00           C  
ATOM   1369  CE1 HIS   194     110.337   1.341  46.734  1.00  0.00           C  
ATOM   1370  NE2 HIS   194     111.570   1.081  47.124  1.00  0.00           N  
ATOM   1371  N   ALA   195     109.879  -2.572  41.757  1.00  0.00           N  
ATOM   1372  CA  ALA   195     109.838  -2.894  40.336  1.00  0.00           C  
ATOM   1373  C   ALA   195     109.166  -1.756  39.566  1.00  0.00           C  
ATOM   1374  O   ALA   195     108.005  -1.425  39.819  1.00  0.00           O  
ATOM   1375  CB  ALA   195     109.104  -4.217  40.094  1.00  0.00           C  
ATOM   1376  N   LEU   196     109.911  -1.159  38.642  1.00  0.00           N  
ATOM   1377  CA  LEU   196     109.401  -0.073  37.818  1.00  0.00           C  
ATOM   1378  C   LEU   196     109.314  -0.524  36.371  1.00  0.00           C  
ATOM   1379  O   LEU   196     110.264  -1.085  35.825  1.00  0.00           O  
ATOM   1380  CB  LEU   196     110.309   1.154  37.920  1.00  0.00           C  
ATOM   1381  CG  LEU   196     110.432   1.706  39.342  1.00  0.00           C  
ATOM   1382  CD1 LEU   196     111.397   2.880  39.498  1.00  0.00           C  
ATOM   1383  CD2 LEU   196     109.132   2.231  39.946  1.00  0.00           C  
ATOM   1384  N   ASP   197     108.162  -0.280  35.758  1.00  0.00           N  
ATOM   1385  CA  ASP   197     107.946  -0.590  34.336  1.00  0.00           C  
ATOM   1386  C   ASP   197     108.150  -2.063  33.996  1.00  0.00           C  
ATOM   1387  O   ASP   197     109.179  -2.462  33.472  1.00  0.00           O  
ATOM   1388  CB  ASP   197     108.817   0.287  33.430  1.00  0.00           C  
ATOM   1389  CG  ASP   197     108.349   0.092  31.995  1.00  0.00           C  
ATOM   1390  OD1 ASP   197     107.417  -0.729  31.783  1.00  0.00           O  
ATOM   1391  OD2 ASP   197     108.918   0.759  31.091  1.00  0.00           O  
ATOM   1392  N   THR   198     107.150  -2.866  34.300  1.00  0.00           N  
ATOM   1393  CA  THR   198     107.219  -4.286  34.082  1.00  0.00           C  
ATOM   1394  C   THR   198     106.114  -4.663  33.121  1.00  0.00           C  
ATOM   1395  O   THR   198     104.951  -4.285  33.300  1.00  0.00           O  
ATOM   1396  CB  THR   198     107.049  -5.051  35.409  1.00  0.00           C  
ATOM   1397  OG1 THR   198     108.010  -4.574  36.356  1.00  0.00           O  
ATOM   1398  CG2 THR   198     107.242  -6.535  35.207  1.00  0.00           C  
ATOM   1399  N   THR   199     106.490  -5.395  32.084  1.00  0.00           N  
ATOM   1400  CA  THR   199     105.551  -5.820  31.083  1.00  0.00           C  
ATOM   1401  C   THR   199     105.323  -7.319  31.242  1.00  0.00           C  
ATOM   1402  O   THR   199     106.227  -8.117  31.046  1.00  0.00           O  
ATOM   1403  CB  THR   199     106.091  -5.480  29.697  1.00  0.00           C  
ATOM   1404  OG1 THR   199     106.277  -4.078  29.577  1.00  0.00           O  
ATOM   1405  CG2 THR   199     105.091  -5.955  28.629  1.00  0.00           C  
ATOM   1406  N   LEU   200     104.118  -7.701  31.632  1.00  0.00           N  
ATOM   1407  CA  LEU   200     103.826  -9.112  31.799  1.00  0.00           C  
ATOM   1408  C   LEU   200     103.245  -9.640  30.498  1.00  0.00           C  
ATOM   1409  O   LEU   200     102.038  -9.535  30.253  1.00  0.00           O  
ATOM   1410  CB  LEU   200     102.868  -9.338  32.965  1.00  0.00           C  
ATOM   1411  CG  LEU   200     103.332  -8.737  34.291  1.00  0.00           C  
ATOM   1412  CD1 LEU   200     102.311  -9.000  35.401  1.00  0.00           C  
ATOM   1413  CD2 LEU   200     104.720  -9.275  34.669  1.00  0.00           C  
ATOM   1414  N   ASN   201     104.127 -10.174  29.655  1.00  0.00           N  
ATOM   1415  CA  ASN   201     103.737 -10.754  28.380  1.00  0.00           C  
ATOM   1416  C   ASN   201     103.399 -12.233  28.603  1.00  0.00           C  
ATOM   1417  O   ASN   201     104.040 -13.123  28.056  1.00  0.00           O  
ATOM   1418  CB  ASN   201     104.882 -10.586  27.376  1.00  0.00           C  
ATOM   1419  CG  ASN   201     104.318 -10.804  25.979  1.00  0.00           C  
ATOM   1420  OD1 ASN   201     103.210 -11.312  25.816  1.00  0.00           O  
ATOM   1421  ND2 ASN   201     105.051 -10.433  24.895  1.00  0.00           N  
ATOM   1422  N   GLY   202     102.397 -12.484  29.440  1.00  0.00           N  
ATOM   1423  CA  GLY   202     102.046 -13.833  29.846  1.00  0.00           C  
ATOM   1424  C   GLY   202     102.679 -14.240  31.171  1.00  0.00           C  
ATOM   1425  O   GLY   202     102.329 -15.273  31.759  1.00  0.00           O  
ATOM   1426  N   GLY   203     103.620 -13.427  31.646  1.00  0.00           N  
ATOM   1427  CA  GLY   203     104.365 -13.753  32.849  1.00  0.00           C  
ATOM   1428  C   GLY   203     103.718 -13.298  34.150  1.00  0.00           C  
ATOM   1429  O   GLY   203     102.639 -12.688  34.155  1.00  0.00           O  
ATOM   1430  N   TYR   204     104.394 -13.592  35.258  1.00  0.00           N  
ATOM   1431  CA  TYR   204     103.853 -13.314  36.586  1.00  0.00           C  
ATOM   1432  C   TYR   204     104.724 -12.353  37.365  1.00  0.00           C  
ATOM   1433  O   TYR   204     105.956 -12.411  37.287  1.00  0.00           O  
ATOM   1434  CB  TYR   204     103.724 -14.609  37.388  1.00  0.00           C  
ATOM   1435  CG  TYR   204     102.717 -15.464  36.700  1.00  0.00           C  
ATOM   1436  CD1 TYR   204     103.132 -16.388  35.731  1.00  0.00           C  
ATOM   1437  CD2 TYR   204     101.340 -15.374  37.001  1.00  0.00           C  
ATOM   1438  CE1 TYR   204     102.210 -17.216  35.060  1.00  0.00           C  
ATOM   1439  CE2 TYR   204     100.389 -16.208  36.327  1.00  0.00           C  
ATOM   1440  CZ  TYR   204     100.846 -17.125  35.359  1.00  0.00           C  
ATOM   1441  OH  TYR   204      99.968 -17.945  34.684  1.00  0.00           O  
ATOM   1442  N   GLN   205     104.084 -11.467  38.116  1.00  0.00           N  
ATOM   1443  CA  GLN   205     104.792 -10.635  39.068  1.00  0.00           C  
ATOM   1444  C   GLN   205     104.117 -10.735  40.438  1.00  0.00           C  
ATOM   1445  O   GLN   205     102.908 -10.492  40.573  1.00  0.00           O  
ATOM   1446  CB  GLN   205     104.834  -9.187  38.599  1.00  0.00           C  
ATOM   1447  CG  GLN   205     105.453  -8.259  39.622  1.00  0.00           C  
ATOM   1448  CD  GLN   205     105.271  -6.794  39.277  1.00  0.00           C  
ATOM   1449  OE1 GLN   205     104.152  -6.271  39.284  1.00  0.00           O  
ATOM   1450  NE2 GLN   205     106.370  -6.129  38.972  1.00  0.00           N  
ATOM   1451  N   TYR   206     104.904 -11.118  41.441  1.00  0.00           N  
ATOM   1452  CA  TYR   206     104.422 -11.261  42.809  1.00  0.00           C  
ATOM   1453  C   TYR   206     105.032 -10.173  43.680  1.00  0.00           C  
ATOM   1454  O   TYR   206     106.246 -10.118  43.890  1.00  0.00           O  
ATOM   1455  CB  TYR   206     104.783 -12.627  43.387  1.00  0.00           C  
ATOM   1456  CG  TYR   206     104.390 -13.796  42.524  1.00  0.00           C  
ATOM   1457  CD1 TYR   206     103.118 -14.328  42.584  1.00  0.00           C  
ATOM   1458  CD2 TYR   206     105.304 -14.390  41.673  1.00  0.00           C  
ATOM   1459  CE1 TYR   206     102.756 -15.411  41.809  1.00  0.00           C  
ATOM   1460  CE2 TYR   206     104.959 -15.478  40.891  1.00  0.00           C  
ATOM   1461  CZ  TYR   206     103.677 -15.981  40.958  1.00  0.00           C  
ATOM   1462  OH  TYR   206     103.310 -17.061  40.174  1.00  0.00           O  
ATOM   1463  N   VAL   207     104.173  -9.302  44.181  1.00  0.00           N  
ATOM   1464  CA  VAL   207     104.607  -8.213  45.021  1.00  0.00           C  
ATOM   1465  C   VAL   207     104.345  -8.606  46.459  1.00  0.00           C  
ATOM   1466  O   VAL   207     103.192  -8.725  46.890  1.00  0.00           O  
ATOM   1467  CB  VAL   207     103.848  -6.936  44.693  1.00  0.00           C  
ATOM   1468  CG1 VAL   207     104.368  -5.790  45.552  1.00  0.00           C  
ATOM   1469  CG2 VAL   207     103.974  -6.639  43.188  1.00  0.00           C  
ATOM   1470  N   HIS   208     105.431  -8.833  47.186  1.00  0.00           N  
ATOM   1471  CA  HIS   208     105.352  -9.259  48.567  1.00  0.00           C  
ATOM   1472  C   HIS   208     105.227  -8.076  49.521  1.00  0.00           C  
ATOM   1473  O   HIS   208     105.342  -6.915  49.119  1.00  0.00           O  
ATOM   1474  CB  HIS   208     106.563 -10.122  48.915  1.00  0.00           C  
ATOM   1475  CG  HIS   208     106.503 -11.493  48.322  1.00  0.00           C  
ATOM   1476  ND1 HIS   208     106.575 -12.641  49.082  1.00  0.00           N  
ATOM   1477  CD2 HIS   208     106.343 -11.905  47.041  1.00  0.00           C  
ATOM   1478  CE1 HIS   208     106.481 -13.696  48.295  1.00  0.00           C  
ATOM   1479  NE2 HIS   208     106.340 -13.278  47.050  1.00  0.00           N  
ATOM   1480  N   ASN   209     104.952  -8.400  50.778  1.00  0.00           N  
ATOM   1481  CA  ASN   209     104.885  -7.435  51.865  1.00  0.00           C  
ATOM   1482  C   ASN   209     106.090  -6.480  51.846  1.00  0.00           C  
ATOM   1483  O   ASN   209     107.243  -6.919  51.835  1.00  0.00           O  
ATOM   1484  CB  ASN   209     104.812  -8.214  53.188  1.00  0.00           C  
ATOM   1485  CG  ASN   209     104.795  -7.314  54.400  1.00  0.00           C  
ATOM   1486  OD1 ASN   209     104.258  -6.208  54.366  1.00  0.00           O  
ATOM   1487  ND2 ASN   209     105.389  -7.785  55.484  1.00  0.00           N  
ATOM   1488  N   GLY   210     105.818  -5.179  51.813  1.00  0.00           N  
ATOM   1489  CA  GLY   210     106.866  -4.176  51.755  1.00  0.00           C  
ATOM   1490  C   GLY   210     107.393  -3.906  50.347  1.00  0.00           C  
ATOM   1491  O   GLY   210     108.198  -2.995  50.134  1.00  0.00           O  
ATOM   1492  N   GLY   211     106.952  -4.696  49.373  1.00  0.00           N  
ATOM   1493  CA  GLY   211     107.382  -4.485  48.002  1.00  0.00           C  
ATOM   1494  C   GLY   211     106.484  -3.503  47.277  1.00  0.00           C  
ATOM   1495  O   GLY   211     105.313  -3.345  47.622  1.00  0.00           O  
ATOM   1496  N   THR   212     107.027  -2.834  46.271  1.00  0.00           N  
ATOM   1497  CA  THR   212     106.239  -1.879  45.487  1.00  0.00           C  
ATOM   1498  C   THR   212     106.494  -2.094  43.996  1.00  0.00           C  
ATOM   1499  O   THR   212     107.640  -2.232  43.570  1.00  0.00           O  
ATOM   1500  CB  THR   212     106.564  -0.410  45.879  1.00  0.00           C  
ATOM   1501  OG1 THR   212     106.387  -0.242  47.287  1.00  0.00           O  
ATOM   1502  CG2 THR   212     105.655   0.580  45.151  1.00  0.00           C  
ATOM   1503  N   ALA   213     105.420  -2.143  43.218  1.00  0.00           N  
ATOM   1504  CA  ALA   213     105.513  -2.240  41.765  1.00  0.00           C  
ATOM   1505  C   ALA   213     104.806  -1.049  41.120  1.00  0.00           C  
ATOM   1506  O   ALA   213     103.625  -0.800  41.373  1.00  0.00           O  
ATOM   1507  CB  ALA   213     104.902  -3.557  41.274  1.00  0.00           C  
ATOM   1508  N   SER   214     105.533  -0.310  40.294  1.00  0.00           N  
ATOM   1509  CA  SER   214     104.948   0.825  39.585  1.00  0.00           C  
ATOM   1510  C   SER   214     104.949   0.581  38.080  1.00  0.00           C  
ATOM   1511  O   SER   214     105.910   0.047  37.530  1.00  0.00           O  
ATOM   1512  CB  SER   214     105.694   2.132  39.897  1.00  0.00           C  
ATOM   1513  OG  SER   214     105.535   2.469  41.268  1.00  0.00           O  
ATOM   1514  N   ASP   215     103.860   0.967  37.427  1.00  0.00           N  
ATOM   1515  CA  ASP   215     103.719   0.811  35.987  1.00  0.00           C  
ATOM   1516  C   ASP   215     103.883  -0.636  35.535  1.00  0.00           C  
ATOM   1517  O   ASP   215     104.718  -0.940  34.683  1.00  0.00           O  
ATOM   1518  CB  ASP   215     104.693   1.722  35.232  1.00  0.00           C  
ATOM   1519  CG  ASP   215     104.209   1.838  33.793  1.00  0.00           C  
ATOM   1520  OD1 ASP   215     103.024   1.491  33.538  1.00  0.00           O  
ATOM   1521  OD2 ASP   215     105.016   2.275  32.930  1.00  0.00           O  
ATOM   1522  N   THR   216     103.106  -1.535  36.125  1.00  0.00           N  
ATOM   1523  CA  THR   216     103.068  -2.894  35.619  1.00  0.00           C  
ATOM   1524  C   THR   216     102.043  -2.956  34.508  1.00  0.00           C  
ATOM   1525  O   THR   216     100.914  -2.500  34.659  1.00  0.00           O  
ATOM   1526  CB  THR   216     102.766  -3.926  36.712  1.00  0.00           C  
ATOM   1527  OG1 THR   216     103.854  -3.953  37.638  1.00  0.00           O  
ATOM   1528  CG2 THR   216     102.616  -5.319  36.113  1.00  0.00           C  
ATOM   1529  N   VAL   217     102.461  -3.490  33.371  1.00  0.00           N  
ATOM   1530  CA  VAL   217     101.597  -3.616  32.223  1.00  0.00           C  
ATOM   1531  C   VAL   217     101.259  -5.091  32.024  1.00  0.00           C  
ATOM   1532  O   VAL   217     102.129  -5.911  31.715  1.00  0.00           O  
ATOM   1533  CB  VAL   217     102.305  -3.030  31.015  1.00  0.00           C  
ATOM   1534  CG1 VAL   217     101.491  -3.134  29.723  1.00  0.00           C  
ATOM   1535  CG2 VAL   217     102.634  -1.543  31.162  1.00  0.00           C  
ATOM   1536  N   VAL   218      99.995  -5.432  32.236  1.00  0.00           N  
ATOM   1537  CA  VAL   218      99.573  -6.824  32.234  1.00  0.00           C  
ATOM   1538  C   VAL   218      98.926  -7.177  30.908  1.00  0.00           C  
ATOM   1539  O   VAL   218      97.740  -6.910  30.696  1.00  0.00           O  
ATOM   1540  CB  VAL   218      98.555  -7.124  33.366  1.00  0.00           C  
ATOM   1541  CG1 VAL   218      98.071  -8.576  33.382  1.00  0.00           C  
ATOM   1542  CG2 VAL   218      99.112  -6.872  34.769  1.00  0.00           C  
ATOM   1543  N   ASN   219      99.697  -7.773  30.009  1.00  0.00           N  
ATOM   1544  CA  ASN   219      99.128  -8.197  28.747  1.00  0.00           C  
ATOM   1545  C   ASN   219      98.482  -9.571  28.893  1.00  0.00           C  
ATOM   1546  O   ASN   219      98.394 -10.104  30.003  1.00  0.00           O  
ATOM   1547  CB  ASN   219     100.167  -8.168  27.640  1.00  0.00           C  
ATOM   1548  CG  ASN   219     100.583  -6.760  27.284  1.00  0.00           C  
ATOM   1549  OD1 ASN   219      99.770  -5.850  27.307  1.00  0.00           O  
ATOM   1550  ND2 ASN   219     101.850  -6.576  26.950  1.00  0.00           N  
ATOM   1551  N   SER   220      98.025 -10.129  27.777  1.00  0.00           N  
ATOM   1552  CA  SER   220      97.309 -11.394  27.780  1.00  0.00           C  
ATOM   1553  C   SER   220      97.984 -12.511  28.600  1.00  0.00           C  
ATOM   1554  O   SER   220      99.187 -12.783  28.460  1.00  0.00           O  
ATOM   1555  CB  SER   220      97.062 -11.863  26.344  1.00  0.00           C  
ATOM   1556  OG  SER   220      96.408 -13.123  26.348  1.00  0.00           O  
ATOM   1557  N   ASP   221      97.189 -13.143  29.457  1.00  0.00           N  
ATOM   1558  CA  ASP   221      97.650 -14.220  30.339  1.00  0.00           C  
ATOM   1559  C   ASP   221      98.631 -13.776  31.414  1.00  0.00           C  
ATOM   1560  O   ASP   221      99.093 -14.601  32.206  1.00  0.00           O  
ATOM   1561  CB  ASP   221      98.235 -15.390  29.538  1.00  0.00           C  
ATOM   1562  CG  ASP   221      97.206 -16.047  28.654  1.00  0.00           C  
ATOM   1563  OD1 ASP   221      96.045 -16.183  29.102  1.00  0.00           O  
ATOM   1564  OD2 ASP   221      97.547 -16.410  27.512  1.00  0.00           O  
ATOM   1565  N   GLY   222      98.956 -12.482  31.434  1.00  0.00           N  
ATOM   1566  CA  GLY   222      99.765 -11.923  32.496  1.00  0.00           C  
ATOM   1567  C   GLY   222      99.034 -11.961  33.832  1.00  0.00           C  
ATOM   1568  O   GLY   222      97.806 -11.960  33.898  1.00  0.00           O  
ATOM   1569  N   TRP   223      99.800 -11.971  34.906  1.00  0.00           N  
ATOM   1570  CA  TRP   223      99.235 -12.077  36.231  1.00  0.00           C  
ATOM   1571  C   TRP   223     100.055 -11.233  37.212  1.00  0.00           C  
ATOM   1572  O   TRP   223     101.217 -11.552  37.488  1.00  0.00           O  
ATOM   1573  CB  TRP   223      99.245 -13.545  36.643  1.00  0.00           C  
ATOM   1574  CG  TRP   223      98.434 -13.879  37.878  1.00  0.00           C  
ATOM   1575  CD1 TRP   223      97.358 -13.201  38.366  1.00  0.00           C  
ATOM   1576  CD2 TRP   223      98.654 -14.979  38.774  1.00  0.00           C  
ATOM   1577  NE1 TRP   223      96.893 -13.807  39.509  1.00  0.00           N  
ATOM   1578  CE2 TRP   223      97.660 -14.911  39.774  1.00  0.00           C  
ATOM   1579  CE3 TRP   223      99.585 -16.024  38.817  1.00  0.00           C  
ATOM   1580  CZ2 TRP   223      97.573 -15.839  40.814  1.00  0.00           C  
ATOM   1581  CZ3 TRP   223      99.498 -16.957  39.854  1.00  0.00           C  
ATOM   1582  CH2 TRP   223      98.497 -16.856  40.835  1.00  0.00           C  
ATOM   1583  N   GLN   224      99.475 -10.141  37.709  1.00  0.00           N  
ATOM   1584  CA  GLN   224     100.122  -9.378  38.772  1.00  0.00           C  
ATOM   1585  C   GLN   224      99.445  -9.682  40.106  1.00  0.00           C  
ATOM   1586  O   GLN   224      98.237  -9.534  40.233  1.00  0.00           O  
ATOM   1587  CB  GLN   224     100.089  -7.871  38.498  1.00  0.00           C  
ATOM   1588  CG  GLN   224     100.791  -7.078  39.590  1.00  0.00           C  
ATOM   1589  CD  GLN   224     100.730  -5.588  39.380  1.00  0.00           C  
ATOM   1590  OE1 GLN   224      99.765  -5.066  38.816  1.00  0.00           O  
ATOM   1591  NE2 GLN   224     101.762  -4.883  39.846  1.00  0.00           N  
ATOM   1592  N   ILE   225     100.224 -10.118  41.092  1.00  0.00           N  
ATOM   1593  CA  ILE   225      99.667 -10.526  42.377  1.00  0.00           C  
ATOM   1594  C   ILE   225     100.187  -9.616  43.466  1.00  0.00           C  
ATOM   1595  O   ILE   225     101.401  -9.528  43.683  1.00  0.00           O  
ATOM   1596  CB  ILE   225     100.039 -11.977  42.737  1.00  0.00           C  
ATOM   1597  CG1 ILE   225      99.534 -13.011  41.717  1.00  0.00           C  
ATOM   1598  CG2 ILE   225      99.473 -12.438  44.091  1.00  0.00           C  
ATOM   1599  CD1 ILE   225     100.070 -14.421  41.961  1.00  0.00           C  
ATOM   1600  N   VAL   226      99.273  -8.924  44.143  1.00  0.00           N  
ATOM   1601  CA  VAL   226      99.657  -8.075  45.264  1.00  0.00           C  
ATOM   1602  C   VAL   226      99.308  -8.760  46.578  1.00  0.00           C  
ATOM   1603  O   VAL   226      98.134  -8.858  46.952  1.00  0.00           O  
ATOM   1604  CB  VAL   226      98.982  -6.709  45.189  1.00  0.00           C  
ATOM   1605  CG1 VAL   226      99.330  -5.791  46.363  1.00  0.00           C  
ATOM   1606  CG2 VAL   226      99.353  -5.912  43.936  1.00  0.00           C  
ATOM   1607  N   LYS   227     100.328  -9.270  47.259  1.00  0.00           N  
ATOM   1608  CA  LYS   227     100.132  -9.929  48.545  1.00  0.00           C  
ATOM   1609  C   LYS   227      99.831  -8.914  49.646  1.00  0.00           C  
ATOM   1610  O   LYS   227      99.888  -7.689  49.422  1.00  0.00           O  
ATOM   1611  CB  LYS   227     101.350 -10.787  48.898  1.00  0.00           C  
ATOM   1612  CG  LYS   227     101.529 -12.006  47.963  1.00  0.00           C  
ATOM   1613  CD  LYS   227     102.596 -12.957  48.474  1.00  0.00           C  
ATOM   1614  CE  LYS   227     102.128 -14.403  48.407  1.00  0.00           C  
ATOM   1615  NZ  LYS   227     101.395 -14.695  47.139  1.00  0.00           N  
ATOM   1616  N   GLU   228      99.479  -9.412  50.828  1.00  0.00           N  
ATOM   1617  CA  GLU   228      99.249  -8.524  51.966  1.00  0.00           C  
ATOM   1618  C   GLU   228     100.494  -7.680  52.265  1.00  0.00           C  
ATOM   1619  O   GLU   228     101.602  -8.206  52.394  1.00  0.00           O  
ATOM   1620  CB  GLU   228      98.853  -9.334  53.197  1.00  0.00           C  
ATOM   1621  CG  GLU   228      99.139  -8.635  54.518  1.00  0.00           C  
ATOM   1622  CD  GLU   228      98.629  -9.420  55.715  1.00  0.00           C  
ATOM   1623  OE1 GLU   228      98.803 -10.662  55.752  1.00  0.00           O  
ATOM   1624  OE2 GLU   228      98.042  -8.790  56.616  1.00  0.00           O  
ATOM   1625  N   GLY   229     100.315  -6.370  52.351  1.00  0.00           N  
ATOM   1626  CA  GLY   229     101.432  -5.476  52.605  1.00  0.00           C  
ATOM   1627  C   GLY   229     102.172  -5.060  51.351  1.00  0.00           C  
ATOM   1628  O   GLY   229     103.102  -4.261  51.409  1.00  0.00           O  
ATOM   1629  N   GLY   230     101.772  -5.613  50.210  1.00  0.00           N  
ATOM   1630  CA  GLY   230     102.332  -5.204  48.937  1.00  0.00           C  
ATOM   1631  C   GLY   230     101.590  -4.017  48.336  1.00  0.00           C  
ATOM   1632  O   GLY   230     100.418  -3.775  48.633  1.00  0.00           O  
ATOM   1633  N   LEU   231     102.266  -3.290  47.457  1.00  0.00           N  
ATOM   1634  CA  LEU   231     101.703  -2.092  46.876  1.00  0.00           C  
ATOM   1635  C   LEU   231     101.930  -2.083  45.376  1.00  0.00           C  
ATOM   1636  O   LEU   231     103.018  -2.413  44.895  1.00  0.00           O  
ATOM   1637  CB  LEU   231     102.350  -0.826  47.506  1.00  0.00           C  
ATOM   1638  CG  LEU   231     102.086  -0.688  49.007  1.00  0.00           C  
ATOM   1639  CD1 LEU   231     102.851   0.441  49.697  1.00  0.00           C  
ATOM   1640  CD2 LEU   231     100.631  -0.412  49.384  1.00  0.00           C  
ATOM   1641  N   ALA   232     100.901  -1.694  44.636  1.00  0.00           N  
ATOM   1642  CA  ALA   232     101.040  -1.436  43.210  1.00  0.00           C  
ATOM   1643  C   ALA   232     100.456  -0.070  42.887  1.00  0.00           C  
ATOM   1644  O   ALA   232      99.422   0.317  43.430  1.00  0.00           O  
ATOM   1645  CB  ALA   232     100.339  -2.506  42.398  1.00  0.00           C  
ATOM   1646  N   ASP   233     101.120   0.658  42.001  1.00  0.00           N  
ATOM   1647  CA  ASP   233     100.606   1.936  41.519  1.00  0.00           C  
ATOM   1648  C   ASP   233     100.772   1.976  40.014  1.00  0.00           C  
ATOM   1649  O   ASP   233     101.840   1.637  39.502  1.00  0.00           O  
ATOM   1650  CB  ASP   233     101.352   3.091  42.166  1.00  0.00           C  
ATOM   1651  CG  ASP   233     100.686   4.386  41.724  1.00  0.00           C  
ATOM   1652  OD1 ASP   233      99.763   4.317  40.871  1.00  0.00           O  
ATOM   1653  OD2 ASP   233     101.092   5.464  42.236  1.00  0.00           O  
ATOM   1654  N   PHE   234      99.716   2.370  39.314  1.00  0.00           N  
ATOM   1655  CA  PHE   234      99.735   2.485  37.863  1.00  0.00           C  
ATOM   1656  C   PHE   234      99.822   1.128  37.194  1.00  0.00           C  
ATOM   1657  O   PHE   234     100.715   0.859  36.410  1.00  0.00           O  
ATOM   1658  CB  PHE   234     100.848   3.440  37.381  1.00  0.00           C  
ATOM   1659  CG  PHE   234     100.565   4.784  37.958  1.00  0.00           C  
ATOM   1660  CD1 PHE   234     101.311   5.308  39.038  1.00  0.00           C  
ATOM   1661  CD2 PHE   234      99.529   5.572  37.425  1.00  0.00           C  
ATOM   1662  CE1 PHE   234     101.036   6.596  39.581  1.00  0.00           C  
ATOM   1663  CE2 PHE   234      99.232   6.867  37.950  1.00  0.00           C  
ATOM   1664  CZ  PHE   234      99.990   7.378  39.035  1.00  0.00           C  
ATOM   1665  N   THR   235      98.877   0.266  37.502  1.00  0.00           N  
ATOM   1666  CA  THR   235      98.777  -0.992  36.804  1.00  0.00           C  
ATOM   1667  C   THR   235      97.834  -0.794  35.635  1.00  0.00           C  
ATOM   1668  O   THR   235      96.848  -0.062  35.729  1.00  0.00           O  
ATOM   1669  CB  THR   235      98.263  -2.101  37.742  1.00  0.00           C  
ATOM   1670  OG1 THR   235      99.325  -2.502  38.614  1.00  0.00           O  
ATOM   1671  CG2 THR   235      97.768  -3.314  36.965  1.00  0.00           C  
ATOM   1672  N   THR   236      98.158  -1.427  34.518  1.00  0.00           N  
ATOM   1673  CA  THR   236      97.250  -1.476  33.395  1.00  0.00           C  
ATOM   1674  C   THR   236      96.951  -2.940  33.162  1.00  0.00           C  
ATOM   1675  O   THR   236      97.866  -3.744  33.023  1.00  0.00           O  
ATOM   1676  CB  THR   236      97.879  -0.841  32.135  1.00  0.00           C  
ATOM   1677  OG1 THR   236      98.018   0.564  32.345  1.00  0.00           O  
ATOM   1678  CG2 THR   236      97.016  -1.075  30.917  1.00  0.00           C  
ATOM   1679  N   VAL   237      95.670  -3.285  33.149  1.00  0.00           N  
ATOM   1680  CA  VAL   237      95.252  -4.642  32.875  1.00  0.00           C  
ATOM   1681  C   VAL   237      94.660  -4.660  31.479  1.00  0.00           C  
ATOM   1682  O   VAL   237      93.632  -4.032  31.222  1.00  0.00           O  
ATOM   1683  CB  VAL   237      94.157  -5.104  33.845  1.00  0.00           C  
ATOM   1684  CG1 VAL   237      93.657  -6.523  33.571  1.00  0.00           C  
ATOM   1685  CG2 VAL   237      94.604  -5.113  35.309  1.00  0.00           C  
ATOM   1686  N   ASN   238      95.301  -5.373  30.567  1.00  0.00           N  
ATOM   1687  CA  ASN   238      94.736  -5.519  29.233  1.00  0.00           C  
ATOM   1688  C   ASN   238      93.856  -6.748  29.105  1.00  0.00           C  
ATOM   1689  O   ASN   238      93.678  -7.501  30.070  1.00  0.00           O  
ATOM   1690  CB  ASN   238      95.829  -5.504  28.177  1.00  0.00           C  
ATOM   1691  CG  ASN   238      96.307  -4.107  27.885  1.00  0.00           C  
ATOM   1692  OD1 ASN   238      95.506  -3.182  27.809  1.00  0.00           O  
ATOM   1693  ND2 ASN   238      97.617  -3.934  27.750  1.00  0.00           N  
ATOM   1694  N   GLN   239      93.303  -6.948  27.914  1.00  0.00           N  
ATOM   1695  CA  GLN   239      92.401  -8.060  27.697  1.00  0.00           C  
ATOM   1696  C   GLN   239      93.051  -9.390  28.080  1.00  0.00           C  
ATOM   1697  O   GLN   239      94.135  -9.724  27.598  1.00  0.00           O  
ATOM   1698  CB  GLN   239      91.932  -8.090  26.246  1.00  0.00           C  
ATOM   1699  CG  GLN   239      90.721  -8.988  26.050  1.00  0.00           C  
ATOM   1700  CD  GLN   239      90.465  -9.337  24.601  1.00  0.00           C  
ATOM   1701  OE1 GLN   239      91.067  -8.765  23.691  1.00  0.00           O  
ATOM   1702  NE2 GLN   239      89.570 -10.290  24.380  1.00  0.00           N  
ATOM   1703  N   LYS   240      92.388 -10.127  28.971  1.00  0.00           N  
ATOM   1704  CA  LYS   240      92.843 -11.450  29.434  1.00  0.00           C  
ATOM   1705  C   LYS   240      94.115 -11.440  30.296  1.00  0.00           C  
ATOM   1706  O   LYS   240      94.702 -12.490  30.568  1.00  0.00           O  
ATOM   1707  CB  LYS   240      92.940 -12.465  28.281  1.00  0.00           C  
ATOM   1708  CG  LYS   240      91.598 -13.142  27.966  1.00  0.00           C  
ATOM   1709  CD  LYS   240      91.525 -13.676  26.533  1.00  0.00           C  
ATOM   1710  CE  LYS   240      90.071 -13.840  26.060  1.00  0.00           C  
ATOM   1711  NZ  LYS   240      89.322 -14.905  26.802  1.00  0.00           N  
ATOM   1712  N   GLY   241      94.526 -10.252  30.727  1.00  0.00           N  
ATOM   1713  CA  GLY   241      95.495 -10.132  31.801  1.00  0.00           C  
ATOM   1714  C   GLY   241      94.728 -10.102  33.107  1.00  0.00           C  
ATOM   1715  O   GLY   241      93.527  -9.831  33.126  1.00  0.00           O  
ATOM   1716  N   LYS   242      95.403 -10.395  34.207  1.00  0.00           N  
ATOM   1717  CA  LYS   242      94.720 -10.431  35.487  1.00  0.00           C  
ATOM   1718  C   LYS   242      95.516  -9.729  36.567  1.00  0.00           C  
ATOM   1719  O   LYS   242      96.704 -10.012  36.765  1.00  0.00           O  
ATOM   1720  CB  LYS   242      94.432 -11.869  35.906  1.00  0.00           C  
ATOM   1721  CG  LYS   242      93.912 -12.002  37.330  1.00  0.00           C  
ATOM   1722  CD  LYS   242      93.788 -13.471  37.725  1.00  0.00           C  
ATOM   1723  CE  LYS   242      92.836 -14.209  36.799  1.00  0.00           C  
ATOM   1724  NZ  LYS   242      92.644 -15.648  37.167  1.00  0.00           N  
ATOM   1725  N   LEU   243      94.856  -8.809  37.264  1.00  0.00           N  
ATOM   1726  CA  LEU   243      95.420  -8.248  38.478  1.00  0.00           C  
ATOM   1727  C   LEU   243      94.699  -8.854  39.672  1.00  0.00           C  
ATOM   1728  O   LEU   243      93.481  -8.890  39.716  1.00  0.00           O  
ATOM   1729  CB  LEU   243      95.273  -6.733  38.493  1.00  0.00           C  
ATOM   1730  CG  LEU   243      95.557  -6.145  39.872  1.00  0.00           C  
ATOM   1731  CD1 LEU   243      97.026  -6.380  40.255  1.00  0.00           C  
ATOM   1732  CD2 LEU   243      95.200  -4.676  39.876  1.00  0.00           C  
ATOM   1733  N   GLN   244      95.461  -9.340  40.634  1.00  0.00           N  
ATOM   1734  CA  GLN   244      94.900  -9.935  41.827  1.00  0.00           C  
ATOM   1735  C   GLN   244      95.464  -9.237  43.069  1.00  0.00           C  
ATOM   1736  O   GLN   244      96.686  -9.217  43.297  1.00  0.00           O  
ATOM   1737  CB  GLN   244      95.216 -11.428  41.861  1.00  0.00           C  
ATOM   1738  CG  GLN   244      94.726 -12.140  43.107  1.00  0.00           C  
ATOM   1739  CD  GLN   244      94.847 -13.653  42.998  1.00  0.00           C  
ATOM   1740  OE1 GLN   244      94.662 -14.243  41.921  1.00  0.00           O  
ATOM   1741  NE2 GLN   244      95.169 -14.288  44.112  1.00  0.00           N  
ATOM   1742  N   VAL   245      94.571  -8.652  43.861  1.00  0.00           N  
ATOM   1743  CA  VAL   245      94.970  -7.930  45.066  1.00  0.00           C  
ATOM   1744  C   VAL   245      94.414  -8.638  46.284  1.00  0.00           C  
ATOM   1745  O   VAL   245      93.210  -8.629  46.504  1.00  0.00           O  
ATOM   1746  CB  VAL   245      94.464  -6.479  45.046  1.00  0.00           C  
ATOM   1747  CG1 VAL   245      95.042  -5.704  46.211  1.00  0.00           C  
ATOM   1748  CG2 VAL   245      94.847  -5.807  43.734  1.00  0.00           C  
ATOM   1749  N   ASN   246      95.284  -9.285  47.057  1.00  0.00           N  
ATOM   1750  CA  ASN   246      94.843 -10.019  48.235  1.00  0.00           C  
ATOM   1751  C   ASN   246      94.423  -9.079  49.343  1.00  0.00           C  
ATOM   1752  O   ASN   246      94.693  -7.870  49.294  1.00  0.00           O  
ATOM   1753  CB  ASN   246      95.957 -10.903  48.790  1.00  0.00           C  
ATOM   1754  CG  ASN   246      96.353 -11.997  47.855  1.00  0.00           C  
ATOM   1755  OD1 ASN   246      95.631 -12.311  46.910  1.00  0.00           O  
ATOM   1756  ND2 ASN   246      97.506 -12.608  48.117  1.00  0.00           N  
ATOM   1757  N   ALA   247      93.798  -9.665  50.358  1.00  0.00           N  
ATOM   1758  CA  ALA   247      93.496  -8.972  51.598  1.00  0.00           C  
ATOM   1759  C   ALA   247      94.722  -8.223  52.118  1.00  0.00           C  
ATOM   1760  O   ALA   247      95.805  -8.791  52.207  1.00  0.00           O  
ATOM   1761  CB  ALA   247      93.016  -9.965  52.630  1.00  0.00           C  
ATOM   1762  N   GLY   248      94.545  -6.946  52.446  1.00  0.00           N  
ATOM   1763  CA  GLY   248      95.635  -6.122  52.946  1.00  0.00           C  
ATOM   1764  C   GLY   248      96.639  -5.691  51.892  1.00  0.00           C  
ATOM   1765  O   GLY   248      97.669  -5.109  52.223  1.00  0.00           O  
ATOM   1766  N   GLY   249      96.365  -5.994  50.626  1.00  0.00           N  
ATOM   1767  CA  GLY   249      97.212  -5.521  49.548  1.00  0.00           C  
ATOM   1768  C   GLY   249      96.658  -4.214  49.021  1.00  0.00           C  
ATOM   1769  O   GLY   249      95.496  -3.889  49.256  1.00  0.00           O  
ATOM   1770  N   THR   250      97.475  -3.454  48.306  1.00  0.00           N  
ATOM   1771  CA  THR   250      97.004  -2.186  47.764  1.00  0.00           C  
ATOM   1772  C   THR   250      97.399  -1.998  46.297  1.00  0.00           C  
ATOM   1773  O   THR   250      98.520  -2.312  45.899  1.00  0.00           O  
ATOM   1774  CB  THR   250      97.518  -1.017  48.613  1.00  0.00           C  
ATOM   1775  OG1 THR   250      97.061  -1.148  49.951  1.00  0.00           O  
ATOM   1776  CG2 THR   250      96.999   0.306  48.025  1.00  0.00           C  
ATOM   1777  N   ALA   251      96.461  -1.496  45.501  1.00  0.00           N  
ATOM   1778  CA  ALA   251      96.727  -1.137  44.119  1.00  0.00           C  
ATOM   1779  C   ALA   251      95.953   0.128  43.791  1.00  0.00           C  
ATOM   1780  O   ALA   251      94.733   0.142  43.861  1.00  0.00           O  
ATOM   1781  CB  ALA   251      96.311  -2.254  43.177  1.00  0.00           C  
ATOM   1782  N   THR   252      96.668   1.184  43.429  1.00  0.00           N  
ATOM   1783  CA  THR   252      96.045   2.430  43.039  1.00  0.00           C  
ATOM   1784  C   THR   252      96.354   2.755  41.580  1.00  0.00           C  
ATOM   1785  O   THR   252      97.341   2.255  41.020  1.00  0.00           O  
ATOM   1786  CB  THR   252      96.521   3.558  43.941  1.00  0.00           C  
ATOM   1787  OG1 THR   252      97.923   3.736  43.802  1.00  0.00           O  
ATOM   1788  CG2 THR   252      96.193   3.214  45.403  1.00  0.00           C  
ATOM   1789  N   ASN   253      95.497   3.584  40.979  1.00  0.00           N  
ATOM   1790  CA  ASN   253      95.638   4.010  39.593  1.00  0.00           C  
ATOM   1791  C   ASN   253      95.653   2.812  38.659  1.00  0.00           C  
ATOM   1792  O   ASN   253      96.464   2.720  37.728  1.00  0.00           O  
ATOM   1793  CB  ASN   253      96.875   4.879  39.408  1.00  0.00           C  
ATOM   1794  CG  ASN   253      96.715   6.117  40.278  1.00  0.00           C  
ATOM   1795  OD1 ASN   253      95.745   6.862  40.147  1.00  0.00           O  
ATOM   1796  ND2 ASN   253      97.658   6.405  41.214  1.00  0.00           N  
ATOM   1797  N   VAL   254      94.747   1.886  38.930  1.00  0.00           N  
ATOM   1798  CA  VAL   254      94.580   0.729  38.090  1.00  0.00           C  
ATOM   1799  C   VAL   254      93.767   1.144  36.879  1.00  0.00           C  
ATOM   1800  O   VAL   254      92.635   1.597  37.013  1.00  0.00           O  
ATOM   1801  CB  VAL   254      93.855  -0.388  38.846  1.00  0.00           C  
ATOM   1802  CG1 VAL   254      93.503  -1.534  37.907  1.00  0.00           C  
ATOM   1803  CG2 VAL   254      94.710  -0.864  40.020  1.00  0.00           C  
ATOM   1804  N   THR   255      94.355   1.015  35.695  1.00  0.00           N  
ATOM   1805  CA  THR   255      93.601   1.199  34.466  1.00  0.00           C  
ATOM   1806  C   THR   255      93.212  -0.169  33.964  1.00  0.00           C  
ATOM   1807  O   THR   255      94.045  -0.925  33.461  1.00  0.00           O  
ATOM   1808  CB  THR   255      94.413   1.932  33.400  1.00  0.00           C  
ATOM   1809  OG1 THR   255      94.755   3.240  33.881  1.00  0.00           O  
ATOM   1810  CG2 THR   255      93.614   2.054  32.119  1.00  0.00           C  
ATOM   1811  N   LEU   256      91.941  -0.495  34.138  1.00  0.00           N  
ATOM   1812  CA  LEU   256      91.423  -1.798  33.767  1.00  0.00           C  
ATOM   1813  C   LEU   256      90.713  -1.684  32.427  1.00  0.00           C  
ATOM   1814  O   LEU   256      89.591  -1.169  32.354  1.00  0.00           O  
ATOM   1815  CB  LEU   256      90.464  -2.300  34.855  1.00  0.00           C  
ATOM   1816  CG  LEU   256      89.878  -3.683  34.561  1.00  0.00           C  
ATOM   1817  CD1 LEU   256      90.903  -4.813  34.472  1.00  0.00           C  
ATOM   1818  CD2 LEU   256      88.876  -4.193  35.596  1.00  0.00           C  
ATOM   1819  N   LYS   257      91.381  -2.139  31.366  1.00  0.00           N  
ATOM   1820  CA  LYS   257      90.795  -2.114  30.028  1.00  0.00           C  
ATOM   1821  C   LYS   257      89.816  -3.246  29.850  1.00  0.00           C  
ATOM   1822  O   LYS   257      89.773  -4.175  30.675  1.00  0.00           O  
ATOM   1823  CB  LYS   257      91.875  -2.166  28.947  1.00  0.00           C  
ATOM   1824  CG  LYS   257      92.866  -1.003  29.018  1.00  0.00           C  
ATOM   1825  CD  LYS   257      92.238   0.356  28.699  1.00  0.00           C  
ATOM   1826  CE  LYS   257      93.256   1.495  28.608  1.00  0.00           C  
ATOM   1827  NZ  LYS   257      92.574   2.755  28.237  1.00  0.00           N  
ATOM   1828  N   GLN   258      89.036  -3.164  28.773  1.00  0.00           N  
ATOM   1829  CA  GLN   258      87.996  -4.147  28.493  1.00  0.00           C  
ATOM   1830  C   GLN   258      88.569  -5.547  28.435  1.00  0.00           C  
ATOM   1831  O   GLN   258      89.579  -5.792  27.771  1.00  0.00           O  
ATOM   1832  CB  GLN   258      87.275  -3.849  27.160  1.00  0.00           C  
ATOM   1833  CG  GLN   258      86.106  -4.794  26.873  1.00  0.00           C  
ATOM   1834  CD  GLN   258      85.410  -4.311  25.609  1.00  0.00           C  
ATOM   1835  OE1 GLN   258      85.842  -3.350  24.975  1.00  0.00           O  
ATOM   1836  NE2 GLN   258      84.294  -4.954  25.172  1.00  0.00           N  
ATOM   1837  N   GLY   259      87.921  -6.466  29.138  1.00  0.00           N  
ATOM   1838  CA  GLY   259      88.380  -7.837  29.175  1.00  0.00           C  
ATOM   1839  C   GLY   259      89.463  -8.073  30.207  1.00  0.00           C  
ATOM   1840  O   GLY   259      89.925  -9.200  30.379  1.00  0.00           O  
ATOM   1841  N   GLY   260      89.871  -7.011  30.896  1.00  0.00           N  
ATOM   1842  CA  GLY   260      90.856  -7.145  31.953  1.00  0.00           C  
ATOM   1843  C   GLY   260      90.239  -7.786  33.179  1.00  0.00           C  
ATOM   1844  O   GLY   260      89.134  -7.424  33.582  1.00  0.00           O  
ATOM   1845  N   ALA   261      90.945  -8.741  33.775  1.00  0.00           N  
ATOM   1846  CA  ALA   261      90.432  -9.440  34.949  1.00  0.00           C  
ATOM   1847  C   ALA   261      90.947  -8.832  36.251  1.00  0.00           C  
ATOM   1848  O   ALA   261      92.159  -8.665  36.435  1.00  0.00           O  
ATOM   1849  CB  ALA   261      90.804 -10.901  34.889  1.00  0.00           C  
ATOM   1850  N   LEU   262      90.024  -8.507  37.153  1.00  0.00           N  
ATOM   1851  CA  LEU   262      90.392  -8.060  38.500  1.00  0.00           C  
ATOM   1852  C   LEU   262      89.898  -9.078  39.508  1.00  0.00           C  
ATOM   1853  O   LEU   262      88.712  -9.414  39.551  1.00  0.00           O  
ATOM   1854  CB  LEU   262      89.806  -6.678  38.813  1.00  0.00           C  
ATOM   1855  CG  LEU   262      89.954  -6.121  40.236  1.00  0.00           C  
ATOM   1856  CD1 LEU   262      91.401  -5.779  40.556  1.00  0.00           C  
ATOM   1857  CD2 LEU   262      89.056  -4.902  40.441  1.00  0.00           C  
ATOM   1858  N   VAL   263      90.821  -9.593  40.304  1.00  0.00           N  
ATOM   1859  CA  VAL   263      90.487 -10.564  41.334  1.00  0.00           C  
ATOM   1860  C   VAL   263      90.838  -9.967  42.688  1.00  0.00           C  
ATOM   1861  O   VAL   263      92.000  -9.658  42.963  1.00  0.00           O  
ATOM   1862  CB  VAL   263      91.254 -11.864  41.109  1.00  0.00           C  
ATOM   1863  CG1 VAL   263      91.031 -12.822  42.261  1.00  0.00           C  
ATOM   1864  CG2 VAL   263      90.816 -12.487  39.802  1.00  0.00           C  
ATOM   1865  N   THR   264      89.829  -9.766  43.525  1.00  0.00           N  
ATOM   1866  CA  THR   264      90.073  -9.140  44.815  1.00  0.00           C  
ATOM   1867  C   THR   264      88.892  -9.339  45.772  1.00  0.00           C  
ATOM   1868  O   THR   264      87.972 -10.113  45.498  1.00  0.00           O  
ATOM   1869  CB  THR   264      90.409  -7.641  44.640  1.00  0.00           C  
ATOM   1870  OG1 THR   264      90.957  -7.117  45.851  1.00  0.00           O  
ATOM   1871  CG2 THR   264      89.180  -6.838  44.227  1.00  0.00           C  
ATOM   1872  N   SER   265      88.929  -8.650  46.905  1.00  0.00           N  
ATOM   1873  CA  SER   265      87.845  -8.743  47.866  1.00  0.00           C  
ATOM   1874  C   SER   265      87.737  -7.426  48.604  1.00  0.00           C  
ATOM   1875  O   SER   265      88.510  -6.492  48.358  1.00  0.00           O  
ATOM   1876  CB  SER   265      88.106  -9.874  48.859  1.00  0.00           C  
ATOM   1877  OG  SER   265      89.164  -9.513  49.731  1.00  0.00           O  
ATOM   1878  N   THR   266      86.792  -7.359  49.532  1.00  0.00           N  
ATOM   1879  CA  THR   266      86.514  -6.112  50.226  1.00  0.00           C  
ATOM   1880  C   THR   266      87.568  -5.854  51.290  1.00  0.00           C  
ATOM   1881  O   THR   266      87.600  -4.792  51.895  1.00  0.00           O  
ATOM   1882  CB  THR   266      85.092  -6.110  50.814  1.00  0.00           C  
ATOM   1883  OG1 THR   266      84.842  -7.368  51.442  1.00  0.00           O  
ATOM   1884  CG2 THR   266      84.063  -5.935  49.712  1.00  0.00           C  
ATOM   1885  N   ALA   267      88.445  -6.828  51.503  1.00  0.00           N  
ATOM   1886  CA  ALA   267      89.554  -6.669  52.445  1.00  0.00           C  
ATOM   1887  C   ALA   267      90.811  -6.094  51.774  1.00  0.00           C  
ATOM   1888  O   ALA   267      91.847  -5.937  52.416  1.00  0.00           O  
ATOM   1889  CB  ALA   267      89.875  -8.006  53.130  1.00  0.00           C  
ATOM   1890  N   ALA   268      90.718  -5.782  50.486  1.00  0.00           N  
ATOM   1891  CA  ALA   268      91.848  -5.189  49.763  1.00  0.00           C  
ATOM   1892  C   ALA   268      91.579  -3.725  49.436  1.00  0.00           C  
ATOM   1893  O   ALA   268      90.452  -3.242  49.576  1.00  0.00           O  
ATOM   1894  CB  ALA   268      92.138  -5.975  48.479  1.00  0.00           C  
ATOM   1895  N   THR   269      92.613  -3.021  48.995  1.00  0.00           N  
ATOM   1896  CA  THR   269      92.454  -1.645  48.532  1.00  0.00           C  
ATOM   1897  C   THR   269      92.794  -1.543  47.049  1.00  0.00           C  
ATOM   1898  O   THR   269      93.924  -1.813  46.645  1.00  0.00           O  
ATOM   1899  CB  THR   269      93.364  -0.692  49.291  1.00  0.00           C  
ATOM   1900  OG1 THR   269      93.127  -0.842  50.695  1.00  0.00           O  
ATOM   1901  CG2 THR   269      93.088   0.755  48.862  1.00  0.00           C  
ATOM   1902  N   VAL   270      91.812  -1.175  46.233  1.00  0.00           N  
ATOM   1903  CA  VAL   270      92.012  -1.087  44.796  1.00  0.00           C  
ATOM   1904  C   VAL   270      91.274   0.134  44.267  1.00  0.00           C  
ATOM   1905  O   VAL   270      90.075   0.262  44.473  1.00  0.00           O  
ATOM   1906  CB  VAL   270      91.483  -2.358  44.076  1.00  0.00           C  
ATOM   1907  CG1 VAL   270      91.859  -2.344  42.613  1.00  0.00           C  
ATOM   1908  CG2 VAL   270      92.012  -3.621  44.742  1.00  0.00           C  
ATOM   1909  N   THR   271      91.989   1.051  43.617  1.00  0.00           N  
ATOM   1910  CA  THR   271      91.337   2.196  42.975  1.00  0.00           C  
ATOM   1911  C   THR   271      91.802   2.372  41.523  1.00  0.00           C  
ATOM   1912  O   THR   271      92.958   2.088  41.189  1.00  0.00           O  
ATOM   1913  CB  THR   271      91.573   3.515  43.749  1.00  0.00           C  
ATOM   1914  OG1 THR   271      92.974   3.796  43.804  1.00  0.00           O  
ATOM   1915  CG2 THR   271      91.025   3.428  45.162  1.00  0.00           C  
ATOM   1916  N   GLY   272      90.894   2.829  40.664  1.00  0.00           N  
ATOM   1917  CA  GLY   272      91.258   3.184  39.305  1.00  0.00           C  
ATOM   1918  C   GLY   272      90.083   3.478  38.398  1.00  0.00           C  
ATOM   1919  O   GLY   272      89.061   4.021  38.826  1.00  0.00           O  
ATOM   1920  N   ILE   273      90.231   3.119  37.130  1.00  0.00           N  
ATOM   1921  CA  ILE   273      89.152   3.259  36.155  1.00  0.00           C  
ATOM   1922  C   ILE   273      88.996   1.984  35.364  1.00  0.00           C  
ATOM   1923  O   ILE   273      89.970   1.314  35.045  1.00  0.00           O  
ATOM   1924  CB  ILE   273      89.423   4.394  35.152  1.00  0.00           C  
ATOM   1925  CG1 ILE   273      89.549   5.778  35.810  1.00  0.00           C  
ATOM   1926  CG2 ILE   273      88.320   4.551  34.092  1.00  0.00           C  
ATOM   1927  CD1 ILE   273      90.042   6.865  34.856  1.00  0.00           C  
ATOM   1928  N   ASN   274      87.766   1.640  35.043  1.00  0.00           N  
ATOM   1929  CA  ASN   274      87.546   0.551  34.113  1.00  0.00           C  
ATOM   1930  C   ASN   274      86.742   1.103  32.957  1.00  0.00           C  
ATOM   1931  O   ASN   274      86.608   2.325  32.823  1.00  0.00           O  
ATOM   1932  CB  ASN   274      86.857  -0.641  34.786  1.00  0.00           C  
ATOM   1933  CG  ASN   274      85.612  -0.245  35.559  1.00  0.00           C  
ATOM   1934  OD1 ASN   274      84.789   0.550  35.087  1.00  0.00           O  
ATOM   1935  ND2 ASN   274      85.458  -0.810  36.757  1.00  0.00           N  
ATOM   1936  N   ARG   275      86.185   0.218  32.140  1.00  0.00           N  
ATOM   1937  CA  ARG   275      85.461   0.652  30.955  1.00  0.00           C  
ATOM   1938  C   ARG   275      84.133   1.323  31.309  1.00  0.00           C  
ATOM   1939  O   ARG   275      83.429   1.812  30.434  1.00  0.00           O  
ATOM   1940  CB  ARG   275      85.237  -0.525  30.001  1.00  0.00           C  
ATOM   1941  CG  ARG   275      84.394  -1.665  30.559  1.00  0.00           C  
ATOM   1942  CD  ARG   275      84.023  -2.614  29.433  1.00  0.00           C  
ATOM   1943  NE  ARG   275      83.522  -3.905  29.885  1.00  0.00           N  
ATOM   1944  CZ  ARG   275      82.252  -4.148  30.198  1.00  0.00           C  
ATOM   1945  NH1 ARG   275      81.350  -3.176  30.132  1.00  0.00           N  
ATOM   1946  NH2 ARG   275      81.884  -5.363  30.592  1.00  0.00           N  
ATOM   1947  N   LEU   276      83.800   1.355  32.595  1.00  0.00           N  
ATOM   1948  CA  LEU   276      82.574   2.000  33.034  1.00  0.00           C  
ATOM   1949  C   LEU   276      82.859   3.236  33.871  1.00  0.00           C  
ATOM   1950  O   LEU   276      81.936   3.878  34.363  1.00  0.00           O  
ATOM   1951  CB  LEU   276      81.701   1.025  33.824  1.00  0.00           C  
ATOM   1952  CG  LEU   276      81.078  -0.107  33.008  1.00  0.00           C  
ATOM   1953  CD1 LEU   276      79.988  -0.824  33.803  1.00  0.00           C  
ATOM   1954  CD2 LEU   276      80.523   0.433  31.693  1.00  0.00           C  
ATOM   1955  N   GLY   277      84.133   3.570  34.038  1.00  0.00           N  
ATOM   1956  CA  GLY   277      84.506   4.772  34.770  1.00  0.00           C  
ATOM   1957  C   GLY   277      85.278   4.459  36.034  1.00  0.00           C  
ATOM   1958  O   GLY   277      85.843   3.371  36.181  1.00  0.00           O  
ATOM   1959  N   ALA   278      85.305   5.416  36.953  1.00  0.00           N  
ATOM   1960  CA  ALA   278      85.998   5.238  38.222  1.00  0.00           C  
ATOM   1961  C   ALA   278      85.382   4.085  38.991  1.00  0.00           C  
ATOM   1962  O   ALA   278      84.185   3.824  38.880  1.00  0.00           O  
ATOM   1963  CB  ALA   278      85.938   6.508  39.049  1.00  0.00           C  
ATOM   1964  N   PHE   279      86.221   3.388  39.746  1.00  0.00           N  
ATOM   1965  CA  PHE   279      85.781   2.304  40.604  1.00  0.00           C  
ATOM   1966  C   PHE   279      86.734   2.259  41.771  1.00  0.00           C  
ATOM   1967  O   PHE   279      87.854   2.758  41.680  1.00  0.00           O  
ATOM   1968  CB  PHE   279      85.777   0.955  39.868  1.00  0.00           C  
ATOM   1969  CG  PHE   279      87.146   0.336  39.701  1.00  0.00           C  
ATOM   1970  CD1 PHE   279      87.668  -0.516  40.669  1.00  0.00           C  
ATOM   1971  CD2 PHE   279      87.901   0.592  38.566  1.00  0.00           C  
ATOM   1972  CE1 PHE   279      88.918  -1.078  40.518  1.00  0.00           C  
ATOM   1973  CE2 PHE   279      89.151   0.024  38.406  1.00  0.00           C  
ATOM   1974  CZ  PHE   279      89.659  -0.813  39.382  1.00  0.00           C  
ATOM   1975  N   SER   280      86.292   1.648  42.860  1.00  0.00           N  
ATOM   1976  CA  SER   280      87.102   1.584  44.061  1.00  0.00           C  
ATOM   1977  C   SER   280      86.705   0.423  44.949  1.00  0.00           C  
ATOM   1978  O   SER   280      85.559  -0.004  44.968  1.00  0.00           O  
ATOM   1979  CB  SER   280      86.978   2.878  44.845  1.00  0.00           C  
ATOM   1980  OG  SER   280      85.614   3.149  45.102  1.00  0.00           O  
ATOM   1981  N   VAL   281      87.696  -0.111  45.643  1.00  0.00           N  
ATOM   1982  CA  VAL   281      87.490  -1.014  46.749  1.00  0.00           C  
ATOM   1983  C   VAL   281      88.315  -0.370  47.844  1.00  0.00           C  
ATOM   1984  O   VAL   281      89.551  -0.422  47.826  1.00  0.00           O  
ATOM   1985  CB  VAL   281      88.014  -2.427  46.466  1.00  0.00           C  
ATOM   1986  CG1 VAL   281      87.633  -3.358  47.594  1.00  0.00           C  
ATOM   1987  CG2 VAL   281      87.461  -2.955  45.143  1.00  0.00           C  
ATOM   1988  N   VAL   282      87.618   0.288  48.766  1.00  0.00           N  
ATOM   1989  CA  VAL   282      88.256   1.070  49.811  1.00  0.00           C  
ATOM   1990  C   VAL   282      87.554   0.856  51.157  1.00  0.00           C  
ATOM   1991  O   VAL   282      86.328   0.984  51.254  1.00  0.00           O  
ATOM   1992  CB  VAL   282      88.224   2.572  49.451  1.00  0.00           C  
ATOM   1993  CG1 VAL   282      88.588   3.421  50.643  1.00  0.00           C  
ATOM   1994  CG2 VAL   282      89.163   2.853  48.313  1.00  0.00           C  
ATOM   1995  N   GLU   283      88.340   0.520  52.180  1.00  0.00           N  
ATOM   1996  CA  GLU   283      87.861   0.424  53.562  1.00  0.00           C  
ATOM   1997  C   GLU   283      86.594  -0.410  53.671  1.00  0.00           C  
ATOM   1998  O   GLU   283      85.617   0.003  54.298  1.00  0.00           O  
ATOM   1999  CB  GLU   283      87.641   1.836  54.167  1.00  0.00           C  
ATOM   2000  CG  GLU   283      88.918   2.676  54.238  1.00  0.00           C  
ATOM   2001  CD  GLU   283      88.557   4.030  54.832  1.00  0.00           C  
ATOM   2002  OE1 GLU   283      87.373   4.208  55.224  1.00  0.00           O  
ATOM   2003  OE2 GLU   283      89.462   4.904  54.901  1.00  0.00           O  
ATOM   2004  N   GLY   284      86.608  -1.568  53.024  1.00  0.00           N  
ATOM   2005  CA  GLY   284      85.515  -2.514  53.125  1.00  0.00           C  
ATOM   2006  C   GLY   284      84.370  -2.247  52.176  1.00  0.00           C  
ATOM   2007  O   GLY   284      83.354  -2.934  52.226  1.00  0.00           O  
ATOM   2008  N   LYS   285      84.523  -1.254  51.305  1.00  0.00           N  
ATOM   2009  CA  LYS   285      83.436  -0.888  50.395  1.00  0.00           C  
ATOM   2010  C   LYS   285      83.869  -0.862  48.921  1.00  0.00           C  
ATOM   2011  O   LYS   285      84.851  -0.213  48.557  1.00  0.00           O  
ATOM   2012  CB  LYS   285      82.851   0.460  50.813  1.00  0.00           C  
ATOM   2013  CG  LYS   285      81.974   1.122  49.775  1.00  0.00           C  
ATOM   2014  CD  LYS   285      80.586   0.539  49.727  1.00  0.00           C  
ATOM   2015  CE  LYS   285      79.587   1.596  49.253  1.00  0.00           C  
ATOM   2016  NZ  LYS   285      79.904   2.102  47.890  1.00  0.00           N  
ATOM   2017  N   ALA   286      83.125  -1.573  48.081  1.00  0.00           N  
ATOM   2018  CA  ALA   286      83.385  -1.607  46.640  1.00  0.00           C  
ATOM   2019  C   ALA   286      82.345  -0.810  45.853  1.00  0.00           C  
ATOM   2020  O   ALA   286      81.163  -0.805  46.197  1.00  0.00           O  
ATOM   2021  CB  ALA   286      83.434  -3.061  46.136  1.00  0.00           C  
ATOM   2022  N   ASP   287      82.780  -0.136  44.797  1.00  0.00           N  
ATOM   2023  CA  ASP   287      81.848   0.556  43.914  1.00  0.00           C  
ATOM   2024  C   ASP   287      82.325   0.525  42.457  1.00  0.00           C  
ATOM   2025  O   ASP   287      83.483   0.841  42.171  1.00  0.00           O  
ATOM   2026  CB  ASP   287      81.625   2.003  44.376  1.00  0.00           C  
ATOM   2027  CG  ASP   287      80.618   2.750  43.507  1.00  0.00           C  
ATOM   2028  OD1 ASP   287      79.639   2.133  43.038  1.00  0.00           O  
ATOM   2029  OD2 ASP   287      80.804   3.961  43.284  1.00  0.00           O  
ATOM   2030  N   ASN   288      81.416   0.143  41.557  1.00  0.00           N  
ATOM   2031  CA  ASN   288      81.650   0.114  40.109  1.00  0.00           C  
ATOM   2032  C   ASN   288      82.709  -0.897  39.667  1.00  0.00           C  
ATOM   2033  O   ASN   288      83.375  -0.723  38.646  1.00  0.00           O  
ATOM   2034  CB  ASN   288      81.954   1.512  39.550  1.00  0.00           C  
ATOM   2035  CG  ASN   288      81.850   1.571  38.029  1.00  0.00           C  
ATOM   2036  OD1 ASN   288      81.055   0.847  37.418  1.00  0.00           O  
ATOM   2037  ND2 ASN   288      82.667   2.420  37.412  1.00  0.00           N  
ATOM   2038  N   VAL   289      82.860  -1.962  40.440  1.00  0.00           N  
ATOM   2039  CA  VAL   289      83.750  -3.034  40.053  1.00  0.00           C  
ATOM   2040  C   VAL   289      83.173  -3.747  38.819  1.00  0.00           C  
ATOM   2041  O   VAL   289      81.990  -4.084  38.772  1.00  0.00           O  
ATOM   2042  CB  VAL   289      84.008  -4.003  41.227  1.00  0.00           C  
ATOM   2043  CG1 VAL   289      84.674  -5.265  40.739  1.00  0.00           C  
ATOM   2044  CG2 VAL   289      84.869  -3.314  42.297  1.00  0.00           C  
ATOM   2045  N   VAL   290      84.004  -3.923  37.797  1.00  0.00           N  
ATOM   2046  CA  VAL   290      83.592  -4.669  36.616  1.00  0.00           C  
ATOM   2047  C   VAL   290      84.357  -5.980  36.609  1.00  0.00           C  
ATOM   2048  O   VAL   290      85.588  -5.996  36.746  1.00  0.00           O  
ATOM   2049  CB  VAL   290      83.859  -3.873  35.319  1.00  0.00           C  
ATOM   2050  CG1 VAL   290      83.781  -4.784  34.077  1.00  0.00           C  
ATOM   2051  CG2 VAL   290      82.882  -2.712  35.209  1.00  0.00           C  
ATOM   2052  N   LEU   291      83.618  -7.073  36.466  1.00  0.00           N  
ATOM   2053  CA  LEU   291      84.163  -8.409  36.609  1.00  0.00           C  
ATOM   2054  C   LEU   291      83.935  -9.245  35.367  1.00  0.00           C  
ATOM   2055  O   LEU   291      82.811  -9.641  35.088  1.00  0.00           O  
ATOM   2056  CB  LEU   291      83.488  -9.112  37.783  1.00  0.00           C  
ATOM   2057  CG  LEU   291      83.671  -8.497  39.166  1.00  0.00           C  
ATOM   2058  CD1 LEU   291      82.756  -9.225  40.161  1.00  0.00           C  
ATOM   2059  CD2 LEU   291      85.120  -8.579  39.592  1.00  0.00           C  
ATOM   2060  N   GLU   292      85.005  -9.538  34.636  1.00  0.00           N  
ATOM   2061  CA  GLU   292      84.906 -10.395  33.457  1.00  0.00           C  
ATOM   2062  C   GLU   292      86.204 -11.167  33.254  1.00  0.00           C  
ATOM   2063  O   GLU   292      87.217 -10.838  33.866  1.00  0.00           O  
ATOM   2064  CB  GLU   292      84.568  -9.554  32.224  1.00  0.00           C  
ATOM   2065  CG  GLU   292      85.482  -8.345  32.030  1.00  0.00           C  
ATOM   2066  CD  GLU   292      84.878  -7.270  31.131  1.00  0.00           C  
ATOM   2067  OE1 GLU   292      83.723  -7.418  30.670  1.00  0.00           O  
ATOM   2068  OE2 GLU   292      85.563  -6.261  30.889  1.00  0.00           O  
ATOM   2069  N   ASN   293      86.160 -12.209  32.427  1.00  0.00           N  
ATOM   2070  CA  ASN   293      87.370 -12.925  32.009  1.00  0.00           C  
ATOM   2071  C   ASN   293      88.216 -13.485  33.130  1.00  0.00           C  
ATOM   2072  O   ASN   293      89.448 -13.444  33.062  1.00  0.00           O  
ATOM   2073  CB  ASN   293      88.271 -12.020  31.176  1.00  0.00           C  
ATOM   2074  CG  ASN   293      87.969 -12.098  29.719  1.00  0.00           C  
ATOM   2075  OD1 ASN   293      87.233 -12.982  29.274  1.00  0.00           O  
ATOM   2076  ND2 ASN   293      88.546 -11.184  28.949  1.00  0.00           N  
ATOM   2077  N   GLY   294      87.572 -13.998  34.165  1.00  0.00           N  
ATOM   2078  CA  GLY   294      88.314 -14.505  35.296  1.00  0.00           C  
ATOM   2079  C   GLY   294      88.299 -13.539  36.459  1.00  0.00           C  
ATOM   2080  O   GLY   294      88.734 -13.895  37.556  1.00  0.00           O  
ATOM   2081  N   GLY   295      87.803 -12.322  36.226  1.00  0.00           N  
ATOM   2082  CA  GLY   295      87.625 -11.362  37.306  1.00  0.00           C  
ATOM   2083  C   GLY   295      86.745 -11.940  38.406  1.00  0.00           C  
ATOM   2084  O   GLY   295      85.874 -12.783  38.153  1.00  0.00           O  
ATOM   2085  N   ARG   296      86.978 -11.504  39.636  1.00  0.00           N  
ATOM   2086  CA  ARG   296      86.214 -12.005  40.767  1.00  0.00           C  
ATOM   2087  C   ARG   296      86.303 -11.060  41.954  1.00  0.00           C  
ATOM   2088  O   ARG   296      87.381 -10.552  42.269  1.00  0.00           O  
ATOM   2089  CB  ARG   296      86.703 -13.388  41.172  1.00  0.00           C  
ATOM   2090  CG  ARG   296      85.920 -14.002  42.334  1.00  0.00           C  
ATOM   2091  CD  ARG   296      86.456 -15.391  42.682  1.00  0.00           C  
ATOM   2092  NE  ARG   296      85.825 -15.932  43.874  1.00  0.00           N  
ATOM   2093  CZ  ARG   296      85.321 -17.158  43.960  1.00  0.00           C  
ATOM   2094  NH1 ARG   296      85.393 -17.978  42.920  1.00  0.00           N  
ATOM   2095  NH2 ARG   296      84.747 -17.563  45.087  1.00  0.00           N  
ATOM   2096  N   LEU   297      85.161 -10.814  42.590  1.00  0.00           N  
ATOM   2097  CA  LEU   297      85.089  -9.982  43.790  1.00  0.00           C  
ATOM   2098  C   LEU   297      84.403 -10.756  44.898  1.00  0.00           C  
ATOM   2099  O   LEU   297      83.271 -11.205  44.735  1.00  0.00           O  
ATOM   2100  CB  LEU   297      84.306  -8.693  43.522  1.00  0.00           C  
ATOM   2101  CG  LEU   297      84.076  -7.808  44.760  1.00  0.00           C  
ATOM   2102  CD1 LEU   297      85.389  -7.273  45.320  1.00  0.00           C  
ATOM   2103  CD2 LEU   297      83.143  -6.657  44.426  1.00  0.00           C  
ATOM   2104  N   ASP   298      85.096 -10.940  46.012  1.00  0.00           N  
ATOM   2105  CA  ASP   298      84.494 -11.564  47.178  1.00  0.00           C  
ATOM   2106  C   ASP   298      84.036 -10.460  48.115  1.00  0.00           C  
ATOM   2107  O   ASP   298      84.842  -9.642  48.556  1.00  0.00           O  
ATOM   2108  CB  ASP   298      85.491 -12.466  47.907  1.00  0.00           C  
ATOM   2109  CG  ASP   298      85.938 -13.653  47.067  1.00  0.00           C  
ATOM   2110  OD1 ASP   298      85.263 -13.988  46.079  1.00  0.00           O  
ATOM   2111  OD2 ASP   298      86.971 -14.259  47.403  1.00  0.00           O  
ATOM   2112  N   VAL   299      82.739 -10.421  48.397  1.00  0.00           N  
ATOM   2113  CA  VAL   299      82.219  -9.475  49.372  1.00  0.00           C  
ATOM   2114  C   VAL   299      82.096 -10.185  50.715  1.00  0.00           C  
ATOM   2115  O   VAL   299      81.248 -11.053  50.911  1.00  0.00           O  
ATOM   2116  CB  VAL   299      80.890  -8.836  48.913  1.00  0.00           C  
ATOM   2117  CG1 VAL   299      80.367  -7.865  49.952  1.00  0.00           C  
ATOM   2118  CG2 VAL   299      81.107  -8.116  47.594  1.00  0.00           C  
ATOM   2119  N   LEU   300      82.990  -9.834  51.623  1.00  0.00           N  
ATOM   2120  CA  LEU   300      83.072 -10.506  52.907  1.00  0.00           C  
ATOM   2121  C   LEU   300      82.004 -10.024  53.883  1.00  0.00           C  
ATOM   2122  O   LEU   300      81.353  -8.997  53.675  1.00  0.00           O  
ATOM   2123  CB  LEU   300      84.459 -10.307  53.508  1.00  0.00           C  
ATOM   2124  CG  LEU   300      85.627 -10.655  52.578  1.00  0.00           C  
ATOM   2125  CD1 LEU   300      86.942 -10.506  53.312  1.00  0.00           C  
ATOM   2126  CD2 LEU   300      85.477 -12.061  52.023  1.00  0.00           C  
ATOM   2127  N   THR   301      81.836 -10.788  54.948  1.00  0.00           N  
ATOM   2128  CA  THR   301      80.854 -10.483  55.972  1.00  0.00           C  
ATOM   2129  C   THR   301      81.053  -9.074  56.528  1.00  0.00           C  
ATOM   2130  O   THR   301      82.151  -8.719  56.971  1.00  0.00           O  
ATOM   2131  CB  THR   301      80.953 -11.511  57.101  1.00  0.00           C  
ATOM   2132  OG1 THR   301      80.746 -12.819  56.589  1.00  0.00           O  
ATOM   2133  CG2 THR   301      79.883 -11.204  58.164  1.00  0.00           C  
ATOM   2134  N   GLY   302      79.993  -8.275  56.489  1.00  0.00           N  
ATOM   2135  CA  GLY   302      80.034  -6.937  57.043  1.00  0.00           C  
ATOM   2136  C   GLY   302      80.396  -5.881  56.017  1.00  0.00           C  
ATOM   2137  O   GLY   302      80.474  -4.693  56.335  1.00  0.00           O  
ATOM   2138  N   HIS   303      80.595  -6.305  54.776  1.00  0.00           N  
ATOM   2139  CA  HIS   303      81.048  -5.383  53.745  1.00  0.00           C  
ATOM   2140  C   HIS   303      80.090  -5.252  52.584  1.00  0.00           C  
ATOM   2141  O   HIS   303      79.122  -6.005  52.478  1.00  0.00           O  
ATOM   2142  CB  HIS   303      82.467  -5.743  53.314  1.00  0.00           C  
ATOM   2143  CG  HIS   303      83.465  -5.504  54.405  1.00  0.00           C  
ATOM   2144  ND1 HIS   303      84.409  -6.433  54.778  1.00  0.00           N  
ATOM   2145  CD2 HIS   303      83.624  -4.451  55.236  1.00  0.00           C  
ATOM   2146  CE1 HIS   303      85.113  -5.955  55.789  1.00  0.00           C  
ATOM   2147  NE2 HIS   303      84.663  -4.748  56.080  1.00  0.00           N  
ATOM   2148  N   THR   304      80.358  -4.284  51.719  1.00  0.00           N  
ATOM   2149  CA  THR   304      79.376  -3.870  50.729  1.00  0.00           C  
ATOM   2150  C   THR   304      79.994  -3.621  49.356  1.00  0.00           C  
ATOM   2151  O   THR   304      81.104  -3.101  49.250  1.00  0.00           O  
ATOM   2152  CB  THR   304      78.650  -2.579  51.192  1.00  0.00           C  
ATOM   2153  OG1 THR   304      78.155  -2.764  52.525  1.00  0.00           O  
ATOM   2154  CG2 THR   304      77.482  -2.250  50.272  1.00  0.00           C  
ATOM   2155  N   ALA   305      79.263  -3.989  48.309  1.00  0.00           N  
ATOM   2156  CA  ALA   305      79.620  -3.622  46.946  1.00  0.00           C  
ATOM   2157  C   ALA   305      78.402  -3.018  46.249  1.00  0.00           C  
ATOM   2158  O   ALA   305      77.297  -3.568  46.314  1.00  0.00           O  
ATOM   2159  CB  ALA   305      80.119  -4.842  46.179  1.00  0.00           C  
ATOM   2160  N   THR   306      78.602  -1.890  45.579  1.00  0.00           N  
ATOM   2161  CA  THR   306      77.533  -1.269  44.811  1.00  0.00           C  
ATOM   2162  C   THR   306      77.920  -1.182  43.332  1.00  0.00           C  
ATOM   2163  O   THR   306      79.094  -1.056  42.999  1.00  0.00           O  
ATOM   2164  CB  THR   306      77.248   0.137  45.343  1.00  0.00           C  
ATOM   2165  OG1 THR   306      78.455   0.911  45.300  1.00  0.00           O  
ATOM   2166  CG2 THR   306      76.779   0.058  46.785  1.00  0.00           C  
ATOM   2167  N   ASN   307      76.932  -1.264  42.448  1.00  0.00           N  
ATOM   2168  CA  ASN   307      77.168  -1.125  41.013  1.00  0.00           C  
ATOM   2169  C   ASN   307      78.186  -2.124  40.450  1.00  0.00           C  
ATOM   2170  O   ASN   307      79.050  -1.759  39.649  1.00  0.00           O  
ATOM   2171  CB  ASN   307      77.614   0.303  40.682  1.00  0.00           C  
ATOM   2172  CG  ASN   307      76.562   1.333  41.002  1.00  0.00           C  
ATOM   2173  OD1 ASN   307      75.394   1.174  40.649  1.00  0.00           O  
ATOM   2174  ND2 ASN   307      76.969   2.402  41.685  1.00  0.00           N  
ATOM   2175  N   THR   308      78.103  -3.378  40.876  1.00  0.00           N  
ATOM   2176  CA  THR   308      79.015  -4.385  40.364  1.00  0.00           C  
ATOM   2177  C   THR   308      78.480  -4.936  39.053  1.00  0.00           C  
ATOM   2178  O   THR   308      77.340  -5.398  38.983  1.00  0.00           O  
ATOM   2179  CB  THR   308      79.201  -5.546  41.346  1.00  0.00           C  
ATOM   2180  OG1 THR   308      79.666  -5.040  42.604  1.00  0.00           O  
ATOM   2181  CG2 THR   308      80.213  -6.531  40.802  1.00  0.00           C  
ATOM   2182  N   ARG   309      79.301  -4.869  38.010  1.00  0.00           N  
ATOM   2183  CA  ARG   309      78.953  -5.465  36.724  1.00  0.00           C  
ATOM   2184  C   ARG   309      79.602  -6.860  36.619  1.00  0.00           C  
ATOM   2185  O   ARG   309      80.815  -7.008  36.751  1.00  0.00           O  
ATOM   2186  CB  ARG   309      79.379  -4.536  35.587  1.00  0.00           C  
ATOM   2187  CG  ARG   309      79.171  -5.090  34.201  1.00  0.00           C  
ATOM   2188  CD  ARG   309      77.712  -5.133  33.825  1.00  0.00           C  
ATOM   2189  NE  ARG   309      77.530  -5.825  32.556  1.00  0.00           N  
ATOM   2190  CZ  ARG   309      76.360  -6.246  32.088  1.00  0.00           C  
ATOM   2191  NH1 ARG   309      75.251  -6.045  32.792  1.00  0.00           N  
ATOM   2192  NH2 ARG   309      76.306  -6.878  30.918  1.00  0.00           N  
ATOM   2193  N   VAL   310      78.792  -7.895  36.442  1.00  0.00           N  
ATOM   2194  CA  VAL   310      79.331  -9.243  36.370  1.00  0.00           C  
ATOM   2195  C   VAL   310      79.104  -9.820  34.985  1.00  0.00           C  
ATOM   2196  O   VAL   310      78.006 -10.278  34.672  1.00  0.00           O  
ATOM   2197  CB  VAL   310      78.693 -10.163  37.410  1.00  0.00           C  
ATOM   2198  CG1 VAL   310      79.493 -11.447  37.535  1.00  0.00           C  
ATOM   2199  CG2 VAL   310      78.600  -9.454  38.764  1.00  0.00           C  
ATOM   2200  N   ASP   311      80.148  -9.794  34.160  1.00  0.00           N  
ATOM   2201  CA  ASP   311      80.036 -10.228  32.775  1.00  0.00           C  
ATOM   2202  C   ASP   311      80.699 -11.547  32.506  1.00  0.00           C  
ATOM   2203  O   ASP   311      81.068 -12.269  33.420  1.00  0.00           O  
ATOM   2204  CB  ASP   311      80.631  -9.196  31.827  1.00  0.00           C  
ATOM   2205  CG  ASP   311      79.743  -8.013  31.663  1.00  0.00           C  
ATOM   2206  OD1 ASP   311      78.595  -8.097  32.146  1.00  0.00           O  
ATOM   2207  OD2 ASP   311      80.178  -7.012  31.058  1.00  0.00           O  
ATOM   2208  N   ASP   312      80.862 -11.831  31.221  1.00  0.00           N  
ATOM   2209  CA  ASP   312      81.294 -13.136  30.766  1.00  0.00           C  
ATOM   2210  C   ASP   312      82.597 -13.563  31.429  1.00  0.00           C  
ATOM   2211  O   ASP   312      83.644 -12.984  31.175  1.00  0.00           O  
ATOM   2212  CB  ASP   312      81.439 -13.139  29.246  1.00  0.00           C  
ATOM   2213  CG  ASP   312      81.570 -14.542  28.681  1.00  0.00           C  
ATOM   2214  OD1 ASP   312      81.156 -15.502  29.375  1.00  0.00           O  
ATOM   2215  OD2 ASP   312      82.088 -14.683  27.551  1.00  0.00           O  
ATOM   2216  N   GLY   313      82.518 -14.577  32.283  1.00  0.00           N  
ATOM   2217  CA  GLY   313      83.689 -15.077  32.971  1.00  0.00           C  
ATOM   2218  C   GLY   313      83.943 -14.370  34.290  1.00  0.00           C  
ATOM   2219  O   GLY   313      84.896 -14.691  35.002  1.00  0.00           O  
ATOM   2220  N   GLY   314      83.094 -13.401  34.618  1.00  0.00           N  
ATOM   2221  CA  GLY   314      83.169 -12.739  35.907  1.00  0.00           C  
ATOM   2222  C   GLY   314      82.455 -13.498  37.016  1.00  0.00           C  
ATOM   2223  O   GLY   314      81.445 -14.173  36.782  1.00  0.00           O  
ATOM   2224  N   THR   315      82.989 -13.398  38.229  1.00  0.00           N  
ATOM   2225  CA  THR   315      82.375 -14.024  39.393  1.00  0.00           C  
ATOM   2226  C   THR   315      82.185 -13.038  40.542  1.00  0.00           C  
ATOM   2227  O   THR   315      83.131 -12.363  40.960  1.00  0.00           O  
ATOM   2228  CB  THR   315      83.198 -15.212  39.905  1.00  0.00           C  
ATOM   2229  OG1 THR   315      83.223 -16.229  38.905  1.00  0.00           O  
ATOM   2230  CG2 THR   315      82.573 -15.784  41.157  1.00  0.00           C  
ATOM   2231  N   LEU   316      80.955 -12.947  41.037  1.00  0.00           N  
ATOM   2232  CA  LEU   316      80.672 -12.180  42.244  1.00  0.00           C  
ATOM   2233  C   LEU   316      80.249 -13.129  43.352  1.00  0.00           C  
ATOM   2234  O   LEU   316      79.284 -13.873  43.206  1.00  0.00           O  
ATOM   2235  CB  LEU   316      79.589 -11.134  41.991  1.00  0.00           C  
ATOM   2236  CG  LEU   316      79.172 -10.317  43.213  1.00  0.00           C  
ATOM   2237  CD1 LEU   316      80.374  -9.596  43.807  1.00  0.00           C  
ATOM   2238  CD2 LEU   316      78.077  -9.331  42.834  1.00  0.00           C  
ATOM   2239  N   ASP   317      80.992 -13.107  44.450  1.00  0.00           N  
ATOM   2240  CA  ASP   317      80.757 -14.011  45.566  1.00  0.00           C  
ATOM   2241  C   ASP   317      80.389 -13.216  46.816  1.00  0.00           C  
ATOM   2242  O   ASP   317      81.246 -12.573  47.426  1.00  0.00           O  
ATOM   2243  CB  ASP   317      82.006 -14.872  45.811  1.00  0.00           C  
ATOM   2244  CG  ASP   317      81.886 -15.759  47.048  1.00  0.00           C  
ATOM   2245  OD1 ASP   317      80.775 -15.889  47.608  1.00  0.00           O  
ATOM   2246  OD2 ASP   317      82.910 -16.345  47.456  1.00  0.00           O  
ATOM   2247  N   VAL   318      79.115 -13.257  47.195  1.00  0.00           N  
ATOM   2248  CA  VAL   318      78.672 -12.549  48.391  1.00  0.00           C  
ATOM   2249  C   VAL   318      78.542 -13.497  49.560  1.00  0.00           C  
ATOM   2250  O   VAL   318      77.676 -14.368  49.572  1.00  0.00           O  
ATOM   2251  CB  VAL   318      77.343 -11.808  48.199  1.00  0.00           C  
ATOM   2252  CG1 VAL   318      76.858 -11.089  49.459  1.00  0.00           C  
ATOM   2253  CG2 VAL   318      77.399 -10.726  47.118  1.00  0.00           C  
ATOM   2254  N   ARG   319      79.431 -13.334  50.531  1.00  0.00           N  
ATOM   2255  CA  ARG   319      79.439 -14.182  51.711  1.00  0.00           C  
ATOM   2256  C   ARG   319      78.244 -13.889  52.593  1.00  0.00           C  
ATOM   2257  O   ARG   319      77.539 -12.884  52.415  1.00  0.00           O  
ATOM   2258  CB  ARG   319      80.711 -13.959  52.522  1.00  0.00           C  
ATOM   2259  CG  ARG   319      81.981 -14.274  51.763  1.00  0.00           C  
ATOM   2260  CD  ARG   319      82.072 -15.746  51.436  1.00  0.00           C  
ATOM   2261  NE  ARG   319      83.016 -15.986  50.351  1.00  0.00           N  
ATOM   2262  CZ  ARG   319      84.341 -15.965  50.483  1.00  0.00           C  
ATOM   2263  NH1 ARG   319      84.903 -15.712  51.662  1.00  0.00           N  
ATOM   2264  NH2 ARG   319      85.108 -16.193  49.426  1.00  0.00           N  
ATOM   2265  N   ASN   320      78.022 -14.785  53.544  1.00  0.00           N  
ATOM   2266  CA  ASN   320      77.049 -14.559  54.585  1.00  0.00           C  
ATOM   2267  C   ASN   320      77.390 -13.253  55.278  1.00  0.00           C  
ATOM   2268  O   ASN   320      78.523 -13.055  55.709  1.00  0.00           O  
ATOM   2269  CB  ASN   320      77.112 -15.701  55.594  1.00  0.00           C  
ATOM   2270  CG  ASN   320      75.762 -16.022  56.192  1.00  0.00           C  
ATOM   2271  OD1 ASN   320      74.939 -15.130  56.418  1.00  0.00           O  
ATOM   2272  ND2 ASN   320      75.518 -17.306  56.440  1.00  0.00           N  
ATOM   2273  N   GLY   321      76.422 -12.351  55.365  1.00  0.00           N  
ATOM   2274  CA  GLY   321      76.634 -11.101  56.073  1.00  0.00           C  
ATOM   2275  C   GLY   321      77.251 -10.021  55.205  1.00  0.00           C  
ATOM   2276  O   GLY   321      77.576  -8.927  55.683  1.00  0.00           O  
ATOM   2277  N   GLY   322      77.417 -10.334  53.922  1.00  0.00           N  
ATOM   2278  CA  GLY   322      77.899  -9.362  52.961  1.00  0.00           C  
ATOM   2279  C   GLY   322      76.745  -8.777  52.179  1.00  0.00           C  
ATOM   2280  O   GLY   322      75.662  -9.368  52.099  1.00  0.00           O  
ATOM   2281  N   THR   323      76.970  -7.616  51.586  1.00  0.00           N  
ATOM   2282  CA  THR   323      75.913  -6.956  50.836  1.00  0.00           C  
ATOM   2283  C   THR   323      76.403  -6.545  49.466  1.00  0.00           C  
ATOM   2284  O   THR   323      77.544  -6.110  49.317  1.00  0.00           O  
ATOM   2285  CB  THR   323      75.423  -5.743  51.586  1.00  0.00           C  
ATOM   2286  OG1 THR   323      74.923  -6.125  52.858  1.00  0.00           O  
ATOM   2287  CG2 THR   323      74.301  -5.066  50.780  1.00  0.00           C  
ATOM   2288  N   ALA   324      75.540  -6.696  48.467  1.00  0.00           N  
ATOM   2289  CA  ALA   324      75.796  -6.142  47.144  1.00  0.00           C  
ATOM   2290  C   ALA   324      74.518  -5.582  46.527  1.00  0.00           C  
ATOM   2291  O   ALA   324      73.535  -6.312  46.361  1.00  0.00           O  
ATOM   2292  CB  ALA   324      76.406  -7.200  46.229  1.00  0.00           C  
ATOM   2293  N   THR   325      74.528  -4.299  46.174  1.00  0.00           N  
ATOM   2294  CA  THR   325      73.367  -3.710  45.492  1.00  0.00           C  
ATOM   2295  C   THR   325      73.671  -3.188  44.090  1.00  0.00           C  
ATOM   2296  O   THR   325      74.832  -3.000  43.720  1.00  0.00           O  
ATOM   2297  CB  THR   325      72.708  -2.609  46.327  1.00  0.00           C  
ATOM   2298  OG1 THR   325      73.688  -1.621  46.663  1.00  0.00           O  
ATOM   2299  CG2 THR   325      72.144  -3.207  47.609  1.00  0.00           C  
ATOM   2300  N   THR   326      72.607  -2.937  43.337  1.00  0.00           N  
ATOM   2301  CA  THR   326      72.677  -2.723  41.893  1.00  0.00           C  
ATOM   2302  C   THR   326      73.683  -3.645  41.204  1.00  0.00           C  
ATOM   2303  O   THR   326      74.471  -3.208  40.370  1.00  0.00           O  
ATOM   2304  CB  THR   326      72.942  -1.254  41.522  1.00  0.00           C  
ATOM   2305  OG1 THR   326      74.160  -0.803  42.134  1.00  0.00           O  
ATOM   2306  CG2 THR   326      71.772  -0.379  41.988  1.00  0.00           C  
ATOM   2307  N   VAL   327      73.662  -4.920  41.579  1.00  0.00           N  
ATOM   2308  CA  VAL   327      74.403  -5.928  40.851  1.00  0.00           C  
ATOM   2309  C   VAL   327      73.844  -6.013  39.435  1.00  0.00           C  
ATOM   2310  O   VAL   327      72.639  -6.085  39.228  1.00  0.00           O  
ATOM   2311  CB  VAL   327      74.285  -7.299  41.525  1.00  0.00           C  
ATOM   2312  CG1 VAL   327      75.005  -8.378  40.683  1.00  0.00           C  
ATOM   2313  CG2 VAL   327      74.842  -7.230  42.938  1.00  0.00           C  
ATOM   2314  N   SER   328      74.720  -5.978  38.448  1.00  0.00           N  
ATOM   2315  CA  SER   328      74.262  -6.039  37.072  1.00  0.00           C  
ATOM   2316  C   SER   328      74.802  -7.309  36.431  1.00  0.00           C  
ATOM   2317  O   SER   328      75.947  -7.348  35.993  1.00  0.00           O  
ATOM   2318  CB  SER   328      74.713  -4.793  36.314  1.00  0.00           C  
ATOM   2319  OG  SER   328      74.115  -4.742  35.041  1.00  0.00           O  
ATOM   2320  N   MET   329      73.990  -8.363  36.435  1.00  0.00           N  
ATOM   2321  CA  MET   329      74.385  -9.639  35.859  1.00  0.00           C  
ATOM   2322  C   MET   329      74.309  -9.583  34.344  1.00  0.00           C  
ATOM   2323  O   MET   329      73.286  -9.186  33.786  1.00  0.00           O  
ATOM   2324  CB  MET   329      73.480 -10.754  36.358  1.00  0.00           C  
ATOM   2325  CG  MET   329      73.469 -10.883  37.846  1.00  0.00           C  
ATOM   2326  SD  MET   329      75.123 -11.206  38.473  1.00  0.00           S  
ATOM   2327  CE  MET   329      75.482 -12.774  37.672  1.00  0.00           C  
ATOM   2328  N   GLY   330      75.399  -9.973  33.690  1.00  0.00           N  
ATOM   2329  CA  GLY   330      75.436 -10.079  32.243  1.00  0.00           C  
ATOM   2330  C   GLY   330      75.591 -11.522  31.790  1.00  0.00           C  
ATOM   2331  O   GLY   330      75.848 -12.425  32.605  1.00  0.00           O  
ATOM   2332  N   ASN   331      75.433 -11.750  30.490  1.00  0.00           N  
ATOM   2333  CA  ASN   331      75.638 -13.085  29.940  1.00  0.00           C  
ATOM   2334  C   ASN   331      77.012 -13.640  30.285  1.00  0.00           C  
ATOM   2335  O   ASN   331      78.033 -12.990  30.054  1.00  0.00           O  
ATOM   2336  CB  ASN   331      75.422 -13.081  28.428  1.00  0.00           C  
ATOM   2337  CG  ASN   331      73.968 -12.892  28.058  1.00  0.00           C  
ATOM   2338  OD1 ASN   331      73.080 -13.525  28.645  1.00  0.00           O  
ATOM   2339  ND2 ASN   331      73.708 -12.006  27.098  1.00  0.00           N  
ATOM   2340  N   GLY   332      77.026 -14.839  30.852  1.00  0.00           N  
ATOM   2341  CA  GLY   332      78.261 -15.491  31.239  1.00  0.00           C  
ATOM   2342  C   GLY   332      78.681 -15.167  32.662  1.00  0.00           C  
ATOM   2343  O   GLY   332      79.646 -15.739  33.174  1.00  0.00           O  
ATOM   2344  N   GLY   333      77.957 -14.250  33.302  1.00  0.00           N  
ATOM   2345  CA  GLY   333      78.263 -13.862  34.666  1.00  0.00           C  
ATOM   2346  C   GLY   333      77.888 -14.925  35.675  1.00  0.00           C  
ATOM   2347  O   GLY   333      76.893 -15.627  35.503  1.00  0.00           O  
ATOM   2348  N   VAL   334      78.684 -15.040  36.733  1.00  0.00           N  
ATOM   2349  CA  VAL   334      78.472 -16.064  37.753  1.00  0.00           C  
ATOM   2350  C   VAL   334      78.182 -15.447  39.127  1.00  0.00           C  
ATOM   2351  O   VAL   334      78.819 -14.469  39.527  1.00  0.00           O  
ATOM   2352  CB  VAL   334      79.694 -16.985  37.854  1.00  0.00           C  
ATOM   2353  CG1 VAL   334      79.684 -17.759  39.160  1.00  0.00           C  
ATOM   2354  CG2 VAL   334      79.740 -17.930  36.668  1.00  0.00           C  
ATOM   2355  N   LEU   335      77.210 -16.012  39.839  1.00  0.00           N  
ATOM   2356  CA  LEU   335      76.838 -15.498  41.147  1.00  0.00           C  
ATOM   2357  C   LEU   335      76.934 -16.579  42.219  1.00  0.00           C  
ATOM   2358  O   LEU   335      76.408 -17.673  42.058  1.00  0.00           O  
ATOM   2359  CB  LEU   335      75.429 -14.914  41.095  1.00  0.00           C  
ATOM   2360  CG  LEU   335      74.852 -14.367  42.408  1.00  0.00           C  
ATOM   2361  CD1 LEU   335      75.472 -13.036  42.777  1.00  0.00           C  
ATOM   2362  CD2 LEU   335      73.344 -14.233  42.314  1.00  0.00           C  
ATOM   2363  N   LEU   336      77.636 -16.271  43.301  1.00  0.00           N  
ATOM   2364  CA  LEU   336      77.703 -17.143  44.470  1.00  0.00           C  
ATOM   2365  C   LEU   336      77.165 -16.364  45.661  1.00  0.00           C  
ATOM   2366  O   LEU   336      77.736 -15.354  46.060  1.00  0.00           O  
ATOM   2367  CB  LEU   336      79.151 -17.556  44.762  1.00  0.00           C  
ATOM   2368  CG  LEU   336      79.975 -18.134  43.612  1.00  0.00           C  
ATOM   2369  CD1 LEU   336      81.388 -18.438  44.076  1.00  0.00           C  
ATOM   2370  CD2 LEU   336      79.315 -19.384  43.076  1.00  0.00           C  
ATOM   2371  N   ALA   337      76.066 -16.821  46.235  1.00  0.00           N  
ATOM   2372  CA  ALA   337      75.463 -16.099  47.338  1.00  0.00           C  
ATOM   2373  C   ALA   337      74.800 -17.081  48.283  1.00  0.00           C  
ATOM   2374  O   ALA   337      74.544 -18.216  47.907  1.00  0.00           O  
ATOM   2375  CB  ALA   337      74.441 -15.097  46.804  1.00  0.00           C  
ATOM   2376  N   ASP   338      74.533 -16.659  49.514  1.00  0.00           N  
ATOM   2377  CA  ASP   338      73.626 -17.432  50.361  1.00  0.00           C  
ATOM   2378  C   ASP   338      72.495 -16.569  50.899  1.00  0.00           C  
ATOM   2379  O   ASP   338      72.499 -15.354  50.734  1.00  0.00           O  
ATOM   2380  CB  ASP   338      74.353 -18.176  51.482  1.00  0.00           C  
ATOM   2381  CG  ASP   338      75.114 -17.257  52.390  1.00  0.00           C  
ATOM   2382  OD1 ASP   338      76.270 -16.934  52.043  1.00  0.00           O  
ATOM   2383  OD2 ASP   338      74.566 -16.871  53.445  1.00  0.00           O  
ATOM   2384  N   SER   339      71.519 -17.219  51.528  1.00  0.00           N  
ATOM   2385  CA  SER   339      70.297 -16.560  51.978  1.00  0.00           C  
ATOM   2386  C   SER   339      70.547 -15.570  53.114  1.00  0.00           C  
ATOM   2387  O   SER   339      69.688 -14.731  53.409  1.00  0.00           O  
ATOM   2388  CB  SER   339      69.240 -17.599  52.388  1.00  0.00           C  
ATOM   2389  OG  SER   339      69.733 -18.474  53.391  1.00  0.00           O  
ATOM   2390  N   GLY   340      71.719 -15.672  53.741  1.00  0.00           N  
ATOM   2391  CA  GLY   340      72.125 -14.728  54.766  1.00  0.00           C  
ATOM   2392  C   GLY   340      72.824 -13.493  54.208  1.00  0.00           C  
ATOM   2393  O   GLY   340      73.353 -12.673  54.958  1.00  0.00           O  
ATOM   2394  N   ALA   341      72.836 -13.358  52.887  1.00  0.00           N  
ATOM   2395  CA  ALA   341      73.433 -12.196  52.260  1.00  0.00           C  
ATOM   2396  C   ALA   341      72.356 -11.184  51.893  1.00  0.00           C  
ATOM   2397  O   ALA   341      71.172 -11.495  51.907  1.00  0.00           O  
ATOM   2398  CB  ALA   341      74.225 -12.604  51.033  1.00  0.00           C  
ATOM   2399  N   ALA   342      72.779  -9.964  51.586  1.00  0.00           N  
ATOM   2400  CA  ALA   342      71.870  -8.932  51.117  1.00  0.00           C  
ATOM   2401  C   ALA   342      72.302  -8.571  49.711  1.00  0.00           C  
ATOM   2402  O   ALA   342      73.439  -8.146  49.497  1.00  0.00           O  
ATOM   2403  CB  ALA   342      71.930  -7.714  52.019  1.00  0.00           C  
ATOM   2404  N   VAL   343      71.405  -8.781  48.753  1.00  0.00           N  
ATOM   2405  CA  VAL   343      71.708  -8.596  47.345  1.00  0.00           C  
ATOM   2406  C   VAL   343      70.517  -7.972  46.620  1.00  0.00           C  
ATOM   2407  O   VAL   343      69.379  -8.346  46.855  1.00  0.00           O  
ATOM   2408  CB  VAL   343      72.066  -9.945  46.657  1.00  0.00           C  
ATOM   2409  CG1 VAL   343      72.372  -9.735  45.185  1.00  0.00           C  
ATOM   2410  CG2 VAL   343      73.248 -10.608  47.342  1.00  0.00           C  
ATOM   2411  N   SER   344      70.781  -7.011  45.750  1.00  0.00           N  
ATOM   2412  CA  SER   344      69.751  -6.491  44.864  1.00  0.00           C  
ATOM   2413  C   SER   344      70.409  -6.212  43.523  1.00  0.00           C  
ATOM   2414  O   SER   344      71.548  -5.738  43.463  1.00  0.00           O  
ATOM   2415  CB  SER   344      69.108  -5.215  45.430  1.00  0.00           C  
ATOM   2416  OG  SER   344      68.130  -4.677  44.543  1.00  0.00           O  
ATOM   2417  N   GLY   345      69.697  -6.506  42.444  1.00  0.00           N  
ATOM   2418  CA  GLY   345      70.237  -6.260  41.125  1.00  0.00           C  
ATOM   2419  C   GLY   345      69.315  -6.724  40.029  1.00  0.00           C  
ATOM   2420  O   GLY   345      68.140  -6.989  40.266  1.00  0.00           O  
ATOM   2421  N   THR   346      69.853  -6.829  38.821  1.00  0.00           N  
ATOM   2422  CA  THR   346      69.061  -7.260  37.681  1.00  0.00           C  
ATOM   2423  C   THR   346      69.753  -8.390  36.896  1.00  0.00           C  
ATOM   2424  O   THR   346      70.943  -8.311  36.596  1.00  0.00           O  
ATOM   2425  CB  THR   346      68.721  -6.055  36.756  1.00  0.00           C  
ATOM   2426  OG1 THR   346      69.919  -5.352  36.428  1.00  0.00           O  
ATOM   2427  CG2 THR   346      67.788  -5.084  37.459  1.00  0.00           C  
ATOM   2428  N   ARG   347      69.000  -9.439  36.575  1.00  0.00           N  
ATOM   2429  CA  ARG   347      69.497 -10.521  35.720  1.00  0.00           C  
ATOM   2430  C   ARG   347      69.725 -10.057  34.285  1.00  0.00           C  
ATOM   2431  O   ARG   347      69.381  -8.928  33.916  1.00  0.00           O  
ATOM   2432  CB  ARG   347      68.524 -11.704  35.718  1.00  0.00           C  
ATOM   2433  CG  ARG   347      68.448 -12.457  37.042  1.00  0.00           C  
ATOM   2434  CD  ARG   347      67.718 -13.795  36.877  1.00  0.00           C  
ATOM   2435  NE  ARG   347      66.327 -13.609  36.469  1.00  0.00           N  
ATOM   2436  CZ  ARG   347      65.315 -13.400  37.307  1.00  0.00           C  
ATOM   2437  NH1 ARG   347      65.524 -13.337  38.618  1.00  0.00           N  
ATOM   2438  NH2 ARG   347      64.090 -13.255  36.832  1.00  0.00           N  
ATOM   2439  N   SER   348      70.307 -10.944  33.479  1.00  0.00           N  
ATOM   2440  CA  SER   348      70.590 -10.656  32.075  1.00  0.00           C  
ATOM   2441  C   SER   348      69.308 -10.328  31.320  1.00  0.00           C  
ATOM   2442  O   SER   348      69.288  -9.443  30.454  1.00  0.00           O  
ATOM   2443  CB  SER   348      71.299 -11.839  31.418  1.00  0.00           C  
ATOM   2444  OG  SER   348      72.579 -12.052  31.989  1.00  0.00           O  
ATOM   2445  N   ASP   349      68.233 -11.033  31.669  1.00  0.00           N  
ATOM   2446  CA  ASP   349      66.941 -10.848  31.008  1.00  0.00           C  
ATOM   2447  C   ASP   349      66.236  -9.551  31.398  1.00  0.00           C  
ATOM   2448  O   ASP   349      65.203  -9.211  30.831  1.00  0.00           O  
ATOM   2449  CB  ASP   349      66.021 -12.061  31.226  1.00  0.00           C  
ATOM   2450  CG  ASP   349      65.823 -12.406  32.695  1.00  0.00           C  
ATOM   2451  OD1 ASP   349      66.045 -11.539  33.571  1.00  0.00           O  
ATOM   2452  OD2 ASP   349      65.428 -13.553  32.977  1.00  0.00           O  
ATOM   2453  N   GLY   350      66.798  -8.833  32.367  1.00  0.00           N  
ATOM   2454  CA  GLY   350      66.259  -7.546  32.775  1.00  0.00           C  
ATOM   2455  C   GLY   350      65.410  -7.592  34.036  1.00  0.00           C  
ATOM   2456  O   GLY   350      65.045  -6.552  34.576  1.00  0.00           O  
ATOM   2457  N   LYS   351      65.099  -8.795  34.510  1.00  0.00           N  
ATOM   2458  CA  LYS   351      64.256  -8.969  35.688  1.00  0.00           C  
ATOM   2459  C   LYS   351      65.024  -8.704  36.974  1.00  0.00           C  
ATOM   2460  O   LYS   351      66.213  -9.005  37.071  1.00  0.00           O  
ATOM   2461  CB  LYS   351      63.675 -10.381  35.726  1.00  0.00           C  
ATOM   2462  CG  LYS   351      62.755 -10.709  34.554  1.00  0.00           C  
ATOM   2463  CD  LYS   351      62.290 -12.166  34.609  1.00  0.00           C  
ATOM   2464  CE  LYS   351      61.394 -12.527  33.428  1.00  0.00           C  
ATOM   2465  NZ  LYS   351      60.806 -13.895  33.580  1.00  0.00           N  
ATOM   2466  N   ALA   352      64.334  -8.164  37.969  1.00  0.00           N  
ATOM   2467  CA  ALA   352      64.970  -7.807  39.227  1.00  0.00           C  
ATOM   2468  C   ALA   352      65.067  -9.031  40.095  1.00  0.00           C  
ATOM   2469  O   ALA   352      64.225  -9.917  40.021  1.00  0.00           O  
ATOM   2470  CB  ALA   352      64.172  -6.707  39.950  1.00  0.00           C  
ATOM   2471  N   PHE   353      66.103  -9.090  40.917  1.00  0.00           N  
ATOM   2472  CA  PHE   353      66.178 -10.153  41.905  1.00  0.00           C  
ATOM   2473  C   PHE   353      66.682  -9.579  43.215  1.00  0.00           C  
ATOM   2474  O   PHE   353      67.228  -8.471  43.253  1.00  0.00           O  
ATOM   2475  CB  PHE   353      67.077 -11.290  41.416  1.00  0.00           C  
ATOM   2476  CG  PHE   353      68.506 -10.891  41.240  1.00  0.00           C  
ATOM   2477  CD1 PHE   353      68.935 -10.315  40.061  1.00  0.00           C  
ATOM   2478  CD2 PHE   353      69.421 -11.082  42.261  1.00  0.00           C  
ATOM   2479  CE1 PHE   353      70.253  -9.940  39.899  1.00  0.00           C  
ATOM   2480  CE2 PHE   353      70.740 -10.711  42.100  1.00  0.00           C  
ATOM   2481  CZ  PHE   353      71.154 -10.143  40.917  1.00  0.00           C  
ATOM   2482  N   SER   354      66.508 -10.324  44.294  1.00  0.00           N  
ATOM   2483  CA  SER   354      66.929  -9.817  45.591  1.00  0.00           C  
ATOM   2484  C   SER   354      67.072 -10.904  46.627  1.00  0.00           C  
ATOM   2485  O   SER   354      66.456 -11.968  46.535  1.00  0.00           O  
ATOM   2486  CB  SER   354      65.956  -8.753  46.109  1.00  0.00           C  
ATOM   2487  OG  SER   354      64.717  -9.340  46.465  1.00  0.00           O  
ATOM   2488  N   ILE   355      67.910 -10.617  47.612  1.00  0.00           N  
ATOM   2489  CA  ILE   355      68.042 -11.434  48.792  1.00  0.00           C  
ATOM   2490  C   ILE   355      68.100 -10.420  49.919  1.00  0.00           C  
ATOM   2491  O   ILE   355      68.736  -9.383  49.773  1.00  0.00           O  
ATOM   2492  CB  ILE   355      69.340 -12.245  48.776  1.00  0.00           C  
ATOM   2493  CG1 ILE   355      69.516 -12.947  47.431  1.00  0.00           C  
ATOM   2494  CG2 ILE   355      69.364 -13.257  49.925  1.00  0.00           C  
ATOM   2495  CD1 ILE   355      70.717 -13.855  47.373  1.00  0.00           C  
ATOM   2496  N   GLY   356      67.427 -10.700  51.027  1.00  0.00           N  
ATOM   2497  CA  GLY   356      67.362  -9.763  52.137  1.00  0.00           C  
ATOM   2498  C   GLY   356      66.475 -10.274  53.255  1.00  0.00           C  
ATOM   2499  O   GLY   356      65.373 -10.764  53.002  1.00  0.00           O  
ATOM   2500  N   GLY   357      66.961 -10.176  54.489  1.00  0.00           N  
ATOM   2501  CA  GLY   357      66.235 -10.680  55.641  1.00  0.00           C  
ATOM   2502  C   GLY   357      65.841 -12.144  55.504  1.00  0.00           C  
ATOM   2503  O   GLY   357      64.751 -12.550  55.925  1.00  0.00           O  
ATOM   2504  N   GLY   358      66.722 -12.935  54.898  1.00  0.00           N  
ATOM   2505  CA  GLY   358      66.482 -14.356  54.719  1.00  0.00           C  
ATOM   2506  C   GLY   358      65.471 -14.701  53.641  1.00  0.00           C  
ATOM   2507  O   GLY   358      65.008 -15.837  53.578  1.00  0.00           O  
ATOM   2508  N   GLN   359      65.126 -13.731  52.795  1.00  0.00           N  
ATOM   2509  CA  GLN   359      64.198 -13.967  51.693  1.00  0.00           C  
ATOM   2510  C   GLN   359      64.879 -13.742  50.350  1.00  0.00           C  
ATOM   2511  O   GLN   359      65.394 -12.658  50.077  1.00  0.00           O  
ATOM   2512  CB  GLN   359      62.965 -13.053  51.789  1.00  0.00           C  
ATOM   2513  CG  GLN   359      62.230 -13.108  53.123  1.00  0.00           C  
ATOM   2514  CD  GLN   359      61.329 -14.324  53.257  1.00  0.00           C  
ATOM   2515  OE1 GLN   359      60.436 -14.550  52.436  1.00  0.00           O  
ATOM   2516  NE2 GLN   359      61.558 -15.115  54.302  1.00  0.00           N  
ATOM   2517  N   ALA   360      64.868 -14.769  49.508  1.00  0.00           N  
ATOM   2518  CA  ALA   360      65.391 -14.660  48.158  1.00  0.00           C  
ATOM   2519  C   ALA   360      64.224 -14.561  47.196  1.00  0.00           C  
ATOM   2520  O   ALA   360      63.205 -15.234  47.375  1.00  0.00           O  
ATOM   2521  CB  ALA   360      66.249 -15.865  47.826  1.00  0.00           C  
ATOM   2522  N   ASP   361      64.365 -13.723  46.176  1.00  0.00           N  
ATOM   2523  CA  ASP   361      63.299 -13.565  45.209  1.00  0.00           C  
ATOM   2524  C   ASP   361      63.851 -13.447  43.802  1.00  0.00           C  
ATOM   2525  O   ASP   361      64.639 -12.545  43.508  1.00  0.00           O  
ATOM   2526  CB  ASP   361      62.424 -12.341  45.531  1.00  0.00           C  
ATOM   2527  CG  ASP   361      61.328 -12.113  44.482  1.00  0.00           C  
ATOM   2528  OD1 ASP   361      60.557 -13.059  44.196  1.00  0.00           O  
ATOM   2529  OD2 ASP   361      61.249 -10.994  43.922  1.00  0.00           O  
ATOM   2530  N   ALA   362      63.428 -14.377  42.949  1.00  0.00           N  
ATOM   2531  CA  ALA   362      63.691 -14.328  41.519  1.00  0.00           C  
ATOM   2532  C   ALA   362      65.175 -14.506  41.163  1.00  0.00           C  
ATOM   2533  O   ALA   362      65.654 -13.973  40.166  1.00  0.00           O  
ATOM   2534  CB  ALA   362      63.120 -13.054  40.918  1.00  0.00           C  
ATOM   2535  N   LEU   363      65.888 -15.269  41.985  1.00  0.00           N  
ATOM   2536  CA  LEU   363      67.253 -15.680  41.666  1.00  0.00           C  
ATOM   2537  C   LEU   363      67.314 -16.442  40.352  1.00  0.00           C  
ATOM   2538  O   LEU   363      66.527 -17.356  40.117  1.00  0.00           O  
ATOM   2539  CB  LEU   363      67.801 -16.578  42.764  1.00  0.00           C  
ATOM   2540  CG  LEU   363      68.114 -15.857  44.061  1.00  0.00           C  
ATOM   2541  CD1 LEU   363      68.749 -16.831  44.991  1.00  0.00           C  
ATOM   2542  CD2 LEU   363      69.031 -14.687  43.798  1.00  0.00           C  
ATOM   2543  N   MET   364      68.241 -16.051  39.487  1.00  0.00           N  
ATOM   2544  CA  MET   364      68.492 -16.797  38.266  1.00  0.00           C  
ATOM   2545  C   MET   364      69.882 -17.382  38.377  1.00  0.00           C  
ATOM   2546  O   MET   364      70.862 -16.646  38.443  1.00  0.00           O  
ATOM   2547  CB  MET   364      68.387 -15.896  37.038  1.00  0.00           C  
ATOM   2548  CG  MET   364      68.981 -16.510  35.779  1.00  0.00           C  
ATOM   2549  SD  MET   364      68.129 -18.006  35.226  1.00  0.00           S  
ATOM   2550  CE  MET   364      66.718 -17.281  34.388  1.00  0.00           C  
ATOM   2551  N   LEU   365      69.970 -18.704  38.435  1.00  0.00           N  
ATOM   2552  CA  LEU   365      71.266 -19.353  38.599  1.00  0.00           C  
ATOM   2553  C   LEU   365      71.689 -20.138  37.348  1.00  0.00           C  
ATOM   2554  O   LEU   365      71.299 -21.291  37.170  1.00  0.00           O  
ATOM   2555  CB  LEU   365      71.247 -20.254  39.833  1.00  0.00           C  
ATOM   2556  CG  LEU   365      70.836 -19.606  41.165  1.00  0.00           C  
ATOM   2557  CD1 LEU   365      70.529 -20.674  42.202  1.00  0.00           C  
ATOM   2558  CD2 LEU   365      71.921 -18.692  41.687  1.00  0.00           C  
ATOM   2559  N   GLU   366      72.477 -19.502  36.481  1.00  0.00           N  
ATOM   2560  CA  GLU   366      73.049 -20.168  35.309  1.00  0.00           C  
ATOM   2561  C   GLU   366      74.223 -21.073  35.698  1.00  0.00           C  
ATOM   2562  O   GLU   366      74.645 -21.116  36.862  1.00  0.00           O  
ATOM   2563  CB  GLU   366      73.539 -19.150  34.279  1.00  0.00           C  
ATOM   2564  CG  GLU   366      72.602 -17.980  34.014  1.00  0.00           C  
ATOM   2565  CD  GLU   366      71.508 -18.316  33.026  1.00  0.00           C  
ATOM   2566  OE1 GLU   366      71.481 -19.454  32.524  1.00  0.00           O  
ATOM   2567  OE2 GLU   366      70.668 -17.438  32.750  1.00  0.00           O  
ATOM   2568  N   LYS   367      74.742 -21.800  34.714  1.00  0.00           N  
ATOM   2569  CA  LYS   367      75.871 -22.691  34.939  1.00  0.00           C  
ATOM   2570  C   LYS   367      77.028 -21.930  35.586  1.00  0.00           C  
ATOM   2571  O   LYS   367      77.433 -20.862  35.113  1.00  0.00           O  
ATOM   2572  CB  LYS   367      76.310 -23.357  33.627  1.00  0.00           C  
ATOM   2573  CG  LYS   367      77.422 -24.387  33.810  1.00  0.00           C  
ATOM   2574  CD  LYS   367      77.497 -25.346  32.623  1.00  0.00           C  
ATOM   2575  CE  LYS   367      78.453 -26.509  32.890  1.00  0.00           C  
ATOM   2576  NZ  LYS   367      78.390 -27.544  31.811  1.00  0.00           N  
ATOM   2577  N   GLY   368      77.524 -22.467  36.695  1.00  0.00           N  
ATOM   2578  CA  GLY   368      78.584 -21.823  37.447  1.00  0.00           C  
ATOM   2579  C   GLY   368      78.099 -21.133  38.707  1.00  0.00           C  
ATOM   2580  O   GLY   368      78.805 -21.103  39.717  1.00  0.00           O  
ATOM   2581  N   SER   369      76.891 -20.577  38.650  1.00  0.00           N  
ATOM   2582  CA  SER   369      76.321 -19.881  39.796  1.00  0.00           C  
ATOM   2583  C   SER   369      75.819 -20.850  40.862  1.00  0.00           C  
ATOM   2584  O   SER   369      75.385 -21.959  40.550  1.00  0.00           O  
ATOM   2585  CB  SER   369      75.188 -18.964  39.350  1.00  0.00           C  
ATOM   2586  OG  SER   369      75.667 -17.968  38.470  1.00  0.00           O  
ATOM   2587  N   SER   370      75.885 -20.438  42.124  1.00  0.00           N  
ATOM   2588  CA  SER   370      75.352 -21.275  43.192  1.00  0.00           C  
ATOM   2589  C   SER   370      74.758 -20.455  44.339  1.00  0.00           C  
ATOM   2590  O   SER   370      75.285 -19.411  44.705  1.00  0.00           O  
ATOM   2591  CB  SER   370      76.410 -22.257  43.704  1.00  0.00           C  
ATOM   2592  OG  SER   370      77.405 -21.595  44.463  1.00  0.00           O  
ATOM   2593  N   PHE   371      73.650 -20.941  44.887  1.00  0.00           N  
ATOM   2594  CA  PHE   371      72.968 -20.289  45.999  1.00  0.00           C  
ATOM   2595  C   PHE   371      72.800 -21.298  47.113  1.00  0.00           C  
ATOM   2596  O   PHE   371      72.561 -22.479  46.859  1.00  0.00           O  
ATOM   2597  CB  PHE   371      71.604 -19.772  45.551  1.00  0.00           C  
ATOM   2598  CG  PHE   371      70.794 -19.137  46.649  1.00  0.00           C  
ATOM   2599  CD1 PHE   371      71.078 -17.854  47.088  1.00  0.00           C  
ATOM   2600  CD2 PHE   371      69.732 -19.814  47.225  1.00  0.00           C  
ATOM   2601  CE1 PHE   371      70.318 -17.265  48.086  1.00  0.00           C  
ATOM   2602  CE2 PHE   371      68.971 -19.229  48.221  1.00  0.00           C  
ATOM   2603  CZ  PHE   371      69.264 -17.955  48.652  1.00  0.00           C  
ATOM   2604  N   THR   372      72.968 -20.848  48.348  1.00  0.00           N  
ATOM   2605  CA  THR   372      72.769 -21.722  49.490  1.00  0.00           C  
ATOM   2606  C   THR   372      71.622 -21.168  50.326  1.00  0.00           C  
ATOM   2607  O   THR   372      71.650 -20.017  50.750  1.00  0.00           O  
ATOM   2608  CB  THR   372      74.046 -21.858  50.330  1.00  0.00           C  
ATOM   2609  OG1 THR   372      75.140 -22.203  49.477  1.00  0.00           O  
ATOM   2610  CG2 THR   372      73.887 -22.935  51.397  1.00  0.00           C  
ATOM   2611  N   LEU   373      70.591 -21.978  50.520  1.00  0.00           N  
ATOM   2612  CA  LEU   373      69.450 -21.565  51.323  1.00  0.00           C  
ATOM   2613  C   LEU   373      69.639 -22.071  52.737  1.00  0.00           C  
ATOM   2614  O   LEU   373      69.635 -23.282  52.973  1.00  0.00           O  
ATOM   2615  CB  LEU   373      68.166 -22.136  50.748  1.00  0.00           C  
ATOM   2616  CG  LEU   373      66.913 -21.801  51.540  1.00  0.00           C  
ATOM   2617  CD1 LEU   373      66.667 -20.309  51.482  1.00  0.00           C  
ATOM   2618  CD2 LEU   373      65.723 -22.577  50.993  1.00  0.00           C  
ATOM   2619  N   ASN   374      69.812 -21.147  53.676  1.00  0.00           N  
ATOM   2620  CA  ASN   374      69.994 -21.507  55.082  1.00  0.00           C  
ATOM   2621  C   ASN   374      68.699 -21.931  55.780  1.00  0.00           C  
ATOM   2622  O   ASN   374      67.599 -21.593  55.333  1.00  0.00           O  
ATOM   2623  CB  ASN   374      70.657 -20.360  55.849  1.00  0.00           C  
ATOM   2624  CG  ASN   374      72.022 -20.006  55.295  1.00  0.00           C  
ATOM   2625  OD1 ASN   374      72.757 -20.874  54.821  1.00  0.00           O  
ATOM   2626  ND2 ASN   374      72.367 -18.725  55.345  1.00  0.00           N  
ATOM   2627  N   ALA   375      68.847 -22.691  56.864  1.00  0.00           N  
ATOM   2628  CA  ALA   375      67.715 -23.070  57.707  1.00  0.00           C  
ATOM   2629  C   ALA   375      66.898 -21.842  58.097  1.00  0.00           C  
ATOM   2630  O   ALA   375      67.455 -20.800  58.445  1.00  0.00           O  
ATOM   2631  CB  ALA   375      68.205 -23.801  58.954  1.00  0.00           C  
ATOM   2632  N   GLY   376      65.579 -21.958  58.007  1.00  0.00           N  
ATOM   2633  CA  GLY   376      64.697 -20.885  58.420  1.00  0.00           C  
ATOM   2634  C   GLY   376      64.416 -19.861  57.340  1.00  0.00           C  
ATOM   2635  O   GLY   376      63.562 -18.987  57.507  1.00  0.00           O  
ATOM   2636  N   ASP   377      65.121 -19.963  56.219  1.00  0.00           N  
ATOM   2637  CA  ASP   377      64.936 -18.985  55.147  1.00  0.00           C  
ATOM   2638  C   ASP   377      63.987 -19.432  54.021  1.00  0.00           C  
ATOM   2639  O   ASP   377      63.514 -20.563  53.993  1.00  0.00           O  
ATOM   2640  CB  ASP   377      66.290 -18.518  54.611  1.00  0.00           C  
ATOM   2641  CG  ASP   377      67.083 -17.739  55.649  1.00  0.00           C  
ATOM   2642  OD1 ASP   377      66.445 -17.091  56.505  1.00  0.00           O  
ATOM   2643  OD2 ASP   377      68.330 -17.776  55.621  1.00  0.00           O  
ATOM   2644  N   THR   378      63.697 -18.516  53.109  1.00  0.00           N  
ATOM   2645  CA  THR   378      62.772 -18.778  52.024  1.00  0.00           C  
ATOM   2646  C   THR   378      63.323 -18.276  50.685  1.00  0.00           C  
ATOM   2647  O   THR   378      63.783 -17.146  50.578  1.00  0.00           O  
ATOM   2648  CB  THR   378      61.408 -18.112  52.310  1.00  0.00           C  
ATOM   2649  OG1 THR   378      60.770 -18.788  53.398  1.00  0.00           O  
ATOM   2650  CG2 THR   378      60.499 -18.141  51.075  1.00  0.00           C  
ATOM   2651  N   ALA   379      63.277 -19.127  49.667  1.00  0.00           N  
ATOM   2652  CA  ALA   379      63.632 -18.715  48.320  1.00  0.00           C  
ATOM   2653  C   ALA   379      62.403 -18.821  47.431  1.00  0.00           C  
ATOM   2654  O   ALA   379      61.799 -19.889  47.320  1.00  0.00           O  
ATOM   2655  CB  ALA   379      64.765 -19.574  47.777  1.00  0.00           C  
ATOM   2656  N   THR   380      62.047 -17.714  46.790  1.00  0.00           N  
ATOM   2657  CA  THR   380      60.805 -17.616  46.041  1.00  0.00           C  
ATOM   2658  C   THR   380      61.066 -17.363  44.572  1.00  0.00           C  
ATOM   2659  O   THR   380      61.809 -16.453  44.220  1.00  0.00           O  
ATOM   2660  CB  THR   380      59.937 -16.451  46.585  1.00  0.00           C  
ATOM   2661  OG1 THR   380      59.646 -16.685  47.966  1.00  0.00           O  
ATOM   2662  CG2 THR   380      58.628 -16.327  45.811  1.00  0.00           C  
ATOM   2663  N   ASP   381      60.442 -18.170  43.719  1.00  0.00           N  
ATOM   2664  CA  ASP   381      60.526 -18.002  42.270  1.00  0.00           C  
ATOM   2665  C   ASP   381      61.945 -18.153  41.723  1.00  0.00           C  
ATOM   2666  O   ASP   381      62.305 -17.523  40.720  1.00  0.00           O  
ATOM   2667  CB  ASP   381      59.918 -16.663  41.837  1.00  0.00           C  
ATOM   2668  CG  ASP   381      58.406 -16.643  41.965  1.00  0.00           C  
ATOM   2669  OD1 ASP   381      57.776 -17.696  41.748  1.00  0.00           O  
ATOM   2670  OD2 ASP   381      57.841 -15.579  42.286  1.00  0.00           O  
ATOM   2671  N   THR   382      62.747 -18.993  42.375  1.00  0.00           N  
ATOM   2672  CA  THR   382      64.072 -19.308  41.861  1.00  0.00           C  
ATOM   2673  C   THR   382      63.991 -20.059  40.531  1.00  0.00           C  
ATOM   2674  O   THR   382      63.206 -21.003  40.381  1.00  0.00           O  
ATOM   2675  CB  THR   382      64.842 -20.198  42.818  1.00  0.00           C  
ATOM   2676  OG1 THR   382      64.702 -19.709  44.158  1.00  0.00           O  
ATOM   2677  CG2 THR   382      66.308 -20.240  42.420  1.00  0.00           C  
ATOM   2678  N   THR   383      64.793 -19.623  39.565  1.00  0.00           N  
ATOM   2679  CA  THR   383      65.051 -20.417  38.376  1.00  0.00           C  
ATOM   2680  C   THR   383      66.504 -20.880  38.427  1.00  0.00           C  
ATOM   2681  O   THR   383      67.428 -20.057  38.465  1.00  0.00           O  
ATOM   2682  CB  THR   383      64.831 -19.621  37.078  1.00  0.00           C  
ATOM   2683  OG1 THR   383      63.461 -19.227  36.979  1.00  0.00           O  
ATOM   2684  CG2 THR   383      65.169 -20.482  35.883  1.00  0.00           C  
ATOM   2685  N   VAL   384      66.701 -22.196  38.463  1.00  0.00           N  
ATOM   2686  CA  VAL   384      68.033 -22.769  38.340  1.00  0.00           C  
ATOM   2687  C   VAL   384      68.166 -23.318  36.934  1.00  0.00           C  
ATOM   2688  O   VAL   384      67.433 -24.227  36.544  1.00  0.00           O  
ATOM   2689  CB  VAL   384      68.257 -23.911  39.339  1.00  0.00           C  
ATOM   2690  CG1 VAL   384      69.702 -24.364  39.303  1.00  0.00           C  
ATOM   2691  CG2 VAL   384      67.890 -23.468  40.723  1.00  0.00           C  
ATOM   2692  N   ASN   385      69.086 -22.754  36.162  1.00  0.00           N  
ATOM   2693  CA  ASN   385      69.253 -23.143  34.767  1.00  0.00           C  
ATOM   2694  C   ASN   385      70.676 -23.618  34.521  1.00  0.00           C  
ATOM   2695  O   ASN   385      71.495 -22.894  33.961  1.00  0.00           O  
ATOM   2696  CB  ASN   385      68.905 -21.971  33.851  1.00  0.00           C  
ATOM   2697  CG  ASN   385      68.868 -22.359  32.379  1.00  0.00           C  
ATOM   2698  OD1 ASN   385      68.524 -23.483  32.023  1.00  0.00           O  
ATOM   2699  ND2 ASN   385      69.220 -21.418  31.516  1.00  0.00           N  
ATOM   2700  N   GLY   386      70.969 -24.836  34.959  1.00  0.00           N  
ATOM   2701  CA  GLY   386      72.313 -25.366  34.861  1.00  0.00           C  
ATOM   2702  C   GLY   386      73.150 -25.120  36.100  1.00  0.00           C  
ATOM   2703  O   GLY   386      74.211 -25.720  36.270  1.00  0.00           O  
ATOM   2704  N   GLY   387      72.671 -24.240  36.972  1.00  0.00           N  
ATOM   2705  CA  GLY   387      73.389 -23.920  38.193  1.00  0.00           C  
ATOM   2706  C   GLY   387      73.196 -24.901  39.340  1.00  0.00           C  
ATOM   2707  O   GLY   387      72.680 -26.011  39.166  1.00  0.00           O  
ATOM   2708  N   LEU   388      73.627 -24.482  40.525  1.00  0.00           N  
ATOM   2709  CA  LEU   388      73.497 -25.289  41.729  1.00  0.00           C  
ATOM   2710  C   LEU   388      72.714 -24.529  42.796  1.00  0.00           C  
ATOM   2711  O   LEU   388      72.926 -23.344  43.010  1.00  0.00           O  
ATOM   2712  CB  LEU   388      74.878 -25.677  42.263  1.00  0.00           C  
ATOM   2713  CG  LEU   388      74.934 -26.367  43.626  1.00  0.00           C  
ATOM   2714  CD1 LEU   388      74.204 -27.707  43.585  1.00  0.00           C  
ATOM   2715  CD2 LEU   388      76.388 -26.548  44.077  1.00  0.00           C  
ATOM   2716  N   PHE   389      71.796 -25.227  43.448  1.00  0.00           N  
ATOM   2717  CA  PHE   389      71.047 -24.680  44.564  1.00  0.00           C  
ATOM   2718  C   PHE   389      71.180 -25.686  45.678  1.00  0.00           C  
ATOM   2719  O   PHE   389      70.852 -26.861  45.503  1.00  0.00           O  
ATOM   2720  CB  PHE   389      69.578 -24.520  44.178  1.00  0.00           C  
ATOM   2721  CG  PHE   389      68.750 -23.770  45.185  1.00  0.00           C  
ATOM   2722  CD1 PHE   389      68.575 -24.256  46.478  1.00  0.00           C  
ATOM   2723  CD2 PHE   389      68.108 -22.600  44.825  1.00  0.00           C  
ATOM   2724  CE1 PHE   389      67.793 -23.578  47.395  1.00  0.00           C  
ATOM   2725  CE2 PHE   389      67.325 -21.917  45.736  1.00  0.00           C  
ATOM   2726  CZ  PHE   389      67.167 -22.409  47.024  1.00  0.00           C  
ATOM   2727  N   THR   390      71.684 -25.227  46.815  1.00  0.00           N  
ATOM   2728  CA  THR   390      71.838 -26.069  47.990  1.00  0.00           C  
ATOM   2729  C   THR   390      70.938 -25.524  49.092  1.00  0.00           C  
ATOM   2730  O   THR   390      70.863 -24.311  49.303  1.00  0.00           O  
ATOM   2731  CB  THR   390      73.293 -26.084  48.484  1.00  0.00           C  
ATOM   2732  OG1 THR   390      74.153 -26.493  47.415  1.00  0.00           O  
ATOM   2733  CG2 THR   390      73.459 -27.043  49.665  1.00  0.00           C  
ATOM   2734  N   ALA   391      70.236 -26.415  49.776  1.00  0.00           N  
ATOM   2735  CA  ALA   391      69.363 -26.009  50.864  1.00  0.00           C  
ATOM   2736  C   ALA   391      69.680 -26.814  52.121  1.00  0.00           C  
ATOM   2737  O   ALA   391      69.641 -28.040  52.106  1.00  0.00           O  
ATOM   2738  CB  ALA   391      67.907 -26.170  50.465  1.00  0.00           C  
ATOM   2739  N   ARG   392      70.003 -26.114  53.204  1.00  0.00           N  
ATOM   2740  CA  ARG   392      70.291 -26.762  54.474  1.00  0.00           C  
ATOM   2741  C   ARG   392      69.012 -26.854  55.299  1.00  0.00           C  
ATOM   2742  O   ARG   392      68.988 -27.423  56.391  1.00  0.00           O  
ATOM   2743  CB  ARG   392      71.381 -25.992  55.225  1.00  0.00           C  
ATOM   2744  CG  ARG   392      72.618 -25.723  54.373  1.00  0.00           C  
ATOM   2745  CD  ARG   392      73.885 -25.709  55.208  1.00  0.00           C  
ATOM   2746  NE  ARG   392      73.896 -24.598  56.153  1.00  0.00           N  
ATOM   2747  CZ  ARG   392      74.684 -23.533  56.046  1.00  0.00           C  
ATOM   2748  NH1 ARG   392      75.544 -23.439  55.036  1.00  0.00           N  
ATOM   2749  NH2 ARG   392      74.621 -22.567  56.954  1.00  0.00           N  
ATOM   2750  N   GLY   393      67.945 -26.289  54.745  1.00  0.00           N  
ATOM   2751  CA  GLY   393      66.622 -26.349  55.336  1.00  0.00           C  
ATOM   2752  C   GLY   393      65.749 -25.368  54.581  1.00  0.00           C  
ATOM   2753  O   GLY   393      65.858 -25.251  53.361  1.00  0.00           O  
ATOM   2754  N   GLY   394      64.888 -24.655  55.296  1.00  0.00           N  
ATOM   2755  CA  GLY   394      64.143 -23.567  54.691  1.00  0.00           C  
ATOM   2756  C   GLY   394      62.992 -23.966  53.789  1.00  0.00           C  
ATOM   2757  O   GLY   394      62.524 -25.108  53.817  1.00  0.00           O  
ATOM   2758  N   THR   395      62.535 -23.011  52.981  1.00  0.00           N  
ATOM   2759  CA  THR   395      61.332 -23.194  52.182  1.00  0.00           C  
ATOM   2760  C   THR   395      61.524 -22.709  50.763  1.00  0.00           C  
ATOM   2761  O   THR   395      62.055 -21.620  50.542  1.00  0.00           O  
ATOM   2762  CB  THR   395      60.135 -22.411  52.780  1.00  0.00           C  
ATOM   2763  OG1 THR   395      59.847 -22.887  54.100  1.00  0.00           O  
ATOM   2764  CG2 THR   395      58.894 -22.546  51.896  1.00  0.00           C  
ATOM   2765  N   LEU   396      61.072 -23.516  49.807  1.00  0.00           N  
ATOM   2766  CA  LEU   396      60.991 -23.105  48.418  1.00  0.00           C  
ATOM   2767  C   LEU   396      59.575 -22.621  48.186  1.00  0.00           C  
ATOM   2768  O   LEU   396      58.624 -23.262  48.627  1.00  0.00           O  
ATOM   2769  CB  LEU   396      61.296 -24.287  47.493  1.00  0.00           C  
ATOM   2770  CG  LEU   396      62.674 -24.898  47.713  1.00  0.00           C  
ATOM   2771  CD1 LEU   396      62.852 -26.183  46.906  1.00  0.00           C  
ATOM   2772  CD2 LEU   396      63.760 -23.871  47.386  1.00  0.00           C  
ATOM   2773  N   ALA   397      59.426 -21.499  47.494  1.00  0.00           N  
ATOM   2774  CA  ALA   397      58.110 -20.907  47.313  1.00  0.00           C  
ATOM   2775  C   ALA   397      57.946 -20.321  45.919  1.00  0.00           C  
ATOM   2776  O   ALA   397      58.922 -20.169  45.178  1.00  0.00           O  
ATOM   2777  CB  ALA   397      57.863 -19.859  48.371  1.00  0.00           C  
ATOM   2778  N   GLY   398      56.709 -19.990  45.559  1.00  0.00           N  
ATOM   2779  CA  GLY   398      56.411 -19.562  44.201  1.00  0.00           C  
ATOM   2780  C   GLY   398      56.675 -20.700  43.231  1.00  0.00           C  
ATOM   2781  O   GLY   398      56.338 -21.857  43.491  1.00  0.00           O  
ATOM   2782  N   THR   399      57.293 -20.381  42.107  1.00  0.00           N  
ATOM   2783  CA  THR   399      57.627 -21.406  41.133  1.00  0.00           C  
ATOM   2784  C   THR   399      59.137 -21.624  41.100  1.00  0.00           C  
ATOM   2785  O   THR   399      59.884 -20.789  40.590  1.00  0.00           O  
ATOM   2786  CB  THR   399      57.122 -21.031  39.728  1.00  0.00           C  
ATOM   2787  OG1 THR   399      55.703 -20.831  39.760  1.00  0.00           O  
ATOM   2788  CG2 THR   399      57.441 -22.132  38.749  1.00  0.00           C  
ATOM   2789  N   THR   400      59.574 -22.739  41.673  1.00  0.00           N  
ATOM   2790  CA  THR   400      60.974 -23.141  41.651  1.00  0.00           C  
ATOM   2791  C   THR   400      61.252 -23.985  40.399  1.00  0.00           C  
ATOM   2792  O   THR   400      60.734 -25.089  40.248  1.00  0.00           O  
ATOM   2793  CB  THR   400      61.330 -23.946  42.905  1.00  0.00           C  
ATOM   2794  OG1 THR   400      61.115 -23.135  44.068  1.00  0.00           O  
ATOM   2795  CG2 THR   400      62.780 -24.390  42.866  1.00  0.00           C  
ATOM   2796  N   THR   401      62.075 -23.451  39.505  1.00  0.00           N  
ATOM   2797  CA  THR   401      62.315 -24.063  38.210  1.00  0.00           C  
ATOM   2798  C   THR   401      63.702 -24.696  38.108  1.00  0.00           C  
ATOM   2799  O   THR   401      64.713 -24.064  38.429  1.00  0.00           O  
ATOM   2800  CB  THR   401      62.144 -23.029  37.105  1.00  0.00           C  
ATOM   2801  OG1 THR   401      60.829 -22.462  37.195  1.00  0.00           O  
ATOM   2802  CG2 THR   401      62.345 -23.666  35.740  1.00  0.00           C  
ATOM   2803  N   LEU   402      63.739 -25.954  37.676  1.00  0.00           N  
ATOM   2804  CA  LEU   402      64.992 -26.680  37.500  1.00  0.00           C  
ATOM   2805  C   LEU   402      65.143 -27.108  36.045  1.00  0.00           C  
ATOM   2806  O   LEU   402      64.432 -27.993  35.587  1.00  0.00           O  
ATOM   2807  CB  LEU   402      65.024 -27.910  38.402  1.00  0.00           C  
ATOM   2808  CG  LEU   402      64.793 -27.682  39.899  1.00  0.00           C  
ATOM   2809  CD1 LEU   402      64.864 -29.006  40.639  1.00  0.00           C  
ATOM   2810  CD2 LEU   402      65.779 -26.665  40.500  1.00  0.00           C  
ATOM   2811  N   ASN   403      66.057 -26.467  35.322  1.00  0.00           N  
ATOM   2812  CA  ASN   403      66.278 -26.757  33.909  1.00  0.00           C  
ATOM   2813  C   ASN   403      67.743 -27.064  33.588  1.00  0.00           C  
ATOM   2814  O   ASN   403      68.646 -26.690  34.340  1.00  0.00           O  
ATOM   2815  CB  ASN   403      65.852 -25.574  33.034  1.00  0.00           C  
ATOM   2816  CG  ASN   403      64.349 -25.385  32.972  1.00  0.00           C  
ATOM   2817  OD1 ASN   403      63.578 -26.320  33.171  1.00  0.00           O  
ATOM   2818  ND2 ASN   403      63.926 -24.162  32.663  1.00  0.00           N  
ATOM   2819  N   ASN   404      67.949 -27.764  32.473  1.00  0.00           N  
ATOM   2820  CA  ASN   404      69.237 -27.839  31.786  1.00  0.00           C  
ATOM   2821  C   ASN   404      70.468 -28.109  32.639  1.00  0.00           C  
ATOM   2822  O   ASN   404      71.435 -27.353  32.577  1.00  0.00           O  
ATOM   2823  CB  ASN   404      69.467 -26.541  31.019  1.00  0.00           C  
ATOM   2824  CG  ASN   404      68.406 -26.293  29.978  1.00  0.00           C  
ATOM   2825  OD1 ASN   404      68.021 -27.201  29.246  1.00  0.00           O  
ATOM   2826  ND2 ASN   404      67.923 -25.062  29.906  1.00  0.00           N  
ATOM   2827  N   GLY   405      70.442 -29.182  33.418  1.00  0.00           N  
ATOM   2828  CA  GLY   405      71.602 -29.560  34.199  1.00  0.00           C  
ATOM   2829  C   GLY   405      71.542 -29.046  35.622  1.00  0.00           C  
ATOM   2830  O   GLY   405      72.493 -29.202  36.391  1.00  0.00           O  
ATOM   2831  N   ALA   406      70.419 -28.430  35.971  1.00  0.00           N  
ATOM   2832  CA  ALA   406      70.223 -27.914  37.315  1.00  0.00           C  
ATOM   2833  C   ALA   406      70.416 -29.004  38.362  1.00  0.00           C  
ATOM   2834  O   ALA   406      70.041 -30.159  38.161  1.00  0.00           O  
ATOM   2835  CB  ALA   406      68.846 -27.295  37.438  1.00  0.00           C  
ATOM   2836  N   ILE   407      71.028 -28.633  39.476  1.00  0.00           N  
ATOM   2837  CA  ILE   407      71.132 -29.529  40.615  1.00  0.00           C  
ATOM   2838  C   ILE   407      70.555 -28.820  41.833  1.00  0.00           C  
ATOM   2839  O   ILE   407      70.836 -27.648  42.074  1.00  0.00           O  
ATOM   2840  CB  ILE   407      72.583 -29.941  40.897  1.00  0.00           C  
ATOM   2841  CG1 ILE   407      73.146 -30.759  39.735  1.00  0.00           C  
ATOM   2842  CG2 ILE   407      72.674 -30.738  42.190  1.00  0.00           C  
ATOM   2843  CD1 ILE   407      74.573 -31.241  39.973  1.00  0.00           C  
ATOM   2844  N   LEU   408      69.719 -29.535  42.571  1.00  0.00           N  
ATOM   2845  CA  LEU   408      69.147 -29.044  43.807  1.00  0.00           C  
ATOM   2846  C   LEU   408      69.517 -30.046  44.873  1.00  0.00           C  
ATOM   2847  O   LEU   408      69.008 -31.164  44.885  1.00  0.00           O  
ATOM   2848  CB  LEU   408      67.632 -28.925  43.683  1.00  0.00           C  
ATOM   2849  CG  LEU   408      66.847 -28.745  44.981  1.00  0.00           C  
ATOM   2850  CD1 LEU   408      67.367 -27.558  45.770  1.00  0.00           C  
ATOM   2851  CD2 LEU   408      65.380 -28.570  44.657  1.00  0.00           C  
ATOM   2852  N   THR   409      70.441 -29.647  45.740  1.00  0.00           N  
ATOM   2853  CA  THR   409      70.980 -30.518  46.775  1.00  0.00           C  
ATOM   2854  C   THR   409      70.395 -30.120  48.129  1.00  0.00           C  
ATOM   2855  O   THR   409      70.479 -28.964  48.531  1.00  0.00           O  
ATOM   2856  CB  THR   409      72.527 -30.420  46.826  1.00  0.00           C  
ATOM   2857  OG1 THR   409      73.076 -30.856  45.580  1.00  0.00           O  
ATOM   2858  CG2 THR   409      73.100 -31.285  47.936  1.00  0.00           C  
ATOM   2859  N   LEU   410      69.795 -31.082  48.823  1.00  0.00           N  
ATOM   2860  CA  LEU   410      69.214 -30.845  50.138  1.00  0.00           C  
ATOM   2861  C   LEU   410      70.043 -31.530  51.215  1.00  0.00           C  
ATOM   2862  O   LEU   410      70.414 -32.701  51.073  1.00  0.00           O  
ATOM   2863  CB  LEU   410      67.787 -31.385  50.186  1.00  0.00           C  
ATOM   2864  CG  LEU   410      66.883 -30.893  49.064  1.00  0.00           C  
ATOM   2865  CD1 LEU   410      65.495 -31.501  49.196  1.00  0.00           C  
ATOM   2866  CD2 LEU   410      66.819 -29.384  49.076  1.00  0.00           C  
ATOM   2867  N   SER   411      70.339 -30.807  52.292  1.00  0.00           N  
ATOM   2868  CA  SER   411      71.124 -31.384  53.383  1.00  0.00           C  
ATOM   2869  C   SER   411      70.340 -31.361  54.694  1.00  0.00           C  
ATOM   2870  O   SER   411      70.833 -31.793  55.739  1.00  0.00           O  
ATOM   2871  CB  SER   411      72.510 -30.716  53.515  1.00  0.00           C  
ATOM   2872  OG  SER   411      72.426 -29.341  53.873  1.00  0.00           O  
ATOM   2873  N   GLY   412      69.105 -30.874  54.625  1.00  0.00           N  
ATOM   2874  CA  GLY   412      68.215 -30.908  55.772  1.00  0.00           C  
ATOM   2875  C   GLY   412      66.774 -31.120  55.355  1.00  0.00           C  
ATOM   2876  O   GLY   412      66.504 -31.692  54.302  1.00  0.00           O  
ATOM   2877  N   LYS   413      65.844 -30.665  56.189  1.00  0.00           N  
ATOM   2878  CA  LYS   413      64.433 -30.723  55.852  1.00  0.00           C  
ATOM   2879  C   LYS   413      64.014 -29.427  55.185  1.00  0.00           C  
ATOM   2880  O   LYS   413      64.026 -28.358  55.802  1.00  0.00           O  
ATOM   2881  CB  LYS   413      63.579 -30.978  57.097  1.00  0.00           C  
ATOM   2882  CG  LYS   413      64.068 -32.126  57.980  1.00  0.00           C  
ATOM   2883  CD  LYS   413      63.139 -32.328  59.179  1.00  0.00           C  
ATOM   2884  CE  LYS   413      63.849 -33.001  60.353  1.00  0.00           C  
ATOM   2885  NZ  LYS   413      64.299 -34.386  60.041  1.00  0.00           N  
ATOM   2886  N   THR   414      63.644 -29.521  53.916  1.00  0.00           N  
ATOM   2887  CA  THR   414      63.226 -28.355  53.148  1.00  0.00           C  
ATOM   2888  C   THR   414      61.732 -28.510  52.897  1.00  0.00           C  
ATOM   2889  O   THR   414      61.220 -29.623  52.897  1.00  0.00           O  
ATOM   2890  CB  THR   414      64.025 -28.267  51.821  1.00  0.00           C  
ATOM   2891  OG1 THR   414      65.425 -28.158  52.115  1.00  0.00           O  
ATOM   2892  CG2 THR   414      63.590 -27.090  50.963  1.00  0.00           C  
ATOM   2893  N   VAL   415      61.035 -27.398  52.705  1.00  0.00           N  
ATOM   2894  CA  VAL   415      59.594 -27.418  52.556  1.00  0.00           C  
ATOM   2895  C   VAL   415      59.197 -26.845  51.207  1.00  0.00           C  
ATOM   2896  O   VAL   415      59.730 -25.826  50.780  1.00  0.00           O  
ATOM   2897  CB  VAL   415      58.933 -26.578  53.674  1.00  0.00           C  
ATOM   2898  CG1 VAL   415      57.446 -26.364  53.407  1.00  0.00           C  
ATOM   2899  CG2 VAL   415      59.163 -27.232  55.035  1.00  0.00           C  
ATOM   2900  N   ASN   416      58.270 -27.507  50.528  1.00  0.00           N  
ATOM   2901  CA  ASN   416      57.646 -26.923  49.346  1.00  0.00           C  
ATOM   2902  C   ASN   416      56.131 -27.138  49.357  1.00  0.00           C  
ATOM   2903  O   ASN   416      55.650 -28.271  49.433  1.00  0.00           O  
ATOM   2904  CB  ASN   416      58.242 -27.483  48.055  1.00  0.00           C  
ATOM   2905  CG  ASN   416      57.476 -27.039  46.829  1.00  0.00           C  
ATOM   2906  OD1 ASN   416      57.160 -25.861  46.679  1.00  0.00           O  
ATOM   2907  ND2 ASN   416      57.151 -27.983  45.953  1.00  0.00           N  
ATOM   2908  N   ASN   417      55.390 -26.043  49.285  1.00  0.00           N  
ATOM   2909  CA  ASN   417      53.937 -26.094  49.279  1.00  0.00           C  
ATOM   2910  C   ASN   417      53.434 -25.486  47.981  1.00  0.00           C  
ATOM   2911  O   ASN   417      52.231 -25.456  47.716  1.00  0.00           O  
ATOM   2912  CB  ASN   417      53.352 -25.351  50.494  1.00  0.00           C  
ATOM   2913  CG  ASN   417      53.677 -26.042  51.824  1.00  0.00           C  
ATOM   2914  OD1 ASN   417      53.618 -27.265  51.940  1.00  0.00           O  
ATOM   2915  ND2 ASN   417      54.026 -25.252  52.830  1.00  0.00           N  
ATOM   2916  N   ASP   418      54.368 -24.996  47.169  1.00  0.00           N  
ATOM   2917  CA  ASP   418      54.019 -24.435  45.871  1.00  0.00           C  
ATOM   2918  C   ASP   418      54.779 -25.302  44.871  1.00  0.00           C  
ATOM   2919  O   ASP   418      55.152 -26.428  45.181  1.00  0.00           O  
ATOM   2920  CB  ASP   418      54.559 -23.013  45.718  1.00  0.00           C  
ATOM   2921  CG  ASP   418      54.141 -22.098  46.865  1.00  0.00           C  
ATOM   2922  OD1 ASP   418      53.315 -22.513  47.700  1.00  0.00           O  
ATOM   2923  OD2 ASP   418      54.635 -20.955  46.927  1.00  0.00           O  
ATOM   2924  N   THR   419      55.091 -24.786  43.711  1.00  0.00           N  
ATOM   2925  CA  THR   419      55.325 -25.527  42.482  1.00  0.00           C  
ATOM   2926  C   THR   419      56.818 -25.683  42.176  1.00  0.00           C  
ATOM   2927  O   THR   419      57.521 -24.710  41.938  1.00  0.00           O  
ATOM   2928  CB  THR   419      54.631 -24.919  41.272  1.00  0.00           C  
ATOM   2929  OG1 THR   419      53.219 -24.884  41.512  1.00  0.00           O  
ATOM   2930  CG2 THR   419      54.921 -25.737  40.022  1.00  0.00           C  
ATOM   2931  N   LEU   420      57.289 -26.923  42.186  1.00  0.00           N  
ATOM   2932  CA  LEU   420      58.628 -27.248  41.711  1.00  0.00           C  
ATOM   2933  C   LEU   420      58.504 -27.777  40.283  1.00  0.00           C  
ATOM   2934  O   LEU   420      57.802 -28.751  40.040  1.00  0.00           O  
ATOM   2935  CB  LEU   420      59.256 -28.301  42.620  1.00  0.00           C  
ATOM   2936  CG  LEU   420      60.643 -28.825  42.249  1.00  0.00           C  
ATOM   2937  CD1 LEU   420      61.622 -27.677  42.162  1.00  0.00           C  
ATOM   2938  CD2 LEU   420      61.124 -29.865  43.262  1.00  0.00           C  
ATOM   2939  N   THR   421      59.161 -27.129  39.329  1.00  0.00           N  
ATOM   2940  CA  THR   421      58.922 -27.462  37.930  1.00  0.00           C  
ATOM   2941  C   THR   421      60.197 -27.655  37.114  1.00  0.00           C  
ATOM   2942  O   THR   421      61.140 -26.867  37.203  1.00  0.00           O  
ATOM   2943  CB  THR   421      57.998 -26.422  37.229  1.00  0.00           C  
ATOM   2944  OG1 THR   421      57.751 -26.833  35.881  1.00  0.00           O  
ATOM   2945  CG2 THR   421      58.635 -25.051  37.196  1.00  0.00           C  
ATOM   2946  N   ILE   422      60.204 -28.724  36.323  1.00  0.00           N  
ATOM   2947  CA  ILE   422      61.279 -29.009  35.385  1.00  0.00           C  
ATOM   2948  C   ILE   422      60.689 -28.950  33.984  1.00  0.00           C  
ATOM   2949  O   ILE   422      59.784 -29.709  33.653  1.00  0.00           O  
ATOM   2950  CB  ILE   422      61.894 -30.399  35.633  1.00  0.00           C  
ATOM   2951  CG1 ILE   422      62.699 -30.402  36.934  1.00  0.00           C  
ATOM   2952  CG2 ILE   422      62.792 -30.811  34.457  1.00  0.00           C  
ATOM   2953  CD1 ILE   422      61.884 -30.459  38.199  1.00  0.00           C  
ATOM   2954  N   ARG   423      61.188 -28.042  33.160  1.00  0.00           N  
ATOM   2955  CA  ARG   423      60.546 -27.781  31.885  1.00  0.00           C  
ATOM   2956  C   ARG   423      61.408 -28.099  30.660  1.00  0.00           C  
ATOM   2957  O   ARG   423      60.902 -28.170  29.536  1.00  0.00           O  
ATOM   2958  CB  ARG   423      60.100 -26.325  31.842  1.00  0.00           C  
ATOM   2959  CG  ARG   423      59.208 -25.941  33.008  1.00  0.00           C  
ATOM   2960  CD  ARG   423      58.712 -24.508  32.888  1.00  0.00           C  
ATOM   2961  NE  ARG   423      58.064 -24.271  31.602  1.00  0.00           N  
ATOM   2962  CZ  ARG   423      58.220 -23.165  30.884  1.00  0.00           C  
ATOM   2963  NH1 ARG   423      59.001 -22.188  31.329  1.00  0.00           N  
ATOM   2964  NH2 ARG   423      57.598 -23.033  29.720  1.00  0.00           N  
ATOM   2965  N   GLU   424      62.699 -28.311  30.878  1.00  0.00           N  
ATOM   2966  CA  GLU   424      63.660 -28.332  29.778  1.00  0.00           C  
ATOM   2967  C   GLU   424      64.979 -28.950  30.247  1.00  0.00           C  
ATOM   2968  O   GLU   424      65.513 -28.565  31.280  1.00  0.00           O  
ATOM   2969  CB  GLU   424      63.881 -26.895  29.304  1.00  0.00           C  
ATOM   2970  CG  GLU   424      64.720 -26.723  28.056  1.00  0.00           C  
ATOM   2971  CD  GLU   424      64.938 -25.252  27.722  1.00  0.00           C  
ATOM   2972  OE1 GLU   424      64.305 -24.394  28.381  1.00  0.00           O  
ATOM   2973  OE2 GLU   424      65.739 -24.950  26.809  1.00  0.00           O  
ATOM   2974  N   GLY   425      65.496 -29.918  29.497  1.00  0.00           N  
ATOM   2975  CA  GLY   425      66.708 -30.620  29.883  1.00  0.00           C  
ATOM   2976  C   GLY   425      66.575 -31.493  31.125  1.00  0.00           C  
ATOM   2977  O   GLY   425      65.491 -31.947  31.479  1.00  0.00           O  
ATOM   2978  N   ASP   426      67.697 -31.740  31.783  1.00  0.00           N  
ATOM   2979  CA  ASP   426      67.733 -32.654  32.910  1.00  0.00           C  
ATOM   2980  C   ASP   426      67.763 -31.877  34.213  1.00  0.00           C  
ATOM   2981  O   ASP   426      68.100 -30.696  34.228  1.00  0.00           O  
ATOM   2982  CB  ASP   426      68.995 -33.519  32.843  1.00  0.00           C  
ATOM   2983  CG  ASP   426      68.955 -34.544  31.722  1.00  0.00           C  
ATOM   2984  OD1 ASP   426      67.906 -34.701  31.057  1.00  0.00           O  
ATOM   2985  OD2 ASP   426      69.986 -35.217  31.525  1.00  0.00           O  
ATOM   2986  N   ALA   427      67.432 -32.551  35.308  1.00  0.00           N  
ATOM   2987  CA  ALA   427      67.534 -31.948  36.625  1.00  0.00           C  
ATOM   2988  C   ALA   427      67.843 -33.018  37.664  1.00  0.00           C  
ATOM   2989  O   ALA   427      67.475 -34.177  37.493  1.00  0.00           O  
ATOM   2990  CB  ALA   427      66.251 -31.202  36.975  1.00  0.00           C  
ATOM   2991  N   LEU   428      68.534 -32.634  38.731  1.00  0.00           N  
ATOM   2992  CA  LEU   428      68.833 -33.561  39.817  1.00  0.00           C  
ATOM   2993  C   LEU   428      68.382 -32.962  41.137  1.00  0.00           C  
ATOM   2994  O   LEU   428      68.779 -31.856  41.488  1.00  0.00           O  
ATOM   2995  CB  LEU   428      70.334 -33.878  39.884  1.00  0.00           C  
ATOM   2996  CG  LEU   428      70.769 -34.815  41.017  1.00  0.00           C  
ATOM   2997  CD1 LEU   428      70.081 -36.154  40.875  1.00  0.00           C  
ATOM   2998  CD2 LEU   428      72.296 -35.012  41.071  1.00  0.00           C  
ATOM   2999  N   LEU   429      67.534 -33.690  41.852  1.00  0.00           N  
ATOM   3000  CA  LEU   429      67.179 -33.341  43.216  1.00  0.00           C  
ATOM   3001  C   LEU   429      67.746 -34.447  44.063  1.00  0.00           C  
ATOM   3002  O   LEU   429      67.441 -35.615  43.838  1.00  0.00           O  
ATOM   3003  CB  LEU   429      65.668 -33.274  43.386  1.00  0.00           C  
ATOM   3004  CG  LEU   429      65.106 -33.347  44.805  1.00  0.00           C  
ATOM   3005  CD1 LEU   429      65.526 -32.153  45.619  1.00  0.00           C  
ATOM   3006  CD2 LEU   429      63.594 -33.433  44.753  1.00  0.00           C  
ATOM   3007  N   GLN   430      68.596 -34.098  45.019  1.00  0.00           N  
ATOM   3008  CA  GLN   430      69.304 -35.125  45.765  1.00  0.00           C  
ATOM   3009  C   GLN   430      69.481 -34.783  47.235  1.00  0.00           C  
ATOM   3010  O   GLN   430      69.615 -33.615  47.605  1.00  0.00           O  
ATOM   3011  CB  GLN   430      70.672 -35.379  45.143  1.00  0.00           C  
ATOM   3012  CG  GLN   430      71.585 -34.170  45.181  1.00  0.00           C  
ATOM   3013  CD  GLN   430      72.988 -34.480  44.717  1.00  0.00           C  
ATOM   3014  OE1 GLN   430      73.387 -35.643  44.638  1.00  0.00           O  
ATOM   3015  NE2 GLN   430      73.748 -33.437  44.403  1.00  0.00           N  
ATOM   3016  N   GLY   431      69.483 -35.824  48.061  1.00  0.00           N  
ATOM   3017  CA  GLY   431      69.778 -35.693  49.472  1.00  0.00           C  
ATOM   3018  C   GLY   431      68.611 -35.194  50.300  1.00  0.00           C  
ATOM   3019  O   GLY   431      67.567 -34.787  49.772  1.00  0.00           O  
ATOM   3020  N   GLY   432      68.801 -35.248  51.613  1.00  0.00           N  
ATOM   3021  CA  GLY   432      67.893 -34.639  52.564  1.00  0.00           C  
ATOM   3022  C   GLY   432      66.439 -35.022  52.425  1.00  0.00           C  
ATOM   3023  O   GLY   432      66.095 -36.186  52.217  1.00  0.00           O  
ATOM   3024  N   SER   433      65.584 -34.013  52.528  1.00  0.00           N  
ATOM   3025  CA  SER   433      64.156 -34.227  52.580  1.00  0.00           C  
ATOM   3026  C   SER   433      63.432 -33.015  52.028  1.00  0.00           C  
ATOM   3027  O   SER   433      63.825 -31.877  52.279  1.00  0.00           O  
ATOM   3028  CB  SER   433      63.729 -34.487  54.025  1.00  0.00           C  
ATOM   3029  OG  SER   433      62.352 -34.230  54.204  1.00  0.00           O  
ATOM   3030  N   LEU   434      62.379 -33.268  51.262  1.00  0.00           N  
ATOM   3031  CA  LEU   434      61.510 -32.215  50.775  1.00  0.00           C  
ATOM   3032  C   LEU   434      60.082 -32.627  51.082  1.00  0.00           C  
ATOM   3033  O   LEU   434      59.622 -33.661  50.606  1.00  0.00           O  
ATOM   3034  CB  LEU   434      61.693 -32.037  49.270  1.00  0.00           C  
ATOM   3035  CG  LEU   434      60.909 -30.927  48.567  1.00  0.00           C  
ATOM   3036  CD1 LEU   434      61.261 -29.551  49.112  1.00  0.00           C  
ATOM   3037  CD2 LEU   434      61.157 -30.978  47.072  1.00  0.00           C  
ATOM   3038  N   THR   435      59.381 -31.838  51.890  1.00  0.00           N  
ATOM   3039  CA  THR   435      58.002 -32.165  52.246  1.00  0.00           C  
ATOM   3040  C   THR   435      57.069 -31.011  51.944  1.00  0.00           C  
ATOM   3041  O   THR   435      57.510 -29.950  51.498  1.00  0.00           O  
ATOM   3042  CB  THR   435      57.869 -32.504  53.727  1.00  0.00           C  
ATOM   3043  OG1 THR   435      58.305 -31.380  54.503  1.00  0.00           O  
ATOM   3044  CG2 THR   435      58.723 -33.710  54.068  1.00  0.00           C  
ATOM   3045  N   GLY   436      55.777 -31.229  52.179  1.00  0.00           N  
ATOM   3046  CA  GLY   436      54.775 -30.197  51.982  1.00  0.00           C  
ATOM   3047  C   GLY   436      53.578 -30.634  51.163  1.00  0.00           C  
ATOM   3048  O   GLY   436      53.434 -31.803  50.826  1.00  0.00           O  
ATOM   3049  N   ASN   437      52.714 -29.681  50.840  1.00  0.00           N  
ATOM   3050  CA  ASN   437      51.531 -29.956  50.043  1.00  0.00           C  
ATOM   3051  C   ASN   437      51.730 -29.442  48.636  1.00  0.00           C  
ATOM   3052  O   ASN   437      50.769 -29.262  47.881  1.00  0.00           O  
ATOM   3053  CB  ASN   437      50.299 -29.292  50.665  1.00  0.00           C  
ATOM   3054  CG  ASN   437      50.246 -29.471  52.171  1.00  0.00           C  
ATOM   3055  OD1 ASN   437      50.378 -28.503  52.922  1.00  0.00           O  
ATOM   3056  ND2 ASN   437      50.072 -30.716  52.624  1.00  0.00           N  
ATOM   3057  N   GLY   438      52.986 -29.191  48.291  1.00  0.00           N  
ATOM   3058  CA  GLY   438      53.318 -28.719  46.963  1.00  0.00           C  
ATOM   3059  C   GLY   438      53.291 -29.825  45.929  1.00  0.00           C  
ATOM   3060  O   GLY   438      53.157 -31.011  46.253  1.00  0.00           O  
ATOM   3061  N   SER   439      53.421 -29.436  44.670  1.00  0.00           N  
ATOM   3062  CA  SER   439      53.473 -30.414  43.598  1.00  0.00           C  
ATOM   3063  C   SER   439      54.712 -30.218  42.724  1.00  0.00           C  
ATOM   3064  O   SER   439      55.226 -29.101  42.594  1.00  0.00           O  
ATOM   3065  CB  SER   439      52.195 -30.355  42.755  1.00  0.00           C  
ATOM   3066  OG  SER   439      52.077 -29.110  42.091  1.00  0.00           O  
ATOM   3067  N   VAL   440      55.191 -31.315  42.139  1.00  0.00           N  
ATOM   3068  CA  VAL   440      56.273 -31.270  41.163  1.00  0.00           C  
ATOM   3069  C   VAL   440      55.706 -31.421  39.748  1.00  0.00           C  
ATOM   3070  O   VAL   440      54.850 -32.278  39.512  1.00  0.00           O  
ATOM   3071  CB  VAL   440      57.293 -32.386  41.408  1.00  0.00           C  
ATOM   3072  CG1 VAL   440      58.537 -32.151  40.560  1.00  0.00           C  
ATOM   3073  CG2 VAL   440      57.648 -32.484  42.892  1.00  0.00           C  
ATOM   3074  N   GLU   441      56.166 -30.585  38.817  1.00  0.00           N  
ATOM   3075  CA  GLU   441      55.748 -30.676  37.415  1.00  0.00           C  
ATOM   3076  C   GLU   441      56.944 -31.080  36.562  1.00  0.00           C  
ATOM   3077  O   GLU   441      58.008 -30.460  36.647  1.00  0.00           O  
ATOM   3078  CB  GLU   441      55.235 -29.331  36.903  1.00  0.00           C  
ATOM   3079  CG  GLU   441      54.353 -28.565  37.869  1.00  0.00           C  
ATOM   3080  CD  GLU   441      52.890 -28.927  37.742  1.00  0.00           C  
ATOM   3081  OE1 GLU   441      52.452 -29.244  36.609  1.00  0.00           O  
ATOM   3082  OE2 GLU   441      52.182 -28.892  38.776  1.00  0.00           O  
ATOM   3083  N   LYS   442      56.777 -32.112  35.739  1.00  0.00           N  
ATOM   3084  CA  LYS   442      57.850 -32.541  34.849  1.00  0.00           C  
ATOM   3085  C   LYS   442      57.414 -32.510  33.389  1.00  0.00           C  
ATOM   3086  O   LYS   442      56.513 -33.241  32.974  1.00  0.00           O  
ATOM   3087  CB  LYS   442      58.364 -33.932  35.228  1.00  0.00           C  
ATOM   3088  CG  LYS   442      59.335 -34.529  34.212  1.00  0.00           C  
ATOM   3089  CD  LYS   442      60.561 -33.646  34.001  1.00  0.00           C  
ATOM   3090  CE  LYS   442      61.550 -34.263  32.998  1.00  0.00           C  
ATOM   3091  NZ  LYS   442      61.116 -34.123  31.570  1.00  0.00           N  
ATOM   3092  N   SER   443      58.058 -31.648  32.618  1.00  0.00           N  
ATOM   3093  CA  SER   443      57.802 -31.554  31.193  1.00  0.00           C  
ATOM   3094  C   SER   443      59.129 -31.498  30.457  1.00  0.00           C  
ATOM   3095  O   SER   443      60.197 -31.601  31.072  1.00  0.00           O  
ATOM   3096  CB  SER   443      56.936 -30.333  30.873  1.00  0.00           C  
ATOM   3097  OG  SER   443      57.493 -29.154  31.423  1.00  0.00           O  
ATOM   3098  N   GLY   444      59.070 -31.350  29.140  1.00  0.00           N  
ATOM   3099  CA  GLY   444      60.264 -31.475  28.321  1.00  0.00           C  
ATOM   3100  C   GLY   444      60.757 -32.915  28.250  1.00  0.00           C  
ATOM   3101  O   GLY   444      60.341 -33.775  29.038  1.00  0.00           O  
ATOM   3102  N   SER   445      61.667 -33.174  27.316  1.00  0.00           N  
ATOM   3103  CA  SER   445      62.135 -34.533  27.043  1.00  0.00           C  
ATOM   3104  C   SER   445      63.263 -35.006  27.972  1.00  0.00           C  
ATOM   3105  O   SER   445      63.738 -36.139  27.864  1.00  0.00           O  
ATOM   3106  CB  SER   445      62.577 -34.644  25.583  1.00  0.00           C  
ATOM   3107  OG  SER   445      63.613 -33.717  25.291  1.00  0.00           O  
ATOM   3108  N   GLY   446      63.684 -34.145  28.888  1.00  0.00           N  
ATOM   3109  CA  GLY   446      64.781 -34.475  29.774  1.00  0.00           C  
ATOM   3110  C   GLY   446      64.401 -35.435  30.884  1.00  0.00           C  
ATOM   3111  O   GLY   446      63.285 -35.940  30.943  1.00  0.00           O  
ATOM   3112  N   THR   447      65.344 -35.682  31.780  1.00  0.00           N  
ATOM   3113  CA  THR   447      65.120 -36.591  32.883  1.00  0.00           C  
ATOM   3114  C   THR   447      65.259 -35.872  34.216  1.00  0.00           C  
ATOM   3115  O   THR   447      66.266 -35.213  34.470  1.00  0.00           O  
ATOM   3116  CB  THR   447      66.121 -37.747  32.841  1.00  0.00           C  
ATOM   3117  OG1 THR   447      65.951 -38.469  31.619  1.00  0.00           O  
ATOM   3118  CG2 THR   447      65.922 -38.678  34.026  1.00  0.00           C  
ATOM   3119  N   LEU   448      64.237 -35.993  35.055  1.00  0.00           N  
ATOM   3120  CA  LEU   448      64.332 -35.551  36.430  1.00  0.00           C  
ATOM   3121  C   LEU   448      64.730 -36.740  37.266  1.00  0.00           C  
ATOM   3122  O   LEU   448      63.987 -37.704  37.368  1.00  0.00           O  
ATOM   3123  CB  LEU   448      62.997 -34.995  36.923  1.00  0.00           C  
ATOM   3124  CG  LEU   448      62.890 -34.705  38.425  1.00  0.00           C  
ATOM   3125  CD1 LEU   448      64.011 -33.799  38.894  1.00  0.00           C  
ATOM   3126  CD2 LEU   448      61.543 -34.077  38.742  1.00  0.00           C  
ATOM   3127  N   THR   449      65.921 -36.681  37.844  1.00  0.00           N  
ATOM   3128  CA  THR   449      66.374 -37.713  38.758  1.00  0.00           C  
ATOM   3129  C   THR   449      66.171 -37.239  40.185  1.00  0.00           C  
ATOM   3130  O   THR   449      66.594 -36.147  40.549  1.00  0.00           O  
ATOM   3131  CB  THR   449      67.882 -38.013  38.595  1.00  0.00           C  
ATOM   3132  OG1 THR   449      68.164 -38.426  37.253  1.00  0.00           O  
ATOM   3133  CG2 THR   449      68.328 -39.104  39.588  1.00  0.00           C  
ATOM   3134  N   VAL   450      65.519 -38.064  40.990  1.00  0.00           N  
ATOM   3135  CA  VAL   450      65.454 -37.831  42.419  1.00  0.00           C  
ATOM   3136  C   VAL   450      66.324 -38.893  43.082  1.00  0.00           C  
ATOM   3137  O   VAL   450      66.072 -40.085  42.930  1.00  0.00           O  
ATOM   3138  CB  VAL   450      64.013 -37.942  42.931  1.00  0.00           C  
ATOM   3139  CG1 VAL   450      63.965 -37.752  44.435  1.00  0.00           C  
ATOM   3140  CG2 VAL   450      63.131 -36.928  42.228  1.00  0.00           C  
ATOM   3141  N   SER   451      67.359 -38.468  43.798  1.00  0.00           N  
ATOM   3142  CA  SER   451      68.307 -39.420  44.370  1.00  0.00           C  
ATOM   3143  C   SER   451      68.536 -39.238  45.869  1.00  0.00           C  
ATOM   3144  O   SER   451      68.964 -38.174  46.316  1.00  0.00           O  
ATOM   3145  CB  SER   451      69.646 -39.352  43.630  1.00  0.00           C  
ATOM   3146  OG  SER   451      70.627 -40.147  44.275  1.00  0.00           O  
ATOM   3147  N   ASN   452      68.252 -40.292  46.630  1.00  0.00           N  
ATOM   3148  CA  ASN   452      68.513 -40.311  48.064  1.00  0.00           C  
ATOM   3149  C   ASN   452      67.830 -39.150  48.791  1.00  0.00           C  
ATOM   3150  O   ASN   452      68.437 -38.435  49.575  1.00  0.00           O  
ATOM   3151  CB  ASN   452      70.021 -40.338  48.335  1.00  0.00           C  
ATOM   3152  CG  ASN   452      70.352 -40.586  49.805  1.00  0.00           C  
ATOM   3153  OD1 ASN   452      69.547 -41.150  50.554  1.00  0.00           O  
ATOM   3154  ND2 ASN   452      71.537 -40.152  50.225  1.00  0.00           N  
ATOM   3155  N   THR   453      66.547 -38.981  48.509  1.00  0.00           N  
ATOM   3156  CA  THR   453      65.746 -37.923  49.093  1.00  0.00           C  
ATOM   3157  C   THR   453      64.492 -38.520  49.722  1.00  0.00           C  
ATOM   3158  O   THR   453      63.971 -39.524  49.253  1.00  0.00           O  
ATOM   3159  CB  THR   453      65.315 -36.922  48.002  1.00  0.00           C  
ATOM   3160  OG1 THR   453      66.475 -36.453  47.305  1.00  0.00           O  
ATOM   3161  CG2 THR   453      64.578 -35.743  48.605  1.00  0.00           C  
ATOM   3162  N   THR   454      64.016 -37.920  50.799  1.00  0.00           N  
ATOM   3163  CA  THR   454      62.669 -38.206  51.233  1.00  0.00           C  
ATOM   3164  C   THR   454      61.791 -37.141  50.601  1.00  0.00           C  
ATOM   3165  O   THR   454      61.846 -35.979  50.981  1.00  0.00           O  
ATOM   3166  CB  THR   454      62.542 -38.204  52.758  1.00  0.00           C  
ATOM   3167  OG1 THR   454      63.280 -39.313  53.291  1.00  0.00           O  
ATOM   3168  CG2 THR   454      61.086 -38.339  53.163  1.00  0.00           C  
ATOM   3169  N   LEU   455      61.000 -37.542  49.613  1.00  0.00           N  
ATOM   3170  CA  LEU   455      60.148 -36.609  48.889  1.00  0.00           C  
ATOM   3171  C   LEU   455      58.663 -36.823  49.186  1.00  0.00           C  
ATOM   3172  O   LEU   455      58.072 -37.824  48.787  1.00  0.00           O  
ATOM   3173  CB  LEU   455      60.404 -36.721  47.389  1.00  0.00           C  
ATOM   3174  CG  LEU   455      59.515 -35.816  46.550  1.00  0.00           C  
ATOM   3175  CD1 LEU   455      59.793 -34.368  46.888  1.00  0.00           C  
ATOM   3176  CD2 LEU   455      59.755 -36.074  45.082  1.00  0.00           C  
ATOM   3177  N   THR   456      58.064 -35.873  49.895  1.00  0.00           N  
ATOM   3178  CA  THR   456      56.646 -35.928  50.192  1.00  0.00           C  
ATOM   3179  C   THR   456      55.952 -34.715  49.607  1.00  0.00           C  
ATOM   3180  O   THR   456      56.157 -33.588  50.050  1.00  0.00           O  
ATOM   3181  CB  THR   456      56.391 -35.961  51.686  1.00  0.00           C  
ATOM   3182  OG1 THR   456      57.137 -37.034  52.272  1.00  0.00           O  
ATOM   3183  CG2 THR   456      54.906 -36.162  51.947  1.00  0.00           C  
ATOM   3184  N   GLN   457      55.137 -34.955  48.594  1.00  0.00           N  
ATOM   3185  CA  GLN   457      54.457 -33.886  47.888  1.00  0.00           C  
ATOM   3186  C   GLN   457      53.049 -34.352  47.609  1.00  0.00           C  
ATOM   3187  O   GLN   457      52.752 -35.544  47.720  1.00  0.00           O  
ATOM   3188  CB  GLN   457      55.167 -33.571  46.571  1.00  0.00           C  
ATOM   3189  CG  GLN   457      56.554 -32.954  46.734  1.00  0.00           C  
ATOM   3190  CD  GLN   457      56.504 -31.525  47.255  1.00  0.00           C  
ATOM   3191  OE1 GLN   457      56.477 -30.569  46.474  1.00  0.00           O  
ATOM   3192  NE2 GLN   457      56.483 -31.374  48.581  1.00  0.00           N  
ATOM   3193  N   LYS   458      52.180 -33.417  47.254  1.00  0.00           N  
ATOM   3194  CA  LYS   458      50.791 -33.752  47.018  1.00  0.00           C  
ATOM   3195  C   LYS   458      50.679 -34.568  45.743  1.00  0.00           C  
ATOM   3196  O   LYS   458      49.971 -35.568  45.690  1.00  0.00           O  
ATOM   3197  CB  LYS   458      49.950 -32.491  46.894  1.00  0.00           C  
ATOM   3198  CG  LYS   458      48.460 -32.769  46.751  1.00  0.00           C  
ATOM   3199  CD  LYS   458      47.754 -31.638  46.005  1.00  0.00           C  
ATOM   3200  CE  LYS   458      46.234 -31.734  46.126  1.00  0.00           C  
ATOM   3201  NZ  LYS   458      45.771 -31.543  47.533  1.00  0.00           N  
ATOM   3202  N   ALA   459      51.396 -34.135  44.715  1.00  0.00           N  
ATOM   3203  CA  ALA   459      51.312 -34.776  43.416  1.00  0.00           C  
ATOM   3204  C   ALA   459      52.568 -34.496  42.618  1.00  0.00           C  
ATOM   3205  O   ALA   459      53.163 -33.430  42.739  1.00  0.00           O  
ATOM   3206  CB  ALA   459      50.089 -34.271  42.651  1.00  0.00           C  
ATOM   3207  N   VAL   460      52.968 -35.461  41.801  1.00  0.00           N  
ATOM   3208  CA  VAL   460      53.995 -35.221  40.809  1.00  0.00           C  
ATOM   3209  C   VAL   460      53.337 -35.310  39.443  1.00  0.00           C  
ATOM   3210  O   VAL   460      52.898 -36.375  39.040  1.00  0.00           O  
ATOM   3211  CB  VAL   460      55.112 -36.259  40.907  1.00  0.00           C  
ATOM   3212  CG1 VAL   460      56.163 -36.018  39.822  1.00  0.00           C  
ATOM   3213  CG2 VAL   460      55.738 -36.217  42.288  1.00  0.00           C  
ATOM   3214  N   ASN   461      53.238 -34.190  38.743  1.00  0.00           N  
ATOM   3215  CA  ASN   461      52.660 -34.208  37.410  1.00  0.00           C  
ATOM   3216  C   ASN   461      53.709 -34.563  36.370  1.00  0.00           C  
ATOM   3217  O   ASN   461      54.445 -33.697  35.891  1.00  0.00           O  
ATOM   3218  CB  ASN   461      52.005 -32.866  37.071  1.00  0.00           C  
ATOM   3219  CG  ASN   461      50.844 -32.535  37.988  1.00  0.00           C  
ATOM   3220  OD1 ASN   461      49.802 -33.195  37.957  1.00  0.00           O  
ATOM   3221  ND2 ASN   461      51.011 -31.503  38.803  1.00  0.00           N  
ATOM   3222  N   LEU   462      53.776 -35.845  36.027  1.00  0.00           N  
ATOM   3223  CA  LEU   462      54.705 -36.325  35.016  1.00  0.00           C  
ATOM   3224  C   LEU   462      54.100 -36.155  33.632  1.00  0.00           C  
ATOM   3225  O   LEU   462      53.385 -37.031  33.155  1.00  0.00           O  
ATOM   3226  CB  LEU   462      55.036 -37.792  35.279  1.00  0.00           C  
ATOM   3227  CG  LEU   462      56.020 -38.497  34.354  1.00  0.00           C  
ATOM   3228  CD1 LEU   462      57.228 -37.623  34.110  1.00  0.00           C  
ATOM   3229  CD2 LEU   462      56.437 -39.821  34.967  1.00  0.00           C  
ATOM   3230  N   ASN   463      54.392 -35.028  32.989  1.00  0.00           N  
ATOM   3231  CA  ASN   463      53.751 -34.683  31.719  1.00  0.00           C  
ATOM   3232  C   ASN   463      54.539 -35.078  30.490  1.00  0.00           C  
ATOM   3233  O   ASN   463      53.949 -35.383  29.456  1.00  0.00           O  
ATOM   3234  CB  ASN   463      53.428 -33.188  31.649  1.00  0.00           C  
ATOM   3235  CG  ASN   463      52.567 -32.727  32.803  1.00  0.00           C  
ATOM   3236  OD1 ASN   463      51.873 -33.529  33.430  1.00  0.00           O  
ATOM   3237  ND2 ASN   463      52.610 -31.431  33.099  1.00  0.00           N  
ATOM   3238  N   GLU   464      55.867 -35.053  30.595  1.00  0.00           N  
ATOM   3239  CA  GLU   464      56.739 -35.430  29.481  1.00  0.00           C  
ATOM   3240  C   GLU   464      58.087 -35.922  29.995  1.00  0.00           C  
ATOM   3241  O   GLU   464      58.534 -35.526  31.074  1.00  0.00           O  
ATOM   3242  CB  GLU   464      56.915 -34.265  28.498  1.00  0.00           C  
ATOM   3243  CG  GLU   464      57.594 -34.642  27.175  1.00  0.00           C  
ATOM   3244  CD  GLU   464      56.766 -35.609  26.310  1.00  0.00           C  
ATOM   3245  OE1 GLU   464      57.365 -36.277  25.435  1.00  0.00           O  
ATOM   3246  OE2 GLU   464      55.524 -35.702  26.488  1.00  0.00           O  
ATOM   3247  N   GLY   465      58.724 -36.806  29.237  1.00  0.00           N  
ATOM   3248  CA  GLY   465      60.062 -37.246  29.574  1.00  0.00           C  
ATOM   3249  C   GLY   465      60.119 -38.195  30.744  1.00  0.00           C  
ATOM   3250  O   GLY   465      59.118 -38.802  31.096  1.00  0.00           O  
ATOM   3251  N   THR   466      61.298 -38.305  31.351  1.00  0.00           N  
ATOM   3252  CA  THR   466      61.582 -39.349  32.331  1.00  0.00           C  
ATOM   3253  C   THR   466      61.692 -38.845  33.770  1.00  0.00           C  
ATOM   3254  O   THR   466      62.349 -37.845  34.044  1.00  0.00           O  
ATOM   3255  CB  THR   466      62.911 -40.049  31.987  1.00  0.00           C  
ATOM   3256  OG1 THR   466      62.811 -40.646  30.691  1.00  0.00           O  
ATOM   3257  CG2 THR   466      63.262 -41.119  33.028  1.00  0.00           C  
ATOM   3258  N   LEU   467      61.053 -39.556  34.690  1.00  0.00           N  
ATOM   3259  CA  LEU   467      61.239 -39.305  36.106  1.00  0.00           C  
ATOM   3260  C   LEU   467      61.896 -40.527  36.698  1.00  0.00           C  
ATOM   3261  O   LEU   467      61.356 -41.631  36.613  1.00  0.00           O  
ATOM   3262  CB  LEU   467      59.894 -39.057  36.791  1.00  0.00           C  
ATOM   3263  CG  LEU   467      59.958 -38.940  38.314  1.00  0.00           C  
ATOM   3264  CD1 LEU   467      60.873 -37.795  38.720  1.00  0.00           C  
ATOM   3265  CD2 LEU   467      58.572 -38.751  38.904  1.00  0.00           C  
ATOM   3266  N   THR   468      63.071 -40.344  37.283  1.00  0.00           N  
ATOM   3267  CA  THR   468      63.785 -41.464  37.881  1.00  0.00           C  
ATOM   3268  C   THR   468      63.874 -41.267  39.380  1.00  0.00           C  
ATOM   3269  O   THR   468      64.319 -40.224  39.856  1.00  0.00           O  
ATOM   3270  CB  THR   468      65.192 -41.628  37.282  1.00  0.00           C  
ATOM   3271  OG1 THR   468      65.080 -42.033  35.912  1.00  0.00           O  
ATOM   3272  CG2 THR   468      65.986 -42.671  38.049  1.00  0.00           C  
ATOM   3273  N   LEU   469      63.423 -42.264  40.127  1.00  0.00           N  
ATOM   3274  CA  LEU   469      63.431 -42.168  41.572  1.00  0.00           C  
ATOM   3275  C   LEU   469      64.418 -43.182  42.113  1.00  0.00           C  
ATOM   3276  O   LEU   469      64.104 -44.364  42.242  1.00  0.00           O  
ATOM   3277  CB  LEU   469      62.038 -42.430  42.132  1.00  0.00           C  
ATOM   3278  CG  LEU   469      60.921 -41.576  41.545  1.00  0.00           C  
ATOM   3279  CD1 LEU   469      59.588 -41.961  42.162  1.00  0.00           C  
ATOM   3280  CD2 LEU   469      61.199 -40.111  41.775  1.00  0.00           C  
ATOM   3281  N   ASN   470      65.622 -42.714  42.417  1.00  0.00           N  
ATOM   3282  CA  ASN   470      66.681 -43.594  42.877  1.00  0.00           C  
ATOM   3283  C   ASN   470      66.897 -43.451  44.381  1.00  0.00           C  
ATOM   3284  O   ASN   470      66.910 -42.331  44.904  1.00  0.00           O  
ATOM   3285  CB  ASN   470      67.967 -43.309  42.096  1.00  0.00           C  
ATOM   3286  CG  ASN   470      69.128 -44.157  42.557  1.00  0.00           C  
ATOM   3287  OD1 ASN   470      69.127 -45.377  42.391  1.00  0.00           O  
ATOM   3288  ND2 ASN   470      70.133 -43.512  43.135  1.00  0.00           N  
ATOM   3289  N   ASP   471      67.032 -44.591  45.064  1.00  0.00           N  
ATOM   3290  CA  ASP   471      67.273 -44.641  46.512  1.00  0.00           C  
ATOM   3291  C   ASP   471      66.454 -43.636  47.333  1.00  0.00           C  
ATOM   3292  O   ASP   471      66.962 -43.054  48.291  1.00  0.00           O  
ATOM   3293  CB  ASP   471      68.765 -44.448  46.806  1.00  0.00           C  
ATOM   3294  CG  ASP   471      69.621 -45.585  46.277  1.00  0.00           C  
ATOM   3295  OD1 ASP   471      69.087 -46.698  46.090  1.00  0.00           O  
ATOM   3296  OD2 ASP   471      70.836 -45.374  46.058  1.00  0.00           O  
ATOM   3297  N   SER   472      65.197 -43.427  46.956  1.00  0.00           N  
ATOM   3298  CA  SER   472      64.367 -42.413  47.612  1.00  0.00           C  
ATOM   3299  C   SER   472      63.090 -42.956  48.250  1.00  0.00           C  
ATOM   3300  O   SER   472      62.490 -43.908  47.766  1.00  0.00           O  
ATOM   3301  CB  SER   472      63.999 -41.309  46.622  1.00  0.00           C  
ATOM   3302  OG  SER   472      65.165 -40.682  46.117  1.00  0.00           O  
ATOM   3303  N   THR   473      62.677 -42.335  49.342  1.00  0.00           N  
ATOM   3304  CA  THR   473      61.392 -42.641  49.944  1.00  0.00           C  
ATOM   3305  C   THR   473      60.400 -41.586  49.498  1.00  0.00           C  
ATOM   3306  O   THR   473      60.407 -40.461  50.003  1.00  0.00           O  
ATOM   3307  CB  THR   473      61.480 -42.627  51.470  1.00  0.00           C  
ATOM   3308  OG1 THR   473      62.377 -43.652  51.904  1.00  0.00           O  
ATOM   3309  CG2 THR   473      60.119 -42.865  52.085  1.00  0.00           C  
ATOM   3310  N   VAL   474      59.546 -41.948  48.550  1.00  0.00           N  
ATOM   3311  CA  VAL   474      58.643 -40.986  47.938  1.00  0.00           C  
ATOM   3312  C   VAL   474      57.196 -41.228  48.335  1.00  0.00           C  
ATOM   3313  O   VAL   474      56.723 -42.357  48.317  1.00  0.00           O  
ATOM   3314  CB  VAL   474      58.756 -41.047  46.417  1.00  0.00           C  
ATOM   3315  CG1 VAL   474      57.868 -39.989  45.769  1.00  0.00           C  
ATOM   3316  CG2 VAL   474      60.207 -40.874  46.006  1.00  0.00           C  
ATOM   3317  N   THR   475      56.500 -40.152  48.681  1.00  0.00           N  
ATOM   3318  CA  THR   475      55.122 -40.224  49.144  1.00  0.00           C  
ATOM   3319  C   THR   475      54.278 -39.162  48.427  1.00  0.00           C  
ATOM   3320  O   THR   475      54.266 -37.988  48.815  1.00  0.00           O  
ATOM   3321  CB  THR   475      55.038 -40.041  50.687  1.00  0.00           C  
ATOM   3322  OG1 THR   475      55.869 -41.014  51.352  1.00  0.00           O  
ATOM   3323  CG2 THR   475      53.600 -40.190  51.167  1.00  0.00           C  
ATOM   3324  N   THR   476      53.568 -39.581  47.383  1.00  0.00           N  
ATOM   3325  CA  THR   476      52.889 -38.651  46.483  1.00  0.00           C  
ATOM   3326  C   THR   476      51.982 -39.428  45.536  1.00  0.00           C  
ATOM   3327  O   THR   476      51.951 -40.659  45.560  1.00  0.00           O  
ATOM   3328  CB  THR   476      53.922 -37.868  45.626  1.00  0.00           C  
ATOM   3329  OG1 THR   476      53.260 -36.888  44.819  1.00  0.00           O  
ATOM   3330  CG2 THR   476      54.675 -38.818  44.709  1.00  0.00           C  
ATOM   3331  N   ASP   477      51.246 -38.702  44.703  1.00  0.00           N  
ATOM   3332  CA  ASP   477      50.485 -39.298  43.617  1.00  0.00           C  
ATOM   3333  C   ASP   477      51.161 -38.948  42.307  1.00  0.00           C  
ATOM   3334  O   ASP   477      51.081 -37.805  41.850  1.00  0.00           O  
ATOM   3335  CB  ASP   477      49.053 -38.752  43.583  1.00  0.00           C  
ATOM   3336  CG  ASP   477      48.146 -39.433  44.581  1.00  0.00           C  
ATOM   3337  OD1 ASP   477      48.642 -40.289  45.355  1.00  0.00           O  
ATOM   3338  OD2 ASP   477      46.937 -39.103  44.592  1.00  0.00           O  
ATOM   3339  N   VAL   478      51.828 -39.916  41.693  1.00  0.00           N  
ATOM   3340  CA  VAL   478      52.394 -39.665  40.377  1.00  0.00           C  
ATOM   3341  C   VAL   478      51.289 -39.708  39.331  1.00  0.00           C  
ATOM   3342  O   VAL   478      50.641 -40.731  39.147  1.00  0.00           O  
ATOM   3343  CB  VAL   478      53.490 -40.659  40.014  1.00  0.00           C  
ATOM   3344  CG1 VAL   478      54.152 -40.245  38.706  1.00  0.00           C  
ATOM   3345  CG2 VAL   478      54.510 -40.729  41.127  1.00  0.00           C  
ATOM   3346  N   ILE   479      51.074 -38.583  38.664  1.00  0.00           N  
ATOM   3347  CA  ILE   479      50.049 -38.471  37.653  1.00  0.00           C  
ATOM   3348  C   ILE   479      50.703 -38.340  36.283  1.00  0.00           C  
ATOM   3349  O   ILE   479      51.148 -37.255  35.900  1.00  0.00           O  
ATOM   3350  CB  ILE   479      49.154 -37.259  37.933  1.00  0.00           C  
ATOM   3351  CG1 ILE   479      48.590 -37.355  39.348  1.00  0.00           C  
ATOM   3352  CG2 ILE   479      48.033 -37.143  36.891  1.00  0.00           C  
ATOM   3353  CD1 ILE   479      47.861 -36.118  39.783  1.00  0.00           C  
ATOM   3354  N   ALA   480      50.749 -39.453  35.550  1.00  0.00           N  
ATOM   3355  CA  ALA   480      51.466 -39.525  34.272  1.00  0.00           C  
ATOM   3356  C   ALA   480      50.597 -39.336  33.034  1.00  0.00           C  
ATOM   3357  O   ALA   480      49.386 -39.559  33.050  1.00  0.00           O  
ATOM   3358  CB  ALA   480      52.238 -40.834  34.165  1.00  0.00           C  
ATOM   3359  N   GLN   481      51.249 -38.926  31.956  1.00  0.00           N  
ATOM   3360  CA  GLN   481      50.599 -38.753  30.674  1.00  0.00           C  
ATOM   3361  C   GLN   481      51.455 -39.420  29.620  1.00  0.00           C  
ATOM   3362  O   GLN   481      52.582 -39.836  29.899  1.00  0.00           O  
ATOM   3363  CB  GLN   481      50.476 -37.276  30.344  1.00  0.00           C  
ATOM   3364  CG  GLN   481      49.684 -36.476  31.344  1.00  0.00           C  
ATOM   3365  CD  GLN   481      49.817 -34.998  31.094  1.00  0.00           C  
ATOM   3366  OE1 GLN   481      49.573 -34.182  31.982  1.00  0.00           O  
ATOM   3367  NE2 GLN   481      50.212 -34.638  29.875  1.00  0.00           N  
ATOM   3368  N   ARG   482      50.927 -39.512  28.404  1.00  0.00           N  
ATOM   3369  CA  ARG   482      51.666 -40.131  27.315  1.00  0.00           C  
ATOM   3370  C   ARG   482      52.969 -39.372  27.055  1.00  0.00           C  
ATOM   3371  O   ARG   482      53.068 -38.172  27.311  1.00  0.00           O  
ATOM   3372  CB  ARG   482      50.809 -40.170  26.053  1.00  0.00           C  
ATOM   3373  CG  ARG   482      50.519 -38.808  25.462  1.00  0.00           C  
ATOM   3374  CD  ARG   482      49.116 -38.741  24.882  1.00  0.00           C  
ATOM   3375  NE  ARG   482      49.001 -37.722  23.842  1.00  0.00           N  
ATOM   3376  CZ  ARG   482      47.864 -37.412  23.229  1.00  0.00           C  
ATOM   3377  NH1 ARG   482      46.741 -38.041  23.567  1.00  0.00           N  
ATOM   3378  NH2 ARG   482      47.847 -36.472  22.285  1.00  0.00           N  
ATOM   3379  N   GLY   483      53.971 -40.080  26.554  1.00  0.00           N  
ATOM   3380  CA  GLY   483      55.252 -39.471  26.269  1.00  0.00           C  
ATOM   3381  C   GLY   483      56.181 -39.483  27.467  1.00  0.00           C  
ATOM   3382  O   GLY   483      57.155 -38.743  27.494  1.00  0.00           O  
ATOM   3383  N   THR   484      55.889 -40.333  28.451  1.00  0.00           N  
ATOM   3384  CA  THR   484      56.669 -40.359  29.679  1.00  0.00           C  
ATOM   3385  C   THR   484      57.174 -41.739  30.056  1.00  0.00           C  
ATOM   3386  O   THR   484      56.739 -42.753  29.517  1.00  0.00           O  
ATOM   3387  CB  THR   484      55.863 -39.839  30.880  1.00  0.00           C  
ATOM   3388  OG1 THR   484      54.720 -40.683  31.091  1.00  0.00           O  
ATOM   3389  CG2 THR   484      55.409 -38.420  30.635  1.00  0.00           C  
ATOM   3390  N   ALA   485      58.101 -41.749  31.005  1.00  0.00           N  
ATOM   3391  CA  ALA   485      58.639 -42.970  31.567  1.00  0.00           C  
ATOM   3392  C   ALA   485      58.926 -42.709  33.039  1.00  0.00           C  
ATOM   3393  O   ALA   485      59.424 -41.651  33.403  1.00  0.00           O  
ATOM   3394  CB  ALA   485      59.905 -43.381  30.833  1.00  0.00           C  
ATOM   3395  N   LEU   486      58.584 -43.664  33.887  1.00  0.00           N  
ATOM   3396  CA  LEU   486      58.831 -43.528  35.306  1.00  0.00           C  
ATOM   3397  C   LEU   486      59.684 -44.691  35.744  1.00  0.00           C  
ATOM   3398  O   LEU   486      59.287 -45.836  35.574  1.00  0.00           O  
ATOM   3399  CB  LEU   486      57.515 -43.555  36.082  1.00  0.00           C  
ATOM   3400  CG  LEU   486      57.708 -43.684  37.601  1.00  0.00           C  
ATOM   3401  CD1 LEU   486      58.369 -42.438  38.180  1.00  0.00           C  
ATOM   3402  CD2 LEU   486      56.399 -43.977  38.316  1.00  0.00           C  
ATOM   3403  N   LYS   487      60.854 -44.406  36.307  1.00  0.00           N  
ATOM   3404  CA  LYS   487      61.744 -45.467  36.764  1.00  0.00           C  
ATOM   3405  C   LYS   487      61.920 -45.457  38.277  1.00  0.00           C  
ATOM   3406  O   LYS   487      62.156 -44.412  38.882  1.00  0.00           O  
ATOM   3407  CB  LYS   487      63.111 -45.352  36.084  1.00  0.00           C  
ATOM   3408  CG  LYS   487      63.066 -45.461  34.573  1.00  0.00           C  
ATOM   3409  CD  LYS   487      64.432 -45.217  33.943  1.00  0.00           C  
ATOM   3410  CE  LYS   487      64.301 -45.156  32.424  1.00  0.00           C  
ATOM   3411  NZ  LYS   487      65.536 -44.670  31.748  1.00  0.00           N  
ATOM   3412  N   LEU   488      61.816 -46.631  38.882  1.00  0.00           N  
ATOM   3413  CA  LEU   488      62.096 -46.789  40.299  1.00  0.00           C  
ATOM   3414  C   LEU   488      63.340 -47.652  40.464  1.00  0.00           C  
ATOM   3415  O   LEU   488      63.314 -48.852  40.196  1.00  0.00           O  
ATOM   3416  CB  LEU   488      60.902 -47.431  41.010  1.00  0.00           C  
ATOM   3417  CG  LEU   488      59.721 -46.529  41.403  1.00  0.00           C  
ATOM   3418  CD1 LEU   488      59.040 -45.877  40.200  1.00  0.00           C  
ATOM   3419  CD2 LEU   488      58.715 -47.313  42.232  1.00  0.00           C  
ATOM   3420  N   THR   489      64.439 -47.045  40.886  1.00  0.00           N  
ATOM   3421  CA  THR   489      65.693 -47.777  40.988  1.00  0.00           C  
ATOM   3422  C   THR   489      66.257 -47.766  42.402  1.00  0.00           C  
ATOM   3423  O   THR   489      65.887 -46.939  43.234  1.00  0.00           O  
ATOM   3424  CB  THR   489      66.746 -47.211  40.028  1.00  0.00           C  
ATOM   3425  OG1 THR   489      67.078 -45.873  40.416  1.00  0.00           O  
ATOM   3426  CG2 THR   489      66.217 -47.196  38.604  1.00  0.00           C  
ATOM   3427  N   GLY   490      67.168 -48.692  42.665  1.00  0.00           N  
ATOM   3428  CA  GLY   490      67.763 -48.809  43.979  1.00  0.00           C  
ATOM   3429  C   GLY   490      66.783 -49.207  45.066  1.00  0.00           C  
ATOM   3430  O   GLY   490      65.964 -50.106  44.884  1.00  0.00           O  
ATOM   3431  N   SER   491      66.869 -48.518  46.199  1.00  0.00           N  
ATOM   3432  CA  SER   491      66.107 -48.865  47.389  1.00  0.00           C  
ATOM   3433  C   SER   491      64.830 -48.044  47.504  1.00  0.00           C  
ATOM   3434  O   SER   491      64.249 -47.935  48.580  1.00  0.00           O  
ATOM   3435  CB  SER   491      66.971 -48.661  48.634  1.00  0.00           C  
ATOM   3436  OG  SER   491      67.539 -47.360  48.654  1.00  0.00           O  
ATOM   3437  N   THR   492      64.397 -47.474  46.386  1.00  0.00           N  
ATOM   3438  CA  THR   492      63.217 -46.623  46.363  1.00  0.00           C  
ATOM   3439  C   THR   492      61.944 -47.316  46.854  1.00  0.00           C  
ATOM   3440  O   THR   492      61.651 -48.449  46.473  1.00  0.00           O  
ATOM   3441  CB  THR   492      62.973 -46.087  44.952  1.00  0.00           C  
ATOM   3442  OG1 THR   492      63.989 -45.136  44.640  1.00  0.00           O  
ATOM   3443  CG2 THR   492      61.622 -45.411  44.854  1.00  0.00           C  
ATOM   3444  N   VAL   493      61.202 -46.629  47.715  1.00  0.00           N  
ATOM   3445  CA  VAL   493      59.860 -47.049  48.087  1.00  0.00           C  
ATOM   3446  C   VAL   493      58.900 -45.935  47.713  1.00  0.00           C  
ATOM   3447  O   VAL   493      59.187 -44.765  47.948  1.00  0.00           O  
ATOM   3448  CB  VAL   493      59.762 -47.359  49.591  1.00  0.00           C  
ATOM   3449  CG1 VAL   493      58.314 -47.633  49.994  1.00  0.00           C  
ATOM   3450  CG2 VAL   493      60.645 -48.546  49.926  1.00  0.00           C  
ATOM   3451  N   LEU   494      57.772 -46.292  47.108  1.00  0.00           N  
ATOM   3452  CA  LEU   494      56.787 -45.299  46.711  1.00  0.00           C  
ATOM   3453  C   LEU   494      55.452 -45.513  47.409  1.00  0.00           C  
ATOM   3454  O   LEU   494      54.964 -46.631  47.522  1.00  0.00           O  
ATOM   3455  CB  LEU   494      56.587 -45.315  45.198  1.00  0.00           C  
ATOM   3456  CG  LEU   494      55.480 -44.444  44.595  1.00  0.00           C  
ATOM   3457  CD1 LEU   494      55.667 -42.976  44.934  1.00  0.00           C  
ATOM   3458  CD2 LEU   494      55.404 -44.617  43.080  1.00  0.00           C  
ATOM   3459  N   ASN   495      54.867 -44.419  47.877  1.00  0.00           N  
ATOM   3460  CA  ASN   495      53.531 -44.422  48.466  1.00  0.00           C  
ATOM   3461  C   ASN   495      52.670 -43.314  47.861  1.00  0.00           C  
ATOM   3462  O   ASN   495      53.006 -42.144  47.964  1.00  0.00           O  
ATOM   3463  CB  ASN   495      53.619 -44.208  49.973  1.00  0.00           C  
ATOM   3464  CG  ASN   495      54.785 -44.961  50.608  1.00  0.00           C  
ATOM   3465  OD1 ASN   495      54.712 -46.169  50.834  1.00  0.00           O  
ATOM   3466  ND2 ASN   495      55.868 -44.240  50.904  1.00  0.00           N  
ATOM   3467  N   GLY   496      51.563 -43.682  47.231  1.00  0.00           N  
ATOM   3468  CA  GLY   496      51.177 -45.073  47.152  1.00  0.00           C  
ATOM   3469  C   GLY   496      50.751 -45.557  45.777  1.00  0.00           C  
ATOM   3470  O   GLY   496      50.670 -46.773  45.558  1.00  0.00           O  
ATOM   3471  N   ALA   497      50.463 -44.634  44.860  1.00  0.00           N  
ATOM   3472  CA  ALA   497      49.895 -45.026  43.569  1.00  0.00           C  
ATOM   3473  C   ALA   497      50.150 -44.040  42.432  1.00  0.00           C  
ATOM   3474  O   ALA   497      50.635 -42.927  42.645  1.00  0.00           O  
ATOM   3475  CB  ALA   497      48.399 -45.299  43.705  1.00  0.00           C  
ATOM   3476  N   ILE   498      49.801 -44.477  41.223  1.00  0.00           N  
ATOM   3477  CA  ILE   498      50.034 -43.723  39.999  1.00  0.00           C  
ATOM   3478  C   ILE   498      48.766 -43.660  39.156  1.00  0.00           C  
ATOM   3479  O   ILE   498      48.169 -44.687  38.841  1.00  0.00           O  
ATOM   3480  CB  ILE   498      51.128 -44.386  39.148  1.00  0.00           C  
ATOM   3481  CG1 ILE   498      52.448 -44.448  39.917  1.00  0.00           C  
ATOM   3482  CG2 ILE   498      51.296 -43.650  37.830  1.00  0.00           C  
ATOM   3483  CD1 ILE   498      53.383 -45.531  39.431  1.00  0.00           C  
ATOM   3484  N   ASP   499      48.346 -42.448  38.807  1.00  0.00           N  
ATOM   3485  CA  ASP   499      47.175 -42.264  37.963  1.00  0.00           C  
ATOM   3486  C   ASP   499      47.592 -41.528  36.696  1.00  0.00           C  
ATOM   3487  O   ASP   499      48.785 -41.389  36.414  1.00  0.00           O  
ATOM   3488  CB  ASP   499      46.093 -41.456  38.678  1.00  0.00           C  
ATOM   3489  CG  ASP   499      45.416 -42.225  39.803  1.00  0.00           C  
ATOM   3490  OD1 ASP   499      45.561 -43.463  39.871  1.00  0.00           O  
ATOM   3491  OD2 ASP   499      44.718 -41.578  40.616  1.00  0.00           O  
ATOM   3492  OXT ASP   499      46.756 -41.039  35.930  1.00  0.00           O  
END
