# Supplementary material for: Differential homotypic and heterotypic interactions of antigen 43 (Ag43) variants in autotransporter-mediated bacterial autoaggregation
Source: Sci Rep. 2019 Jul 31;9:11100. doi: 10.1038/s41598-019-47608-4 (PMC6668479; doi:10.1038/s41598-019-47608-4)
Supplement: Supplementary file 4 — Figure S2 [file 41598_2019_47608_MOESM4_ESM.zip › Figure_S2/Ag43-C1-PT_UPI00003B25EE.pdb]

ATOM      1  N   ALA     1    -113.583-103.316  42.784  1.00  0.00           N  
ATOM      2  CA  ALA     1    -113.225-104.039  41.564  1.00  0.00           C  
ATOM      3  C   ALA     1    -111.707-104.195  41.419  1.00  0.00           C  
ATOM      4  O   ALA     1    -110.945-103.253  41.669  1.00  0.00           O  
ATOM      5  CB  ALA     1    -113.819-103.346  40.341  1.00  0.00           C  
ATOM      6  N   ASP     2    -111.274-105.392  41.022  1.00  0.00           N  
ATOM      7  CA  ASP     2    -109.848-105.713  40.906  1.00  0.00           C  
ATOM      8  C   ASP     2    -109.488-106.338  39.554  1.00  0.00           C  
ATOM      9  O   ASP     2    -109.344-107.554  39.456  1.00  0.00           O  
ATOM     10  CB  ASP     2    -109.418-106.661  42.039  1.00  0.00           C  
ATOM     11  CG  ASP     2    -109.024-105.922  43.314  1.00  0.00           C  
ATOM     12  OD1 ASP     2    -109.352-104.717  43.442  1.00  0.00           O  
ATOM     13  OD2 ASP     2    -108.383-106.553  44.191  1.00  0.00           O  
ATOM     14  N   ILE     3    -109.336-105.510  38.522  1.00  0.00           N  
ATOM     15  CA  ILE     3    -108.949-106.000  37.200  1.00  0.00           C  
ATOM     16  C   ILE     3    -107.540-106.585  37.236  1.00  0.00           C  
ATOM     17  O   ILE     3    -106.621-105.999  37.811  1.00  0.00           O  
ATOM     18  CB  ILE     3    -109.007-104.890  36.122  1.00  0.00           C  
ATOM     19  CG1 ILE     3    -110.313-104.101  36.216  1.00  0.00           C  
ATOM     20  CG2 ILE     3    -108.858-105.478  34.719  1.00  0.00           C  
ATOM     21  CD1 ILE     3    -110.421-102.980  35.184  1.00  0.00           C  
ATOM     22  N   VAL     4    -107.378-107.758  36.635  1.00  0.00           N  
ATOM     23  CA  VAL     4    -106.066-108.375  36.530  1.00  0.00           C  
ATOM     24  C   VAL     4    -105.705-108.533  35.063  1.00  0.00           C  
ATOM     25  O   VAL     4    -106.523-108.990  34.259  1.00  0.00           O  
ATOM     26  CB  VAL     4    -106.020-109.751  37.216  1.00  0.00           C  
ATOM     27  CG1 VAL     4    -104.661-110.399  37.007  1.00  0.00           C  
ATOM     28  CG2 VAL     4    -106.322-109.623  38.697  1.00  0.00           C  
ATOM     29  N   VAL     5    -104.492-108.121  34.707  1.00  0.00           N  
ATOM     30  CA  VAL     5    -104.003-108.302  33.349  1.00  0.00           C  
ATOM     31  C   VAL     5    -102.834-109.264  33.405  1.00  0.00           C  
ATOM     32  O   VAL     5    -101.781-108.942  33.959  1.00  0.00           O  
ATOM     33  CB  VAL     5    -103.547-106.983  32.715  1.00  0.00           C  
ATOM     34  CG1 VAL     5    -103.306-107.171  31.224  1.00  0.00           C  
ATOM     35  CG2 VAL     5    -104.576-105.897  32.963  1.00  0.00           C  
ATOM     36  N   HIS     6    -103.035-110.448  32.835  1.00  0.00           N  
ATOM     37  CA  HIS     6    -102.066-111.538  32.920  1.00  0.00           C  
ATOM     38  C   HIS     6    -100.955-111.357  31.898  1.00  0.00           C  
ATOM     39  O   HIS     6    -101.117-110.612  30.924  1.00  0.00           O  
ATOM     40  CB  HIS     6    -102.770-112.881  32.675  1.00  0.00           C  
ATOM     41  CG  HIS     6    -103.861-113.181  33.653  1.00  0.00           C  
ATOM     42  ND1 HIS     6    -105.149-112.706  33.507  1.00  0.00           N  
ATOM     43  CD2 HIS     6    -103.855-113.910  34.800  1.00  0.00           C  
ATOM     44  CE1 HIS     6    -105.889-113.126  34.520  1.00  0.00           C  
ATOM     45  NE2 HIS     6    -105.129-113.855  35.316  1.00  0.00           N  
ATOM     46  N   PRO     7     -99.822-112.037  32.115  1.00  0.00           N  
ATOM     47  CA  PRO     7     -98.771-112.095  31.096  1.00  0.00           C  
ATOM     48  C   PRO     7     -99.378-112.521  29.771  1.00  0.00           C  
ATOM     49  O   PRO     7    -100.251-113.380  29.775  1.00  0.00           O  
ATOM     50  CB  PRO     7     -97.859-113.199  31.615  1.00  0.00           C  
ATOM     51  CG  PRO     7     -98.010-113.138  33.095  1.00  0.00           C  
ATOM     52  CD  PRO     7     -99.443-112.754  33.345  1.00  0.00           C  
ATOM     53  N   GLY     8     -98.943-111.916  28.669  1.00  0.00           N  
ATOM     54  CA  GLY     8     -99.465-112.254  27.354  1.00  0.00           C  
ATOM     55  C   GLY     8    -100.743-111.517  26.979  1.00  0.00           C  
ATOM     56  O   GLY     8    -101.181-111.542  25.826  1.00  0.00           O  
ATOM     57  N   GLU     9    -101.343-110.853  27.958  1.00  0.00           N  
ATOM     58  CA  GLU     9    -102.614-110.177  27.764  1.00  0.00           C  
ATOM     59  C   GLU     9    -102.358-108.680  27.587  1.00  0.00           C  
ATOM     60  O   GLU     9    -101.433-108.133  28.172  1.00  0.00           O  
ATOM     61  CB  GLU     9    -103.502-110.452  28.981  1.00  0.00           C  
ATOM     62  CG  GLU     9    -104.910-109.890  28.949  1.00  0.00           C  
ATOM     63  CD  GLU     9    -105.614-110.055  30.294  1.00  0.00           C  
ATOM     64  OE1 GLU     9    -105.127-110.866  31.117  1.00  0.00           O  
ATOM     65  OE2 GLU     9    -106.639-109.370  30.536  1.00  0.00           O  
ATOM     66  N   THR    10    -103.166-108.024  26.765  1.00  0.00           N  
ATOM     67  CA  THR    10    -103.039-106.586  26.557  1.00  0.00           C  
ATOM     68  C   THR    10    -104.413-105.949  26.582  1.00  0.00           C  
ATOM     69  O   THR    10    -105.250-106.271  25.743  1.00  0.00           O  
ATOM     70  CB  THR    10    -102.383-106.262  25.201  1.00  0.00           C  
ATOM     71  OG1 THR    10    -101.031-106.742  25.187  1.00  0.00           O  
ATOM     72  CG2 THR    10    -102.384-104.758  24.939  1.00  0.00           C  
ATOM     73  N   VAL    11    -104.651-105.052  27.538  1.00  0.00           N  
ATOM     74  CA  VAL    11    -105.924-104.337  27.593  1.00  0.00           C  
ATOM     75  C   VAL    11    -105.764-102.869  27.195  1.00  0.00           C  
ATOM     76  O   VAL    11    -104.666-102.309  27.284  1.00  0.00           O  
ATOM     77  CB  VAL    11    -106.581-104.428  28.980  1.00  0.00           C  
ATOM     78  CG1 VAL    11    -106.475-105.849  29.505  1.00  0.00           C  
ATOM     79  CG2 VAL    11    -105.926-103.445  29.950  1.00  0.00           C  
ATOM     80  N   ASN    12    -106.867-102.263  26.761  1.00  0.00           N  
ATOM     81  CA  ASN    12    -106.867-100.874  26.310  1.00  0.00           C  
ATOM     82  C   ASN    12    -107.922-100.015  26.982  1.00  0.00           C  
ATOM     83  O   ASN    12    -109.058-100.444  27.165  1.00  0.00           O  
ATOM     84  CB  ASN    12    -107.045-100.794  24.796  1.00  0.00           C  
ATOM     85  CG  ASN    12    -105.770-101.102  24.055  1.00  0.00           C  
ATOM     86  OD1 ASN    12    -104.929-100.226  23.865  1.00  0.00           O  
ATOM     87  ND2 ASN    12    -105.610-102.351  23.636  1.00  0.00           N  
ATOM     88  N   GLY    13    -107.534 -98.797  27.347  1.00  0.00           N  
ATOM     89  CA  GLY    13    -108.462 -97.832  27.916  1.00  0.00           C  
ATOM     90  C   GLY    13    -109.059 -98.222  29.253  1.00  0.00           C  
ATOM     91  O   GLY    13    -108.598 -99.162  29.907  1.00  0.00           O  
ATOM     92  N   GLY    14    -110.106 -97.501  29.648  1.00  0.00           N  
ATOM     93  CA  GLY    14    -110.691 -97.657  30.967  1.00  0.00           C  
ATOM     94  C   GLY    14    -110.274 -96.537  31.910  1.00  0.00           C  
ATOM     95  O   GLY    14    -109.306 -95.815  31.659  1.00  0.00           O  
ATOM     96  N   THR    15    -111.009 -96.387  33.002  1.00  0.00           N  
ATOM     97  CA  THR    15    -110.699 -95.371  33.982  1.00  0.00           C  
ATOM     98  C   THR    15    -110.826 -95.980  35.369  1.00  0.00           C  
ATOM     99  O   THR    15    -111.884 -96.483  35.730  1.00  0.00           O  
ATOM    100  CB  THR    15    -111.642 -94.156  33.853  1.00  0.00           C  
ATOM    101  OG1 THR    15    -111.551 -93.608  32.528  1.00  0.00           O  
ATOM    102  CG2 THR    15    -111.256 -93.077  34.855  1.00  0.00           C  
ATOM    103  N   LEU    16    -109.745 -95.947  36.142  1.00  0.00           N  
ATOM    104  CA  LEU    16    -109.781 -96.464  37.501  1.00  0.00           C  
ATOM    105  C   LEU    16    -110.285 -95.411  38.473  1.00  0.00           C  
ATOM    106  O   LEU    16    -109.691 -94.337  38.610  1.00  0.00           O  
ATOM    107  CB  LEU    16    -108.403 -96.935  37.940  1.00  0.00           C  
ATOM    108  CG  LEU    16    -107.751 -98.022  37.101  1.00  0.00           C  
ATOM    109  CD1 LEU    16    -106.415 -98.394  37.736  1.00  0.00           C  
ATOM    110  CD2 LEU    16    -108.666 -99.228  37.002  1.00  0.00           C  
ATOM    111  N   ALA    17    -111.382 -95.726  39.153  1.00  0.00           N  
ATOM    112  CA  ALA    17    -111.951 -94.819  40.136  1.00  0.00           C  
ATOM    113  C   ALA    17    -112.260 -95.579  41.418  1.00  0.00           C  
ATOM    114  O   ALA    17    -112.104 -96.802  41.466  1.00  0.00           O  
ATOM    115  CB  ALA    17    -113.230 -94.164  39.600  1.00  0.00           C  
ATOM    116  N   ASN    18    -112.652 -94.842  42.459  1.00  0.00           N  
ATOM    117  CA  ASN    18    -113.181 -95.429  43.692  1.00  0.00           C  
ATOM    118  C   ASN    18    -112.368 -96.593  44.216  1.00  0.00           C  
ATOM    119  O   ASN    18    -112.911 -97.670  44.447  1.00  0.00           O  
ATOM    120  CB  ASN    18    -114.625 -95.897  43.486  1.00  0.00           C  
ATOM    121  CG  ASN    18    -115.481 -94.851  42.809  1.00  0.00           C  
ATOM    122  OD1 ASN    18    -115.391 -93.653  43.107  1.00  0.00           O  
ATOM    123  ND2 ASN    18    -116.312 -95.295  41.880  1.00  0.00           N  
ATOM    124  N   HIS    19    -111.065 -96.377  44.353  1.00  0.00           N  
ATOM    125  CA  HIS    19    -110.149 -97.345  44.945  1.00  0.00           C  
ATOM    126  C   HIS    19    -110.023 -98.684  44.203  1.00  0.00           C  
ATOM    127  O   HIS    19    -109.511 -99.654  44.759  1.00  0.00           O  
ATOM    128  CB  HIS    19    -110.473 -97.539  46.429  1.00  0.00           C  
ATOM    129  CG  HIS    19    -110.534 -96.255  47.194  1.00  0.00           C  
ATOM    130  ND1 HIS    19    -109.410 -95.592  47.637  1.00  0.00           N  
ATOM    131  CD2 HIS    19    -111.593 -95.492  47.581  1.00  0.00           C  
ATOM    132  CE1 HIS    19    -109.767 -94.481  48.262  1.00  0.00           C  
ATOM    133  NE2 HIS    19    -111.085 -94.402  48.241  1.00  0.00           N  
ATOM    134  N   ASP    20    -110.464 -98.724  42.950  1.00  0.00           N  
ATOM    135  CA  ASP    20    -110.208 -99.879  42.091  1.00  0.00           C  
ATOM    136  C   ASP    20    -108.705-100.098  41.955  1.00  0.00           C  
ATOM    137  O   ASP    20    -107.927 -99.139  41.854  1.00  0.00           O  
ATOM    138  CB  ASP    20    -110.755 -99.667  40.671  1.00  0.00           C  
ATOM    139  CG  ASP    20    -112.275 -99.554  40.609  1.00  0.00           C  
ATOM    140  OD1 ASP    20    -112.978-100.072  41.511  1.00  0.00           O  
ATOM    141  OD2 ASP    20    -112.759 -98.938  39.626  1.00  0.00           O  
ATOM    142  N   ASN    21    -108.296-101.359  41.933  1.00  0.00           N  
ATOM    143  CA  ASN    21    -106.929-101.700  41.598  1.00  0.00           C  
ATOM    144  C   ASN    21    -106.898-102.341  40.225  1.00  0.00           C  
ATOM    145  O   ASN    21    -107.801-103.090  39.872  1.00  0.00           O  
ATOM    146  CB  ASN    21    -106.344-102.682  42.611  1.00  0.00           C  
ATOM    147  CG  ASN    21    -106.378-102.155  44.015  1.00  0.00           C  
ATOM    148  OD1 ASN    21    -105.515-101.376  44.424  1.00  0.00           O  
ATOM    149  ND2 ASN    21    -107.369-102.593  44.781  1.00  0.00           N  
ATOM    150  N   GLN    22    -105.861-102.050  39.452  1.00  0.00           N  
ATOM    151  CA  GLN    22    -105.581-102.829  38.257  1.00  0.00           C  
ATOM    152  C   GLN    22    -104.188-103.391  38.419  1.00  0.00           C  
ATOM    153  O   GLN    22    -103.226-102.636  38.548  1.00  0.00           O  
ATOM    154  CB  GLN    22    -105.653-101.965  37.008  1.00  0.00           C  
ATOM    155  CG  GLN    22    -105.201-102.671  35.724  1.00  0.00           C  
ATOM    156  CD  GLN    22    -105.273-101.742  34.517  1.00  0.00           C  
ATOM    157  OE1 GLN    22    -104.560-100.739  34.442  1.00  0.00           O  
ATOM    158  NE2 GLN    22    -106.157-102.055  33.585  1.00  0.00           N  
ATOM    159  N   ILE    23    -104.082-104.713  38.447  1.00  0.00           N  
ATOM    160  CA  ILE    23    -102.792-105.361  38.619  1.00  0.00           C  
ATOM    161  C   ILE    23    -102.299-105.859  37.267  1.00  0.00           C  
ATOM    162  O   ILE    23    -102.873-106.778  36.679  1.00  0.00           O  
ATOM    163  CB  ILE    23    -102.890-106.523  39.609  1.00  0.00           C  
ATOM    164  CG1 ILE    23    -103.354-106.095  41.012  1.00  0.00           C  
ATOM    165  CG2 ILE    23    -101.555-107.253  39.833  1.00  0.00           C  
ATOM    166  CD1 ILE    23    -103.663-107.271  41.937  1.00  0.00           C  
ATOM    167  N   VAL    24    -101.233-105.244  36.769  1.00  0.00           N  
ATOM    168  CA  VAL    24    -100.794-105.509  35.408  1.00  0.00           C  
ATOM    169  C   VAL    24     -99.540-106.352  35.396  1.00  0.00           C  
ATOM    170  O   VAL    24     -98.484-105.919  35.863  1.00  0.00           O  
ATOM    171  CB  VAL    24    -100.519-104.213  34.646  1.00  0.00           C  
ATOM    172  CG1 VAL    24    -100.264-104.512  33.182  1.00  0.00           C  
ATOM    173  CG2 VAL    24    -101.674-103.246  34.821  1.00  0.00           C  
ATOM    174  N   PHE    25     -99.673-107.565  34.872  1.00  0.00           N  
ATOM    175  CA  PHE    25     -98.533-108.430  34.660  1.00  0.00           C  
ATOM    176  C   PHE    25     -98.287-108.531  33.161  1.00  0.00           C  
ATOM    177  O   PHE    25     -97.221-108.960  32.714  1.00  0.00           O  
ATOM    178  CB  PHE    25     -98.783-109.810  35.273  1.00  0.00           C  
ATOM    179  CG  PHE    25     -98.956-109.625  36.741  1.00  0.00           C  
ATOM    180  CD1 PHE    25    -100.222-109.713  37.363  1.00  0.00           C  
ATOM    181  CD2 PHE    25     -97.837-109.353  37.550  1.00  0.00           C  
ATOM    182  CE1 PHE    25    -100.377-109.537  38.769  1.00  0.00           C  
ATOM    183  CE2 PHE    25     -97.965-109.174  38.961  1.00  0.00           C  
ATOM    184  CZ  PHE    25     -99.242-109.264  39.572  1.00  0.00           C  
ATOM    185  N   GLY    26     -99.289-108.145  32.385  1.00  0.00           N  
ATOM    186  CA  GLY    26     -99.136-108.051  30.946  1.00  0.00           C  
ATOM    187  C   GLY    26     -98.976-106.596  30.565  1.00  0.00           C  
ATOM    188  O   GLY    26     -98.175-105.877  31.165  1.00  0.00           O  
ATOM    189  N   THR    27     -99.737-106.156  29.569  1.00  0.00           N  
ATOM    190  CA  THR    27     -99.672-104.775  29.135  1.00  0.00           C  
ATOM    191  C   THR    27    -101.020-104.090  29.277  1.00  0.00           C  
ATOM    192  O   THR    27    -102.042-104.604  28.825  1.00  0.00           O  
ATOM    193  CB  THR    27     -99.195-104.661  27.674  1.00  0.00           C  
ATOM    194  OG1 THR    27     -97.842-105.102  27.585  1.00  0.00           O  
ATOM    195  CG2 THR    27     -99.264-103.225  27.202  1.00  0.00           C  
ATOM    196  N   THR    28    -101.006-102.933  29.929  1.00  0.00           N  
ATOM    197  CA  THR    28    -102.161-102.064  30.007  1.00  0.00           C  
ATOM    198  C   THR    28    -101.845-100.769  29.265  1.00  0.00           C  
ATOM    199  O   THR    28    -100.895-100.063  29.606  1.00  0.00           O  
ATOM    200  CB  THR    28    -102.515-101.778  31.462  1.00  0.00           C  
ATOM    201  OG1 THR    28    -102.827-102.989  32.135  1.00  0.00           O  
ATOM    202  CG2 THR    28    -103.731-100.838  31.515  1.00  0.00           C  
ATOM    203  N   ASN    29    -102.650-100.459  28.257  1.00  0.00           N  
ATOM    204  CA  ASN    29    -102.415 -99.308  27.400  1.00  0.00           C  
ATOM    205  C   ASN    29    -103.519 -98.263  27.498  1.00  0.00           C  
ATOM    206  O   ASN    29    -104.696 -98.567  27.310  1.00  0.00           O  
ATOM    207  CB  ASN    29    -102.244 -99.762  25.940  1.00  0.00           C  
ATOM    208  CG  ASN    29    -101.884 -98.616  25.006  1.00  0.00           C  
ATOM    209  OD1 ASN    29    -100.816 -98.020  25.129  1.00  0.00           O  
ATOM    210  ND2 ASN    29    -102.768 -98.306  24.064  1.00  0.00           N  
ATOM    211  N   GLY    30    -103.143 -97.031  27.810  1.00  0.00           N  
ATOM    212  CA  GLY    30    -104.072 -95.919  27.711  1.00  0.00           C  
ATOM    213  C   GLY    30    -105.066 -95.811  28.844  1.00  0.00           C  
ATOM    214  O   GLY    30    -106.073 -95.111  28.732  1.00  0.00           O  
ATOM    215  N   MET    31    -104.788 -96.499  29.944  1.00  0.00           N  
ATOM    216  CA  MET    31    -105.654 -96.421  31.106  1.00  0.00           C  
ATOM    217  C   MET    31    -105.554 -95.029  31.727  1.00  0.00           C  
ATOM    218  O   MET    31    -104.460 -94.478  31.848  1.00  0.00           O  
ATOM    219  CB  MET    31    -105.265 -97.488  32.154  1.00  0.00           C  
ATOM    220  CG  MET    31    -105.487 -98.924  31.673  1.00  0.00           C  
ATOM    221  SD  MET    31    -107.203 -99.307  31.211  1.00  0.00           S  
ATOM    222  CE  MET    31    -107.852 -99.191  32.902  1.00  0.00           C  
ATOM    223  N   THR    32    -106.698 -94.457  32.097  1.00  0.00           N  
ATOM    224  CA  THR    32    -106.740 -93.250  32.924  1.00  0.00           C  
ATOM    225  C   THR    32    -106.879 -93.659  34.387  1.00  0.00           C  
ATOM    226  O   THR    32    -107.788 -94.406  34.747  1.00  0.00           O  
ATOM    227  CB  THR    32    -107.922 -92.322  32.537  1.00  0.00           C  
ATOM    228  OG1 THR    32    -107.772 -91.898  31.181  1.00  0.00           O  
ATOM    229  CG2 THR    32    -107.987 -91.081  33.445  1.00  0.00           C  
ATOM    230  N   ILE    33    -105.969 -93.173  35.226  1.00  0.00           N  
ATOM    231  CA  ILE    33    -105.908 -93.574  36.628  1.00  0.00           C  
ATOM    232  C   ILE    33    -106.295 -92.393  37.514  1.00  0.00           C  
ATOM    233  O   ILE    33    -105.565 -91.405  37.610  1.00  0.00           O  
ATOM    234  CB  ILE    33    -104.490 -94.074  36.999  1.00  0.00           C  
ATOM    235  CG1 ILE    33    -103.983 -95.209  36.093  1.00  0.00           C  
ATOM    236  CG2 ILE    33    -104.389 -94.626  38.430  1.00  0.00           C  
ATOM    237  CD1 ILE    33    -104.868 -96.454  36.123  1.00  0.00           C  
ATOM    238  N   SER    34    -107.451 -92.490  38.153  1.00  0.00           N  
ATOM    239  CA  SER    34    -107.979 -91.371  38.922  1.00  0.00           C  
ATOM    240  C   SER    34    -108.268 -91.744  40.355  1.00  0.00           C  
ATOM    241  O   SER    34    -109.141 -91.165  40.973  1.00  0.00           O  
ATOM    242  CB  SER    34    -109.252 -90.854  38.285  1.00  0.00           C  
ATOM    243  OG  SER    34    -109.000 -90.442  36.961  1.00  0.00           O  
ATOM    244  N   THR    35    -107.529 -92.713  40.874  1.00  0.00           N  
ATOM    245  CA  THR    35    -107.721 -93.174  42.232  1.00  0.00           C  
ATOM    246  C   THR    35    -106.412 -93.766  42.727  1.00  0.00           C  
ATOM    247  O   THR    35    -105.581 -94.186  41.918  1.00  0.00           O  
ATOM    248  CB  THR    35    -108.838 -94.248  42.316  1.00  0.00           C  
ATOM    249  OG1 THR    35    -109.040 -94.627  43.681  1.00  0.00           O  
ATOM    250  CG2 THR    35    -108.466 -95.483  41.510  1.00  0.00           C  
ATOM    251  N   GLY    36    -106.230 -93.782  44.049  1.00  0.00           N  
ATOM    252  CA  GLY    36    -105.064 -94.379  44.672  1.00  0.00           C  
ATOM    253  C   GLY    36    -104.234 -93.369  45.437  1.00  0.00           C  
ATOM    254  O   GLY    36    -103.333 -93.746  46.180  1.00  0.00           O  
ATOM    255  N   LEU    37    -104.528 -92.085  45.249  1.00  0.00           N  
ATOM    256  CA  LEU    37    -103.794 -91.020  45.934  1.00  0.00           C  
ATOM    257  C   LEU    37    -104.760 -90.040  46.615  1.00  0.00           C  
ATOM    258  O   LEU    37    -104.414 -88.881  46.890  1.00  0.00           O  
ATOM    259  CB  LEU    37    -102.879 -90.268  44.950  1.00  0.00           C  
ATOM    260  CG  LEU    37    -101.652 -89.567  45.554  1.00  0.00           C  
ATOM    261  CD1 LEU    37    -100.666 -90.576  46.100  1.00  0.00           C  
ATOM    262  CD2 LEU    37    -100.977 -88.660  44.545  1.00  0.00           C  
ATOM    263  N   GLU    38    -105.983 -90.500  46.865  1.00  0.00           N  
ATOM    264  CA  GLU    38    -106.999 -89.658  47.510  1.00  0.00           C  
ATOM    265  C   GLU    38    -106.476 -89.004  48.786  1.00  0.00           C  
ATOM    266  O   GLU    38    -106.772 -87.843  49.049  1.00  0.00           O  
ATOM    267  CB  GLU    38    -108.272 -90.459  47.824  1.00  0.00           C  
ATOM    268  CG  GLU    38    -109.160 -90.761  46.613  1.00  0.00           C  
ATOM    269  CD  GLU    38    -108.777 -92.050  45.899  1.00  0.00           C  
ATOM    270  OE1 GLU    38    -109.555 -92.488  45.030  1.00  0.00           O  
ATOM    271  OE2 GLU    38    -107.713 -92.631  46.211  1.00  0.00           O  
ATOM    272  N   TYR    39    -105.676 -89.742  49.556  1.00  0.00           N  
ATOM    273  CA  TYR    39    -105.202 -89.248  50.845  1.00  0.00           C  
ATOM    274  C   TYR    39    -103.859 -88.537  50.738  1.00  0.00           C  
ATOM    275  O   TYR    39    -103.307 -88.065  51.740  1.00  0.00           O  
ATOM    276  CB  TYR    39    -105.116 -90.396  51.850  1.00  0.00           C  
ATOM    277  CG  TYR    39    -106.507 -90.845  52.136  1.00  0.00           C  
ATOM    278  CD1 TYR    39    -107.027 -91.968  51.478  1.00  0.00           C  
ATOM    279  CD2 TYR    39    -107.326 -90.169  53.067  1.00  0.00           C  
ATOM    280  CE1 TYR    39    -108.337 -92.425  51.723  1.00  0.00           C  
ATOM    281  CE2 TYR    39    -108.661 -90.620  53.330  1.00  0.00           C  
ATOM    282  CZ  TYR    39    -109.147 -91.753  52.645  1.00  0.00           C  
ATOM    283  OH  TYR    39    -110.425 -92.221  52.862  1.00  0.00           O  
ATOM    284  N   GLY    40    -103.330 -88.469  49.524  1.00  0.00           N  
ATOM    285  CA  GLY    40    -102.074 -87.786  49.299  1.00  0.00           C  
ATOM    286  C   GLY    40    -100.851 -88.626  49.608  1.00  0.00           C  
ATOM    287  O   GLY    40    -100.935 -89.681  50.228  1.00  0.00           O  
ATOM    288  N   PRO    41     -99.686 -88.146  49.176  1.00  0.00           N  
ATOM    289  CA  PRO    41     -98.440 -88.919  49.260  1.00  0.00           C  
ATOM    290  C   PRO    41     -97.968 -89.195  50.685  1.00  0.00           C  
ATOM    291  O   PRO    41     -97.237 -90.155  50.886  1.00  0.00           O  
ATOM    292  CB  PRO    41     -97.426 -88.024  48.539  1.00  0.00           C  
ATOM    293  CG  PRO    41     -98.008 -86.640  48.615  1.00  0.00           C  
ATOM    294  CD  PRO    41     -99.495 -86.821  48.556  1.00  0.00           C  
ATOM    295  N   ASP    42     -98.386 -88.382  51.653  1.00  0.00           N  
ATOM    296  CA  ASP    42     -97.857 -88.485  53.010  1.00  0.00           C  
ATOM    297  C   ASP    42     -98.670 -89.421  53.889  1.00  0.00           C  
ATOM    298  O   ASP    42     -98.349 -89.628  55.066  1.00  0.00           O  
ATOM    299  CB  ASP    42     -97.757 -87.103  53.657  1.00  0.00           C  
ATOM    300  CG  ASP    42     -96.677 -86.245  53.029  1.00  0.00           C  
ATOM    301  OD1 ASP    42     -95.569 -86.785  52.786  1.00  0.00           O  
ATOM    302  OD2 ASP    42     -96.941 -85.046  52.764  1.00  0.00           O  
ATOM    303  N   ASN    43     -99.732 -89.977  53.318  1.00  0.00           N  
ATOM    304  CA  ASN    43    -100.486 -91.013  53.995  1.00  0.00           C  
ATOM    305  C   ASN    43     -99.946 -92.362  53.550  1.00  0.00           C  
ATOM    306  O   ASN    43     -99.256 -92.468  52.533  1.00  0.00           O  
ATOM    307  CB  ASN    43    -101.981 -90.904  53.667  1.00  0.00           C  
ATOM    308  CG  ASN    43    -102.487 -89.575  54.210  1.00  0.00           C  
ATOM    309  OD1 ASN    43    -102.374 -88.540  53.555  1.00  0.00           O  
ATOM    310  ND2 ASN    43    -103.072 -89.532  55.436  1.00  0.00           N  
ATOM    311  N   GLU    44    -100.268 -93.388  54.322  1.00  0.00           N  
ATOM    312  CA  GLU    44     -99.943 -94.756  53.962  1.00  0.00           C  
ATOM    313  C   GLU    44    -101.222 -95.576  54.073  1.00  0.00           C  
ATOM    314  O   GLU    44    -101.184 -96.783  54.298  1.00  0.00           O  
ATOM    315  CB  GLU    44     -98.884 -95.302  54.913  1.00  0.00           C  
ATOM    316  CG  GLU    44     -97.570 -94.519  54.877  1.00  0.00           C  
ATOM    317  CD  GLU    44     -96.606 -95.173  55.857  1.00  0.00           C  
ATOM    318  OE1 GLU    44     -97.044 -96.102  56.587  1.00  0.00           O  
ATOM    319  OE2 GLU    44     -95.419 -94.754  55.888  1.00  0.00           O  
ATOM    320  N   ALA    45    -102.356 -94.899  53.922  1.00  0.00           N  
ATOM    321  CA  ALA    45    -103.657 -95.547  53.967  1.00  0.00           C  
ATOM    322  C   ALA    45    -104.333 -95.617  52.598  1.00  0.00           C  
ATOM    323  O   ALA    45    -105.426 -96.178  52.483  1.00  0.00           O  
ATOM    324  CB  ALA    45    -104.582 -94.793  54.919  1.00  0.00           C  
ATOM    325  N   ASN    46    -103.717 -95.027  51.573  1.00  0.00           N  
ATOM    326  CA  ASN    46    -104.317 -95.029  50.236  1.00  0.00           C  
ATOM    327  C   ASN    46    -104.596 -96.440  49.737  1.00  0.00           C  
ATOM    328  O   ASN    46    -103.874 -97.377  50.076  1.00  0.00           O  
ATOM    329  CB  ASN    46    -103.418 -94.324  49.218  1.00  0.00           C  
ATOM    330  CG  ASN    46    -103.424 -92.822  49.365  1.00  0.00           C  
ATOM    331  OD1 ASN    46    -104.448 -92.161  49.144  1.00  0.00           O  
ATOM    332  ND2 ASN    46    -102.268 -92.262  49.716  1.00  0.00           N  
ATOM    333  N   THR    47    -105.642 -96.587  48.932  1.00  0.00           N  
ATOM    334  CA  THR    47    -105.946 -97.864  48.287  1.00  0.00           C  
ATOM    335  C   THR    47    -106.322 -97.601  46.847  1.00  0.00           C  
ATOM    336  O   THR    47    -106.878 -96.545  46.540  1.00  0.00           O  
ATOM    337  CB  THR    47    -107.131 -98.604  48.966  1.00  0.00           C  
ATOM    338  OG1 THR    47    -108.301 -97.763  48.982  1.00  0.00           O  
ATOM    339  CG2 THR    47    -106.762 -99.015  50.385  1.00  0.00           C  
ATOM    340  N   GLY    48    -106.039 -98.554  45.964  1.00  0.00           N  
ATOM    341  CA  GLY    48    -106.397 -98.406  44.559  1.00  0.00           C  
ATOM    342  C   GLY    48    -105.228 -97.929  43.709  1.00  0.00           C  
ATOM    343  O   GLY    48    -104.173 -97.566  44.230  1.00  0.00           O  
ATOM    344  N   GLY    49    -105.418 -97.926  42.395  1.00  0.00           N  
ATOM    345  CA  GLY    49    -104.382 -97.498  41.479  1.00  0.00           C  
ATOM    346  C   GLY    49    -104.010 -98.565  40.462  1.00  0.00           C  
ATOM    347  O   GLY    49    -104.546 -99.684  40.482  1.00  0.00           O  
ATOM    348  N   GLN    50    -103.105 -98.202  39.556  1.00  0.00           N  
ATOM    349  CA  GLN    50    -102.595 -99.133  38.561  1.00  0.00           C  
ATOM    350  C   GLN    50    -101.255 -99.634  39.058  1.00  0.00           C  
ATOM    351  O   GLN    50    -100.330 -98.847  39.240  1.00  0.00           O  
ATOM    352  CB  GLN    50    -102.420 -98.436  37.212  1.00  0.00           C  
ATOM    353  CG  GLN    50    -102.013 -99.362  36.078  1.00  0.00           C  
ATOM    354  CD  GLN    50    -101.774 -98.619  34.757  1.00  0.00           C  
ATOM    355  OE1 GLN    50    -100.954 -97.698  34.689  1.00  0.00           O  
ATOM    356  NE2 GLN    50    -102.491 -99.023  33.704  1.00  0.00           N  
ATOM    357  N   TRP    51    -101.166-100.935  39.302  1.00  0.00           N  
ATOM    358  CA  TRP    51     -99.953-101.560  39.814  1.00  0.00           C  
ATOM    359  C   TRP    51     -99.292-102.282  38.661  1.00  0.00           C  
ATOM    360  O   TRP    51     -99.820-103.276  38.157  1.00  0.00           O  
ATOM    361  CB  TRP    51    -100.288-102.553  40.943  1.00  0.00           C  
ATOM    362  CG  TRP    51    -101.090-101.933  42.052  1.00  0.00           C  
ATOM    363  CD1 TRP    51    -102.427-101.645  42.032  1.00  0.00           C  
ATOM    364  CD2 TRP    51    -100.608-101.497  43.332  1.00  0.00           C  
ATOM    365  NE1 TRP    51    -102.807-101.062  43.218  1.00  0.00           N  
ATOM    366  CE2 TRP    51    -101.711-100.959  44.035  1.00  0.00           C  
ATOM    367  CE3 TRP    51     -99.355-101.510  43.953  1.00  0.00           C  
ATOM    368  CZ2 TRP    51    -101.599-100.440  45.325  1.00  0.00           C  
ATOM    369  CZ3 TRP    51     -99.241-100.992  45.244  1.00  0.00           C  
ATOM    370  CH2 TRP    51    -100.360-100.468  45.914  1.00  0.00           C  
ATOM    371  N   VAL    52     -98.156-101.768  38.209  1.00  0.00           N  
ATOM    372  CA  VAL    52     -97.431-102.438  37.144  1.00  0.00           C  
ATOM    373  C   VAL    52     -96.472-103.366  37.848  1.00  0.00           C  
ATOM    374  O   VAL    52     -95.536-102.918  38.504  1.00  0.00           O  
ATOM    375  CB  VAL    52     -96.633-101.462  36.257  1.00  0.00           C  
ATOM    376  CG1 VAL    52     -95.821-102.158  35.163  1.00  0.00           C  
ATOM    377  CG2 VAL    52     -97.512-100.450  35.520  1.00  0.00           C  
ATOM    378  N   GLN    53     -96.718-104.662  37.733  1.00  0.00           N  
ATOM    379  CA  GLN    53     -95.933-105.634  38.476  1.00  0.00           C  
ATOM    380  C   GLN    53     -94.728-106.112  37.686  1.00  0.00           C  
ATOM    381  O   GLN    53     -94.571-105.783  36.504  1.00  0.00           O  
ATOM    382  CB  GLN    53     -96.811-106.821  38.881  1.00  0.00           C  
ATOM    383  CG  GLN    53     -97.999-106.429  39.760  1.00  0.00           C  
ATOM    384  CD  GLN    53     -97.455-105.836  41.052  1.00  0.00           C  
ATOM    385  OE1 GLN    53     -96.668-106.467  41.756  1.00  0.00           O  
ATOM    386  NE2 GLN    53     -97.842-104.589  41.432  1.00  0.00           N  
ATOM    387  N   ASP    54     -93.886-106.898  38.350  1.00  0.00           N  
ATOM    388  CA  ASP    54     -92.709-107.481  37.722  1.00  0.00           C  
ATOM    389  C   ASP    54     -93.039-108.099  36.353  1.00  0.00           C  
ATOM    390  O   ASP    54     -93.898-108.979  36.231  1.00  0.00           O  
ATOM    391  CB  ASP    54     -92.079-108.516  38.659  1.00  0.00           C  
ATOM    392  CG  ASP    54     -90.774-108.986  38.032  1.00  0.00           C  
ATOM    393  OD1 ASP    54     -90.502-108.591  36.868  1.00  0.00           O  
ATOM    394  OD2 ASP    54     -90.033-109.746  38.710  1.00  0.00           O  
ATOM    395  N   GLY    55     -92.372-107.613  35.319  1.00  0.00           N  
ATOM    396  CA  GLY    55     -92.592-108.120  33.978  1.00  0.00           C  
ATOM    397  C   GLY    55     -93.751-107.455  33.254  1.00  0.00           C  
ATOM    398  O   GLY    55     -93.964-107.695  32.069  1.00  0.00           O  
ATOM    399  N   GLY    56     -94.509-106.622  33.966  1.00  0.00           N  
ATOM    400  CA  GLY    56     -95.635-105.937  33.364  1.00  0.00           C  
ATOM    401  C   GLY    56     -95.249-104.599  32.767  1.00  0.00           C  
ATOM    402  O   GLY    56     -94.195-104.046  33.084  1.00  0.00           O  
ATOM    403  N   THR    57     -96.113-104.076  31.908  1.00  0.00           N  
ATOM    404  CA  THR    57     -95.843-102.832  31.215  1.00  0.00           C  
ATOM    405  C   THR    57     -97.072-101.949  31.203  1.00  0.00           C  
ATOM    406  O   THR    57     -98.146-102.400  30.807  1.00  0.00           O  
ATOM    407  CB  THR    57     -95.460-103.091  29.754  1.00  0.00           C  
ATOM    408  OG1 THR    57     -94.343-103.980  29.707  1.00  0.00           O  
ATOM    409  CG2 THR    57     -95.095-101.792  29.054  1.00  0.00           C  
ATOM    410  N   ALA    58     -96.904-100.697  31.630  1.00  0.00           N  
ATOM    411  CA  ALA    58     -97.949 -99.692  31.524  1.00  0.00           C  
ATOM    412  C   ALA    58     -97.589 -98.644  30.478  1.00  0.00           C  
ATOM    413  O   ALA    58     -96.573 -97.959  30.603  1.00  0.00           O  
ATOM    414  CB  ALA    58     -98.182 -99.027  32.877  1.00  0.00           C  
ATOM    415  N   ASN    59     -98.413 -98.532  29.439  1.00  0.00           N  
ATOM    416  CA  ASN    59     -98.161 -97.594  28.346  1.00  0.00           C  
ATOM    417  C   ASN    59     -99.237 -96.543  28.279  1.00  0.00           C  
ATOM    418  O   ASN    59    -100.424 -96.866  28.395  1.00  0.00           O  
ATOM    419  CB  ASN    59     -98.177 -98.302  26.996  1.00  0.00           C  
ATOM    420  CG  ASN    59     -97.038 -99.312  26.981  1.00  0.00           C  
ATOM    421  OD1 ASN    59     -95.865 -98.943  27.000  1.00  0.00           O  
ATOM    422  ND2 ASN    59     -97.323-100.641  26.945  1.00  0.00           N  
ATOM    423  N   LYS    60     -98.826 -95.299  28.039  1.00  0.00           N  
ATOM    424  CA  LYS    60     -99.776 -94.213  27.813  1.00  0.00           C  
ATOM    425  C   LYS    60    -100.803 -94.084  28.918  1.00  0.00           C  
ATOM    426  O   LYS    60    -101.952 -93.766  28.672  1.00  0.00           O  
ATOM    427  CB  LYS    60    -100.482 -94.372  26.463  1.00  0.00           C  
ATOM    428  CG  LYS    60     -99.527 -94.344  25.268  1.00  0.00           C  
ATOM    429  CD  LYS    60    -100.229 -94.502  23.918  1.00  0.00           C  
ATOM    430  CE  LYS    60     -99.268 -94.545  22.729  1.00  0.00           C  
ATOM    431  NZ  LYS    60    -100.018 -94.817  21.482  1.00  0.00           N  
ATOM    432  N   THR    61    -100.375 -94.348  30.139  1.00  0.00           N  
ATOM    433  CA  THR    61    -101.218 -94.116  31.288  1.00  0.00           C  
ATOM    434  C   THR    61    -101.332 -92.613  31.523  1.00  0.00           C  
ATOM    435  O   THR    61    -100.336 -91.891  31.464  1.00  0.00           O  
ATOM    436  CB  THR    61    -100.615 -94.790  32.521  1.00  0.00           C  
ATOM    437  OG1 THR    61    -100.565 -96.207  32.300  1.00  0.00           O  
ATOM    438  CG2 THR    61    -101.444 -94.494  33.753  1.00  0.00           C  
ATOM    439  N   THR    62    -102.548 -92.139  31.759  1.00  0.00           N  
ATOM    440  CA  THR    62    -102.747 -90.776  32.222  1.00  0.00           C  
ATOM    441  C   THR    62    -103.126 -90.841  33.692  1.00  0.00           C  
ATOM    442  O   THR    62    -104.071 -91.532  34.062  1.00  0.00           O  
ATOM    443  CB  THR    62    -103.859 -90.049  31.440  1.00  0.00           C  
ATOM    444  OG1 THR    62    -103.453 -89.884  30.079  1.00  0.00           O  
ATOM    445  CG2 THR    62    -104.127 -88.666  32.044  1.00  0.00           C  
ATOM    446  N   VAL    63    -102.364 -90.148  34.531  1.00  0.00           N  
ATOM    447  CA  VAL    63    -102.624 -90.150  35.961  1.00  0.00           C  
ATOM    448  C   VAL    63    -103.128 -88.776  36.354  1.00  0.00           C  
ATOM    449  O   VAL    63    -102.430 -87.783  36.182  1.00  0.00           O  
ATOM    450  CB  VAL    63    -101.386 -90.528  36.791  1.00  0.00           C  
ATOM    451  CG1 VAL    63    -101.775 -90.822  38.241  1.00  0.00           C  
ATOM    452  CG2 VAL    63    -100.714 -91.738  36.206  1.00  0.00           C  
ATOM    453  N   THR    64    -104.352 -88.730  36.867  1.00  0.00           N  
ATOM    454  CA  THR    64    -105.006 -87.471  37.214  1.00  0.00           C  
ATOM    455  C   THR    64    -104.907 -87.204  38.721  1.00  0.00           C  
ATOM    456  O   THR    64    -104.233 -87.942  39.447  1.00  0.00           O  
ATOM    457  CB  THR    64    -106.482 -87.474  36.757  1.00  0.00           C  
ATOM    458  OG1 THR    64    -107.240 -88.390  37.558  1.00  0.00           O  
ATOM    459  CG2 THR    64    -106.594 -87.899  35.295  1.00  0.00           C  
ATOM    460  N   SER    65    -105.598 -86.160  39.174  1.00  0.00           N  
ATOM    461  CA  SER    65    -105.463 -85.598  40.519  1.00  0.00           C  
ATOM    462  C   SER    65    -105.391 -86.578  41.702  1.00  0.00           C  
ATOM    463  O   SER    65    -104.528 -86.442  42.592  1.00  0.00           O  
ATOM    464  CB  SER    65    -106.561 -84.566  40.756  1.00  0.00           C  
ATOM    465  OG  SER    65    -107.833 -85.196  40.751  1.00  0.00           O  
ATOM    466  N   GLY    66    -106.296 -87.545  41.737  1.00  0.00           N  
ATOM    467  CA  GLY    66    -106.282 -88.527  42.816  1.00  0.00           C  
ATOM    468  C   GLY    66    -105.652 -89.850  42.391  1.00  0.00           C  
ATOM    469  O   GLY    66    -105.761 -90.853  43.094  1.00  0.00           O  
ATOM    470  N   GLY    67    -105.007 -89.847  41.228  1.00  0.00           N  
ATOM    471  CA  GLY    67    -104.497 -91.066  40.649  1.00  0.00           C  
ATOM    472  C   GLY    67    -103.161 -91.442  41.226  1.00  0.00           C  
ATOM    473  O   GLY    67    -102.349 -90.574  41.536  1.00  0.00           O  
ATOM    474  N   LEU    68    -102.939 -92.743  41.379  1.00  0.00           N  
ATOM    475  CA  LEU    68    -101.617 -93.261  41.698  1.00  0.00           C  
ATOM    476  C   LEU    68    -101.261 -94.410  40.751  1.00  0.00           C  
ATOM    477  O   LEU    68    -102.034 -95.355  40.597  1.00  0.00           O  
ATOM    478  CB  LEU    68    -101.554 -93.734  43.155  1.00  0.00           C  
ATOM    479  CG  LEU    68    -100.208 -94.352  43.538  1.00  0.00           C  
ATOM    480  CD1 LEU    68     -99.030 -93.379  43.547  1.00  0.00           C  
ATOM    481  CD2 LEU    68    -100.159 -94.982  44.929  1.00  0.00           C  
ATOM    482  N   GLN    69    -100.093 -94.314  40.125  1.00  0.00           N  
ATOM    483  CA  GLN    69     -99.623 -95.341  39.202  1.00  0.00           C  
ATOM    484  C   GLN    69     -98.330 -95.956  39.725  1.00  0.00           C  
ATOM    485  O   GLN    69     -97.236 -95.479  39.421  1.00  0.00           O  
ATOM    486  CB  GLN    69     -99.402 -94.751  37.808  1.00  0.00           C  
ATOM    487  CG  GLN    69     -99.080 -95.785  36.741  1.00  0.00           C  
ATOM    488  CD  GLN    69     -98.080 -95.277  35.722  1.00  0.00           C  
ATOM    489  OE1 GLN    69     -97.233 -94.438  36.030  1.00  0.00           O  
ATOM    490  NE2 GLN    69     -98.172 -95.785  34.498  1.00  0.00           N  
ATOM    491  N   ARG    70     -98.464 -97.018  40.512  1.00  0.00           N  
ATOM    492  CA  ARG    70     -97.309 -97.694  41.094  1.00  0.00           C  
ATOM    493  C   ARG    70     -96.585 -98.598  40.101  1.00  0.00           C  
ATOM    494  O   ARG    70     -97.202 -99.421  39.425  1.00  0.00           O  
ATOM    495  CB  ARG    70     -97.730 -98.501  42.325  1.00  0.00           C  
ATOM    496  CG  ARG    70     -98.345 -97.666  43.435  1.00  0.00           C  
ATOM    497  CD  ARG    70     -97.274 -97.006  44.288  1.00  0.00           C  
ATOM    498  NE  ARG    70     -96.480 -97.987  45.024  1.00  0.00           N  
ATOM    499  CZ  ARG    70     -96.851 -98.535  46.177  1.00  0.00           C  
ATOM    500  NH1 ARG    70     -98.008 -98.198  46.731  1.00  0.00           N  
ATOM    501  NH2 ARG    70     -96.066 -99.419  46.776  1.00  0.00           N  
ATOM    502  N   VAL    71     -95.268 -98.433  40.023  1.00  0.00           N  
ATOM    503  CA  VAL    71     -94.441 -99.225  39.144  1.00  0.00           C  
ATOM    504  C   VAL    71     -93.482 -99.981  40.013  1.00  0.00           C  
ATOM    505  O   VAL    71     -92.556 -99.405  40.591  1.00  0.00           O  
ATOM    506  CB  VAL    71     -93.687 -98.358  38.142  1.00  0.00           C  
ATOM    507  CG1 VAL    71     -92.787 -99.219  37.270  1.00  0.00           C  
ATOM    508  CG2 VAL    71     -94.673 -97.584  37.297  1.00  0.00           C  
ATOM    509  N   ASN    72     -93.729-101.276  40.177  1.00  0.00           N  
ATOM    510  CA  ASN    72     -92.898-102.105  41.049  1.00  0.00           C  
ATOM    511  C   ASN    72     -91.607-102.600  40.409  1.00  0.00           C  
ATOM    512  O   ASN    72     -91.435-102.510  39.193  1.00  0.00           O  
ATOM    513  CB  ASN    72     -93.706-103.295  41.575  1.00  0.00           C  
ATOM    514  CG  ASN    72     -95.001-102.872  42.239  1.00  0.00           C  
ATOM    515  OD1 ASN    72     -95.998-102.606  41.568  1.00  0.00           O  
ATOM    516  ND2 ASN    72     -94.992-102.808  43.566  1.00  0.00           N  
ATOM    517  N   PRO    73     -90.691-103.121  41.243  1.00  0.00           N  
ATOM    518  CA  PRO    73     -89.406-103.664  40.792  1.00  0.00           C  
ATOM    519  C   PRO    73     -89.661-104.671  39.685  1.00  0.00           C  
ATOM    520  O   PRO    73     -90.393-105.639  39.893  1.00  0.00           O  
ATOM    521  CB  PRO    73     -88.873-104.371  42.038  1.00  0.00           C  
ATOM    522  CG  PRO    73     -89.485-103.628  43.176  1.00  0.00           C  
ATOM    523  CD  PRO    73     -90.850-103.214  42.705  1.00  0.00           C  
ATOM    524  N   GLY    74     -89.067-104.446  38.520  1.00  0.00           N  
ATOM    525  CA  GLY    74     -89.289-105.329  37.393  1.00  0.00           C  
ATOM    526  C   GLY    74     -90.388-104.824  36.474  1.00  0.00           C  
ATOM    527  O   GLY    74     -90.583-105.339  35.365  1.00  0.00           O  
ATOM    528  N   GLY    75     -91.118-103.816  36.936  1.00  0.00           N  
ATOM    529  CA  GLY    75     -92.166-103.222  36.128  1.00  0.00           C  
ATOM    530  C   GLY    75     -91.658-102.097  35.240  1.00  0.00           C  
ATOM    531  O   GLY    75     -90.620-101.498  35.507  1.00  0.00           O  
ATOM    532  N   SER    76     -92.409-101.797  34.190  1.00  0.00           N  
ATOM    533  CA  SER    76     -92.009-100.789  33.230  1.00  0.00           C  
ATOM    534  C   SER    76     -93.184 -99.885  32.923  1.00  0.00           C  
ATOM    535  O   SER    76     -94.290-100.367  32.681  1.00  0.00           O  
ATOM    536  CB  SER    76     -91.542-101.455  31.928  1.00  0.00           C  
ATOM    537  OG  SER    76     -91.159-100.467  30.984  1.00  0.00           O  
ATOM    538  N   VAL    77     -92.945 -98.579  32.924  1.00  0.00           N  
ATOM    539  CA  VAL    77     -93.968 -97.607  32.532  1.00  0.00           C  
ATOM    540  C   VAL    77     -93.411 -96.748  31.425  1.00  0.00           C  
ATOM    541  O   VAL    77     -92.256 -96.349  31.469  1.00  0.00           O  
ATOM    542  CB  VAL    77     -94.378 -96.741  33.703  1.00  0.00           C  
ATOM    543  CG1 VAL    77     -95.406 -95.668  33.336  1.00  0.00           C  
ATOM    544  CG2 VAL    77     -95.013 -97.528  34.850  1.00  0.00           C  
ATOM    545  N   SER    78     -94.238 -96.468  30.433  1.00  0.00           N  
ATOM    546  CA  SER    78     -93.796 -95.776  29.244  1.00  0.00           C  
ATOM    547  C   SER    78     -94.845 -94.743  28.804  1.00  0.00           C  
ATOM    548  O   SER    78     -96.028 -95.056  28.754  1.00  0.00           O  
ATOM    549  CB  SER    78     -93.566 -96.811  28.135  1.00  0.00           C  
ATOM    550  OG  SER    78     -93.291 -96.176  26.897  1.00  0.00           O  
ATOM    551  N   ASP    79     -94.398 -93.529  28.485  1.00  0.00           N  
ATOM    552  CA  ASP    79     -95.265 -92.443  28.006  1.00  0.00           C  
ATOM    553  C   ASP    79     -96.355 -92.124  29.013  1.00  0.00           C  
ATOM    554  O   ASP    79     -97.535 -92.022  28.666  1.00  0.00           O  
ATOM    555  CB  ASP    79     -95.909 -92.765  26.649  1.00  0.00           C  
ATOM    556  CG  ASP    79     -94.888 -92.958  25.537  1.00  0.00           C  
ATOM    557  OD1 ASP    79     -93.725 -92.510  25.691  1.00  0.00           O  
ATOM    558  OD2 ASP    79     -95.265 -93.553  24.493  1.00  0.00           O  
ATOM    559  N   THR    80     -95.961 -91.993  30.269  1.00  0.00           N  
ATOM    560  CA  THR    80     -96.915 -91.673  31.316  1.00  0.00           C  
ATOM    561  C   THR    80     -97.081 -90.171  31.423  1.00  0.00           C  
ATOM    562  O   THR    80     -96.094 -89.432  31.503  1.00  0.00           O  
ATOM    563  CB  THR    80     -96.458 -92.220  32.662  1.00  0.00           C  
ATOM    564  OG1 THR    80     -95.933 -93.543  32.476  1.00  0.00           O  
ATOM    565  CG2 THR    80     -97.621 -92.248  33.659  1.00  0.00           C  
ATOM    566  N   VAL    81     -98.334 -89.727  31.392  1.00  0.00           N  
ATOM    567  CA  VAL    81     -98.681 -88.346  31.685  1.00  0.00           C  
ATOM    568  C   VAL    81     -99.265 -88.256  33.102  1.00  0.00           C  
ATOM    569  O   VAL    81    -100.245 -88.923  33.433  1.00  0.00           O  
ATOM    570  CB  VAL    81     -99.698 -87.802  30.669  1.00  0.00           C  
ATOM    571  CG1 VAL    81    -100.164 -86.414  31.085  1.00  0.00           C  
ATOM    572  CG2 VAL    81     -99.072 -87.763  29.291  1.00  0.00           C  
ATOM    573  N   ILE    82     -98.644 -87.436  33.933  1.00  0.00           N  
ATOM    574  CA  ILE    82     -99.051 -87.289  35.314  1.00  0.00           C  
ATOM    575  C   ILE    82     -99.337 -85.826  35.586  1.00  0.00           C  
ATOM    576  O   ILE    82     -98.429 -84.998  35.551  1.00  0.00           O  
ATOM    577  CB  ILE    82     -97.942 -87.758  36.270  1.00  0.00           C  
ATOM    578  CG1 ILE    82     -97.436 -89.146  35.855  1.00  0.00           C  
ATOM    579  CG2 ILE    82     -98.444 -87.702  37.720  1.00  0.00           C  
ATOM    580  CD1 ILE    82     -96.250 -89.652  36.646  1.00  0.00           C  
ATOM    581  N   SER    83    -100.598 -85.506  35.845  1.00  0.00           N  
ATOM    582  CA  SER    83    -100.996 -84.118  36.050  1.00  0.00           C  
ATOM    583  C   SER    83    -101.802 -83.893  37.323  1.00  0.00           C  
ATOM    584  O   SER    83    -102.215 -84.842  38.004  1.00  0.00           O  
ATOM    585  CB  SER    83    -101.775 -83.599  34.847  1.00  0.00           C  
ATOM    586  OG  SER    83    -103.004 -84.299  34.722  1.00  0.00           O  
ATOM    587  N   ALA    84    -101.964 -82.619  37.651  1.00  0.00           N  
ATOM    588  CA  ALA    84    -102.895 -82.153  38.676  1.00  0.00           C  
ATOM    589  C   ALA    84    -102.692 -82.786  40.045  1.00  0.00           C  
ATOM    590  O   ALA    84    -103.651 -82.975  40.799  1.00  0.00           O  
ATOM    591  CB  ALA    84    -104.333 -82.310  38.194  1.00  0.00           C  
ATOM    592  N   GLY    85    -101.438 -83.091  40.367  1.00  0.00           N  
ATOM    593  CA  GLY    85    -101.105 -83.610  41.679  1.00  0.00           C  
ATOM    594  C   GLY    85    -101.179 -85.120  41.765  1.00  0.00           C  
ATOM    595  O   GLY    85    -100.922 -85.686  42.826  1.00  0.00           O  
ATOM    596  N   GLY    86    -101.519 -85.776  40.651  1.00  0.00           N  
ATOM    597  CA  GLY    86    -101.396 -87.221  40.565  1.00  0.00           C  
ATOM    598  C   GLY    86     -99.953 -87.642  40.798  1.00  0.00           C  
ATOM    599  O   GLY    86     -99.045 -86.799  40.834  1.00  0.00           O  
ATOM    600  N   GLY    87     -99.720 -88.940  40.961  1.00  0.00           N  
ATOM    601  CA  GLY    87     -98.387 -89.398  41.276  1.00  0.00           C  
ATOM    602  C   GLY    87     -98.059 -90.769  40.724  1.00  0.00           C  
ATOM    603  O   GLY    87     -98.944 -91.605  40.542  1.00  0.00           O  
ATOM    604  N   GLN    88     -96.777 -90.997  40.454  1.00  0.00           N  
ATOM    605  CA  GLN    88     -96.291 -92.338  40.161  1.00  0.00           C  
ATOM    606  C   GLN    88     -95.214 -92.708  41.170  1.00  0.00           C  
ATOM    607  O   GLN    88     -94.261 -91.940  41.375  1.00  0.00           O  
ATOM    608  CB  GLN    88     -95.747 -92.425  38.734  1.00  0.00           C  
ATOM    609  CG  GLN    88     -94.946 -93.681  38.426  1.00  0.00           C  
ATOM    610  CD  GLN    88     -94.003 -93.480  37.246  1.00  0.00           C  
ATOM    611  OE1 GLN    88     -92.878 -93.003  37.412  1.00  0.00           O  
ATOM    612  NE2 GLN    88     -94.464 -93.826  36.046  1.00  0.00           N  
ATOM    613  N   SER    89     -95.386 -93.865  41.815  1.00  0.00           N  
ATOM    614  CA  SER    89     -94.408 -94.396  42.766  1.00  0.00           C  
ATOM    615  C   SER    89     -93.521 -95.392  42.044  1.00  0.00           C  
ATOM    616  O   SER    89     -93.989 -96.448  41.594  1.00  0.00           O  
ATOM    617  CB  SER    89     -95.097 -95.097  43.946  1.00  0.00           C  
ATOM    618  OG  SER    89     -95.813 -94.175  44.751  1.00  0.00           O  
ATOM    619  N   LEU    90     -92.237 -95.074  41.949  1.00  0.00           N  
ATOM    620  CA  LEU    90     -91.375 -95.784  41.013  1.00  0.00           C  
ATOM    621  C   LEU    90     -90.334 -96.646  41.704  1.00  0.00           C  
ATOM    622  O   LEU    90     -89.370 -96.140  42.310  1.00  0.00           O  
ATOM    623  CB  LEU    90     -90.722 -94.786  40.051  1.00  0.00           C  
ATOM    624  CG  LEU    90     -89.838 -95.337  38.935  1.00  0.00           C  
ATOM    625  CD1 LEU    90     -90.618 -96.244  37.989  1.00  0.00           C  
ATOM    626  CD2 LEU    90     -89.192 -94.171  38.175  1.00  0.00           C  
ATOM    627  N   GLN    91     -90.543 -97.960  41.631  1.00  0.00           N  
ATOM    628  CA  GLN    91     -89.538 -98.913  42.088  1.00  0.00           C  
ATOM    629  C   GLN    91     -88.957 -99.659  40.899  1.00  0.00           C  
ATOM    630  O   GLN    91     -87.941-100.333  41.014  1.00  0.00           O  
ATOM    631  CB  GLN    91     -90.110 -99.872  43.128  1.00  0.00           C  
ATOM    632  CG  GLN    91     -90.559 -99.178  44.415  1.00  0.00           C  
ATOM    633  CD  GLN    91     -91.222-100.221  45.305  1.00  0.00           C  
ATOM    634  OE1 GLN    91     -92.399-100.536  45.143  1.00  0.00           O  
ATOM    635  NE2 GLN    91     -90.500-100.812  46.294  1.00  0.00           N  
ATOM    636  N   GLY    92     -89.619 -99.537  39.753  1.00  0.00           N  
ATOM    637  CA  GLY    92     -89.178-100.201  38.541  1.00  0.00           C  
ATOM    638  C   GLY    92     -88.458 -99.270  37.585  1.00  0.00           C  
ATOM    639  O   GLY    92     -87.462 -98.643  37.946  1.00  0.00           O  
ATOM    640  N   ARG    93     -88.964 -99.180  36.359  1.00  0.00           N  
ATOM    641  CA  ARG    93     -88.361 -98.324  35.345  1.00  0.00           C  
ATOM    642  C   ARG    93     -89.412 -97.569  34.537  1.00  0.00           C  
ATOM    643  O   ARG    93     -90.297 -98.172  33.930  1.00  0.00           O  
ATOM    644  CB  ARG    93     -87.474 -99.147  34.408  1.00  0.00           C  
ATOM    645  CG  ARG    93     -86.217 -99.696  35.064  1.00  0.00           C  
ATOM    646  CD  ARG    93     -85.961-101.135  34.649  1.00  0.00           C  
ATOM    647  NE  ARG    93     -84.551-101.497  34.766  1.00  0.00           N  
ATOM    648  CZ  ARG    93     -83.865-102.141  33.828  1.00  0.00           C  
ATOM    649  NH1 ARG    93     -84.458-102.498  32.697  1.00  0.00           N  
ATOM    650  NH2 ARG    93     -82.585-102.429  34.020  1.00  0.00           N  
ATOM    651  N   ALA    94     -89.306 -96.244  34.536  1.00  0.00           N  
ATOM    652  CA  ALA    94     -90.234 -95.393  33.800  1.00  0.00           C  
ATOM    653  C   ALA    94     -89.501 -94.668  32.691  1.00  0.00           C  
ATOM    654  O   ALA    94     -88.421 -94.104  32.909  1.00  0.00           O  
ATOM    655  CB  ALA    94     -90.932 -94.399  34.735  1.00  0.00           C  
ATOM    656  N   VAL    95     -90.077 -94.688  31.495  1.00  0.00           N  
ATOM    657  CA  VAL    95     -89.464 -94.010  30.363  1.00  0.00           C  
ATOM    658  C   VAL    95     -90.383 -92.947  29.771  1.00  0.00           C  
ATOM    659  O   VAL    95     -91.559 -93.196  29.516  1.00  0.00           O  
ATOM    660  CB  VAL    95     -89.035 -95.003  29.269  1.00  0.00           C  
ATOM    661  CG1 VAL    95     -88.304 -94.277  28.180  1.00  0.00           C  
ATOM    662  CG2 VAL    95     -88.125 -96.071  29.849  1.00  0.00           C  
ATOM    663  N   ASN    96     -89.829 -91.762  29.559  1.00  0.00           N  
ATOM    664  CA  ASN    96     -90.547 -90.642  28.947  1.00  0.00           C  
ATOM    665  C   ASN    96     -91.829 -90.269  29.679  1.00  0.00           C  
ATOM    666  O   ASN    96     -92.910 -90.202  29.106  1.00  0.00           O  
ATOM    667  CB  ASN    96     -90.775 -90.863  27.448  1.00  0.00           C  
ATOM    668  CG  ASN    96     -89.491 -90.681  26.637  1.00  0.00           C  
ATOM    669  OD1 ASN    96     -89.443 -90.963  25.435  1.00  0.00           O  
ATOM    670  ND2 ASN    96     -88.441 -90.211  27.304  1.00  0.00           N  
ATOM    671  N   THR    97     -91.682 -90.038  30.972  1.00  0.00           N  
ATOM    672  CA  THR    97     -92.754 -89.529  31.794  1.00  0.00           C  
ATOM    673  C   THR    97     -92.872 -88.008  31.603  1.00  0.00           C  
ATOM    674  O   THR    97     -91.876 -87.322  31.358  1.00  0.00           O  
ATOM    675  CB  THR    97     -92.443 -89.840  33.240  1.00  0.00           C  
ATOM    676  OG1 THR    97     -92.148 -91.239  33.360  1.00  0.00           O  
ATOM    677  CG2 THR    97     -93.610 -89.466  34.138  1.00  0.00           C  
ATOM    678  N   THR    98     -94.089 -87.486  31.676  1.00  0.00           N  
ATOM    679  CA  THR    98     -94.274 -86.046  31.686  1.00  0.00           C  
ATOM    680  C   THR    98     -95.038 -85.634  32.941  1.00  0.00           C  
ATOM    681  O   THR    98     -96.080 -86.199  33.253  1.00  0.00           O  
ATOM    682  CB  THR    98     -95.013 -85.564  30.441  1.00  0.00           C  
ATOM    683  OG1 THR    98     -94.375 -86.107  29.273  1.00  0.00           O  
ATOM    684  CG2 THR    98     -94.968 -84.070  30.373  1.00  0.00           C  
ATOM    685  N   LEU    99     -94.501 -84.667  33.673  1.00  0.00           N  
ATOM    686  CA  LEU    99     -95.177 -84.141  34.846  1.00  0.00           C  
ATOM    687  C   LEU    99     -95.636 -82.724  34.543  1.00  0.00           C  
ATOM    688  O   LEU    99     -94.822 -81.856  34.218  1.00  0.00           O  
ATOM    689  CB  LEU    99     -94.232 -84.132  36.047  1.00  0.00           C  
ATOM    690  CG  LEU    99     -93.480 -85.422  36.393  1.00  0.00           C  
ATOM    691  CD1 LEU    99     -92.588 -85.194  37.609  1.00  0.00           C  
ATOM    692  CD2 LEU    99     -94.426 -86.572  36.642  1.00  0.00           C  
ATOM    693  N   ASN   100     -96.944 -82.499  34.606  1.00  0.00           N  
ATOM    694  CA  ASN   100     -97.490 -81.152  34.462  1.00  0.00           C  
ATOM    695  C   ASN   100     -98.324 -80.838  35.704  1.00  0.00           C  
ATOM    696  O   ASN   100     -98.800 -81.751  36.386  1.00  0.00           O  
ATOM    697  CB  ASN   100     -98.354 -81.015  33.198  1.00  0.00           C  
ATOM    698  CG  ASN   100     -97.481 -81.340  31.994  1.00  0.00           C  
ATOM    699  OD1 ASN   100     -96.541 -80.613  31.679  1.00  0.00           O  
ATOM    700  ND2 ASN   100     -97.744 -82.451  31.256  1.00  0.00           N  
ATOM    701  N   GLY   101     -98.480 -79.552  36.001  1.00  0.00           N  
ATOM    702  CA  GLY   101     -99.368 -79.089  37.067  1.00  0.00           C  
ATOM    703  C   GLY   101     -99.337 -79.866  38.370  1.00  0.00           C  
ATOM    704  O   GLY   101    -100.373 -80.382  38.820  1.00  0.00           O  
ATOM    705  N   GLY   102     -98.146 -79.944  38.956  1.00  0.00           N  
ATOM    706  CA  GLY   102     -97.930 -80.565  40.264  1.00  0.00           C  
ATOM    707  C   GLY   102     -97.985 -82.088  40.236  1.00  0.00           C  
ATOM    708  O   GLY   102     -98.046 -82.723  41.280  1.00  0.00           O  
ATOM    709  N   GLU   103     -97.972 -82.666  39.039  1.00  0.00           N  
ATOM    710  CA  GLU   103     -97.807 -84.101  38.888  1.00  0.00           C  
ATOM    711  C   GLU   103     -96.489 -84.511  39.517  1.00  0.00           C  
ATOM    712  O   GLU   103     -95.501 -83.787  39.430  1.00  0.00           O  
ATOM    713  CB  GLU   103     -97.850 -84.505  37.411  1.00  0.00           C  
ATOM    714  CG  GLU   103     -97.982 -86.014  37.195  1.00  0.00           C  
ATOM    715  CD  GLU   103     -96.610 -86.640  37.404  1.00  0.00           C  
ATOM    716  OE1 GLU   103     -95.611 -86.050  36.914  1.00  0.00           O  
ATOM    717  OE2 GLU   103     -96.544 -87.717  38.055  1.00  0.00           O  
ATOM    718  N   GLN   104     -96.481 -85.666  40.169  1.00  0.00           N  
ATOM    719  CA  GLN   104     -95.323 -86.094  40.916  1.00  0.00           C  
ATOM    720  C   GLN   104     -94.823 -87.456  40.491  1.00  0.00           C  
ATOM    721  O   GLN   104     -95.595 -88.328  40.082  1.00  0.00           O  
ATOM    722  CB  GLN   104     -95.644 -86.147  42.410  1.00  0.00           C  
ATOM    723  CG  GLN   104     -96.014 -84.787  43.003  1.00  0.00           C  
ATOM    724  CD  GLN   104     -96.306 -84.983  44.485  1.00  0.00           C  
ATOM    725  OE1 GLN   104     -96.295 -86.106  44.989  1.00  0.00           O  
ATOM    726  NE2 GLN   104     -96.582 -83.902  45.262  1.00  0.00           N  
ATOM    727  N   LEU   105     -93.515 -87.630  40.623  1.00  0.00           N  
ATOM    728  CA  LEU   105     -92.873 -88.908  40.414  1.00  0.00           C  
ATOM    729  C   LEU   105     -91.889 -89.111  41.543  1.00  0.00           C  
ATOM    730  O   LEU   105     -90.959 -88.317  41.698  1.00  0.00           O  
ATOM    731  CB  LEU   105     -92.132 -88.921  39.080  1.00  0.00           C  
ATOM    732  CG  LEU   105     -93.057 -88.798  37.867  1.00  0.00           C  
ATOM    733  CD1 LEU   105     -92.343 -88.631  36.526  1.00  0.00           C  
ATOM    734  CD2 LEU   105     -93.977 -89.994  37.632  1.00  0.00           C  
ATOM    735  N   MET   106     -92.112 -90.153  42.342  1.00  0.00           N  
ATOM    736  CA  MET   106     -91.190 -90.507  43.406  1.00  0.00           C  
ATOM    737  C   MET   106     -90.365 -91.691  42.963  1.00  0.00           C  
ATOM    738  O   MET   106     -90.891 -92.793  42.780  1.00  0.00           O  
ATOM    739  CB  MET   106     -91.930 -90.853  44.702  1.00  0.00           C  
ATOM    740  CG  MET   106     -92.629 -89.653  45.345  1.00  0.00           C  
ATOM    741  SD  MET   106     -93.597 -90.051  46.831  1.00  0.00           S  
ATOM    742  CE  MET   106     -92.151 -90.402  47.873  1.00  0.00           C  
ATOM    743  N   HIS   107     -89.069 -91.460  42.786  1.00  0.00           N  
ATOM    744  CA  HIS   107     -88.150 -92.508  42.367  1.00  0.00           C  
ATOM    745  C   HIS   107     -87.524 -93.145  43.594  1.00  0.00           C  
ATOM    746  O   HIS   107     -86.640 -92.550  44.221  1.00  0.00           O  
ATOM    747  CB  HIS   107     -87.018 -91.945  41.493  1.00  0.00           C  
ATOM    748  CG  HIS   107     -87.506 -91.391  40.186  1.00  0.00           C  
ATOM    749  ND1 HIS   107     -88.028 -90.124  40.031  1.00  0.00           N  
ATOM    750  CD2 HIS   107     -87.550 -91.944  38.951  1.00  0.00           C  
ATOM    751  CE1 HIS   107     -88.364 -89.914  38.795  1.00  0.00           C  
ATOM    752  NE2 HIS   107     -88.087 -91.005  38.106  1.00  0.00           N  
ATOM    753  N   GLU   108     -87.978 -94.351  43.930  1.00  0.00           N  
ATOM    754  CA  GLU   108     -87.489 -95.047  45.117  1.00  0.00           C  
ATOM    755  C   GLU   108     -86.185 -95.789  44.847  1.00  0.00           C  
ATOM    756  O   GLU   108     -85.732 -95.866  43.696  1.00  0.00           O  
ATOM    757  CB  GLU   108     -88.574 -95.994  45.659  1.00  0.00           C  
ATOM    758  CG  GLU   108     -89.801 -95.265  46.207  1.00  0.00           C  
ATOM    759  CD  GLU   108     -89.385 -94.529  47.472  1.00  0.00           C  
ATOM    760  OE1 GLU   108     -88.263 -94.805  47.975  1.00  0.00           O  
ATOM    761  OE2 GLU   108     -90.183 -93.681  47.953  1.00  0.00           O  
ATOM    762  N   GLY   109     -85.597 -96.364  45.889  1.00  0.00           N  
ATOM    763  CA  GLY   109     -84.378 -97.127  45.716  1.00  0.00           C  
ATOM    764  C   GLY   109     -84.651 -98.210  44.691  1.00  0.00           C  
ATOM    765  O   GLY   109     -85.803 -98.605  44.500  1.00  0.00           O  
ATOM    766  N   ALA   110     -83.602 -98.680  44.023  1.00  0.00           N  
ATOM    767  CA  ALA   110     -83.725 -99.722  43.002  1.00  0.00           C  
ATOM    768  C   ALA   110     -84.815 -99.427  41.968  1.00  0.00           C  
ATOM    769  O   ALA   110     -85.637-100.288  41.653  1.00  0.00           O  
ATOM    770  CB  ALA   110     -83.944-101.087  43.645  1.00  0.00           C  
ATOM    771  N   ILE   111     -84.810 -98.204  41.446  1.00  0.00           N  
ATOM    772  CA  ILE   111     -85.771 -97.773  40.433  1.00  0.00           C  
ATOM    773  C   ILE   111     -85.032 -96.971  39.366  1.00  0.00           C  
ATOM    774  O   ILE   111     -83.803 -96.885  39.398  1.00  0.00           O  
ATOM    775  CB  ILE   111     -86.888 -96.907  41.042  1.00  0.00           C  
ATOM    776  CG1 ILE   111     -88.026 -96.720  40.036  1.00  0.00           C  
ATOM    777  CG2 ILE   111     -86.336 -95.561  41.484  1.00  0.00           C  
ATOM    778  CD1 ILE   111     -89.191 -95.920  40.574  1.00  0.00           C  
ATOM    779  N   ALA   112     -85.755 -96.382  38.417  1.00  0.00           N  
ATOM    780  CA  ALA   112     -85.060 -95.607  37.394  1.00  0.00           C  
ATOM    781  C   ALA   112     -86.019 -94.817  36.494  1.00  0.00           C  
ATOM    782  O   ALA   112     -86.815 -95.401  35.756  1.00  0.00           O  
ATOM    783  CB  ALA   112     -84.167 -96.522  36.558  1.00  0.00           C  
ATOM    784  N   THR   113     -85.934 -93.489  36.573  1.00  0.00           N  
ATOM    785  CA  THR   113     -86.706 -92.594  35.710  1.00  0.00           C  
ATOM    786  C   THR   113     -85.850 -92.046  34.577  1.00  0.00           C  
ATOM    787  O   THR   113     -84.935 -91.238  34.801  1.00  0.00           O  
ATOM    788  CB  THR   113     -87.285 -91.428  36.509  1.00  0.00           C  
ATOM    789  OG1 THR   113     -88.152 -91.914  37.523  1.00  0.00           O  
ATOM    790  CG2 THR   113     -88.073 -90.505  35.565  1.00  0.00           C  
ATOM    791  N   GLY   114     -86.165 -92.469  33.357  1.00  0.00           N  
ATOM    792  CA  GLY   114     -85.424 -92.024  32.190  1.00  0.00           C  
ATOM    793  C   GLY   114     -86.263 -91.057  31.356  1.00  0.00           C  
ATOM    794  O   GLY   114     -87.398 -91.363  30.988  1.00  0.00           O  
ATOM    795  N   THR   115     -85.714 -89.882  31.060  1.00  0.00           N  
ATOM    796  CA  THR   115     -86.424 -88.922  30.223  1.00  0.00           C  
ATOM    797  C   THR   115     -87.701 -88.287  30.781  1.00  0.00           C  
ATOM    798  O   THR   115     -88.630 -87.987  30.026  1.00  0.00           O  
ATOM    799  CB  THR   115     -86.784 -89.591  28.882  1.00  0.00           C  
ATOM    800  OG1 THR   115     -85.617 -90.125  28.275  1.00  0.00           O  
ATOM    801  CG2 THR   115     -87.414 -88.546  27.945  1.00  0.00           C  
ATOM    802  N   VAL   116     -87.758 -88.056  32.093  1.00  0.00           N  
ATOM    803  CA  VAL   116     -88.877 -87.312  32.667  1.00  0.00           C  
ATOM    804  C   VAL   116     -88.767 -85.833  32.287  1.00  0.00           C  
ATOM    805  O   VAL   116     -87.702 -85.219  32.411  1.00  0.00           O  
ATOM    806  CB  VAL   116     -88.939 -87.435  34.215  1.00  0.00           C  
ATOM    807  CG1 VAL   116     -90.033 -86.577  34.852  1.00  0.00           C  
ATOM    808  CG2 VAL   116     -89.212 -88.860  34.702  1.00  0.00           C  
ATOM    809  N   ILE   117     -89.861 -85.257  31.809  1.00  0.00           N  
ATOM    810  CA  ILE   117     -89.905 -83.818  31.595  1.00  0.00           C  
ATOM    811  C   ILE   117     -90.774 -83.235  32.700  1.00  0.00           C  
ATOM    812  O   ILE   117     -91.896 -83.691  32.932  1.00  0.00           O  
ATOM    813  CB  ILE   117     -90.460 -83.447  30.216  1.00  0.00           C  
ATOM    814  CG1 ILE   117     -89.532 -83.961  29.118  1.00  0.00           C  
ATOM    815  CG2 ILE   117     -90.591 -81.935  30.070  1.00  0.00           C  
ATOM    816  CD1 ILE   117     -89.799 -83.327  27.792  1.00  0.00           C  
ATOM    817  N   ASN   118     -90.230 -82.260  33.414  1.00  0.00           N  
ATOM    818  CA  ASN   118     -90.934 -81.672  34.533  1.00  0.00           C  
ATOM    819  C   ASN   118     -91.411 -80.279  34.153  1.00  0.00           C  
ATOM    820  O   ASN   118     -90.617 -79.336  34.079  1.00  0.00           O  
ATOM    821  CB  ASN   118     -90.038 -81.570  35.762  1.00  0.00           C  
ATOM    822  CG  ASN   118     -89.726 -82.983  36.234  1.00  0.00           C  
ATOM    823  OD1 ASN   118     -90.520 -83.904  36.047  1.00  0.00           O  
ATOM    824  ND2 ASN   118     -88.551 -83.231  36.874  1.00  0.00           N  
ATOM    825  N   ASP   119     -92.676 -80.194  33.759  1.00  0.00           N  
ATOM    826  CA  ASP   119     -93.273 -78.934  33.339  1.00  0.00           C  
ATOM    827  C   ASP   119     -94.153 -78.427  34.459  1.00  0.00           C  
ATOM    828  O   ASP   119     -94.548 -79.205  35.332  1.00  0.00           O  
ATOM    829  CB  ASP   119     -94.094 -79.125  32.064  1.00  0.00           C  
ATOM    830  CG  ASP   119     -93.881 -78.008  31.061  1.00  0.00           C  
ATOM    831  OD1 ASP   119     -93.063 -77.106  31.338  1.00  0.00           O  
ATOM    832  OD2 ASP   119     -94.532 -78.032  29.995  1.00  0.00           O  
ATOM    833  N   LYS   120     -94.456 -77.130  34.445  1.00  0.00           N  
ATOM    834  CA  LYS   120     -95.279 -76.499  35.482  1.00  0.00           C  
ATOM    835  C   LYS   120     -94.595 -77.143  36.691  1.00  0.00           C  
ATOM    836  O   LYS   120     -93.369 -77.117  36.801  1.00  0.00           O  
ATOM    837  CB  LYS   120     -96.760 -76.873  35.334  1.00  0.00           C  
ATOM    838  CG  LYS   120     -97.245 -76.928  33.895  1.00  0.00           C  
ATOM    839  CD  LYS   120     -98.181 -75.771  33.583  1.00  0.00           C  
ATOM    840  CE  LYS   120     -97.953 -75.240  32.177  1.00  0.00           C  
ATOM    841  NZ  LYS   120     -99.206 -74.707  31.575  1.00  0.00           N  
ATOM    842  N   GLY   121     -95.392 -77.713  37.588  1.00  0.00           N  
ATOM    843  CA  GLY   121     -94.860 -78.346  38.780  1.00  0.00           C  
ATOM    844  C   GLY   121     -94.319 -79.761  38.842  1.00  0.00           C  
ATOM    845  O   GLY   121     -94.715 -80.547  39.703  1.00  0.00           O  
ATOM    846  N   TRP   122     -93.411 -80.089  37.928  1.00  0.00           N  
ATOM    847  CA  TRP   122     -92.810 -81.417  37.897  1.00  0.00           C  
ATOM    848  C   TRP   122     -91.908 -81.604  39.112  1.00  0.00           C  
ATOM    849  O   TRP   122     -90.710 -81.328  39.056  1.00  0.00           O  
ATOM    850  CB  TRP   122     -92.011 -81.617  36.609  1.00  0.00           C  
ATOM    851  CG  TRP   122     -90.894 -80.634  36.436  1.00  0.00           C  
ATOM    852  CD1 TRP   122     -91.003 -79.278  36.342  1.00  0.00           C  
ATOM    853  CD2 TRP   122     -89.496 -80.932  36.335  1.00  0.00           C  
ATOM    854  NE1 TRP   122     -89.760 -78.712  36.190  1.00  0.00           N  
ATOM    855  CE2 TRP   122     -88.818 -79.707  36.183  1.00  0.00           C  
ATOM    856  CE3 TRP   122     -88.752 -82.116  36.359  1.00  0.00           C  
ATOM    857  CZ2 TRP   122     -87.433 -79.631  36.055  1.00  0.00           C  
ATOM    858  CZ3 TRP   122     -87.377 -82.038  36.232  1.00  0.00           C  
ATOM    859  CH2 TRP   122     -86.732 -80.805  36.082  1.00  0.00           C  
ATOM    860  N   GLN   123     -92.492 -82.075  40.209  1.00  0.00           N  
ATOM    861  CA  GLN   123     -91.747 -82.282  41.445  1.00  0.00           C  
ATOM    862  C   GLN   123     -91.182 -83.694  41.571  1.00  0.00           C  
ATOM    863  O   GLN   123     -91.535 -84.432  42.491  1.00  0.00           O  
ATOM    864  CB  GLN   123     -92.625 -81.962  42.657  1.00  0.00           C  
ATOM    865  CG  GLN   123     -91.881 -81.969  43.983  1.00  0.00           C  
ATOM    866  CD  GLN   123     -92.797 -81.729  45.166  1.00  0.00           C  
ATOM    867  OE1 GLN   123     -93.976 -81.415  45.000  1.00  0.00           O  
ATOM    868  NE2 GLN   123     -92.258 -81.875  46.371  1.00  0.00           N  
ATOM    869  N   VAL   124     -90.305 -84.067  40.644  1.00  0.00           N  
ATOM    870  CA  VAL   124     -89.688 -85.380  40.676  1.00  0.00           C  
ATOM    871  C   VAL   124     -88.721 -85.432  41.853  1.00  0.00           C  
ATOM    872  O   VAL   124     -87.831 -84.569  41.984  1.00  0.00           O  
ATOM    873  CB  VAL   124     -88.963 -85.683  39.369  1.00  0.00           C  
ATOM    874  CG1 VAL   124     -88.263 -87.043  39.362  1.00  0.00           C  
ATOM    875  CG2 VAL   124     -89.886 -85.702  38.150  1.00  0.00           C  
ATOM    876  N   VAL   125     -88.923 -86.432  42.715  1.00  0.00           N  
ATOM    877  CA  VAL   125     -88.074 -86.658  43.882  1.00  0.00           C  
ATOM    878  C   VAL   125     -87.327 -87.946  43.673  1.00  0.00           C  
ATOM    879  O   VAL   125     -87.947 -88.991  43.464  1.00  0.00           O  
ATOM    880  CB  VAL   125     -88.896 -86.914  45.175  1.00  0.00           C  
ATOM    881  CG1 VAL   125     -88.028 -87.202  46.401  1.00  0.00           C  
ATOM    882  CG2 VAL   125     -89.781 -85.734  45.579  1.00  0.00           C  
ATOM    883  N   LYS   126     -86.001 -87.884  43.747  1.00  0.00           N  
ATOM    884  CA  LYS   126     -85.161 -89.065  43.578  1.00  0.00           C  
ATOM    885  C   LYS   126     -84.561 -89.485  44.918  1.00  0.00           C  
ATOM    886  O   LYS   126     -83.491 -89.012  45.300  1.00  0.00           O  
ATOM    887  CB  LYS   126     -84.049 -88.793  42.564  1.00  0.00           C  
ATOM    888  CG  LYS   126     -84.538 -88.640  41.133  1.00  0.00           C  
ATOM    889  CD  LYS   126     -83.374 -88.535  40.161  1.00  0.00           C  
ATOM    890  CE  LYS   126     -82.442 -87.393  40.536  1.00  0.00           C  
ATOM    891  NZ  LYS   126     -82.999 -86.070  40.140  1.00  0.00           N  
ATOM    892  N   PRO   127     -85.256 -90.381  45.635  1.00  0.00           N  
ATOM    893  CA  PRO   127     -84.843 -90.890  46.949  1.00  0.00           C  
ATOM    894  C   PRO   127     -83.576 -91.744  46.906  1.00  0.00           C  
ATOM    895  O   PRO   127     -83.194 -92.247  45.849  1.00  0.00           O  
ATOM    896  CB  PRO   127     -86.036 -91.753  47.386  1.00  0.00           C  
ATOM    897  CG  PRO   127     -87.179 -91.313  46.531  1.00  0.00           C  
ATOM    898  CD  PRO   127     -86.562 -90.921  45.224  1.00  0.00           C  
ATOM    899  N   GLY   128     -82.939 -91.902  48.063  1.00  0.00           N  
ATOM    900  CA  GLY   128     -81.720 -92.694  48.183  1.00  0.00           C  
ATOM    901  C   GLY   128     -81.800 -93.942  47.312  1.00  0.00           C  
ATOM    902  O   GLY   128     -82.820 -94.623  47.297  1.00  0.00           O  
ATOM    903  N   THR   129     -80.728 -94.216  46.575  1.00  0.00           N  
ATOM    904  CA  THR   129     -80.679 -95.353  45.680  1.00  0.00           C  
ATOM    905  C   THR   129     -81.513 -95.203  44.420  1.00  0.00           C  
ATOM    906  O   THR   129     -81.550 -96.117  43.593  1.00  0.00           O  
ATOM    907  CB  THR   129     -81.134 -96.626  46.420  1.00  0.00           C  
ATOM    908  OG1 THR   129     -82.524 -96.555  46.701  1.00  0.00           O  
ATOM    909  CG2 THR   129     -80.353 -96.755  47.738  1.00  0.00           C  
ATOM    910  N   VAL   130     -82.202 -94.071  44.278  1.00  0.00           N  
ATOM    911  CA  VAL   130     -83.011 -93.816  43.100  1.00  0.00           C  
ATOM    912  C   VAL   130     -82.137 -93.286  41.976  1.00  0.00           C  
ATOM    913  O   VAL   130     -81.059 -92.754  42.244  1.00  0.00           O  
ATOM    914  CB  VAL   130     -84.148 -92.818  43.407  1.00  0.00           C  
ATOM    915  CG1 VAL   130     -83.667 -91.374  43.562  1.00  0.00           C  
ATOM    916  CG2 VAL   130     -85.225 -92.766  42.322  1.00  0.00           C  
ATOM    917  N   ALA   131     -82.586 -93.428  40.730  1.00  0.00           N  
ATOM    918  CA  ALA   131     -81.822 -92.914  39.588  1.00  0.00           C  
ATOM    919  C   ALA   131     -82.721 -92.204  38.582  1.00  0.00           C  
ATOM    920  O   ALA   131     -83.807 -92.698  38.229  1.00  0.00           O  
ATOM    921  CB  ALA   131     -81.026 -94.038  38.889  1.00  0.00           C  
ATOM    922  N   THR   132     -82.271 -91.039  38.123  1.00  0.00           N  
ATOM    923  CA  THR   132     -82.924 -90.367  36.998  1.00  0.00           C  
ATOM    924  C   THR   132     -81.910 -90.054  35.892  1.00  0.00           C  
ATOM    925  O   THR   132     -80.823 -89.521  36.152  1.00  0.00           O  
ATOM    926  CB  THR   132     -83.618 -89.106  37.442  1.00  0.00           C  
ATOM    927  OG1 THR   132     -84.600 -89.409  38.421  1.00  0.00           O  
ATOM    928  CG2 THR   132     -84.295 -88.444  36.230  1.00  0.00           C  
ATOM    929  N   ASP   133     -82.263 -90.387  34.656  1.00  0.00           N  
ATOM    930  CA  ASP   133     -81.417 -90.013  33.541  1.00  0.00           C  
ATOM    931  C   ASP   133     -82.219 -89.176  32.553  1.00  0.00           C  
ATOM    932  O   ASP   133     -83.430 -89.349  32.420  1.00  0.00           O  
ATOM    933  CB  ASP   133     -80.866 -91.247  32.804  1.00  0.00           C  
ATOM    934  CG  ASP   133     -79.904 -91.964  33.741  1.00  0.00           C  
ATOM    935  OD1 ASP   133     -79.557 -91.372  34.797  1.00  0.00           O  
ATOM    936  OD2 ASP   133     -79.503 -93.112  33.412  1.00  0.00           O  
ATOM    937  N   THR   134     -81.532 -88.292  31.836  1.00  0.00           N  
ATOM    938  CA  THR   134     -82.156 -87.523  30.781  1.00  0.00           C  
ATOM    939  C   THR   134     -83.298 -86.652  31.268  1.00  0.00           C  
ATOM    940  O   THR   134     -84.241 -86.404  30.528  1.00  0.00           O  
ATOM    941  CB  THR   134     -82.679 -88.457  29.673  1.00  0.00           C  
ATOM    942  OG1 THR   134     -81.642 -89.323  29.235  1.00  0.00           O  
ATOM    943  CG2 THR   134     -83.174 -87.613  28.486  1.00  0.00           C  
ATOM    944  N   VAL   135     -83.225 -86.173  32.506  1.00  0.00           N  
ATOM    945  CA  VAL   135     -84.310 -85.359  33.016  1.00  0.00           C  
ATOM    946  C   VAL   135     -84.244 -83.966  32.412  1.00  0.00           C  
ATOM    947  O   VAL   135     -83.178 -83.358  32.345  1.00  0.00           O  
ATOM    948  CB  VAL   135     -84.326 -85.265  34.555  1.00  0.00           C  
ATOM    949  CG1 VAL   135     -85.413 -84.336  35.098  1.00  0.00           C  
ATOM    950  CG2 VAL   135     -84.567 -86.609  35.246  1.00  0.00           C  
ATOM    951  N   PHE   136     -85.390 -83.486  31.941  1.00  0.00           N  
ATOM    952  CA  PHE   136     -85.536 -82.120  31.455  1.00  0.00           C  
ATOM    953  C   PHE   136     -86.349 -81.357  32.492  1.00  0.00           C  
ATOM    954  O   PHE   136     -87.504 -81.696  32.755  1.00  0.00           O  
ATOM    955  CB  PHE   136     -86.288 -82.093  30.117  1.00  0.00           C  
ATOM    956  CG  PHE   136     -85.416 -82.746  29.100  1.00  0.00           C  
ATOM    957  CD1 PHE   136     -85.472 -84.134  28.846  1.00  0.00           C  
ATOM    958  CD2 PHE   136     -84.505 -81.972  28.357  1.00  0.00           C  
ATOM    959  CE1 PHE   136     -84.638 -84.749  27.868  1.00  0.00           C  
ATOM    960  CE2 PHE   136     -83.657 -82.563  27.371  1.00  0.00           C  
ATOM    961  CZ  PHE   136     -83.724 -83.959  27.129  1.00  0.00           C  
ATOM    962  N   ASN   137     -85.738 -80.344  33.095  1.00  0.00           N  
ATOM    963  CA  ASN   137     -86.351 -79.617  34.196  1.00  0.00           C  
ATOM    964  C   ASN   137     -86.779 -78.213  33.760  1.00  0.00           C  
ATOM    965  O   ASN   137     -85.934 -77.336  33.531  1.00  0.00           O  
ATOM    966  CB  ASN   137     -85.368 -79.533  35.373  1.00  0.00           C  
ATOM    967  CG  ASN   137     -86.097 -78.903  36.551  1.00  0.00           C  
ATOM    968  OD1 ASN   137     -86.612 -77.789  36.455  1.00  0.00           O  
ATOM    969  ND2 ASN   137     -86.181 -79.581  37.727  1.00  0.00           N  
ATOM    970  N   THR   138     -88.089 -78.005  33.660  1.00  0.00           N  
ATOM    971  CA  THR   138     -88.639 -76.713  33.262  1.00  0.00           C  
ATOM    972  C   THR   138     -88.911 -75.836  34.481  1.00  0.00           C  
ATOM    973  O   THR   138     -88.286 -74.790  34.655  1.00  0.00           O  
ATOM    974  CB  THR   138     -89.941 -76.877  32.457  1.00  0.00           C  
ATOM    975  OG1 THR   138     -90.741 -77.913  33.042  1.00  0.00           O  
ATOM    976  CG2 THR   138     -89.632 -77.237  31.012  1.00  0.00           C  
ATOM    977  N   GLY   139     -89.846 -76.269  35.322  1.00  0.00           N  
ATOM    978  CA  GLY   139     -90.193 -75.532  36.525  1.00  0.00           C  
ATOM    979  C   GLY   139     -89.076 -75.600  37.547  1.00  0.00           C  
ATOM    980  O   GLY   139     -88.297 -76.554  37.558  1.00  0.00           O  
ATOM    981  N   ALA   140     -88.993 -74.598  38.417  1.00  0.00           N  
ATOM    982  CA  ALA   140     -87.931 -74.579  39.423  1.00  0.00           C  
ATOM    983  C   ALA   140     -88.316 -73.925  40.746  1.00  0.00           C  
ATOM    984  O   ALA   140     -87.477 -73.391  41.477  1.00  0.00           O  
ATOM    985  CB  ALA   140     -86.693 -73.854  38.906  1.00  0.00           C  
ATOM    986  N   GLU   141     -89.610 -73.959  41.049  1.00  0.00           N  
ATOM    987  CA  GLU   141     -90.126 -73.360  42.276  1.00  0.00           C  
ATOM    988  C   GLU   141     -90.048 -74.315  43.462  1.00  0.00           C  
ATOM    989  O   GLU   141     -89.835 -75.516  43.294  1.00  0.00           O  
ATOM    990  CB  GLU   141     -91.570 -72.893  42.075  1.00  0.00           C  
ATOM    991  CG  GLU   141     -91.695 -71.526  41.423  1.00  0.00           C  
ATOM    992  CD  GLU   141     -93.138 -71.087  41.265  1.00  0.00           C  
ATOM    993  OE1 GLU   141     -94.027 -71.963  41.228  1.00  0.00           O  
ATOM    994  OE2 GLU   141     -93.383 -69.865  41.177  1.00  0.00           O  
ATOM    995  N   GLY   142     -90.222 -73.773  44.663  1.00  0.00           N  
ATOM    996  CA  GLY   142     -90.173 -74.571  45.874  1.00  0.00           C  
ATOM    997  C   GLY   142     -91.206 -75.681  45.879  1.00  0.00           C  
ATOM    998  O   GLY   142     -92.296 -75.525  46.429  1.00  0.00           O  
ATOM    999  N   GLY   143     -90.860 -76.806  45.262  1.00  0.00           N  
ATOM   1000  CA  GLY   143     -91.757 -77.945  45.194  1.00  0.00           C  
ATOM   1001  C   GLY   143     -91.633 -78.702  43.886  1.00  0.00           C  
ATOM   1002  O   GLY   143     -91.002 -79.757  43.833  1.00  0.00           O  
ATOM   1003  N   PRO   144     -92.239 -78.163  42.818  1.00  0.00           N  
ATOM   1004  CA  PRO   144     -92.203 -78.783  41.490  1.00  0.00           C  
ATOM   1005  C   PRO   144     -90.837 -78.629  40.831  1.00  0.00           C  
ATOM   1006  O   PRO   144     -90.715 -77.936  39.821  1.00  0.00           O  
ATOM   1007  CB  PRO   144     -93.255 -77.992  40.711  1.00  0.00           C  
ATOM   1008  CG  PRO   144     -93.269 -76.653  41.366  1.00  0.00           C  
ATOM   1009  CD  PRO   144     -93.009 -76.906  42.824  1.00  0.00           C  
ATOM   1010  N   ASP   145     -89.823 -79.271  41.402  1.00  0.00           N  
ATOM   1011  CA  ASP   145     -88.471 -79.199  40.864  1.00  0.00           C  
ATOM   1012  C   ASP   145     -87.893 -80.592  40.636  1.00  0.00           C  
ATOM   1013  O   ASP   145     -88.632 -81.556  40.437  1.00  0.00           O  
ATOM   1014  CB  ASP   145     -87.562 -78.399  41.800  1.00  0.00           C  
ATOM   1015  CG  ASP   145     -87.752 -78.773  43.256  1.00  0.00           C  
ATOM   1016  OD1 ASP   145     -88.064 -79.951  43.534  1.00  0.00           O  
ATOM   1017  OD2 ASP   145     -87.590 -77.890  44.125  1.00  0.00           O  
ATOM   1018  N   ALA   146     -86.568 -80.690  40.667  1.00  0.00           N  
ATOM   1019  CA  ALA   146     -85.890 -81.965  40.463  1.00  0.00           C  
ATOM   1020  C   ALA   146     -85.002 -82.314  41.653  1.00  0.00           C  
ATOM   1021  O   ALA   146     -83.775 -82.309  41.546  1.00  0.00           O  
ATOM   1022  CB  ALA   146     -85.073 -81.932  39.180  1.00  0.00           C  
ATOM   1023  N   GLU   147     -85.629 -82.619  42.784  1.00  0.00           N  
ATOM   1024  CA  GLU   147     -84.897 -82.972  43.994  1.00  0.00           C  
ATOM   1025  C   GLU   147     -84.021 -84.199  43.769  1.00  0.00           C  
ATOM   1026  O   GLU   147     -84.491 -85.229  43.285  1.00  0.00           O  
ATOM   1027  CB  GLU   147     -85.865 -83.223  45.152  1.00  0.00           C  
ATOM   1028  CG  GLU   147     -86.623 -81.986  45.606  1.00  0.00           C  
ATOM   1029  CD  GLU   147     -87.450 -82.234  46.852  1.00  0.00           C  
ATOM   1030  OE1 GLU   147     -87.370 -83.349  47.408  1.00  0.00           O  
ATOM   1031  OE2 GLU   147     -88.180 -81.313  47.276  1.00  0.00           O  
ATOM   1032  N   ASN   148     -82.745 -84.082  44.121  1.00  0.00           N  
ATOM   1033  CA  ASN   148     -81.801 -85.181  43.957  1.00  0.00           C  
ATOM   1034  C   ASN   148     -81.543 -85.891  45.282  1.00  0.00           C  
ATOM   1035  O   ASN   148     -80.887 -85.348  46.171  1.00  0.00           O  
ATOM   1036  CB  ASN   148     -80.483 -84.673  43.368  1.00  0.00           C  
ATOM   1037  CG  ASN   148     -79.614 -85.793  42.831  1.00  0.00           C  
ATOM   1038  OD1 ASN   148     -79.428 -86.818  43.486  1.00  0.00           O  
ATOM   1039  ND2 ASN   148     -79.076 -85.601  41.632  1.00  0.00           N  
ATOM   1040  N   GLY   149     -82.063 -87.108  45.407  1.00  0.00           N  
ATOM   1041  CA  GLY   149     -81.891 -87.890  46.617  1.00  0.00           C  
ATOM   1042  C   GLY   149     -80.923 -89.042  46.428  1.00  0.00           C  
ATOM   1043  O   GLY   149     -80.136 -89.357  47.321  1.00  0.00           O  
ATOM   1044  N   ASP   150     -80.982 -89.672  45.260  1.00  0.00           N  
ATOM   1045  CA  ASP   150     -80.106 -90.796  44.951  1.00  0.00           C  
ATOM   1046  C   ASP   150     -79.050 -90.404  43.924  1.00  0.00           C  
ATOM   1047  O   ASP   150     -77.881 -90.214  44.262  1.00  0.00           O  
ATOM   1048  CB  ASP   150     -80.922 -91.985  44.438  1.00  0.00           C  
ATOM   1049  CG  ASP   150     -80.051 -93.079  43.852  1.00  0.00           C  
ATOM   1050  OD1 ASP   150     -78.836 -93.092  44.139  1.00  0.00           O  
ATOM   1051  OD2 ASP   150     -80.582 -93.927  43.105  1.00  0.00           O  
ATOM   1052  N   THR   151     -79.468 -90.284  42.668  1.00  0.00           N  
ATOM   1053  CA  THR   151     -78.563 -89.915  41.594  1.00  0.00           C  
ATOM   1054  C   THR   151     -79.303 -89.394  40.363  1.00  0.00           C  
ATOM   1055  O   THR   151     -80.294 -89.982  39.910  1.00  0.00           O  
ATOM   1056  CB  THR   151     -77.662 -91.113  41.195  1.00  0.00           C  
ATOM   1057  OG1 THR   151     -76.919 -91.538  42.338  1.00  0.00           O  
ATOM   1058  CG2 THR   151     -76.676 -90.721  40.097  1.00  0.00           C  
ATOM   1059  N   GLY   152     -78.816 -88.282  39.828  1.00  0.00           N  
ATOM   1060  CA  GLY   152     -79.347 -87.743  38.584  1.00  0.00           C  
ATOM   1061  C   GLY   152     -78.217 -87.663  37.559  1.00  0.00           C  
ATOM   1062  O   GLY   152     -77.134 -87.148  37.847  1.00  0.00           O  
ATOM   1063  N   GLN   153     -78.466 -88.198  36.374  1.00  0.00           N  
ATOM   1064  CA  GLN   153     -77.491 -88.151  35.293  1.00  0.00           C  
ATOM   1065  C   GLN   153     -78.071 -87.488  34.060  1.00  0.00           C  
ATOM   1066  O   GLN   153     -79.239 -87.677  33.744  1.00  0.00           O  
ATOM   1067  CB  GLN   153     -77.027 -89.565  34.932  1.00  0.00           C  
ATOM   1068  CG  GLN   153     -76.267 -90.265  36.060  1.00  0.00           C  
ATOM   1069  CD  GLN   153     -75.893 -91.661  35.580  1.00  0.00           C  
ATOM   1070  OE1 GLN   153     -76.182 -92.039  34.446  1.00  0.00           O  
ATOM   1071  NE2 GLN   153     -75.231 -92.503  36.419  1.00  0.00           N  
ATOM   1072  N   PHE   154     -77.234 -86.733  33.357  1.00  0.00           N  
ATOM   1073  CA  PHE   154     -77.592 -86.142  32.066  1.00  0.00           C  
ATOM   1074  C   PHE   154     -78.858 -85.321  32.191  1.00  0.00           C  
ATOM   1075  O   PHE   154     -79.851 -85.559  31.503  1.00  0.00           O  
ATOM   1076  CB  PHE   154     -77.761 -87.221  30.990  1.00  0.00           C  
ATOM   1077  CG  PHE   154     -76.465 -87.946  30.875  1.00  0.00           C  
ATOM   1078  CD1 PHE   154     -76.278 -89.237  31.419  1.00  0.00           C  
ATOM   1079  CD2 PHE   154     -75.382 -87.345  30.207  1.00  0.00           C  
ATOM   1080  CE1 PHE   154     -75.035 -89.924  31.301  1.00  0.00           C  
ATOM   1081  CE2 PHE   154     -74.126 -88.012  30.075  1.00  0.00           C  
ATOM   1082  CZ  PHE   154     -73.953 -89.308  30.627  1.00  0.00           C  
ATOM   1083  N   VAL   155     -78.826 -84.337  33.083  1.00  0.00           N  
ATOM   1084  CA  VAL   155     -79.983 -83.478  33.311  1.00  0.00           C  
ATOM   1085  C   VAL   155     -79.827 -82.103  32.669  1.00  0.00           C  
ATOM   1086  O   VAL   155     -78.782 -81.463  32.791  1.00  0.00           O  
ATOM   1087  CB  VAL   155     -80.264 -83.300  34.815  1.00  0.00           C  
ATOM   1088  CG1 VAL   155     -81.636 -82.680  35.029  1.00  0.00           C  
ATOM   1089  CG2 VAL   155     -80.156 -84.635  35.536  1.00  0.00           C  
ATOM   1090  N   ARG   156     -80.876 -81.657  31.986  1.00  0.00           N  
ATOM   1091  CA  ARG   156     -80.877 -80.355  31.331  1.00  0.00           C  
ATOM   1092  C   ARG   156     -81.866 -79.429  32.030  1.00  0.00           C  
ATOM   1093  O   ARG   156     -83.078 -79.629  31.952  1.00  0.00           O  
ATOM   1094  CB  ARG   156     -81.239 -80.496  29.852  1.00  0.00           C  
ATOM   1095  CG  ARG   156     -80.067 -80.873  28.960  1.00  0.00           C  
ATOM   1096  CD  ARG   156     -80.411 -80.692  27.491  1.00  0.00           C  
ATOM   1097  NE  ARG   156     -79.601 -81.548  26.630  1.00  0.00           N  
ATOM   1098  CZ  ARG   156     -79.909 -81.850  25.372  1.00  0.00           C  
ATOM   1099  NH1 ARG   156     -81.014 -81.364  24.824  1.00  0.00           N  
ATOM   1100  NH2 ARG   156     -79.113 -82.638  24.663  1.00  0.00           N  
ATOM   1101  N   GLY   157     -81.343 -78.416  32.713  1.00  0.00           N  
ATOM   1102  CA  GLY   157     -82.179 -77.477  33.436  1.00  0.00           C  
ATOM   1103  C   GLY   157     -82.412 -76.241  32.570  1.00  0.00           C  
ATOM   1104  O   GLY   157     -81.504 -75.444  32.333  1.00  0.00           O  
ATOM   1105  N   ASP   158     -83.634 -76.093  32.074  1.00  0.00           N  
ATOM   1106  CA  ASP   158     -83.964 -74.939  31.246  1.00  0.00           C  
ATOM   1107  C   ASP   158     -84.378 -73.713  32.057  1.00  0.00           C  
ATOM   1108  O   ASP   158     -84.337 -73.741  33.288  1.00  0.00           O  
ATOM   1109  CB  ASP   158     -85.032 -75.319  30.240  1.00  0.00           C  
ATOM   1110  CG  ASP   158     -84.937 -74.354  29.066  1.00  0.00           C  
ATOM   1111  OD1 ASP   158     -84.138 -73.385  29.161  1.00  0.00           O  
ATOM   1112  OD2 ASP   158     -85.663 -74.573  28.060  1.00  0.00           O  
ATOM   1113  N   ALA   159     -84.761 -72.643  31.370  1.00  0.00           N  
ATOM   1114  CA  ALA   159     -85.270 -71.450  32.038  1.00  0.00           C  
ATOM   1115  C   ALA   159     -86.399 -71.845  32.992  1.00  0.00           C  
ATOM   1116  O   ALA   159     -87.258 -72.668  32.644  1.00  0.00           O  
ATOM   1117  CB  ALA   159     -85.771 -70.454  30.994  1.00  0.00           C  
ATOM   1118  N   VAL   160     -86.395 -71.264  34.187  1.00  0.00           N  
ATOM   1119  CA  VAL   160     -87.424 -71.549  35.183  1.00  0.00           C  
ATOM   1120  C   VAL   160     -87.370 -72.989  35.685  1.00  0.00           C  
ATOM   1121  O   VAL   160     -88.388 -73.552  36.088  1.00  0.00           O  
ATOM   1122  CB  VAL   160     -88.834 -71.264  34.631  1.00  0.00           C  
ATOM   1123  CG1 VAL   160     -88.936 -69.823  34.153  1.00  0.00           C  
ATOM   1124  CG2 VAL   160     -89.169 -72.231  33.506  1.00  0.00           C  
ATOM   1125  N   ARG   161     -86.181 -73.581  35.660  1.00  0.00           N  
ATOM   1126  CA  ARG   161     -85.998 -74.953  36.120  1.00  0.00           C  
ATOM   1127  C   ARG   161     -85.079 -74.985  37.336  1.00  0.00           C  
ATOM   1128  O   ARG   161     -84.064 -74.289  37.371  1.00  0.00           O  
ATOM   1129  CB  ARG   161     -85.424 -75.824  35.002  1.00  0.00           C  
ATOM   1130  CG  ARG   161     -84.815 -77.131  35.483  1.00  0.00           C  
ATOM   1131  CD  ARG   161     -84.750 -78.156  34.362  1.00  0.00           C  
ATOM   1132  NE  ARG   161     -84.699 -79.522  34.873  1.00  0.00           N  
ATOM   1133  CZ  ARG   161     -83.715 -80.001  35.628  1.00  0.00           C  
ATOM   1134  NH1 ARG   161     -82.694 -79.224  35.962  1.00  0.00           N  
ATOM   1135  NH2 ARG   161     -83.751 -81.259  36.048  1.00  0.00           N  
ATOM   1136  N   THR   162     -85.434 -75.791  38.332  1.00  0.00           N  
ATOM   1137  CA  THR   162     -84.627 -75.886  39.538  1.00  0.00           C  
ATOM   1138  C   THR   162     -84.312 -77.335  39.872  1.00  0.00           C  
ATOM   1139  O   THR   162     -85.192 -78.195  39.831  1.00  0.00           O  
ATOM   1140  CB  THR   162     -85.335 -75.223  40.717  1.00  0.00           C  
ATOM   1141  OG1 THR   162     -85.578 -73.853  40.434  1.00  0.00           O  
ATOM   1142  CG2 THR   162     -84.451 -75.335  41.970  1.00  0.00           C  
ATOM   1143  N   THR   163     -83.048 -77.597  40.188  1.00  0.00           N  
ATOM   1144  CA  THR   163     -82.632 -78.897  40.700  1.00  0.00           C  
ATOM   1145  C   THR   163     -81.969 -78.684  42.062  1.00  0.00           C  
ATOM   1146  O   THR   163     -81.032 -77.903  42.191  1.00  0.00           O  
ATOM   1147  CB  THR   163     -81.668 -79.593  39.741  1.00  0.00           C  
ATOM   1148  OG1 THR   163     -82.294 -79.798  38.482  1.00  0.00           O  
ATOM   1149  CG2 THR   163     -81.256 -80.952  40.331  1.00  0.00           C  
ATOM   1150  N   ILE   164     -82.481 -79.358  43.082  1.00  0.00           N  
ATOM   1151  CA  ILE   164     -81.895 -79.292  44.403  1.00  0.00           C  
ATOM   1152  C   ILE   164     -81.212 -80.614  44.686  1.00  0.00           C  
ATOM   1153  O   ILE   164     -81.830 -81.666  44.586  1.00  0.00           O  
ATOM   1154  CB  ILE   164     -82.967 -79.056  45.477  1.00  0.00           C  
ATOM   1155  CG1 ILE   164     -83.723 -77.727  45.306  1.00  0.00           C  
ATOM   1156  CG2 ILE   164     -82.405 -79.019  46.908  1.00  0.00           C  
ATOM   1157  CD1 ILE   164     -84.943 -77.599  46.217  1.00  0.00           C  
ATOM   1158  N   ASN   165     -80.026 -80.528  45.288  1.00  0.00           N  
ATOM   1159  CA  ASN   165     -79.221 -81.694  45.641  1.00  0.00           C  
ATOM   1160  C   ASN   165     -79.095 -81.820  47.160  1.00  0.00           C  
ATOM   1161  O   ASN   165     -78.111 -82.345  47.688  1.00  0.00           O  
ATOM   1162  CB  ASN   165     -77.798 -81.668  45.074  1.00  0.00           C  
ATOM   1163  CG  ASN   165     -77.897 -81.687  43.555  1.00  0.00           C  
ATOM   1164  OD1 ASN   165     -78.331 -82.673  42.961  1.00  0.00           O  
ATOM   1165  ND2 ASN   165     -77.500 -80.598  42.844  1.00  0.00           N  
ATOM   1166  N   LYS   166     -80.102 -81.335  47.882  1.00  0.00           N  
ATOM   1167  CA  LYS   166     -80.069 -81.386  49.332  1.00  0.00           C  
ATOM   1168  C   LYS   166     -80.366 -82.725  49.978  1.00  0.00           C  
ATOM   1169  O   LYS   166     -80.733 -83.709  49.329  1.00  0.00           O  
ATOM   1170  CB  LYS   166     -81.044 -80.533  50.150  1.00  0.00           C  
ATOM   1171  CG  LYS   166     -82.510 -80.922  49.951  1.00  0.00           C  
ATOM   1172  CD  LYS   166     -83.490 -80.036  50.723  1.00  0.00           C  
ATOM   1173  CE  LYS   166     -84.954 -80.441  50.543  1.00  0.00           C  
ATOM   1174  NZ  LYS   166     -85.824 -79.565  51.359  1.00  0.00           N  
ATOM   1175  N   ASN   167     -80.200 -82.758  51.298  1.00  0.00           N  
ATOM   1176  CA  ASN   167     -80.430 -83.947  52.114  1.00  0.00           C  
ATOM   1177  C   ASN   167     -81.790 -84.570  51.788  1.00  0.00           C  
ATOM   1178  O   ASN   167     -82.799 -83.877  51.626  1.00  0.00           O  
ATOM   1179  CB  ASN   167     -80.407 -83.685  53.624  1.00  0.00           C  
ATOM   1180  CG  ASN   167     -78.970 -83.394  54.029  1.00  0.00           C  
ATOM   1181  OD1 ASN   167     -78.026 -83.794  53.349  1.00  0.00           O  
ATOM   1182  ND2 ASN   167     -78.724 -82.679  55.160  1.00  0.00           N  
ATOM   1183  N   GLY   168     -81.808 -85.896  51.691  1.00  0.00           N  
ATOM   1184  CA  GLY   168     -83.027 -86.621  51.382  1.00  0.00           C  
ATOM   1185  C   GLY   168     -83.512 -87.486  52.529  1.00  0.00           C  
ATOM   1186  O   GLY   168     -84.169 -88.505  52.314  1.00  0.00           O  
ATOM   1187  N   ARG   169     -83.187 -87.079  53.751  1.00  0.00           N  
ATOM   1188  CA  ARG   169     -83.595 -87.819  54.940  1.00  0.00           C  
ATOM   1189  C   ARG   169     -84.141 -86.872  56.003  1.00  0.00           C  
ATOM   1190  O   ARG   169     -83.565 -85.815  56.258  1.00  0.00           O  
ATOM   1191  CB  ARG   169     -82.419 -88.620  55.501  1.00  0.00           C  
ATOM   1192  CG  ARG   169     -81.960 -89.759  54.605  1.00  0.00           C  
ATOM   1193  CD  ARG   169     -82.705 -91.045  54.922  1.00  0.00           C  
ATOM   1194  NE  ARG   169     -82.072 -92.209  54.307  1.00  0.00           N  
ATOM   1195  CZ  ARG   169     -82.716 -93.326  53.985  1.00  0.00           C  
ATOM   1196  NH1 ARG   169     -84.016 -93.435  54.219  1.00  0.00           N  
ATOM   1197  NH2 ARG   169     -82.059 -94.335  53.429  1.00  0.00           N  
ATOM   1198  N   GLN   170     -85.253 -87.256  56.621  1.00  0.00           N  
ATOM   1199  CA  GLN   170     -85.870 -86.428  57.655  1.00  0.00           C  
ATOM   1200  C   GLN   170     -85.095 -86.631  58.953  1.00  0.00           C  
ATOM   1201  O   GLN   170     -85.049 -85.769  59.834  1.00  0.00           O  
ATOM   1202  CB  GLN   170     -87.294 -86.649  58.177  1.00  0.00           C  
ATOM   1203  CG  GLN   170     -88.378 -86.340  57.142  1.00  0.00           C  
ATOM   1204  CD  GLN   170     -89.728 -86.670  57.762  1.00  0.00           C  
ATOM   1205  OE1 GLN   170     -89.806 -87.149  58.892  1.00  0.00           O  
ATOM   1206  NE2 GLN   170     -90.865 -86.430  57.056  1.00  0.00           N  
ATOM   1207  N   ILE   171     -84.334 -87.723  58.939  1.00  0.00           N  
ATOM   1208  CA  ILE   171     -83.414 -88.105  60.001  1.00  0.00           C  
ATOM   1209  C   ILE   171     -82.032 -88.206  59.337  1.00  0.00           C  
ATOM   1210  O   ILE   171     -81.940 -88.490  58.142  1.00  0.00           O  
ATOM   1211  CB  ILE   171     -83.790 -89.458  60.625  1.00  0.00           C  
ATOM   1212  CG1 ILE   171     -85.306 -89.554  60.816  1.00  0.00           C  
ATOM   1213  CG2 ILE   171     -83.069 -89.652  61.951  1.00  0.00           C  
ATOM   1214  CD1 ILE   171     -85.731 -89.711  62.259  1.00  0.00           C  
ATOM   1215  N   VAL   172     -80.966 -87.963  60.102  1.00  0.00           N  
ATOM   1216  CA  VAL   172     -79.568 -88.007  59.611  1.00  0.00           C  
ATOM   1217  C   VAL   172     -79.170 -87.147  58.394  1.00  0.00           C  
ATOM   1218  O   VAL   172     -79.560 -85.983  58.293  1.00  0.00           O  
ATOM   1219  CB  VAL   172     -79.007 -89.448  59.491  1.00  0.00           C  
ATOM   1220  CG1 VAL   172     -79.695 -90.398  60.462  1.00  0.00           C  
ATOM   1221  CG2 VAL   172     -79.078 -89.954  58.057  1.00  0.00           C  
ATOM   1222  N   ARG   173     -78.368 -87.712  57.488  1.00  0.00           N  
ATOM   1223  CA  ARG   173     -77.929 -86.973  56.306  1.00  0.00           C  
ATOM   1224  C   ARG   173     -77.529 -87.847  55.115  1.00  0.00           C  
ATOM   1225  O   ARG   173     -76.575 -88.621  55.187  1.00  0.00           O  
ATOM   1226  CB  ARG   173     -76.821 -85.953  56.587  1.00  0.00           C  
ATOM   1227  CG  ARG   173     -77.192 -84.903  57.621  1.00  0.00           C  
ATOM   1228  CD  ARG   173     -77.947 -83.746  56.988  1.00  0.00           C  
ATOM   1229  NE  ARG   173     -78.186 -82.663  57.938  1.00  0.00           N  
ATOM   1230  CZ  ARG   173     -78.836 -82.808  59.088  1.00  0.00           C  
ATOM   1231  NH1 ARG   173     -79.317 -83.994  59.435  1.00  0.00           N  
ATOM   1232  NH2 ARG   173     -79.007 -81.767  59.891  1.00  0.00           N  
ATOM   1233  N   ALA   174     -78.274 -87.706  54.021  1.00  0.00           N  
ATOM   1234  CA  ALA   174     -77.985 -88.414  52.784  1.00  0.00           C  
ATOM   1235  C   ALA   174     -78.110 -87.390  51.662  1.00  0.00           C  
ATOM   1236  O   ALA   174     -79.196 -86.898  51.343  1.00  0.00           O  
ATOM   1237  CB  ALA   174     -78.933 -89.578  52.517  1.00  0.00           C  
ATOM   1238  N   GLU   175     -76.983 -87.061  51.048  1.00  0.00           N  
ATOM   1239  CA  GLU   175     -76.965 -86.082  49.975  1.00  0.00           C  
ATOM   1240  C   GLU   175     -76.980 -86.744  48.610  1.00  0.00           C  
ATOM   1241  O   GLU   175     -76.268 -87.720  48.356  1.00  0.00           O  
ATOM   1242  CB  GLU   175     -75.763 -85.142  49.859  1.00  0.00           C  
ATOM   1243  CG  GLU   175     -75.562 -84.253  51.087  1.00  0.00           C  
ATOM   1244  CD  GLU   175     -76.569 -83.114  51.013  1.00  0.00           C  
ATOM   1245  OE1 GLU   175     -77.253 -82.997  49.962  1.00  0.00           O  
ATOM   1246  OE2 GLU   175     -76.667 -82.346  52.007  1.00  0.00           O  
ATOM   1247  N   GLY   176     -77.805 -86.219  47.694  1.00  0.00           N  
ATOM   1248  CA  GLY   176     -77.916 -86.760  46.341  1.00  0.00           C  
ATOM   1249  C   GLY   176     -76.764 -86.265  45.486  1.00  0.00           C  
ATOM   1250  O   GLY   176     -76.149 -85.231  45.760  1.00  0.00           O  
ATOM   1251  N   THR   177     -76.432 -86.910  44.495  1.00  0.00           N  
ATOM   1252  CA  THR   177     -75.383 -86.650  43.528  1.00  0.00           C  
ATOM   1253  C   THR   177     -75.924 -86.360  42.118  1.00  0.00           C  
ATOM   1254  O   THR   177     -76.754 -87.102  41.585  1.00  0.00           O  
ATOM   1255  CB  THR   177     -74.379 -87.804  43.567  1.00  0.00           C  
ATOM   1256  OG1 THR   177     -73.799 -87.903  44.859  1.00  0.00           O  
ATOM   1257  CG2 THR   177     -73.272 -87.550  42.529  1.00  0.00           C  
ATOM   1258  N   ALA   178     -75.473 -85.259  41.528  1.00  0.00           N  
ATOM   1259  CA  ALA   178     -75.849 -84.959  40.148  1.00  0.00           C  
ATOM   1260  C   ALA   178     -74.649 -85.002  39.222  1.00  0.00           C  
ATOM   1261  O   ALA   178     -73.685 -84.263  39.414  1.00  0.00           O  
ATOM   1262  CB  ALA   178     -76.535 -83.622  40.040  1.00  0.00           C  
ATOM   1263  N   ASN   179     -74.720 -85.828  38.182  1.00  0.00           N  
ATOM   1264  CA  ASN   179     -73.628 -85.935  37.214  1.00  0.00           C  
ATOM   1265  C   ASN   179     -74.074 -85.474  35.824  1.00  0.00           C  
ATOM   1266  O   ASN   179     -75.183 -85.794  35.397  1.00  0.00           O  
ATOM   1267  CB  ASN   179     -73.106 -87.371  37.150  1.00  0.00           C  
ATOM   1268  CG  ASN   179     -71.925 -87.521  36.212  1.00  0.00           C  
ATOM   1269  OD1 ASN   179     -71.993 -88.248  35.221  1.00  0.00           O  
ATOM   1270  ND2 ASN   179     -70.833 -86.831  36.520  1.00  0.00           N  
ATOM   1271  N   THR   180     -73.201 -84.732  35.136  1.00  0.00           N  
ATOM   1272  CA  THR   180     -73.454 -84.194  33.787  1.00  0.00           C  
ATOM   1273  C   THR   180     -74.736 -83.363  33.718  1.00  0.00           C  
ATOM   1274  O   THR   180     -75.751 -83.807  33.178  1.00  0.00           O  
ATOM   1275  CB  THR   180     -73.484 -85.301  32.712  1.00  0.00           C  
ATOM   1276  OG1 THR   180     -72.326 -86.134  32.847  1.00  0.00           O  
ATOM   1277  CG2 THR   180     -73.505 -84.691  31.319  1.00  0.00           C  
ATOM   1278  N   THR   181     -74.669 -82.133  34.218  1.00  0.00           N  
ATOM   1279  CA  THR   181     -75.838 -81.293  34.272  1.00  0.00           C  
ATOM   1280  C   THR   181     -75.622 -80.085  33.381  1.00  0.00           C  
ATOM   1281  O   THR   181     -74.597 -79.413  33.480  1.00  0.00           O  
ATOM   1282  CB  THR   181     -76.096 -80.845  35.713  1.00  0.00           C  
ATOM   1283  OG1 THR   181     -76.267 -82.002  36.535  1.00  0.00           O  
ATOM   1284  CG2 THR   181     -77.329 -80.002  35.810  1.00  0.00           C  
ATOM   1285  N   VAL   182     -76.590 -79.814  32.505  1.00  0.00           N  
ATOM   1286  CA  VAL   182     -76.537 -78.646  31.632  1.00  0.00           C  
ATOM   1287  C   VAL   182     -77.529 -77.596  32.109  1.00  0.00           C  
ATOM   1288  O   VAL   182     -78.718 -77.865  32.219  1.00  0.00           O  
ATOM   1289  CB  VAL   182     -76.849 -79.055  30.191  1.00  0.00           C  
ATOM   1290  CG1 VAL   182     -76.851 -77.881  29.210  1.00  0.00           C  
ATOM   1291  CG2 VAL   182     -75.849 -80.059  29.612  1.00  0.00           C  
ATOM   1292  N   VAL   183     -77.049 -76.396  32.405  1.00  0.00           N  
ATOM   1293  CA  VAL   183     -77.931 -75.375  32.965  1.00  0.00           C  
ATOM   1294  C   VAL   183     -77.965 -74.099  32.126  1.00  0.00           C  
ATOM   1295  O   VAL   183     -76.959 -73.396  32.000  1.00  0.00           O  
ATOM   1296  CB  VAL   183     -77.533 -75.036  34.425  1.00  0.00           C  
ATOM   1297  CG1 VAL   183     -78.406 -73.952  35.059  1.00  0.00           C  
ATOM   1298  CG2 VAL   183     -77.626 -76.231  35.377  1.00  0.00           C  
ATOM   1299  N   TYR   184     -79.127 -73.799  31.547  1.00  0.00           N  
ATOM   1300  CA  TYR   184     -79.272 -72.606  30.712  1.00  0.00           C  
ATOM   1301  C   TYR   184     -79.639 -71.374  31.531  1.00  0.00           C  
ATOM   1302  O   TYR   184     -79.937 -71.465  32.731  1.00  0.00           O  
ATOM   1303  CB  TYR   184     -80.320 -72.821  29.610  1.00  0.00           C  
ATOM   1304  CG  TYR   184     -79.897 -73.792  28.520  1.00  0.00           C  
ATOM   1305  CD1 TYR   184     -78.986 -73.414  27.543  1.00  0.00           C  
ATOM   1306  CD2 TYR   184     -80.428 -75.080  28.462  1.00  0.00           C  
ATOM   1307  CE1 TYR   184     -78.597 -74.291  26.536  1.00  0.00           C  
ATOM   1308  CE2 TYR   184     -80.056 -75.962  27.465  1.00  0.00           C  
ATOM   1309  CZ  TYR   184     -79.128 -75.561  26.507  1.00  0.00           C  
ATOM   1310  OH  TYR   184     -78.742 -76.424  25.513  1.00  0.00           O  
ATOM   1311  N   ALA   185     -79.603 -70.225  30.869  1.00  0.00           N  
ATOM   1312  CA  ALA   185     -80.016 -68.964  31.460  1.00  0.00           C  
ATOM   1313  C   ALA   185     -81.373 -69.136  32.121  1.00  0.00           C  
ATOM   1314  O   ALA   185     -82.301 -69.671  31.498  1.00  0.00           O  
ATOM   1315  CB  ALA   185     -80.092 -67.890  30.381  1.00  0.00           C  
ATOM   1316  N   GLY   186     -81.481 -68.704  33.378  1.00  0.00           N  
ATOM   1317  CA  GLY   186     -82.732 -68.789  34.127  1.00  0.00           C  
ATOM   1318  C   GLY   186     -83.002 -70.132  34.803  1.00  0.00           C  
ATOM   1319  O   GLY   186     -84.082 -70.343  35.378  1.00  0.00           O  
ATOM   1320  N   GLY   187     -82.030 -71.044  34.738  1.00  0.00           N  
ATOM   1321  CA  GLY   187     -82.087 -72.270  35.511  1.00  0.00           C  
ATOM   1322  C   GLY   187     -81.074 -72.280  36.650  1.00  0.00           C  
ATOM   1323  O   GLY   187     -80.023 -71.632  36.568  1.00  0.00           O  
ATOM   1324  N   ASP   188     -81.385 -73.038  37.698  1.00  0.00           N  
ATOM   1325  CA  ASP   188     -80.631 -73.032  38.943  1.00  0.00           C  
ATOM   1326  C   ASP   188     -80.399 -74.463  39.394  1.00  0.00           C  
ATOM   1327  O   ASP   188     -81.284 -75.307  39.268  1.00  0.00           O  
ATOM   1328  CB  ASP   188     -81.435 -72.355  40.068  1.00  0.00           C  
ATOM   1329  CG  ASP   188     -81.835 -70.944  39.740  1.00  0.00           C  
ATOM   1330  OD1 ASP   188     -80.965 -70.144  39.338  1.00  0.00           O  
ATOM   1331  OD2 ASP   188     -83.029 -70.623  39.904  1.00  0.00           O  
ATOM   1332  N   GLN   189     -79.222 -74.707  39.954  1.00  0.00           N  
ATOM   1333  CA  GLN   189     -78.955 -75.915  40.714  1.00  0.00           C  
ATOM   1334  C   GLN   189     -78.399 -75.510  42.082  1.00  0.00           C  
ATOM   1335  O   GLN   189     -77.483 -74.689  42.180  1.00  0.00           O  
ATOM   1336  CB  GLN   189     -77.953 -76.777  39.978  1.00  0.00           C  
ATOM   1337  CG  GLN   189     -77.409 -77.943  40.747  1.00  0.00           C  
ATOM   1338  CD  GLN   189     -76.232 -78.568  40.018  1.00  0.00           C  
ATOM   1339  OE1 GLN   189     -75.185 -77.936  39.854  1.00  0.00           O  
ATOM   1340  NE2 GLN   189     -76.408 -79.798  39.555  1.00  0.00           N  
ATOM   1341  N   THR   190     -78.991 -76.070  43.128  1.00  0.00           N  
ATOM   1342  CA  THR   190     -78.605 -75.798  44.490  1.00  0.00           C  
ATOM   1343  C   THR   190     -77.947 -77.064  44.978  1.00  0.00           C  
ATOM   1344  O   THR   190     -78.547 -78.133  44.919  1.00  0.00           O  
ATOM   1345  CB  THR   190     -79.839 -75.540  45.368  1.00  0.00           C  
ATOM   1346  OG1 THR   190     -80.619 -74.491  44.792  1.00  0.00           O  
ATOM   1347  CG2 THR   190     -79.424 -75.147  46.769  1.00  0.00           C  
ATOM   1348  N   VAL   191     -76.721 -76.949  45.465  1.00  0.00           N  
ATOM   1349  CA  VAL   191     -75.946 -78.124  45.832  1.00  0.00           C  
ATOM   1350  C   VAL   191     -75.704 -78.242  47.338  1.00  0.00           C  
ATOM   1351  O   VAL   191     -74.887 -77.519  47.893  1.00  0.00           O  
ATOM   1352  CB  VAL   191     -74.580 -78.107  45.134  1.00  0.00           C  
ATOM   1353  CG1 VAL   191     -73.795 -79.365  45.470  1.00  0.00           C  
ATOM   1354  CG2 VAL   191     -74.756 -77.941  43.622  1.00  0.00           C  
ATOM   1355  N   HIS   192     -76.405 -79.161  47.995  1.00  0.00           N  
ATOM   1356  CA  HIS   192     -76.055 -79.538  49.360  1.00  0.00           C  
ATOM   1357  C   HIS   192     -75.225 -80.803  49.333  1.00  0.00           C  
ATOM   1358  O   HIS   192     -74.471 -81.073  50.268  1.00  0.00           O  
ATOM   1359  CB  HIS   192     -77.298 -79.773  50.208  1.00  0.00           C  
ATOM   1360  CG  HIS   192     -78.237 -78.617  50.228  1.00  0.00           C  
ATOM   1361  ND1 HIS   192     -78.070 -77.537  51.070  1.00  0.00           N  
ATOM   1362  CD2 HIS   192     -79.356 -78.360  49.506  1.00  0.00           C  
ATOM   1363  CE1 HIS   192     -79.044 -76.670  50.865  1.00  0.00           C  
ATOM   1364  NE2 HIS   192     -79.839 -77.145  49.923  1.00  0.00           N  
ATOM   1365  N   GLY   193     -75.374 -81.580  48.259  1.00  0.00           N  
ATOM   1366  CA  GLY   193     -74.660 -82.838  48.118  1.00  0.00           C  
ATOM   1367  C   GLY   193     -73.461 -82.695  47.202  1.00  0.00           C  
ATOM   1368  O   GLY   193     -72.599 -81.846  47.440  1.00  0.00           O  
ATOM   1369  N   HIS   194     -73.420 -83.515  46.151  1.00  0.00           N  
ATOM   1370  CA  HIS   194     -72.360 -83.442  45.148  1.00  0.00           C  
ATOM   1371  C   HIS   194     -72.875 -83.124  43.738  1.00  0.00           C  
ATOM   1372  O   HIS   194     -73.875 -83.693  43.276  1.00  0.00           O  
ATOM   1373  CB  HIS   194     -71.582 -84.765  45.095  1.00  0.00           C  
ATOM   1374  CG  HIS   194     -70.934 -85.117  46.400  1.00  0.00           C  
ATOM   1375  ND1 HIS   194     -69.699 -84.646  46.800  1.00  0.00           N  
ATOM   1376  CD2 HIS   194     -71.355 -85.905  47.417  1.00  0.00           C  
ATOM   1377  CE1 HIS   194     -69.390 -85.110  47.973  1.00  0.00           C  
ATOM   1378  NE2 HIS   194     -70.378 -85.883  48.381  1.00  0.00           N  
ATOM   1379  N   ALA   195     -72.171 -82.230  43.047  1.00  0.00           N  
ATOM   1380  CA  ALA   195     -72.416 -81.991  41.630  1.00  0.00           C  
ATOM   1381  C   ALA   195     -71.128 -82.213  40.836  1.00  0.00           C  
ATOM   1382  O   ALA   195     -70.121 -81.540  41.072  1.00  0.00           O  
ATOM   1383  CB  ALA   195     -72.956 -80.577  41.398  1.00  0.00           C  
ATOM   1384  N   LEU   196     -71.171 -83.167  39.913  1.00  0.00           N  
ATOM   1385  CA  LEU   196     -70.027 -83.479  39.068  1.00  0.00           C  
ATOM   1386  C   LEU   196     -70.341 -83.120  37.626  1.00  0.00           C  
ATOM   1387  O   LEU   196     -71.393 -83.484  37.100  1.00  0.00           O  
ATOM   1388  CB  LEU   196     -69.675 -84.965  39.163  1.00  0.00           C  
ATOM   1389  CG  LEU   196     -69.308 -85.416  40.579  1.00  0.00           C  
ATOM   1390  CD1 LEU   196     -69.032 -86.910  40.729  1.00  0.00           C  
ATOM   1391  CD2 LEU   196     -68.055 -84.762  41.160  1.00  0.00           C  
ATOM   1392  N   ASP   197     -69.422 -82.399  36.997  1.00  0.00           N  
ATOM   1393  CA  ASP   197     -69.545 -82.033  35.577  1.00  0.00           C  
ATOM   1394  C   ASP   197     -70.807 -81.237  35.261  1.00  0.00           C  
ATOM   1395  O   ASP   197     -71.785 -81.765  34.754  1.00  0.00           O  
ATOM   1396  CB  ASP   197     -69.454 -83.264  34.669  1.00  0.00           C  
ATOM   1397  CG  ASP   197     -69.327 -82.781  33.231  1.00  0.00           C  
ATOM   1398  OD1 ASP   197     -69.356 -81.539  33.021  1.00  0.00           O  
ATOM   1399  OD2 ASP   197     -69.201 -83.646  32.324  1.00  0.00           O  
ATOM   1400  N   THR   198     -70.768 -79.955  35.563  1.00  0.00           N  
ATOM   1401  CA  THR   198     -71.900 -79.091  35.367  1.00  0.00           C  
ATOM   1402  C   THR   198     -71.492 -78.003  34.398  1.00  0.00           C  
ATOM   1403  O   THR   198     -70.450 -77.360  34.559  1.00  0.00           O  
ATOM   1404  CB  THR   198     -72.351 -78.467  36.702  1.00  0.00           C  
ATOM   1405  OG1 THR   198     -72.591 -79.509  37.653  1.00  0.00           O  
ATOM   1406  CG2 THR   198     -73.611 -77.656  36.523  1.00  0.00           C  
ATOM   1407  N   THR   199     -72.313 -77.818  33.377  1.00  0.00           N  
ATOM   1408  CA  THR   199     -72.049 -76.825  32.370  1.00  0.00           C  
ATOM   1409  C   THR   199     -73.043 -75.683  32.548  1.00  0.00           C  
ATOM   1410  O   THR   199     -74.240 -75.858  32.373  1.00  0.00           O  
ATOM   1411  CB  THR   199     -72.164 -77.457  30.986  1.00  0.00           C  
ATOM   1412  OG1 THR   199     -71.215 -78.505  30.848  1.00  0.00           O  
ATOM   1413  CG2 THR   199     -71.899 -76.387  29.914  1.00  0.00           C  
ATOM   1414  N   LEU   200     -72.549 -74.517  32.930  1.00  0.00           N  
ATOM   1415  CA  LEU   200     -73.434 -73.382  33.113  1.00  0.00           C  
ATOM   1416  C   LEU   200     -73.486 -72.598  31.813  1.00  0.00           C  
ATOM   1417  O   LEU   200     -72.630 -71.744  31.552  1.00  0.00           O  
ATOM   1418  CB  LEU   200     -72.967 -72.505  34.271  1.00  0.00           C  
ATOM   1419  CG  LEU   200     -72.784 -73.248  35.594  1.00  0.00           C  
ATOM   1420  CD1 LEU   200     -72.305 -72.299  36.696  1.00  0.00           C  
ATOM   1421  CD2 LEU   200     -74.084 -73.960  35.995  1.00  0.00           C  
ATOM   1422  N   ASN   201     -74.479 -72.926  30.987  1.00  0.00           N  
ATOM   1423  CA  ASN   201     -74.692 -72.253  29.717  1.00  0.00           C  
ATOM   1424  C   ASN   201     -75.599 -71.039  29.957  1.00  0.00           C  
ATOM   1425  O   ASN   201     -76.701 -70.953  29.429  1.00  0.00           O  
ATOM   1426  CB  ASN   201     -75.322 -73.235  28.723  1.00  0.00           C  
ATOM   1427  CG  ASN   201     -75.149 -72.663  27.323  1.00  0.00           C  
ATOM   1428  OD1 ASN   201     -74.824 -71.490  27.155  1.00  0.00           O  
ATOM   1429  ND2 ASN   201     -75.359 -73.462  26.243  1.00  0.00           N  
ATOM   1430  N   GLY   202     -75.128 -70.113  30.785  1.00  0.00           N  
ATOM   1431  CA  GLY   202     -75.923 -68.973  31.207  1.00  0.00           C  
ATOM   1432  C   GLY   202     -76.619 -69.194  32.544  1.00  0.00           C  
ATOM   1433  O   GLY   202     -77.171 -68.260  33.142  1.00  0.00           O  
ATOM   1434  N   GLY   203     -76.597 -70.438  33.018  1.00  0.00           N  
ATOM   1435  CA  GLY   203     -77.306 -70.797  34.234  1.00  0.00           C  
ATOM   1436  C   GLY   203     -76.517 -70.597  35.521  1.00  0.00           C  
ATOM   1437  O   GLY   203     -75.354 -70.167  35.506  1.00  0.00           O  
ATOM   1438  N   TYR   204     -77.157 -70.923  36.641  1.00  0.00           N  
ATOM   1439  CA  TYR   204     -76.572 -70.690  37.959  1.00  0.00           C  
ATOM   1440  C   TYR   204     -76.387 -71.976  38.734  1.00  0.00           C  
ATOM   1441  O   TYR   204     -77.229 -72.879  38.671  1.00  0.00           O  
ATOM   1442  CB  TYR   204     -77.463 -69.755  38.777  1.00  0.00           C  
ATOM   1443  CG  TYR   204     -77.477 -68.434  38.089  1.00  0.00           C  
ATOM   1444  CD1 TYR   204     -78.469 -68.154  37.139  1.00  0.00           C  
ATOM   1445  CD2 TYR   204     -76.513 -67.442  38.374  1.00  0.00           C  
ATOM   1446  CE1 TYR   204     -78.517 -66.915  36.469  1.00  0.00           C  
ATOM   1447  CE2 TYR   204     -76.548 -66.176  37.701  1.00  0.00           C  
ATOM   1448  CZ  TYR   204     -77.561 -65.933  36.751  1.00  0.00           C  
ATOM   1449  OH  TYR   204     -77.632 -64.733  36.077  1.00  0.00           O  
ATOM   1450  N   GLN   205     -75.284 -72.060  39.465  1.00  0.00           N  
ATOM   1451  CA  GLN   205     -75.089 -73.139  40.413  1.00  0.00           C  
ATOM   1452  C   GLN   205     -74.704 -72.559  41.777  1.00  0.00           C  
ATOM   1453  O   GLN   205     -73.735 -71.793  41.894  1.00  0.00           O  
ATOM   1454  CB  GLN   205     -74.020 -74.105  39.924  1.00  0.00           C  
ATOM   1455  CG  GLN   205     -73.692 -75.178  40.941  1.00  0.00           C  
ATOM   1456  CD  GLN   205     -72.463 -75.985  40.574  1.00  0.00           C  
ATOM   1457  OE1 GLN   205     -71.341 -75.469  40.561  1.00  0.00           O  
ATOM   1458  NE2 GLN   205     -72.670 -77.253  40.272  1.00  0.00           N  
ATOM   1459  N   TYR   206     -75.486 -72.913  42.794  1.00  0.00           N  
ATOM   1460  CA  TYR   206     -75.259 -72.453  44.158  1.00  0.00           C  
ATOM   1461  C   TYR   206     -74.808 -73.622  45.021  1.00  0.00           C  
ATOM   1462  O   TYR   206     -75.546 -74.585  45.244  1.00  0.00           O  
ATOM   1463  CB  TYR   206     -76.525 -71.846  44.760  1.00  0.00           C  
ATOM   1464  CG  TYR   206     -77.179 -70.791  43.908  1.00  0.00           C  
ATOM   1465  CD1 TYR   206     -76.763 -69.476  43.962  1.00  0.00           C  
ATOM   1466  CD2 TYR   206     -78.239 -71.105  43.076  1.00  0.00           C  
ATOM   1467  CE1 TYR   206     -77.370 -68.500  43.198  1.00  0.00           C  
ATOM   1468  CE2 TYR   206     -78.860 -70.138  42.306  1.00  0.00           C  
ATOM   1469  CZ  TYR   206     -78.415 -68.835  42.366  1.00  0.00           C  
ATOM   1470  OH  TYR   206     -79.016 -67.856  41.592  1.00  0.00           O  
ATOM   1471  N   VAL   207     -73.579 -73.528  45.500  1.00  0.00           N  
ATOM   1472  CA  VAL   207     -73.013 -74.564  46.329  1.00  0.00           C  
ATOM   1473  C   VAL   207     -73.117 -74.110  47.770  1.00  0.00           C  
ATOM   1474  O   VAL   207     -72.456 -73.154  48.189  1.00  0.00           O  
ATOM   1475  CB  VAL   207     -71.554 -74.808  45.975  1.00  0.00           C  
ATOM   1476  CG1 VAL   207     -70.999 -75.946  46.823  1.00  0.00           C  
ATOM   1477  CG2 VAL   207     -71.436 -75.097  44.467  1.00  0.00           C  
ATOM   1478  N   HIS   208     -73.979 -74.792  48.512  1.00  0.00           N  
ATOM   1479  CA  HIS   208     -74.227 -74.458  49.898  1.00  0.00           C  
ATOM   1480  C   HIS   208     -73.227 -75.127  50.833  1.00  0.00           C  
ATOM   1481  O   HIS   208     -72.422 -75.965  50.416  1.00  0.00           O  
ATOM   1482  CB  HIS   208     -75.663 -74.825  50.272  1.00  0.00           C  
ATOM   1483  CG  HIS   208     -76.681 -73.893  49.697  1.00  0.00           C  
ATOM   1484  ND1 HIS   208     -77.590 -73.207  50.474  1.00  0.00           N  
ATOM   1485  CD2 HIS   208     -76.915 -73.505  48.421  1.00  0.00           C  
ATOM   1486  CE1 HIS   208     -78.348 -72.453  49.701  1.00  0.00           C  
ATOM   1487  NE2 HIS   208     -77.961 -72.615  48.449  1.00  0.00           N  
ATOM   1488  N   ASN   209     -73.273 -74.708  52.092  1.00  0.00           N  
ATOM   1489  CA  ASN   209     -72.474 -75.281  53.164  1.00  0.00           C  
ATOM   1490  C   ASN   209     -72.524 -76.817  53.146  1.00  0.00           C  
ATOM   1491  O   ASN   209     -73.604 -77.414  53.154  1.00  0.00           O  
ATOM   1492  CB  ASN   209     -72.997 -74.722  54.497  1.00  0.00           C  
ATOM   1493  CG  ASN   209     -72.277 -75.291  55.696  1.00  0.00           C  
ATOM   1494  OD1 ASN   209     -71.088 -75.596  55.640  1.00  0.00           O  
ATOM   1495  ND2 ASN   209     -73.002 -75.441  56.794  1.00  0.00           N  
ATOM   1496  N   GLY   210     -71.356 -77.450  53.091  1.00  0.00           N  
ATOM   1497  CA  GLY   210     -71.268 -78.898  53.031  1.00  0.00           C  
ATOM   1498  C   GLY   210     -71.428 -79.474  51.625  1.00  0.00           C  
ATOM   1499  O   GLY   210     -71.257 -80.677  51.409  1.00  0.00           O  
ATOM   1500  N   GLY   211     -71.764 -78.628  50.658  1.00  0.00           N  
ATOM   1501  CA  GLY   211     -71.905 -79.091  49.289  1.00  0.00           C  
ATOM   1502  C   GLY   211     -70.589 -79.040  48.540  1.00  0.00           C  
ATOM   1503  O   GLY   211     -69.705 -78.248  48.869  1.00  0.00           O  
ATOM   1504  N   THR   212     -70.447 -79.886  47.531  1.00  0.00           N  
ATOM   1505  CA  THR   212     -69.224 -79.901  46.724  1.00  0.00           C  
ATOM   1506  C   THR   212     -69.580 -79.957  45.240  1.00  0.00           C  
ATOM   1507  O   THR   212     -70.433 -80.742  44.829  1.00  0.00           O  
ATOM   1508  CB  THR   212     -68.305 -81.098  47.100  1.00  0.00           C  
ATOM   1509  OG1 THR   212     -68.037 -81.073  48.503  1.00  0.00           O  
ATOM   1510  CG2 THR   212     -66.975 -81.044  46.348  1.00  0.00           C  
ATOM   1511  N   ALA   213     -68.938 -79.104  44.450  1.00  0.00           N  
ATOM   1512  CA  ALA   213     -69.098 -79.113  43.000  1.00  0.00           C  
ATOM   1513  C   ALA   213     -67.744 -79.342  42.330  1.00  0.00           C  
ATOM   1514  O   ALA   213     -66.787 -78.601  42.566  1.00  0.00           O  
ATOM   1515  CB  ALA   213     -69.718 -77.796  42.521  1.00  0.00           C  
ATOM   1516  N   SER   214     -67.665 -80.374  41.503  1.00  0.00           N  
ATOM   1517  CA  SER   214     -66.433 -80.661  40.771  1.00  0.00           C  
ATOM   1518  C   SER   214     -66.647 -80.503  39.270  1.00  0.00           C  
ATOM   1519  O   SER   214     -67.685 -80.891  38.738  1.00  0.00           O  
ATOM   1520  CB  SER   214     -65.912 -82.074  41.073  1.00  0.00           C  
ATOM   1521  OG  SER   214     -65.528 -82.171  42.437  1.00  0.00           O  
ATOM   1522  N   ASP   215     -65.661 -79.921  38.599  1.00  0.00           N  
ATOM   1523  CA  ASP   215     -65.715 -79.712  37.159  1.00  0.00           C  
ATOM   1524  C   ASP   215     -66.934 -78.903  36.730  1.00  0.00           C  
ATOM   1525  O   ASP   215     -67.720 -79.343  35.892  1.00  0.00           O  
ATOM   1526  CB  ASP   215     -65.663 -81.043  36.403  1.00  0.00           C  
ATOM   1527  CG  ASP   215     -65.288 -80.749  34.957  1.00  0.00           C  
ATOM   1528  OD1 ASP   215     -64.793 -79.620  34.693  1.00  0.00           O  
ATOM   1529  OD2 ASP   215     -65.492 -81.647  34.098  1.00  0.00           O  
ATOM   1530  N   THR   216     -67.108 -77.728  37.323  1.00  0.00           N  
ATOM   1531  CA  THR   216     -68.130 -76.822  36.836  1.00  0.00           C  
ATOM   1532  C   THR   216     -67.535 -75.999  35.714  1.00  0.00           C  
ATOM   1533  O   THR   216     -66.455 -75.431  35.846  1.00  0.00           O  
ATOM   1534  CB  THR   216     -68.702 -75.924  37.940  1.00  0.00           C  
ATOM   1535  OG1 THR   216     -69.409 -76.738  38.879  1.00  0.00           O  
ATOM   1536  CG2 THR   216     -69.679 -74.910  37.360  1.00  0.00           C  
ATOM   1537  N   VAL   217     -68.233 -75.972  34.590  1.00  0.00           N  
ATOM   1538  CA  VAL   217     -67.792 -75.232  33.434  1.00  0.00           C  
ATOM   1539  C   VAL   217     -68.704 -74.020  33.252  1.00  0.00           C  
ATOM   1540  O   VAL   217     -69.896 -74.155  32.964  1.00  0.00           O  
ATOM   1541  CB  VAL   217     -67.824 -76.149  32.226  1.00  0.00           C  
ATOM   1542  CG1 VAL   217     -67.401 -75.461  30.926  1.00  0.00           C  
ATOM   1543  CG2 VAL   217     -66.899 -77.362  32.356  1.00  0.00           C  
ATOM   1544  N   VAL   218     -68.143 -72.835  33.454  1.00  0.00           N  
ATOM   1545  CA  VAL   218     -68.933 -71.614  33.467  1.00  0.00           C  
ATOM   1546  C   VAL   218     -68.808 -70.892  32.139  1.00  0.00           C  
ATOM   1547  O   VAL   218     -67.843 -70.159  31.909  1.00  0.00           O  
ATOM   1548  CB  VAL   218     -68.485 -70.644  34.591  1.00  0.00           C  
ATOM   1549  CG1 VAL   218     -69.279 -69.336  34.622  1.00  0.00           C  
ATOM   1550  CG2 VAL   218     -68.626 -71.231  35.997  1.00  0.00           C  
ATOM   1551  N   ASN   219     -69.778 -71.095  31.257  1.00  0.00           N  
ATOM   1552  CA  ASN   219     -69.757 -70.386  29.995  1.00  0.00           C  
ATOM   1553  C   ASN   219     -70.386 -69.005  30.152  1.00  0.00           C  
ATOM   1554  O   ASN   219     -70.716 -68.594  31.269  1.00  0.00           O  
ATOM   1555  CB  ASN   219     -70.426 -71.198  28.900  1.00  0.00           C  
ATOM   1556  CG  ASN   219     -69.627 -72.425  28.528  1.00  0.00           C  
ATOM   1557  OD1 ASN   219     -68.406 -72.392  28.529  1.00  0.00           O  
ATOM   1558  ND2 ASN   219     -70.310 -73.510  28.206  1.00  0.00           N  
ATOM   1559  N   SER   220     -70.537 -68.296  29.039  1.00  0.00           N  
ATOM   1560  CA  SER   220     -71.040 -66.932  29.052  1.00  0.00           C  
ATOM   1561  C   SER   220     -72.314 -66.726  29.895  1.00  0.00           C  
ATOM   1562  O   SER   220     -73.301 -67.469  29.773  1.00  0.00           O  
ATOM   1563  CB  SER   220     -71.264 -66.440  27.620  1.00  0.00           C  
ATOM   1564  OG  SER   220     -71.804 -65.127  27.635  1.00  0.00           O  
ATOM   1565  N   ASP   221     -72.267 -65.711  30.752  1.00  0.00           N  
ATOM   1566  CA  ASP   221     -73.370 -65.368  31.655  1.00  0.00           C  
ATOM   1567  C   ASP   221     -73.646 -66.404  32.734  1.00  0.00           C  
ATOM   1568  O   ASP   221     -74.560 -66.224  33.542  1.00  0.00           O  
ATOM   1569  CB  ASP   221     -74.656 -65.058  30.876  1.00  0.00           C  
ATOM   1570  CG  ASP   221     -74.509 -63.848  29.990  1.00  0.00           C  
ATOM   1571  OD1 ASP   221     -73.855 -62.874  30.426  1.00  0.00           O  
ATOM   1572  OD2 ASP   221     -75.027 -63.873  28.857  1.00  0.00           O  
ATOM   1573  N   GLY   222     -72.868 -67.487  32.739  1.00  0.00           N  
ATOM   1574  CA  GLY   222     -72.944 -68.466  33.803  1.00  0.00           C  
ATOM   1575  C   GLY   222     -72.477 -67.885  35.130  1.00  0.00           C  
ATOM   1576  O   GLY   222     -71.682 -66.948  35.183  1.00  0.00           O  
ATOM   1577  N   TRP   223     -72.960 -68.463  36.213  1.00  0.00           N  
ATOM   1578  CA  TRP   223     -72.651 -67.964  37.533  1.00  0.00           C  
ATOM   1579  C   TRP   223     -72.520 -69.135  38.511  1.00  0.00           C  
ATOM   1580  O   TRP   223     -73.508 -69.816  38.805  1.00  0.00           O  
ATOM   1581  CB  TRP   223     -73.771 -67.023  37.966  1.00  0.00           C  
ATOM   1582  CG  TRP   223     -73.480 -66.189  39.196  1.00  0.00           C  
ATOM   1583  CD1 TRP   223     -72.259 -65.806  39.662  1.00  0.00           C  
ATOM   1584  CD2 TRP   223     -74.445 -65.647  40.110  1.00  0.00           C  
ATOM   1585  NE1 TRP   223     -72.400 -65.060  40.809  1.00  0.00           N  
ATOM   1586  CE2 TRP   223     -73.734 -64.933  41.097  1.00  0.00           C  
ATOM   1587  CE3 TRP   223     -75.843 -65.682  40.178  1.00  0.00           C  
ATOM   1588  CZ2 TRP   223     -74.367 -64.266  42.149  1.00  0.00           C  
ATOM   1589  CZ3 TRP   223     -76.480 -65.014  41.228  1.00  0.00           C  
ATOM   1590  CH2 TRP   223     -75.739 -64.315  42.195  1.00  0.00           C  
ATOM   1591  N   GLN   224     -71.303 -69.398  38.987  1.00  0.00           N  
ATOM   1592  CA  GLN   224     -71.118 -70.385  40.046  1.00  0.00           C  
ATOM   1593  C   GLN   224     -70.889 -69.673  41.376  1.00  0.00           C  
ATOM   1594  O   GLN   224     -69.994 -68.846  41.488  1.00  0.00           O  
ATOM   1595  CB  GLN   224     -69.952 -71.333  39.751  1.00  0.00           C  
ATOM   1596  CG  GLN   224     -69.780 -72.382  40.839  1.00  0.00           C  
ATOM   1597  CD  GLN   224     -68.608 -73.298  40.608  1.00  0.00           C  
ATOM   1598  OE1 GLN   224     -67.597 -72.898  40.026  1.00  0.00           O  
ATOM   1599  NE2 GLN   224     -68.727 -74.541  41.075  1.00  0.00           N  
ATOM   1600  N   ILE   225     -71.707 -69.986  42.377  1.00  0.00           N  
ATOM   1601  CA  ILE   225     -71.635 -69.297  43.662  1.00  0.00           C  
ATOM   1602  C   ILE   225     -71.256 -70.283  44.744  1.00  0.00           C  
ATOM   1603  O   ILE   225     -71.970 -71.267  44.973  1.00  0.00           O  
ATOM   1604  CB  ILE   225     -72.977 -68.644  44.046  1.00  0.00           C  
ATOM   1605  CG1 ILE   225     -73.458 -67.590  43.035  1.00  0.00           C  
ATOM   1606  CG2 ILE   225     -72.939 -67.915  45.400  1.00  0.00           C  
ATOM   1607  CD1 ILE   225     -74.876 -67.089  43.305  1.00  0.00           C  
ATOM   1608  N   VAL   226     -70.126 -70.032  45.400  1.00  0.00           N  
ATOM   1609  CA  VAL   226     -69.705 -70.874  46.513  1.00  0.00           C  
ATOM   1610  C   VAL   226     -69.980 -70.165  47.832  1.00  0.00           C  
ATOM   1611  O   VAL   226     -69.289 -69.206  48.194  1.00  0.00           O  
ATOM   1612  CB  VAL   226     -68.228 -71.241  46.411  1.00  0.00           C  
ATOM   1613  CG1 VAL   226     -67.732 -72.100  47.576  1.00  0.00           C  
ATOM   1614  CG2 VAL   226     -67.883 -72.038  45.152  1.00  0.00           C  
ATOM   1615  N   LYS   227     -71.015 -70.615  48.533  1.00  0.00           N  
ATOM   1616  CA  LYS   227     -71.368 -70.040  49.825  1.00  0.00           C  
ATOM   1617  C   LYS   227     -70.379 -70.466  50.909  1.00  0.00           C  
ATOM   1618  O   LYS   227     -69.485 -71.301  50.668  1.00  0.00           O  
ATOM   1619  CB  LYS   227     -72.803 -70.415  50.204  1.00  0.00           C  
ATOM   1620  CG  LYS   227     -73.866 -69.765  49.289  1.00  0.00           C  
ATOM   1621  CD  LYS   227     -75.272 -69.965  49.825  1.00  0.00           C  
ATOM   1622  CE  LYS   227     -76.075 -68.674  49.773  1.00  0.00           C  
ATOM   1623  NZ  LYS   227     -75.847 -67.925  48.501  1.00  0.00           N  
ATOM   1624  N   ASN   228     -70.511 -69.876  52.093  1.00  0.00           N  
ATOM   1625  CA  ASN   228     -69.664 -70.275  53.215  1.00  0.00           C  
ATOM   1626  C   ASN   228     -69.818 -71.770  53.517  1.00  0.00           C  
ATOM   1627  O   ASN   228     -70.933 -72.277  53.667  1.00  0.00           O  
ATOM   1628  CB  ASN   228     -70.004 -69.450  54.453  1.00  0.00           C  
ATOM   1629  CG  ASN   228     -68.971 -69.764  55.526  1.00  0.00           C  
ATOM   1630  OD1 ASN   228     -68.315 -70.804  55.488  1.00  0.00           O  
ATOM   1631  ND2 ASN   228     -68.772 -68.883  56.542  1.00  0.00           N  
ATOM   1632  N   GLY   229     -68.701 -72.480  53.583  1.00  0.00           N  
ATOM   1633  CA  GLY   229     -68.736 -73.910  53.837  1.00  0.00           C  
ATOM   1634  C   GLY   229     -68.919 -74.744  52.586  1.00  0.00           C  
ATOM   1635  O   GLY   229     -68.908 -75.970  52.644  1.00  0.00           O  
ATOM   1636  N   GLY   230     -69.103 -74.080  51.449  1.00  0.00           N  
ATOM   1637  CA  GLY   230     -69.176 -74.772  50.176  1.00  0.00           C  
ATOM   1638  C   GLY   230     -67.802 -74.972  49.550  1.00  0.00           C  
ATOM   1639  O   GLY   230     -66.855 -74.233  49.830  1.00  0.00           O  
ATOM   1640  N   VAL   231     -67.699 -75.958  48.668  1.00  0.00           N  
ATOM   1641  CA  VAL   231     -66.432 -76.301  48.064  1.00  0.00           C  
ATOM   1642  C   VAL   231     -66.598 -76.480  46.567  1.00  0.00           C  
ATOM   1643  O   VAL   231     -67.562 -77.097  46.103  1.00  0.00           O  
ATOM   1644  CB  VAL   231     -65.872 -77.614  48.684  1.00  0.00           C  
ATOM   1645  CG1 VAL   231     -64.552 -78.068  48.060  1.00  0.00           C  
ATOM   1646  CG2 VAL   231     -65.590 -77.508  50.185  1.00  0.00           C  
ATOM   1647  N   ALA   232     -65.651 -75.945  45.810  1.00  0.00           N  
ATOM   1648  CA  ALA   232     -65.569 -76.218  44.382  1.00  0.00           C  
ATOM   1649  C   ALA   232     -64.155 -76.654  44.034  1.00  0.00           C  
ATOM   1650  O   ALA   232     -63.182 -76.116  44.559  1.00  0.00           O  
ATOM   1651  CB  ALA   232     -65.947 -74.991  43.577  1.00  0.00           C  
ATOM   1652  N   GLY   233     -64.045 -77.631  43.145  1.00  0.00           N  
ATOM   1653  CA  GLY   233     -62.745 -78.064  42.640  1.00  0.00           C  
ATOM   1654  C   GLY   233     -62.850 -78.216  41.136  1.00  0.00           C  
ATOM   1655  O   GLY   233     -63.808 -78.812  40.641  1.00  0.00           O  
ATOM   1656  N   ASN   234     -61.880 -77.664  40.418  1.00  0.00           N  
ATOM   1657  CA  ASN   234     -61.831 -77.753  38.966  1.00  0.00           C  
ATOM   1658  C   ASN   234     -62.935 -76.942  38.317  1.00  0.00           C  
ATOM   1659  O   ASN   234     -63.731 -77.450  37.548  1.00  0.00           O  
ATOM   1660  CB  ASN   234     -61.829 -79.219  38.484  1.00  0.00           C  
ATOM   1661  CG  ASN   234     -61.349 -79.238  37.040  1.00  0.00           C  
ATOM   1662  OD1 ASN   234     -60.641 -78.337  36.595  1.00  0.00           O  
ATOM   1663  ND2 ASN   234     -61.709 -80.269  36.229  1.00  0.00           N  
ATOM   1664  N   THR   235     -62.977 -75.664  38.626  1.00  0.00           N  
ATOM   1665  CA  THR   235     -63.885 -74.775  37.945  1.00  0.00           C  
ATOM   1666  C   THR   235     -63.146 -74.182  36.763  1.00  0.00           C  
ATOM   1667  O   THR   235     -61.949 -73.903  36.835  1.00  0.00           O  
ATOM   1668  CB  THR   235     -64.382 -73.667  38.893  1.00  0.00           C  
ATOM   1669  OG1 THR   235     -65.359 -74.218  39.782  1.00  0.00           O  
ATOM   1670  CG2 THR   235     -65.003 -72.505  38.127  1.00  0.00           C  
ATOM   1671  N   THR   236     -63.859 -74.021  35.658  1.00  0.00           N  
ATOM   1672  CA  THR   236     -63.330 -73.296  34.526  1.00  0.00           C  
ATOM   1673  C   THR   236     -64.259 -72.122  34.310  1.00  0.00           C  
ATOM   1674  O   THR   236     -65.466 -72.300  34.193  1.00  0.00           O  
ATOM   1675  CB  THR   236     -63.275 -74.185  33.264  1.00  0.00           C  
ATOM   1676  OG1 THR   236     -62.288 -75.199  33.457  1.00  0.00           O  
ATOM   1677  CG2 THR   236     -62.918 -73.375  32.040  1.00  0.00           C  
ATOM   1678  N   VAL   237     -63.695 -70.921  34.287  1.00  0.00           N  
ATOM   1679  CA  VAL   237     -64.466 -69.725  34.027  1.00  0.00           C  
ATOM   1680  C   VAL   237     -64.123 -69.261  32.626  1.00  0.00           C  
ATOM   1681  O   VAL   237     -62.983 -68.882  32.348  1.00  0.00           O  
ATOM   1682  CB  VAL   237     -64.093 -68.591  34.992  1.00  0.00           C  
ATOM   1683  CG1 VAL   237     -64.858 -67.293  34.732  1.00  0.00           C  
ATOM   1684  CG2 VAL   237     -64.362 -68.927  36.461  1.00  0.00           C  
ATOM   1685  N   ASN   238     -65.097 -69.289  31.731  1.00  0.00           N  
ATOM   1686  CA  ASN   238     -64.867 -68.763  30.392  1.00  0.00           C  
ATOM   1687  C   ASN   238     -65.240 -67.298  30.271  1.00  0.00           C  
ATOM   1688  O   ASN   238     -65.682 -66.675  31.246  1.00  0.00           O  
ATOM   1689  CB  ASN   238     -65.581 -69.607  29.349  1.00  0.00           C  
ATOM   1690  CG  ASN   238     -64.829 -70.875  29.043  1.00  0.00           C  
ATOM   1691  OD1 ASN   238     -63.608 -70.860  28.945  1.00  0.00           O  
ATOM   1692  ND2 ASN   238     -65.546 -71.986  28.921  1.00  0.00           N  
ATOM   1693  N   GLN   239     -65.057 -66.746  29.078  1.00  0.00           N  
ATOM   1694  CA  GLN   239     -65.328 -65.339  28.866  1.00  0.00           C  
ATOM   1695  C   GLN   239     -66.755 -64.976  29.275  1.00  0.00           C  
ATOM   1696  O   GLN   239     -67.719 -65.588  28.810  1.00  0.00           O  
ATOM   1697  CB  GLN   239     -65.073 -64.962  27.410  1.00  0.00           C  
ATOM   1698  CG  GLN   239     -64.980 -63.456  27.212  1.00  0.00           C  
ATOM   1699  CD  GLN   239     -65.108 -63.036  25.766  1.00  0.00           C  
ATOM   1700  OE1 GLN   239     -65.076 -63.864  24.855  1.00  0.00           O  
ATOM   1701  NE2 GLN   239     -65.261 -61.736  25.549  1.00  0.00           N  
ATOM   1702  N   LYS   240     -66.873 -63.994  30.168  1.00  0.00           N  
ATOM   1703  CA  LYS   240     -68.168 -63.488  30.655  1.00  0.00           C  
ATOM   1704  C   LYS   240     -68.966 -64.465  31.532  1.00  0.00           C  
ATOM   1705  O   LYS   240     -70.142 -64.235  31.825  1.00  0.00           O  
ATOM   1706  CB  LYS   240     -69.026 -62.905  29.518  1.00  0.00           C  
ATOM   1707  CG  LYS   240     -68.682 -61.444  29.197  1.00  0.00           C  
ATOM   1708  CD  LYS   240     -69.069 -61.043  27.771  1.00  0.00           C  
ATOM   1709  CE  LYS   240     -68.263 -59.827  27.283  1.00  0.00           C  
ATOM   1710  NZ  LYS   240     -68.579 -58.567  28.032  1.00  0.00           N  
ATOM   1711  N   GLY   241     -68.302 -65.544  31.935  1.00  0.00           N  
ATOM   1712  CA  GLY   241     -68.874 -66.544  32.817  1.00  0.00           C  
ATOM   1713  C   GLY   241     -68.121 -66.340  34.116  1.00  0.00           C  
ATOM   1714  O   GLY   241     -66.896 -66.456  34.143  1.00  0.00           O  
ATOM   1715  N   ARG   242     -68.834 -66.037  35.195  1.00  0.00           N  
ATOM   1716  CA  ARG   242     -68.160 -65.754  36.459  1.00  0.00           C  
ATOM   1717  C   ARG   242     -68.328 -66.739  37.616  1.00  0.00           C  
ATOM   1718  O   ARG   242     -69.321 -67.459  37.725  1.00  0.00           O  
ATOM   1719  CB  ARG   242     -68.527 -64.345  36.939  1.00  0.00           C  
ATOM   1720  CG  ARG   242     -67.949 -63.228  36.084  1.00  0.00           C  
ATOM   1721  CD  ARG   242     -68.075 -61.881  36.777  1.00  0.00           C  
ATOM   1722  NE  ARG   242     -69.469 -61.505  36.992  1.00  0.00           N  
ATOM   1723  CZ  ARG   242     -70.220 -60.877  36.093  1.00  0.00           C  
ATOM   1724  NH1 ARG   242     -69.713 -60.552  34.912  1.00  0.00           N  
ATOM   1725  NH2 ARG   242     -71.480 -60.574  36.375  1.00  0.00           N  
ATOM   1726  N   LEU   243     -67.311 -66.733  38.470  1.00  0.00           N  
ATOM   1727  CA  LEU   243     -67.225 -67.526  39.682  1.00  0.00           C  
ATOM   1728  C   LEU   243     -67.200 -66.584  40.876  1.00  0.00           C  
ATOM   1729  O   LEU   243     -66.440 -65.632  40.907  1.00  0.00           O  
ATOM   1730  CB  LEU   243     -65.974 -68.392  39.675  1.00  0.00           C  
ATOM   1731  CG  LEU   243     -65.683 -68.989  41.049  1.00  0.00           C  
ATOM   1732  CD1 LEU   243     -66.804 -69.959  41.451  1.00  0.00           C  
ATOM   1733  CD2 LEU   243     -64.331 -69.666  41.027  1.00  0.00           C  
ATOM   1734  N   GLN   244     -68.045 -66.852  41.854  1.00  0.00           N  
ATOM   1735  CA  GLN   244     -68.116 -66.040  43.049  1.00  0.00           C  
ATOM   1736  C   GLN   244     -67.925 -66.922  44.287  1.00  0.00           C  
ATOM   1737  O   GLN   244     -68.694 -67.868  44.529  1.00  0.00           O  
ATOM   1738  CB  GLN   244     -69.459 -65.317  43.107  1.00  0.00           C  
ATOM   1739  CG  GLN   244     -69.663 -64.484  44.357  1.00  0.00           C  
ATOM   1740  CD  GLN   244     -70.898 -63.598  44.271  1.00  0.00           C  
ATOM   1741  OE1 GLN   244     -71.249 -63.076  43.201  1.00  0.00           O  
ATOM   1742  NE2 GLN   244     -71.570 -63.434  45.398  1.00  0.00           N  
ATOM   1743  N   VAL   245     -66.887 -66.618  45.060  1.00  0.00           N  
ATOM   1744  CA  VAL   245     -66.572 -67.390  46.259  1.00  0.00           C  
ATOM   1745  C   VAL   245     -66.731 -66.508  47.481  1.00  0.00           C  
ATOM   1746  O   VAL   245     -65.942 -65.595  47.687  1.00  0.00           O  
ATOM   1747  CB  VAL   245     -65.138 -67.941  46.213  1.00  0.00           C  
ATOM   1748  CG1 VAL   245     -64.899 -68.883  47.374  1.00  0.00           C  
ATOM   1749  CG2 VAL   245     -64.896 -68.667  44.897  1.00  0.00           C  
ATOM   1750  N   ASP   246     -67.773 -66.755  48.273  1.00  0.00           N  
ATOM   1751  CA  ASP   246     -68.026 -65.945  49.456  1.00  0.00           C  
ATOM   1752  C   ASP   246     -67.018 -66.231  50.546  1.00  0.00           C  
ATOM   1753  O   ASP   246     -66.270 -67.219  50.483  1.00  0.00           O  
ATOM   1754  CB  ASP   246     -69.411 -66.224  50.036  1.00  0.00           C  
ATOM   1755  CG  ASP   246     -70.442 -65.574  49.126  1.00  0.00           C  
ATOM   1756  OD1 ASP   246     -70.029 -64.796  48.223  1.00  0.00           O  
ATOM   1757  OD2 ASP   246     -71.658 -65.847  49.319  1.00  0.00           O  
ATOM   1758  N   ALA   247     -67.043 -65.376  51.561  1.00  0.00           N  
ATOM   1759  CA  ALA   247     -66.296 -65.594  52.789  1.00  0.00           C  
ATOM   1760  C   ALA   247     -66.507 -67.013  53.311  1.00  0.00           C  
ATOM   1761  O   ALA   247     -67.638 -67.473  53.421  1.00  0.00           O  
ATOM   1762  CB  ALA   247     -66.726 -64.586  53.828  1.00  0.00           C  
ATOM   1763  N   GLY   248     -65.412 -67.703  53.620  1.00  0.00           N  
ATOM   1764  CA  GLY   248     -65.479 -69.068  54.121  1.00  0.00           C  
ATOM   1765  C   GLY   248     -65.817 -70.113  53.072  1.00  0.00           C  
ATOM   1766  O   GLY   248     -66.032 -71.275  53.406  1.00  0.00           O  
ATOM   1767  N   GLY   249     -65.894 -69.707  51.807  1.00  0.00           N  
ATOM   1768  CA  GLY   249     -66.100 -70.659  50.733  1.00  0.00           C  
ATOM   1769  C   GLY   249     -64.754 -71.080  50.181  1.00  0.00           C  
ATOM   1770  O   GLY   249     -63.752 -70.403  50.398  1.00  0.00           O  
ATOM   1771  N   THR   250     -64.715 -72.195  49.465  1.00  0.00           N  
ATOM   1772  CA  THR   250     -63.452 -72.654  48.900  1.00  0.00           C  
ATOM   1773  C   THR   250     -63.590 -73.076  47.435  1.00  0.00           C  
ATOM   1774  O   THR   250     -64.562 -73.729  47.054  1.00  0.00           O  
ATOM   1775  CB  THR   250     -62.877 -73.801  49.738  1.00  0.00           C  
ATOM   1776  OG1 THR   250     -62.657 -73.369  51.072  1.00  0.00           O  
ATOM   1777  CG2 THR   250     -61.542 -74.259  49.125  1.00  0.00           C  
ATOM   1778  N   SER   251     -62.616 -72.684  46.621  1.00  0.00           N  
ATOM   1779  CA  SER   251     -62.539 -73.119  45.237  1.00  0.00           C  
ATOM   1780  C   SER   251     -61.080 -73.345  44.883  1.00  0.00           C  
ATOM   1781  O   SER   251     -60.280 -72.423  44.939  1.00  0.00           O  
ATOM   1782  CB  SER   251     -63.141 -72.079  44.307  1.00  0.00           C  
ATOM   1783  OG  SER   251     -64.538 -71.973  44.533  1.00  0.00           O  
ATOM   1784  N   THR   252     -60.742 -74.573  44.514  1.00  0.00           N  
ATOM   1785  CA  THR   252     -59.396 -74.902  44.100  1.00  0.00           C  
ATOM   1786  C   THR   252     -59.374 -75.347  42.639  1.00  0.00           C  
ATOM   1787  O   THR   252     -60.403 -75.778  42.098  1.00  0.00           O  
ATOM   1788  CB  THR   252     -58.825 -75.994  44.991  1.00  0.00           C  
ATOM   1789  OG1 THR   252     -59.598 -77.179  44.866  1.00  0.00           O  
ATOM   1790  CG2 THR   252     -58.850 -75.522  46.454  1.00  0.00           C  
ATOM   1791  N   ILE   253     -58.198 -75.228  42.017  1.00  0.00           N  
ATOM   1792  CA  ILE   253     -57.989 -75.611  40.628  1.00  0.00           C  
ATOM   1793  C   ILE   253     -58.931 -74.848  39.710  1.00  0.00           C  
ATOM   1794  O   ILE   253     -59.541 -75.407  38.790  1.00  0.00           O  
ATOM   1795  CB  ILE   253     -58.129 -77.116  40.445  1.00  0.00           C  
ATOM   1796  CG1 ILE   253     -57.295 -77.936  41.444  1.00  0.00           C  
ATOM   1797  CG2 ILE   253     -57.690 -77.609  39.055  1.00  0.00           C  
ATOM   1798  CD1 ILE   253     -57.285 -79.435  41.146  1.00  0.00           C  
ATOM   1799  N   VAL   254     -59.047 -73.559  39.984  1.00  0.00           N  
ATOM   1800  CA  VAL   254     -59.838 -72.683  39.158  1.00  0.00           C  
ATOM   1801  C   VAL   254     -59.018 -72.330  37.932  1.00  0.00           C  
ATOM   1802  O   VAL   254     -57.939 -71.759  38.047  1.00  0.00           O  
ATOM   1803  CB  VAL   254     -60.208 -71.409  39.922  1.00  0.00           C  
ATOM   1804  CG1 VAL   254     -60.872 -70.400  38.995  1.00  0.00           C  
ATOM   1805  CG2 VAL   254     -61.102 -71.754  41.112  1.00  0.00           C  
ATOM   1806  N   THR   255     -59.517 -72.696  36.758  1.00  0.00           N  
ATOM   1807  CA  THR   255     -58.912 -72.238  35.517  1.00  0.00           C  
ATOM   1808  C   THR   255     -59.714 -71.057  35.030  1.00  0.00           C  
ATOM   1809  O   THR   255     -60.838 -71.205  34.547  1.00  0.00           O  
ATOM   1810  CB  THR   255     -58.896 -73.331  34.451  1.00  0.00           C  
ATOM   1811  OG1 THR   255     -58.110 -74.437  34.917  1.00  0.00           O  
ATOM   1812  CG2 THR   255     -58.311 -72.800  33.159  1.00  0.00           C  
ATOM   1813  N   LEU   256     -59.139 -69.877  35.194  1.00  0.00           N  
ATOM   1814  CA  LEU   256     -59.805 -68.639  34.835  1.00  0.00           C  
ATOM   1815  C   LEU   256     -59.285 -68.171  33.486  1.00  0.00           C  
ATOM   1816  O   LEU   256     -58.168 -67.647  33.393  1.00  0.00           O  
ATOM   1817  CB  LEU   256     -59.550 -67.584  35.919  1.00  0.00           C  
ATOM   1818  CG  LEU   256     -60.232 -66.243  35.638  1.00  0.00           C  
ATOM   1819  CD1 LEU   256     -61.758 -66.295  35.577  1.00  0.00           C  
ATOM   1820  CD2 LEU   256     -59.955 -65.149  36.668  1.00  0.00           C  
ATOM   1821  N   LYS   257     -60.083 -68.386  32.439  1.00  0.00           N  
ATOM   1822  CA  LYS   257     -59.709 -67.955  31.095  1.00  0.00           C  
ATOM   1823  C   LYS   257     -59.944 -66.477  30.921  1.00  0.00           C  
ATOM   1824  O   LYS   257     -60.610 -65.843  31.758  1.00  0.00           O  
ATOM   1825  CB  LYS   257     -60.466 -68.745  30.027  1.00  0.00           C  
ATOM   1826  CG  LYS   257     -60.217 -70.253  30.093  1.00  0.00           C  
ATOM   1827  CD  LYS   257     -58.780 -70.651  29.747  1.00  0.00           C  
ATOM   1828  CE  LYS   257     -58.570 -72.164  29.652  1.00  0.00           C  
ATOM   1829  NZ  LYS   257     -57.174 -72.457  29.256  1.00  0.00           N  
ATOM   1830  N   GLN   258     -59.397 -65.934  29.835  1.00  0.00           N  
ATOM   1831  CA  GLN   258     -59.481 -64.505  29.556  1.00  0.00           C  
ATOM   1832  C   GLN   258     -60.920 -64.037  29.524  1.00  0.00           C  
ATOM   1833  O   GLN   258     -61.772 -64.649  28.875  1.00  0.00           O  
ATOM   1834  CB  GLN   258     -58.812 -64.146  28.210  1.00  0.00           C  
ATOM   1835  CG  GLN   258     -58.783 -62.644  27.924  1.00  0.00           C  
ATOM   1836  CD  GLN   258     -57.988 -62.424  26.645  1.00  0.00           C  
ATOM   1837  OE1 GLN   258     -57.545 -63.374  26.003  1.00  0.00           O  
ATOM   1838  NE2 GLN   258     -57.766 -61.156  26.204  1.00  0.00           N  
ATOM   1839  N   GLY   259     -61.191 -62.950  30.232  1.00  0.00           N  
ATOM   1840  CA  GLY   259     -62.533 -62.414  30.294  1.00  0.00           C  
ATOM   1841  C   GLY   259     -63.394 -63.088  31.341  1.00  0.00           C  
ATOM   1842  O   GLY   259     -64.550 -62.714  31.535  1.00  0.00           O  
ATOM   1843  N   GLY   260     -62.835 -64.086  32.020  1.00  0.00           N  
ATOM   1844  CA  GLY   260     -63.554 -64.752  33.090  1.00  0.00           C  
ATOM   1845  C   GLY   260     -63.623 -63.867  34.318  1.00  0.00           C  
ATOM   1846  O   GLY   260     -62.625 -63.258  34.704  1.00  0.00           O  
ATOM   1847  N   ALA   261     -64.796 -63.790  34.935  1.00  0.00           N  
ATOM   1848  CA  ALA   261     -64.977 -62.947  36.114  1.00  0.00           C  
ATOM   1849  C   ALA   261     -64.822 -63.733  37.412  1.00  0.00           C  
ATOM   1850  O   ALA   261     -65.474 -64.766  37.608  1.00  0.00           O  
ATOM   1851  CB  ALA   261     -66.333 -62.287  36.078  1.00  0.00           C  
ATOM   1852  N   LEU   262     -63.961 -63.239  38.299  1.00  0.00           N  
ATOM   1853  CA  LEU   262     -63.833 -63.809  39.644  1.00  0.00           C  
ATOM   1854  C   LEU   262     -64.273 -62.775  40.661  1.00  0.00           C  
ATOM   1855  O   LEU   262     -63.763 -61.653  40.694  1.00  0.00           O  
ATOM   1856  CB  LEU   262     -62.395 -64.255  39.931  1.00  0.00           C  
ATOM   1857  CG  LEU   262     -62.039 -64.728  41.347  1.00  0.00           C  
ATOM   1858  CD1 LEU   262     -62.707 -66.053  41.679  1.00  0.00           C  
ATOM   1859  CD2 LEU   262     -60.525 -64.829  41.525  1.00  0.00           C  
ATOM   1860  N   VAL   263     -65.248 -63.147  41.475  1.00  0.00           N  
ATOM   1861  CA  VAL   263     -65.755 -62.265  42.514  1.00  0.00           C  
ATOM   1862  C   VAL   263     -65.501 -62.919  43.864  1.00  0.00           C  
ATOM   1863  O   VAL   263     -66.010 -64.005  44.147  1.00  0.00           O  
ATOM   1864  CB  VAL   263     -67.246 -62.011  42.316  1.00  0.00           C  
ATOM   1865  CG1 VAL   263     -67.812 -61.222  43.479  1.00  0.00           C  
ATOM   1866  CG2 VAL   263     -67.462 -61.273  41.012  1.00  0.00           C  
ATOM   1867  N   THR   264     -64.681 -62.279  44.685  1.00  0.00           N  
ATOM   1868  CA  THR   264     -64.337 -62.869  45.969  1.00  0.00           C  
ATOM   1869  C   THR   264     -63.709 -61.840  46.915  1.00  0.00           C  
ATOM   1870  O   THR   264     -63.711 -60.638  46.642  1.00  0.00           O  
ATOM   1871  CB  THR   264     -63.413 -64.095  45.778  1.00  0.00           C  
ATOM   1872  OG1 THR   264     -63.345 -64.852  46.987  1.00  0.00           O  
ATOM   1873  CG2 THR   264     -62.014 -63.675  45.339  1.00  0.00           C  
ATOM   1874  N   SER   265     -63.186 -62.314  48.039  1.00  0.00           N  
ATOM   1875  CA  SER   265     -62.540 -61.427  48.989  1.00  0.00           C  
ATOM   1876  C   SER   265     -61.452 -62.195  49.707  1.00  0.00           C  
ATOM   1877  O   SER   265     -61.243 -63.388  49.457  1.00  0.00           O  
ATOM   1878  CB  SER   265     -63.554 -60.896  50.001  1.00  0.00           C  
ATOM   1879  OG  SER   265     -63.945 -61.937  50.879  1.00  0.00           O  
ATOM   1880  N   THR   266     -60.773 -61.517  50.623  1.00  0.00           N  
ATOM   1881  CA  THR   266     -59.630 -62.111  51.296  1.00  0.00           C  
ATOM   1882  C   THR   266     -60.093 -63.082  52.368  1.00  0.00           C  
ATOM   1883  O   THR   266     -59.293 -63.793  52.959  1.00  0.00           O  
ATOM   1884  CB  THR   266     -58.699 -61.027  51.868  1.00  0.00           C  
ATOM   1885  OG1 THR   266     -59.486 -60.024  52.511  1.00  0.00           O  
ATOM   1886  CG2 THR   266     -57.920 -60.354  50.752  1.00  0.00           C  
ATOM   1887  N   ALA   267     -61.400 -63.123  52.606  1.00  0.00           N  
ATOM   1888  CA  ALA   267     -61.978 -64.072  53.557  1.00  0.00           C  
ATOM   1889  C   ALA   267     -62.362 -65.403  52.893  1.00  0.00           C  
ATOM   1890  O   ALA   267     -62.900 -66.296  53.545  1.00  0.00           O  
ATOM   1891  CB  ALA   267     -63.192 -63.454  54.265  1.00  0.00           C  
ATOM   1892  N   THR   268     -62.088 -65.533  51.599  1.00  0.00           N  
ATOM   1893  CA  THR   268     -62.378 -66.778  50.882  1.00  0.00           C  
ATOM   1894  C   THR   268     -61.093 -67.518  50.530  1.00  0.00           C  
ATOM   1895  O   THR   268     -59.994 -66.970  50.651  1.00  0.00           O  
ATOM   1896  CB  THR   268     -63.189 -66.492  49.612  1.00  0.00           C  
ATOM   1897  OG1 THR   268     -62.420 -65.712  48.708  1.00  0.00           O  
ATOM   1898  CG2 THR   268     -64.467 -65.724  49.986  1.00  0.00           C  
ATOM   1899  N   THR   269     -61.231 -68.763  50.092  1.00  0.00           N  
ATOM   1900  CA  THR   269     -60.087 -69.530  49.608  1.00  0.00           C  
ATOM   1901  C   THR   269     -60.256 -69.855  48.128  1.00  0.00           C  
ATOM   1902  O   THR   269     -61.198 -70.543  47.740  1.00  0.00           O  
ATOM   1903  CB  THR   269     -59.933 -70.841  50.364  1.00  0.00           C  
ATOM   1904  OG1 THR   269     -59.869 -70.563  51.767  1.00  0.00           O  
ATOM   1905  CG2 THR   269     -58.659 -71.564  49.911  1.00  0.00           C  
ATOM   1906  N   VAL   270     -59.356 -69.343  47.296  1.00  0.00           N  
ATOM   1907  CA  VAL   270     -59.443 -69.552  45.859  1.00  0.00           C  
ATOM   1908  C   VAL   270     -58.044 -69.777  45.305  1.00  0.00           C  
ATOM   1909  O   VAL   270     -57.168 -68.945  45.495  1.00  0.00           O  
ATOM   1910  CB  VAL   270     -60.085 -68.326  45.152  1.00  0.00           C  
ATOM   1911  CG1 VAL   270     -60.344 -68.623  43.693  1.00  0.00           C  
ATOM   1912  CG2 VAL   270     -61.378 -67.915  45.841  1.00  0.00           C  
ATOM   1913  N   THR   271     -57.818 -70.915  44.650  1.00  0.00           N  
ATOM   1914  CA  THR   271     -56.535 -71.157  43.985  1.00  0.00           C  
ATOM   1915  C   THR   271     -56.727 -71.625  42.536  1.00  0.00           C  
ATOM   1916  O   THR   271     -57.696 -72.324  42.219  1.00  0.00           O  
ATOM   1917  CB  THR   271     -55.666 -72.189  44.742  1.00  0.00           C  
ATOM   1918  OG1 THR   271     -56.356 -73.440  44.810  1.00  0.00           O  
ATOM   1919  CG2 THR   271     -55.353 -71.716  46.151  1.00  0.00           C  
ATOM   1920  N   GLY   272     -55.807 -71.226  41.660  1.00  0.00           N  
ATOM   1921  CA  GLY   272     -55.796 -71.733  40.301  1.00  0.00           C  
ATOM   1922  C   GLY   272     -54.830 -71.026  39.376  1.00  0.00           C  
ATOM   1923  O   GLY   272     -53.747 -70.597  39.784  1.00  0.00           O  
ATOM   1924  N   ILE   273     -55.222 -70.907  38.115  1.00  0.00           N  
ATOM   1925  CA  ILE   273     -54.436 -70.174  37.126  1.00  0.00           C  
ATOM   1926  C   ILE   273     -55.322 -69.230  36.351  1.00  0.00           C  
ATOM   1927  O   ILE   273     -56.469 -69.541  36.053  1.00  0.00           O  
ATOM   1928  CB  ILE   273     -53.763 -71.113  36.110  1.00  0.00           C  
ATOM   1929  CG1 ILE   273     -52.775 -72.103  36.750  1.00  0.00           C  
ATOM   1930  CG2 ILE   273     -52.950 -70.372  35.035  1.00  0.00           C  
ATOM   1931  CD1 ILE   273     -52.282 -73.181  35.787  1.00  0.00           C  
ATOM   1932  N   ASN   274     -54.797 -68.068  36.021  1.00  0.00           N  
ATOM   1933  CA  ASN   274     -55.503 -67.197  35.104  1.00  0.00           C  
ATOM   1934  C   ASN   274     -54.583 -66.939  33.931  1.00  0.00           C  
ATOM   1935  O   ASN   274     -53.566 -67.627  33.778  1.00  0.00           O  
ATOM   1936  CB  ASN   274     -55.956 -65.902  35.786  1.00  0.00           C  
ATOM   1937  CG  ASN   274     -54.834 -65.207  36.538  1.00  0.00           C  
ATOM   1938  OD1 ASN   274     -53.705 -65.093  36.046  1.00  0.00           O  
ATOM   1939  ND2 ASN   274     -55.145 -64.725  37.743  1.00  0.00           N  
ATOM   1940  N   ARG   275     -54.913 -65.943  33.121  1.00  0.00           N  
ATOM   1941  CA  ARG   275     -54.136 -65.670  31.921  1.00  0.00           C  
ATOM   1942  C   ARG   275     -52.760 -65.090  32.251  1.00  0.00           C  
ATOM   1943  O   ARG   275     -51.948 -64.868  31.361  1.00  0.00           O  
ATOM   1944  CB  ARG   275     -54.907 -64.738  30.981  1.00  0.00           C  
ATOM   1945  CG  ARG   275     -55.223 -63.359  31.546  1.00  0.00           C  
ATOM   1946  CD  ARG   275     -55.728 -62.462  30.429  1.00  0.00           C  
ATOM   1947  NE  ARG   275     -56.382 -61.245  30.893  1.00  0.00           N  
ATOM   1948  CZ  ARG   275     -55.741 -60.119  31.195  1.00  0.00           C  
ATOM   1949  NH1 ARG   275     -54.417 -60.059  31.105  1.00  0.00           N  
ATOM   1950  NH2 ARG   275     -56.424 -59.054  31.602  1.00  0.00           N  
ATOM   1951  N   LEU   276     -52.497 -64.857  33.532  1.00  0.00           N  
ATOM   1952  CA  LEU   276     -51.205 -64.338  33.948  1.00  0.00           C  
ATOM   1953  C   LEU   276     -50.430 -65.354  34.771  1.00  0.00           C  
ATOM   1954  O   LEU   276     -49.335 -65.064  35.243  1.00  0.00           O  
ATOM   1955  CB  LEU   276     -51.371 -63.042  34.742  1.00  0.00           C  
ATOM   1956  CG  LEU   276     -51.848 -61.835  33.934  1.00  0.00           C  
ATOM   1957  CD1 LEU   276     -51.676 -60.540  34.726  1.00  0.00           C  
ATOM   1958  CD2 LEU   276     -51.100 -61.759  32.605  1.00  0.00           C  
ATOM   1959  N   GLY   277     -50.996 -66.542  34.948  1.00  0.00           N  
ATOM   1960  CA  GLY   277     -50.306 -67.603  35.666  1.00  0.00           C  
ATOM   1961  C   GLY   277     -51.020 -67.991  36.944  1.00  0.00           C  
ATOM   1962  O   GLY   277     -52.213 -67.719  37.112  1.00  0.00           O  
ATOM   1963  N   ALA   278     -50.291 -68.630  37.849  1.00  0.00           N  
ATOM   1964  CA  ALA   278     -50.851 -69.045  39.129  1.00  0.00           C  
ATOM   1965  C   ALA   278     -51.319 -67.830  39.906  1.00  0.00           C  
ATOM   1966  O   ALA   278     -50.747 -66.748  39.785  1.00  0.00           O  
ATOM   1967  CB  ALA   278     -49.828 -69.819  39.937  1.00  0.00           C  
ATOM   1968  N   PHE   279     -52.379 -68.020  40.681  1.00  0.00           N  
ATOM   1969  CA  PHE   279     -52.906 -66.984  41.549  1.00  0.00           C  
ATOM   1970  C   PHE   279     -53.535 -67.683  42.727  1.00  0.00           C  
ATOM   1971  O   PHE   279     -53.880 -68.861  42.642  1.00  0.00           O  
ATOM   1972  CB  PHE   279     -53.947 -66.110  40.832  1.00  0.00           C  
ATOM   1973  CG  PHE   279     -55.307 -66.755  40.689  1.00  0.00           C  
ATOM   1974  CD1 PHE   279     -56.277 -66.604  41.676  1.00  0.00           C  
ATOM   1975  CD2 PHE   279     -55.619 -67.496  39.560  1.00  0.00           C  
ATOM   1976  CE1 PHE   279     -57.515 -67.194  41.547  1.00  0.00           C  
ATOM   1977  CE2 PHE   279     -56.864 -68.083  39.422  1.00  0.00           C  
ATOM   1978  CZ  PHE   279     -57.813 -67.931  40.415  1.00  0.00           C  
ATOM   1979  N   SER   280     -53.697 -66.952  43.819  1.00  0.00           N  
ATOM   1980  CA  SER   280     -54.247 -67.529  45.031  1.00  0.00           C  
ATOM   1981  C   SER   280     -54.860 -66.476  45.930  1.00  0.00           C  
ATOM   1982  O   SER   280     -54.446 -65.325  45.942  1.00  0.00           O  
ATOM   1983  CB  SER   280     -53.165 -68.271  45.795  1.00  0.00           C  
ATOM   1984  OG  SER   280     -52.073 -67.404  46.032  1.00  0.00           O  
ATOM   1985  N   VAL   281     -55.896 -66.888  46.643  1.00  0.00           N  
ATOM   1986  CA  VAL   281     -56.432 -66.147  47.760  1.00  0.00           C  
ATOM   1987  C   VAL   281     -56.453 -67.194  48.854  1.00  0.00           C  
ATOM   1988  O   VAL   281     -57.292 -68.103  48.851  1.00  0.00           O  
ATOM   1989  CB  VAL   281     -57.854 -65.635  47.502  1.00  0.00           C  
ATOM   1990  CG1 VAL   281     -58.298 -64.743  48.638  1.00  0.00           C  
ATOM   1991  CG2 VAL   281     -57.924 -64.871  46.181  1.00  0.00           C  
ATOM   1992  N   VAL   282     -55.484 -67.087  49.759  1.00  0.00           N  
ATOM   1993  CA  VAL   282     -55.280 -68.080  50.800  1.00  0.00           C  
ATOM   1994  C   VAL   282     -54.966 -67.406  52.141  1.00  0.00           C  
ATOM   1995  O   VAL   282     -54.074 -66.553  52.222  1.00  0.00           O  
ATOM   1996  CB  VAL   282     -54.120 -69.025  50.419  1.00  0.00           C  
ATOM   1997  CG1 VAL   282     -53.685 -69.852  51.603  1.00  0.00           C  
ATOM   1998  CG2 VAL   282     -54.532 -69.923  49.288  1.00  0.00           C  
ATOM   1999  N   GLU   283     -55.712 -67.790  53.178  1.00  0.00           N  
ATOM   2000  CA  GLU   283     -55.450 -67.362  54.556  1.00  0.00           C  
ATOM   2001  C   GLU   283     -55.266 -65.856  54.661  1.00  0.00           C  
ATOM   2002  O   GLU   283     -54.309 -65.377  55.271  1.00  0.00           O  
ATOM   2003  CB  GLU   283     -54.219 -68.106  55.138  1.00  0.00           C  
ATOM   2004  CG  GLU   283     -54.402 -69.623  55.212  1.00  0.00           C  
ATOM   2005  CD  GLU   283     -53.125 -70.223  55.782  1.00  0.00           C  
ATOM   2006  OE1 GLU   283     -52.217 -69.434  56.159  1.00  0.00           O  
ATOM   2007  OE2 GLU   283     -53.041 -71.479  55.849  1.00  0.00           O  
ATOM   2008  N   GLY   284     -56.171 -65.119  54.031  1.00  0.00           N  
ATOM   2009  CA  GLY   284     -56.186 -63.673  54.133  1.00  0.00           C  
ATOM   2010  C   GLY   284     -55.260 -62.972  53.167  1.00  0.00           C  
ATOM   2011  O   GLY   284     -55.127 -61.752  53.215  1.00  0.00           O  
ATOM   2012  N   LYS   285     -54.616 -63.730  52.284  1.00  0.00           N  
ATOM   2013  CA  LYS   285     -53.651 -63.135  51.357  1.00  0.00           C  
ATOM   2014  C   LYS   285     -53.937 -63.482  49.888  1.00  0.00           C  
ATOM   2015  O   LYS   285     -54.084 -64.651  49.526  1.00  0.00           O  
ATOM   2016  CB  LYS   285     -52.237 -63.560  51.748  1.00  0.00           C  
ATOM   2017  CG  LYS   285     -51.184 -63.318  50.691  1.00  0.00           C  
ATOM   2018  CD  LYS   285     -50.733 -61.881  50.636  1.00  0.00           C  
ATOM   2019  CE  LYS   285     -49.290 -61.802  50.136  1.00  0.00           C  
ATOM   2020  NZ  LYS   285     -49.133 -62.370  48.770  1.00  0.00           N  
ATOM   2021  N   ALA   286     -54.015 -62.455  49.049  1.00  0.00           N  
ATOM   2022  CA  ALA   286     -54.235 -62.631  47.611  1.00  0.00           C  
ATOM   2023  C   ALA   286     -52.969 -62.352  46.801  1.00  0.00           C  
ATOM   2024  O   ALA   286     -52.196 -61.453  47.132  1.00  0.00           O  
ATOM   2025  CB  ALA   286     -55.385 -61.729  47.129  1.00  0.00           C  
ATOM   2026  N   ASP   287     -52.755 -63.119  45.741  1.00  0.00           N  
ATOM   2027  CA  ASP   287     -51.641 -62.854  44.838  1.00  0.00           C  
ATOM   2028  C   ASP   287     -51.999 -63.197  43.387  1.00  0.00           C  
ATOM   2029  O   ASP   287     -52.511 -64.286  43.109  1.00  0.00           O  
ATOM   2030  CB  ASP   287     -50.384 -63.619  45.277  1.00  0.00           C  
ATOM   2031  CG  ASP   287     -49.179 -63.332  44.386  1.00  0.00           C  
ATOM   2032  OD1 ASP   287     -49.027 -62.186  43.914  1.00  0.00           O  
ATOM   2033  OD2 ASP   287     -48.380 -64.257  44.148  1.00  0.00           O  
ATOM   2034  N   ASN   288     -51.719 -62.257  42.482  1.00  0.00           N  
ATOM   2035  CA  ASN   288     -51.920 -62.416  41.037  1.00  0.00           C  
ATOM   2036  C   ASN   288     -53.383 -62.571  40.621  1.00  0.00           C  
ATOM   2037  O   ASN   288     -53.699 -63.191  39.606  1.00  0.00           O  
ATOM   2038  CB  ASN   288     -51.059 -63.551  40.462  1.00  0.00           C  
ATOM   2039  CG  ASN   288     -50.974 -63.510  38.940  1.00  0.00           C  
ATOM   2040  OD1 ASN   288     -51.025 -62.434  38.330  1.00  0.00           O  
ATOM   2041  ND2 ASN   288     -50.865 -64.681  38.320  1.00  0.00           N  
ATOM   2042  N   VAL   289     -54.279 -61.999  41.411  1.00  0.00           N  
ATOM   2043  CA  VAL   289     -55.679 -61.986  41.050  1.00  0.00           C  
ATOM   2044  C   VAL   289     -55.873 -61.084  39.820  1.00  0.00           C  
ATOM   2045  O   VAL   289     -55.368 -59.964  39.763  1.00  0.00           O  
ATOM   2046  CB  VAL   289     -56.564 -61.557  42.240  1.00  0.00           C  
ATOM   2047  CG1 VAL   289     -57.966 -61.250  41.777  1.00  0.00           C  
ATOM   2048  CG2 VAL   289     -56.576 -62.660  43.310  1.00  0.00           C  
ATOM   2049  N   VAL   290     -56.563 -61.604  38.810  1.00  0.00           N  
ATOM   2050  CA  VAL   290     -56.888 -60.808  37.634  1.00  0.00           C  
ATOM   2051  C   VAL   290     -58.382 -60.545  37.655  1.00  0.00           C  
ATOM   2052  O   VAL   290     -59.187 -61.475  37.806  1.00  0.00           O  
ATOM   2053  CB  VAL   290     -56.476 -61.525  36.330  1.00  0.00           C  
ATOM   2054  CG1 VAL   290     -57.144 -60.877  35.100  1.00  0.00           C  
ATOM   2055  CG2 VAL   290     -54.961 -61.530  36.192  1.00  0.00           C  
ATOM   2056  N   LEU   291     -58.742 -59.274  37.519  1.00  0.00           N  
ATOM   2057  CA  LEU   291     -60.111 -58.828  37.686  1.00  0.00           C  
ATOM   2058  C   LEU   291     -60.624 -58.113  36.454  1.00  0.00           C  
ATOM   2059  O   LEU   291     -60.206 -57.000  36.168  1.00  0.00           O  
ATOM   2060  CB  LEU   291     -60.190 -57.859  38.863  1.00  0.00           C  
ATOM   2061  CG  LEU   291     -59.814 -58.396  40.239  1.00  0.00           C  
ATOM   2062  CD1 LEU   291     -59.760 -57.228  41.233  1.00  0.00           C  
ATOM   2063  CD2 LEU   291     -60.805 -59.449  40.683  1.00  0.00           C  
ATOM   2064  N   GLU   292     -61.552 -58.741  35.739  1.00  0.00           N  
ATOM   2065  CA  GLU   292     -62.164 -58.111  34.572  1.00  0.00           C  
ATOM   2066  C   GLU   292     -63.595 -58.604  34.395  1.00  0.00           C  
ATOM   2067  O   GLU   292     -63.987 -59.590  35.013  1.00  0.00           O  
ATOM   2068  CB  GLU   292     -61.326 -58.396  33.323  1.00  0.00           C  
ATOM   2069  CG  GLU   292     -60.997 -59.874  33.122  1.00  0.00           C  
ATOM   2070  CD  GLU   292     -59.803 -60.108  32.202  1.00  0.00           C  
ATOM   2071  OE1 GLU   292     -59.179 -59.130  31.730  1.00  0.00           O  
ATOM   2072  OE2 GLU   292     -59.479 -61.282  31.953  1.00  0.00           O  
ATOM   2073  N   ASN   293     -64.377 -57.897  33.582  1.00  0.00           N  
ATOM   2074  CA  ASN   293     -65.712 -58.358  33.188  1.00  0.00           C  
ATOM   2075  C   ASN   293     -66.666 -58.642  34.326  1.00  0.00           C  
ATOM   2076  O   ASN   293     -67.432 -59.609  34.271  1.00  0.00           O  
ATOM   2077  CB  ASN   293     -65.619 -59.630  32.353  1.00  0.00           C  
ATOM   2078  CG  ASN   293     -65.510 -59.348  30.893  1.00  0.00           C  
ATOM   2079  OD1 ASN   293     -65.717 -58.215  30.452  1.00  0.00           O  
ATOM   2080  ND2 ASN   293     -65.199 -60.379  30.118  1.00  0.00           N  
ATOM   2081  N   GLY   294     -66.623 -57.819  35.361  1.00  0.00           N  
ATOM   2082  CA  GLY   294     -67.469 -58.059  36.507  1.00  0.00           C  
ATOM   2083  C   GLY   294     -66.700 -58.672  37.656  1.00  0.00           C  
ATOM   2084  O   GLY   294     -67.233 -58.774  38.763  1.00  0.00           O  
ATOM   2085  N   GLY   295     -65.456 -59.078  37.401  1.00  0.00           N  
ATOM   2086  CA  GLY   295     -64.589 -59.563  38.464  1.00  0.00           C  
ATOM   2087  C   GLY   295     -64.441 -58.519  39.562  1.00  0.00           C  
ATOM   2088  O   GLY   295     -64.527 -57.309  39.311  1.00  0.00           O  
ATOM   2089  N   ARG   296     -64.237 -58.978  40.789  1.00  0.00           N  
ATOM   2090  CA  ARG   296     -64.105 -58.072  41.918  1.00  0.00           C  
ATOM   2091  C   ARG   296     -63.419 -58.751  43.093  1.00  0.00           C  
ATOM   2092  O   ARG   296     -63.723 -59.902  43.413  1.00  0.00           O  
ATOM   2093  CB  ARG   296     -65.469 -57.552  42.348  1.00  0.00           C  
ATOM   2094  CG  ARG   296     -65.411 -56.558  43.509  1.00  0.00           C  
ATOM   2095  CD  ARG   296     -66.811 -56.070  43.883  1.00  0.00           C  
ATOM   2096  NE  ARG   296     -66.795 -55.240  45.076  1.00  0.00           N  
ATOM   2097  CZ  ARG   296     -67.403 -54.063  45.173  1.00  0.00           C  
ATOM   2098  NH1 ARG   296     -68.094 -53.588  44.145  1.00  0.00           N  
ATOM   2099  NH2 ARG   296     -67.321 -53.363  46.299  1.00  0.00           N  
ATOM   2100  N   LEU   297     -62.483 -58.038  43.712  1.00  0.00           N  
ATOM   2101  CA  LEU   297     -61.779 -58.522  44.899  1.00  0.00           C  
ATOM   2102  C   LEU   297     -61.907 -57.498  46.010  1.00  0.00           C  
ATOM   2103  O   LEU   297     -61.522 -56.343  45.841  1.00  0.00           O  
ATOM   2104  CB  LEU   297     -60.295 -58.756  44.604  1.00  0.00           C  
ATOM   2105  CG  LEU   297     -59.448 -59.152  45.827  1.00  0.00           C  
ATOM   2106  CD1 LEU   297     -59.878 -60.500  46.394  1.00  0.00           C  
ATOM   2107  CD2 LEU   297     -57.973 -59.183  45.466  1.00  0.00           C  
ATOM   2108  N   ASP   298     -62.475 -57.909  47.134  1.00  0.00           N  
ATOM   2109  CA  ASP   298     -62.541 -57.046  48.302  1.00  0.00           C  
ATOM   2110  C   ASP   298     -61.386 -57.410  49.218  1.00  0.00           C  
ATOM   2111  O   ASP   298     -61.274 -58.554  49.657  1.00  0.00           O  
ATOM   2112  CB  ASP   298     -63.861 -57.224  49.055  1.00  0.00           C  
ATOM   2113  CG  ASP   298     -65.070 -56.799  48.237  1.00  0.00           C  
ATOM   2114  OD1 ASP   298     -64.908 -56.067  47.246  1.00  0.00           O  
ATOM   2115  OD2 ASP   298     -66.194 -57.196  48.593  1.00  0.00           O  
ATOM   2116  N   VAL   299     -60.513 -56.445  49.485  1.00  0.00           N  
ATOM   2117  CA  VAL   299     -59.437 -56.659  50.441  1.00  0.00           C  
ATOM   2118  C   VAL   299     -59.876 -56.107  51.791  1.00  0.00           C  
ATOM   2119  O   VAL   299     -59.987 -54.900  51.990  1.00  0.00           O  
ATOM   2120  CB  VAL   299     -58.100 -56.058  49.957  1.00  0.00           C  
ATOM   2121  CG1 VAL   299     -57.002 -56.286  50.977  1.00  0.00           C  
ATOM   2122  CG2 VAL   299     -57.714 -56.688  48.630  1.00  0.00           C  
ATOM   2123  N   LEU   300     -60.169 -57.017  52.705  1.00  0.00           N  
ATOM   2124  CA  LEU   300     -60.711 -56.646  53.999  1.00  0.00           C  
ATOM   2125  C   LEU   300     -59.636 -56.142  54.955  1.00  0.00           C  
ATOM   2126  O   LEU   300     -58.436 -56.308  54.726  1.00  0.00           O  
ATOM   2127  CB  LEU   300     -61.444 -57.833  54.613  1.00  0.00           C  
ATOM   2128  CG  LEU   300     -62.481 -58.500  53.701  1.00  0.00           C  
ATOM   2129  CD1 LEU   300     -63.203 -59.600  54.448  1.00  0.00           C  
ATOM   2130  CD2 LEU   300     -63.467 -57.477  53.164  1.00  0.00           C  
ATOM   2131  N   THR   301     -60.091 -55.520  56.030  1.00  0.00           N  
ATOM   2132  CA  THR   301     -59.206 -54.968  57.038  1.00  0.00           C  
ATOM   2133  C   THR   301     -58.249 -56.031  57.576  1.00  0.00           C  
ATOM   2134  O   THR   301     -58.679 -57.098  58.026  1.00  0.00           O  
ATOM   2135  CB  THR   301     -60.033 -54.380  58.182  1.00  0.00           C  
ATOM   2136  OG1 THR   301     -60.908 -53.378  57.687  1.00  0.00           O  
ATOM   2137  CG2 THR   301     -59.090 -53.762  59.228  1.00  0.00           C  
ATOM   2138  N   GLY   302     -56.955 -55.737  57.513  1.00  0.00           N  
ATOM   2139  CA  GLY   302     -55.950 -56.633  58.049  1.00  0.00           C  
ATOM   2140  C   GLY   302     -55.396 -57.591  57.013  1.00  0.00           C  
ATOM   2141  O   GLY   302     -54.534 -58.419  57.315  1.00  0.00           O  
ATOM   2142  N   HIS   303     -55.871 -57.468  55.780  1.00  0.00           N  
ATOM   2143  CA  HIS   303     -55.479 -58.410  54.741  1.00  0.00           C  
ATOM   2144  C   HIS   303     -54.781 -57.763  53.568  1.00  0.00           C  
ATOM   2145  O   HIS   303     -54.732 -56.537  53.461  1.00  0.00           O  
ATOM   2146  CB  HIS   303     -56.678 -59.260  54.332  1.00  0.00           C  
ATOM   2147  CG  HIS   303     -57.120 -60.178  55.431  1.00  0.00           C  
ATOM   2148  ND1 HIS   303     -58.432 -60.297  55.828  1.00  0.00           N  
ATOM   2149  CD2 HIS   303     -56.404 -60.979  56.249  1.00  0.00           C  
ATOM   2150  CE1 HIS   303     -58.504 -61.144  56.840  1.00  0.00           C  
ATOM   2151  NE2 HIS   303     -57.287 -61.581  57.109  1.00  0.00           N  
ATOM   2152  N   THR   304     -54.231 -58.593  52.692  1.00  0.00           N  
ATOM   2153  CA  THR   304     -53.299 -58.110  51.685  1.00  0.00           C  
ATOM   2154  C   THR   304     -53.533 -58.743  50.316  1.00  0.00           C  
ATOM   2155  O   THR   304     -53.855 -59.925  50.216  1.00  0.00           O  
ATOM   2156  CB  THR   304     -51.836 -58.389  52.122  1.00  0.00           C  
ATOM   2157  OG1 THR   304     -51.634 -57.893  53.452  1.00  0.00           O  
ATOM   2158  CG2 THR   304     -50.847 -57.710  51.184  1.00  0.00           C  
ATOM   2159  N   ALA   305     -53.361 -57.946  49.266  1.00  0.00           N  
ATOM   2160  CA  ALA   305     -53.335 -58.455  47.902  1.00  0.00           C  
ATOM   2161  C   ALA   305     -52.100 -57.915  47.184  1.00  0.00           C  
ATOM   2162  O   ALA   305     -51.806 -56.717  47.243  1.00  0.00           O  
ATOM   2163  CB  ALA   305     -54.603 -58.047  47.159  1.00  0.00           C  
ATOM   2164  N   THR   306     -51.381 -58.796  46.500  1.00  0.00           N  
ATOM   2165  CA  THR   306     -50.230 -58.382  45.711  1.00  0.00           C  
ATOM   2166  C   THR   306     -50.441 -58.733  44.236  1.00  0.00           C  
ATOM   2167  O   THR   306     -51.109 -59.710  43.914  1.00  0.00           O  
ATOM   2168  CB  THR   306     -48.964 -59.072  46.219  1.00  0.00           C  
ATOM   2169  OG1 THR   306     -49.154 -60.493  46.179  1.00  0.00           O  
ATOM   2170  CG2 THR   306     -48.695 -58.663  47.658  1.00  0.00           C  
ATOM   2171  N   ASN   307     -49.882 -57.925  43.342  1.00  0.00           N  
ATOM   2172  CA  ASN   307     -49.953 -58.195  41.907  1.00  0.00           C  
ATOM   2173  C   ASN   307     -51.384 -58.326  41.370  1.00  0.00           C  
ATOM   2174  O   ASN   307     -51.678 -59.221  40.574  1.00  0.00           O  
ATOM   2175  CB  ASN   307     -49.159 -59.458  41.561  1.00  0.00           C  
ATOM   2176  CG  ASN   307     -47.687 -59.320  41.855  1.00  0.00           C  
ATOM   2177  OD1 ASN   307     -47.060 -58.325  41.490  1.00  0.00           O  
ATOM   2178  ND2 ASN   307     -47.121 -60.321  42.527  1.00  0.00           N  
ATOM   2179  N   THR   308     -52.279 -57.453  41.813  1.00  0.00           N  
ATOM   2180  CA  THR   308     -53.647 -57.498  41.326  1.00  0.00           C  
ATOM   2181  C   THR   308     -53.746 -56.734  40.016  1.00  0.00           C  
ATOM   2182  O   THR   308     -53.364 -55.565  39.940  1.00  0.00           O  
ATOM   2183  CB  THR   308     -54.636 -56.891  42.326  1.00  0.00           C  
ATOM   2184  OG1 THR   308     -54.527 -57.573  43.581  1.00  0.00           O  
ATOM   2185  CG2 THR   308     -56.051 -57.026  41.807  1.00  0.00           C  
ATOM   2186  N   ARG   309     -54.244 -57.404  38.982  1.00  0.00           N  
ATOM   2187  CA  ARG   309     -54.497 -56.752  37.701  1.00  0.00           C  
ATOM   2188  C   ARG   309     -55.983 -56.347  37.622  1.00  0.00           C  
ATOM   2189  O   ARG   309     -56.877 -57.177  37.770  1.00  0.00           O  
ATOM   2190  CB  ARG   309     -54.083 -57.677  36.555  1.00  0.00           C  
ATOM   2191  CG  ARG   309     -54.397 -57.160  35.175  1.00  0.00           C  
ATOM   2192  CD  ARG   309     -53.495 -56.018  34.783  1.00  0.00           C  
ATOM   2193  NE  ARG   309     -53.929 -55.432  33.522  1.00  0.00           N  
ATOM   2194  CZ  ARG   309     -53.502 -54.267  33.047  1.00  0.00           C  
ATOM   2195  NH1 ARG   309     -52.620 -53.550  33.735  1.00  0.00           N  
ATOM   2196  NH2 ARG   309     -53.971 -53.817  31.885  1.00  0.00           N  
ATOM   2197  N   VAL   310     -56.252 -55.060  37.451  1.00  0.00           N  
ATOM   2198  CA  VAL   310     -57.631 -54.601  37.404  1.00  0.00           C  
ATOM   2199  C   VAL   310     -57.950 -54.054  36.025  1.00  0.00           C  
ATOM   2200  O   VAL   310     -57.596 -52.919  35.706  1.00  0.00           O  
ATOM   2201  CB  VAL   310     -57.902 -53.519  38.450  1.00  0.00           C  
ATOM   2202  CG1 VAL   310     -59.396 -53.301  38.601  1.00  0.00           C  
ATOM   2203  CG2 VAL   310     -57.276 -53.907  39.792  1.00  0.00           C  
ATOM   2204  N   ASP   311     -58.620 -54.867  35.212  1.00  0.00           N  
ATOM   2205  CA  ASP   311     -58.904 -54.501  33.832  1.00  0.00           C  
ATOM   2206  C   ASP   311     -60.343 -54.155  33.588  1.00  0.00           C  
ATOM   2207  O   ASP   311     -61.116 -53.971  34.517  1.00  0.00           O  
ATOM   2208  CB  ASP   311     -58.517 -55.621  32.876  1.00  0.00           C  
ATOM   2209  CG  ASP   311     -57.043 -55.708  32.685  1.00  0.00           C  
ATOM   2210  OD1 ASP   311     -56.358 -54.778  33.157  1.00  0.00           O  
ATOM   2211  OD2 ASP   311     -56.572 -56.686  32.071  1.00  0.00           O  
ATOM   2212  N   ASP   312     -60.689 -54.095  32.309  1.00  0.00           N  
ATOM   2213  CA  ASP   312     -61.972 -53.583  31.879  1.00  0.00           C  
ATOM   2214  C   ASP   312     -63.127 -54.301  32.562  1.00  0.00           C  
ATOM   2215  O   ASP   312     -63.366 -55.475  32.312  1.00  0.00           O  
ATOM   2216  CB  ASP   312     -62.095 -53.691  30.360  1.00  0.00           C  
ATOM   2217  CG  ASP   312     -63.261 -52.885  29.817  1.00  0.00           C  
ATOM   2218  OD1 ASP   312     -63.714 -51.948  30.519  1.00  0.00           O  
ATOM   2219  OD2 ASP   312     -63.724 -53.188  28.695  1.00  0.00           O  
ATOM   2220  N   GLY   313     -63.835 -53.586  33.429  1.00  0.00           N  
ATOM   2221  CA  GLY   313     -64.960 -54.157  34.138  1.00  0.00           C  
ATOM   2222  C   GLY   313     -64.561 -54.809  35.449  1.00  0.00           C  
ATOM   2223  O   GLY   313     -65.408 -55.329  36.177  1.00  0.00           O  
ATOM   2224  N   GLY   314     -63.267 -54.787  35.754  1.00  0.00           N  
ATOM   2225  CA  GLY   314     -62.787 -55.272  37.034  1.00  0.00           C  
ATOM   2226  C   GLY   314     -62.885 -54.237  38.146  1.00  0.00           C  
ATOM   2227  O   GLY   314     -62.752 -53.030  37.909  1.00  0.00           O  
ATOM   2228  N   THR   315     -63.131 -54.710  39.363  1.00  0.00           N  
ATOM   2229  CA  THR   315     -63.191 -53.837  40.529  1.00  0.00           C  
ATOM   2230  C   THR   315     -62.295 -54.329  41.661  1.00  0.00           C  
ATOM   2231  O   THR   315     -62.383 -55.487  42.081  1.00  0.00           O  
ATOM   2232  CB  THR   315     -64.620 -53.698  41.066  1.00  0.00           C  
ATOM   2233  OG1 THR   315     -65.431 -53.060  40.082  1.00  0.00           O  
ATOM   2234  CG2 THR   315     -64.631 -52.852  42.320  1.00  0.00           C  
ATOM   2235  N   LEU   316     -61.423 -53.449  42.141  1.00  0.00           N  
ATOM   2236  CA  LEU   316     -60.632 -53.729  43.334  1.00  0.00           C  
ATOM   2237  C   LEU   316     -61.063 -52.794  44.450  1.00  0.00           C  
ATOM   2238  O   LEU   316     -61.010 -51.576  44.304  1.00  0.00           O  
ATOM   2239  CB  LEU   316     -59.139 -53.577  43.054  1.00  0.00           C  
ATOM   2240  CG  LEU   316     -58.224 -53.788  44.259  1.00  0.00           C  
ATOM   2241  CD1 LEU   316     -58.439 -55.171  44.857  1.00  0.00           C  
ATOM   2242  CD2 LEU   316     -56.771 -53.588  43.854  1.00  0.00           C  
ATOM   2243  N   ASP   317     -61.507 -53.375  45.556  1.00  0.00           N  
ATOM   2244  CA  ASP   317     -62.024 -52.612  46.682  1.00  0.00           C  
ATOM   2245  C   ASP   317     -61.157 -52.845  47.916  1.00  0.00           C  
ATOM   2246  O   ASP   317     -61.209 -53.915  48.527  1.00  0.00           O  
ATOM   2247  CB  ASP   317     -63.484 -53.010  46.953  1.00  0.00           C  
ATOM   2248  CG  ASP   317     -64.060 -52.345  48.201  1.00  0.00           C  
ATOM   2249  OD1 ASP   317     -63.432 -51.413  48.750  1.00  0.00           O  
ATOM   2250  OD2 ASP   317     -65.162 -52.749  48.629  1.00  0.00           O  
ATOM   2251  N   VAL   318     -60.359 -51.846  48.281  1.00  0.00           N  
ATOM   2252  CA  VAL   318     -59.511 -51.965  49.462  1.00  0.00           C  
ATOM   2253  C   VAL   318     -60.129 -51.254  50.642  1.00  0.00           C  
ATOM   2254  O   VAL   318     -60.235 -50.031  50.657  1.00  0.00           O  
ATOM   2255  CB  VAL   318     -58.090 -51.430  49.244  1.00  0.00           C  
ATOM   2256  CG1 VAL   318     -57.205 -51.524  50.488  1.00  0.00           C  
ATOM   2257  CG2 VAL   318     -57.320 -52.171  48.149  1.00  0.00           C  
ATOM   2258  N   ARG   319     -60.561 -52.039  51.621  1.00  0.00           N  
ATOM   2259  CA  ARG   319     -61.192 -51.497  52.813  1.00  0.00           C  
ATOM   2260  C   ARG   319     -60.181 -50.775  53.677  1.00  0.00           C  
ATOM   2261  O   ARG   319     -58.962 -50.886  53.477  1.00  0.00           O  
ATOM   2262  CB  ARG   319     -61.829 -52.612  53.636  1.00  0.00           C  
ATOM   2263  CG  ARG   319     -62.903 -53.378  52.896  1.00  0.00           C  
ATOM   2264  CD  ARG   319     -64.091 -52.497  52.590  1.00  0.00           C  
ATOM   2265  NE  ARG   319     -64.904 -53.062  51.520  1.00  0.00           N  
ATOM   2266  CZ  ARG   319     -65.742 -54.087  51.667  1.00  0.00           C  
ATOM   2267  NH1 ARG   319     -65.890 -54.680  52.848  1.00  0.00           N  
ATOM   2268  NH2 ARG   319     -66.430 -54.525  50.622  1.00  0.00           N  
ATOM   2269  N   GLN   320     -60.704 -50.027  54.638  1.00  0.00           N  
ATOM   2270  CA  GLN   320     -59.884 -49.430  55.665  1.00  0.00           C  
ATOM   2271  C   GLN   320     -59.095 -50.535  56.343  1.00  0.00           C  
ATOM   2272  O   GLN   320     -59.668 -51.528  56.784  1.00  0.00           O  
ATOM   2273  CB  GLN   320     -60.778 -48.742  56.690  1.00  0.00           C  
ATOM   2274  CG  GLN   320     -59.999 -47.986  57.768  1.00  0.00           C  
ATOM   2275  CD  GLN   320     -61.003 -47.245  58.641  1.00  0.00           C  
ATOM   2276  OE1 GLN   320     -62.213 -47.360  58.452  1.00  0.00           O  
ATOM   2277  NE2 GLN   320     -60.555 -46.444  59.645  1.00  0.00           N  
ATOM   2278  N   GLY   321     -57.779 -50.378  56.406  1.00  0.00           N  
ATOM   2279  CA  GLY   321     -56.950 -51.348  57.099  1.00  0.00           C  
ATOM   2280  C   GLY   321     -56.540 -52.516  56.223  1.00  0.00           C  
ATOM   2281  O   GLY   321     -55.906 -53.471  56.690  1.00  0.00           O  
ATOM   2282  N   GLY   322     -56.909 -52.440  54.947  1.00  0.00           N  
ATOM   2283  CA  GLY   322     -56.497 -53.436  53.978  1.00  0.00           C  
ATOM   2284  C   GLY   322     -55.318 -52.932  53.174  1.00  0.00           C  
ATOM   2285  O   GLY   322     -55.071 -51.724  53.090  1.00  0.00           O  
ATOM   2286  N   THR   323     -54.588 -53.854  52.568  1.00  0.00           N  
ATOM   2287  CA  THR   323     -53.416 -53.474  51.797  1.00  0.00           C  
ATOM   2288  C   THR   323     -53.444 -54.112  50.426  1.00  0.00           C  
ATOM   2289  O   THR   323     -53.851 -55.264  50.285  1.00  0.00           O  
ATOM   2290  CB  THR   323     -52.160 -53.883  52.523  1.00  0.00           C  
ATOM   2291  OG1 THR   323     -52.105 -53.255  53.795  1.00  0.00           O  
ATOM   2292  CG2 THR   323     -50.933 -53.463  51.695  1.00  0.00           C  
ATOM   2293  N   ALA   324     -53.019 -53.356  49.420  1.00  0.00           N  
ATOM   2294  CA  ALA   324     -52.786 -53.909  48.092  1.00  0.00           C  
ATOM   2295  C   ALA   324     -51.545 -53.294  47.453  1.00  0.00           C  
ATOM   2296  O   ALA   324     -51.469 -52.072  47.285  1.00  0.00           O  
ATOM   2297  CB  ALA   324     -54.004 -53.690  47.199  1.00  0.00           C  
ATOM   2298  N   THR   325     -50.577 -54.131  47.082  1.00  0.00           N  
ATOM   2299  CA  THR   325     -49.391 -53.624  46.378  1.00  0.00           C  
ATOM   2300  C   THR   325     -49.214 -54.194  44.973  1.00  0.00           C  
ATOM   2301  O   THR   325     -49.827 -55.201  44.613  1.00  0.00           O  
ATOM   2302  CB  THR   325     -48.110 -53.833  47.190  1.00  0.00           C  
ATOM   2303  OG1 THR   325     -47.983 -55.219  47.523  1.00  0.00           O  
ATOM   2304  CG2 THR   325     -48.179 -53.017  48.474  1.00  0.00           C  
ATOM   2305  N   THR   326     -48.349 -53.543  44.204  1.00  0.00           N  
ATOM   2306  CA  THR   326     -48.257 -53.734  42.758  1.00  0.00           C  
ATOM   2307  C   THR   326     -49.623 -53.906  42.094  1.00  0.00           C  
ATOM   2308  O   THR   326     -49.814 -54.790  41.262  1.00  0.00           O  
ATOM   2309  CB  THR   326     -47.314 -54.885  42.369  1.00  0.00           C  
ATOM   2310  OG1 THR   326     -47.745 -56.107  42.989  1.00  0.00           O  
ATOM   2311  CG2 THR   326     -45.882 -54.557  42.809  1.00  0.00           C  
ATOM   2312  N   VAL   327     -50.575 -53.067  42.486  1.00  0.00           N  
ATOM   2313  CA  VAL   327     -51.837 -52.981  41.781  1.00  0.00           C  
ATOM   2314  C   VAL   327     -51.567 -52.499  40.360  1.00  0.00           C  
ATOM   2315  O   VAL   327     -50.847 -51.533  40.141  1.00  0.00           O  
ATOM   2316  CB  VAL   327     -52.795 -52.006  42.473  1.00  0.00           C  
ATOM   2317  CG1 VAL   327     -54.099 -51.858  41.654  1.00  0.00           C  
ATOM   2318  CG2 VAL   327     -53.076 -52.476  43.891  1.00  0.00           C  
ATOM   2319  N   SER   328     -52.124 -53.190  39.383  1.00  0.00           N  
ATOM   2320  CA  SER   328     -51.899 -52.800  38.002  1.00  0.00           C  
ATOM   2321  C   SER   328     -53.229 -52.392  37.385  1.00  0.00           C  
ATOM   2322  O   SER   328     -54.006 -53.242  36.961  1.00  0.00           O  
ATOM   2323  CB  SER   328     -51.253 -53.949  37.233  1.00  0.00           C  
ATOM   2324  OG  SER   328     -50.851 -53.526  35.952  1.00  0.00           O  
ATOM   2325  N   MET   329     -53.508 -51.091  37.395  1.00  0.00           N  
ATOM   2326  CA  MET   329     -54.749 -50.569  36.842  1.00  0.00           C  
ATOM   2327  C   MET   329     -54.684 -50.546  35.326  1.00  0.00           C  
ATOM   2328  O   MET   329     -53.731 -50.022  34.750  1.00  0.00           O  
ATOM   2329  CB  MET   329     -55.006 -49.158  37.346  1.00  0.00           C  
ATOM   2330  CG  MET   329     -55.070 -49.066  38.836  1.00  0.00           C  
ATOM   2331  SD  MET   329     -56.374 -50.121  39.486  1.00  0.00           S  
ATOM   2332  CE  MET   329     -57.816 -49.381  38.711  1.00  0.00           C  
ATOM   2333  N   GLY   330     -55.698 -51.126  34.690  1.00  0.00           N  
ATOM   2334  CA  GLY   330     -55.829 -51.086  33.245  1.00  0.00           C  
ATOM   2335  C   GLY   330     -57.039 -50.272  32.814  1.00  0.00           C  
ATOM   2336  O   GLY   330     -57.879 -49.885  33.644  1.00  0.00           O  
ATOM   2337  N   ASN   331     -57.134 -50.003  31.516  1.00  0.00           N  
ATOM   2338  CA  ASN   331     -58.295 -49.297  30.987  1.00  0.00           C  
ATOM   2339  C   ASN   331     -59.600 -49.988  31.355  1.00  0.00           C  
ATOM   2340  O   ASN   331     -59.767 -51.187  31.126  1.00  0.00           O  
ATOM   2341  CB  ASN   331     -58.180 -49.134  29.472  1.00  0.00           C  
ATOM   2342  CG  ASN   331     -57.103 -48.147  29.083  1.00  0.00           C  
ATOM   2343  OD1 ASN   331     -57.002 -47.060  29.669  1.00  0.00           O  
ATOM   2344  ND2 ASN   331     -56.276 -48.520  28.108  1.00  0.00           N  
ATOM   2345  N   GLY   332     -60.514 -49.225  31.939  1.00  0.00           N  
ATOM   2346  CA  GLY   332     -61.802 -49.746  32.349  1.00  0.00           C  
ATOM   2347  C   GLY   332     -61.800 -50.276  33.773  1.00  0.00           C  
ATOM   2348  O   GLY   332     -62.850 -50.644  34.304  1.00  0.00           O  
ATOM   2349  N   GLY   333     -60.621 -50.316  34.391  1.00  0.00           N  
ATOM   2350  CA  GLY   333     -60.498 -50.801  35.753  1.00  0.00           C  
ATOM   2351  C   GLY   333     -61.049 -49.828  36.772  1.00  0.00           C  
ATOM   2352  O   GLY   333     -60.945 -48.615  36.599  1.00  0.00           O  
ATOM   2353  N   VAL   334     -61.631 -50.362  37.841  1.00  0.00           N  
ATOM   2354  CA  VAL   334     -62.258 -49.539  38.872  1.00  0.00           C  
ATOM   2355  C   VAL   334     -61.574 -49.717  40.235  1.00  0.00           C  
ATOM   2356  O   VAL   334     -61.232 -50.835  40.628  1.00  0.00           O  
ATOM   2357  CB  VAL   334     -63.748 -49.877  39.001  1.00  0.00           C  
ATOM   2358  CG1 VAL   334     -64.308 -49.370  40.318  1.00  0.00           C  
ATOM   2359  CG2 VAL   334     -64.520 -49.302  37.829  1.00  0.00           C  
ATOM   2360  N   LEU   335     -61.365 -48.610  40.944  1.00  0.00           N  
ATOM   2361  CA  LEU   335     -60.708 -48.658  42.239  1.00  0.00           C  
ATOM   2362  C   LEU   335     -61.576 -48.034  43.328  1.00  0.00           C  
ATOM   2363  O   LEU   335     -62.074 -46.926  43.176  1.00  0.00           O  
ATOM   2364  CB  LEU   335     -59.353 -47.960  42.163  1.00  0.00           C  
ATOM   2365  CG  LEU   335     -58.540 -47.873  43.462  1.00  0.00           C  
ATOM   2366  CD1 LEU   335     -57.917 -49.207  43.819  1.00  0.00           C  
ATOM   2367  CD2 LEU   335     -57.466 -46.809  43.349  1.00  0.00           C  
ATOM   2368  N   LEU   336     -61.775 -48.769  44.413  1.00  0.00           N  
ATOM   2369  CA  LEU   336     -62.463 -48.257  45.595  1.00  0.00           C  
ATOM   2370  C   LEU   336     -61.499 -48.350  46.768  1.00  0.00           C  
ATOM   2371  O   LEU   336     -61.090 -49.439  47.160  1.00  0.00           O  
ATOM   2372  CB  LEU   336     -63.707 -49.096  45.909  1.00  0.00           C  
ATOM   2373  CG  LEU   336     -64.702 -49.351  44.777  1.00  0.00           C  
ATOM   2374  CD1 LEU   336     -65.838 -50.234  45.261  1.00  0.00           C  
ATOM   2375  CD2 LEU   336     -65.239 -48.040  44.251  1.00  0.00           C  
ATOM   2376  N   ALA   337     -61.128 -47.216  47.336  1.00  0.00           N  
ATOM   2377  CA  ALA   337     -60.167 -47.222  48.422  1.00  0.00           C  
ATOM   2378  C   ALA   337     -60.471 -46.083  49.373  1.00  0.00           C  
ATOM   2379  O   ALA   337     -61.179 -45.154  49.011  1.00  0.00           O  
ATOM   2380  CB  ALA   337     -58.752 -47.090  47.863  1.00  0.00           C  
ATOM   2381  N   ASP   338     -59.954 -46.151  50.595  1.00  0.00           N  
ATOM   2382  CA  ASP   338     -59.943 -44.960  51.442  1.00  0.00           C  
ATOM   2383  C   ASP   338     -58.544 -44.654  51.955  1.00  0.00           C  
ATOM   2384  O   ASP   338     -57.622 -45.442  51.773  1.00  0.00           O  
ATOM   2385  CB  ASP   338     -60.960 -45.035  52.582  1.00  0.00           C  
ATOM   2386  CG  ASP   338     -60.734 -46.210  53.485  1.00  0.00           C  
ATOM   2387  OD1 ASP   338     -61.240 -47.301  53.147  1.00  0.00           O  
ATOM   2388  OD2 ASP   338     -60.066 -46.041  54.529  1.00  0.00           O  
ATOM   2389  N   SER   339     -58.399 -43.490  52.582  1.00  0.00           N  
ATOM   2390  CA  SER   339     -57.099 -42.983  53.009  1.00  0.00           C  
ATOM   2391  C   SER   339     -56.483 -43.814  54.134  1.00  0.00           C  
ATOM   2392  O   SER   339     -55.283 -43.700  54.407  1.00  0.00           O  
ATOM   2393  CB  SER   339     -57.201 -41.505  53.421  1.00  0.00           C  
ATOM   2394  OG  SER   339     -58.169 -41.316  54.442  1.00  0.00           O  
ATOM   2395  N   GLY   340     -57.307 -44.643  54.775  1.00  0.00           N  
ATOM   2396  CA  GLY   340     -56.830 -45.562  55.791  1.00  0.00           C  
ATOM   2397  C   GLY   340     -56.349 -46.893  55.225  1.00  0.00           C  
ATOM   2398  O   GLY   340     -56.051 -47.827  55.969  1.00  0.00           O  
ATOM   2399  N   ALA   341     -56.278 -46.990  53.902  1.00  0.00           N  
ATOM   2400  CA  ALA   341     -55.787 -48.196  53.265  1.00  0.00           C  
ATOM   2401  C   ALA   341     -54.327 -48.027  52.871  1.00  0.00           C  
ATOM   2402  O   ALA   341     -53.799 -46.923  52.877  1.00  0.00           O  
ATOM   2403  CB  ALA   341     -56.633 -48.536  52.053  1.00  0.00           C  
ATOM   2404  N   ALA   342     -53.674 -49.138  52.552  1.00  0.00           N  
ATOM   2405  CA  ALA   342     -52.308 -49.111  52.059  1.00  0.00           C  
ATOM   2406  C   ALA   342     -52.337 -49.673  50.653  1.00  0.00           C  
ATOM   2407  O   ALA   342     -52.750 -50.816  50.445  1.00  0.00           O  
ATOM   2408  CB  ALA   342     -51.401 -49.943  52.944  1.00  0.00           C  
ATOM   2409  N   VAL   343     -51.935 -48.852  49.688  1.00  0.00           N  
ATOM   2410  CA  VAL   343     -52.014 -49.203  48.280  1.00  0.00           C  
ATOM   2411  C   VAL   343     -50.783 -48.696  47.533  1.00  0.00           C  
ATOM   2412  O   VAL   343     -50.329 -47.586  47.760  1.00  0.00           O  
ATOM   2413  CB  VAL   343     -53.288 -48.605  47.616  1.00  0.00           C  
ATOM   2414  CG1 VAL   343     -53.352 -48.973  46.145  1.00  0.00           C  
ATOM   2415  CG2 VAL   343     -54.545 -49.079  48.323  1.00  0.00           C  
ATOM   2416  N   SER   344     -50.235 -49.519  46.653  1.00  0.00           N  
ATOM   2417  CA  SER   344     -49.190 -49.068  45.748  1.00  0.00           C  
ATOM   2418  C   SER   344     -49.425 -49.750  44.411  1.00  0.00           C  
ATOM   2419  O   SER   344     -49.801 -50.925  44.358  1.00  0.00           O  
ATOM   2420  CB  SER   344     -47.790 -49.401  46.288  1.00  0.00           C  
ATOM   2421  OG  SER   344     -46.764 -49.002  45.383  1.00  0.00           O  
ATOM   2422  N   GLY   345     -49.210 -49.016  43.328  1.00  0.00           N  
ATOM   2423  CA  GLY   345     -49.395 -49.587  42.012  1.00  0.00           C  
ATOM   2424  C   GLY   345     -49.174 -48.583  40.912  1.00  0.00           C  
ATOM   2425  O   GLY   345     -48.612 -47.514  41.140  1.00  0.00           O  
ATOM   2426  N   THR   346     -49.623 -48.925  39.712  1.00  0.00           N  
ATOM   2427  CA  THR   346     -49.461 -48.042  38.569  1.00  0.00           C  
ATOM   2428  C   THR   346     -50.784 -47.840  37.808  1.00  0.00           C  
ATOM   2429  O   THR   346     -51.499 -48.799  37.520  1.00  0.00           O  
ATOM   2430  CB  THR   346     -48.339 -48.560  37.624  1.00  0.00           C  
ATOM   2431  OG1 THR   346     -48.582 -49.929  37.299  1.00  0.00           O  
ATOM   2432  CG2 THR   346     -46.981 -48.476  38.302  1.00  0.00           C  
ATOM   2433  N   ARG   347     -51.104 -46.587  37.493  1.00  0.00           N  
ATOM   2434  CA  ARG   347     -52.267 -46.267  36.659  1.00  0.00           C  
ATOM   2435  C   ARG   347     -52.086 -46.741  35.221  1.00  0.00           C  
ATOM   2436  O   ARG   347     -51.009 -47.208  34.832  1.00  0.00           O  
ATOM   2437  CB  ARG   347     -52.541 -44.761  36.662  1.00  0.00           C  
ATOM   2438  CG  ARG   347     -52.996 -44.208  38.009  1.00  0.00           C  
ATOM   2439  CD  ARG   347     -53.297 -42.709  37.920  1.00  0.00           C  
ATOM   2440  NE  ARG   347     -53.667 -42.151  39.219  1.00  0.00           N  
ATOM   2441  CZ  ARG   347     -53.867 -40.856  39.454  1.00  0.00           C  
ATOM   2442  NH1 ARG   347     -53.748 -39.963  38.477  1.00  0.00           N  
ATOM   2443  NH2 ARG   347     -54.190 -40.454  40.672  1.00  0.00           N  
ATOM   2444  N   SER   348     -53.153 -46.612  34.434  1.00  0.00           N  
ATOM   2445  CA  SER   348     -53.142 -47.014  33.029  1.00  0.00           C  
ATOM   2446  C   SER   348     -52.077 -46.246  32.255  1.00  0.00           C  
ATOM   2447  O   SER   348     -51.405 -46.802  31.377  1.00  0.00           O  
ATOM   2448  CB  SER   348     -54.515 -46.791  32.397  1.00  0.00           C  
ATOM   2449  OG  SER   348     -55.494 -47.631  32.987  1.00  0.00           O  
ATOM   2450  N   ASP   349     -51.915 -44.970  32.602  1.00  0.00           N  
ATOM   2451  CA  ASP   349     -50.951 -44.103  31.923  1.00  0.00           C  
ATOM   2452  C   ASP   349     -49.500 -44.403  32.287  1.00  0.00           C  
ATOM   2453  O   ASP   349     -48.582 -43.835  31.703  1.00  0.00           O  
ATOM   2454  CB  ASP   349     -51.279 -42.618  32.147  1.00  0.00           C  
ATOM   2455  CG  ASP   349     -51.387 -42.245  33.619  1.00  0.00           C  
ATOM   2456  OD1 ASP   349     -50.853 -42.974  34.485  1.00  0.00           O  
ATOM   2457  OD2 ASP   349     -52.003 -41.202  33.913  1.00  0.00           O  
ATOM   2458  N   GLY   350     -49.296 -45.297  33.252  1.00  0.00           N  
ATOM   2459  CA  GLY   350     -47.958 -45.717  33.635  1.00  0.00           C  
ATOM   2460  C   GLY   350     -47.422 -45.039  34.888  1.00  0.00           C  
ATOM   2461  O   GLY   350     -46.383 -45.432  35.409  1.00  0.00           O  
ATOM   2462  N   LYS   351     -48.131 -44.025  35.375  1.00  0.00           N  
ATOM   2463  CA  LYS   351     -47.698 -43.269  36.545  1.00  0.00           C  
ATOM   2464  C   LYS   351     -47.969 -44.027  37.836  1.00  0.00           C  
ATOM   2465  O   LYS   351     -48.965 -44.741  37.951  1.00  0.00           O  
ATOM   2466  CB  LYS   351     -48.400 -41.913  36.597  1.00  0.00           C  
ATOM   2467  CG  LYS   351     -48.077 -40.999  35.419  1.00  0.00           C  
ATOM   2468  CD  LYS   351     -48.888 -39.703  35.489  1.00  0.00           C  
ATOM   2469  CE  LYS   351     -48.606 -38.785  34.303  1.00  0.00           C  
ATOM   2470  NZ  LYS   351     -49.268 -37.453  34.467  1.00  0.00           N  
ATOM   2471  N   ALA   352     -47.093 -43.850  38.816  1.00  0.00           N  
ATOM   2472  CA  ALA   352     -47.208 -44.566  40.076  1.00  0.00           C  
ATOM   2473  C   ALA   352     -48.189 -43.850  40.962  1.00  0.00           C  
ATOM   2474  O   ALA   352     -48.323 -42.634  40.891  1.00  0.00           O  
ATOM   2475  CB  ALA   352     -45.840 -44.668  40.774  1.00  0.00           C  
ATOM   2476  N   PHE   353     -48.888 -44.603  41.797  1.00  0.00           N  
ATOM   2477  CA  PHE   353     -49.730 -43.973  42.800  1.00  0.00           C  
ATOM   2478  C   PHE   353     -49.594 -44.730  44.107  1.00  0.00           C  
ATOM   2479  O   PHE   353     -49.100 -45.862  44.136  1.00  0.00           O  
ATOM   2480  CB  PHE   353     -51.188 -43.925  42.338  1.00  0.00           C  
ATOM   2481  CG  PHE   353     -51.809 -45.274  42.172  1.00  0.00           C  
ATOM   2482  CD1 PHE   353     -51.668 -45.973  40.990  1.00  0.00           C  
ATOM   2483  CD2 PHE   353     -52.528 -45.850  43.207  1.00  0.00           C  
ATOM   2484  CE1 PHE   353     -52.236 -47.221  40.838  1.00  0.00           C  
ATOM   2485  CE2 PHE   353     -53.099 -47.096  43.055  1.00  0.00           C  
ATOM   2486  CZ  PHE   353     -52.954 -47.779  41.869  1.00  0.00           C  
ATOM   2487  N   SER   354     -50.031 -44.116  45.195  1.00  0.00           N  
ATOM   2488  CA  SER   354     -49.892 -44.765  46.489  1.00  0.00           C  
ATOM   2489  C   SER   354     -50.795 -44.172  47.542  1.00  0.00           C  
ATOM   2490  O   SER   354     -51.211 -43.015  47.457  1.00  0.00           O  
ATOM   2491  CB  SER   354     -48.442 -44.709  46.981  1.00  0.00           C  
ATOM   2492  OG  SER   354     -48.084 -43.385  47.331  1.00  0.00           O  
ATOM   2493  N   ILE   355     -51.100 -44.998  48.532  1.00  0.00           N  
ATOM   2494  CA  ILE   355     -51.787 -44.571  49.725  1.00  0.00           C  
ATOM   2495  C   ILE   355     -51.030 -45.271  50.838  1.00  0.00           C  
ATOM   2496  O   ILE   355     -50.652 -46.426  50.685  1.00  0.00           O  
ATOM   2497  CB  ILE   355     -53.245 -45.039  49.735  1.00  0.00           C  
ATOM   2498  CG1 ILE   355     -53.919 -44.719  48.402  1.00  0.00           C  
ATOM   2499  CG2 ILE   355     -54.011 -44.403  50.898  1.00  0.00           C  
ATOM   2500  CD1 ILE   355     -55.388 -45.050  48.371  1.00  0.00           C  
ATOM   2501  N   GLY   356     -50.789 -44.577  51.943  1.00  0.00           N  
ATOM   2502  CA  GLY   356     -50.012 -45.133  53.039  1.00  0.00           C  
ATOM   2503  C   GLY   356     -49.809 -44.126  54.153  1.00  0.00           C  
ATOM   2504  O   GLY   356     -49.475 -42.968  53.895  1.00  0.00           O  
ATOM   2505  N   GLY   357     -50.025 -44.561  55.391  1.00  0.00           N  
ATOM   2506  CA  GLY   357     -49.920 -43.682  56.542  1.00  0.00           C  
ATOM   2507  C   GLY   357     -50.786 -42.435  56.421  1.00  0.00           C  
ATOM   2508  O   GLY   357     -50.384 -41.341  56.835  1.00  0.00           O  
ATOM   2509  N   GLY   358     -51.970 -42.596  55.836  1.00  0.00           N  
ATOM   2510  CA  GLY   358     -52.902 -41.495  55.674  1.00  0.00           C  
ATOM   2511  C   GLY   358     -52.532 -40.500  54.590  1.00  0.00           C  
ATOM   2512  O   GLY   358     -53.102 -39.413  54.538  1.00  0.00           O  
ATOM   2513  N   GLN   359     -51.584 -40.863  53.726  1.00  0.00           N  
ATOM   2514  CA  GLN   359     -51.185 -40.001  52.617  1.00  0.00           C  
ATOM   2515  C   GLN   359     -51.478 -40.667  51.279  1.00  0.00           C  
ATOM   2516  O   GLN   359     -50.988 -41.760  50.997  1.00  0.00           O  
ATOM   2517  CB  GLN   359     -49.689 -39.650  52.687  1.00  0.00           C  
ATOM   2518  CG  GLN   359     -49.233 -39.055  54.012  1.00  0.00           C  
ATOM   2519  CD  GLN   359     -49.576 -37.581  54.154  1.00  0.00           C  
ATOM   2520  OE1 GLN   359     -49.187 -36.754  53.325  1.00  0.00           O  
ATOM   2521  NE2 GLN   359     -50.309 -37.246  55.212  1.00  0.00           N  
ATOM   2522  N   ALA   360     -52.269 -39.994  50.451  1.00  0.00           N  
ATOM   2523  CA  ALA   360     -52.548 -40.464  49.107  1.00  0.00           C  
ATOM   2524  C   ALA   360     -51.736 -39.636  48.130  1.00  0.00           C  
ATOM   2525  O   ALA   360     -51.589 -38.424  48.306  1.00  0.00           O  
ATOM   2526  CB  ALA   360     -54.028 -40.341  48.801  1.00  0.00           C  
ATOM   2527  N   ASP   361     -51.207 -40.285  47.099  1.00  0.00           N  
ATOM   2528  CA  ASP   361     -50.415 -39.573  46.118  1.00  0.00           C  
ATOM   2529  C   ASP   361     -50.707 -40.070  44.717  1.00  0.00           C  
ATOM   2530  O   ASP   361     -50.533 -41.254  44.418  1.00  0.00           O  
ATOM   2531  CB  ASP   361     -48.910 -39.696  46.413  1.00  0.00           C  
ATOM   2532  CG  ASP   361     -48.047 -39.006  45.349  1.00  0.00           C  
ATOM   2533  OD1 ASP   361     -48.277 -37.806  45.067  1.00  0.00           O  
ATOM   2534  OD2 ASP   361     -47.153 -39.668  44.772  1.00  0.00           O  
ATOM   2535  N   ALA   362     -51.159 -39.146  43.872  1.00  0.00           N  
ATOM   2536  CA  ALA   362     -51.318 -39.378  42.444  1.00  0.00           C  
ATOM   2537  C   ALA   362     -52.419 -40.396  42.108  1.00  0.00           C  
ATOM   2538  O   ALA   362     -52.339 -41.106  41.109  1.00  0.00           O  
ATOM   2539  CB  ALA   362     -49.987 -39.766  41.818  1.00  0.00           C  
ATOM   2540  N   LEU   363     -53.447 -40.448  42.949  1.00  0.00           N  
ATOM   2541  CA  LEU   363     -54.647 -41.224  42.651  1.00  0.00           C  
ATOM   2542  C   LEU   363     -55.292 -40.778  41.349  1.00  0.00           C  
ATOM   2543  O   LEU   363     -55.486 -39.587  41.118  1.00  0.00           O  
ATOM   2544  CB  LEU   363     -55.666 -41.063  43.768  1.00  0.00           C  
ATOM   2545  CG  LEU   363     -55.295 -41.768  45.058  1.00  0.00           C  
ATOM   2546  CD1 LEU   363     -56.432 -41.623  46.009  1.00  0.00           C  
ATOM   2547  CD2 LEU   363     -54.999 -43.224  44.790  1.00  0.00           C  
ATOM   2548  N   MET   364     -55.608 -41.738  40.489  1.00  0.00           N  
ATOM   2549  CA  MET   364     -56.362 -41.447  39.282  1.00  0.00           C  
ATOM   2550  C   MET   364     -57.704 -42.130  39.417  1.00  0.00           C  
ATOM   2551  O   MET   364     -57.774 -43.354  39.483  1.00  0.00           O  
ATOM   2552  CB  MET   364     -55.629 -41.949  38.040  1.00  0.00           C  
ATOM   2553  CG  MET   364     -56.504 -42.005  36.796  1.00  0.00           C  
ATOM   2554  SD  MET   364     -57.105 -40.388  36.255  1.00  0.00           S  
ATOM   2555  CE  MET   364     -55.656 -39.779  35.391  1.00  0.00           C  
ATOM   2556  N   LEU   365     -58.768 -41.344  39.494  1.00  0.00           N  
ATOM   2557  CA  LEU   365     -60.098 -41.914  39.682  1.00  0.00           C  
ATOM   2558  C   LEU   365     -60.993 -41.729  38.447  1.00  0.00           C  
ATOM   2559  O   LEU   365     -61.625 -40.687  38.281  1.00  0.00           O  
ATOM   2560  CB  LEU   365     -60.751 -41.318  40.929  1.00  0.00           C  
ATOM   2561  CG  LEU   365     -59.967 -41.423  42.246  1.00  0.00           C  
ATOM   2562  CD1 LEU   365     -60.565 -40.499  43.295  1.00  0.00           C  
ATOM   2563  CD2 LEU   365     -59.961 -42.842  42.768  1.00  0.00           C  
ATOM   2564  N   GLU   366     -61.033 -42.741  37.580  1.00  0.00           N  
ATOM   2565  CA  GLU   366     -61.932 -42.748  36.425  1.00  0.00           C  
ATOM   2566  C   GLU   366     -63.374 -43.059  36.840  1.00  0.00           C  
ATOM   2567  O   GLU   366     -63.658 -43.354  38.009  1.00  0.00           O  
ATOM   2568  CB  GLU   366     -61.490 -43.779  35.386  1.00  0.00           C  
ATOM   2569  CG  GLU   366     -59.997 -43.819  35.094  1.00  0.00           C  
ATOM   2570  CD  GLU   366     -59.564 -42.767  34.098  1.00  0.00           C  
ATOM   2571  OE1 GLU   366     -60.425 -42.011  33.612  1.00  0.00           O  
ATOM   2572  OE2 GLU   366     -58.356 -42.693  33.800  1.00  0.00           O  
ATOM   2573  N   LYS   367     -64.282 -42.985  35.872  1.00  0.00           N  
ATOM   2574  CA  LYS   367     -65.687 -43.271  36.123  1.00  0.00           C  
ATOM   2575  C   LYS   367     -65.842 -44.647  36.772  1.00  0.00           C  
ATOM   2576  O   LYS   367     -65.296 -45.645  36.289  1.00  0.00           O  
ATOM   2577  CB  LYS   367     -66.502 -43.177  34.825  1.00  0.00           C  
ATOM   2578  CG  LYS   367     -68.003 -43.360  35.035  1.00  0.00           C  
ATOM   2579  CD  LYS   367     -68.805 -42.797  33.862  1.00  0.00           C  
ATOM   2580  CE  LYS   367     -70.306 -42.775  34.157  1.00  0.00           C  
ATOM   2581  NZ  LYS   367     -71.075 -42.059  33.093  1.00  0.00           N  
ATOM   2582  N   GLY   368     -66.552 -44.679  37.895  1.00  0.00           N  
ATOM   2583  CA  GLY   368     -66.731 -45.905  38.649  1.00  0.00           C  
ATOM   2584  C   GLY   368     -65.868 -45.980  39.893  1.00  0.00           C  
ATOM   2585  O   GLY   368     -66.283 -46.540  40.911  1.00  0.00           O  
ATOM   2586  N   SER   369     -64.665 -45.417  39.815  1.00  0.00           N  
ATOM   2587  CA  SER   369     -63.744 -45.432  40.944  1.00  0.00           C  
ATOM   2588  C   SER   369     -64.141 -44.423  42.018  1.00  0.00           C  
ATOM   2589  O   SER   369     -64.712 -43.375  41.717  1.00  0.00           O  
ATOM   2590  CB  SER   369     -62.320 -45.159  40.472  1.00  0.00           C  
ATOM   2591  OG  SER   369     -61.886 -46.168  39.584  1.00  0.00           O  
ATOM   2592  N   SER   370     -63.846 -44.740  43.275  1.00  0.00           N  
ATOM   2593  CA  SER   370     -64.121 -43.793  44.348  1.00  0.00           C  
ATOM   2594  C   SER   370     -63.091 -43.870  45.477  1.00  0.00           C  
ATOM   2595  O   SER   370     -62.628 -44.947  45.834  1.00  0.00           O  
ATOM   2596  CB  SER   370     -65.545 -43.966  44.886  1.00  0.00           C  
ATOM   2597  OG  SER   370     -65.668 -45.154  45.648  1.00  0.00           O  
ATOM   2598  N   PHE   371     -62.736 -42.710  46.019  1.00  0.00           N  
ATOM   2599  CA  PHE   371     -61.778 -42.611  47.113  1.00  0.00           C  
ATOM   2600  C   PHE   371     -62.419 -41.832  48.240  1.00  0.00           C  
ATOM   2601  O   PHE   371     -63.171 -40.886  47.999  1.00  0.00           O  
ATOM   2602  CB  PHE   371     -60.511 -41.903  46.643  1.00  0.00           C  
ATOM   2603  CG  PHE   371     -59.483 -41.696  47.722  1.00  0.00           C  
ATOM   2604  CD1 PHE   371     -58.679 -42.742  48.146  1.00  0.00           C  
ATOM   2605  CD2 PHE   371     -59.303 -40.448  48.296  1.00  0.00           C  
ATOM   2606  CE1 PHE   371     -57.721 -42.542  49.128  1.00  0.00           C  
ATOM   2607  CE2 PHE   371     -58.347 -40.245  49.275  1.00  0.00           C  
ATOM   2608  CZ  PHE   371     -57.557 -41.292  49.691  1.00  0.00           C  
ATOM   2609  N   THR   372     -62.162 -42.251  49.470  1.00  0.00           N  
ATOM   2610  CA  THR   372     -62.679 -41.535  50.622  1.00  0.00           C  
ATOM   2611  C   THR   372     -61.500 -41.017  51.437  1.00  0.00           C  
ATOM   2612  O   THR   372     -60.633 -41.782  51.845  1.00  0.00           O  
ATOM   2613  CB  THR   372     -63.593 -42.421  51.478  1.00  0.00           C  
ATOM   2614  OG1 THR   372     -64.578 -43.033  50.643  1.00  0.00           O  
ATOM   2615  CG2 THR   372     -64.293 -41.605  52.559  1.00  0.00           C  
ATOM   2616  N   LEU   373     -61.449 -39.707  51.631  1.00  0.00           N  
ATOM   2617  CA  LEU   373     -60.383 -39.103  52.415  1.00  0.00           C  
ATOM   2618  C   LEU   373     -60.866 -38.920  53.838  1.00  0.00           C  
ATOM   2619  O   LEU   373     -61.783 -38.136  54.091  1.00  0.00           O  
ATOM   2620  CB  LEU   373     -60.000 -37.754  51.833  1.00  0.00           C  
ATOM   2621  CG  LEU   373     -58.921 -37.014  52.605  1.00  0.00           C  
ATOM   2622  CD1 LEU   373     -57.624 -37.790  52.524  1.00  0.00           C  
ATOM   2623  CD2 LEU   373     -58.754 -35.604  52.056  1.00  0.00           C  
ATOM   2624  N   ASN   374     -60.255 -39.650  54.765  1.00  0.00           N  
ATOM   2625  CA  ASN   374     -60.622 -39.557  56.178  1.00  0.00           C  
ATOM   2626  C   ASN   374     -60.096 -38.295  56.867  1.00  0.00           C  
ATOM   2627  O   ASN   374     -59.137 -37.673  56.403  1.00  0.00           O  
ATOM   2628  CB  ASN   374     -60.161 -40.804  56.936  1.00  0.00           C  
ATOM   2629  CG  ASN   374     -60.782 -42.075  56.393  1.00  0.00           C  
ATOM   2630  OD1 ASN   374     -61.928 -42.075  55.940  1.00  0.00           O  
ATOM   2631  ND2 ASN   374     -60.026 -43.165  56.430  1.00  0.00           N  
ATOM   2632  N   ALA   375     -60.752 -37.917  57.963  1.00  0.00           N  
ATOM   2633  CA  ALA   375     -60.295 -36.809  58.799  1.00  0.00           C  
ATOM   2634  C   ALA   375     -58.823 -36.978  59.162  1.00  0.00           C  
ATOM   2635  O   ALA   375     -58.381 -38.076  59.502  1.00  0.00           O  
ATOM   2636  CB  ALA   375     -61.147 -36.711  60.062  1.00  0.00           C  
ATOM   2637  N   GLY   376     -58.062 -35.896  59.059  1.00  0.00           N  
ATOM   2638  CA  GLY   376     -56.665 -35.916  59.447  1.00  0.00           C  
ATOM   2639  C   GLY   376     -55.722 -36.363  58.349  1.00  0.00           C  
ATOM   2640  O   GLY   376     -54.500 -36.275  58.494  1.00  0.00           O  
ATOM   2641  N   ASP   377     -56.275 -36.834  57.237  1.00  0.00           N  
ATOM   2642  CA  ASP   377     -55.429 -37.324  56.150  1.00  0.00           C  
ATOM   2643  C   ASP   377     -55.178 -36.311  55.019  1.00  0.00           C  
ATOM   2644  O   ASP   377     -55.736 -35.219  55.002  1.00  0.00           O  
ATOM   2645  CB  ASP   377     -55.956 -38.660  55.623  1.00  0.00           C  
ATOM   2646  CG  ASP   377     -55.856 -39.769  56.659  1.00  0.00           C  
ATOM   2647  OD1 ASP   377     -54.933 -39.701  57.498  1.00  0.00           O  
ATOM   2648  OD2 ASP   377     -56.690 -40.697  56.645  1.00  0.00           O  
ATOM   2649  N   THR   378     -54.308 -36.682  54.091  1.00  0.00           N  
ATOM   2650  CA  THR   378     -53.930 -35.806  53.000  1.00  0.00           C  
ATOM   2651  C   THR   378     -53.927 -36.550  51.660  1.00  0.00           C  
ATOM   2652  O   THR   378     -53.363 -37.632  51.543  1.00  0.00           O  
ATOM   2653  CB  THR   378     -52.535 -35.195  53.260  1.00  0.00           C  
ATOM   2654  OG1 THR   378     -52.619 -34.272  54.351  1.00  0.00           O  
ATOM   2655  CG2 THR   378     -51.993 -34.482  52.016  1.00  0.00           C  
ATOM   2656  N   ALA   379     -54.565 -35.965  50.654  1.00  0.00           N  
ATOM   2657  CA  ALA   379     -54.504 -36.501  49.305  1.00  0.00           C  
ATOM   2658  C   ALA   379     -53.808 -35.494  48.404  1.00  0.00           C  
ATOM   2659  O   ALA   379     -54.235 -34.344  48.301  1.00  0.00           O  
ATOM   2660  CB  ALA   379     -55.902 -36.811  48.788  1.00  0.00           C  
ATOM   2661  N   THR   380     -52.744 -35.938  47.743  1.00  0.00           N  
ATOM   2662  CA  THR   380     -51.881 -35.053  46.979  1.00  0.00           C  
ATOM   2663  C   THR   380     -51.884 -35.415  45.510  1.00  0.00           C  
ATOM   2664  O   THR   380     -51.675 -36.570  45.153  1.00  0.00           O  
ATOM   2665  CB  THR   380     -50.422 -35.143  47.496  1.00  0.00           C  
ATOM   2666  OG1 THR   380     -50.387 -34.770  48.877  1.00  0.00           O  
ATOM   2667  CG2 THR   380     -49.496 -34.223  46.706  1.00  0.00           C  
ATOM   2668  N   ASP   381     -52.112 -34.417  44.661  1.00  0.00           N  
ATOM   2669  CA  ASP   381     -52.064 -34.589  43.211  1.00  0.00           C  
ATOM   2670  C   ASP   381     -53.106 -35.574  42.682  1.00  0.00           C  
ATOM   2671  O   ASP   381     -52.875 -36.256  41.674  1.00  0.00           O  
ATOM   2672  CB  ASP   381     -50.657 -34.989  42.752  1.00  0.00           C  
ATOM   2673  CG  ASP   381     -49.663 -33.848  42.862  1.00  0.00           C  
ATOM   2674  OD1 ASP   381     -50.064 -32.687  42.653  1.00  0.00           O  
ATOM   2675  OD2 ASP   381     -48.480 -34.104  43.161  1.00  0.00           O  
ATOM   2676  N   THR   382     -54.253 -35.645  43.355  1.00  0.00           N  
ATOM   2677  CA  THR   382     -55.359 -36.452  42.860  1.00  0.00           C  
ATOM   2678  C   THR   382     -55.904 -35.905  41.540  1.00  0.00           C  
ATOM   2679  O   THR   382     -56.120 -34.695  41.395  1.00  0.00           O  
ATOM   2680  CB  THR   382     -56.517 -36.466  43.839  1.00  0.00           C  
ATOM   2681  OG1 THR   382     -56.030 -36.675  45.170  1.00  0.00           O  
ATOM   2682  CG2 THR   382     -57.504 -37.557  43.458  1.00  0.00           C  
ATOM   2683  N   THR   383     -56.106 -36.798  40.578  1.00  0.00           N  
ATOM   2684  CA  THR   383     -56.900 -36.482  39.403  1.00  0.00           C  
ATOM   2685  C   THR   383     -58.191 -37.292  39.477  1.00  0.00           C  
ATOM   2686  O   THR   383     -58.159 -38.529  39.514  1.00  0.00           O  
ATOM   2687  CB  THR   383     -56.174 -36.828  38.091  1.00  0.00           C  
ATOM   2688  OG1 THR   383     -54.991 -36.037  37.971  1.00  0.00           O  
ATOM   2689  CG2 THR   383     -57.071 -36.530  36.913  1.00  0.00           C  
ATOM   2690  N   VAL   384     -59.322 -36.593  39.534  1.00  0.00           N  
ATOM   2691  CA  VAL   384     -60.623 -37.239  39.434  1.00  0.00           C  
ATOM   2692  C   VAL   384     -61.153 -36.985  38.037  1.00  0.00           C  
ATOM   2693  O   VAL   384     -61.380 -35.839  37.653  1.00  0.00           O  
ATOM   2694  CB  VAL   384     -61.621 -36.673  40.452  1.00  0.00           C  
ATOM   2695  CG1 VAL   384     -62.900 -37.483  40.439  1.00  0.00           C  
ATOM   2696  CG2 VAL   384     -61.020 -36.679  41.825  1.00  0.00           C  
ATOM   2697  N   ASN   385     -61.331 -38.052  37.269  1.00  0.00           N  
ATOM   2698  CA  ASN   385     -61.760 -37.927  35.881  1.00  0.00           C  
ATOM   2699  C   ASN   385     -63.046 -38.707  35.658  1.00  0.00           C  
ATOM   2700  O   ASN   385     -63.033 -39.800  35.098  1.00  0.00           O  
ATOM   2701  CB  ASN   385     -60.657 -38.419  34.945  1.00  0.00           C  
ATOM   2702  CG  ASN   385     -60.957 -38.140  33.478  1.00  0.00           C  
ATOM   2703  OD1 ASN   385     -61.598 -37.151  33.134  1.00  0.00           O  
ATOM   2704  ND2 ASN   385     -60.481 -39.016  32.606  1.00  0.00           N  
ATOM   2705  N   GLY   386     -64.158 -38.144  36.117  1.00  0.00           N  
ATOM   2706  CA  GLY   386     -65.432 -38.828  36.041  1.00  0.00           C  
ATOM   2707  C   GLY   386     -65.762 -39.626  37.286  1.00  0.00           C  
ATOM   2708  O   GLY   386     -66.903 -40.049  37.477  1.00  0.00           O  
ATOM   2709  N   GLY   387     -64.765 -39.829  38.141  1.00  0.00           N  
ATOM   2710  CA  GLY   387     -64.962 -40.584  39.365  1.00  0.00           C  
ATOM   2711  C   GLY   387     -65.566 -39.803  40.523  1.00  0.00           C  
ATOM   2712  O   GLY   387     -66.083 -38.693  40.359  1.00  0.00           O  
ATOM   2713  N   LEU   388     -65.503 -40.403  41.707  1.00  0.00           N  
ATOM   2714  CA  LEU   388     -66.013 -39.784  42.921  1.00  0.00           C  
ATOM   2715  C   LEU   388     -64.908 -39.677  43.968  1.00  0.00           C  
ATOM   2716  O   LEU   388     -64.136 -40.604  44.168  1.00  0.00           O  
ATOM   2717  CB  LEU   388     -67.192 -40.587  43.476  1.00  0.00           C  
ATOM   2718  CG  LEU   388     -67.730 -40.185  44.849  1.00  0.00           C  
ATOM   2719  CD1 LEU   388     -68.281 -38.762  44.819  1.00  0.00           C  
ATOM   2720  CD2 LEU   388     -68.799 -41.178  45.320  1.00  0.00           C  
ATOM   2721  N   PHE   389     -64.836 -38.526  44.619  1.00  0.00           N  
ATOM   2722  CA  PHE   389     -63.914 -38.308  45.718  1.00  0.00           C  
ATOM   2723  C   PHE   389     -64.748 -37.760  46.848  1.00  0.00           C  
ATOM   2724  O   PHE   389     -65.436 -36.750  46.686  1.00  0.00           O  
ATOM   2725  CB  PHE   389     -62.851 -37.289  45.314  1.00  0.00           C  
ATOM   2726  CG  PHE   389     -61.725 -37.142  46.300  1.00  0.00           C  
ATOM   2727  CD1 PHE   389     -61.960 -36.695  47.598  1.00  0.00           C  
ATOM   2728  CD2 PHE   389     -60.424 -37.408  45.917  1.00  0.00           C  
ATOM   2729  CE1 PHE   389     -60.921 -36.536  48.496  1.00  0.00           C  
ATOM   2730  CE2 PHE   389     -59.380 -37.251  46.809  1.00  0.00           C  
ATOM   2731  CZ  PHE   389     -59.631 -36.814  48.101  1.00  0.00           C  
ATOM   2732  N   THR   390     -64.703 -38.441  47.984  1.00  0.00           N  
ATOM   2733  CA  THR   390     -65.424 -38.015  49.173  1.00  0.00           C  
ATOM   2734  C   THR   390     -64.406 -37.681  50.256  1.00  0.00           C  
ATOM   2735  O   THR   390     -63.428 -38.407  50.450  1.00  0.00           O  
ATOM   2736  CB  THR   390     -66.365 -39.116  49.683  1.00  0.00           C  
ATOM   2737  OG1 THR   390     -67.253 -39.508  48.630  1.00  0.00           O  
ATOM   2738  CG2 THR   390     -67.183 -38.625  50.879  1.00  0.00           C  
ATOM   2739  N   ALA   391     -64.620 -36.569  50.945  1.00  0.00           N  
ATOM   2740  CA  ALA   391     -63.727 -36.166  52.017  1.00  0.00           C  
ATOM   2741  C   ALA   391     -64.523 -35.888  53.289  1.00  0.00           C  
ATOM   2742  O   ALA   391     -65.434 -35.066  53.291  1.00  0.00           O  
ATOM   2743  CB  ALA   391     -62.917 -34.950  51.604  1.00  0.00           C  
ATOM   2744  N   ARG   392     -64.178 -36.587  54.365  1.00  0.00           N  
ATOM   2745  CA  ARG   392     -64.836 -36.389  55.648  1.00  0.00           C  
ATOM   2746  C   ARG   392     -64.064 -35.354  56.459  1.00  0.00           C  
ATOM   2747  O   ARG   392     -64.464 -34.968  57.559  1.00  0.00           O  
ATOM   2748  CB  ARG   392     -64.938 -37.718  56.400  1.00  0.00           C  
ATOM   2749  CG  ARG   392     -65.547 -38.836  55.559  1.00  0.00           C  
ATOM   2750  CD  ARG   392     -66.340 -39.813  56.408  1.00  0.00           C  
ATOM   2751  NE  ARG   392     -65.482 -40.539  57.337  1.00  0.00           N  
ATOM   2752  CZ  ARG   392     -65.180 -41.829  57.224  1.00  0.00           C  
ATOM   2753  NH1 ARG   392     -65.682 -42.546  56.223  1.00  0.00           N  
ATOM   2754  NH2 ARG   392     -64.385 -42.405  58.118  1.00  0.00           N  
ATOM   2755  N   GLY   393     -62.954 -34.903  55.885  1.00  0.00           N  
ATOM   2756  CA  GLY   393     -62.135 -33.855  56.462  1.00  0.00           C  
ATOM   2757  C   GLY   393     -60.836 -33.822  55.683  1.00  0.00           C  
ATOM   2758  O   GLY   393     -60.839 -33.980  54.462  1.00  0.00           O  
ATOM   2759  N   GLY   394     -59.723 -33.626  56.378  1.00  0.00           N  
ATOM   2760  CA  GLY   394     -58.422 -33.760  55.749  1.00  0.00           C  
ATOM   2761  C   GLY   394     -58.000 -32.623  54.840  1.00  0.00           C  
ATOM   2762  O   GLY   394     -58.569 -31.528  54.878  1.00  0.00           O  
ATOM   2763  N   THR   395     -56.990 -32.891  54.013  1.00  0.00           N  
ATOM   2764  CA  THR   395     -56.367 -31.854  53.203  1.00  0.00           C  
ATOM   2765  C   THR   395     -56.147 -32.313  51.780  1.00  0.00           C  
ATOM   2766  O   THR   395     -55.663 -33.422  51.550  1.00  0.00           O  
ATOM   2767  CB  THR   395     -54.986 -31.446  53.776  1.00  0.00           C  
ATOM   2768  OG1 THR   395     -55.140 -30.919  55.100  1.00  0.00           O  
ATOM   2769  CG2 THR   395     -54.304 -30.411  52.880  1.00  0.00           C  
ATOM   2770  N   LEU   396     -56.489 -31.447  50.830  1.00  0.00           N  
ATOM   2771  CA  LEU   396     -56.148 -31.650  49.434  1.00  0.00           C  
ATOM   2772  C   LEU   396     -54.868 -30.881  49.179  1.00  0.00           C  
ATOM   2773  O   LEU   396     -54.735 -29.741  49.618  1.00  0.00           O  
ATOM   2774  CB  LEU   396     -57.264 -31.119  48.530  1.00  0.00           C  
ATOM   2775  CG  LEU   396     -58.616 -31.776  48.774  1.00  0.00           C  
ATOM   2776  CD1 LEU   396     -59.726 -31.081  47.987  1.00  0.00           C  
ATOM   2777  CD2 LEU   396     -58.539 -33.269  48.446  1.00  0.00           C  
ATOM   2778  N   ALA   397     -53.928 -31.492  48.470  1.00  0.00           N  
ATOM   2779  CA  ALA   397     -52.630 -30.870  48.266  1.00  0.00           C  
ATOM   2780  C   ALA   397     -52.101 -31.123  46.862  1.00  0.00           C  
ATOM   2781  O   ALA   397     -52.629 -31.966  46.130  1.00  0.00           O  
ATOM   2782  CB  ALA   397     -51.651 -31.358  49.306  1.00  0.00           C  
ATOM   2783  N   GLY   398     -51.056 -30.392  46.483  1.00  0.00           N  
ATOM   2784  CA  GLY   398     -50.562 -30.441  45.116  1.00  0.00           C  
ATOM   2785  C   GLY   398     -51.619 -29.907  44.165  1.00  0.00           C  
ATOM   2786  O   GLY   398     -52.280 -28.902  44.437  1.00  0.00           O  
ATOM   2787  N   THR   399     -51.795 -30.585  43.043  1.00  0.00           N  
ATOM   2788  CA  THR   399     -52.811 -30.177  42.088  1.00  0.00           C  
ATOM   2789  C   THR   399     -53.952 -31.189  42.076  1.00  0.00           C  
ATOM   2790  O   THR   399     -53.807 -32.298  41.562  1.00  0.00           O  
ATOM   2791  CB  THR   399     -52.223 -30.033  40.672  1.00  0.00           C  
ATOM   2792  OG1 THR   399     -51.154 -29.079  40.685  1.00  0.00           O  
ATOM   2793  CG2 THR   399     -53.288 -29.565  39.713  1.00  0.00           C  
ATOM   2794  N   THR   400     -55.076 -30.802  42.669  1.00  0.00           N  
ATOM   2795  CA  THR   400     -56.287 -31.611  42.669  1.00  0.00           C  
ATOM   2796  C   THR   400     -57.134 -31.278  41.432  1.00  0.00           C  
ATOM   2797  O   THR   400     -57.644 -30.170  41.291  1.00  0.00           O  
ATOM   2798  CB  THR   400     -57.108 -31.363  43.938  1.00  0.00           C  
ATOM   2799  OG1 THR   400     -56.329 -31.723  45.087  1.00  0.00           O  
ATOM   2800  CG2 THR   400     -58.385 -32.184  43.922  1.00  0.00           C  
ATOM   2801  N   THR   401     -57.274 -32.251  40.540  1.00  0.00           N  
ATOM   2802  CA  THR   401     -57.919 -32.038  39.257  1.00  0.00           C  
ATOM   2803  C   THR   401     -59.300 -32.688  39.180  1.00  0.00           C  
ATOM   2804  O   THR   401     -59.465 -33.868  39.503  1.00  0.00           O  
ATOM   2805  CB  THR   401     -57.040 -32.575  38.136  1.00  0.00           C  
ATOM   2806  OG1 THR   401     -55.756 -31.938  38.202  1.00  0.00           O  
ATOM   2807  CG2 THR   401     -57.680 -32.316  36.782  1.00  0.00           C  
ATOM   2808  N   LEU   402     -60.292 -31.904  38.766  1.00  0.00           N  
ATOM   2809  CA  LEU   402     -61.659 -32.391  38.614  1.00  0.00           C  
ATOM   2810  C   LEU   402     -62.109 -32.229  37.168  1.00  0.00           C  
ATOM   2811  O   LEU   402     -62.333 -31.115  36.714  1.00  0.00           O  
ATOM   2812  CB  LEU   402     -62.602 -31.622  39.534  1.00  0.00           C  
ATOM   2813  CG  LEU   402     -62.251 -31.593  41.025  1.00  0.00           C  
ATOM   2814  CD1 LEU   402     -63.294 -30.792  41.785  1.00  0.00           C  
ATOM   2815  CD2 LEU   402     -62.101 -33.002  41.623  1.00  0.00           C  
ATOM   2816  N   ASN   403     -62.224 -33.341  36.446  1.00  0.00           N  
ATOM   2817  CA  ASN   403     -62.613 -33.322  35.039  1.00  0.00           C  
ATOM   2818  C   ASN   403     -63.799 -34.242  34.740  1.00  0.00           C  
ATOM   2819  O   ASN   403     -64.084 -35.173  35.497  1.00  0.00           O  
ATOM   2820  CB  ASN   403     -61.450 -33.761  34.143  1.00  0.00           C  
ATOM   2821  CG  ASN   403     -60.337 -32.735  34.061  1.00  0.00           C  
ATOM   2822  OD1 ASN   403     -60.549 -31.543  34.265  1.00  0.00           O  
ATOM   2823  ND2 ASN   403     -59.136 -33.202  33.731  1.00  0.00           N  
ATOM   2824  N   ASN   404     -64.487 -33.947  33.638  1.00  0.00           N  
ATOM   2825  CA  ASN   404     -65.388 -34.882  32.966  1.00  0.00           C  
ATOM   2826  C   ASN   404     -66.374 -35.647  33.837  1.00  0.00           C  
ATOM   2827  O   ASN   404     -66.423 -36.873  33.776  1.00  0.00           O  
ATOM   2828  CB  ASN   404     -64.560 -35.895  32.184  1.00  0.00           C  
ATOM   2829  CG  ASN   404     -63.704 -35.245  31.128  1.00  0.00           C  
ATOM   2830  OD1 ASN   404     -64.162 -34.364  30.404  1.00  0.00           O  
ATOM   2831  ND2 ASN   404     -62.454 -35.671  31.032  1.00  0.00           N  
ATOM   2832  N   GLY   405     -67.162 -34.934  34.631  1.00  0.00           N  
ATOM   2833  CA  GLY   405     -68.185 -35.576  35.431  1.00  0.00           C  
ATOM   2834  C   GLY   405     -67.729 -35.862  36.846  1.00  0.00           C  
ATOM   2835  O   GLY   405     -68.448 -36.488  37.627  1.00  0.00           O  
ATOM   2836  N   ALA   406     -66.527 -35.403  37.173  1.00  0.00           N  
ATOM   2837  CA  ALA   406     -65.982 -35.587  38.507  1.00  0.00           C  
ATOM   2838  C   ALA   406     -66.920 -35.031  39.572  1.00  0.00           C  
ATOM   2839  O   ALA   406     -67.562 -33.998  39.382  1.00  0.00           O  
ATOM   2840  CB  ALA   406     -64.618 -34.936  38.605  1.00  0.00           C  
ATOM   2841  N   ILE   407     -67.012 -35.738  40.686  1.00  0.00           N  
ATOM   2842  CA  ILE   407     -67.742 -35.239  41.839  1.00  0.00           C  
ATOM   2843  C   ILE   407     -66.806 -35.257  43.040  1.00  0.00           C  
ATOM   2844  O   ILE   407     -66.089 -36.229  43.269  1.00  0.00           O  
ATOM   2845  CB  ILE   407     -68.989 -36.080  42.144  1.00  0.00           C  
ATOM   2846  CG1 ILE   407     -69.997 -35.982  41.000  1.00  0.00           C  
ATOM   2847  CG2 ILE   407     -69.632 -35.635  43.449  1.00  0.00           C  
ATOM   2848  CD1 ILE   407     -71.282 -36.760  41.261  1.00  0.00           C  
ATOM   2849  N   LEU   408     -66.799 -34.157  43.779  1.00  0.00           N  
ATOM   2850  CA  LEU   408     -66.031 -34.038  45.001  1.00  0.00           C  
ATOM   2851  C   LEU   408     -67.017 -33.674  46.085  1.00  0.00           C  
ATOM   2852  O   LEU   408     -67.541 -32.563  46.107  1.00  0.00           O  
ATOM   2853  CB  LEU   408     -64.964 -32.959  44.858  1.00  0.00           C  
ATOM   2854  CG  LEU   408     -64.297 -32.476  46.145  1.00  0.00           C  
ATOM   2855  CD1 LEU   408     -63.713 -33.640  46.923  1.00  0.00           C  
ATOM   2856  CD2 LEU   408     -63.221 -31.469  45.801  1.00  0.00           C  
ATOM   2857  N   THR   409     -67.293 -34.637  46.958  1.00  0.00           N  
ATOM   2858  CA  THR   409     -68.286 -34.486  48.010  1.00  0.00           C  
ATOM   2859  C   THR   409     -67.581 -34.297  49.352  1.00  0.00           C  
ATOM   2860  O   THR   409     -66.745 -35.108  49.739  1.00  0.00           O  
ATOM   2861  CB  THR   409     -69.211 -35.730  48.078  1.00  0.00           C  
ATOM   2862  OG1 THR   409     -69.921 -35.867  46.845  1.00  0.00           O  
ATOM   2863  CG2 THR   409     -70.220 -35.610  49.207  1.00  0.00           C  
ATOM   2864  N   LEU   410     -67.915 -33.218  50.052  1.00  0.00           N  
ATOM   2865  CA  LEU   410     -67.334 -32.928  51.358  1.00  0.00           C  
ATOM   2866  C   LEU   410     -68.374 -33.119  52.453  1.00  0.00           C  
ATOM   2867  O   LEU   410     -69.510 -32.645  52.332  1.00  0.00           O  
ATOM   2868  CB  LEU   410     -66.824 -31.490  51.396  1.00  0.00           C  
ATOM   2869  CG  LEU   410     -65.886 -31.117  50.257  1.00  0.00           C  
ATOM   2870  CD1 LEU   410     -65.451 -29.665  50.382  1.00  0.00           C  
ATOM   2871  CD2 LEU   410     -64.692 -32.042  50.247  1.00  0.00           C  
ATOM   2872  N   SER   411     -67.993 -33.812  53.524  1.00  0.00           N  
ATOM   2873  CA  SER   411     -68.921 -34.039  54.631  1.00  0.00           C  
ATOM   2874  C   SER   411     -68.373 -33.455  55.933  1.00  0.00           C  
ATOM   2875  O   SER   411     -69.003 -33.554  56.989  1.00  0.00           O  
ATOM   2876  CB  SER   411     -69.304 -35.528  54.770  1.00  0.00           C  
ATOM   2877  OG  SER   411     -68.194 -36.352  55.108  1.00  0.00           O  
ATOM   2878  N   GLY   412     -67.205 -32.827  55.842  1.00  0.00           N  
ATOM   2879  CA  GLY   412     -66.635 -32.127  56.980  1.00  0.00           C  
ATOM   2880  C   GLY   412     -65.874 -30.889  56.550  1.00  0.00           C  
ATOM   2881  O   GLY   412     -66.156 -30.314  55.501  1.00  0.00           O  
ATOM   2882  N   LYS   413     -64.911 -30.474  57.366  1.00  0.00           N  
ATOM   2883  CA  LYS   413     -64.050 -29.359  57.014  1.00  0.00           C  
ATOM   2884  C   LYS   413     -62.802 -29.876  56.324  1.00  0.00           C  
ATOM   2885  O   LYS   413     -61.983 -30.575  56.926  1.00  0.00           O  
ATOM   2886  CB  LYS   413     -63.671 -28.543  58.253  1.00  0.00           C  
ATOM   2887  CG  LYS   413     -64.847 -28.175  59.157  1.00  0.00           C  
ATOM   2888  CD  LYS   413     -64.379 -27.335  60.348  1.00  0.00           C  
ATOM   2889  CE  LYS   413     -65.330 -27.443  61.539  1.00  0.00           C  
ATOM   2890  NZ  LYS   413     -66.684 -26.892  61.252  1.00  0.00           N  
ATOM   2891  N   THR   414     -62.658 -29.532  55.052  1.00  0.00           N  
ATOM   2892  CA  THR   414     -61.512 -29.966  54.263  1.00  0.00           C  
ATOM   2893  C   THR   414     -60.671 -28.726  53.997  1.00  0.00           C  
ATOM   2894  O   THR   414     -61.189 -27.616  54.007  1.00  0.00           O  
ATOM   2895  CB  THR   414     -61.985 -30.632  52.944  1.00  0.00           C  
ATOM   2896  OG1 THR   414     -62.801 -31.771  53.253  1.00  0.00           O  
ATOM   2897  CG2 THR   414     -60.821 -31.061  52.065  1.00  0.00           C  
ATOM   2898  N   VAL   415     -59.375 -28.912  53.781  1.00  0.00           N  
ATOM   2899  CA  VAL   415     -58.462 -27.799  53.617  1.00  0.00           C  
ATOM   2900  C   VAL   415     -57.793 -27.865  52.255  1.00  0.00           C  
ATOM   2901  O   VAL   415     -57.367 -28.930  51.819  1.00  0.00           O  
ATOM   2902  CB  VAL   415     -57.374 -27.838  54.715  1.00  0.00           C  
ATOM   2903  CG1 VAL   415     -56.255 -26.840  54.428  1.00  0.00           C  
ATOM   2904  CG2 VAL   415     -57.997 -27.591  56.088  1.00  0.00           C  
ATOM   2905  N   ASN   416     -57.712 -26.730  51.575  1.00  0.00           N  
ATOM   2906  CA  ASN   416     -56.884 -26.630  50.378  1.00  0.00           C  
ATOM   2907  C   ASN   416     -56.071 -25.335  50.374  1.00  0.00           C  
ATOM   2908  O   ASN   416     -56.623 -24.235  50.461  1.00  0.00           O  
ATOM   2909  CB  ASN   416     -57.721 -26.723  49.102  1.00  0.00           C  
ATOM   2910  CG  ASN   416     -56.909 -26.425  47.861  1.00  0.00           C  
ATOM   2911  OD1 ASN   416     -55.808 -26.945  47.691  1.00  0.00           O  
ATOM   2912  ND2 ASN   416     -57.435 -25.567  46.995  1.00  0.00           N  
ATOM   2913  N   ASN   417     -54.757 -25.477  50.279  1.00  0.00           N  
ATOM   2914  CA  ASN   417     -53.858 -24.334  50.256  1.00  0.00           C  
ATOM   2915  C   ASN   417     -53.092 -24.343  48.944  1.00  0.00           C  
ATOM   2916  O   ASN   417     -52.297 -23.444  48.665  1.00  0.00           O  
ATOM   2917  CB  ASN   417     -52.891 -24.368  51.454  1.00  0.00           C  
ATOM   2918  CG  ASN   417     -53.604 -24.171  52.797  1.00  0.00           C  
ATOM   2919  OD1 ASN   417     -54.497 -23.335  52.930  1.00  0.00           O  
ATOM   2920  ND2 ASN   417     -53.208 -24.947  53.796  1.00  0.00           N  
ATOM   2921  N   ASP   418     -53.336 -25.372  48.137  1.00  0.00           N  
ATOM   2922  CA  ASP   418     -52.706 -25.468  46.827  1.00  0.00           C  
ATOM   2923  C   ASP   418     -53.789 -25.367  45.755  1.00  0.00           C  
ATOM   2924  O   ASP   418     -54.825 -24.749  45.973  1.00  0.00           O  
ATOM   2925  CB  ASP   418     -51.973 -26.798  46.660  1.00  0.00           C  
ATOM   2926  CG  ASP   418     -50.983 -27.070  47.789  1.00  0.00           C  
ATOM   2927  OD1 ASP   418     -50.751 -26.172  48.620  1.00  0.00           O  
ATOM   2928  OD2 ASP   418     -50.429 -28.186  47.841  1.00  0.00           O  
ATOM   2929  N   THR   419     -53.559 -25.976  44.601  1.00  0.00           N  
ATOM   2930  CA  THR   419     -54.444 -25.758  43.469  1.00  0.00           C  
ATOM   2931  C   THR   419     -55.534 -26.796  43.182  1.00  0.00           C  
ATOM   2932  O   THR   419     -55.249 -27.962  42.938  1.00  0.00           O  
ATOM   2933  CB  THR   419     -53.554 -25.620  42.242  1.00  0.00           C  
ATOM   2934  OG1 THR   419     -52.611 -24.566  42.465  1.00  0.00           O  
ATOM   2935  CG2 THR   419     -54.389 -25.313  41.007  1.00  0.00           C  
ATOM   2936  N   LEU   420     -56.784 -26.356  43.214  1.00  0.00           N  
ATOM   2937  CA  LEU   420     -57.906 -27.168  42.760  1.00  0.00           C  
ATOM   2938  C   LEU   420     -58.254 -26.731  41.338  1.00  0.00           C  
ATOM   2939  O   LEU   420     -58.549 -25.566  41.100  1.00  0.00           O  
ATOM   2940  CB  LEU   420     -59.098 -26.968  43.691  1.00  0.00           C  
ATOM   2941  CG  LEU   420     -60.401 -27.687  43.343  1.00  0.00           C  
ATOM   2942  CD1 LEU   420     -60.159 -29.176  43.251  1.00  0.00           C  
ATOM   2943  CD2 LEU   420     -61.487 -27.383  44.376  1.00  0.00           C  
ATOM   2944  N   THR   421     -58.202 -27.650  40.383  1.00  0.00           N  
ATOM   2945  CA  THR   421     -58.327 -27.253  38.986  1.00  0.00           C  
ATOM   2946  C   THR   421     -59.313 -28.101  38.187  1.00  0.00           C  
ATOM   2947  O   THR   421     -59.319 -29.329  38.276  1.00  0.00           O  
ATOM   2948  CB  THR   421     -56.949 -27.219  38.260  1.00  0.00           C  
ATOM   2949  OG1 THR   421     -57.128 -26.765  36.915  1.00  0.00           O  
ATOM   2950  CG2 THR   421     -56.315 -28.591  38.214  1.00  0.00           C  
ATOM   2951  N   ILE   422     -60.147 -27.415  37.411  1.00  0.00           N  
ATOM   2952  CA  ILE   422     -61.076 -28.052  36.490  1.00  0.00           C  
ATOM   2953  C   ILE   422     -60.675 -27.639  35.081  1.00  0.00           C  
ATOM   2954  O   ILE   422     -60.677 -26.458  34.751  1.00  0.00           O  
ATOM   2955  CB  ILE   422     -62.530 -27.624  36.765  1.00  0.00           C  
ATOM   2956  CG1 ILE   422     -63.029 -28.237  38.074  1.00  0.00           C  
ATOM   2957  CG2 ILE   422     -63.445 -28.042  35.605  1.00  0.00           C  
ATOM   2958  CD1 ILE   422     -62.522 -27.578  39.331  1.00  0.00           C  
ATOM   2959  N   ARG   423     -60.320 -28.607  34.251  1.00  0.00           N  
ATOM   2960  CA  ARG   423     -59.729 -28.284  32.965  1.00  0.00           C  
ATOM   2961  C   ARG   423     -60.551 -28.736  31.755  1.00  0.00           C  
ATOM   2962  O   ARG   423     -60.298 -28.304  30.626  1.00  0.00           O  
ATOM   2963  CB  ARG   423     -58.330 -28.885  32.896  1.00  0.00           C  
ATOM   2964  CG  ARG   423     -57.440 -28.452  34.046  1.00  0.00           C  
ATOM   2965  CD  ARG   423     -56.028 -28.999  33.901  1.00  0.00           C  
ATOM   2966  NE  ARG   423     -55.452 -28.657  32.604  1.00  0.00           N  
ATOM   2967  CZ  ARG   423     -54.722 -29.490  31.873  1.00  0.00           C  
ATOM   2968  NH1 ARG   423     -54.473 -30.717  32.312  1.00  0.00           N  
ATOM   2969  NH2 ARG   423     -54.240 -29.100  30.700  1.00  0.00           N  
ATOM   2970  N   GLU   424     -61.543 -29.585  31.990  1.00  0.00           N  
ATOM   2971  CA  GLU   424     -62.199 -30.304  30.902  1.00  0.00           C  
ATOM   2972  C   GLU   424     -63.514 -30.913  31.394  1.00  0.00           C  
ATOM   2973  O   GLU   424     -63.546 -31.569  32.428  1.00  0.00           O  
ATOM   2974  CB  GLU   424     -61.254 -31.402  30.410  1.00  0.00           C  
ATOM   2975  CG  GLU   424     -61.687 -32.153  29.169  1.00  0.00           C  
ATOM   2976  CD  GLU   424     -60.710 -33.269  28.817  1.00  0.00           C  
ATOM   2977  OE1 GLU   424     -59.635 -33.341  29.457  1.00  0.00           O  
ATOM   2978  OE2 GLU   424     -61.014 -34.076  27.909  1.00  0.00           O  
ATOM   2979  N   GLY   425     -64.601 -30.682  30.664  1.00  0.00           N  
ATOM   2980  CA  GLY   425     -65.912 -31.154  31.074  1.00  0.00           C  
ATOM   2981  C   GLY   425     -66.470 -30.488  32.326  1.00  0.00           C  
ATOM   2982  O   GLY   425     -66.111 -29.368  32.674  1.00  0.00           O  
ATOM   2983  N   ASP   426     -67.371 -31.186  33.001  1.00  0.00           N  
ATOM   2984  CA  ASP   426     -68.072 -30.624  34.141  1.00  0.00           C  
ATOM   2985  C   ASP   426     -67.474 -31.148  35.432  1.00  0.00           C  
ATOM   2986  O   ASP   426     -66.790 -32.169  35.436  1.00  0.00           O  
ATOM   2987  CB  ASP   426     -69.548 -31.028  34.100  1.00  0.00           C  
ATOM   2988  CG  ASP   426     -70.325 -30.335  32.994  1.00  0.00           C  
ATOM   2989  OD1 ASP   426     -69.779 -29.432  32.319  1.00  0.00           O  
ATOM   2990  OD2 ASP   426     -71.508 -30.687  32.818  1.00  0.00           O  
ATOM   2991  N   ALA   427     -67.755 -30.461  36.533  1.00  0.00           N  
ATOM   2992  CA  ALA   427     -67.337 -30.929  37.843  1.00  0.00           C  
ATOM   2993  C   ALA   427     -68.334 -30.473  38.900  1.00  0.00           C  
ATOM   2994  O   ALA   427     -68.985 -29.444  38.741  1.00  0.00           O  
ATOM   2995  CB  ALA   427     -65.932 -30.431  38.167  1.00  0.00           C  
ATOM   2996  N   LEU   428     -68.468 -31.250  39.970  1.00  0.00           N  
ATOM   2997  CA  LEU   428     -69.349 -30.879  41.072  1.00  0.00           C  
ATOM   2998  C   LEU   428     -68.576 -30.922  42.378  1.00  0.00           C  
ATOM   2999  O   LEU   428     -67.983 -31.940  42.718  1.00  0.00           O  
ATOM   3000  CB  LEU   428     -70.559 -31.820  41.160  1.00  0.00           C  
ATOM   3001  CG  LEU   428     -71.535 -31.547  42.311  1.00  0.00           C  
ATOM   3002  CD1 LEU   428     -72.115 -30.158  42.180  1.00  0.00           C  
ATOM   3003  CD2 LEU   428     -72.670 -32.586  42.386  1.00  0.00           C  
ATOM   3004  N   LEU   429     -68.571 -29.805  43.093  1.00  0.00           N  
ATOM   3005  CA  LEU   429     -68.051 -29.760  44.448  1.00  0.00           C  
ATOM   3006  C   LEU   429     -69.247 -29.479  45.318  1.00  0.00           C  
ATOM   3007  O   LEU   429     -69.945 -28.491  45.105  1.00  0.00           O  
ATOM   3008  CB  LEU   429     -67.021 -28.649  44.600  1.00  0.00           C  
ATOM   3009  CG  LEU   429     -66.688 -28.174  46.013  1.00  0.00           C  
ATOM   3010  CD1 LEU   429     -66.033 -29.266  46.815  1.00  0.00           C  
ATOM   3011  CD2 LEU   429     -65.778 -26.964  45.945  1.00  0.00           C  
ATOM   3012  N   GLN   430     -69.511 -30.353  46.277  1.00  0.00           N  
ATOM   3013  CA  GLN   430     -70.739 -30.231  47.046  1.00  0.00           C  
ATOM   3014  C   GLN   430     -70.566 -30.586  48.513  1.00  0.00           C  
ATOM   3015  O   GLN   430     -69.754 -31.444  48.868  1.00  0.00           O  
ATOM   3016  CB  GLN   430     -71.828 -31.111  46.443  1.00  0.00           C  
ATOM   3017  CG  GLN   430     -71.494 -32.588  46.475  1.00  0.00           C  
ATOM   3018  CD  GLN   430     -72.645 -33.459  46.032  1.00  0.00           C  
ATOM   3019  OE1 GLN   430     -73.792 -33.012  45.973  1.00  0.00           O  
ATOM   3020  NE2 GLN   430     -72.346 -34.713  45.712  1.00  0.00           N  
ATOM   3021  N   GLY   431     -71.347 -29.916  49.353  1.00  0.00           N  
ATOM   3022  CA  GLY   431     -71.412 -30.226  50.766  1.00  0.00           C  
ATOM   3023  C   GLY   431     -70.262 -29.658  51.573  1.00  0.00           C  
ATOM   3024  O   GLY   431     -69.286 -29.124  51.028  1.00  0.00           O  
ATOM   3025  N   GLY   432     -70.402 -29.769  52.889  1.00  0.00           N  
ATOM   3026  CA  GLY   432     -69.333 -29.470  53.821  1.00  0.00           C  
ATOM   3027  C   GLY   432     -68.689 -28.113  53.671  1.00  0.00           C  
ATOM   3028  O   GLY   432     -69.359 -27.097  53.475  1.00  0.00           O  
ATOM   3029  N   SER   433     -67.365 -28.111  53.750  1.00  0.00           N  
ATOM   3030  CA  SER   433     -66.605 -26.883  53.788  1.00  0.00           C  
ATOM   3031  C   SER   433     -65.222 -27.113  53.211  1.00  0.00           C  
ATOM   3032  O   SER   433     -64.603 -28.148  53.451  1.00  0.00           O  
ATOM   3033  CB  SER   433     -66.502 -26.390  55.232  1.00  0.00           C  
ATOM   3034  OG  SER   433     -65.413 -25.504  55.391  1.00  0.00           O  
ATOM   3035  N   LEU   434     -64.749 -26.146  52.437  1.00  0.00           N  
ATOM   3036  CA  LEU   434     -63.393 -26.162  51.925  1.00  0.00           C  
ATOM   3037  C   LEU   434     -62.780 -24.806  52.221  1.00  0.00           C  
ATOM   3038  O   LEU   434     -63.281 -23.787  51.755  1.00  0.00           O  
ATOM   3039  CB  LEU   434     -63.403 -26.416  50.420  1.00  0.00           C  
ATOM   3040  CG  LEU   434     -62.062 -26.535  49.693  1.00  0.00           C  
ATOM   3041  CD1 LEU   434     -61.229 -27.692  50.222  1.00  0.00           C  
ATOM   3042  CD2 LEU   434     -62.288 -26.690  48.201  1.00  0.00           C  
ATOM   3043  N   THR   435     -61.710 -24.781  53.010  1.00  0.00           N  
ATOM   3044  CA  THR   435     -61.063 -23.517  53.355  1.00  0.00           C  
ATOM   3045  C   THR   435     -59.585 -23.550  53.026  1.00  0.00           C  
ATOM   3046  O   THR   435     -59.068 -24.572  52.570  1.00  0.00           O  
ATOM   3047  CB  THR   435     -61.209 -23.197  54.839  1.00  0.00           C  
ATOM   3048  OG1 THR   435     -60.619 -24.256  55.604  1.00  0.00           O  
ATOM   3049  CG2 THR   435     -62.675 -23.070  55.206  1.00  0.00           C  
ATOM   3050  N   GLY   436     -58.912 -22.423  53.249  1.00  0.00           N  
ATOM   3051  CA  GLY   436     -57.482 -22.325  53.026  1.00  0.00           C  
ATOM   3052  C   GLY   436     -57.057 -21.128  52.199  1.00  0.00           C  
ATOM   3053  O   GLY   436     -57.862 -20.263  51.878  1.00  0.00           O  
ATOM   3054  N   ASN   437     -55.777 -21.084  51.853  1.00  0.00           N  
ATOM   3055  CA  ASN   437     -55.238 -20.004  51.047  1.00  0.00           C  
ATOM   3056  C   ASN   437     -54.999 -20.487  49.635  1.00  0.00           C  
ATOM   3057  O   ASN   437     -54.255 -19.869  48.867  1.00  0.00           O  
ATOM   3058  CB  ASN   437     -53.924 -19.492  51.646  1.00  0.00           C  
ATOM   3059  CG  ASN   437     -53.999 -19.336  53.153  1.00  0.00           C  
ATOM   3060  OD1 ASN   437     -53.331 -20.063  53.892  1.00  0.00           O  
ATOM   3061  ND2 ASN   437     -54.829 -18.399  53.621  1.00  0.00           N  
ATOM   3062  N   GLY   438     -55.625 -21.608  49.302  1.00  0.00           N  
ATOM   3063  CA  GLY   438     -55.504 -22.166  47.971  1.00  0.00           C  
ATOM   3064  C   GLY   438     -56.349 -21.430  46.952  1.00  0.00           C  
ATOM   3065  O   GLY   438     -57.161 -20.562  47.292  1.00  0.00           O  
ATOM   3066  N   SER   439     -56.159 -21.781  45.689  1.00  0.00           N  
ATOM   3067  CA  SER   439     -56.959 -21.188  44.631  1.00  0.00           C  
ATOM   3068  C   SER   439     -57.625 -22.260  43.769  1.00  0.00           C  
ATOM   3069  O   SER   439     -57.106 -23.374  43.629  1.00  0.00           O  
ATOM   3070  CB  SER   439     -56.103 -20.250  43.774  1.00  0.00           C  
ATOM   3071  OG  SER   439     -55.088 -20.964  43.091  1.00  0.00           O  
ATOM   3072  N   VAL   440     -58.782 -21.916  43.205  1.00  0.00           N  
ATOM   3073  CA  VAL   440     -59.464 -22.772  42.241  1.00  0.00           C  
ATOM   3074  C   VAL   440     -59.239 -22.241  40.822  1.00  0.00           C  
ATOM   3075  O   VAL   440     -59.344 -21.034  40.588  1.00  0.00           O  
ATOM   3076  CB  VAL   440     -60.970 -22.830  42.513  1.00  0.00           C  
ATOM   3077  CG1 VAL   440     -61.610 -23.930  41.676  1.00  0.00           C  
ATOM   3078  CG2 VAL   440     -61.247 -23.038  44.003  1.00  0.00           C  
ATOM   3079  N   VAL   441     -58.915 -23.131  39.885  1.00  0.00           N  
ATOM   3080  CA  VAL   441     -58.740 -22.753  38.480  1.00  0.00           C  
ATOM   3081  C   VAL   441     -59.836 -23.405  37.646  1.00  0.00           C  
ATOM   3082  O   VAL   441     -60.048 -24.618  37.735  1.00  0.00           O  
ATOM   3083  CB  VAL   441     -57.391 -23.230  37.943  1.00  0.00           C  
ATOM   3084  CG1 VAL   441     -57.174 -22.905  36.464  1.00  0.00           C  
ATOM   3085  CG2 VAL   441     -56.193 -22.615  38.668  1.00  0.00           C  
ATOM   3086  N   LYS   442     -60.531 -22.611  36.836  1.00  0.00           N  
ATOM   3087  CA  LYS   442     -61.567 -23.153  35.965  1.00  0.00           C  
ATOM   3088  C   LYS   442     -61.289 -22.839  34.499  1.00  0.00           C  
ATOM   3089  O   LYS   442     -61.272 -21.679  34.084  1.00  0.00           O  
ATOM   3090  CB  LYS   442     -62.955 -22.647  36.368  1.00  0.00           C  
ATOM   3091  CG  LYS   442     -64.056 -23.002  35.372  1.00  0.00           C  
ATOM   3092  CD  LYS   442     -64.177 -24.508  35.163  1.00  0.00           C  
ATOM   3093  CE  LYS   442     -65.305 -24.864  34.180  1.00  0.00           C  
ATOM   3094  NZ  LYS   442     -64.944 -24.622  32.745  1.00  0.00           N  
ATOM   3095  N   SER   443     -61.061 -23.888  33.723  1.00  0.00           N  
ATOM   3096  CA  SER   443     -60.849 -23.752  32.295  1.00  0.00           C  
ATOM   3097  C   SER   443     -61.677 -24.801  31.573  1.00  0.00           C  
ATOM   3098  O   SER   443     -62.434 -25.550  32.201  1.00  0.00           O  
ATOM   3099  CB  SER   443     -59.363 -23.880  31.947  1.00  0.00           C  
ATOM   3100  OG  SER   443     -58.814 -25.066  32.487  1.00  0.00           O  
ATOM   3101  N   GLY   444     -61.550 -24.851  30.253  1.00  0.00           N  
ATOM   3102  CA  GLY   444     -62.431 -25.682  29.450  1.00  0.00           C  
ATOM   3103  C   GLY   444     -63.850 -25.128  29.405  1.00  0.00           C  
ATOM   3104  O   GLY   444     -64.223 -24.254  30.200  1.00  0.00           O  
ATOM   3105  N   ASN   445     -64.653 -25.655  28.485  1.00  0.00           N  
ATOM   3106  CA  ASN   445     -65.997 -25.135  28.237  1.00  0.00           C  
ATOM   3107  C   ASN   445     -67.069 -25.690  29.185  1.00  0.00           C  
ATOM   3108  O   ASN   445     -68.243 -25.321  29.098  1.00  0.00           O  
ATOM   3109  CB  ASN   445     -66.394 -25.399  26.784  1.00  0.00           C  
ATOM   3110  CG  ASN   445     -65.571 -24.476  25.897  1.00  0.00           C  
ATOM   3111  OD1 ASN   445     -65.079 -23.442  26.342  1.00  0.00           O  
ATOM   3112  ND2 ASN   445     -65.377 -24.802  24.591  1.00  0.00           N  
ATOM   3113  N   GLY   446     -66.668 -26.567  30.094  1.00  0.00           N  
ATOM   3114  CA  GLY   446     -67.612 -27.192  30.997  1.00  0.00           C  
ATOM   3115  C   GLY   446     -68.079 -26.283  32.116  1.00  0.00           C  
ATOM   3116  O   GLY   446     -67.743 -25.104  32.169  1.00  0.00           O  
ATOM   3117  N   THR   447     -68.861 -26.843  33.026  1.00  0.00           N  
ATOM   3118  CA  THR   447     -69.390 -26.085  34.139  1.00  0.00           C  
ATOM   3119  C   THR   447     -68.907 -26.657  35.463  1.00  0.00           C  
ATOM   3120  O   THR   447     -69.049 -27.850  35.720  1.00  0.00           O  
ATOM   3121  CB  THR   447     -70.919 -26.103  34.125  1.00  0.00           C  
ATOM   3122  OG1 THR   447     -71.383 -25.506  32.911  1.00  0.00           O  
ATOM   3123  CG2 THR   447     -71.480 -25.350  35.320  1.00  0.00           C  
ATOM   3124  N   LEU   448     -68.323 -25.798  36.292  1.00  0.00           N  
ATOM   3125  CA  LEU   448     -68.022 -26.157  37.662  1.00  0.00           C  
ATOM   3126  C   LEU   448     -69.172 -25.693  38.519  1.00  0.00           C  
ATOM   3127  O   LEU   448     -69.426 -24.503  38.626  1.00  0.00           O  
ATOM   3128  CB  LEU   448     -66.727 -25.497  38.132  1.00  0.00           C  
ATOM   3129  CG  LEU   448     -66.409 -25.603  39.628  1.00  0.00           C  
ATOM   3130  CD1 LEU   448     -66.433 -27.044  40.097  1.00  0.00           C  
ATOM   3131  CD2 LEU   448     -65.054 -24.981  39.921  1.00  0.00           C  
ATOM   3132  N   THR   449     -69.885 -26.640  39.109  1.00  0.00           N  
ATOM   3133  CA  THR   449     -70.949 -26.320  40.043  1.00  0.00           C  
ATOM   3134  C   THR   449     -70.430 -26.471  41.461  1.00  0.00           C  
ATOM   3135  O   THR   449     -69.863 -27.499  41.814  1.00  0.00           O  
ATOM   3136  CB  THR   449     -72.155 -27.277  39.902  1.00  0.00           C  
ATOM   3137  OG1 THR   449     -72.677 -27.225  38.569  1.00  0.00           O  
ATOM   3138  CG2 THR   449     -73.258 -26.913  40.915  1.00  0.00           C  
ATOM   3139  N   VAL   450     -70.625 -25.441  42.270  1.00  0.00           N  
ATOM   3140  CA  VAL   450     -70.379 -25.542  43.695  1.00  0.00           C  
ATOM   3141  C   VAL   450     -71.739 -25.521  44.382  1.00  0.00           C  
ATOM   3142  O   VAL   450     -72.489 -24.559  44.244  1.00  0.00           O  
ATOM   3143  CB  VAL   450     -69.523 -24.371  44.192  1.00  0.00           C  
ATOM   3144  CG1 VAL   450     -69.320 -24.458  45.692  1.00  0.00           C  
ATOM   3145  CG2 VAL   450     -68.192 -24.353  43.465  1.00  0.00           C  
ATOM   3146  N   SER   451     -72.070 -26.586  45.104  1.00  0.00           N  
ATOM   3147  CA  SER   451     -73.398 -26.695  45.701  1.00  0.00           C  
ATOM   3148  C   SER   451     -73.381 -26.987  47.199  1.00  0.00           C  
ATOM   3149  O   SER   451     -72.836 -28.001  47.636  1.00  0.00           O  
ATOM   3150  CB  SER   451     -74.225 -27.760  44.975  1.00  0.00           C  
ATOM   3151  OG  SER   451     -75.453 -27.996  45.643  1.00  0.00           O  
ATOM   3152  N   ASN   452     -73.987 -26.090  47.972  1.00  0.00           N  
ATOM   3153  CA  ASN   452     -74.145 -26.278  49.409  1.00  0.00           C  
ATOM   3154  C   ASN   452     -72.804 -26.506  50.112  1.00  0.00           C  
ATOM   3155  O   ASN   452     -72.636 -27.432  50.892  1.00  0.00           O  
ATOM   3156  CB  ASN   452     -75.134 -27.411  49.697  1.00  0.00           C  
ATOM   3157  CG  ASN   452     -75.510 -27.504  51.175  1.00  0.00           C  
ATOM   3158  OD1 ASN   452     -75.408 -26.526  51.922  1.00  0.00           O  
ATOM   3159  ND2 ASN   452     -75.937 -28.689  51.602  1.00  0.00           N  
ATOM   3160  N   THR   453     -71.852 -25.636  49.813  1.00  0.00           N  
ATOM   3161  CA  THR   453     -70.516 -25.709  50.372  1.00  0.00           C  
ATOM   3162  C   THR   453     -70.151 -24.365  50.995  1.00  0.00           C  
ATOM   3163  O   THR   453     -70.589 -23.319  50.534  1.00  0.00           O  
ATOM   3164  CB  THR   453     -69.494 -26.025  49.263  1.00  0.00           C  
ATOM   3165  OG1 THR   453     -69.897 -27.214  48.572  1.00  0.00           O  
ATOM   3166  CG2 THR   453     -68.107 -26.225  49.840  1.00  0.00           C  
ATOM   3167  N   THR   454     -69.365 -24.390  52.058  1.00  0.00           N  
ATOM   3168  CA  THR   454     -68.706 -23.177  52.480  1.00  0.00           C  
ATOM   3169  C   THR   454     -67.337 -23.194  51.824  1.00  0.00           C  
ATOM   3170  O   THR   454     -66.480 -23.987  52.188  1.00  0.00           O  
ATOM   3171  CB  THR   454     -68.595 -23.083  54.003  1.00  0.00           C  
ATOM   3172  OG1 THR   454     -69.908 -22.929  54.560  1.00  0.00           O  
ATOM   3173  CG2 THR   454     -67.750 -21.884  54.394  1.00  0.00           C  
ATOM   3174  N   LEU   455     -67.150 -22.331  50.832  1.00  0.00           N  
ATOM   3175  CA  LEU   455     -65.902 -22.283  50.085  1.00  0.00           C  
ATOM   3176  C   LEU   455     -65.100 -21.012  50.368  1.00  0.00           C  
ATOM   3177  O   LEU   455     -65.490 -19.914  49.977  1.00  0.00           O  
ATOM   3178  CB  LEU   455     -66.180 -22.406  48.590  1.00  0.00           C  
ATOM   3179  CG  LEU   455     -64.930 -22.312  47.729  1.00  0.00           C  
ATOM   3180  CD1 LEU   455     -63.998 -23.459  48.049  1.00  0.00           C  
ATOM   3181  CD2 LEU   455     -65.308 -22.327  46.267  1.00  0.00           C  
ATOM   3182  N   THR   456     -63.976 -21.168  51.058  1.00  0.00           N  
ATOM   3183  CA  THR   456     -63.097 -20.051  51.339  1.00  0.00           C  
ATOM   3184  C   THR   456     -61.733 -20.304  50.729  1.00  0.00           C  
ATOM   3185  O   THR   456     -60.998 -21.189  51.158  1.00  0.00           O  
ATOM   3186  CB  THR   456     -62.930 -19.835  52.830  1.00  0.00           C  
ATOM   3187  OG1 THR   456     -64.220 -19.711  53.439  1.00  0.00           O  
ATOM   3188  CG2 THR   456     -62.119 -18.571  53.077  1.00  0.00           C  
ATOM   3189  N   GLN   457     -61.408 -19.527  49.710  1.00  0.00           N  
ATOM   3190  CA  GLN   457     -60.166 -19.698  48.981  1.00  0.00           C  
ATOM   3191  C   GLN   457     -59.617 -18.322  48.693  1.00  0.00           C  
ATOM   3192  O   GLN   457     -60.333 -17.325  48.817  1.00  0.00           O  
ATOM   3193  CB  GLN   457     -60.408 -20.443  47.668  1.00  0.00           C  
ATOM   3194  CG  GLN   457     -60.830 -21.900  47.838  1.00  0.00           C  
ATOM   3195  CD  GLN   457     -59.698 -22.786  48.339  1.00  0.00           C  
ATOM   3196  OE1 GLN   457     -58.964 -23.382  47.544  1.00  0.00           O  
ATOM   3197  NE2 GLN   457     -59.545 -22.868  49.662  1.00  0.00           N  
ATOM   3198  N   LYS   458     -58.349 -18.262  48.315  1.00  0.00           N  
ATOM   3199  CA  LYS   458     -57.712 -16.986  48.067  1.00  0.00           C  
ATOM   3200  C   LYS   458     -58.285 -16.373  46.803  1.00  0.00           C  
ATOM   3201  O   LYS   458     -58.592 -15.186  46.756  1.00  0.00           O  
ATOM   3202  CB  LYS   458     -56.208 -17.158  47.916  1.00  0.00           C  
ATOM   3203  CG  LYS   458     -55.460 -15.841  47.760  1.00  0.00           C  
ATOM   3204  CD  LYS   458     -54.155 -16.032  46.990  1.00  0.00           C  
ATOM   3205  CE  LYS   458     -53.245 -14.810  47.095  1.00  0.00           C  
ATOM   3206  NZ  LYS   458     -52.775 -14.581  48.494  1.00  0.00           N  
ATOM   3207  N   ALA   459     -58.437 -17.199  45.777  1.00  0.00           N  
ATOM   3208  CA  ALA   459     -58.895 -16.721  44.486  1.00  0.00           C  
ATOM   3209  C   ALA   459     -59.507 -17.860  43.699  1.00  0.00           C  
ATOM   3210  O   ALA   459     -59.075 -19.003  43.812  1.00  0.00           O  
ATOM   3211  CB  ALA   459     -57.734 -16.112  43.700  1.00  0.00           C  
ATOM   3212  N   VAL   460     -60.517 -17.542  42.900  1.00  0.00           N  
ATOM   3213  CA  VAL   460     -61.015 -18.481  41.916  1.00  0.00           C  
ATOM   3214  C   VAL   460     -60.683 -17.920  40.545  1.00  0.00           C  
ATOM   3215  O   VAL   460     -61.219 -16.897  40.151  1.00  0.00           O  
ATOM   3216  CB  VAL   460     -62.526 -18.662  42.042  1.00  0.00           C  
ATOM   3217  CG1 VAL   460     -63.041 -19.620  40.966  1.00  0.00           C  
ATOM   3218  CG2 VAL   460     -62.874 -19.169  43.429  1.00  0.00           C  
ATOM   3219  N   ASN   461     -59.776 -18.568  39.827  1.00  0.00           N  
ATOM   3220  CA  ASN   461     -59.441 -18.115  38.489  1.00  0.00           C  
ATOM   3221  C   ASN   461     -60.408 -18.686  37.466  1.00  0.00           C  
ATOM   3222  O   ASN   461     -60.232 -19.807  36.984  1.00  0.00           O  
ATOM   3223  CB  ASN   461     -58.000 -18.481  38.124  1.00  0.00           C  
ATOM   3224  CG  ASN   461     -56.981 -17.809  39.022  1.00  0.00           C  
ATOM   3225  OD1 ASN   461     -56.812 -16.587  38.989  1.00  0.00           O  
ATOM   3226  ND2 ASN   461     -56.286 -18.604  39.824  1.00  0.00           N  
ATOM   3227  N   LEU   462     -61.436 -17.908  37.142  1.00  0.00           N  
ATOM   3228  CA  LEU   462     -62.421 -18.307  36.148  1.00  0.00           C  
ATOM   3229  C   LEU   462     -61.926 -17.955  34.756  1.00  0.00           C  
ATOM   3230  O   LEU   462     -62.141 -16.843  34.283  1.00  0.00           O  
ATOM   3231  CB  LEU   462     -63.750 -17.613  36.436  1.00  0.00           C  
ATOM   3232  CG  LEU   462     -64.941 -17.908  35.532  1.00  0.00           C  
ATOM   3233  CD1 LEU   462     -65.057 -19.395  35.290  1.00  0.00           C  
ATOM   3234  CD2 LEU   462     -66.209 -17.371  36.168  1.00  0.00           C  
ATOM   3235  N   ASN   463     -61.265 -18.906  34.100  1.00  0.00           N  
ATOM   3236  CA  ASN   463     -60.611 -18.638  32.818  1.00  0.00           C  
ATOM   3237  C   ASN   463     -61.444 -18.985  31.604  1.00  0.00           C  
ATOM   3238  O   ASN   463     -61.315 -18.337  30.568  1.00  0.00           O  
ATOM   3239  CB  ASN   463     -59.263 -19.358  32.723  1.00  0.00           C  
ATOM   3240  CG  ASN   463     -58.334 -18.998  33.860  1.00  0.00           C  
ATOM   3241  OD1 ASN   463     -58.486 -17.951  34.491  1.00  0.00           O  
ATOM   3242  ND2 ASN   463     -57.368 -19.869  34.139  1.00  0.00           N  
ATOM   3243  N   GLU   464     -62.281 -20.014  31.724  1.00  0.00           N  
ATOM   3244  CA  GLU   464     -63.152 -20.436  30.626  1.00  0.00           C  
ATOM   3245  C   GLU   464     -64.389 -21.148  31.161  1.00  0.00           C  
ATOM   3246  O   GLU   464     -64.356 -21.745  32.240  1.00  0.00           O  
ATOM   3247  CB  GLU   464     -62.394 -21.324  29.628  1.00  0.00           C  
ATOM   3248  CG  GLU   464     -63.144 -21.597  28.318  1.00  0.00           C  
ATOM   3249  CD  GLU   464     -63.363 -20.340  27.458  1.00  0.00           C  
ATOM   3250  OE1 GLU   464     -64.276 -20.366  26.599  1.00  0.00           O  
ATOM   3251  OE2 GLU   464     -62.629 -19.332  27.622  1.00  0.00           O  
ATOM   3252  N   GLY   465     -65.488 -21.063  30.424  1.00  0.00           N  
ATOM   3253  CA  GLY   465     -66.683 -21.800  30.781  1.00  0.00           C  
ATOM   3254  C   GLY   465     -67.422 -21.231  31.966  1.00  0.00           C  
ATOM   3255  O   GLY   465     -67.233 -20.075  32.315  1.00  0.00           O  
ATOM   3256  N   THR   466     -68.257 -22.060  32.588  1.00  0.00           N  
ATOM   3257  CA  THR   466     -69.220 -21.603  33.585  1.00  0.00           C  
ATOM   3258  C   THR   466     -68.880 -22.013  35.019  1.00  0.00           C  
ATOM   3259  O   THR   466     -68.536 -23.160  35.286  1.00  0.00           O  
ATOM   3260  CB  THR   466     -70.618 -22.165  33.267  1.00  0.00           C  
ATOM   3261  OG1 THR   466     -71.033 -21.703  31.977  1.00  0.00           O  
ATOM   3262  CG2 THR   466     -71.643 -21.742  34.326  1.00  0.00           C  
ATOM   3263  N   LEU   467     -68.993 -21.066  35.941  1.00  0.00           N  
ATOM   3264  CA  LEU   467     -68.896 -21.370  37.355  1.00  0.00           C  
ATOM   3265  C   LEU   467     -70.242 -21.083  37.972  1.00  0.00           C  
ATOM   3266  O   LEU   467     -70.738 -19.958  37.896  1.00  0.00           O  
ATOM   3267  CB  LEU   467     -67.826 -20.504  38.021  1.00  0.00           C  
ATOM   3268  CG  LEU   467     -67.750 -20.630  39.543  1.00  0.00           C  
ATOM   3269  CD1 LEU   467     -67.460 -22.067  39.943  1.00  0.00           C  
ATOM   3270  CD2 LEU   467     -66.700 -19.693  40.115  1.00  0.00           C  
ATOM   3271  N   THR   468     -70.851 -22.099  38.567  1.00  0.00           N  
ATOM   3272  CA  THR   468     -72.156 -21.920  39.190  1.00  0.00           C  
ATOM   3273  C   THR   468     -72.036 -22.115  40.686  1.00  0.00           C  
ATOM   3274  O   THR   468     -71.519 -23.129  41.152  1.00  0.00           O  
ATOM   3275  CB  THR   468     -73.200 -22.888  38.609  1.00  0.00           C  
ATOM   3276  OG1 THR   468     -73.463 -22.540  37.243  1.00  0.00           O  
ATOM   3277  CG2 THR   468     -74.495 -22.821  39.399  1.00  0.00           C  
ATOM   3278  N   LEU   469     -72.492 -21.128  41.442  1.00  0.00           N  
ATOM   3279  CA  LEU   469     -72.398 -21.197  42.885  1.00  0.00           C  
ATOM   3280  C   LEU   469     -73.800 -21.295  43.452  1.00  0.00           C  
ATOM   3281  O   LEU   469     -74.497 -20.292  43.594  1.00  0.00           O  
ATOM   3282  CB  LEU   469     -71.688 -19.964  43.433  1.00  0.00           C  
ATOM   3283  CG  LEU   469     -70.325 -19.662  42.821  1.00  0.00           C  
ATOM   3284  CD1 LEU   469     -69.747 -18.397  43.428  1.00  0.00           C  
ATOM   3285  CD2 LEU   469     -69.382 -20.821  43.034  1.00  0.00           C  
ATOM   3286  N   ASN   470     -74.214 -22.516  43.763  1.00  0.00           N  
ATOM   3287  CA  ASN   470     -75.562 -22.757  44.248  1.00  0.00           C  
ATOM   3288  C   ASN   470     -75.565 -23.014  45.752  1.00  0.00           C  
ATOM   3289  O   ASN   470     -74.708 -23.747  46.259  1.00  0.00           O  
ATOM   3290  CB  ASN   470     -76.189 -23.923  43.477  1.00  0.00           C  
ATOM   3291  CG  ASN   470     -77.577 -24.261  43.964  1.00  0.00           C  
ATOM   3292  OD1 ASN   470     -78.511 -23.472  43.815  1.00  0.00           O  
ATOM   3293  ND2 ASN   470     -77.724 -25.445  44.544  1.00  0.00           N  
ATOM   3294  N   ASP   471     -76.510 -22.381  46.452  1.00  0.00           N  
ATOM   3295  CA  ASP   471     -76.677 -22.533  47.903  1.00  0.00           C  
ATOM   3296  C   ASP   471     -75.366 -22.558  48.701  1.00  0.00           C  
ATOM   3297  O   ASP   471     -75.233 -23.322  49.657  1.00  0.00           O  
ATOM   3298  CB  ASP   471     -77.488 -23.797  48.212  1.00  0.00           C  
ATOM   3299  CG  ASP   471     -78.918 -23.716  47.708  1.00  0.00           C  
ATOM   3300  OD1 ASP   471     -79.426 -22.589  47.531  1.00  0.00           O  
ATOM   3301  OD2 ASP   471     -79.545 -24.780  47.501  1.00  0.00           O  
ATOM   3302  N   SER   472     -74.401 -21.734  48.306  1.00  0.00           N  
ATOM   3303  CA  SER   472     -73.079 -21.755  48.939  1.00  0.00           C  
ATOM   3304  C   SER   472     -72.658 -20.429  49.570  1.00  0.00           C  
ATOM   3305  O   SER   472     -73.006 -19.356  49.092  1.00  0.00           O  
ATOM   3306  CB  SER   472     -72.017 -22.186  47.929  1.00  0.00           C  
ATOM   3307  OG  SER   472     -72.301 -23.482  47.428  1.00  0.00           O  
ATOM   3308  N   THR   473     -71.897 -20.515  50.648  1.00  0.00           N  
ATOM   3309  CA  THR   473     -71.290 -19.337  51.240  1.00  0.00           C  
ATOM   3310  C   THR   473     -69.852 -19.261  50.767  1.00  0.00           C  
ATOM   3311  O   THR   473     -68.989 -19.993  51.257  1.00  0.00           O  
ATOM   3312  CB  THR   473     -71.308 -19.413  52.766  1.00  0.00           C  
ATOM   3313  OG1 THR   473     -72.662 -19.437  53.224  1.00  0.00           O  
ATOM   3314  CG2 THR   473     -70.600 -18.221  53.369  1.00  0.00           C  
ATOM   3315  N   VAL   474     -69.594 -18.375  49.815  1.00  0.00           N  
ATOM   3316  CA  VAL   474     -68.288 -18.307  49.179  1.00  0.00           C  
ATOM   3317  C   VAL   474     -67.530 -17.046  49.563  1.00  0.00           C  
ATOM   3318  O   VAL   474     -68.087 -15.955  49.555  1.00  0.00           O  
ATOM   3319  CB  VAL   474     -68.434 -18.354  47.660  1.00  0.00           C  
ATOM   3320  CG1 VAL   474     -67.065 -18.358  46.988  1.00  0.00           C  
ATOM   3321  CG2 VAL   474     -69.247 -19.573  47.263  1.00  0.00           C  
ATOM   3322  N   THR   475     -66.253 -17.210  49.886  1.00  0.00           N  
ATOM   3323  CA  THR   475     -65.409 -16.112  50.334  1.00  0.00           C  
ATOM   3324  C   THR   475     -64.067 -16.153  49.593  1.00  0.00           C  
ATOM   3325  O   THR   475     -63.156 -16.903  49.963  1.00  0.00           O  
ATOM   3326  CB  THR   475     -65.188 -16.166  51.873  1.00  0.00           C  
ATOM   3327  OG1 THR   475     -66.455 -16.172  52.561  1.00  0.00           O  
ATOM   3328  CG2 THR   475     -64.364 -14.973  52.338  1.00  0.00           C  
ATOM   3329  N   THR   476     -63.947 -15.341  48.546  1.00  0.00           N  
ATOM   3330  CA  THR   476     -62.816 -15.423  47.626  1.00  0.00           C  
ATOM   3331  C   THR   476     -62.840 -14.228  46.679  1.00  0.00           C  
ATOM   3332  O   THR   476     -63.759 -13.409  46.720  1.00  0.00           O  
ATOM   3333  CB  THR   476     -62.901 -16.716  46.770  1.00  0.00           C  
ATOM   3334  OG1 THR   476     -61.740 -16.844  45.941  1.00  0.00           O  
ATOM   3335  CG2 THR   476     -64.128 -16.677  45.875  1.00  0.00           C  
ATOM   3336  N   ASP   477     -61.826 -14.134  45.828  1.00  0.00           N  
ATOM   3337  CA  ASP   477     -61.809 -13.169  44.741  1.00  0.00           C  
ATOM   3338  C   ASP   477     -62.002 -13.909  43.435  1.00  0.00           C  
ATOM   3339  O   ASP   477     -61.086 -14.587  42.961  1.00  0.00           O  
ATOM   3340  CB  ASP   477     -60.468 -12.427  44.684  1.00  0.00           C  
ATOM   3341  CG  ASP   477     -60.384 -11.296  45.681  1.00  0.00           C  
ATOM   3342  OD1 ASP   477     -61.343 -11.122  46.472  1.00  0.00           O  
ATOM   3343  OD2 ASP   477     -59.351 -10.586  45.673  1.00  0.00           O  
ATOM   3344  N   VAL   478     -63.183 -13.793  42.841  1.00  0.00           N  
ATOM   3345  CA  VAL   478     -63.380 -14.387  41.529  1.00  0.00           C  
ATOM   3346  C   VAL   478     -62.718 -13.516  40.471  1.00  0.00           C  
ATOM   3347  O   VAL   478     -63.084 -12.360  40.294  1.00  0.00           O  
ATOM   3348  CB  VAL   478     -64.854 -14.582  41.193  1.00  0.00           C  
ATOM   3349  CG1 VAL   478     -64.989 -15.354  39.886  1.00  0.00           C  
ATOM   3350  CG2 VAL   478     -65.545 -15.315  42.318  1.00  0.00           C  
ATOM   3351  N   ILE   479     -61.733 -14.078  39.786  1.00  0.00           N  
ATOM   3352  CA  ILE   479     -61.004 -13.368  38.762  1.00  0.00           C  
ATOM   3353  C   ILE   479     -61.351 -13.951  37.398  1.00  0.00           C  
ATOM   3354  O   ILE   479     -60.817 -14.992  37.005  1.00  0.00           O  
ATOM   3355  CB  ILE   479     -59.495 -13.467  39.014  1.00  0.00           C  
ATOM   3356  CG1 ILE   479     -59.179 -12.975  40.424  1.00  0.00           C  
ATOM   3357  CG2 ILE   479     -58.702 -12.686  37.958  1.00  0.00           C  
ATOM   3358  CD1 ILE   479     -57.756 -13.218  40.833  1.00  0.00           C  
ATOM   3359  N   ALA   480     -62.244 -13.267  36.681  1.00  0.00           N  
ATOM   3360  CA  ALA   480     -62.784 -13.767  35.412  1.00  0.00           C  
ATOM   3361  C   ALA   480     -62.102 -13.226  34.162  1.00  0.00           C  
ATOM   3362  O   ALA   480     -61.489 -12.157  34.167  1.00  0.00           O  
ATOM   3363  CB  ALA   480     -64.285 -13.511  35.332  1.00  0.00           C  
ATOM   3364  N   GLN   481     -62.229 -13.988  33.086  1.00  0.00           N  
ATOM   3365  CA  GLN   481     -61.701 -13.603  31.794  1.00  0.00           C  
ATOM   3366  C   GLN   481     -62.782 -13.825  30.759  1.00  0.00           C  
ATOM   3367  O   GLN   481     -63.822 -14.417  31.058  1.00  0.00           O  
ATOM   3368  CB  GLN   481     -60.500 -14.463  31.442  1.00  0.00           C  
ATOM   3369  CG  GLN   481     -59.361 -14.376  32.422  1.00  0.00           C  
ATOM   3370  CD  GLN   481     -58.323 -15.432  32.153  1.00  0.00           C  
ATOM   3371  OE1 GLN   481     -57.526 -15.773  33.026  1.00  0.00           O  
ATOM   3372  NE2 GLN   481     -58.325 -15.965  30.933  1.00  0.00           N  
ATOM   3373  N   ARG   482     -62.533 -13.362  29.539  1.00  0.00           N  
ATOM   3374  CA  ARG   482     -63.503 -13.527  28.468  1.00  0.00           C  
ATOM   3375  C   ARG   482     -63.770 -15.011  28.211  1.00  0.00           C  
ATOM   3376  O   ARG   482     -62.913 -15.862  28.452  1.00  0.00           O  
ATOM   3377  CB  ARG   482     -63.002 -12.847  27.197  1.00  0.00           C  
ATOM   3378  CG  ARG   482     -61.786 -13.505  26.583  1.00  0.00           C  
ATOM   3379  CD  ARG   482     -60.839 -12.477  25.986  1.00  0.00           C  
ATOM   3380  NE  ARG   482     -60.006 -13.047  24.930  1.00  0.00           N  
ATOM   3381  CZ  ARG   482     -59.046 -12.379  24.300  1.00  0.00           C  
ATOM   3382  NH1 ARG   482     -58.795 -11.116  24.634  1.00  0.00           N  
ATOM   3383  NH2 ARG   482     -58.335 -12.973  23.343  1.00  0.00           N  
ATOM   3384  N   GLY   483     -64.967 -15.319  27.732  1.00  0.00           N  
ATOM   3385  CA  GLY   483     -65.335 -16.690  27.454  1.00  0.00           C  
ATOM   3386  C   GLY   483     -65.921 -17.391  28.662  1.00  0.00           C  
ATOM   3387  O   GLY   483     -65.985 -18.614  28.689  1.00  0.00           O  
ATOM   3388  N   THR   484     -66.364 -16.620  29.655  1.00  0.00           N  
ATOM   3389  CA  THR   484     -66.865 -17.199  30.892  1.00  0.00           C  
ATOM   3390  C   THR   484     -68.239 -16.693  31.294  1.00  0.00           C  
ATOM   3391  O   THR   484     -68.741 -15.706  30.764  1.00  0.00           O  
ATOM   3392  CB  THR   484     -65.926 -16.920  32.075  1.00  0.00           C  
ATOM   3393  OG1 THR   484     -65.829 -15.502  32.286  1.00  0.00           O  
ATOM   3394  CG2 THR   484     -64.554 -17.490  31.805  1.00  0.00           C  
ATOM   3395  N   ALA   485     -68.827 -17.395  32.253  1.00  0.00           N  
ATOM   3396  CA  ALA   485     -70.096 -17.017  32.839  1.00  0.00           C  
ATOM   3397  C   ALA   485     -70.056 -17.405  34.310  1.00  0.00           C  
ATOM   3398  O   ALA   485     -69.563 -18.468  34.665  1.00  0.00           O  
ATOM   3399  CB  ALA   485     -71.241 -17.717  32.125  1.00  0.00           C  
ATOM   3400  N   LEU   486     -70.548 -16.527  35.167  1.00  0.00           N  
ATOM   3401  CA  LEU   486     -70.579 -16.804  36.587  1.00  0.00           C  
ATOM   3402  C   LEU   486     -72.009 -16.705  37.051  1.00  0.00           C  
ATOM   3403  O   LEU   486     -72.630 -15.662  36.893  1.00  0.00           O  
ATOM   3404  CB  LEU   486     -69.735 -15.783  37.349  1.00  0.00           C  
ATOM   3405  CG  LEU   486     -69.931 -15.847  38.871  1.00  0.00           C  
ATOM   3406  CD1 LEU   486     -69.396 -17.157  39.440  1.00  0.00           C  
ATOM   3407  CD2 LEU   486     -69.296 -14.659  39.575  1.00  0.00           C  
ATOM   3408  N   LYS   487     -72.537 -17.782  37.623  1.00  0.00           N  
ATOM   3409  CA  LYS   487     -73.913 -17.776  38.105  1.00  0.00           C  
ATOM   3410  C   LYS   487     -73.992 -17.918  39.620  1.00  0.00           C  
ATOM   3411  O   LYS   487     -73.336 -18.772  40.213  1.00  0.00           O  
ATOM   3412  CB  LYS   487     -74.720 -18.893  37.440  1.00  0.00           C  
ATOM   3413  CG  LYS   487     -74.802 -18.788  35.930  1.00  0.00           C  
ATOM   3414  CD  LYS   487     -75.510 -19.988  35.312  1.00  0.00           C  
ATOM   3415  CE  LYS   487     -75.406 -19.927  33.791  1.00  0.00           C  
ATOM   3416  NZ  LYS   487     -75.845 -21.184  33.123  1.00  0.00           N  
ATOM   3417  N   LEU   488     -74.809 -17.080  40.240  1.00  0.00           N  
ATOM   3418  CA  LEU   488     -75.085 -17.192  41.663  1.00  0.00           C  
ATOM   3419  C   LEU   488     -76.545 -17.584  41.854  1.00  0.00           C  
ATOM   3420  O   LEU   488     -77.449 -16.789  41.603  1.00  0.00           O  
ATOM   3421  CB  LEU   488     -74.791 -15.866  42.369  1.00  0.00           C  
ATOM   3422  CG  LEU   488     -73.333 -15.547  42.735  1.00  0.00           C  
ATOM   3423  CD1 LEU   488     -72.417 -15.448  41.515  1.00  0.00           C  
ATOM   3424  CD2 LEU   488     -73.267 -14.273  43.564  1.00  0.00           C  
ATOM   3425  N   THR   489     -76.783 -18.816  42.280  1.00  0.00           N  
ATOM   3426  CA  THR   489     -78.150 -19.300  42.406  1.00  0.00           C  
ATOM   3427  C   THR   489     -78.480 -19.738  43.827  1.00  0.00           C  
ATOM   3428  O   THR   489     -77.595 -19.990  44.643  1.00  0.00           O  
ATOM   3429  CB  THR   489     -78.416 -20.469  41.450  1.00  0.00           C  
ATOM   3430  OG1 THR   489     -77.602 -21.587  41.824  1.00  0.00           O  
ATOM   3431  CG2 THR   489     -78.089 -20.074  40.021  1.00  0.00           C  
ATOM   3432  N   GLY   490     -79.770 -19.835  44.113  1.00  0.00           N  
ATOM   3433  CA  GLY   490     -80.221 -20.214  45.435  1.00  0.00           C  
ATOM   3434  C   GLY   490     -79.871 -19.209  46.516  1.00  0.00           C  
ATOM   3435  O   GLY   490     -80.032 -18.003  46.338  1.00  0.00           O  
ATOM   3436  N   SER   491     -79.381 -19.720  47.641  1.00  0.00           N  
ATOM   3437  CA  SER   491     -79.131 -18.915  48.826  1.00  0.00           C  
ATOM   3438  C   SER   491     -77.678 -18.471  48.915  1.00  0.00           C  
ATOM   3439  O   SER   491     -77.201 -18.098  49.983  1.00  0.00           O  
ATOM   3440  CB  SER   491     -79.512 -19.706  50.078  1.00  0.00           C  
ATOM   3441  OG  SER   491     -78.885 -20.981  50.086  1.00  0.00           O  
ATOM   3442  N   THR   492     -76.984 -18.507  47.784  1.00  0.00           N  
ATOM   3443  CA  THR   492     -75.573 -18.156  47.736  1.00  0.00           C  
ATOM   3444  C   THR   492     -75.271 -16.738  48.222  1.00  0.00           C  
ATOM   3445  O   THR   492     -75.953 -15.782  47.854  1.00  0.00           O  
ATOM   3446  CB  THR   492     -75.031 -18.316  46.315  1.00  0.00           C  
ATOM   3447  OG1 THR   492     -74.968 -19.706  46.001  1.00  0.00           O  
ATOM   3448  CG2 THR   492     -73.645 -17.722  46.192  1.00  0.00           C  
ATOM   3449  N   VAL   493     -74.251 -16.615  49.064  1.00  0.00           N  
ATOM   3450  CA  VAL   493     -73.698 -15.320  49.427  1.00  0.00           C  
ATOM   3451  C   VAL   493     -72.234 -15.306  49.027  1.00  0.00           C  
ATOM   3452  O   VAL   493     -71.523 -16.281  49.248  1.00  0.00           O  
ATOM   3453  CB  VAL   493     -73.845 -15.045  50.934  1.00  0.00           C  
ATOM   3454  CG1 VAL   493     -73.111 -13.763  51.325  1.00  0.00           C  
ATOM   3455  CG2 VAL   493     -75.314 -14.952  51.296  1.00  0.00           C  
ATOM   3456  N   LEU   494     -71.790 -14.214  48.414  1.00  0.00           N  
ATOM   3457  CA  LEU   494     -70.402 -14.104  47.992  1.00  0.00           C  
ATOM   3458  C   LEU   494     -69.691 -12.946  48.677  1.00  0.00           C  
ATOM   3459  O   LEU   494     -70.227 -11.852  48.800  1.00  0.00           O  
ATOM   3460  CB  LEU   494     -70.314 -13.940  46.477  1.00  0.00           C  
ATOM   3461  CG  LEU   494     -68.945 -13.657  45.849  1.00  0.00           C  
ATOM   3462  CD1 LEU   494     -67.938 -14.749  46.170  1.00  0.00           C  
ATOM   3463  CD2 LEU   494     -69.055 -13.487  44.335  1.00  0.00           C  
ATOM   3464  N   ASN   495     -68.470 -13.207  49.123  1.00  0.00           N  
ATOM   3465  CA  ASN   495     -67.598 -12.185  49.697  1.00  0.00           C  
ATOM   3466  C   ASN   495     -66.208 -12.243  49.066  1.00  0.00           C  
ATOM   3467  O   ASN   495     -65.530 -13.256  49.156  1.00  0.00           O  
ATOM   3468  CB  ASN   495     -67.465 -12.391  51.201  1.00  0.00           C  
ATOM   3469  CG  ASN   495     -68.781 -12.795  51.861  1.00  0.00           C  
ATOM   3470  OD1 ASN   495     -69.652 -11.959  52.103  1.00  0.00           O  
ATOM   3471  ND2 ASN   495     -68.925 -14.087  52.159  1.00  0.00           N  
ATOM   3472  N   GLY   496     -65.785 -11.160  48.429  1.00  0.00           N  
ATOM   3473  CA  GLY   496     -66.599  -9.967  48.365  1.00  0.00           C  
ATOM   3474  C   GLY   496     -66.718  -9.329  46.992  1.00  0.00           C  
ATOM   3475  O   GLY   496     -67.598  -8.482  46.790  1.00  0.00           O  
ATOM   3476  N   ALA   497     -65.845  -9.705  46.059  1.00  0.00           N  
ATOM   3477  CA  ALA   497     -65.800  -9.018  44.767  1.00  0.00           C  
ATOM   3478  C   ALA   497     -65.233  -9.849  43.620  1.00  0.00           C  
ATOM   3479  O   ALA   497     -64.693 -10.939  43.823  1.00  0.00           O  
ATOM   3480  CB  ALA   497     -65.040  -7.699  44.889  1.00  0.00           C  
ATOM   3481  N   ILE   498     -65.363  -9.300  42.413  1.00  0.00           N  
ATOM   3482  CA  ILE   498     -64.960  -9.965  41.181  1.00  0.00           C  
ATOM   3483  C   ILE   498     -64.108  -9.037  40.323  1.00  0.00           C  
ATOM   3484  O   ILE   498     -64.513  -7.918  40.015  1.00  0.00           O  
ATOM   3485  CB  ILE   498     -66.188 -10.371  40.353  1.00  0.00           C  
ATOM   3486  CG1 ILE   498     -67.074 -11.339  41.137  1.00  0.00           C  
ATOM   3487  CG2 ILE   498     -65.760 -10.975  39.026  1.00  0.00           C  
ATOM   3488  CD1 ILE   498     -68.513 -11.353  40.677  1.00  0.00           C  
ATOM   3489  N   ASP   499     -62.919  -9.499  39.952  1.00  0.00           N  
ATOM   3490  CA  ASP   499     -62.038  -8.724  39.092  1.00  0.00           C  
ATOM   3491  C   ASP   499     -61.768  -9.518  37.820  1.00  0.00           C  
ATOM   3492  O   ASP   499     -62.437 -10.517  37.550  1.00  0.00           O  
ATOM   3493  CB  ASP   499     -60.709  -8.420  39.784  1.00  0.00           C  
ATOM   3494  CG  ASP   499     -60.837  -7.408  40.911  1.00  0.00           C  
ATOM   3495  OD1 ASP   499     -61.876  -6.717  40.999  1.00  0.00           O  
ATOM   3496  OD2 ASP   499     -59.879  -7.293  41.707  1.00  0.00           O  
ATOM   3497  OXT ASP   499     -60.868  -9.195  37.037  1.00  0.00           O  
END
