# Supplementary material for: Differential homotypic and heterotypic interactions of antigen 43 (Ag43) variants in autotransporter-mediated bacterial autoaggregation
Source: Sci Rep. 2019 Jul 31;9:11100. doi: 10.1038/s41598-019-47608-4 (PMC6668479; doi:10.1038/s41598-019-47608-4)
Supplement: Supplementary file 4 — Figure S2 [file 41598_2019_47608_MOESM4_ESM.zip › Figure_S2/Ag43-C2_UPI00005F0EEA.pdb]

ATOM      1  N   ALA     1     150.392 -26.737  45.531  1.00  0.00           N  
ATOM      2  CA  ALA     1     150.765 -25.898  44.392  1.00  0.00           C  
ATOM      3  C   ALA     1     149.931 -24.613  44.333  1.00  0.00           C  
ATOM      4  O   ALA     1     148.712 -24.638  44.542  1.00  0.00           O  
ATOM      5  CB  ALA     1     150.645 -26.684  43.089  1.00  0.00           C  
ATOM      6  N   ASP     2     150.597 -23.493  44.055  1.00  0.00           N  
ATOM      7  CA  ASP     2     149.947 -22.178  44.035  1.00  0.00           C  
ATOM      8  C   ASP     2     150.248 -21.388  42.756  1.00  0.00           C  
ATOM      9  O   ASP     2     151.102 -20.504  42.764  1.00  0.00           O  
ATOM     10  CB  ASP     2     150.372 -21.350  45.259  1.00  0.00           C  
ATOM     11  CG  ASP     2     149.510 -21.622  46.488  1.00  0.00           C  
ATOM     12  OD1 ASP     2     148.780 -22.644  46.502  1.00  0.00           O  
ATOM     13  OD2 ASP     2     149.565 -20.808  47.443  1.00  0.00           O  
ATOM     14  N   THR     3     149.545 -21.699  41.669  1.00  0.00           N  
ATOM     15  CA  THR     3     149.722 -20.975  40.411  1.00  0.00           C  
ATOM     16  C   THR     3     149.283 -19.521  40.562  1.00  0.00           C  
ATOM     17  O   THR     3     148.230 -19.230  41.130  1.00  0.00           O  
ATOM     18  CB  THR     3     148.934 -21.621  39.245  1.00  0.00           C  
ATOM     19  OG1 THR     3     149.362 -22.962  39.051  1.00  0.00           O  
ATOM     20  CG2 THR     3     149.180 -20.817  37.957  1.00  0.00           C  
ATOM     21  N   VAL     4     150.108 -18.606  40.066  1.00  0.00           N  
ATOM     22  CA  VAL     4     149.760 -17.195  40.075  1.00  0.00           C  
ATOM     23  C   VAL     4     149.701 -16.687  38.644  1.00  0.00           C  
ATOM     24  O   VAL     4     150.598 -16.962  37.842  1.00  0.00           O  
ATOM     25  CB  VAL     4     150.773 -16.357  40.871  1.00  0.00           C  
ATOM     26  CG1 VAL     4     150.422 -14.880  40.781  1.00  0.00           C  
ATOM     27  CG2 VAL     4     150.817 -16.801  42.321  1.00  0.00           C  
ATOM     28  N   VAL     5     148.627 -15.976  38.315  1.00  0.00           N  
ATOM     29  CA  VAL     5     148.502 -15.365  37.001  1.00  0.00           C  
ATOM     30  C   VAL     5     148.507 -13.862  37.191  1.00  0.00           C  
ATOM     31  O   VAL     5     147.573 -13.299  37.766  1.00  0.00           O  
ATOM     32  CB  VAL     5     147.214 -15.785  36.284  1.00  0.00           C  
ATOM     33  CG1 VAL     5     147.256 -15.348  34.827  1.00  0.00           C  
ATOM     34  CG2 VAL     5     147.015 -17.284  36.394  1.00  0.00           C  
ATOM     35  N   GLN     6     149.568 -13.223  36.709  1.00  0.00           N  
ATOM     36  CA  GLN     6     149.797 -11.797  36.929  1.00  0.00           C  
ATOM     37  C   GLN     6     148.987 -10.962  35.950  1.00  0.00           C  
ATOM     38  O   GLN     6     148.544 -11.468  34.912  1.00  0.00           O  
ATOM     39  CB  GLN     6     151.289 -11.477  36.760  1.00  0.00           C  
ATOM     40  CG  GLN     6     152.182 -12.160  37.798  1.00  0.00           C  
ATOM     41  CD  GLN     6     153.619 -11.730  37.539  1.00  0.00           C  
ATOM     42  OE1 GLN     6     153.897 -10.986  36.601  1.00  0.00           O  
ATOM     43  NE2 GLN     6     154.608 -12.174  38.359  1.00  0.00           N  
ATOM     44  N   ALA     7     148.790  -9.677  36.276  1.00  0.00           N  
ATOM     45  CA  ALA     7     148.204  -8.739  35.316  1.00  0.00           C  
ATOM     46  C   ALA     7     148.960  -8.823  34.003  1.00  0.00           C  
ATOM     47  O   ALA     7     150.178  -8.959  34.034  1.00  0.00           O  
ATOM     48  CB  ALA     7     148.465  -7.386  35.966  1.00  0.00           C  
ATOM     49  N   GLY     8     148.254  -8.770  32.877  1.00  0.00           N  
ATOM     50  CA  GLY     8     148.888  -8.845  31.570  1.00  0.00           C  
ATOM     51  C   GLY     8     149.138 -10.263  31.076  1.00  0.00           C  
ATOM     52  O   GLY     8     149.472 -10.483  29.910  1.00  0.00           O  
ATOM     53  N   GLU     9     148.971 -11.230  31.968  1.00  0.00           N  
ATOM     54  CA  GLU     9     149.258 -12.620  31.659  1.00  0.00           C  
ATOM     55  C   GLU     9     147.943 -13.346  31.374  1.00  0.00           C  
ATOM     56  O   GLU     9     146.916 -13.026  31.956  1.00  0.00           O  
ATOM     57  CB  GLU     9     149.992 -13.241  32.850  1.00  0.00           C  
ATOM     58  CG  GLU     9     150.449 -14.680  32.706  1.00  0.00           C  
ATOM     59  CD  GLU     9     150.977 -15.240  34.024  1.00  0.00           C  
ATOM     60  OE1 GLU     9     151.270 -14.427  34.933  1.00  0.00           O  
ATOM     61  OE2 GLU     9     151.087 -16.484  34.160  1.00  0.00           O  
ATOM     62  N   THR    10     147.973 -14.310  30.464  1.00  0.00           N  
ATOM     63  CA  THR    10     146.787 -15.097  30.146  1.00  0.00           C  
ATOM     64  C   THR    10     147.162 -16.561  30.054  1.00  0.00           C  
ATOM     65  O   THR    10     147.967 -16.933  29.205  1.00  0.00           O  
ATOM     66  CB  THR    10     146.165 -14.673  28.801  1.00  0.00           C  
ATOM     67  OG1 THR    10     145.682 -13.326  28.891  1.00  0.00           O  
ATOM     68  CG2 THR    10     145.010 -15.595  28.419  1.00  0.00           C  
ATOM     69  N   VAL    11     146.586 -17.393  30.921  1.00  0.00           N  
ATOM     70  CA  VAL    11     146.836 -18.832  30.856  1.00  0.00           C  
ATOM     71  C   VAL    11     145.611 -19.594  30.349  1.00  0.00           C  
ATOM     72  O   VAL    11     144.481 -19.105  30.445  1.00  0.00           O  
ATOM     73  CB  VAL    11     147.276 -19.405  32.213  1.00  0.00           C  
ATOM     74  CG1 VAL    11     148.292 -18.477  32.856  1.00  0.00           C  
ATOM     75  CG2 VAL    11     146.069 -19.601  33.131  1.00  0.00           C  
ATOM     76  N   ASN    12     145.854 -20.790  29.815  1.00  0.00           N  
ATOM     77  CA  ASN    12     144.793 -21.621  29.254  1.00  0.00           C  
ATOM     78  C   ASN    12     144.773 -23.036  29.803  1.00  0.00           C  
ATOM     79  O   ASN    12     145.818 -23.662  29.965  1.00  0.00           O  
ATOM     80  CB  ASN    12     144.894 -21.676  27.732  1.00  0.00           C  
ATOM     81  CG  ASN    12     144.349 -20.431  27.079  1.00  0.00           C  
ATOM     82  OD1 ASN    12     143.146 -20.315  26.860  1.00  0.00           O  
ATOM     83  ND2 ASN    12     145.229 -19.486  26.772  1.00  0.00           N  
ATOM     84  N   GLY    13     143.574 -23.533  30.086  1.00  0.00           N  
ATOM     85  CA  GLY    13     143.395 -24.907  30.529  1.00  0.00           C  
ATOM     86  C   GLY    13     144.031 -25.242  31.863  1.00  0.00           C  
ATOM     87  O   GLY    13     144.445 -24.353  32.613  1.00  0.00           O  
ATOM     88  N   GLY    14     144.121 -26.539  32.148  1.00  0.00           N  
ATOM     89  CA  GLY    14     144.569 -27.010  33.446  1.00  0.00           C  
ATOM     90  C   GLY    14     143.408 -27.474  34.314  1.00  0.00           C  
ATOM     91  O   GLY    14     142.245 -27.157  34.052  1.00  0.00           O  
ATOM     92  N   THR    15     143.720 -28.233  35.354  1.00  0.00           N  
ATOM     93  CA  THR    15     142.706 -28.718  36.262  1.00  0.00           C  
ATOM     94  C   THR    15     143.212 -28.556  37.686  1.00  0.00           C  
ATOM     95  O   THR    15     144.259 -29.090  38.035  1.00  0.00           O  
ATOM     96  CB  THR    15     142.366 -30.198  35.989  1.00  0.00           C  
ATOM     97  OG1 THR    15     141.927 -30.355  34.630  1.00  0.00           O  
ATOM     98  CG2 THR    15     141.254 -30.667  36.918  1.00  0.00           C  
ATOM     99  N   LEU    16     142.478 -27.810  38.504  1.00  0.00           N  
ATOM    100  CA  LEU    16     142.857 -27.632  39.898  1.00  0.00           C  
ATOM    101  C   LEU    16     142.329 -28.769  40.756  1.00  0.00           C  
ATOM    102  O   LEU    16     141.118 -28.997  40.834  1.00  0.00           O  
ATOM    103  CB  LEU    16     142.336 -26.310  40.440  1.00  0.00           C  
ATOM    104  CG  LEU    16     142.792 -25.049  39.723  1.00  0.00           C  
ATOM    105  CD1 LEU    16     142.215 -23.839  40.450  1.00  0.00           C  
ATOM    106  CD2 LEU    16     144.308 -24.990  39.679  1.00  0.00           C  
ATOM    107  N   THR    17     143.244 -29.480  41.406  1.00  0.00           N  
ATOM    108  CA  THR    17     142.870 -30.577  42.283  1.00  0.00           C  
ATOM    109  C   THR    17     143.611 -30.451  43.607  1.00  0.00           C  
ATOM    110  O   THR    17     144.458 -29.567  43.761  1.00  0.00           O  
ATOM    111  CB  THR    17     143.189 -31.929  41.636  1.00  0.00           C  
ATOM    112  OG1 THR    17     144.591 -32.066  41.458  1.00  0.00           O  
ATOM    113  CG2 THR    17     142.490 -32.017  40.268  1.00  0.00           C  
ATOM    114  N   ASN    18     143.255 -31.309  44.565  1.00  0.00           N  
ATOM    115  CA  ASN    18     144.004 -31.458  45.814  1.00  0.00           C  
ATOM    116  C   ASN    18     144.373 -30.145  46.469  1.00  0.00           C  
ATOM    117  O   ASN    18     145.543 -29.910  46.760  1.00  0.00           O  
ATOM    118  CB  ASN    18     145.285 -32.263  45.578  1.00  0.00           C  
ATOM    119  CG  ASN    18     145.040 -33.522  44.779  1.00  0.00           C  
ATOM    120  OD1 ASN    18     144.045 -34.231  44.982  1.00  0.00           O  
ATOM    121  ND2 ASN    18     145.939 -33.803  43.850  1.00  0.00           N  
ATOM    122  N   HIS    19     143.377 -29.286  46.650  1.00  0.00           N  
ATOM    123  CA  HIS    19     143.529 -28.022  47.362  1.00  0.00           C  
ATOM    124  C   HIS    19     144.509 -27.018  46.738  1.00  0.00           C  
ATOM    125  O   HIS    19     144.919 -26.062  47.395  1.00  0.00           O  
ATOM    126  CB  HIS    19     143.835 -28.282  48.840  1.00  0.00           C  
ATOM    127  CG  HIS    19     142.855 -29.203  49.495  1.00  0.00           C  
ATOM    128  ND1 HIS    19     141.617 -28.789  49.936  1.00  0.00           N  
ATOM    129  CD2 HIS    19     142.921 -30.535  49.767  1.00  0.00           C  
ATOM    130  CE1 HIS    19     140.963 -29.818  50.451  1.00  0.00           C  
ATOM    131  NE2 HIS    19     141.735 -30.884  50.360  1.00  0.00           N  
ATOM    132  N   ASP    20     144.861 -27.223  45.473  1.00  0.00           N  
ATOM    133  CA  ASP    20     145.621 -26.224  44.724  1.00  0.00           C  
ATOM    134  C   ASP    20     144.844 -24.912  44.678  1.00  0.00           C  
ATOM    135  O   ASP    20     143.614 -24.904  44.537  1.00  0.00           O  
ATOM    136  CB  ASP    20     145.849 -26.655  43.267  1.00  0.00           C  
ATOM    137  CG  ASP    20     146.725 -27.896  43.123  1.00  0.00           C  
ATOM    138  OD1 ASP    20     147.541 -28.193  44.029  1.00  0.00           O  
ATOM    139  OD2 ASP    20     146.586 -28.570  42.071  1.00  0.00           O  
ATOM    140  N   ASN    21     145.563 -23.803  44.778  1.00  0.00           N  
ATOM    141  CA  ASN    21     144.973 -22.502  44.538  1.00  0.00           C  
ATOM    142  C   ASN    21     145.494 -21.954  43.224  1.00  0.00           C  
ATOM    143  O   ASN    21     146.656 -22.151  42.891  1.00  0.00           O  
ATOM    144  CB  ASN    21     145.331 -21.522  45.654  1.00  0.00           C  
ATOM    145  CG  ASN    21     144.899 -22.003  47.008  1.00  0.00           C  
ATOM    146  OD1 ASN    21     143.736 -21.862  47.392  1.00  0.00           O  
ATOM    147  ND2 ASN    21     145.839 -22.562  47.757  1.00  0.00           N  
ATOM    148  N   GLN    22     144.638 -21.267  42.481  1.00  0.00           N  
ATOM    149  CA  GLN    22     145.103 -20.455  41.368  1.00  0.00           C  
ATOM    150  C   GLN    22     144.652 -19.040  41.641  1.00  0.00           C  
ATOM    151  O   GLN    22     143.456 -18.781  41.755  1.00  0.00           O  
ATOM    152  CB  GLN    22     144.521 -20.943  40.050  1.00  0.00           C  
ATOM    153  CG  GLN    22     144.823 -20.037  38.851  1.00  0.00           C  
ATOM    154  CD  GLN    22     144.189 -20.569  37.571  1.00  0.00           C  
ATOM    155  OE1 GLN    22     142.965 -20.641  37.449  1.00  0.00           O  
ATOM    156  NE2 GLN    22     145.021 -20.974  36.626  1.00  0.00           N  
ATOM    157  N   ILE    23     145.608 -18.130  41.781  1.00  0.00           N  
ATOM    158  CA  ILE    23     145.288 -16.740  42.067  1.00  0.00           C  
ATOM    159  C   ILE    23     145.406 -15.927  40.785  1.00  0.00           C  
ATOM    160  O   ILE    23     146.499 -15.742  40.246  1.00  0.00           O  
ATOM    161  CB  ILE    23     146.218 -16.175  43.142  1.00  0.00           C  
ATOM    162  CG1 ILE    23     146.134 -16.926  44.482  1.00  0.00           C  
ATOM    163  CG2 ILE    23     145.931 -14.704  43.489  1.00  0.00           C  
ATOM    164  CD1 ILE    23     147.209 -16.508  45.484  1.00  0.00           C  
ATOM    165  N   VAL    24     144.273 -15.446  40.291  1.00  0.00           N  
ATOM    166  CA  VAL    24     144.245 -14.819  38.978  1.00  0.00           C  
ATOM    167  C   VAL    24     144.104 -13.319  39.095  1.00  0.00           C  
ATOM    168  O   VAL    24     143.086 -12.815  39.575  1.00  0.00           O  
ATOM    169  CB  VAL    24     143.092 -15.352  38.128  1.00  0.00           C  
ATOM    170  CG1 VAL    24     143.210 -14.839  36.707  1.00  0.00           C  
ATOM    171  CG2 VAL    24     143.069 -16.869  38.168  1.00  0.00           C  
ATOM    172  N   LEU    25     145.145 -12.614  38.665  1.00  0.00           N  
ATOM    173  CA  LEU    25     145.100 -11.171  38.579  1.00  0.00           C  
ATOM    174  C   LEU    25     145.072 -10.784  37.106  1.00  0.00           C  
ATOM    175  O   LEU    25     144.745  -9.651  36.747  1.00  0.00           O  
ATOM    176  CB  LEU    25     146.307 -10.551  39.289  1.00  0.00           C  
ATOM    177  CG  LEU    25     146.392 -10.911  40.773  1.00  0.00           C  
ATOM    178  CD1 LEU    25     147.628 -10.377  41.497  1.00  0.00           C  
ATOM    179  CD2 LEU    25     145.233 -10.402  41.629  1.00  0.00           C  
ATOM    180  N   GLY    26     145.431 -11.733  36.255  1.00  0.00           N  
ATOM    181  CA  GLY    26     145.310 -11.547  34.821  1.00  0.00           C  
ATOM    182  C   GLY    26     144.094 -12.303  34.331  1.00  0.00           C  
ATOM    183  O   GLY    26     143.012 -12.187  34.909  1.00  0.00           O  
ATOM    184  N   THR    27     144.268 -13.080  33.268  1.00  0.00           N  
ATOM    185  CA  THR    27     143.171 -13.858  32.727  1.00  0.00           C  
ATOM    186  C   THR    27     143.489 -15.343  32.749  1.00  0.00           C  
ATOM    187  O   THR    27     144.547 -15.771  32.291  1.00  0.00           O  
ATOM    188  CB  THR    27     142.829 -13.432  31.286  1.00  0.00           C  
ATOM    189  OG1 THR    27     142.318 -12.101  31.299  1.00  0.00           O  
ATOM    190  CG2 THR    27     141.777 -14.345  30.696  1.00  0.00           C  
ATOM    191  N   ALA    28     142.563 -16.117  33.304  1.00  0.00           N  
ATOM    192  CA  ALA    28     142.619 -17.562  33.256  1.00  0.00           C  
ATOM    193  C   ALA    28     141.440 -18.066  32.428  1.00  0.00           C  
ATOM    194  O   ALA    28     140.282 -17.804  32.756  1.00  0.00           O  
ATOM    195  CB  ALA    28     142.573 -18.144  34.664  1.00  0.00           C  
ATOM    196  N   ASN    29     141.742 -18.794  31.360  1.00  0.00           N  
ATOM    197  CA  ASN    29     140.730 -19.258  30.425  1.00  0.00           C  
ATOM    198  C   ASN    29     140.617 -20.777  30.385  1.00  0.00           C  
ATOM    199  O   ASN    29     141.602 -21.480  30.167  1.00  0.00           O  
ATOM    200  CB  ASN    29     141.022 -18.712  29.017  1.00  0.00           C  
ATOM    201  CG  ASN    29     139.937 -19.071  28.011  1.00  0.00           C  
ATOM    202  OD1 ASN    29     138.797 -18.631  28.136  1.00  0.00           O  
ATOM    203  ND2 ASN    29     140.287 -19.867  27.006  1.00  0.00           N  
ATOM    204  N   GLY    30     139.415 -21.287  30.614  1.00  0.00           N  
ATOM    205  CA  GLY    30     139.145 -22.695  30.381  1.00  0.00           C  
ATOM    206  C   GLY    30     139.653 -23.632  31.453  1.00  0.00           C  
ATOM    207  O   GLY    30     139.751 -24.840  31.235  1.00  0.00           O  
ATOM    208  N   MET    31     139.973 -23.082  32.616  1.00  0.00           N  
ATOM    209  CA  MET    31     140.423 -23.904  33.726  1.00  0.00           C  
ATOM    210  C   MET    31     139.262 -24.755  34.236  1.00  0.00           C  
ATOM    211  O   MET    31     138.140 -24.266  34.364  1.00  0.00           O  
ATOM    212  CB  MET    31     140.969 -23.025  34.874  1.00  0.00           C  
ATOM    213  CG  MET    31     142.236 -22.253  34.501  1.00  0.00           C  
ATOM    214  SD  MET    31     143.633 -23.298  33.989  1.00  0.00           S  
ATOM    215  CE  MET    31     143.899 -24.022  35.633  1.00  0.00           C  
ATOM    216  N   THR    32     139.531 -26.031  34.503  1.00  0.00           N  
ATOM    217  CA  THR    32     138.596 -26.895  35.226  1.00  0.00           C  
ATOM    218  C   THR    32     138.953 -26.874  36.710  1.00  0.00           C  
ATOM    219  O   THR    32     140.094 -27.141  37.085  1.00  0.00           O  
ATOM    220  CB  THR    32     138.637 -28.357  34.709  1.00  0.00           C  
ATOM    221  OG1 THR    32     138.258 -28.388  33.332  1.00  0.00           O  
ATOM    222  CG2 THR    32     137.688 -29.267  35.509  1.00  0.00           C  
ATOM    223  N   ILE    33     137.973 -26.550  37.548  1.00  0.00           N  
ATOM    224  CA  ILE    33     138.200 -26.375  38.980  1.00  0.00           C  
ATOM    225  C   ILE    33     137.501 -27.494  39.748  1.00  0.00           C  
ATOM    226  O   ILE    33     136.272 -27.559  39.798  1.00  0.00           O  
ATOM    227  CB  ILE    33     137.677 -24.997  39.457  1.00  0.00           C  
ATOM    228  CG1 ILE    33     138.266 -23.813  38.672  1.00  0.00           C  
ATOM    229  CG2 ILE    33     137.994 -24.699  40.932  1.00  0.00           C  
ATOM    230  CD1 ILE    33     139.788 -23.718  38.761  1.00  0.00           C  
ATOM    231  N   SER    34     138.287 -28.384  40.336  1.00  0.00           N  
ATOM    232  CA  SER    34     137.729 -29.562  40.986  1.00  0.00           C  
ATOM    233  C   SER    34     138.153 -29.678  42.429  1.00  0.00           C  
ATOM    234  O   SER    34     138.237 -30.772  42.955  1.00  0.00           O  
ATOM    235  CB  SER    34     138.154 -30.816  40.249  1.00  0.00           C  
ATOM    236  OG  SER    34     137.720 -30.762  38.910  1.00  0.00           O  
ATOM    237  N   THR    35     138.420 -28.544  43.060  1.00  0.00           N  
ATOM    238  CA  THR    35     138.853 -28.524  44.440  1.00  0.00           C  
ATOM    239  C   THR    35     138.468 -27.183  45.043  1.00  0.00           C  
ATOM    240  O   THR    35     138.294 -26.205  44.311  1.00  0.00           O  
ATOM    241  CB  THR    35     140.388 -28.721  44.557  1.00  0.00           C  
ATOM    242  OG1 THR    35     140.765 -28.759  45.937  1.00  0.00           O  
ATOM    243  CG2 THR    35     141.135 -27.586  43.872  1.00  0.00           C  
ATOM    244  N   GLY    36     138.322 -27.149  46.370  1.00  0.00           N  
ATOM    245  CA  GLY    36     138.027 -25.928  47.094  1.00  0.00           C  
ATOM    246  C   GLY    36     136.696 -25.988  47.813  1.00  0.00           C  
ATOM    247  O   GLY    36     136.393 -25.120  48.627  1.00  0.00           O  
ATOM    248  N   LEU    37     135.893 -27.004  47.508  1.00  0.00           N  
ATOM    249  CA  LEU    37     134.582 -27.167  48.139  1.00  0.00           C  
ATOM    250  C   LEU    37     134.413 -28.589  48.691  1.00  0.00           C  
ATOM    251  O   LEU    37     133.287 -29.073  48.887  1.00  0.00           O  
ATOM    252  CB  LEU    37     133.454 -26.844  47.142  1.00  0.00           C  
ATOM    253  CG  LEU    37     132.116 -26.389  47.745  1.00  0.00           C  
ATOM    254  CD1 LEU    37     132.256 -25.041  48.418  1.00  0.00           C  
ATOM    255  CD2 LEU    37     131.020 -26.347  46.700  1.00  0.00           C  
ATOM    256  N   GLU    38     135.534 -29.267  48.919  1.00  0.00           N  
ATOM    257  CA  GLU    38     135.503 -30.639  49.444  1.00  0.00           C  
ATOM    258  C   GLU    38     134.625 -30.758  50.686  1.00  0.00           C  
ATOM    259  O   GLU    38     133.904 -31.739  50.839  1.00  0.00           O  
ATOM    260  CB  GLU    38     136.918 -31.148  49.760  1.00  0.00           C  
ATOM    261  CG  GLU    38     137.753 -31.539  48.537  1.00  0.00           C  
ATOM    262  CD  GLU    38     138.532 -30.370  47.949  1.00  0.00           C  
ATOM    263  OE1 GLU    38     139.391 -30.619  47.082  1.00  0.00           O  
ATOM    264  OE2 GLU    38     138.298 -29.210  48.358  1.00  0.00           O  
ATOM    265  N   LEU    39     134.665 -29.745  51.551  1.00  0.00           N  
ATOM    266  CA  LEU    39     133.940 -29.801  52.816  1.00  0.00           C  
ATOM    267  C   LEU    39     132.545 -29.200  52.717  1.00  0.00           C  
ATOM    268  O   LEU    39     131.798 -29.158  53.702  1.00  0.00           O  
ATOM    269  CB  LEU    39     134.742 -29.103  53.914  1.00  0.00           C  
ATOM    270  CG  LEU    39     136.183 -29.604  54.038  1.00  0.00           C  
ATOM    271  CD1 LEU    39     136.903 -28.899  55.174  1.00  0.00           C  
ATOM    272  CD2 LEU    39     136.202 -31.114  54.233  1.00  0.00           C  
ATOM    273  N   GLY    40     132.197 -28.727  51.528  1.00  0.00           N  
ATOM    274  CA  GLY    40     130.882 -28.164  51.309  1.00  0.00           C  
ATOM    275  C   GLY    40     130.749 -26.719  51.743  1.00  0.00           C  
ATOM    276  O   GLY    40     131.598 -26.176  52.442  1.00  0.00           O  
ATOM    277  N   PRO    41     129.655 -26.081  51.330  1.00  0.00           N  
ATOM    278  CA  PRO    41     129.462 -24.639  51.536  1.00  0.00           C  
ATOM    279  C   PRO    41     129.331 -24.227  52.999  1.00  0.00           C  
ATOM    280  O   PRO    41     129.606 -23.076  53.312  1.00  0.00           O  
ATOM    281  CB  PRO    41     128.152 -24.354  50.794  1.00  0.00           C  
ATOM    282  CG  PRO    41     127.446 -25.680  50.730  1.00  0.00           C  
ATOM    283  CD  PRO    41     128.528 -26.710  50.615  1.00  0.00           C  
ATOM    284  N   ASP    42     128.935 -25.146  53.877  1.00  0.00           N  
ATOM    285  CA  ASP    42     128.635 -24.792  55.262  1.00  0.00           C  
ATOM    286  C   ASP    42     129.846 -24.911  56.174  1.00  0.00           C  
ATOM    287  O   ASP    42     129.764 -24.637  57.378  1.00  0.00           O  
ATOM    288  CB  ASP    42     127.481 -25.639  55.799  1.00  0.00           C  
ATOM    289  CG  ASP    42     126.155 -25.288  55.156  1.00  0.00           C  
ATOM    290  OD1 ASP    42     125.880 -24.071  55.011  1.00  0.00           O  
ATOM    291  OD2 ASP    42     125.402 -26.222  54.782  1.00  0.00           O  
ATOM    292  N   SER    43     130.965 -25.333  55.600  1.00  0.00           N  
ATOM    293  CA  SER    43     132.222 -25.325  56.322  1.00  0.00           C  
ATOM    294  C   SER    43     132.939 -24.021  56.014  1.00  0.00           C  
ATOM    295  O   SER    43     132.619 -23.331  55.043  1.00  0.00           O  
ATOM    296  CB  SER    43     133.094 -26.520  55.915  1.00  0.00           C  
ATOM    297  OG  SER    43     134.446 -26.351  56.327  1.00  0.00           O  
ATOM    298  N   GLU    44     133.913 -23.694  56.850  1.00  0.00           N  
ATOM    299  CA  GLU    44     134.778 -22.551  56.619  1.00  0.00           C  
ATOM    300  C   GLU    44     136.217 -23.036  56.734  1.00  0.00           C  
ATOM    301  O   GLU    44     137.120 -22.269  57.058  1.00  0.00           O  
ATOM    302  CB  GLU    44     134.500 -21.474  57.660  1.00  0.00           C  
ATOM    303  CG  GLU    44     133.064 -20.947  57.624  1.00  0.00           C  
ATOM    304  CD  GLU    44     132.929 -19.877  58.699  1.00  0.00           C  
ATOM    305  OE1 GLU    44     133.901 -19.697  59.480  1.00  0.00           O  
ATOM    306  OE2 GLU    44     131.852 -19.225  58.752  1.00  0.00           O  
ATOM    307  N   GLU    45     136.415 -24.324  56.475  1.00  0.00           N  
ATOM    308  CA  GLU    45     137.738 -24.927  56.510  1.00  0.00           C  
ATOM    309  C   GLU    45     138.264 -25.286  55.120  1.00  0.00           C  
ATOM    310  O   GLU    45     139.393 -25.768  54.999  1.00  0.00           O  
ATOM    311  CB  GLU    45     137.708 -26.200  57.352  1.00  0.00           C  
ATOM    312  CG  GLU    45     137.097 -26.032  58.729  1.00  0.00           C  
ATOM    313  CD  GLU    45     138.146 -25.820  59.797  1.00  0.00           C  
ATOM    314  OE1 GLU    45     138.171 -26.620  60.760  1.00  0.00           O  
ATOM    315  OE2 GLU    45     138.943 -24.858  59.670  1.00  0.00           O  
ATOM    316  N   ASN    46     137.452 -25.089  54.081  1.00  0.00           N  
ATOM    317  CA  ASN    46     137.876 -25.433  52.722  1.00  0.00           C  
ATOM    318  C   ASN    46     139.161 -24.720  52.326  1.00  0.00           C  
ATOM    319  O   ASN    46     139.418 -23.603  52.774  1.00  0.00           O  
ATOM    320  CB  ASN    46     136.796 -25.091  51.694  1.00  0.00           C  
ATOM    321  CG  ASN    46     135.631 -26.052  51.718  1.00  0.00           C  
ATOM    322  OD1 ASN    46     135.774 -27.239  51.395  1.00  0.00           O  
ATOM    323  ND2 ASN    46     134.456 -25.541  52.078  1.00  0.00           N  
ATOM    324  N   THR    47     139.962 -25.365  51.486  1.00  0.00           N  
ATOM    325  CA  THR    47     141.164 -24.741  50.933  1.00  0.00           C  
ATOM    326  C   THR    47     141.245 -25.069  49.460  1.00  0.00           C  
ATOM    327  O   THR    47     140.789 -26.135  49.042  1.00  0.00           O  
ATOM    328  CB  THR    47     142.464 -25.252  51.612  1.00  0.00           C  
ATOM    329  OG1 THR    47     142.552 -26.687  51.504  1.00  0.00           O  
ATOM    330  CG2 THR    47     142.502 -24.834  53.076  1.00  0.00           C  
ATOM    331  N   GLY    48     141.833 -24.175  48.672  1.00  0.00           N  
ATOM    332  CA  GLY    48     141.991 -24.420  47.244  1.00  0.00           C  
ATOM    333  C   GLY    48     140.910 -23.740  46.415  1.00  0.00           C  
ATOM    334  O   GLY    48     139.945 -23.199  46.955  1.00  0.00           O  
ATOM    335  N   GLY    49     141.070 -23.773  45.097  1.00  0.00           N  
ATOM    336  CA  GLY    49     140.114 -23.160  44.201  1.00  0.00           C  
ATOM    337  C   GLY    49     140.738 -22.112  43.293  1.00  0.00           C  
ATOM    338  O   GLY    49     141.942 -21.826  43.377  1.00  0.00           O  
ATOM    339  N   GLN    50     139.915 -21.561  42.404  1.00  0.00           N  
ATOM    340  CA  GLN    50     140.344 -20.494  41.514  1.00  0.00           C  
ATOM    341  C   GLN    50     139.869 -19.187  42.114  1.00  0.00           C  
ATOM    342  O   GLN    50     138.669 -18.982  42.275  1.00  0.00           O  
ATOM    343  CB  GLN    50     139.739 -20.677  40.122  1.00  0.00           C  
ATOM    344  CG  GLN    50     140.235 -19.681  39.088  1.00  0.00           C  
ATOM    345  CD  GLN    50     139.552 -19.845  37.724  1.00  0.00           C  
ATOM    346  OE1 GLN    50     138.322 -19.784  37.621  1.00  0.00           O  
ATOM    347  NE2 GLN    50     140.352 -20.053  36.675  1.00  0.00           N  
ATOM    348  N   TRP    51     140.812 -18.323  42.466  1.00  0.00           N  
ATOM    349  CA  TRP    51     140.512 -17.038  43.084  1.00  0.00           C  
ATOM    350  C   TRP    51     140.690 -15.971  42.026  1.00  0.00           C  
ATOM    351  O   TRP    51     141.810 -15.711  41.580  1.00  0.00           O  
ATOM    352  CB  TRP    51     141.455 -16.773  44.273  1.00  0.00           C  
ATOM    353  CG  TRP    51     141.447 -17.880  45.288  1.00  0.00           C  
ATOM    354  CD1 TRP    51     142.070 -19.093  45.181  1.00  0.00           C  
ATOM    355  CD2 TRP    51     140.763 -17.895  46.550  1.00  0.00           C  
ATOM    356  NE1 TRP    51     141.820 -19.858  46.297  1.00  0.00           N  
ATOM    357  CE2 TRP    51     141.021 -19.147  47.153  1.00  0.00           C  
ATOM    358  CE3 TRP    51     139.960 -16.972  47.230  1.00  0.00           C  
ATOM    359  CZ2 TRP    51     140.506 -19.501  48.402  1.00  0.00           C  
ATOM    360  CZ3 TRP    51     139.445 -17.324  48.478  1.00  0.00           C  
ATOM    361  CH2 TRP    51     139.726 -18.577  49.050  1.00  0.00           C  
ATOM    362  N   ILE    52     139.576 -15.343  41.636  1.00  0.00           N  
ATOM    363  CA  ILE    52     139.595 -14.256  40.612  1.00  0.00           C  
ATOM    364  C   ILE    52     139.764 -12.915  41.336  1.00  0.00           C  
ATOM    365  O   ILE    52     138.744 -12.236  41.570  1.00  0.00           O  
ATOM    366  CB  ILE    52     138.313 -14.286  39.756  1.00  0.00           C  
ATOM    367  CG1 ILE    52     138.035 -15.685  39.200  1.00  0.00           C  
ATOM    368  CG2 ILE    52     138.378 -13.243  38.651  1.00  0.00           C  
ATOM    369  CD1 ILE    52     139.139 -16.226  38.320  1.00  0.00           C  
ATOM    370  N   GLN    53     141.008 -12.559  41.673  1.00  0.00           N  
ATOM    371  CA  GLN    53     141.308 -11.288  42.387  1.00  0.00           C  
ATOM    372  C   GLN    53     141.078 -10.101  41.445  1.00  0.00           C  
ATOM    373  O   GLN    53     141.233 -10.277  40.220  1.00  0.00           O  
ATOM    374  CB  GLN    53     142.747 -11.295  42.906  1.00  0.00           C  
ATOM    375  CG  GLN    53     143.027 -12.396  43.919  1.00  0.00           C  
ATOM    376  CD  GLN    53     144.443 -12.341  44.438  1.00  0.00           C  
ATOM    377  OE1 GLN    53     145.398 -12.645  43.726  1.00  0.00           O  
ATOM    378  NE2 GLN    53     144.589 -11.949  45.693  1.00  0.00           N  
ATOM    379  N   ASN    54     140.727  -8.940  42.008  1.00  0.00           N  
ATOM    380  CA  ASN    54     140.481  -7.712  41.205  1.00  0.00           C  
ATOM    381  C   ASN    54     141.677  -7.473  40.276  1.00  0.00           C  
ATOM    382  O   ASN    54     142.782  -7.207  40.790  1.00  0.00           O  
ATOM    383  CB  ASN    54     140.208  -6.497  42.096  1.00  0.00           C  
ATOM    384  CG  ASN    54     140.065  -5.209  41.312  1.00  0.00           C  
ATOM    385  OD1 ASN    54     139.955  -5.231  40.088  1.00  0.00           O  
ATOM    386  ND2 ASN    54     140.064  -4.084  42.008  1.00  0.00           N  
ATOM    387  N   GLY    55     141.454  -7.568  38.961  1.00  0.00           N  
ATOM    388  CA  GLY    55     142.523  -7.366  37.965  1.00  0.00           C  
ATOM    389  C   GLY    55     142.396  -8.341  36.807  1.00  0.00           C  
ATOM    390  O   GLY    55     142.571  -7.911  35.650  1.00  0.00           O  
ATOM    391  N   GLY    56     142.103  -9.610  37.112  1.00  0.00           N  
ATOM    392  CA  GLY    56     141.945 -10.651  36.079  1.00  0.00           C  
ATOM    393  C   GLY    56     140.480 -10.940  35.800  1.00  0.00           C  
ATOM    394  O   GLY    56     139.622 -10.339  36.478  1.00  0.00           O  
ATOM    395  N   ILE    57     140.203 -11.828  34.840  1.00  0.00           N  
ATOM    396  CA  ILE    57     138.799 -12.187  34.478  1.00  0.00           C  
ATOM    397  C   ILE    57     138.743 -13.677  34.120  1.00  0.00           C  
ATOM    398  O   ILE    57     139.218 -14.038  33.025  1.00  0.00           O  
ATOM    399  CB  ILE    57     138.288 -11.304  33.322  1.00  0.00           C  
ATOM    400  CG1 ILE    57     137.871  -9.914  33.810  1.00  0.00           C  
ATOM    401  CG2 ILE    57     137.165 -11.998  32.568  1.00  0.00           C  
ATOM    402  CD1 ILE    57     138.714  -8.790  33.254  1.00  0.00           C  
ATOM    403  N   ALA    58     138.183 -14.499  35.013  1.00  0.00           N  
ATOM    404  CA  ALA    58     138.069 -15.928  34.776  1.00  0.00           C  
ATOM    405  C   ALA    58     137.065 -16.215  33.667  1.00  0.00           C  
ATOM    406  O   ALA    58     135.888 -15.871  33.784  1.00  0.00           O  
ATOM    407  CB  ALA    58     137.659 -16.646  36.057  1.00  0.00           C  
ATOM    408  N   GLY    59     137.533 -16.832  32.584  1.00  0.00           N  
ATOM    409  CA  GLY    59     136.684 -17.129  31.432  1.00  0.00           C  
ATOM    410  C   GLY    59     136.552 -18.615  31.229  1.00  0.00           C  
ATOM    411  O   GLY    59     137.549 -19.340  31.313  1.00  0.00           O  
ATOM    412  N   ASN    60     135.337 -19.057  30.908  1.00  0.00           N  
ATOM    413  CA  ASN    60     135.105 -20.454  30.549  1.00  0.00           C  
ATOM    414  C   ASN    60     135.618 -21.427  31.590  1.00  0.00           C  
ATOM    415  O   ASN    60     136.106 -22.493  31.264  1.00  0.00           O  
ATOM    416  CB  ASN    60     135.718 -20.781  29.184  1.00  0.00           C  
ATOM    417  CG  ASN    60     135.284 -19.797  28.116  1.00  0.00           C  
ATOM    418  OD1 ASN    60     134.106 -19.702  27.788  1.00  0.00           O  
ATOM    419  ND2 ASN    60     136.229 -19.045  27.590  1.00  0.00           N  
ATOM    420  N   THR    61     135.512 -21.037  32.847  1.00  0.00           N  
ATOM    421  CA  THR    61     135.828 -21.937  33.932  1.00  0.00           C  
ATOM    422  C   THR    61     134.729 -22.990  34.039  1.00  0.00           C  
ATOM    423  O   THR    61     133.543 -22.667  33.969  1.00  0.00           O  
ATOM    424  CB  THR    61     135.929 -21.156  35.243  1.00  0.00           C  
ATOM    425  OG1 THR    61     137.001 -20.208  35.140  1.00  0.00           O  
ATOM    426  CG2 THR    61     136.183 -22.092  36.406  1.00  0.00           C  
ATOM    427  N   THR    62     135.124 -24.248  34.177  1.00  0.00           N  
ATOM    428  CA  THR    62     134.179 -25.299  34.517  1.00  0.00           C  
ATOM    429  C   THR    62     134.421 -25.680  35.968  1.00  0.00           C  
ATOM    430  O   THR    62     135.541 -26.011  36.347  1.00  0.00           O  
ATOM    431  CB  THR    62     134.345 -26.545  33.627  1.00  0.00           C  
ATOM    432  OG1 THR    62     134.004 -26.215  32.278  1.00  0.00           O  
ATOM    433  CG2 THR    62     133.424 -27.675  34.103  1.00  0.00           C  
ATOM    434  N   VAL    63     133.375 -25.601  36.784  1.00  0.00           N  
ATOM    435  CA  VAL    63     133.495 -25.927  38.195  1.00  0.00           C  
ATOM    436  C   VAL    63     132.737 -27.214  38.451  1.00  0.00           C  
ATOM    437  O   VAL    63     131.532 -27.282  38.233  1.00  0.00           O  
ATOM    438  CB  VAL    63     132.977 -24.805  39.112  1.00  0.00           C  
ATOM    439  CG1 VAL    63     133.404 -25.050  40.561  1.00  0.00           C  
ATOM    440  CG2 VAL    63     133.508 -23.474  38.659  1.00  0.00           C  
ATOM    441  N   THR    64     133.459 -28.235  38.900  1.00  0.00           N  
ATOM    442  CA  THR    64     132.886 -29.561  39.112  1.00  0.00           C  
ATOM    443  C   THR    64     132.567 -29.786  40.595  1.00  0.00           C  
ATOM    444  O   THR    64     132.689 -28.866  41.410  1.00  0.00           O  
ATOM    445  CB  THR    64     133.837 -30.660  38.586  1.00  0.00           C  
ATOM    446  OG1 THR    64     134.998 -30.742  39.422  1.00  0.00           O  
ATOM    447  CG2 THR    64     134.284 -30.351  37.159  1.00  0.00           C  
ATOM    448  N   THR    65     132.182 -31.015  40.928  1.00  0.00           N  
ATOM    449  CA  THR    65     131.618 -31.383  42.228  1.00  0.00           C  
ATOM    450  C   THR    65     132.292 -30.816  43.489  1.00  0.00           C  
ATOM    451  O   THR    65     131.612 -30.313  44.405  1.00  0.00           O  
ATOM    452  CB  THR    65     131.505 -32.901  42.328  1.00  0.00           C  
ATOM    453  OG1 THR    65     130.694 -33.400  41.274  1.00  0.00           O  
ATOM    454  CG2 THR    65     130.873 -33.277  43.679  1.00  0.00           C  
ATOM    455  N   ASN    66     133.611 -30.912  43.559  1.00  0.00           N  
ATOM    456  CA  ASN    66     134.328 -30.380  44.714  1.00  0.00           C  
ATOM    457  C   ASN    66     134.967 -29.024  44.428  1.00  0.00           C  
ATOM    458  O   ASN    66     135.790 -28.542  45.203  1.00  0.00           O  
ATOM    459  CB  ASN    66     135.404 -31.367  45.166  1.00  0.00           C  
ATOM    460  CG  ASN    66     134.825 -32.575  45.853  1.00  0.00           C  
ATOM    461  OD1 ASN    66     133.892 -32.462  46.655  1.00  0.00           O  
ATOM    462  ND2 ASN    66     135.364 -33.745  45.538  1.00  0.00           N  
ATOM    463  N   GLY    67     134.595 -28.425  43.301  1.00  0.00           N  
ATOM    464  CA  GLY    67     135.235 -27.214  42.847  1.00  0.00           C  
ATOM    465  C   GLY    67     134.662 -25.996  43.516  1.00  0.00           C  
ATOM    466  O   GLY    67     133.467 -25.941  43.793  1.00  0.00           O  
ATOM    467  N   ARG    68     135.524 -25.021  43.784  1.00  0.00           N  
ATOM    468  CA  ARG    68     135.079 -23.702  44.208  1.00  0.00           C  
ATOM    469  C   ARG    68     135.774 -22.621  43.375  1.00  0.00           C  
ATOM    470  O   ARG    68     136.999 -22.612  43.261  1.00  0.00           O  
ATOM    471  CB  ARG    68     135.358 -23.484  45.699  1.00  0.00           C  
ATOM    472  CG  ARG    68     134.571 -22.324  46.343  1.00  0.00           C  
ATOM    473  CD  ARG    68     134.936 -22.185  47.819  1.00  0.00           C  
ATOM    474  NE  ARG    68     134.578 -20.882  48.373  1.00  0.00           N  
ATOM    475  CZ  ARG    68     135.286 -20.246  49.302  1.00  0.00           C  
ATOM    476  NH1 ARG    68     136.399 -20.790  49.782  1.00  0.00           N  
ATOM    477  NH2 ARG    68     134.885 -19.059  49.746  1.00  0.00           N  
ATOM    478  N   GLN    69     134.988 -21.727  42.780  1.00  0.00           N  
ATOM    479  CA  GLN    69     135.527 -20.508  42.183  1.00  0.00           C  
ATOM    480  C   GLN    69     135.173 -19.321  43.076  1.00  0.00           C  
ATOM    481  O   GLN    69     134.008 -19.117  43.422  1.00  0.00           O  
ATOM    482  CB  GLN    69     134.990 -20.286  40.766  1.00  0.00           C  
ATOM    483  CG  GLN    69     135.624 -19.080  40.034  1.00  0.00           C  
ATOM    484  CD  GLN    69     134.896 -18.723  38.739  1.00  0.00           C  
ATOM    485  OE1 GLN    69     133.671 -18.616  38.722  1.00  0.00           O  
ATOM    486  NE2 GLN    69     135.650 -18.539  37.651  1.00  0.00           N  
ATOM    487  N   VAL    70     136.178 -18.542  43.458  1.00  0.00           N  
ATOM    488  CA  VAL    70     135.933 -17.397  44.321  1.00  0.00           C  
ATOM    489  C   VAL    70     136.196 -16.122  43.549  1.00  0.00           C  
ATOM    490  O   VAL    70     137.335 -15.810  43.201  1.00  0.00           O  
ATOM    491  CB  VAL    70     136.788 -17.414  45.601  1.00  0.00           C  
ATOM    492  CG1 VAL    70     136.560 -16.198  46.503  1.00  0.00           C  
ATOM    493  CG2 VAL    70     136.525 -18.628  46.493  1.00  0.00           C  
ATOM    494  N   VAL    71     135.123 -15.396  43.263  1.00  0.00           N  
ATOM    495  CA  VAL    71     135.241 -14.182  42.492  1.00  0.00           C  
ATOM    496  C   VAL    71     135.192 -13.043  43.465  1.00  0.00           C  
ATOM    497  O   VAL    71     134.142 -12.740  44.037  1.00  0.00           O  
ATOM    498  CB  VAL    71     134.126 -14.055  41.460  1.00  0.00           C  
ATOM    499  CG1 VAL    71     134.253 -12.741  40.705  1.00  0.00           C  
ATOM    500  CG2 VAL    71     134.179 -15.229  40.509  1.00  0.00           C  
ATOM    501  N   LEU    72     136.344 -12.425  43.669  1.00  0.00           N  
ATOM    502  CA  LEU    72     136.471 -11.394  44.682  1.00  0.00           C  
ATOM    503  C   LEU    72     136.001 -10.058  44.150  1.00  0.00           C  
ATOM    504  O   LEU    72     135.869  -9.872  42.935  1.00  0.00           O  
ATOM    505  CB  LEU    72     137.921 -11.320  45.156  1.00  0.00           C  
ATOM    506  CG  LEU    72     138.411 -12.607  45.822  1.00  0.00           C  
ATOM    507  CD1 LEU    72     139.887 -12.606  46.220  1.00  0.00           C  
ATOM    508  CD2 LEU    72     137.695 -12.976  47.121  1.00  0.00           C  
ATOM    509  N   GLU    73     135.738  -9.130  45.060  1.00  0.00           N  
ATOM    510  CA  GLU    73     135.356  -7.792  44.650  1.00  0.00           C  
ATOM    511  C   GLU    73     136.387  -7.262  43.651  1.00  0.00           C  
ATOM    512  O   GLU    73     137.591  -7.414  43.854  1.00  0.00           O  
ATOM    513  CB  GLU    73     135.243  -6.891  45.857  1.00  0.00           C  
ATOM    514  CG  GLU    73     134.801  -5.467  45.516  1.00  0.00           C  
ATOM    515  CD  GLU    73     134.700  -4.682  46.816  1.00  0.00           C  
ATOM    516  OE1 GLU    73     134.919  -5.294  47.895  1.00  0.00           O  
ATOM    517  OE2 GLU    73     134.402  -3.459  46.747  1.00  0.00           O  
ATOM    518  N   GLY    74     135.905  -6.693  42.551  1.00  0.00           N  
ATOM    519  CA  GLY    74     136.766  -6.211  41.490  1.00  0.00           C  
ATOM    520  C   GLY    74     137.100  -7.296  40.482  1.00  0.00           C  
ATOM    521  O   GLY    74     137.658  -7.026  39.410  1.00  0.00           O  
ATOM    522  N   GLY    75     136.766  -8.535  40.826  1.00  0.00           N  
ATOM    523  CA  GLY    75     136.995  -9.646  39.922  1.00  0.00           C  
ATOM    524  C   GLY    75     135.832  -9.882  38.971  1.00  0.00           C  
ATOM    525  O   GLY    75     134.704  -9.479  39.239  1.00  0.00           O  
ATOM    526  N   THR    76     136.109 -10.558  37.866  1.00  0.00           N  
ATOM    527  CA  THR    76     135.107 -10.797  36.848  1.00  0.00           C  
ATOM    528  C   THR    76     135.160 -12.246  36.412  1.00  0.00           C  
ATOM    529  O   THR    76     136.241 -12.777  36.158  1.00  0.00           O  
ATOM    530  CB  THR    76     135.370  -9.903  35.628  1.00  0.00           C  
ATOM    531  OG1 THR    76     135.262  -8.534  36.023  1.00  0.00           O  
ATOM    532  CG2 THR    76     134.375 -10.180  34.502  1.00  0.00           C  
ATOM    533  N   ALA    77     133.999 -12.882  36.319  1.00  0.00           N  
ATOM    534  CA  ALA    77     133.905 -14.248  35.801  1.00  0.00           C  
ATOM    535  C   ALA    77     132.925 -14.259  34.656  1.00  0.00           C  
ATOM    536  O   ALA    77     131.884 -13.621  34.723  1.00  0.00           O  
ATOM    537  CB  ALA    77     133.457 -15.213  36.877  1.00  0.00           C  
ATOM    538  N   SER    78     133.263 -14.987  33.606  1.00  0.00           N  
ATOM    539  CA  SER    78     132.487 -14.974  32.387  1.00  0.00           C  
ATOM    540  C   SER    78     132.365 -16.395  31.816  1.00  0.00           C  
ATOM    541  O   SER    78     133.357 -17.110  31.734  1.00  0.00           O  
ATOM    542  CB  SER    78     133.179 -14.049  31.378  1.00  0.00           C  
ATOM    543  OG  SER    78     132.554 -14.125  30.108  1.00  0.00           O  
ATOM    544  N   ASP    79     131.153 -16.784  31.420  1.00  0.00           N  
ATOM    545  CA  ASP    79     130.877 -18.094  30.814  1.00  0.00           C  
ATOM    546  C   ASP    79     131.285 -19.226  31.738  1.00  0.00           C  
ATOM    547  O   ASP    79     131.964 -20.171  31.329  1.00  0.00           O  
ATOM    548  CB  ASP    79     131.577 -18.269  29.459  1.00  0.00           C  
ATOM    549  CG  ASP    79     131.117 -17.261  28.416  1.00  0.00           C  
ATOM    550  OD1 ASP    79     130.030 -16.656  28.588  1.00  0.00           O  
ATOM    551  OD2 ASP    79     131.850 -17.087  27.407  1.00  0.00           O  
ATOM    552  N   THR    80     130.894 -19.115  32.997  1.00  0.00           N  
ATOM    553  CA  THR    80     131.215 -20.146  33.968  1.00  0.00           C  
ATOM    554  C   THR    80     130.154 -21.227  33.945  1.00  0.00           C  
ATOM    555  O   THR    80     128.956 -20.935  34.012  1.00  0.00           O  
ATOM    556  CB  THR    80     131.306 -19.568  35.374  1.00  0.00           C  
ATOM    557  OG1 THR    80     132.004 -18.315  35.321  1.00  0.00           O  
ATOM    558  CG2 THR    80     132.030 -20.537  36.313  1.00  0.00           C  
ATOM    559  N   VAL    81     130.604 -22.472  33.818  1.00  0.00           N  
ATOM    560  CA  VAL    81     129.745 -23.633  33.981  1.00  0.00           C  
ATOM    561  C   VAL    81     129.998 -24.266  35.356  1.00  0.00           C  
ATOM    562  O   VAL    81     131.123 -24.635  35.693  1.00  0.00           O  
ATOM    563  CB  VAL    81     129.999 -24.671  32.877  1.00  0.00           C  
ATOM    564  CG1 VAL    81     129.206 -25.940  33.156  1.00  0.00           C  
ATOM    565  CG2 VAL    81     129.619 -24.090  31.532  1.00  0.00           C  
ATOM    566  N   ILE    82     128.943 -24.375  36.147  1.00  0.00           N  
ATOM    567  CA  ILE    82     129.042 -24.903  37.491  1.00  0.00           C  
ATOM    568  C   ILE    82     128.081 -26.067  37.629  1.00  0.00           C  
ATOM    569  O   ILE    82     126.867 -25.882  37.570  1.00  0.00           O  
ATOM    570  CB  ILE    82     128.673 -23.836  38.534  1.00  0.00           C  
ATOM    571  CG1 ILE    82     129.440 -22.536  38.257  1.00  0.00           C  
ATOM    572  CG2 ILE    82     128.899 -24.387  39.948  1.00  0.00           C  
ATOM    573  CD1 ILE    82     129.056 -21.371  39.142  1.00  0.00           C  
ATOM    574  N   ARG    83     128.623 -27.266  37.801  1.00  0.00           N  
ATOM    575  CA  ARG    83     127.794 -28.464  37.873  1.00  0.00           C  
ATOM    576  C   ARG    83     128.087 -29.340  39.084  1.00  0.00           C  
ATOM    577  O   ARG    83     129.061 -29.124  39.818  1.00  0.00           O  
ATOM    578  CB  ARG    83     127.923 -29.285  36.596  1.00  0.00           C  
ATOM    579  CG  ARG    83     129.346 -29.645  36.190  1.00  0.00           C  
ATOM    580  CD  ARG    83     129.323 -30.531  34.928  1.00  0.00           C  
ATOM    581  NE  ARG    83     130.599 -30.621  34.203  1.00  0.00           N  
ATOM    582  CZ  ARG    83     131.621 -31.411  34.548  1.00  0.00           C  
ATOM    583  NH1 ARG    83     131.554 -32.181  35.637  1.00  0.00           N  
ATOM    584  NH2 ARG    83     132.729 -31.426  33.809  1.00  0.00           N  
ATOM    585  N   ASP    84     127.193 -30.295  39.299  1.00  0.00           N  
ATOM    586  CA  ASP    84     127.387 -31.397  40.237  1.00  0.00           C  
ATOM    587  C   ASP    84     127.704 -30.964  41.661  1.00  0.00           C  
ATOM    588  O   ASP    84     128.433 -31.653  42.381  1.00  0.00           O  
ATOM    589  CB  ASP    84     128.434 -32.369  39.701  1.00  0.00           C  
ATOM    590  CG  ASP    84     128.049 -32.939  38.351  1.00  0.00           C  
ATOM    591  OD1 ASP    84     126.835 -33.041  38.074  1.00  0.00           O  
ATOM    592  OD2 ASP    84     128.953 -33.273  37.558  1.00  0.00           O  
ATOM    593  N   GLY    85     127.137 -29.831  42.066  1.00  0.00           N  
ATOM    594  CA  GLY    85     127.286 -29.364  43.431  1.00  0.00           C  
ATOM    595  C   GLY    85     128.498 -28.481  43.635  1.00  0.00           C  
ATOM    596  O   GLY    85     128.739 -28.020  44.750  1.00  0.00           O  
ATOM    597  N   GLY    86     129.257 -28.233  42.563  1.00  0.00           N  
ATOM    598  CA  GLY    86     130.300 -27.224  42.600  1.00  0.00           C  
ATOM    599  C   GLY    86     129.706 -25.864  42.936  1.00  0.00           C  
ATOM    600  O   GLY    86     128.479 -25.693  42.947  1.00  0.00           O  
ATOM    601  N   GLY    87     130.558 -24.883  43.214  1.00  0.00           N  
ATOM    602  CA  GLY    87     130.060 -23.592  43.629  1.00  0.00           C  
ATOM    603  C   GLY    87     130.932 -22.429  43.206  1.00  0.00           C  
ATOM    604  O   GLY    87     132.145 -22.572  43.050  1.00  0.00           O  
ATOM    605  N   GLN    88     130.307 -21.270  43.017  1.00  0.00           N  
ATOM    606  CA  GLN    88     131.048 -20.027  42.857  1.00  0.00           C  
ATOM    607  C   GLN    88     130.620 -19.051  43.943  1.00  0.00           C  
ATOM    608  O   GLN    88     129.416 -18.815  44.132  1.00  0.00           O  
ATOM    609  CB  GLN    88     130.817 -19.426  41.470  1.00  0.00           C  
ATOM    610  CG  GLN    88     131.293 -17.990  41.303  1.00  0.00           C  
ATOM    611  CD  GLN    88     130.580 -17.283  40.157  1.00  0.00           C  
ATOM    612  OE1 GLN    88     129.493 -16.727  40.338  1.00  0.00           O  
ATOM    613  NE2 GLN    88     131.178 -17.317  38.969  1.00  0.00           N  
ATOM    614  N   SER    89     131.603 -18.515  44.671  1.00  0.00           N  
ATOM    615  CA  SER    89     131.364 -17.509  45.708  1.00  0.00           C  
ATOM    616  C   SER    89     131.598 -16.134  45.112  1.00  0.00           C  
ATOM    617  O   SER    89     132.726 -15.793  44.728  1.00  0.00           O  
ATOM    618  CB  SER    89     132.305 -17.706  46.907  1.00  0.00           C  
ATOM    619  OG  SER    89     132.017 -18.909  47.599  1.00  0.00           O  
ATOM    620  N   LEU    90     130.543 -15.332  45.053  1.00  0.00           N  
ATOM    621  CA  LEU    90     130.578 -14.137  44.221  1.00  0.00           C  
ATOM    622  C   LEU    90     130.565 -12.852  45.029  1.00  0.00           C  
ATOM    623  O   LEU    90     129.544 -12.478  45.637  1.00  0.00           O  
ATOM    624  CB  LEU    90     129.425 -14.173  43.213  1.00  0.00           C  
ATOM    625  CG  LEU    90     129.328 -13.046  42.189  1.00  0.00           C  
ATOM    626  CD1 LEU    90     130.554 -12.996  41.283  1.00  0.00           C  
ATOM    627  CD2 LEU    90     128.042 -13.211  41.369  1.00  0.00           C  
ATOM    628  N   ASN    91     131.716 -12.182  45.053  1.00  0.00           N  
ATOM    629  CA  ASN    91     131.804 -10.846  45.633  1.00  0.00           C  
ATOM    630  C   ASN    91     132.053  -9.825  44.537  1.00  0.00           C  
ATOM    631  O   ASN    91     131.928  -8.625  44.755  1.00  0.00           O  
ATOM    632  CB  ASN    91     132.874 -10.779  46.718  1.00  0.00           C  
ATOM    633  CG  ASN    91     132.637 -11.786  47.826  1.00  0.00           C  
ATOM    634  OD1 ASN    91     131.837 -11.545  48.724  1.00  0.00           O  
ATOM    635  ND2 ASN    91     133.326 -12.926  47.764  1.00  0.00           N  
ATOM    636  N   GLY    92     132.391 -10.322  43.349  1.00  0.00           N  
ATOM    637  CA  GLY    92     132.610  -9.476  42.193  1.00  0.00           C  
ATOM    638  C   GLY    92     131.479  -9.560  41.186  1.00  0.00           C  
ATOM    639  O   GLY    92     130.299  -9.528  41.545  1.00  0.00           O  
ATOM    640  N   LEU    93     131.849  -9.662  39.917  1.00  0.00           N  
ATOM    641  CA  LEU    93     130.894  -9.711  38.829  1.00  0.00           C  
ATOM    642  C   LEU    93     130.985 -11.052  38.134  1.00  0.00           C  
ATOM    643  O   LEU    93     132.080 -11.511  37.803  1.00  0.00           O  
ATOM    644  CB  LEU    93     131.204  -8.614  37.808  1.00  0.00           C  
ATOM    645  CG  LEU    93     130.394  -8.615  36.512  1.00  0.00           C  
ATOM    646  CD1 LEU    93     128.900  -8.307  36.788  1.00  0.00           C  
ATOM    647  CD2 LEU    93     130.978  -7.614  35.514  1.00  0.00           C  
ATOM    648  N   ALA    94     129.837 -11.677  37.909  1.00  0.00           N  
ATOM    649  CA  ALA    94     129.790 -12.863  37.063  1.00  0.00           C  
ATOM    650  C   ALA    94     128.801 -12.653  35.935  1.00  0.00           C  
ATOM    651  O   ALA    94     127.675 -12.192  36.158  1.00  0.00           O  
ATOM    652  CB  ALA    94     129.432 -14.110  37.879  1.00  0.00           C  
ATOM    653  N   VAL    95     129.220 -12.981  34.719  1.00  0.00           N  
ATOM    654  CA  VAL    95     128.344 -12.833  33.566  1.00  0.00           C  
ATOM    655  C   VAL    95     128.122 -14.158  32.846  1.00  0.00           C  
ATOM    656  O   VAL    95     129.067 -14.889  32.556  1.00  0.00           O  
ATOM    657  CB  VAL    95     128.877 -11.781  32.578  1.00  0.00           C  
ATOM    658  CG1 VAL    95     127.889 -11.575  31.469  1.00  0.00           C  
ATOM    659  CG2 VAL    95     129.110 -10.458  33.285  1.00  0.00           C  
ATOM    660  N   ASN    96     126.861 -14.455  32.565  1.00  0.00           N  
ATOM    661  CA  ASN    96     126.468 -15.659  31.831  1.00  0.00           C  
ATOM    662  C   ASN    96     126.966 -16.950  32.468  1.00  0.00           C  
ATOM    663  O   ASN    96     127.616 -17.777  31.841  1.00  0.00           O  
ATOM    664  CB  ASN    96     126.832 -15.564  30.346  1.00  0.00           C  
ATOM    665  CG  ASN    96     125.906 -14.615  29.585  1.00  0.00           C  
ATOM    666  OD1 ASN    96     126.133 -14.294  28.414  1.00  0.00           O  
ATOM    667  ND2 ASN    96     124.856 -14.157  30.261  1.00  0.00           N  
ATOM    668  N   THR    97     126.653 -17.095  33.743  1.00  0.00           N  
ATOM    669  CA  THR    97     126.910 -18.316  34.469  1.00  0.00           C  
ATOM    670  C   THR    97     125.813 -19.346  34.150  1.00  0.00           C  
ATOM    671  O   THR    97     124.660 -18.985  33.899  1.00  0.00           O  
ATOM    672  CB  THR    97     126.906 -18.009  35.949  1.00  0.00           C  
ATOM    673  OG1 THR    97     127.799 -16.912  36.196  1.00  0.00           O  
ATOM    674  CG2 THR    97     127.325 -19.225  36.757  1.00  0.00           C  
ATOM    675  N   THR    98     126.176 -20.622  34.123  1.00  0.00           N  
ATOM    676  CA  THR    98     125.178 -21.669  34.007  1.00  0.00           C  
ATOM    677  C   THR    98     125.301 -22.630  35.186  1.00  0.00           C  
ATOM    678  O   THR    98     126.387 -23.108  35.493  1.00  0.00           O  
ATOM    679  CB  THR    98     125.313 -22.433  32.693  1.00  0.00           C  
ATOM    680  OG1 THR    98     125.368 -21.496  31.605  1.00  0.00           O  
ATOM    681  CG2 THR    98     124.130 -23.331  32.506  1.00  0.00           C  
ATOM    682  N   LEU    99     124.189 -22.887  35.862  1.00  0.00           N  
ATOM    683  CA  LEU    99     124.171 -23.843  36.955  1.00  0.00           C  
ATOM    684  C   LEU    99     123.374 -25.061  36.517  1.00  0.00           C  
ATOM    685  O   LEU    99     122.198 -24.947  36.161  1.00  0.00           O  
ATOM    686  CB  LEU    99     123.528 -23.224  38.195  1.00  0.00           C  
ATOM    687  CG  LEU    99     124.039 -21.863  38.680  1.00  0.00           C  
ATOM    688  CD1 LEU    99     123.259 -21.424  39.915  1.00  0.00           C  
ATOM    689  CD2 LEU    99     125.519 -21.895  38.976  1.00  0.00           C  
ATOM    690  N   ASN   100     124.025 -26.219  36.498  1.00  0.00           N  
ATOM    691  CA  ASN   100     123.333 -27.475  36.220  1.00  0.00           C  
ATOM    692  C   ASN   100     123.576 -28.427  37.390  1.00  0.00           C  
ATOM    693  O   ASN   100     124.561 -28.281  38.121  1.00  0.00           O  
ATOM    694  CB  ASN   100     123.814 -28.117  34.908  1.00  0.00           C  
ATOM    695  CG  ASN   100     123.553 -27.131  33.778  1.00  0.00           C  
ATOM    696  OD1 ASN   100     122.406 -26.833  33.450  1.00  0.00           O  
ATOM    697  ND2 ASN   100     124.604 -26.572  33.121  1.00  0.00           N  
ATOM    698  N   ASN   101     122.669 -29.381  37.574  1.00  0.00           N  
ATOM    699  CA  ASN   101     122.838 -30.452  38.556  1.00  0.00           C  
ATOM    700  C   ASN   101     123.377 -30.055  39.918  1.00  0.00           C  
ATOM    701  O   ASN   101     124.417 -30.572  40.358  1.00  0.00           O  
ATOM    702  CB  ASN   101     123.706 -31.566  37.978  1.00  0.00           C  
ATOM    703  CG  ASN   101     123.021 -32.299  36.846  1.00  0.00           C  
ATOM    704  OD1 ASN   101     121.789 -32.360  36.785  1.00  0.00           O  
ATOM    705  ND2 ASN   101     123.814 -32.865  35.945  1.00  0.00           N  
ATOM    706  N   ARG   102     122.665 -29.137  40.564  1.00  0.00           N  
ATOM    707  CA  ARG   102     122.967 -28.696  41.927  1.00  0.00           C  
ATOM    708  C   ARG   102     124.182 -27.780  42.020  1.00  0.00           C  
ATOM    709  O   ARG   102     124.678 -27.520  43.108  1.00  0.00           O  
ATOM    710  CB  ARG   102     123.108 -29.889  42.881  1.00  0.00           C  
ATOM    711  CG  ARG   102     121.983 -30.908  42.751  1.00  0.00           C  
ATOM    712  CD  ARG   102     122.348 -32.230  43.388  1.00  0.00           C  
ATOM    713  NE  ARG   102     123.443 -32.897  42.683  1.00  0.00           N  
ATOM    714  CZ  ARG   102     124.703 -32.912  43.111  1.00  0.00           C  
ATOM    715  NH1 ARG   102     125.032 -32.293  44.248  1.00  0.00           N  
ATOM    716  NH2 ARG   102     125.636 -33.538  42.402  1.00  0.00           N  
ATOM    717  N   GLY   103     124.660 -27.300  40.876  1.00  0.00           N  
ATOM    718  CA  GLY   103     125.671 -26.259  40.849  1.00  0.00           C  
ATOM    719  C   GLY   103     125.134 -25.038  41.572  1.00  0.00           C  
ATOM    720  O   GLY   103     123.952 -24.721  41.474  1.00  0.00           O  
ATOM    721  N   GLU   104     126.003 -24.364  42.316  1.00  0.00           N  
ATOM    722  CA  GLU   104     125.577 -23.266  43.149  1.00  0.00           C  
ATOM    723  C   GLU   104     126.329 -21.987  42.861  1.00  0.00           C  
ATOM    724  O   GLU   104     127.506 -22.000  42.487  1.00  0.00           O  
ATOM    725  CB  GLU   104     125.773 -23.613  44.625  1.00  0.00           C  
ATOM    726  CG  GLU   104     124.974 -24.784  45.091  1.00  0.00           C  
ATOM    727  CD  GLU   104     124.996 -24.916  46.590  1.00  0.00           C  
ATOM    728  OE1 GLU   104     124.310 -24.126  47.268  1.00  0.00           O  
ATOM    729  OE2 GLU   104     125.709 -25.804  47.100  1.00  0.00           O  
ATOM    730  N   GLN   105     125.633 -20.878  43.069  1.00  0.00           N  
ATOM    731  CA  GLN   105     126.223 -19.560  42.995  1.00  0.00           C  
ATOM    732  C   GLN   105     125.721 -18.772  44.183  1.00  0.00           C  
ATOM    733  O   GLN   105     124.513 -18.564  44.317  1.00  0.00           O  
ATOM    734  CB  GLN   105     125.808 -18.861  41.703  1.00  0.00           C  
ATOM    735  CG  GLN   105     126.360 -17.450  41.539  1.00  0.00           C  
ATOM    736  CD  GLN   105     125.995 -16.863  40.191  1.00  0.00           C  
ATOM    737  OE1 GLN   105     124.823 -16.795  39.829  1.00  0.00           O  
ATOM    738  NE2 GLN   105     127.003 -16.468  39.424  1.00  0.00           N  
ATOM    739  N   TRP   106     126.643 -18.360  45.052  1.00  0.00           N  
ATOM    740  CA  TRP   106     126.298 -17.519  46.184  1.00  0.00           C  
ATOM    741  C   TRP   106     126.708 -16.099  45.879  1.00  0.00           C  
ATOM    742  O   TRP   106     127.899 -15.797  45.760  1.00  0.00           O  
ATOM    743  CB  TRP   106     126.992 -17.989  47.467  1.00  0.00           C  
ATOM    744  CG  TRP   106     126.794 -19.442  47.755  1.00  0.00           C  
ATOM    745  CD1 TRP   106     125.738 -20.013  48.400  1.00  0.00           C  
ATOM    746  CD2 TRP   106     127.682 -20.516  47.405  1.00  0.00           C  
ATOM    747  NE1 TRP   106     125.912 -21.379  48.474  1.00  0.00           N  
ATOM    748  CE2 TRP   106     127.088 -21.707  47.872  1.00  0.00           C  
ATOM    749  CE3 TRP   106     128.913 -20.576  46.760  1.00  0.00           C  
ATOM    750  CZ2 TRP   106     127.700 -22.950  47.706  1.00  0.00           C  
ATOM    751  CZ3 TRP   106     129.514 -21.814  46.592  1.00  0.00           C  
ATOM    752  CH2 TRP   106     128.905 -22.984  47.065  1.00  0.00           C  
ATOM    753  N   VAL   107     125.715 -15.226  45.746  1.00  0.00           N  
ATOM    754  CA  VAL   107     125.959 -13.820  45.457  1.00  0.00           C  
ATOM    755  C   VAL   107     126.017 -13.045  46.760  1.00  0.00           C  
ATOM    756  O   VAL   107     124.977 -12.790  47.379  1.00  0.00           O  
ATOM    757  CB  VAL   107     124.836 -13.221  44.596  1.00  0.00           C  
ATOM    758  CG1 VAL   107     125.246 -11.848  44.086  1.00  0.00           C  
ATOM    759  CG2 VAL   107     124.499 -14.152  43.444  1.00  0.00           C  
ATOM    760  N   HIS   108     127.226 -12.668  47.171  1.00  0.00           N  
ATOM    761  CA  HIS   108     127.417 -11.957  48.432  1.00  0.00           C  
ATOM    762  C   HIS   108     127.176 -10.460  48.286  1.00  0.00           C  
ATOM    763  O   HIS   108     126.986  -9.960  47.168  1.00  0.00           O  
ATOM    764  CB  HIS   108     128.818 -12.249  48.997  1.00  0.00           C  
ATOM    765  CG  HIS   108     129.039 -13.697  49.311  1.00  0.00           C  
ATOM    766  ND1 HIS   108     128.502 -14.311  50.422  1.00  0.00           N  
ATOM    767  CD2 HIS   108     129.687 -14.672  48.624  1.00  0.00           C  
ATOM    768  CE1 HIS   108     128.830 -15.593  50.419  1.00  0.00           C  
ATOM    769  NE2 HIS   108     129.543 -15.835  49.339  1.00  0.00           N  
ATOM    770  N   GLU   109     127.172  -9.753  49.413  1.00  0.00           N  
ATOM    771  CA  GLU   109     127.086  -8.301  49.426  1.00  0.00           C  
ATOM    772  C   GLU   109     128.051  -7.644  48.454  1.00  0.00           C  
ATOM    773  O   GLU   109     129.256  -7.899  48.497  1.00  0.00           O  
ATOM    774  CB  GLU   109     127.346  -7.777  50.843  1.00  0.00           C  
ATOM    775  CG  GLU   109     127.156  -6.265  50.977  1.00  0.00           C  
ATOM    776  CD  GLU   109     127.368  -5.893  52.438  1.00  0.00           C  
ATOM    777  OE1 GLU   109     127.528  -6.826  53.269  1.00  0.00           O  
ATOM    778  OE2 GLU   109     127.374  -4.670  52.742  1.00  0.00           O  
ATOM    779  N   GLY   110     127.521  -6.814  47.560  1.00  0.00           N  
ATOM    780  CA  GLY   110     128.340  -6.154  46.558  1.00  0.00           C  
ATOM    781  C   GLY   110     128.580  -6.949  45.292  1.00  0.00           C  
ATOM    782  O   GLY   110     128.989  -6.399  44.272  1.00  0.00           O  
ATOM    783  N   GLY   111     128.328  -8.249  45.359  1.00  0.00           N  
ATOM    784  CA  GLY   111     128.441  -9.106  44.200  1.00  0.00           C  
ATOM    785  C   GLY   111     127.301  -8.898  43.225  1.00  0.00           C  
ATOM    786  O   GLY   111     126.195  -8.480  43.602  1.00  0.00           O  
ATOM    787  N   VAL   112     127.573  -9.186  41.954  1.00  0.00           N  
ATOM    788  CA  VAL   112     126.566  -9.046  40.906  1.00  0.00           C  
ATOM    789  C   VAL   112     126.590 -10.204  39.900  1.00  0.00           C  
ATOM    790  O   VAL   112     127.570 -10.387  39.175  1.00  0.00           O  
ATOM    791  CB  VAL   112     126.737  -7.707  40.191  1.00  0.00           C  
ATOM    792  CG1 VAL   112     125.724  -7.482  39.066  1.00  0.00           C  
ATOM    793  CG2 VAL   112     126.584  -6.498  41.115  1.00  0.00           C  
ATOM    794  N   ALA   113     125.507 -10.979  39.875  1.00  0.00           N  
ATOM    795  CA  ALA   113     125.330 -12.061  38.906  1.00  0.00           C  
ATOM    796  C   ALA   113     124.402 -11.644  37.774  1.00  0.00           C  
ATOM    797  O   ALA   113     123.190 -11.462  37.976  1.00  0.00           O  
ATOM    798  CB  ALA   113     124.767 -13.312  39.580  1.00  0.00           C  
ATOM    799  N   THR   114     124.968 -11.513  36.579  1.00  0.00           N  
ATOM    800  CA  THR   114     124.194 -11.117  35.417  1.00  0.00           C  
ATOM    801  C   THR   114     124.002 -12.300  34.468  1.00  0.00           C  
ATOM    802  O   THR   114     124.968 -12.952  34.073  1.00  0.00           O  
ATOM    803  CB  THR   114     124.873  -9.961  34.718  1.00  0.00           C  
ATOM    804  OG1 THR   114     124.968  -8.848  35.594  1.00  0.00           O  
ATOM    805  CG2 THR   114     124.055  -9.564  33.477  1.00  0.00           C  
ATOM    806  N   GLY   115     122.756 -12.586  34.104  1.00  0.00           N  
ATOM    807  CA  GLY   115     122.488 -13.664  33.159  1.00  0.00           C  
ATOM    808  C   GLY   115     122.786 -15.100  33.602  1.00  0.00           C  
ATOM    809  O   GLY   115     123.166 -15.940  32.782  1.00  0.00           O  
ATOM    810  N   THR   116     122.600 -15.405  34.886  1.00  0.00           N  
ATOM    811  CA  THR   116     122.714 -16.788  35.344  1.00  0.00           C  
ATOM    812  C   THR   116     121.511 -17.598  34.852  1.00  0.00           C  
ATOM    813  O   THR   116     120.359 -17.171  34.976  1.00  0.00           O  
ATOM    814  CB  THR   116     122.797 -16.895  36.892  1.00  0.00           C  
ATOM    815  OG1 THR   116     123.976 -16.237  37.367  1.00  0.00           O  
ATOM    816  CG2 THR   116     122.840 -18.356  37.318  1.00  0.00           C  
ATOM    817  N   ILE   117     121.773 -18.763  34.276  1.00  0.00           N  
ATOM    818  CA  ILE   117     120.694 -19.682  33.945  1.00  0.00           C  
ATOM    819  C   ILE   117     120.755 -20.818  34.955  1.00  0.00           C  
ATOM    820  O   ILE   117     121.810 -21.419  35.170  1.00  0.00           O  
ATOM    821  CB  ILE   117     120.802 -20.223  32.515  1.00  0.00           C  
ATOM    822  CG1 ILE   117     120.649 -19.085  31.509  1.00  0.00           C  
ATOM    823  CG2 ILE   117     119.719 -21.260  32.241  1.00  0.00           C  
ATOM    824  CD1 ILE   117     120.371 -19.573  30.123  1.00  0.00           C  
ATOM    825  N   ILE   118     119.609 -21.097  35.584  1.00  0.00           N  
ATOM    826  CA  ILE   118     119.511 -22.180  36.610  1.00  0.00           C  
ATOM    827  C   ILE   118     118.950 -23.442  35.946  1.00  0.00           C  
ATOM    828  O   ILE   118     117.722 -23.506  35.738  1.00  0.00           O  
ATOM    829  CB  ILE   118     118.646 -21.728  37.803  1.00  0.00           C  
ATOM    830  CG1 ILE   118     119.428 -20.827  38.762  1.00  0.00           C  
ATOM    831  CG2 ILE   118     118.046 -22.928  38.520  1.00  0.00           C  
ATOM    832  CD1 ILE   118     118.562 -19.877  39.557  1.00  0.00           C  
ATOM    833  N   ASN   119     119.825 -24.403  35.632  1.00  0.00           N  
ATOM    834  CA  ASN   119     119.407 -25.677  34.989  1.00  0.00           C  
ATOM    835  C   ASN   119     120.106 -26.847  35.691  1.00  0.00           C  
ATOM    836  O   ASN   119     121.030 -26.590  36.488  1.00  0.00           O  
ATOM    837  CB  ASN   119     119.686 -25.672  33.484  1.00  0.00           C  
ATOM    838  CG  ASN   119     118.846 -24.663  32.730  1.00  0.00           C  
ATOM    839  OD1 ASN   119     117.621 -24.762  32.707  1.00  0.00           O  
ATOM    840  ND2 ASN   119     119.494 -23.689  32.112  1.00  0.00           N  
ATOM    841  N   ARG   120     119.672 -28.078  35.398  1.00  0.00           N  
ATOM    842  CA  ARG   120     120.264 -29.299  36.011  1.00  0.00           C  
ATOM    843  C   ARG   120     120.314 -29.130  37.534  1.00  0.00           C  
ATOM    844  O   ARG   120     121.412 -29.272  38.108  1.00  0.00           O  
ATOM    845  CB  ARG   120     121.659 -29.565  35.435  1.00  0.00           C  
ATOM    846  CG  ARG   120     121.659 -29.948  33.962  1.00  0.00           C  
ATOM    847  CD  ARG   120     123.052 -30.250  33.444  1.00  0.00           C  
ATOM    848  NE  ARG   120     123.060 -30.548  32.019  1.00  0.00           N  
ATOM    849  CZ  ARG   120     124.158 -30.734  31.295  1.00  0.00           C  
ATOM    850  NH1 ARG   120     125.349 -30.652  31.865  1.00  0.00           N  
ATOM    851  NH2 ARG   120     124.063 -31.000  30.005  1.00  0.00           N  
ATOM    852  N   ASP   121     119.164 -28.837  38.150  1.00  0.00           N  
ATOM    853  CA  ASP   121     119.067 -28.650  39.623  1.00  0.00           C  
ATOM    854  C   ASP   121     120.090 -27.602  40.077  1.00  0.00           C  
ATOM    855  O   ASP   121     121.019 -27.967  40.825  1.00  0.00           O  
ATOM    856  CB  ASP   121     119.232 -29.978  40.369  1.00  0.00           C  
ATOM    857  CG  ASP   121     117.926 -30.529  40.914  1.00  0.00           C  
ATOM    858  OD1 ASP   121     117.334 -29.871  41.793  1.00  0.00           O  
ATOM    859  OD2 ASP   121     117.510 -31.611  40.455  1.00  0.00           O  
ATOM    860  N   GLY   122     119.913 -26.350  39.641  1.00  0.00           N  
ATOM    861  CA  GLY   122     120.827 -25.252  40.014  1.00  0.00           C  
ATOM    862  C   GLY   122     120.275 -24.432  41.167  1.00  0.00           C  
ATOM    863  O   GLY   122     119.037 -24.350  41.293  1.00  0.00           O  
ATOM    864  N   TYR   123     121.161 -23.847  41.980  1.00  0.00           N  
ATOM    865  CA  TYR   123     120.750 -23.045  43.111  1.00  0.00           C  
ATOM    866  C   TYR   123     121.538 -21.750  43.133  1.00  0.00           C  
ATOM    867  O   TYR   123     122.761 -21.760  43.279  1.00  0.00           O  
ATOM    868  CB  TYR   123     121.019 -23.829  44.394  1.00  0.00           C  
ATOM    869  CG  TYR   123     120.488 -23.179  45.638  1.00  0.00           C  
ATOM    870  CD1 TYR   123     119.151 -22.849  45.740  1.00  0.00           C  
ATOM    871  CD2 TYR   123     121.317 -22.909  46.720  1.00  0.00           C  
ATOM    872  CE1 TYR   123     118.645 -22.278  46.869  1.00  0.00           C  
ATOM    873  CE2 TYR   123     120.814 -22.323  47.868  1.00  0.00           C  
ATOM    874  CZ  TYR   123     119.470 -22.003  47.931  1.00  0.00           C  
ATOM    875  OH  TYR   123     118.939 -21.420  49.066  1.00  0.00           O  
ATOM    876  N   GLN   124     120.844 -20.634  42.955  1.00  0.00           N  
ATOM    877  CA  GLN   124     121.470 -19.335  43.122  1.00  0.00           C  
ATOM    878  C   GLN   124     120.860 -18.659  44.345  1.00  0.00           C  
ATOM    879  O   GLN   124     119.624 -18.524  44.448  1.00  0.00           O  
ATOM    880  CB  GLN   124     121.288 -18.469  41.881  1.00  0.00           C  
ATOM    881  CG  GLN   124     121.920 -17.067  41.998  1.00  0.00           C  
ATOM    882  CD  GLN   124     121.382 -16.100  40.958  1.00  0.00           C  
ATOM    883  OE1 GLN   124     120.190 -15.788  40.954  1.00  0.00           O  
ATOM    884  NE2 GLN   124     122.253 -15.622  40.068  1.00  0.00           N  
ATOM    885  N   SER   125     121.733 -18.264  45.275  1.00  0.00           N  
ATOM    886  CA  SER   125     121.334 -17.569  46.495  1.00  0.00           C  
ATOM    887  C   SER   125     121.865 -16.164  46.427  1.00  0.00           C  
ATOM    888  O   SER   125     123.073 -15.968  46.274  1.00  0.00           O  
ATOM    889  CB  SER   125     122.009 -18.157  47.763  1.00  0.00           C  
ATOM    890  OG  SER   125     121.668 -17.381  48.903  1.00  0.00           O  
ATOM    891  N   VAL   126     120.985 -15.184  46.574  1.00  0.00           N  
ATOM    892  CA  VAL   126     121.420 -13.799  46.607  1.00  0.00           C  
ATOM    893  C   VAL   126     121.329 -13.310  48.029  1.00  0.00           C  
ATOM    894  O   VAL   126     120.235 -13.115  48.548  1.00  0.00           O  
ATOM    895  CB  VAL   126     120.531 -12.916  45.740  1.00  0.00           C  
ATOM    896  CG1 VAL   126     120.931 -11.439  45.764  1.00  0.00           C  
ATOM    897  CG2 VAL   126     120.538 -13.308  44.261  1.00  0.00           C  
ATOM    898  N   LYS   127     122.481 -13.103  48.662  1.00  0.00           N  
ATOM    899  CA  LYS   127     122.500 -12.660  50.053  1.00  0.00           C  
ATOM    900  C   LYS   127     122.183 -11.185  50.111  1.00  0.00           C  
ATOM    901  O   LYS   127     122.109 -10.528  49.070  1.00  0.00           O  
ATOM    902  CB  LYS   127     123.868 -12.908  50.703  1.00  0.00           C  
ATOM    903  CG  LYS   127     124.589 -14.175  50.235  1.00  0.00           C  
ATOM    904  CD  LYS   127     123.830 -15.451  50.593  1.00  0.00           C  
ATOM    905  CE  LYS   127     123.477 -15.528  52.074  1.00  0.00           C  
ATOM    906  NZ  LYS   127     122.653 -16.750  52.372  1.00  0.00           N  
ATOM    907  N   SER   128     122.009 -10.674  51.329  1.00  0.00           N  
ATOM    908  CA  SER   128     121.848  -9.245  51.571  1.00  0.00           C  
ATOM    909  C   SER   128     122.893  -8.446  50.801  1.00  0.00           C  
ATOM    910  O   SER   128     124.066  -8.806  50.792  1.00  0.00           O  
ATOM    911  CB  SER   128     121.987  -8.946  53.064  1.00  0.00           C  
ATOM    912  OG  SER   128     121.881  -7.549  53.294  1.00  0.00           O  
ATOM    913  N   GLY   129     122.452  -7.380  50.141  1.00  0.00           N  
ATOM    914  CA  GLY   129     123.330  -6.549  49.344  1.00  0.00           C  
ATOM    915  C   GLY   129     123.782  -7.177  48.038  1.00  0.00           C  
ATOM    916  O   GLY   129     124.540  -6.559  47.287  1.00  0.00           O  
ATOM    917  N   GLY   130     123.346  -8.408  47.772  1.00  0.00           N  
ATOM    918  CA  GLY   130     123.698  -9.090  46.539  1.00  0.00           C  
ATOM    919  C   GLY   130     122.773  -8.647  45.420  1.00  0.00           C  
ATOM    920  O   GLY   130     121.670  -8.172  45.695  1.00  0.00           O  
ATOM    921  N   LEU   131     123.207  -8.796  44.169  1.00  0.00           N  
ATOM    922  CA  LEU   131     122.363  -8.427  43.027  1.00  0.00           C  
ATOM    923  C   LEU   131     122.415  -9.479  41.925  1.00  0.00           C  
ATOM    924  O   LEU   131     123.495  -9.977  41.561  1.00  0.00           O  
ATOM    925  CB  LEU   131     122.752  -7.043  42.460  1.00  0.00           C  
ATOM    926  CG  LEU   131     122.099  -6.599  41.138  1.00  0.00           C  
ATOM    927  CD1 LEU   131     120.605  -6.294  41.285  1.00  0.00           C  
ATOM    928  CD2 LEU   131     122.818  -5.408  40.502  1.00  0.00           C  
ATOM    929  N   ALA   132     121.243  -9.821  41.395  1.00  0.00           N  
ATOM    930  CA  ALA   132     121.173 -10.648  40.189  1.00  0.00           C  
ATOM    931  C   ALA   132     120.326  -9.964  39.111  1.00  0.00           C  
ATOM    932  O   ALA   132     119.217  -9.480  39.379  1.00  0.00           O  
ATOM    933  CB  ALA   132     120.621 -12.017  40.495  1.00  0.00           C  
ATOM    934  N   THR   133     120.847  -9.918  37.891  1.00  0.00           N  
ATOM    935  CA  THR   133     120.059  -9.401  36.791  1.00  0.00           C  
ATOM    936  C   THR   133     119.951 -10.459  35.701  1.00  0.00           C  
ATOM    937  O   THR   133     120.854 -11.275  35.525  1.00  0.00           O  
ATOM    938  CB  THR   133     120.690  -8.134  36.184  1.00  0.00           C  
ATOM    939  OG1 THR   133     121.965  -8.465  35.628  1.00  0.00           O  
ATOM    940  CG2 THR   133     120.884  -7.056  37.239  1.00  0.00           C  
ATOM    941  N   GLY   134     118.855 -10.419  34.948  1.00  0.00           N  
ATOM    942  CA  GLY   134     118.688 -11.292  33.806  1.00  0.00           C  
ATOM    943  C   GLY   134     118.720 -12.765  34.165  1.00  0.00           C  
ATOM    944  O   GLY   134     119.149 -13.584  33.363  1.00  0.00           O  
ATOM    945  N   THR   135     118.264 -13.118  35.363  1.00  0.00           N  
ATOM    946  CA  THR   135     118.303 -14.514  35.752  1.00  0.00           C  
ATOM    947  C   THR   135     117.202 -15.284  35.041  1.00  0.00           C  
ATOM    948  O   THR   135     116.060 -14.836  34.976  1.00  0.00           O  
ATOM    949  CB  THR   135     118.190 -14.721  37.276  1.00  0.00           C  
ATOM    950  OG1 THR   135     119.006 -13.761  37.961  1.00  0.00           O  
ATOM    951  CG2 THR   135     118.650 -16.136  37.647  1.00  0.00           C  
ATOM    952  N   ILE   136     117.571 -16.430  34.478  1.00  0.00           N  
ATOM    953  CA  ILE   136     116.621 -17.357  33.877  1.00  0.00           C  
ATOM    954  C   ILE   136     116.511 -18.556  34.809  1.00  0.00           C  
ATOM    955  O   ILE   136     117.495 -19.260  35.042  1.00  0.00           O  
ATOM    956  CB  ILE   136     117.120 -17.838  32.506  1.00  0.00           C  
ATOM    957  CG1 ILE   136     117.576 -16.645  31.660  1.00  0.00           C  
ATOM    958  CG2 ILE   136     116.062 -18.661  31.799  1.00  0.00           C  
ATOM    959  CD1 ILE   136     116.484 -15.631  31.381  1.00  0.00           C  
ATOM    960  N   ILE   137     115.321 -18.773  35.356  1.00  0.00           N  
ATOM    961  CA  ILE   137     115.110 -19.801  36.364  1.00  0.00           C  
ATOM    962  C   ILE   137     114.308 -20.976  35.796  1.00  0.00           C  
ATOM    963  O   ILE   137     113.103 -20.852  35.536  1.00  0.00           O  
ATOM    964  CB  ILE   137     114.385 -19.198  37.576  1.00  0.00           C  
ATOM    965  CG1 ILE   137     115.159 -18.049  38.244  1.00  0.00           C  
ATOM    966  CG2 ILE   137     114.121 -20.213  38.700  1.00  0.00           C  
ATOM    967  CD1 ILE   137     114.353 -17.313  39.314  1.00  0.00           C  
ATOM    968  N   ASN   138     114.978 -22.115  35.624  1.00  0.00           N  
ATOM    969  CA  ASN   138     114.405 -23.271  34.926  1.00  0.00           C  
ATOM    970  C   ASN   138     114.130 -24.464  35.839  1.00  0.00           C  
ATOM    971  O   ASN   138     113.799 -25.559  35.377  1.00  0.00           O  
ATOM    972  CB  ASN   138     115.312 -23.697  33.758  1.00  0.00           C  
ATOM    973  CG  ASN   138     115.289 -22.699  32.620  1.00  0.00           C  
ATOM    974  OD1 ASN   138     114.291 -22.009  32.429  1.00  0.00           O  
ATOM    975  ND2 ASN   138     116.390 -22.604  31.865  1.00  0.00           N  
ATOM    976  N   THR   139     114.240 -24.243  37.141  1.00  0.00           N  
ATOM    977  CA  THR   139     114.202 -25.348  38.065  1.00  0.00           C  
ATOM    978  C   THR   139     113.819 -24.835  39.436  1.00  0.00           C  
ATOM    979  O   THR   139     113.877 -23.623  39.683  1.00  0.00           O  
ATOM    980  CB  THR   139     115.588 -26.017  38.139  1.00  0.00           C  
ATOM    981  OG1 THR   139     115.490 -27.279  38.803  1.00  0.00           O  
ATOM    982  CG2 THR   139     116.574 -25.123  38.874  1.00  0.00           C  
ATOM    983  N   GLY   140     113.429 -25.760  40.313  1.00  0.00           N  
ATOM    984  CA  GLY   140     113.077 -25.432  41.680  1.00  0.00           C  
ATOM    985  C   GLY   140     111.602 -25.620  42.019  1.00  0.00           C  
ATOM    986  O   GLY   140     111.240 -25.629  43.192  1.00  0.00           O  
ATOM    987  N   ALA   141     110.745 -25.759  41.013  1.00  0.00           N  
ATOM    988  CA  ALA   141     109.311 -25.944  41.270  1.00  0.00           C  
ATOM    989  C   ALA   141     108.823 -27.366  41.017  1.00  0.00           C  
ATOM    990  O   ALA   141     107.629 -27.643  41.179  1.00  0.00           O  
ATOM    991  CB  ALA   141     108.468 -24.952  40.450  1.00  0.00           C  
ATOM    992  N   GLU   142     109.732 -28.257  40.611  1.00  0.00           N  
ATOM    993  CA  GLU   142     109.367 -29.658  40.318  1.00  0.00           C  
ATOM    994  C   GLU   142     108.794 -30.375  41.543  1.00  0.00           C  
ATOM    995  O   GLU   142     107.705 -30.947  41.485  1.00  0.00           O  
ATOM    996  CB  GLU   142     110.561 -30.460  39.774  1.00  0.00           C  
ATOM    997  CG  GLU   142     111.248 -29.860  38.550  1.00  0.00           C  
ATOM    998  CD  GLU   142     112.430 -28.954  38.914  1.00  0.00           C  
ATOM    999  OE1 GLU   142     112.454 -28.405  40.052  1.00  0.00           O  
ATOM   1000  OE2 GLU   142     113.337 -28.797  38.052  1.00  0.00           O  
ATOM   1001  N   GLY   143     115.734 -25.470  48.210  1.00  0.00           N  
ATOM   1002  CA  GLY   143     117.065 -26.045  48.011  1.00  0.00           C  
ATOM   1003  C   GLY   143     117.549 -25.911  46.562  1.00  0.00           C  
ATOM   1004  O   GLY   143     118.702 -26.239  46.257  1.00  0.00           O  
ATOM   1005  N   GLY   144     116.669 -25.478  45.653  1.00  0.00           N  
ATOM   1006  CA  GLY   144     117.071 -25.438  44.232  1.00  0.00           C  
ATOM   1007  C   GLY   144     116.889 -24.096  43.543  1.00  0.00           C  
ATOM   1008  O   GLY   144     117.759 -23.225  43.742  1.00  0.00           O  
ATOM   1009  N   PRO   145     115.792 -23.918  42.774  1.00  0.00           N  
ATOM   1010  CA  PRO   145     115.509 -22.727  41.981  1.00  0.00           C  
ATOM   1011  C   PRO   145     116.395 -21.495  42.214  1.00  0.00           C  
ATOM   1012  O   PRO   145     117.511 -21.474  41.727  1.00  0.00           O  
ATOM   1013  CB  PRO   145     114.049 -22.481  42.381  1.00  0.00           C  
ATOM   1014  CG  PRO   145     113.466 -23.884  42.472  1.00  0.00           C  
ATOM   1015  CD  PRO   145     114.642 -24.819  42.694  1.00  0.00           C  
ATOM   1016  N   ASP   146     115.871 -20.513  42.949  1.00  0.00           N  
ATOM   1017  CA  ASP   146     116.590 -19.231  43.174  1.00  0.00           C  
ATOM   1018  C   ASP   146     116.091 -18.621  44.486  1.00  0.00           C  
ATOM   1019  O   ASP   146     114.882 -18.742  44.765  1.00  0.00           O  
ATOM   1020  CB  ASP   146     116.408 -18.275  41.992  1.00  0.00           C  
ATOM   1021  CG  ASP   146     117.065 -16.921  42.203  1.00  0.00           C  
ATOM   1022  OD1 ASP   146     117.786 -16.772  43.209  1.00  0.00           O  
ATOM   1023  OD2 ASP   146     116.849 -16.029  41.360  1.00  0.00           O  
ATOM   1024  N   SER   147     116.991 -17.994  45.251  1.00  0.00           N  
ATOM   1025  CA  SER   147     116.625 -17.364  46.547  1.00  0.00           C  
ATOM   1026  C   SER   147     117.033 -15.886  46.541  1.00  0.00           C  
ATOM   1027  O   SER   147     118.161 -15.586  46.102  1.00  0.00           O  
ATOM   1028  CB  SER   147     117.250 -18.102  47.702  1.00  0.00           C  
ATOM   1029  OG  SER   147     116.818 -17.559  48.941  1.00  0.00           O  
ATOM   1030  N   ASP   148     116.143 -15.008  47.013  1.00  0.00           N  
ATOM   1031  CA  ASP   148     116.422 -13.547  47.061  1.00  0.00           C  
ATOM   1032  C   ASP   148     116.842 -13.162  48.485  1.00  0.00           C  
ATOM   1033  O   ASP   148     115.977 -13.190  49.383  1.00  0.00           O  
ATOM   1034  CB  ASP   148     115.218 -12.732  46.582  1.00  0.00           C  
ATOM   1035  CG  ASP   148     115.582 -11.328  46.131  1.00  0.00           C  
ATOM   1036  OD1 ASP   148     116.791 -11.038  46.037  1.00  0.00           O  
ATOM   1037  OD2 ASP   148     114.653 -10.536  45.877  1.00  0.00           O  
ATOM   1038  N   ASN   149     118.120 -12.817  48.671  1.00  0.00           N  
ATOM   1039  CA  ASN   149     118.646 -12.425  50.006  1.00  0.00           C  
ATOM   1040  C   ASN   149     119.224 -11.008  49.928  1.00  0.00           C  
ATOM   1041  O   ASN   149     119.447 -10.400  50.994  1.00  0.00           O  
ATOM   1042  CB  ASN   149     119.684 -13.426  50.522  1.00  0.00           C  
ATOM   1043  CG  ASN   149     119.742 -13.491  52.033  1.00  0.00           C  
ATOM   1044  OD1 ASN   149     118.731 -13.309  52.707  1.00  0.00           O  
ATOM   1045  ND2 ASN   149     120.922 -13.749  52.574  1.00  0.00           N  
ATOM   1046  N   SER   150     119.453 -10.510  48.708  1.00  0.00           N  
ATOM   1047  CA  SER   150     120.013  -9.147  48.505  1.00  0.00           C  
ATOM   1048  C   SER   150     119.259  -8.175  47.589  1.00  0.00           C  
ATOM   1049  O   SER   150     118.573  -7.277  48.117  1.00  0.00           O  
ATOM   1050  CB  SER   150     121.419  -9.216  47.968  1.00  0.00           C  
ATOM   1051  OG  SER   150     121.447  -9.875  46.710  1.00  0.00           O  
ATOM   1052  N   TYR   151     119.389  -8.357  46.271  1.00  0.00           N  
ATOM   1053  CA  TYR   151     118.578  -7.612  45.272  1.00  0.00           C  
ATOM   1054  C   TYR   151     118.646  -8.327  43.918  1.00  0.00           C  
ATOM   1055  O   TYR   151     119.733  -8.812  43.546  1.00  0.00           O  
ATOM   1056  CB  TYR   151     119.066  -6.165  45.159  1.00  0.00           C  
ATOM   1057  CG  TYR   151     118.388  -5.194  46.093  1.00  0.00           C  
ATOM   1058  CD2 TYR   151     119.105  -4.521  47.069  1.00  0.00           C  
ATOM   1059  CD1 TYR   151     117.028  -4.947  46.004  1.00  0.00           C  
ATOM   1060  CE2 TYR   151     118.490  -3.628  47.930  1.00  0.00           C  
ATOM   1061  CE1 TYR   151     116.398  -4.057  46.857  1.00  0.00           C  
ATOM   1062  CZ  TYR   151     117.131  -3.394  47.825  1.00  0.00           C  
ATOM   1063  OH  TYR   151     116.518  -2.515  48.670  1.00  0.00           O  
ATOM   1064  N   THR   152     117.513  -8.385  43.211  1.00  0.00           N  
ATOM   1065  CA  THR   152     117.441  -9.045  41.879  1.00  0.00           C  
ATOM   1066  C   THR   152     116.768  -8.100  40.876  1.00  0.00           C  
ATOM   1067  O   THR   152     116.327  -7.011  41.296  1.00  0.00           O  
ATOM   1068  CB  THR   152     116.705 -10.388  41.967  1.00  0.00           C  
ATOM   1069  OG1 THR   152     117.492 -11.274  42.764  1.00  0.00           O  
ATOM   1070  CG2 THR   152     116.448 -11.010  40.612  1.00  0.00           C  
ATOM   1071  N   GLY   153     116.696  -8.508  39.605  1.00  0.00           N  
ATOM   1072  CA  GLY   153     116.078  -7.688  38.573  1.00  0.00           C  
ATOM   1073  C   GLY   153     115.972  -8.444  37.263  1.00  0.00           C  
ATOM   1074  O   GLY   153     116.867  -9.201  36.908  1.00  0.00           O  
ATOM   1075  N   GLN   154     114.881  -8.209  36.542  1.00  0.00           N  
ATOM   1076  CA  GLN   154     114.692  -8.743  35.192  1.00  0.00           C  
ATOM   1077  C   GLN   154     114.852 -10.249  35.189  1.00  0.00           C  
ATOM   1078  O   GLN   154     115.688 -10.807  34.475  1.00  0.00           O  
ATOM   1079  CB  GLN   154     115.669  -8.102  34.200  1.00  0.00           C  
ATOM   1080  CG  GLN   154     115.457  -6.597  34.021  1.00  0.00           C  
ATOM   1081  CD  GLN   154     116.517  -6.084  33.057  1.00  0.00           C  
ATOM   1082  OE1 GLN   154     117.333  -6.849  32.547  1.00  0.00           O  
ATOM   1083  NE2 GLN   154     116.563  -4.759  32.756  1.00  0.00           N  
ATOM   1084  N   LYS   155     114.040 -10.900  36.003  1.00  0.00           N  
ATOM   1085  CA  LYS   155     114.081 -12.338  36.120  1.00  0.00           C  
ATOM   1086  C   LYS   155     113.012 -12.945  35.230  1.00  0.00           C  
ATOM   1087  O   LYS   155     111.886 -12.447  35.182  1.00  0.00           O  
ATOM   1088  CB  LYS   155     113.824 -12.743  37.589  1.00  0.00           C  
ATOM   1089  CG  LYS   155     113.977 -14.244  37.843  1.00  0.00           C  
ATOM   1090  CD  LYS   155     113.784 -14.640  39.309  1.00  0.00           C  
ATOM   1091  CE  LYS   155     113.838 -16.150  39.548  1.00  0.00           C  
ATOM   1092  NZ  LYS   155     115.207 -16.653  39.297  1.00  0.00           N  
ATOM   1093  N   VAL   156     113.360 -14.011  34.521  1.00  0.00           N  
ATOM   1094  CA  VAL   156     112.355 -14.852  33.886  1.00  0.00           C  
ATOM   1095  C   VAL   156     112.269 -16.183  34.616  1.00  0.00           C  
ATOM   1096  O   VAL   156     113.284 -16.874  34.794  1.00  0.00           O  
ATOM   1097  CB  VAL   156     112.699 -15.180  32.424  1.00  0.00           C  
ATOM   1098  CG1 VAL   156     111.682 -16.102  31.750  1.00  0.00           C  
ATOM   1099  CG2 VAL   156     112.777 -13.946  31.524  1.00  0.00           C  
ATOM   1100  N   GLN   157     111.063 -16.552  35.030  1.00  0.00           N  
ATOM   1101  CA  GLN   157     110.841 -17.852  35.633  1.00  0.00           C  
ATOM   1102  C   GLN   157     110.060 -18.732  34.660  1.00  0.00           C  
ATOM   1103  O   GLN   157     108.876 -18.510  34.402  1.00  0.00           O  
ATOM   1104  CB  GLN   157     110.105 -17.735  36.987  1.00  0.00           C  
ATOM   1105  CG  GLN   157     110.919 -17.016  38.064  1.00  0.00           C  
ATOM   1106  CD  GLN   157     110.109 -17.027  39.353  1.00  0.00           C  
ATOM   1107  OE1 GLN   157     110.038 -18.038  40.049  1.00  0.00           O  
ATOM   1108  NE2 GLN   157     109.452 -15.900  39.740  1.00  0.00           N  
ATOM   1109  N   GLY   158     110.734 -19.725  34.095  1.00  0.00           N  
ATOM   1110  CA  GLY   158     110.076 -20.633  33.162  1.00  0.00           C  
ATOM   1111  C   GLY   158     109.362 -21.794  33.850  1.00  0.00           C  
ATOM   1112  O   GLY   158     109.318 -21.853  35.079  1.00  0.00           O  
ATOM   1113  N   THR   159     108.799 -22.702  33.060  1.00  0.00           N  
ATOM   1114  CA  THR   159     108.175 -23.903  33.605  1.00  0.00           C  
ATOM   1115  C   THR   159     109.163 -24.612  34.533  1.00  0.00           C  
ATOM   1116  O   THR   159     110.355 -24.729  34.212  1.00  0.00           O  
ATOM   1117  CB  THR   159     107.755 -24.824  32.461  1.00  0.00           C  
ATOM   1118  OG1 THR   159     106.856 -24.146  31.595  1.00  0.00           O  
ATOM   1119  CG2 THR   159     107.063 -26.070  33.039  1.00  0.00           C  
ATOM   1120  N   ALA   160     108.668 -25.036  35.692  1.00  0.00           N  
ATOM   1121  CA  ALA   160     109.481 -25.692  36.723  1.00  0.00           C  
ATOM   1122  C   ALA   160     110.388 -24.777  37.526  1.00  0.00           C  
ATOM   1123  O   ALA   160     111.069 -25.238  38.439  1.00  0.00           O  
ATOM   1124  CB  ALA   160     110.306 -26.848  36.146  1.00  0.00           C  
ATOM   1125  N   GLU   161     110.406 -23.490  37.191  1.00  0.00           N  
ATOM   1126  CA  GLU   161     111.258 -22.554  37.905  1.00  0.00           C  
ATOM   1127  C   GLU   161     110.617 -22.060  39.188  1.00  0.00           C  
ATOM   1128  O   GLU   161     109.405 -21.877  39.261  1.00  0.00           O  
ATOM   1129  CB  GLU   161     111.601 -21.362  37.004  1.00  0.00           C  
ATOM   1130  CG  GLU   161     112.480 -20.314  37.688  1.00  0.00           C  
ATOM   1131  CD  GLU   161     113.868 -20.911  37.871  1.00  0.00           C  
ATOM   1132  OE1 GLU   161     114.105 -22.029  37.340  1.00  0.00           O  
ATOM   1133  OE2 GLU   161     114.710 -20.258  38.544  1.00  0.00           O  
ATOM   1134  N   SER   162     111.434 -21.861  40.215  1.00  0.00           N  
ATOM   1135  CA  SER   162     110.958 -21.283  41.462  1.00  0.00           C  
ATOM   1136  C   SER   162     111.869 -20.159  41.927  1.00  0.00           C  
ATOM   1137  O   SER   162     113.093 -20.296  41.914  1.00  0.00           O  
ATOM   1138  CB  SER   162     110.854 -22.351  42.548  1.00  0.00           C  
ATOM   1139  OG  SER   162     110.397 -21.770  43.761  1.00  0.00           O  
ATOM   1140  N   THR   163     111.263 -19.045  42.324  1.00  0.00           N  
ATOM   1141  CA  THR   163     111.989 -17.952  42.958  1.00  0.00           C  
ATOM   1142  C   THR   163     111.360 -17.694  44.329  1.00  0.00           C  
ATOM   1143  O   THR   163     110.160 -17.471  44.439  1.00  0.00           O  
ATOM   1144  CB  THR   163     111.950 -16.685  42.106  1.00  0.00           C  
ATOM   1145  OG1 THR   163     112.545 -16.929  40.840  1.00  0.00           O  
ATOM   1146  CG2 THR   163     112.722 -15.565  42.824  1.00  0.00           C  
ATOM   1147  N   THR   164     112.173 -17.756  45.375  1.00  0.00           N  
ATOM   1148  CA  THR   164     111.708 -17.461  46.713  1.00  0.00           C  
ATOM   1149  C   THR   164     112.290 -16.128  47.134  1.00  0.00           C  
ATOM   1150  O   THR   164     113.499 -15.937  47.090  1.00  0.00           O  
ATOM   1151  CB  THR   164     112.168 -18.533  47.711  1.00  0.00           C  
ATOM   1152  OG1 THR   164     111.645 -19.800  47.341  1.00  0.00           O  
ATOM   1153  CG2 THR   164     111.669 -18.166  49.119  1.00  0.00           C  
ATOM   1154  N   ILE   165     111.440 -15.194  47.534  1.00  0.00           N  
ATOM   1155  CA  ILE   165     111.934 -13.923  48.044  1.00  0.00           C  
ATOM   1156  C   ILE   165     111.845 -13.923  49.556  1.00  0.00           C  
ATOM   1157  O   ILE   165     110.754 -13.877  50.114  1.00  0.00           O  
ATOM   1158  CB  ILE   165     111.122 -12.745  47.514  1.00  0.00           C  
ATOM   1159  CG1 ILE   165     111.098 -12.770  45.983  1.00  0.00           C  
ATOM   1160  CG2 ILE   165     111.728 -11.449  48.001  1.00  0.00           C  
ATOM   1161  CD1 ILE   165     110.051 -11.881  45.390  1.00  0.00           C  
ATOM   1162  N   ASN   166     112.997 -13.985  50.218  1.00  0.00           N  
ATOM   1163  CA  ASN   166     113.046 -13.922  51.673  1.00  0.00           C  
ATOM   1164  C   ASN   166     112.485 -12.587  52.130  1.00  0.00           C  
ATOM   1165  O   ASN   166     112.382 -11.657  51.334  1.00  0.00           O  
ATOM   1166  CB  ASN   166     114.478 -14.112  52.188  1.00  0.00           C  
ATOM   1167  CG  ASN   166     114.860 -15.572  51.986  1.00  0.00           C  
ATOM   1168  OD1 ASN   166     114.005 -16.422  51.745  1.00  0.00           O  
ATOM   1169  ND2 ASN   166     116.166 -15.940  52.074  1.00  0.00           N  
ATOM   1170  N   LYS   167     112.123 -12.492  53.406  1.00  0.00           N  
ATOM   1171  CA  LYS   167     111.504 -11.270  53.940  1.00  0.00           C  
ATOM   1172  C   LYS   167     112.334 -10.002  53.719  1.00  0.00           C  
ATOM   1173  O   LYS   167     111.791  -8.909  53.578  1.00  0.00           O  
ATOM   1174  CB  LYS   167     111.193 -11.434  55.427  1.00  0.00           C  
ATOM   1175  CG  LYS   167     110.051 -12.413  55.707  1.00  0.00           C  
ATOM   1176  CD  LYS   167     109.743 -12.584  57.196  1.00  0.00           C  
ATOM   1177  CE  LYS   167     108.605 -13.568  57.477  1.00  0.00           C  
ATOM   1178  NZ  LYS   167     108.394 -13.695  58.936  1.00  0.00           N  
ATOM   1179  N   ASN   168     113.649 -10.154  53.673  1.00  0.00           N  
ATOM   1180  CA  ASN   168     114.527  -9.006  53.452  1.00  0.00           C  
ATOM   1181  C   ASN   168     114.730  -8.742  51.965  1.00  0.00           C  
ATOM   1182  O   ASN   168     115.274  -7.713  51.581  1.00  0.00           O  
ATOM   1183  CB  ASN   168     115.893  -9.283  54.071  1.00  0.00           C  
ATOM   1184  CG  ASN   168     115.736  -9.271  55.584  1.00  0.00           C  
ATOM   1185  OD1 ASN   168     114.845  -8.616  56.123  1.00  0.00           O  
ATOM   1186  ND2 ASN   168     116.592  -9.996  56.353  1.00  0.00           N  
ATOM   1187  N   GLY   169     114.330  -9.697  51.134  1.00  0.00           N  
ATOM   1188  CA  GLY   169     114.644  -9.640  49.721  1.00  0.00           C  
ATOM   1189  C   GLY   169     113.701  -8.785  48.889  1.00  0.00           C  
ATOM   1190  O   GLY   169     112.587  -8.434  49.304  1.00  0.00           O  
ATOM   1191  N   ARG   170     114.115  -8.484  47.654  1.00  0.00           N  
ATOM   1192  CA  ARG   170     113.255  -7.653  46.766  1.00  0.00           C  
ATOM   1193  C   ARG   170     113.442  -8.053  45.297  1.00  0.00           C  
ATOM   1194  O   ARG   170     114.579  -7.945  44.796  1.00  0.00           O  
ATOM   1195  CB  ARG   170     113.562  -6.166  46.970  1.00  0.00           C  
ATOM   1196  CG  ARG   170     112.997  -5.260  45.885  1.00  0.00           C  
ATOM   1197  CD  ARG   170     112.894  -3.814  46.332  1.00  0.00           C  
ATOM   1198  NE  ARG   170     112.117  -3.002  45.406  1.00  0.00           N  
ATOM   1199  CZ  ARG   170     112.059  -1.676  45.435  1.00  0.00           C  
ATOM   1200  NH1 ARG   170     112.737  -1.003  46.349  1.00  0.00           N  
ATOM   1201  NH2 ARG   170     111.324  -1.027  44.550  1.00  0.00           N  
ATOM   1202  N   GLN   171     112.361  -8.495  44.641  1.00  0.00           N  
ATOM   1203  CA  GLN   171     112.411  -8.852  43.226  1.00  0.00           C  
ATOM   1204  C   GLN   171     111.715  -7.815  42.364  1.00  0.00           C  
ATOM   1205  O   GLN   171     110.527  -7.551  42.542  1.00  0.00           O  
ATOM   1206  CB  GLN   171     111.813 -10.212  42.977  1.00  0.00           C  
ATOM   1207  CG  GLN   171     111.945 -10.680  41.526  1.00  0.00           C  
ATOM   1208  CD  GLN   171     111.194 -11.998  41.387  1.00  0.00           C  
ATOM   1209  OE1 GLN   171     109.965 -12.032  41.407  1.00  0.00           O  
ATOM   1210  NE2 GLN   171     111.894 -13.154  41.239  1.00  0.00           N  
ATOM   1211  N   ILE   172     112.460  -7.240  41.428  1.00  0.00           N  
ATOM   1212  CA  ILE   172     111.893  -6.250  40.520  1.00  0.00           C  
ATOM   1213  C   ILE   172     111.859  -6.756  39.080  1.00  0.00           C  
ATOM   1214  O   ILE   172     112.855  -7.315  38.587  1.00  0.00           O  
ATOM   1215  CB  ILE   172     112.694  -4.950  40.595  1.00  0.00           C  
ATOM   1216  CG1 ILE   172     112.686  -4.305  41.991  1.00  0.00           C  
ATOM   1217  CG2 ILE   172     112.179  -3.857  39.644  1.00  0.00           C  
ATOM   1218  CD1 ILE   172     113.667  -3.141  42.129  1.00  0.00           C  
ATOM   1219  N   ILE   173     110.733  -6.500  38.404  1.00  0.00           N  
ATOM   1220  CA  ILE   173     110.537  -6.925  36.977  1.00  0.00           C  
ATOM   1221  C   ILE   173     110.586  -8.388  36.599  1.00  0.00           C  
ATOM   1222  O   ILE   173     111.468  -8.763  35.800  1.00  0.00           O  
ATOM   1223  CB  ILE   173     111.502  -6.141  36.054  1.00  0.00           C  
ATOM   1224  CG1 ILE   173     111.452  -4.631  36.305  1.00  0.00           C  
ATOM   1225  CG2 ILE   173     111.232  -6.479  34.596  1.00  0.00           C  
ATOM   1226  CD1 ILE   173     112.391  -3.832  35.431  1.00  0.00           C  
ATOM   1227  N   LEU   174     109.671  -9.209  37.146  1.00  0.00           N  
ATOM   1228  CA  LEU   174     109.759 -10.645  37.076  1.00  0.00           C  
ATOM   1229  C   LEU   174     108.715 -11.139  36.104  1.00  0.00           C  
ATOM   1230  O   LEU   174     107.544 -10.777  36.197  1.00  0.00           O  
ATOM   1231  CB  LEU   174     109.527 -11.235  38.464  1.00  0.00           C  
ATOM   1232  CG  LEU   174     109.538 -12.765  38.468  1.00  0.00           C  
ATOM   1233  CD1 LEU   174     110.887 -13.402  38.135  1.00  0.00           C  
ATOM   1234  CD2 LEU   174     109.160 -13.411  39.800  1.00  0.00           C  
ATOM   1235  N   PHE   175     109.153 -11.975  35.157  1.00  0.00           N  
ATOM   1236  CA  PHE   175     108.247 -12.590  34.152  1.00  0.00           C  
ATOM   1237  C   PHE   175     108.044 -14.057  34.543  1.00  0.00           C  
ATOM   1238  O   PHE   175     109.050 -14.789  34.637  1.00  0.00           O  
ATOM   1239  CB  PHE   175     108.833 -12.455  32.744  1.00  0.00           C  
ATOM   1240  CG  PHE   175     108.864 -11.047  32.205  1.00  0.00           C  
ATOM   1241  CD1 PHE   175     109.972 -10.238  32.394  1.00  0.00           C  
ATOM   1242  CD2 PHE   175     107.784 -10.530  31.507  1.00  0.00           C  
ATOM   1243  CE1 PHE   175     110.000  -8.944  31.898  1.00  0.00           C  
ATOM   1244  CE2 PHE   175     107.812  -9.236  31.012  1.00  0.00           C  
ATOM   1245  CZ  PHE   175     108.920  -8.445  31.208  1.00  0.00           C  
ATOM   1246  N   SER   176     106.793 -14.473  34.765  1.00  0.00           N  
ATOM   1247  CA  SER   176     106.543 -15.845  35.198  1.00  0.00           C  
ATOM   1248  C   SER   176     105.604 -16.599  34.257  1.00  0.00           C  
ATOM   1249  O   SER   176     104.428 -16.251  34.123  1.00  0.00           O  
ATOM   1250  CB  SER   176     105.981 -15.880  36.643  1.00  0.00           C  
ATOM   1251  OG  SER   176     105.689 -17.217  37.021  1.00  0.00           O  
ATOM   1252  N   GLY   177     106.126 -17.635  33.601  1.00  0.00           N  
ATOM   1253  CA  GLY   177     105.321 -18.422  32.666  1.00  0.00           C  
ATOM   1254  C   GLY   177     104.572 -19.551  33.364  1.00  0.00           C  
ATOM   1255  O   GLY   177     104.793 -19.830  34.551  1.00  0.00           O  
ATOM   1256  N   ILE   178     103.682 -20.186  32.613  1.00  0.00           N  
ATOM   1257  CA  ILE   178     102.948 -21.350  33.079  1.00  0.00           C  
ATOM   1258  C   ILE   178     103.917 -22.350  33.686  1.00  0.00           C  
ATOM   1259  O   ILE   178     104.938 -22.676  33.065  1.00  0.00           O  
ATOM   1260  CB  ILE   178     102.200 -21.987  31.915  1.00  0.00           C  
ATOM   1261  CG1 ILE   178     101.200 -23.072  32.349  1.00  0.00           C  
ATOM   1262  CG2 ILE   178     103.123 -22.675  30.895  1.00  0.00           C  
ATOM   1263  CD1 ILE   178     100.276 -23.535  31.223  1.00  0.00           C  
ATOM   1264  N   ALA   179     103.610 -22.816  34.898  1.00  0.00           N  
ATOM   1265  CA  ALA   179     104.442 -23.796  35.590  1.00  0.00           C  
ATOM   1266  C   ALA   179     105.631 -23.221  36.360  1.00  0.00           C  
ATOM   1267  O   ALA   179     106.458 -23.974  36.897  1.00  0.00           O  
ATOM   1268  CB  ALA   179     104.954 -24.817  34.579  1.00  0.00           C  
ATOM   1269  N   ARG   180     105.645 -21.887  36.451  1.00  0.00           N  
ATOM   1270  CA  ARG   180     106.665 -21.117  37.210  1.00  0.00           C  
ATOM   1271  C   ARG   180     105.990 -20.585  38.481  1.00  0.00           C  
ATOM   1272  O   ARG   180     104.765 -20.355  38.445  1.00  0.00           O  
ATOM   1273  CB  ARG   180     107.218 -19.972  36.355  1.00  0.00           C  
ATOM   1274  CG  ARG   180     108.505 -19.362  36.891  1.00  0.00           C  
ATOM   1275  CD  ARG   180     109.176 -18.450  35.882  1.00  0.00           C  
ATOM   1276  NE  ARG   180     108.350 -17.302  35.537  1.00  0.00           N  
ATOM   1277  CZ  ARG   180     107.986 -16.353  36.393  1.00  0.00           C  
ATOM   1278  NH1 ARG   180     108.378 -16.413  37.654  1.00  0.00           N  
ATOM   1279  NH2 ARG   180     107.233 -15.348  35.984  1.00  0.00           N  
ATOM   1280  N   ASP   181     106.763 -20.402  39.554  1.00  0.00           N  
ATOM   1281  CA  ASP   181     106.241 -19.932  40.829  1.00  0.00           C  
ATOM   1282  C   ASP   181     107.187 -18.894  41.406  1.00  0.00           C  
ATOM   1283  O   ASP   181     108.405 -19.037  41.307  1.00  0.00           O  
ATOM   1284  CB  ASP   181     106.189 -21.078  41.856  1.00  0.00           C  
ATOM   1285  CG  ASP   181     105.360 -22.245  41.396  1.00  0.00           C  
ATOM   1286  OD1 ASP   181     104.204 -22.038  40.973  1.00  0.00           O  
ATOM   1287  OD2 ASP   181     105.862 -23.384  41.476  1.00  0.00           O  
ATOM   1288  N   THR   182     106.614 -17.880  42.040  1.00  0.00           N  
ATOM   1289  CA  THR   182     107.356 -16.983  42.907  1.00  0.00           C  
ATOM   1290  C   THR   182     106.646 -16.928  44.262  1.00  0.00           C  
ATOM   1291  O   THR   182     105.428 -16.744  44.338  1.00  0.00           O  
ATOM   1292  CB  THR   182     107.413 -15.602  42.292  1.00  0.00           C  
ATOM   1293  OG1 THR   182     108.047 -15.659  41.022  1.00  0.00           O  
ATOM   1294  CG2 THR   182     108.210 -14.665  43.216  1.00  0.00           C  
ATOM   1295  N   LEU   183     107.420 -17.127  45.321  1.00  0.00           N  
ATOM   1296  CA  LEU   183     106.921 -17.118  46.674  1.00  0.00           C  
ATOM   1297  C   LEU   183     107.468 -15.859  47.293  1.00  0.00           C  
ATOM   1298  O   LEU   183     108.677 -15.646  47.293  1.00  0.00           O  
ATOM   1299  CB  LEU   183     107.473 -18.312  47.467  1.00  0.00           C  
ATOM   1300  CG  LEU   183     107.095 -19.669  46.870  1.00  0.00           C  
ATOM   1301  CD1 LEU   183     107.685 -20.880  47.593  1.00  0.00           C  
ATOM   1302  CD2 LEU   183     105.597 -19.968  46.840  1.00  0.00           C  
ATOM   1303  N   ILE   184     106.566 -15.017  47.807  1.00  0.00           N  
ATOM   1304  CA  ILE   184     106.956 -13.720  48.437  1.00  0.00           C  
ATOM   1305  C   ILE   184     107.173 -13.934  49.939  1.00  0.00           C  
ATOM   1306  O   ILE   184     106.433 -14.741  50.536  1.00  0.00           O  
ATOM   1307  CB  ILE   184     105.892 -12.638  48.162  1.00  0.00           C  
ATOM   1308  CG1 ILE   184     105.363 -12.715  46.728  1.00  0.00           C  
ATOM   1309  CG2 ILE   184     106.432 -11.254  48.491  1.00  0.00           C  
ATOM   1310  CD1 ILE   184     104.953 -11.379  46.152  1.00  0.00           C  
ATOM   1311  N   TYR   185     108.153 -13.230  50.513  1.00  0.00           N  
ATOM   1312  CA  TYR   185     108.469 -13.334  51.962  1.00  0.00           C  
ATOM   1313  C   TYR   185     109.023 -11.992  52.455  1.00  0.00           C  
ATOM   1314  O   TYR   185     109.183 -11.817  53.680  1.00  0.00           O  
ATOM   1315  CB  TYR   185     109.458 -14.475  52.216  1.00  0.00           C  
ATOM   1316  CG  TYR   185     108.823 -15.831  52.397  1.00  0.00           C  
ATOM   1317  CD2 TYR   185     109.228 -16.918  51.639  1.00  0.00           C  
ATOM   1318  CD1 TYR   185     107.815 -16.030  53.326  1.00  0.00           C  
ATOM   1319  CE2 TYR   185     108.650 -18.166  51.799  1.00  0.00           C  
ATOM   1320  CE1 TYR   185     107.226 -17.272  53.499  1.00  0.00           C  
ATOM   1321  CZ  TYR   185     107.645 -18.344  52.733  1.00  0.00           C  
ATOM   1322  OH  TYR   185     107.070 -19.571  52.896  1.00  0.00           O  
ATOM   1323  N   ALA   186     109.303 -11.079  51.520  1.00  0.00           N  
ATOM   1324  CA  ALA   186     109.842  -9.740  51.857  1.00  0.00           C  
ATOM   1325  C   ALA   186     109.092  -8.669  51.055  1.00  0.00           C  
ATOM   1326  O   ALA   186     108.752  -7.621  51.640  1.00  0.00           O  
ATOM   1327  CB  ALA   186     111.325  -9.698  51.583  1.00  0.00           C  
ATOM   1328  N   GLY   187     108.850  -8.932  49.767  1.00  0.00           N  
ATOM   1329  CA  GLY   187     108.135  -7.980  48.894  1.00  0.00           C  
ATOM   1330  C   GLY   187     108.759  -7.903  47.511  1.00  0.00           C  
ATOM   1331  O   GLY   187     110.001  -7.966  47.418  1.00  0.00           O  
ATOM   1332  N   GLY   188     107.924  -7.770  46.474  1.00  0.00           N  
ATOM   1333  CA  GLY   188     108.406  -7.680  45.081  1.00  0.00           C  
ATOM   1334  C   GLY   188     107.890  -6.429  44.392  1.00  0.00           C  
ATOM   1335  O   GLY   188     107.328  -5.561  45.089  1.00  0.00           O  
ATOM   1336  N   ASP   189     108.073  -6.339  43.070  1.00  0.00           N  
ATOM   1337  CA  ASP   189     107.619  -5.184  42.309  1.00  0.00           C  
ATOM   1338  C   ASP   189     107.587  -5.525  40.830  1.00  0.00           C  
ATOM   1339  O   ASP   189     108.551  -6.063  40.284  1.00  0.00           O  
ATOM   1340  CB  ASP   189     108.544  -3.987  42.541  1.00  0.00           C  
ATOM   1341  CG  ASP   189     108.431  -3.583  44.004  1.00  0.00           C  
ATOM   1342  OD1 ASP   189     107.281  -3.357  44.469  1.00  0.00           O  
ATOM   1343  OD2 ASP   189     109.492  -3.493  44.677  1.00  0.00           O  
ATOM   1344  N   GLN   190     106.468  -5.212  40.188  1.00  0.00           N  
ATOM   1345  CA  GLN   190     106.309  -5.411  38.740  1.00  0.00           C  
ATOM   1346  C   GLN   190     106.502  -6.859  38.299  1.00  0.00           C  
ATOM   1347  O   GLN   190     107.545  -7.239  37.791  1.00  0.00           O  
ATOM   1348  CB  GLN   190     107.235  -4.487  37.939  1.00  0.00           C  
ATOM   1349  CG  GLN   190     106.886  -3.004  38.080  1.00  0.00           C  
ATOM   1350  CD  GLN   190     107.869  -2.208  37.233  1.00  0.00           C  
ATOM   1351  OE1 GLN   190     108.771  -2.770  36.612  1.00  0.00           O  
ATOM   1352  NE2 GLN   190     107.750  -0.856  37.162  1.00  0.00           N  
ATOM   1353  N   SER   191     105.475  -7.660  38.499  1.00  0.00           N  
ATOM   1354  CA  SER   191     105.528  -9.061  38.179  1.00  0.00           C  
ATOM   1355  C   SER   191     104.459  -9.343  37.146  1.00  0.00           C  
ATOM   1356  O   SER   191     103.297  -8.955  37.303  1.00  0.00           O  
ATOM   1357  CB  SER   191     105.287  -9.919  39.436  1.00  0.00           C  
ATOM   1358  OG  SER   191     105.287 -11.298  39.094  1.00  0.00           O  
ATOM   1359  N   VAL   192     104.868 -10.003  36.074  1.00  0.00           N  
ATOM   1360  CA  VAL   192     103.965 -10.334  35.005  1.00  0.00           C  
ATOM   1361  C   VAL   192     103.704 -11.836  35.042  1.00  0.00           C  
ATOM   1362  O   VAL   192     104.602 -12.636  34.824  1.00  0.00           O  
ATOM   1363  CB  VAL   192     104.572  -9.904  33.673  1.00  0.00           C  
ATOM   1364  CG1 VAL   192     103.695 -10.240  32.465  1.00  0.00           C  
ATOM   1365  CG2 VAL   192     104.826  -8.398  33.576  1.00  0.00           C  
ATOM   1366  N   HIS   193     102.477 -12.219  35.351  1.00  0.00           N  
ATOM   1367  CA  HIS   193     102.153 -13.633  35.398  1.00  0.00           C  
ATOM   1368  C   HIS   193     101.620 -14.050  34.039  1.00  0.00           C  
ATOM   1369  O   HIS   193     100.427 -13.901  33.750  1.00  0.00           O  
ATOM   1370  CB  HIS   193     101.140 -13.924  36.503  1.00  0.00           C  
ATOM   1371  CG  HIS   193     101.697 -13.710  37.879  1.00  0.00           C  
ATOM   1372  ND1 HIS   193     100.944 -13.771  39.033  1.00  0.00           N  
ATOM   1373  CD2 HIS   193     102.955 -13.432  38.294  1.00  0.00           C  
ATOM   1374  CE1 HIS   193     101.685 -13.550  40.076  1.00  0.00           C  
ATOM   1375  NE2 HIS   193     102.920 -13.338  39.663  1.00  0.00           N  
ATOM   1376  N   GLY   194     102.529 -14.539  33.195  1.00  0.00           N  
ATOM   1377  CA  GLY   194     102.185 -15.014  31.866  1.00  0.00           C  
ATOM   1378  C   GLY   194     101.810 -16.499  31.963  1.00  0.00           C  
ATOM   1379  O   GLY   194     102.458 -17.358  31.378  1.00  0.00           O  
ATOM   1380  N   ARG   195     100.794 -16.778  32.785  1.00  0.00           N  
ATOM   1381  CA  ARG   195     100.327 -18.170  33.021  1.00  0.00           C  
ATOM   1382  C   ARG   195     101.177 -18.768  34.150  1.00  0.00           C  
ATOM   1383  O   ARG   195     101.173 -20.006  34.295  1.00  0.00           O  
ATOM   1384  CB  ARG   195     100.643 -19.052  31.809  1.00  0.00           C  
ATOM   1385  CG  ARG   195      99.925 -18.637  30.533  1.00  0.00           C  
ATOM   1386  CD  ARG   195     100.304 -19.508  29.351  1.00  0.00           C  
ATOM   1387  NE  ARG   195      99.581 -19.147  28.139  1.00  0.00           N  
ATOM   1388  CZ  ARG   195      99.798 -19.687  26.945  1.00  0.00           C  
ATOM   1389  NH1 ARG   195     100.723 -20.620  26.799  1.00  0.00           N  
ATOM   1390  NH2 ARG   195      99.089 -19.293  25.902  1.00  0.00           N  
ATOM   1391  N   ALA   196     101.877 -17.919  34.914  1.00  0.00           N  
ATOM   1392  CA  ALA   196     102.562 -18.349  36.119  1.00  0.00           C  
ATOM   1393  C   ALA   196     101.867 -17.978  37.422  1.00  0.00           C  
ATOM   1394  O   ALA   196     100.800 -17.347  37.428  1.00  0.00           O  
ATOM   1395  CB  ALA   196     103.974 -17.771  36.125  1.00  0.00           C  
ATOM   1396  N   LEU   197     102.488 -18.367  38.533  1.00  0.00           N  
ATOM   1397  CA  LEU   197     101.894 -18.178  39.854  1.00  0.00           C  
ATOM   1398  C   LEU   197     102.748 -17.295  40.739  1.00  0.00           C  
ATOM   1399  O   LEU   197     103.981 -17.374  40.709  1.00  0.00           O  
ATOM   1400  CB  LEU   197     101.707 -19.525  40.551  1.00  0.00           C  
ATOM   1401  CG  LEU   197     100.475 -20.295  40.070  1.00  0.00           C  
ATOM   1402  CD1 LEU   197     100.542 -20.781  38.622  1.00  0.00           C  
ATOM   1403  CD2 LEU   197     100.159 -21.566  40.857  1.00  0.00           C  
ATOM   1404  N   ASN   198     102.091 -16.454  41.526  1.00  0.00           N  
ATOM   1405  CA  ASN   198     102.772 -15.710  42.567  1.00  0.00           C  
ATOM   1406  C   ASN   198     102.036 -15.896  43.896  1.00  0.00           C  
ATOM   1407  O   ASN   198     100.826 -15.639  43.998  1.00  0.00           O  
ATOM   1408  CB  ASN   198     102.860 -14.233  42.210  1.00  0.00           C  
ATOM   1409  CG  ASN   198     103.637 -13.528  43.313  1.00  0.00           C  
ATOM   1410  OD1 ASN   198     103.193 -13.461  44.458  1.00  0.00           O  
ATOM   1411  ND2 ASN   198     104.843 -12.966  43.028  1.00  0.00           N  
ATOM   1412  N   THR   199     102.771 -16.369  44.900  1.00  0.00           N  
ATOM   1413  CA  THR   199     102.226 -16.603  46.232  1.00  0.00           C  
ATOM   1414  C   THR   199     102.818 -15.596  47.207  1.00  0.00           C  
ATOM   1415  O   THR   199     104.022 -15.582  47.472  1.00  0.00           O  
ATOM   1416  CB  THR   199     102.538 -18.016  46.721  1.00  0.00           C  
ATOM   1417  OG1 THR   199     101.960 -18.974  45.847  1.00  0.00           O  
ATOM   1418  CG2 THR   199     101.962 -18.204  48.135  1.00  0.00           C  
ATOM   1419  N   THR   200     101.953 -14.747  47.735  1.00  0.00           N  
ATOM   1420  CA  THR   200     102.369 -13.732  48.672  1.00  0.00           C  
ATOM   1421  C   THR   200     102.038 -14.225  50.064  1.00  0.00           C  
ATOM   1422  O   THR   200     100.865 -14.351  50.436  1.00  0.00           O  
ATOM   1423  CB  THR   200     101.648 -12.419  48.409  1.00  0.00           C  
ATOM   1424  OG1 THR   200     101.942 -11.955  47.100  1.00  0.00           O  
ATOM   1425  CG2 THR   200     102.107 -11.371  49.436  1.00  0.00           C  
ATOM   1426  N   LEU   201     103.086 -14.529  50.818  1.00  0.00           N  
ATOM   1427  CA  LEU   201     102.939 -15.053  52.158  1.00  0.00           C  
ATOM   1428  C   LEU   201     102.794 -13.943  53.191  1.00  0.00           C  
ATOM   1429  O   LEU   201     102.947 -12.757  52.883  1.00  0.00           O  
ATOM   1430  CB  LEU   201     104.118 -15.966  52.492  1.00  0.00           C  
ATOM   1431  CG  LEU   201     104.277 -17.138  51.521  1.00  0.00           C  
ATOM   1432  CD1 LEU   201     105.468 -18.051  51.801  1.00  0.00           C  
ATOM   1433  CD2 LEU   201     103.092 -18.101  51.473  1.00  0.00           C  
ATOM   1434  N   ASN   202     102.458 -14.352  54.409  1.00  0.00           N  
ATOM   1435  CA  ASN   202     102.361 -13.470  55.561  1.00  0.00           C  
ATOM   1436  C   ASN   202     103.583 -12.542  55.664  1.00  0.00           C  
ATOM   1437  O   ASN   202     104.727 -13.002  55.670  1.00  0.00           O  
ATOM   1438  CB  ASN   202     102.216 -14.342  56.817  1.00  0.00           C  
ATOM   1439  CG  ASN   202     102.162 -13.534  58.091  1.00  0.00           C  
ATOM   1440  OD1 ASN   202     101.647 -12.418  58.117  1.00  0.00           O  
ATOM   1441  ND2 ASN   202     102.699 -14.097  59.162  1.00  0.00           N  
ATOM   1442  N   GLY   203     103.335 -11.236  55.718  1.00  0.00           N  
ATOM   1443  CA  GLY   203     104.403 -10.254  55.779  1.00  0.00           C  
ATOM   1444  C   GLY   203     104.995  -9.891  54.419  1.00  0.00           C  
ATOM   1445  O   GLY   203     105.826  -8.985  54.309  1.00  0.00           O  
ATOM   1446  N   GLY   204     104.584 -10.597  53.371  1.00  0.00           N  
ATOM   1447  CA  GLY   204     105.077 -10.295  52.038  1.00  0.00           C  
ATOM   1448  C   GLY   204     104.229  -9.243  51.352  1.00  0.00           C  
ATOM   1449  O   GLY   204     103.047  -9.086  51.658  1.00  0.00           O  
ATOM   1450  N   TYR   205     104.828  -8.512  50.423  1.00  0.00           N  
ATOM   1451  CA  TYR   205     104.092  -7.486  49.680  1.00  0.00           C  
ATOM   1452  C   TYR   205     104.409  -7.595  48.189  1.00  0.00           C  
ATOM   1453  O   TYR   205     105.569  -7.725  47.803  1.00  0.00           O  
ATOM   1454  CB  TYR   205     104.426  -6.057  50.195  1.00  0.00           C  
ATOM   1455  CG  TYR   205     103.636  -5.092  49.380  1.00  0.00           C  
ATOM   1456  CD1 TYR   205     102.259  -4.957  49.600  1.00  0.00           C  
ATOM   1457  CD2 TYR   205     104.243  -4.296  48.384  1.00  0.00           C  
ATOM   1458  CE1 TYR   205     101.479  -4.053  48.852  1.00  0.00           C  
ATOM   1459  CE2 TYR   205     103.465  -3.371  47.614  1.00  0.00           C  
ATOM   1460  CZ  TYR   205     102.081  -3.265  47.864  1.00  0.00           C  
ATOM   1461  OH  TYR   205     101.292  -2.393  47.145  1.00  0.00           O  
ATOM   1462  N   GLN   206     103.369  -7.564  47.365  1.00  0.00           N  
ATOM   1463  CA  GLN   206     103.524  -7.555  45.914  1.00  0.00           C  
ATOM   1464  C   GLN   206     102.867  -6.305  45.331  1.00  0.00           C  
ATOM   1465  O   GLN   206     101.680  -6.050  45.551  1.00  0.00           O  
ATOM   1466  CB  GLN   206     102.912  -8.818  45.301  1.00  0.00           C  
ATOM   1467  CG  GLN   206     103.096  -8.912  43.785  1.00  0.00           C  
ATOM   1468  CD  GLN   206     102.535 -10.250  43.324  1.00  0.00           C  
ATOM   1469  OE1 GLN   206     102.521 -10.554  42.132  1.00  0.00           O  
ATOM   1470  NE2 GLN   206     102.043 -11.122  44.244  1.00  0.00           N  
ATOM   1471  N   TYR   207     103.643  -5.522  44.594  1.00  0.00           N  
ATOM   1472  CA  TYR   207     103.110  -4.325  43.948  1.00  0.00           C  
ATOM   1473  C   TYR   207     103.172  -4.457  42.431  1.00  0.00           C  
ATOM   1474  O   TYR   207     104.146  -4.969  41.883  1.00  0.00           O  
ATOM   1475  CB  TYR   207     103.864  -3.061  44.389  1.00  0.00           C  
ATOM   1476  CG  TYR   207     103.284  -1.910  43.643  1.00  0.00           C  
ATOM   1477  CD1 TYR   207     102.061  -1.359  44.052  1.00  0.00           C  
ATOM   1478  CD2 TYR   207     103.938  -1.346  42.525  1.00  0.00           C  
ATOM   1479  CE1 TYR   207     101.482  -0.269  43.374  1.00  0.00           C  
ATOM   1480  CE2 TYR   207     103.363  -0.237  41.825  1.00  0.00           C  
ATOM   1481  CZ  TYR   207     102.131   0.287  42.267  1.00  0.00           C  
ATOM   1482  OH  TYR   207     101.537   1.352  41.622  1.00  0.00           O  
ATOM   1483  N   VAL   208     102.120  -4.001  41.762  1.00  0.00           N  
ATOM   1484  CA  VAL   208     102.039  -4.047  40.310  1.00  0.00           C  
ATOM   1485  C   VAL   208     102.197  -5.459  39.758  1.00  0.00           C  
ATOM   1486  O   VAL   208     103.063  -5.717  38.922  1.00  0.00           O  
ATOM   1487  CB  VAL   208     103.061  -3.104  39.667  1.00  0.00           C  
ATOM   1488  CG1 VAL   208     102.882  -2.948  38.156  1.00  0.00           C  
ATOM   1489  CG2 VAL   208     103.013  -1.680  40.224  1.00  0.00           C  
ATOM   1490  N   HIS   209     101.379  -6.384  40.245  1.00  0.00           N  
ATOM   1491  CA  HIS   209     101.339  -7.700  39.638  1.00  0.00           C  
ATOM   1492  C   HIS   209     100.363  -7.657  38.483  1.00  0.00           C  
ATOM   1493  O   HIS   209      99.237  -7.191  38.620  1.00  0.00           O  
ATOM   1494  CB  HIS   209     100.971  -8.804  40.637  1.00  0.00           C  
ATOM   1495  CG  HIS   209     100.919 -10.166  40.012  1.00  0.00           C  
ATOM   1496  ND1 HIS   209     102.018 -10.817  39.488  1.00  0.00           N  
ATOM   1497  CD2 HIS   209      99.883 -11.018  39.826  1.00  0.00           C  
ATOM   1498  CE1 HIS   209     101.680 -11.980  39.018  1.00  0.00           C  
ATOM   1499  NE2 HIS   209     100.384 -12.136  39.206  1.00  0.00           N  
ATOM   1500  N   LYS   210     100.821  -8.115  37.328  1.00  0.00           N  
ATOM   1501  CA  LYS   210     100.006  -8.137  36.139  1.00  0.00           C  
ATOM   1502  C   LYS   210      99.651  -9.586  35.815  1.00  0.00           C  
ATOM   1503  O   LYS   210     100.518 -10.399  35.483  1.00  0.00           O  
ATOM   1504  CB  LYS   210     100.776  -7.478  35.009  1.00  0.00           C  
ATOM   1505  CG  LYS   210     101.058  -5.994  35.246  1.00  0.00           C  
ATOM   1506  CD  LYS   210     101.815  -5.323  34.099  1.00  0.00           C  
ATOM   1507  CE  LYS   210     102.067  -3.829  34.322  1.00  0.00           C  
ATOM   1508  NZ  LYS   210     102.711  -3.241  33.126  1.00  0.00           N  
ATOM   1509  N   ASP   211      98.373  -9.915  35.947  1.00  0.00           N  
ATOM   1510  CA  ASP   211      97.926 -11.293  35.823  1.00  0.00           C  
ATOM   1511  C   ASP   211      97.331 -11.533  34.448  1.00  0.00           C  
ATOM   1512  O   ASP   211      96.162 -11.227  34.206  1.00  0.00           O  
ATOM   1513  CB  ASP   211      96.855 -11.655  36.885  1.00  0.00           C  
ATOM   1514  CG  ASP   211      96.597 -13.153  36.802  1.00  0.00           C  
ATOM   1515  OD1 ASP   211      96.525 -13.678  35.658  1.00  0.00           O  
ATOM   1516  OD2 ASP   211      96.470 -13.791  37.880  1.00  0.00           O  
ATOM   1517  N   GLY   212      98.131 -12.078  33.540  1.00  0.00           N  
ATOM   1518  CA  GLY   212      97.610 -12.395  32.227  1.00  0.00           C  
ATOM   1519  C   GLY   212      96.934 -13.762  32.242  1.00  0.00           C  
ATOM   1520  O   GLY   212      96.787 -14.374  33.304  1.00  0.00           O  
ATOM   1521  N   LEU   213      96.516 -14.226  31.069  1.00  0.00           N  
ATOM   1522  CA  LEU   213      95.779 -15.473  30.947  1.00  0.00           C  
ATOM   1523  C   LEU   213      96.397 -16.661  31.709  1.00  0.00           C  
ATOM   1524  O   LEU   213      97.600 -16.947  31.601  1.00  0.00           O  
ATOM   1525  CB  LEU   213      95.586 -15.828  29.471  1.00  0.00           C  
ATOM   1526  CG  LEU   213      94.731 -17.078  29.252  1.00  0.00           C  
ATOM   1527  CD1 LEU   213      93.279 -16.956  29.710  1.00  0.00           C  
ATOM   1528  CD2 LEU   213      94.607 -17.527  27.796  1.00  0.00           C  
ATOM   1529  N   ALA   214      95.553 -17.338  32.482  1.00  0.00           N  
ATOM   1530  CA  ALA   214      95.956 -18.487  33.300  1.00  0.00           C  
ATOM   1531  C   ALA   214      96.897 -18.144  34.446  1.00  0.00           C  
ATOM   1532  O   ALA   214      97.309 -19.035  35.192  1.00  0.00           O  
ATOM   1533  CB  ALA   214      96.555 -19.607  32.438  1.00  0.00           C  
ATOM   1534  N   LEU   215      97.243 -16.863  34.576  1.00  0.00           N  
ATOM   1535  CA  LEU   215      98.015 -16.401  35.710  1.00  0.00           C  
ATOM   1536  C   LEU   215      97.226 -16.522  37.007  1.00  0.00           C  
ATOM   1537  O   LEU   215      95.996 -16.500  37.021  1.00  0.00           O  
ATOM   1538  CB  LEU   215      98.445 -14.946  35.498  1.00  0.00           C  
ATOM   1539  CG  LEU   215      99.384 -14.755  34.306  1.00  0.00           C  
ATOM   1540  CD1 LEU   215      99.735 -13.303  33.987  1.00  0.00           C  
ATOM   1541  CD2 LEU   215     100.748 -15.429  34.442  1.00  0.00           C  
ATOM   1542  N   ASN   216      97.944 -16.628  38.109  1.00  0.00           N  
ATOM   1543  CA  ASN   216      97.319 -16.820  39.398  1.00  0.00           C  
ATOM   1544  C   ASN   216      98.111 -16.069  40.472  1.00  0.00           C  
ATOM   1545  O   ASN   216      99.253 -16.431  40.773  1.00  0.00           O  
ATOM   1546  CB  ASN   216      97.285 -18.315  39.699  1.00  0.00           C  
ATOM   1547  CG  ASN   216      96.492 -18.518  40.981  1.00  0.00           C  
ATOM   1548  OD1 ASN   216      96.307 -17.589  41.766  1.00  0.00           O  
ATOM   1549  ND2 ASN   216      95.980 -19.746  41.265  1.00  0.00           N  
ATOM   1550  N   THR   217      97.529 -15.005  41.025  1.00  0.00           N  
ATOM   1551  CA  THR   217      98.142 -14.336  42.169  1.00  0.00           C  
ATOM   1552  C   THR   217      97.402 -14.723  43.446  1.00  0.00           C  
ATOM   1553  O   THR   217      96.193 -14.561  43.533  1.00  0.00           O  
ATOM   1554  CB  THR   217      98.148 -12.813  42.008  1.00  0.00           C  
ATOM   1555  OG1 THR   217      98.892 -12.447  40.856  1.00  0.00           O  
ATOM   1556  CG2 THR   217      98.786 -12.172  43.251  1.00  0.00           C  
ATOM   1557  N   VAL   218      98.130 -15.248  44.429  1.00  0.00           N  
ATOM   1558  CA  VAL   218      97.509 -15.738  45.655  1.00  0.00           C  
ATOM   1559  C   VAL   218      97.997 -14.922  46.831  1.00  0.00           C  
ATOM   1560  O   VAL   218      99.202 -14.876  47.105  1.00  0.00           O  
ATOM   1561  CB  VAL   218      97.839 -17.220  45.921  1.00  0.00           C  
ATOM   1562  CG1 VAL   218      97.246 -17.665  47.250  1.00  0.00           C  
ATOM   1563  CG2 VAL   218      97.322 -18.087  44.799  1.00  0.00           C  
ATOM   1564  N   ILE   219      97.067 -14.263  47.518  1.00  0.00           N  
ATOM   1565  CA  ILE   219      97.416 -13.508  48.714  1.00  0.00           C  
ATOM   1566  C   ILE   219      96.998 -14.281  49.957  1.00  0.00           C  
ATOM   1567  O   ILE   219      95.807 -14.381  50.273  1.00  0.00           O  
ATOM   1568  CB  ILE   219      96.770 -12.126  48.714  1.00  0.00           C  
ATOM   1569  CG1 ILE   219      96.930 -11.468  47.335  1.00  0.00           C  
ATOM   1570  CG2 ILE   219      97.407 -11.259  49.770  1.00  0.00           C  
ATOM   1571  CD1 ILE   219      98.369 -11.245  46.950  1.00  0.00           C  
ATOM   1572  N   ASN   220      97.991 -14.842  50.655  1.00  0.00           N  
ATOM   1573  CA  ASN   220      97.741 -15.644  51.884  1.00  0.00           C  
ATOM   1574  C   ASN   220      97.446 -14.706  53.061  1.00  0.00           C  
ATOM   1575  O   ASN   220      97.688 -13.491  52.924  1.00  0.00           O  
ATOM   1576  CB  ASN   220      98.910 -16.583  52.196  1.00  0.00           C  
ATOM   1577  CG  ASN   220      99.018 -17.737  51.222  1.00  0.00           C  
ATOM   1578  OD1 ASN   220      98.044 -18.091  50.561  1.00  0.00           O  
ATOM   1579  ND2 ASN   220     100.197 -18.329  51.127  1.00  0.00           N  
ATOM   1580  N   GLU   221      96.944 -15.263  54.168  1.00  0.00           N  
ATOM   1581  CA  GLU   221      96.619 -14.465  55.381  1.00  0.00           C  
ATOM   1582  C   GLU   221      97.866 -13.687  55.817  1.00  0.00           C  
ATOM   1583  O   GLU   221      98.912 -14.327  56.042  1.00  0.00           O  
ATOM   1584  CB  GLU   221      96.122 -15.378  56.503  1.00  0.00           C  
ATOM   1585  CG  GLU   221      96.447 -14.858  57.892  1.00  0.00           C  
ATOM   1586  CD  GLU   221      95.868 -15.683  59.029  1.00  0.00           C  
ATOM   1587  OE1 GLU   221      96.019 -16.920  58.996  1.00  0.00           O  
ATOM   1588  OE2 GLU   221      95.267 -15.086  59.943  1.00  0.00           O  
ATOM   1589  N   GLY   222      97.748 -12.361  55.928  1.00  0.00           N  
ATOM   1590  CA  GLY   222      98.881 -11.505  56.330  1.00  0.00           C  
ATOM   1591  C   GLY   222      99.581 -10.909  55.121  1.00  0.00           C  
ATOM   1592  O   GLY   222     100.326  -9.924  55.294  1.00  0.00           O  
ATOM   1593  N   GLY   223      99.347 -11.489  53.939  1.00  0.00           N  
ATOM   1594  CA  GLY   223      99.961 -11.004  52.688  1.00  0.00           C  
ATOM   1595  C   GLY   223      99.310  -9.717  52.212  1.00  0.00           C  
ATOM   1596  O   GLY   223      98.165  -9.445  52.627  1.00  0.00           O  
ATOM   1597  N   TRP   224     100.006  -8.934  51.382  1.00  0.00           N  
ATOM   1598  CA  TRP   224      99.421  -7.646  50.923  1.00  0.00           C  
ATOM   1599  C   TRP   224      99.808  -7.343  49.471  1.00  0.00           C  
ATOM   1600  O   TRP   224     101.018  -7.315  49.169  1.00  0.00           O  
ATOM   1601  CB  TRP   224      99.833  -6.505  51.863  1.00  0.00           C  
ATOM   1602  CG  TRP   224      99.385  -6.693  53.280  1.00  0.00           C  
ATOM   1603  CD1 TRP   224      98.495  -7.617  53.746  1.00  0.00           C  
ATOM   1604  CD2 TRP   224      99.807  -5.931  54.425  1.00  0.00           C  
ATOM   1605  NE1 TRP   224      98.335  -7.483  55.099  1.00  0.00           N  
ATOM   1606  CE2 TRP   224      99.127  -6.458  55.544  1.00  0.00           C  
ATOM   1607  CE3 TRP   224     100.689  -4.861  54.615  1.00  0.00           C  
ATOM   1608  CZ2 TRP   224      99.305  -5.948  56.829  1.00  0.00           C  
ATOM   1609  CZ3 TRP   224     100.863  -4.359  55.885  1.00  0.00           C  
ATOM   1610  CH2 TRP   224     100.179  -4.897  56.976  1.00  0.00           C  
ATOM   1611  N   GLN   225      98.801  -7.126  48.620  1.00  0.00           N  
ATOM   1612  CA  GLN   225      99.007  -6.766  47.224  1.00  0.00           C  
ATOM   1613  C   GLN   225      98.461  -5.368  46.980  1.00  0.00           C  
ATOM   1614  O   GLN   225      97.413  -5.000  47.506  1.00  0.00           O  
ATOM   1615  CB  GLN   225      98.323  -7.757  46.305  1.00  0.00           C  
ATOM   1616  CG  GLN   225      98.539  -7.462  44.820  1.00  0.00           C  
ATOM   1617  CD  GLN   225      97.882  -8.576  44.018  1.00  0.00           C  
ATOM   1618  OE1 GLN   225      97.319  -9.515  44.580  1.00  0.00           O  
ATOM   1619  NE2 GLN   225      97.918  -8.535  42.660  1.00  0.00           N  
ATOM   1620  N   VAL   226      99.177  -4.590  46.180  1.00  0.00           N  
ATOM   1621  CA  VAL   226      98.707  -3.269  45.774  1.00  0.00           C  
ATOM   1622  C   VAL   226      98.940  -3.122  44.284  1.00  0.00           C  
ATOM   1623  O   VAL   226     100.023  -3.444  43.794  1.00  0.00           O  
ATOM   1624  CB  VAL   226      99.445  -2.182  46.537  1.00  0.00           C  
ATOM   1625  CG1 VAL   226      99.026  -0.766  46.136  1.00  0.00           C  
ATOM   1626  CG2 VAL   226      99.234  -2.248  48.051  1.00  0.00           C  
ATOM   1627  N   VAL   227      97.923  -2.655  43.572  1.00  0.00           N  
ATOM   1628  CA  VAL   227      98.008  -2.433  42.136  1.00  0.00           C  
ATOM   1629  C   VAL   227      98.100  -3.738  41.371  1.00  0.00           C  
ATOM   1630  O   VAL   227      99.021  -3.967  40.608  1.00  0.00           O  
ATOM   1631  CB  VAL   227      99.158  -1.469  41.775  1.00  0.00           C  
ATOM   1632  CG1 VAL   227      99.291  -1.214  40.272  1.00  0.00           C  
ATOM   1633  CG2 VAL   227      99.011  -0.082  42.404  1.00  0.00           C  
ATOM   1634  N   LYS   228      97.127  -4.600  41.573  1.00  0.00           N  
ATOM   1635  CA  LYS   228      97.035  -5.801  40.779  1.00  0.00           C  
ATOM   1636  C   LYS   228      96.148  -5.497  39.590  1.00  0.00           C  
ATOM   1637  O   LYS   228      95.172  -4.753  39.697  1.00  0.00           O  
ATOM   1638  CB  LYS   228      96.460  -6.965  41.609  1.00  0.00           C  
ATOM   1639  CG  LYS   228      96.334  -8.270  40.822  1.00  0.00           C  
ATOM   1640  CD  LYS   228      95.870  -9.455  41.673  1.00  0.00           C  
ATOM   1641  CE  LYS   228      95.608 -10.726  40.862  1.00  0.00           C  
ATOM   1642  NZ  LYS   228      94.391 -10.558  40.036  1.00  0.00           N  
ATOM   1643  N   ALA   229      96.509  -6.052  38.443  1.00  0.00           N  
ATOM   1644  CA  ALA   229      95.651  -5.998  37.283  1.00  0.00           C  
ATOM   1645  C   ALA   229      95.336  -7.435  36.928  1.00  0.00           C  
ATOM   1646  O   ALA   229      96.241  -8.245  36.767  1.00  0.00           O  
ATOM   1647  CB  ALA   229      96.345  -5.286  36.101  1.00  0.00           C  
ATOM   1648  N   GLY   230      94.051  -7.750  36.834  1.00  0.00           N  
ATOM   1649  CA  GLY   230      93.621  -9.074  36.442  1.00  0.00           C  
ATOM   1650  C   GLY   230      93.091  -8.977  35.025  1.00  0.00           C  
ATOM   1651  O   GLY   230      92.086  -8.309  34.772  1.00  0.00           O  
ATOM   1652  N   GLY   231      93.758  -9.633  34.090  1.00  0.00           N  
ATOM   1653  CA  GLY   231      93.249  -9.668  32.726  1.00  0.00           C  
ATOM   1654  C   GLY   231      92.354 -10.865  32.469  1.00  0.00           C  
ATOM   1655  O   GLY   231      92.120 -11.684  33.367  1.00  0.00           O  
ATOM   1656  N   ALA   232      91.851 -10.965  31.244  1.00  0.00           N  
ATOM   1657  CA  ALA   232      90.939 -12.039  30.907  1.00  0.00           C  
ATOM   1658  C   ALA   232      91.547 -13.407  31.216  1.00  0.00           C  
ATOM   1659  O   ALA   232      92.646 -13.727  30.756  1.00  0.00           O  
ATOM   1660  CB  ALA   232      90.534 -11.951  29.439  1.00  0.00           C  
ATOM   1661  N   VAL   233      90.833 -14.194  32.020  1.00  0.00           N  
ATOM   1662  CA  VAL   233      91.244 -15.556  32.402  1.00  0.00           C  
ATOM   1663  C   VAL   233      92.477 -15.637  33.316  1.00  0.00           C  
ATOM   1664  O   VAL   233      93.032 -16.716  33.532  1.00  0.00           O  
ATOM   1665  CB  VAL   233      91.373 -16.485  31.181  1.00  0.00           C  
ATOM   1666  CG1 VAL   233      90.056 -16.693  30.431  1.00  0.00           C  
ATOM   1667  CG2 VAL   233      92.357 -15.973  30.127  1.00  0.00           C  
ATOM   1668  N   GLY   234      92.890 -14.493  33.851  1.00  0.00           N  
ATOM   1669  CA  GLY   234      93.813 -14.474  34.971  1.00  0.00           C  
ATOM   1670  C   GLY   234      92.989 -14.525  36.241  1.00  0.00           C  
ATOM   1671  O   GLY   234      91.794 -14.230  36.230  1.00  0.00           O  
ATOM   1672  N   ASN   235      93.610 -14.913  37.344  1.00  0.00           N  
ATOM   1673  CA  ASN   235      92.872 -15.028  38.588  1.00  0.00           C  
ATOM   1674  C   ASN   235      93.632 -14.426  39.751  1.00  0.00           C  
ATOM   1675  O   ASN   235      94.805 -14.747  39.977  1.00  0.00           O  
ATOM   1676  CB  ASN   235      92.540 -16.487  38.886  1.00  0.00           C  
ATOM   1677  CG  ASN   235      91.608 -16.522  40.089  1.00  0.00           C  
ATOM   1678  OD1 ASN   235      91.559 -15.580  40.879  1.00  0.00           O  
ATOM   1679  ND2 ASN   235      90.818 -17.610  40.293  1.00  0.00           N  
ATOM   1680  N   THR   236      92.959 -13.546  40.486  1.00  0.00           N  
ATOM   1681  CA  THR   236      93.479 -13.089  41.761  1.00  0.00           C  
ATOM   1682  C   THR   236      92.695 -13.766  42.875  1.00  0.00           C  
ATOM   1683  O   THR   236      91.476 -13.779  42.865  1.00  0.00           O  
ATOM   1684  CB  THR   236      93.358 -11.576  41.884  1.00  0.00           C  
ATOM   1685  OG1 THR   236      92.000 -11.183  41.755  1.00  0.00           O  
ATOM   1686  CG2 THR   236      94.189 -10.908  40.775  1.00  0.00           C  
ATOM   1687  N   THR   237      93.405 -14.338  43.829  1.00  0.00           N  
ATOM   1688  CA  THR   237      92.782 -15.008  44.950  1.00  0.00           C  
ATOM   1689  C   THR   237      93.304 -14.416  46.263  1.00  0.00           C  
ATOM   1690  O   THR   237      94.515 -14.438  46.543  1.00  0.00           O  
ATOM   1691  CB  THR   237      93.070 -16.505  44.885  1.00  0.00           C  
ATOM   1692  OG1 THR   237      92.552 -17.050  43.680  1.00  0.00           O  
ATOM   1693  CG2 THR   237      92.409 -17.204  46.085  1.00  0.00           C  
ATOM   1694  N   ILE   238      92.387 -13.873  47.058  1.00  0.00           N  
ATOM   1695  CA  ILE   238      92.746 -13.250  48.329  1.00  0.00           C  
ATOM   1696  C   ILE   238      92.124 -14.035  49.466  1.00  0.00           C  
ATOM   1697  O   ILE   238      90.912 -14.016  49.635  1.00  0.00           O  
ATOM   1698  CB  ILE   238      92.267 -11.791  48.397  1.00  0.00           C  
ATOM   1699  CG1 ILE   238      92.856 -10.901  47.289  1.00  0.00           C  
ATOM   1700  CG2 ILE   238      92.631 -11.086  49.715  1.00  0.00           C  
ATOM   1701  CD1 ILE   238      92.247  -9.500  47.244  1.00  0.00           C  
ATOM   1702  N   ASN   239      92.949 -14.756  50.225  1.00  0.00           N  
ATOM   1703  CA  ASN   239      92.443 -15.564  51.325  1.00  0.00           C  
ATOM   1704  C   ASN   239      91.992 -14.701  52.481  1.00  0.00           C  
ATOM   1705  O   ASN   239      92.285 -13.497  52.534  1.00  0.00           O  
ATOM   1706  CB  ASN   239      93.515 -16.511  51.859  1.00  0.00           C  
ATOM   1707  CG  ASN   239      93.933 -17.541  50.862  1.00  0.00           C  
ATOM   1708  OD1 ASN   239      93.247 -17.769  49.867  1.00  0.00           O  
ATOM   1709  ND2 ASN   239      95.062 -18.193  51.126  1.00  0.00           N  
ATOM   1710  N   GLN   240      91.312 -15.348  53.422  1.00  0.00           N  
ATOM   1711  CA  GLN   240      90.969 -14.741  54.697  1.00  0.00           C  
ATOM   1712  C   GLN   240      92.184 -14.060  55.322  1.00  0.00           C  
ATOM   1713  O   GLN   240      93.251 -14.655  55.415  1.00  0.00           O  
ATOM   1714  CB  GLN   240      90.426 -15.798  55.630  1.00  0.00           C  
ATOM   1715  CG  GLN   240      89.919 -15.237  56.960  1.00  0.00           C  
ATOM   1716  CD  GLN   240      89.391 -16.398  57.790  1.00  0.00           C  
ATOM   1717  OE1 GLN   240      89.500 -17.559  57.398  1.00  0.00           O  
ATOM   1718  NE2 GLN   240      88.789 -16.148  58.984  1.00  0.00           N  
ATOM   1719  N   ASN   241      92.015 -12.807  55.738  1.00  0.00           N  
ATOM   1720  CA  ASN   241      93.097 -12.046  56.344  1.00  0.00           C  
ATOM   1721  C   ASN   241      94.154 -11.558  55.369  1.00  0.00           C  
ATOM   1722  O   ASN   241      95.179 -11.025  55.785  1.00  0.00           O  
ATOM   1723  CB  ASN   241      93.764 -12.887  57.437  1.00  0.00           C  
ATOM   1724  CG  ASN   241      92.704 -13.244  58.468  1.00  0.00           C  
ATOM   1725  OD1 ASN   241      92.044 -12.369  59.029  1.00  0.00           O  
ATOM   1726  ND2 ASN   241      92.481 -14.550  58.776  1.00  0.00           N  
ATOM   1727  N   GLY   242      93.930 -11.761  54.073  1.00  0.00           N  
ATOM   1728  CA  GLY   242      94.833 -11.228  53.071  1.00  0.00           C  
ATOM   1729  C   GLY   242      94.325  -9.874  52.620  1.00  0.00           C  
ATOM   1730  O   GLY   242      93.160  -9.543  52.829  1.00  0.00           O  
ATOM   1731  N   GLU   243      95.186  -9.080  52.000  1.00  0.00           N  
ATOM   1732  CA  GLU   243      94.762  -7.765  51.534  1.00  0.00           C  
ATOM   1733  C   GLU   243      95.224  -7.478  50.104  1.00  0.00           C  
ATOM   1734  O   GLU   243      96.356  -7.786  49.731  1.00  0.00           O  
ATOM   1735  CB  GLU   243      95.259  -6.674  52.489  1.00  0.00           C  
ATOM   1736  CG  GLU   243      94.664  -6.777  53.895  1.00  0.00           C  
ATOM   1737  CD  GLU   243      95.238  -5.642  54.732  1.00  0.00           C  
ATOM   1738  OE1 GLU   243      96.062  -4.861  54.185  1.00  0.00           O  
ATOM   1739  OE2 GLU   243      94.859  -5.540  55.929  1.00  0.00           O  
ATOM   1740  N   LEU   244      94.331  -6.899  49.308  1.00  0.00           N  
ATOM   1741  CA  LEU   244      94.664  -6.444  47.969  1.00  0.00           C  
ATOM   1742  C   LEU   244      93.928  -5.143  47.705  1.00  0.00           C  
ATOM   1743  O   LEU   244      92.707  -5.108  47.724  1.00  0.00           O  
ATOM   1744  CB  LEU   244      94.270  -7.480  46.930  1.00  0.00           C  
ATOM   1745  CG  LEU   244      94.787  -7.162  45.525  1.00  0.00           C  
ATOM   1746  CD1 LEU   244      94.709  -8.319  44.531  1.00  0.00           C  
ATOM   1747  CD2 LEU   244      94.055  -6.028  44.809  1.00  0.00           C  
ATOM   1748  N   ARG   245      94.700  -4.081  47.453  1.00  0.00           N  
ATOM   1749  CA  ARG   245      94.133  -2.733  47.183  1.00  0.00           C  
ATOM   1750  C   ARG   245      94.518  -2.287  45.767  1.00  0.00           C  
ATOM   1751  O   ARG   245      95.593  -2.695  45.284  1.00  0.00           O  
ATOM   1752  CB  ARG   245      94.627  -1.728  48.228  1.00  0.00           C  
ATOM   1753  CG  ARG   245      93.962  -1.870  49.590  1.00  0.00           C  
ATOM   1754  CD  ARG   245      94.634  -1.021  50.653  1.00  0.00           C  
ATOM   1755  NE  ARG   245      94.100  -1.273  51.984  1.00  0.00           N  
ATOM   1756  CZ  ARG   245      94.519  -0.668  53.089  1.00  0.00           C  
ATOM   1757  NH1 ARG   245      95.484   0.232  53.026  1.00  0.00           N  
ATOM   1758  NH2 ARG   245      93.970  -0.965  54.254  1.00  0.00           N  
ATOM   1759  N   VAL   246      93.657  -1.478  45.143  1.00  0.00           N  
ATOM   1760  CA  VAL   246      93.867  -0.954  43.800  1.00  0.00           C  
ATOM   1761  C   VAL   246      93.901  -2.080  42.780  1.00  0.00           C  
ATOM   1762  O   VAL   246      94.750  -2.120  41.880  1.00  0.00           O  
ATOM   1763  CB  VAL   246      95.126  -0.100  43.734  1.00  0.00           C  
ATOM   1764  CG1 VAL   246      95.239   0.721  42.448  1.00  0.00           C  
ATOM   1765  CG2 VAL   246      95.234   0.918  44.870  1.00  0.00           C  
ATOM   1766  N   HIS   247      92.968  -3.003  42.943  1.00  0.00           N  
ATOM   1767  CA  HIS   247      92.817  -4.092  42.012  1.00  0.00           C  
ATOM   1768  C   HIS   247      92.065  -3.571  40.802  1.00  0.00           C  
ATOM   1769  O   HIS   247      90.937  -3.106  40.922  1.00  0.00           O  
ATOM   1770  CB  HIS   247      92.040  -5.246  42.651  1.00  0.00           C  
ATOM   1771  CG  HIS   247      91.828  -6.399  41.715  1.00  0.00           C  
ATOM   1772  ND1 HIS   247      92.836  -7.235  41.279  1.00  0.00           N  
ATOM   1773  CD2 HIS   247      90.703  -6.865  41.123  1.00  0.00           C  
ATOM   1774  CE1 HIS   247      92.363  -8.145  40.483  1.00  0.00           C  
ATOM   1775  NE2 HIS   247      91.064  -7.950  40.363  1.00  0.00           N  
ATOM   1776  N   ALA   248      92.703  -3.624  39.638  1.00  0.00           N  
ATOM   1777  CA  ALA   248      92.006  -3.334  38.395  1.00  0.00           C  
ATOM   1778  C   ALA   248      91.615  -4.652  37.776  1.00  0.00           C  
ATOM   1779  O   ALA   248      92.456  -5.386  37.253  1.00  0.00           O  
ATOM   1780  CB  ALA   248      92.877  -2.541  37.423  1.00  0.00           C  
ATOM   1781  N   GLY   249      90.332  -4.964  37.871  1.00  0.00           N  
ATOM   1782  CA  GLY   249      89.808  -6.224  37.382  1.00  0.00           C  
ATOM   1783  C   GLY   249      89.160  -5.996  36.025  1.00  0.00           C  
ATOM   1784  O   GLY   249      88.051  -5.454  35.943  1.00  0.00           O  
ATOM   1785  N   GLY   250      89.862  -6.407  34.964  1.00  0.00           N  
ATOM   1786  CA  GLY   250      89.364  -6.248  33.584  1.00  0.00           C  
ATOM   1787  C   GLY   250      88.426  -7.376  33.189  1.00  0.00           C  
ATOM   1788  O   GLY   250      87.974  -8.111  34.089  1.00  0.00           O  
ATOM   1789  N   GLU   251      88.144  -7.505  31.889  1.00  0.00           N  
ATOM   1790  CA  GLU   251      87.238  -8.569  31.377  1.00  0.00           C  
ATOM   1791  C   GLU   251      88.022  -9.881  31.252  1.00  0.00           C  
ATOM   1792  O   GLU   251      89.268  -9.829  31.280  1.00  0.00           O  
ATOM   1793  CB  GLU   251      86.640  -8.157  30.030  1.00  0.00           C  
ATOM   1794  CG  GLU   251      85.123  -8.189  30.008  1.00  0.00           C  
ATOM   1795  CD  GLU   251      84.498  -7.674  28.723  1.00  0.00           C  
ATOM   1796  OE1 GLU   251      84.975  -6.645  28.206  1.00  0.00           O  
ATOM   1797  OE2 GLU   251      83.535  -8.304  28.242  1.00  0.00           O  
ATOM   1798  N   ALA   252      87.308 -11.004  31.121  1.00  0.00           N  
ATOM   1799  CA  ALA   252      87.938 -12.340  30.991  1.00  0.00           C  
ATOM   1800  C   ALA   252      88.981 -12.532  32.098  1.00  0.00           C  
ATOM   1801  O   ALA   252      90.130 -12.895  31.775  1.00  0.00           O  
ATOM   1802  CB  ALA   252      88.550 -12.491  29.620  1.00  0.00           C  
ATOM   1803  N   THR   253      88.585 -12.295  33.353  1.00  0.00           N  
ATOM   1804  CA  THR   253      89.502 -12.449  34.515  1.00  0.00           C  
ATOM   1805  C   THR   253      88.829 -13.321  35.580  1.00  0.00           C  
ATOM   1806  O   THR   253      87.974 -14.149  35.208  1.00  0.00           O  
ATOM   1807  CB  THR   253      89.910 -11.083  35.082  1.00  0.00           C  
ATOM   1808  OG1 THR   253      90.625 -10.376  34.068  1.00  0.00           O  
ATOM   1809  CG2 THR   253      90.762 -11.193  36.327  1.00  0.00           C  
ATOM   1810  N   ALA   254      89.206 -13.137  36.849  1.00  0.00           N  
ATOM   1811  CA  ALA   254      88.630 -13.910  37.945  1.00  0.00           C  
ATOM   1812  C   ALA   254      89.098 -13.412  39.309  1.00  0.00           C  
ATOM   1813  O   ALA   254      90.304 -13.284  39.556  1.00  0.00           O  
ATOM   1814  CB  ALA   254      88.978 -15.370  37.791  1.00  0.00           C  
ATOM   1815  N   VAL   255      88.142 -13.134  40.193  1.00  0.00           N  
ATOM   1816  CA  VAL   255      88.458 -12.796  41.584  1.00  0.00           C  
ATOM   1817  C   VAL   255      87.903 -13.875  42.491  1.00  0.00           C  
ATOM   1818  O   VAL   255      86.711 -14.188  42.458  1.00  0.00           O  
ATOM   1819  CB  VAL   255      87.885 -11.429  41.975  1.00  0.00           C  
ATOM   1820  CG1 VAL   255      88.158 -11.047  43.431  1.00  0.00           C  
ATOM   1821  CG2 VAL   255      88.446 -10.272  41.146  1.00  0.00           C  
ATOM   1822  N   THR   256      88.781 -14.468  43.285  1.00  0.00           N  
ATOM   1823  CA  THR   256      88.385 -15.505  44.224  1.00  0.00           C  
ATOM   1824  C   THR   256      88.686 -15.018  45.633  1.00  0.00           C  
ATOM   1825  O   THR   256      89.840 -14.755  45.979  1.00  0.00           O  
ATOM   1826  CB  THR   256      89.137 -16.800  43.935  1.00  0.00           C  
ATOM   1827  OG1 THR   256      88.848 -17.249  42.619  1.00  0.00           O  
ATOM   1828  CG2 THR   256      88.707 -17.877  44.945  1.00  0.00           C  
ATOM   1829  N   GLN   257      87.646 -14.858  46.439  1.00  0.00           N  
ATOM   1830  CA  GLN   257      87.844 -14.335  47.781  1.00  0.00           C  
ATOM   1831  C   GLN   257      86.619 -14.579  48.669  1.00  0.00           C  
ATOM   1832  O   GLN   257      85.698 -15.311  48.300  1.00  0.00           O  
ATOM   1833  CB  GLN   257      88.214 -12.834  47.734  1.00  0.00           C  
ATOM   1834  CG  GLN   257      87.085 -11.943  47.212  1.00  0.00           C  
ATOM   1835  CD  GLN   257      87.597 -10.510  47.173  1.00  0.00           C  
ATOM   1836  OE1 GLN   257      88.315 -10.118  46.255  1.00  0.00           O  
ATOM   1837  NE2 GLN   257      87.255  -9.649  48.170  1.00  0.00           N  
ATOM   1838  N   ASN   258      86.618 -13.976  49.852  1.00  0.00           N  
ATOM   1839  CA  ASN   258      85.492 -14.118  50.756  1.00  0.00           C  
ATOM   1840  C   ASN   258      85.375 -12.857  51.586  1.00  0.00           C  
ATOM   1841  O   ASN   258      86.175 -11.924  51.443  1.00  0.00           O  
ATOM   1842  CB  ASN   258      85.689 -15.324  51.672  1.00  0.00           C  
ATOM   1843  CG  ASN   258      86.874 -15.035  52.583  1.00  0.00           C  
ATOM   1844  OD1 ASN   258      87.381 -13.916  52.625  1.00  0.00           O  
ATOM   1845  ND2 ASN   258      87.379 -16.030  53.361  1.00  0.00           N  
ATOM   1846  N   THR   259      84.392 -12.839  52.475  1.00  0.00           N  
ATOM   1847  CA  THR   259      84.106 -11.642  53.248  1.00  0.00           C  
ATOM   1848  C   THR   259      85.116 -11.485  54.372  1.00  0.00           C  
ATOM   1849  O   THR   259      85.141 -10.472  55.056  1.00  0.00           O  
ATOM   1850  CB  THR   259      82.660 -11.653  53.774  1.00  0.00           C  
ATOM   1851  OG1 THR   259      82.360 -12.948  54.295  1.00  0.00           O  
ATOM   1852  CG2 THR   259      81.683 -11.375  52.646  1.00  0.00           C  
ATOM   1853  N   GLY   260      85.966 -12.491  54.549  1.00  0.00           N  
ATOM   1854  CA  GLY   260      87.035 -12.425  55.546  1.00  0.00           C  
ATOM   1855  C   GLY   260      88.330 -11.829  54.974  1.00  0.00           C  
ATOM   1856  O   GLY   260      89.340 -11.742  55.670  1.00  0.00           O  
ATOM   1857  N   GLY   261      88.300 -11.421  53.710  1.00  0.00           N  
ATOM   1858  CA  GLY   261      89.470 -10.800  53.082  1.00  0.00           C  
ATOM   1859  C   GLY   261      89.242  -9.310  52.854  1.00  0.00           C  
ATOM   1860  O   GLY   261      88.119  -8.815  52.983  1.00  0.00           O  
ATOM   1861  N   ALA   262      90.307  -8.597  52.512  1.00  0.00           N  
ATOM   1862  CA  ALA   262      90.193  -7.187  52.147  1.00  0.00           C  
ATOM   1863  C   ALA   262      90.600  -6.983  50.692  1.00  0.00           C  
ATOM   1864  O   ALA   262      91.741  -7.246  50.317  1.00  0.00           O  
ATOM   1865  CB  ALA   262      91.086  -6.312  53.013  1.00  0.00           C  
ATOM   1866  N   LEU   263      89.649  -6.509  49.880  1.00  0.00           N  
ATOM   1867  CA  LEU   263      89.896  -6.258  48.434  1.00  0.00           C  
ATOM   1868  C   LEU   263      89.173  -4.973  48.014  1.00  0.00           C  
ATOM   1869  O   LEU   263      87.955  -4.874  48.260  1.00  0.00           O  
ATOM   1870  CB  LEU   263      89.396  -7.460  47.627  1.00  0.00           C  
ATOM   1871  CG  LEU   263      89.601  -7.367  46.116  1.00  0.00           C  
ATOM   1872  CD1 LEU   263      91.080  -7.274  45.773  1.00  0.00           C  
ATOM   1873  CD2 LEU   263      88.964  -8.554  45.409  1.00  0.00           C  
ATOM   1874  N   VAL   264      89.904  -4.033  47.405  1.00  0.00           N  
ATOM   1875  CA  VAL   264      89.312  -2.739  46.950  1.00  0.00           C  
ATOM   1876  C   VAL   264      89.938  -2.354  45.605  1.00  0.00           C  
ATOM   1877  O   VAL   264      91.159  -2.100  45.572  1.00  0.00           O  
ATOM   1878  CB  VAL   264      89.510  -1.629  48.000  1.00  0.00           C  
ATOM   1879  CG1 VAL   264      88.614  -1.831  49.212  1.00  0.00           C  
ATOM   1880  CG2 VAL   264      90.966  -1.506  48.423  1.00  0.00           C  
ATOM   1881  N   THR   265      89.124  -2.313  44.545  1.00  0.00           N  
ATOM   1882  CA  THR   265      89.609  -1.952  43.185  1.00  0.00           C  
ATOM   1883  C   THR   265      88.411  -1.620  42.289  1.00  0.00           C  
ATOM   1884  O   THR   265      87.295  -1.476  42.826  1.00  0.00           O  
ATOM   1885  CB  THR   265      90.462  -3.078  42.585  1.00  0.00           C  
ATOM   1886  OG1 THR   265      90.992  -2.618  41.341  1.00  0.00           O  
ATOM   1887  CG2 THR   265      89.682  -4.356  42.368  1.00  0.00           C  
ATOM   1888  N   SER   266      88.645  -1.506  40.977  1.00  0.00           N  
ATOM   1889  CA  SER   266      87.567  -1.191  40.003  1.00  0.00           C  
ATOM   1890  C   SER   266      87.515  -2.275  38.920  1.00  0.00           C  
ATOM   1891  O   SER   266      88.568  -2.556  38.313  1.00  0.00           O  
ATOM   1892  CB  SER   266      87.766   0.177  39.402  1.00  0.00           C  
ATOM   1893  OG  SER   266      87.746   1.178  40.408  1.00  0.00           O  
ATOM   1894  N   THR   267      86.332  -2.856  38.697  1.00  0.00           N  
ATOM   1895  CA  THR   267      86.158  -3.923  37.674  1.00  0.00           C  
ATOM   1896  C   THR   267      85.234  -3.324  36.608  1.00  0.00           C  
ATOM   1897  O   THR   267      85.249  -2.088  36.442  1.00  0.00           O  
ATOM   1898  CB  THR   267      85.471  -5.157  38.275  1.00  0.00           C  
ATOM   1899  OG1 THR   267      84.104  -4.826  38.521  1.00  0.00           O  
ATOM   1900  CG2 THR   267      86.122  -5.628  39.556  1.00  0.00           C  
ATOM   1901  N   ALA   268      84.466  -4.175  35.920  1.00  0.00           N  
ATOM   1902  CA  ALA   268      83.643  -3.751  34.762  1.00  0.00           C  
ATOM   1903  C   ALA   268      82.403  -3.000  35.260  1.00  0.00           C  
ATOM   1904  O   ALA   268      81.717  -2.373  34.428  1.00  0.00           O  
ATOM   1905  CB  ALA   268      83.265  -4.954  33.933  1.00  0.00           C  
ATOM   1906  N   ALA   269      82.135  -3.068  36.568  1.00  0.00           N  
ATOM   1907  CA  ALA   269      80.965  -2.385  37.169  1.00  0.00           C  
ATOM   1908  C   ALA   269      81.445  -1.304  38.144  1.00  0.00           C  
ATOM   1909  O   ALA   269      81.247  -1.476  39.364  1.00  0.00           O  
ATOM   1910  CB  ALA   269      80.076  -3.393  37.854  1.00  0.00           C  
ATOM   1911  N   THR   270      82.054  -0.237  37.617  1.00  0.00           N  
ATOM   1912  CA  THR   270      82.571   0.889  38.444  1.00  0.00           C  
ATOM   1913  C   THR   270      83.553   0.356  39.496  1.00  0.00           C  
ATOM   1914  O   THR   270      84.396  -0.492  39.139  1.00  0.00           O  
ATOM   1915  CB  THR   270      81.425   1.722  39.037  1.00  0.00           C  
ATOM   1916  OG1 THR   270      80.946   1.095  40.228  1.00  0.00           O  
ATOM   1917  CG2 THR   270      80.279   1.917  38.069  1.00  0.00           C  
ATOM   1918  N   VAL   271      83.450   0.848  40.735  1.00  0.00           N  
ATOM   1919  CA  VAL   271      84.351   0.408  41.842  1.00  0.00           C  
ATOM   1920  C   VAL   271      83.709  -0.782  42.566  1.00  0.00           C  
ATOM   1921  O   VAL   271      82.552  -1.120  42.244  1.00  0.00           O  
ATOM   1922  CB  VAL   271      84.651   1.563  42.818  1.00  0.00           C  
ATOM   1923  CG1 VAL   271      85.363   2.715  42.126  1.00  0.00           C  
ATOM   1924  CG2 VAL   271      83.391   2.052  43.516  1.00  0.00           C  
ATOM   1925  N   THR   272      84.442  -1.387  43.507  1.00  0.00           N  
ATOM   1926  CA  THR   272      83.946  -2.522  44.261  1.00  0.00           C  
ATOM   1927  C   THR   272      84.846  -2.673  45.461  1.00  0.00           C  
ATOM   1928  O   THR   272      85.978  -2.193  45.456  1.00  0.00           O  
ATOM   1929  CB  THR   272      83.950  -3.812  43.427  1.00  0.00           C  
ATOM   1930  OG1 THR   272      83.315  -4.860  44.144  1.00  0.00           O  
ATOM   1931  CG2 THR   272      85.402  -4.214  43.119  1.00  0.00           C  
ATOM   1932  N   GLY   273      84.346  -3.354  46.481  1.00  0.00           N  
ATOM   1933  CA  GLY   273      85.101  -3.524  47.708  1.00  0.00           C  
ATOM   1934  C   GLY   273      84.645  -4.739  48.489  1.00  0.00           C  
ATOM   1935  O   GLY   273      83.491  -5.142  48.427  1.00  0.00           O  
ATOM   1936  N   ALA   274      85.595  -5.343  49.182  1.00  0.00           N  
ATOM   1937  CA  ALA   274      85.324  -6.322  50.208  1.00  0.00           C  
ATOM   1938  C   ALA   274      86.111  -5.777  51.381  1.00  0.00           C  
ATOM   1939  O   ALA   274      87.346  -5.855  51.412  1.00  0.00           O  
ATOM   1940  CB  ALA   274      85.835  -7.721  49.841  1.00  0.00           C  
ATOM   1941  N   ASN   275      85.387  -5.175  52.320  1.00  0.00           N  
ATOM   1942  CA  ASN   275      85.992  -4.487  53.447  1.00  0.00           C  
ATOM   1943  C   ASN   275      85.228  -4.785  54.742  1.00  0.00           C  
ATOM   1944  O   ASN   275      84.002  -4.638  54.796  1.00  0.00           O  
ATOM   1945  CB  ASN   275      86.003  -2.962  53.199  1.00  0.00           C  
ATOM   1946  CG  ASN   275      86.867  -2.690  51.976  1.00  0.00           C  
ATOM   1947  OD1 ASN   275      88.094  -2.721  52.048  1.00  0.00           O  
ATOM   1948  ND2 ASN   275      86.273  -2.409  50.785  1.00  0.00           N  
ATOM   1949  N   ARG   276      85.977  -5.126  55.794  1.00  0.00           N  
ATOM   1950  CA  ARG   276      85.431  -5.365  57.161  1.00  0.00           C  
ATOM   1951  C   ARG   276      84.160  -6.226  57.146  1.00  0.00           C  
ATOM   1952  O   ARG   276      83.198  -5.860  57.849  1.00  0.00           O  
ATOM   1953  CB  ARG   276      85.168  -4.029  57.864  1.00  0.00           C  
ATOM   1954  CG  ARG   276      86.356  -3.078  57.859  1.00  0.00           C  
ATOM   1955  CD  ARG   276      86.164  -1.907  58.803  1.00  0.00           C  
ATOM   1956  NE  ARG   276      87.355  -1.074  58.902  1.00  0.00           N  
ATOM   1957  CZ  ARG   276      87.453   0.012  59.660  1.00  0.00           C  
ATOM   1958  NH1 ARG   276      86.424   0.403  60.392  1.00  0.00           N  
ATOM   1959  NH2 ARG   276      88.578   0.704  59.682  1.00  0.00           N  
ATOM   1960  N   LEU   277      84.158  -7.320  56.380  1.00  0.00           N  
ATOM   1961  CA  LEU   277      83.046  -8.248  56.364  1.00  0.00           C  
ATOM   1962  C   LEU   277      81.948  -7.887  55.389  1.00  0.00           C  
ATOM   1963  O   LEU   277      80.919  -8.554  55.345  1.00  0.00           O  
ATOM   1964  CB  LEU   277      82.449  -8.351  57.771  1.00  0.00           C  
ATOM   1965  CG  LEU   277      83.466  -8.770  58.835  1.00  0.00           C  
ATOM   1966  CD1 LEU   277      82.921  -8.824  60.262  1.00  0.00           C  
ATOM   1967  CD2 LEU   277      84.075 -10.157  58.636  1.00  0.00           C  
ATOM   1968  N   GLY   278      82.157  -6.836  54.603  1.00  0.00           N  
ATOM   1969  CA  GLY   278      81.117  -6.380  53.678  1.00  0.00           C  
ATOM   1970  C   GLY   278      81.614  -6.254  52.230  1.00  0.00           C  
ATOM   1971  O   GLY   278      82.624  -5.602  51.957  1.00  0.00           O  
ATOM   1972  N   HIS   279      80.896  -6.885  51.308  1.00  0.00           N  
ATOM   1973  CA  HIS   279      81.218  -6.818  49.880  1.00  0.00           C  
ATOM   1974  C   HIS   279      80.228  -5.943  49.112  1.00  0.00           C  
ATOM   1975  O   HIS   279      79.032  -5.938  49.406  1.00  0.00           O  
ATOM   1976  CB  HIS   279      81.263  -8.231  49.272  1.00  0.00           C  
ATOM   1977  CG  HIS   279      82.428  -9.041  49.757  1.00  0.00           C  
ATOM   1978  ND1 HIS   279      82.697 -10.330  49.344  1.00  0.00           N  
ATOM   1979  CD2 HIS   279      83.412  -8.741  50.636  1.00  0.00           C  
ATOM   1980  CE1 HIS   279      83.767 -10.783  49.923  1.00  0.00           C  
ATOM   1981  NE2 HIS   279      84.231  -9.840  50.721  1.00  0.00           N  
ATOM   1982  N   PHE   280      80.721  -5.202  48.129  1.00  0.00           N  
ATOM   1983  CA  PHE   280      79.841  -4.427  47.261  1.00  0.00           C  
ATOM   1984  C   PHE   280      80.380  -4.360  45.828  1.00  0.00           C  
ATOM   1985  O   PHE   280      81.556  -4.048  45.615  1.00  0.00           O  
ATOM   1986  CB  PHE   280      79.624  -3.014  47.821  1.00  0.00           C  
ATOM   1987  CG  PHE   280      78.681  -2.310  46.908  1.00  0.00           C  
ATOM   1988  CD1 PHE   280      77.282  -2.489  46.993  1.00  0.00           C  
ATOM   1989  CD2 PHE   280      79.178  -1.436  45.924  1.00  0.00           C  
ATOM   1990  CE1 PHE   280      76.387  -1.808  46.118  1.00  0.00           C  
ATOM   1991  CE2 PHE   280      78.304  -0.741  45.034  1.00  0.00           C  
ATOM   1992  CZ  PHE   280      76.902  -0.931  45.132  1.00  0.00           C  
ATOM   1993  N   SER   281      79.505  -4.655  44.864  1.00  0.00           N  
ATOM   1994  CA  SER   281      79.802  -4.582  43.429  1.00  0.00           C  
ATOM   1995  C   SER   281      80.861  -5.579  42.957  1.00  0.00           C  
ATOM   1996  O   SER   281      81.574  -5.344  41.982  1.00  0.00           O  
ATOM   1997  CB  SER   281      80.156  -3.153  42.989  1.00  0.00           C  
ATOM   1998  OG  SER   281      80.050  -3.035  41.578  1.00  0.00           O  
ATOM   1999  N   VAL   282      80.959  -6.701  43.655  1.00  0.00           N  
ATOM   2000  CA  VAL   282      81.846  -7.760  43.227  1.00  0.00           C  
ATOM   2001  C   VAL   282      81.311  -8.367  41.920  1.00  0.00           C  
ATOM   2002  O   VAL   282      80.126  -8.675  41.797  1.00  0.00           O  
ATOM   2003  CB  VAL   282      82.035  -8.819  44.335  1.00  0.00           C  
ATOM   2004  CG1 VAL   282      82.698 -10.055  43.781  1.00  0.00           C  
ATOM   2005  CG2 VAL   282      82.861  -8.230  45.488  1.00  0.00           C  
ATOM   2006  N   GLY   283      82.182  -8.485  40.923  1.00  0.00           N  
ATOM   2007  CA  GLY   283      81.810  -9.132  39.673  1.00  0.00           C  
ATOM   2008  C   GLY   283      82.551 -10.455  39.601  1.00  0.00           C  
ATOM   2009  O   GLY   283      83.774 -10.507  39.787  1.00  0.00           O  
ATOM   2010  N   ASN   284      81.799 -11.519  39.345  1.00  0.00           N  
ATOM   2011  CA  ASN   284      82.313 -12.873  39.410  1.00  0.00           C  
ATOM   2012  C   ASN   284      82.125 -13.609  38.100  1.00  0.00           C  
ATOM   2013  O   ASN   284      81.008 -13.960  37.745  1.00  0.00           O  
ATOM   2014  CB  ASN   284      81.575 -13.647  40.499  1.00  0.00           C  
ATOM   2015  CG  ASN   284      81.870 -12.978  41.833  1.00  0.00           C  
ATOM   2016  OD1 ASN   284      83.000 -13.004  42.319  1.00  0.00           O  
ATOM   2017  ND2 ASN   284      80.870 -12.341  42.499  1.00  0.00           N  
ATOM   2018  N   GLY   285      83.242 -13.834  37.400  1.00  0.00           N  
ATOM   2019  CA  GLY   285      83.262 -14.541  36.105  1.00  0.00           C  
ATOM   2020  C   GLY   285      84.689 -14.857  35.690  1.00  0.00           C  
ATOM   2021  O   GLY   285      85.607 -14.225  36.251  1.00  0.00           O  
ATOM   2022  N   MET   286      84.861 -15.797  34.752  1.00  0.00           N  
ATOM   2023  CA  MET   286      86.197 -16.221  34.245  1.00  0.00           C  
ATOM   2024  C   MET   286      87.097 -16.622  35.422  1.00  0.00           C  
ATOM   2025  O   MET   286      88.078 -15.894  35.689  1.00  0.00           O  
ATOM   2026  CB  MET   286      86.870 -15.111  33.430  1.00  0.00           C  
ATOM   2027  CG  MET   286      86.119 -14.752  32.162  1.00  0.00           C  
ATOM   2028  SD  MET   286      86.027 -16.134  30.995  1.00  0.00           S  
ATOM   2029  CE  MET   286      84.338 -16.673  31.254  1.00  0.00           C  
ATOM   2030  N   ALA   287      86.770 -17.747  36.070  1.00  0.00           N  
ATOM   2031  CA  ALA   287      87.516 -18.289  37.234  1.00  0.00           C  
ATOM   2032  C   ALA   287      87.600 -17.239  38.349  1.00  0.00           C  
ATOM   2033  O   ALA   287      88.694 -16.678  38.560  1.00  0.00           O  
ATOM   2034  CB  ALA   287      88.879 -18.793  36.818  1.00  0.00           C  
ATOM   2035  N   ASP   288      86.477 -17.001  39.034  1.00  0.00           N  
ATOM   2036  CA  ASP   288      86.400 -16.017  40.149  1.00  0.00           C  
ATOM   2037  C   ASP   288      85.104 -16.264  40.931  1.00  0.00           C  
ATOM   2038  O   ASP   288      84.063 -16.494  40.284  1.00  0.00           O  
ATOM   2039  CB  ASP   288      86.490 -14.580  39.630  1.00  0.00           C  
ATOM   2040  CG  ASP   288      86.061 -13.541  40.652  1.00  0.00           C  
ATOM   2041  OD1 ASP   288      86.464 -13.674  41.825  1.00  0.00           O  
ATOM   2042  OD2 ASP   288      85.328 -12.608  40.267  1.00  0.00           O  
ATOM   2043  N   ASN   289      85.170 -16.217  42.266  1.00  0.00           N  
ATOM   2044  CA  ASN   289      83.965 -16.460  43.105  1.00  0.00           C  
ATOM   2045  C   ASN   289      84.021 -15.599  44.374  1.00  0.00           C  
ATOM   2046  O   ASN   289      84.993 -14.835  44.534  1.00  0.00           O  
ATOM   2047  CB  ASN   289      83.800 -17.944  43.442  1.00  0.00           C  
ATOM   2048  CG  ASN   289      82.780 -18.194  44.533  1.00  0.00           C  
ATOM   2049  OD1 ASN   289      81.988 -17.314  44.862  1.00  0.00           O  
ATOM   2050  ND2 ASN   289      82.791 -19.391  45.097  1.00  0.00           N  
ATOM   2051  N   VAL   290      83.004 -15.735  45.231  1.00  0.00           N  
ATOM   2052  CA  VAL   290      82.896 -14.992  46.485  1.00  0.00           C  
ATOM   2053  C   VAL   290      82.148 -15.832  47.503  1.00  0.00           C  
ATOM   2054  O   VAL   290      81.016 -16.244  47.259  1.00  0.00           O  
ATOM   2055  CB  VAL   290      82.148 -13.672  46.282  1.00  0.00           C  
ATOM   2056  CG1 VAL   290      81.980 -12.862  47.570  1.00  0.00           C  
ATOM   2057  CG2 VAL   290      82.840 -12.723  45.300  1.00  0.00           C  
ATOM   2058  N   VAL   291      82.788 -16.112  48.628  1.00  0.00           N  
ATOM   2059  CA  VAL   291      82.124 -16.809  49.717  1.00  0.00           C  
ATOM   2060  C   VAL   291      81.646 -15.768  50.714  1.00  0.00           C  
ATOM   2061  O   VAL   291      82.446 -15.002  51.249  1.00  0.00           O  
ATOM   2062  CB  VAL   291      83.072 -17.783  50.418  1.00  0.00           C  
ATOM   2063  CG1 VAL   291      82.431 -18.515  51.600  1.00  0.00           C  
ATOM   2064  CG2 VAL   291      83.598 -18.889  49.501  1.00  0.00           C  
ATOM   2065  N   LEU   292      80.332 -15.755  50.961  1.00  0.00           N  
ATOM   2066  CA  LEU   292      79.717 -14.802  51.923  1.00  0.00           C  
ATOM   2067  C   LEU   292      79.685 -15.449  53.312  1.00  0.00           C  
ATOM   2068  O   LEU   292      78.668 -16.092  53.641  1.00  0.00           O  
ATOM   2069  CB  LEU   292      78.304 -14.454  51.444  1.00  0.00           C  
ATOM   2070  CG  LEU   292      78.226 -13.426  50.317  1.00  0.00           C  
ATOM   2071  CD1 LEU   292      76.851 -12.778  50.268  1.00  0.00           C  
ATOM   2072  CD2 LEU   292      79.308 -12.368  50.473  1.00  0.00           C  
ATOM   2073  N   GLU   293      80.764 -15.283  54.085  1.00  0.00           N  
ATOM   2074  CA  GLU   293      80.865 -15.865  55.451  1.00  0.00           C  
ATOM   2075  C   GLU   293      79.609 -15.507  56.254  1.00  0.00           C  
ATOM   2076  O   GLU   293      79.255 -14.312  56.298  1.00  0.00           O  
ATOM   2077  CB  GLU   293      82.129 -15.364  56.152  1.00  0.00           C  
ATOM   2078  CG  GLU   293      83.409 -15.934  55.569  1.00  0.00           C  
ATOM   2079  CD  GLU   293      84.549 -16.076  56.564  1.00  0.00           C  
ATOM   2080  OE1 GLU   293      84.410 -15.571  57.695  1.00  0.00           O  
ATOM   2081  OE2 GLU   293      85.572 -16.691  56.204  1.00  0.00           O  
ATOM   2082  N   ASN   294      78.971 -16.513  56.862  1.00  0.00           N  
ATOM   2083  CA  ASN   294      77.742 -16.297  57.673  1.00  0.00           C  
ATOM   2084  C   ASN   294      78.004 -15.188  58.699  1.00  0.00           C  
ATOM   2085  O   ASN   294      78.932 -15.346  59.517  1.00  0.00           O  
ATOM   2086  CB  ASN   294      77.272 -17.589  58.346  1.00  0.00           C  
ATOM   2087  CG  ASN   294      76.513 -17.344  59.633  1.00  0.00           C  
ATOM   2088  OD1 ASN   294      75.592 -16.532  59.671  1.00  0.00           O  
ATOM   2089  ND2 ASN   294      76.892 -18.042  60.691  1.00  0.00           N  
ATOM   2090  N   GLY   295      77.211 -14.113  58.649  1.00  0.00           N  
ATOM   2091  CA  GLY   295      77.365 -12.979  59.582  1.00  0.00           C  
ATOM   2092  C   GLY   295      77.610 -11.675  58.842  1.00  0.00           C  
ATOM   2093  O   GLY   295      77.214 -10.616  59.367  1.00  0.00           O  
ATOM   2094  N   GLY   296      78.240 -11.752  57.666  1.00  0.00           N  
ATOM   2095  CA  GLY   296      78.533 -10.556  56.853  1.00  0.00           C  
ATOM   2096  C   GLY   296      77.452 -10.303  55.816  1.00  0.00           C  
ATOM   2097  O   GLY   296      76.284 -10.644  56.087  1.00  0.00           O  
ATOM   2098  N   ARG   297      77.829  -9.726  54.671  1.00  0.00           N  
ATOM   2099  CA  ARG   297      76.862  -9.429  53.585  1.00  0.00           C  
ATOM   2100  C   ARG   297      77.548  -8.866  52.341  1.00  0.00           C  
ATOM   2101  O   ARG   297      78.547  -8.131  52.468  1.00  0.00           O  
ATOM   2102  CB  ARG   297      75.784  -8.464  54.087  1.00  0.00           C  
ATOM   2103  CG  ARG   297      74.865  -9.055  55.147  1.00  0.00           C  
ATOM   2104  CD  ARG   297      73.783  -8.084  55.581  1.00  0.00           C  
ATOM   2105  NE  ARG   297      72.948  -8.624  56.644  1.00  0.00           N  
ATOM   2106  CZ  ARG   297      72.005  -7.940  57.281  1.00  0.00           C  
ATOM   2107  NH1 ARG   297      71.773  -6.678  56.962  1.00  0.00           N  
ATOM   2108  NH2 ARG   297      71.298  -8.519  58.234  1.00  0.00           N  
ATOM   2109  N   LEU   298      76.985  -9.230  51.190  1.00  0.00           N  
ATOM   2110  CA  LEU   298      77.407  -8.770  49.874  1.00  0.00           C  
ATOM   2111  C   LEU   298      76.232  -8.091  49.174  1.00  0.00           C  
ATOM   2112  O   LEU   298      75.116  -8.621  49.151  1.00  0.00           O  
ATOM   2113  CB  LEU   298      77.918  -9.941  49.040  1.00  0.00           C  
ATOM   2114  CG  LEU   298      78.512  -9.519  47.695  1.00  0.00           C  
ATOM   2115  CD1 LEU   298      79.461 -10.534  47.061  1.00  0.00           C  
ATOM   2116  CD2 LEU   298      77.488  -9.252  46.592  1.00  0.00           C  
ATOM   2117  N   ASP   299      76.482  -6.921  48.599  1.00  0.00           N  
ATOM   2118  CA  ASP   299      75.459  -6.222  47.836  1.00  0.00           C  
ATOM   2119  C   ASP   299      75.912  -6.034  46.385  1.00  0.00           C  
ATOM   2120  O   ASP   299      77.102  -5.908  46.113  1.00  0.00           O  
ATOM   2121  CB  ASP   299      75.176  -4.854  48.459  1.00  0.00           C  
ATOM   2122  CG  ASP   299      74.589  -5.080  49.844  1.00  0.00           C  
ATOM   2123  OD1 ASP   299      73.627  -5.886  49.956  1.00  0.00           O  
ATOM   2124  OD2 ASP   299      75.096  -4.451  50.812  1.00  0.00           O  
ATOM   2125  N   VAL   300      74.962  -6.030  45.457  1.00  0.00           N  
ATOM   2126  CA  VAL   300      75.263  -5.789  44.047  1.00  0.00           C  
ATOM   2127  C   VAL   300      76.287  -6.765  43.454  1.00  0.00           C  
ATOM   2128  O   VAL   300      77.191  -6.360  42.720  1.00  0.00           O  
ATOM   2129  CB  VAL   300      75.749  -4.351  43.843  1.00  0.00           C  
ATOM   2130  CG1 VAL   300      75.794  -3.924  42.375  1.00  0.00           C  
ATOM   2131  CG2 VAL   300      74.873  -3.306  44.536  1.00  0.00           C  
ATOM   2132  N   LEU   301      76.163  -8.045  43.782  1.00  0.00           N  
ATOM   2133  CA  LEU   301      77.078  -9.031  43.235  1.00  0.00           C  
ATOM   2134  C   LEU   301      76.592  -9.471  41.864  1.00  0.00           C  
ATOM   2135  O   LEU   301      75.448  -9.903  41.712  1.00  0.00           O  
ATOM   2136  CB  LEU   301      77.201 -10.265  44.134  1.00  0.00           C  
ATOM   2137  CG  LEU   301      78.179 -11.314  43.601  1.00  0.00           C  
ATOM   2138  CD1 LEU   301      79.639 -10.867  43.546  1.00  0.00           C  
ATOM   2139  CD2 LEU   301      78.235 -12.612  44.405  1.00  0.00           C  
ATOM   2140  N   GLU   302      77.459  -9.345  40.865  1.00  0.00           N  
ATOM   2141  CA  GLU   302      77.156  -9.836  39.524  1.00  0.00           C  
ATOM   2142  C   GLU   302      77.785 -11.233  39.343  1.00  0.00           C  
ATOM   2143  O   GLU   302      78.988 -11.416  39.514  1.00  0.00           O  
ATOM   2144  CB  GLU   302      77.649  -8.834  38.479  1.00  0.00           C  
ATOM   2145  CG  GLU   302      76.870  -7.517  38.482  1.00  0.00           C  
ATOM   2146  CD  GLU   302      77.460  -6.620  37.404  1.00  0.00           C  
ATOM   2147  OE1 GLU   302      78.404  -7.076  36.704  1.00  0.00           O  
ATOM   2148  OE2 GLU   302      76.975  -5.465  37.265  1.00  0.00           O  
ATOM   2149  N   GLY   303      76.965 -12.234  39.055  1.00  0.00           N  
ATOM   2150  CA  GLY   303      77.482 -13.584  38.905  1.00  0.00           C  
ATOM   2151  C   GLY   303      77.306 -14.052  37.472  1.00  0.00           C  
ATOM   2152  O   GLY   303      76.214 -14.463  37.080  1.00  0.00           O  
ATOM   2153  N   HIS   304      78.385 -13.988  36.696  1.00  0.00           N  
ATOM   2154  CA  HIS   304      78.327 -14.315  35.279  1.00  0.00           C  
ATOM   2155  C   HIS   304      78.977 -15.625  34.940  1.00  0.00           C  
ATOM   2156  O   HIS   304      79.292 -16.420  35.813  1.00  0.00           O  
ATOM   2157  CB  HIS   304      78.981 -13.229  34.437  1.00  0.00           C  
ATOM   2158  CG  HIS   304      78.330 -11.888  34.602  1.00  0.00           C  
ATOM   2159  ND1 HIS   304      77.108 -11.551  34.058  1.00  0.00           N  
ATOM   2160  CD2 HIS   304      78.737 -10.780  35.266  1.00  0.00           C  
ATOM   2161  CE1 HIS   304      76.790 -10.330  34.365  1.00  0.00           C  
ATOM   2162  NE2 HIS   304      77.762  -9.828  35.102  1.00  0.00           N  
ATOM   2163  N   SER   305      79.191 -15.816  33.645  1.00  0.00           N  
ATOM   2164  CA  SER   305      79.619 -17.092  33.113  1.00  0.00           C  
ATOM   2165  C   SER   305      80.884 -17.595  33.796  1.00  0.00           C  
ATOM   2166  O   SER   305      81.952 -17.020  33.632  1.00  0.00           O  
ATOM   2167  CB  SER   305      79.830 -16.985  31.604  1.00  0.00           C  
ATOM   2168  OG  SER   305      80.111 -18.266  31.059  1.00  0.00           O  
ATOM   2169  N   ALA   306      80.749 -18.668  34.568  1.00  0.00           N  
ATOM   2170  CA  ALA   306      81.880 -19.242  35.266  1.00  0.00           C  
ATOM   2171  C   ALA   306      82.126 -18.595  36.616  1.00  0.00           C  
ATOM   2172  O   ALA   306      83.101 -18.915  37.298  1.00  0.00           O  
ATOM   2173  CB  ALA   306      83.145 -19.066  34.431  1.00  0.00           C  
ATOM   2174  N   GLN   307      81.244 -17.680  37.007  1.00  0.00           N  
ATOM   2175  CA  GLN   307      81.274 -17.117  38.344  1.00  0.00           C  
ATOM   2176  C   GLN   307      80.498 -17.941  39.362  1.00  0.00           C  
ATOM   2177  O   GLN   307      79.488 -18.575  39.035  1.00  0.00           O  
ATOM   2178  CB  GLN   307      80.723 -15.688  38.318  1.00  0.00           C  
ATOM   2179  CG  GLN   307      80.783 -14.987  39.676  1.00  0.00           C  
ATOM   2180  CD  GLN   307      82.244 -14.693  39.989  1.00  0.00           C  
ATOM   2181  OE1 GLN   307      83.019 -14.323  39.108  1.00  0.00           O  
ATOM   2182  NE2 GLN   307      82.699 -14.843  41.262  1.00  0.00           N  
ATOM   2183  N   ASN   308      80.981 -17.942  40.601  1.00  0.00           N  
ATOM   2184  CA  ASN   308      80.304 -18.639  41.687  1.00  0.00           C  
ATOM   2185  C   ASN   308      80.083 -17.738  42.898  1.00  0.00           C  
ATOM   2186  O   ASN   308      81.021 -17.116  43.405  1.00  0.00           O  
ATOM   2187  CB  ASN   308      81.083 -19.879  42.143  1.00  0.00           C  
ATOM   2188  CG  ASN   308      80.285 -20.557  43.247  1.00  0.00           C  
ATOM   2189  OD1 ASN   308      80.165 -20.034  44.354  1.00  0.00           O  
ATOM   2190  ND2 ASN   308      79.695 -21.759  43.007  1.00  0.00           N  
ATOM   2191  N   THR   309      78.834 -17.658  43.345  1.00  0.00           N  
ATOM   2192  CA  THR   309      78.512 -16.976  44.594  1.00  0.00           C  
ATOM   2193  C   THR   309      78.024 -17.996  45.609  1.00  0.00           C  
ATOM   2194  O   THR   309      77.052 -18.706  45.367  1.00  0.00           O  
ATOM   2195  CB  THR   309      77.459 -15.892  44.374  1.00  0.00           C  
ATOM   2196  OG1 THR   309      77.945 -14.918  43.463  1.00  0.00           O  
ATOM   2197  CG2 THR   309      77.137 -15.216  45.718  1.00  0.00           C  
ATOM   2198  N   LEU   310      78.718 -18.071  46.735  1.00  0.00           N  
ATOM   2199  CA  LEU   310      78.418 -19.050  47.769  1.00  0.00           C  
ATOM   2200  C   LEU   310      78.010 -18.342  49.059  1.00  0.00           C  
ATOM   2201  O   LEU   310      78.851 -17.764  49.751  1.00  0.00           O  
ATOM   2202  CB  LEU   310      79.640 -19.953  48.002  1.00  0.00           C  
ATOM   2203  CG  LEU   310      79.431 -20.989  49.108  1.00  0.00           C  
ATOM   2204  CD1 LEU   310      78.308 -21.993  48.849  1.00  0.00           C  
ATOM   2205  CD2 LEU   310      80.640 -21.877  49.397  1.00  0.00           C  
ATOM   2206  N   VAL   311      76.720 -18.385  49.379  1.00  0.00           N  
ATOM   2207  CA  VAL   311      76.238 -17.758  50.605  1.00  0.00           C  
ATOM   2208  C   VAL   311      76.040 -18.787  51.693  1.00  0.00           C  
ATOM   2209  O   VAL   311      75.159 -19.638  51.604  1.00  0.00           O  
ATOM   2210  CB  VAL   311      74.932 -16.976  50.413  1.00  0.00           C  
ATOM   2211  CG1 VAL   311      74.405 -16.343  51.702  1.00  0.00           C  
ATOM   2212  CG2 VAL   311      75.055 -15.819  49.420  1.00  0.00           C  
ATOM   2213  N   ASP   312      76.888 -18.715  52.710  1.00  0.00           N  
ATOM   2214  CA  ASP   312      76.829 -19.648  53.823  1.00  0.00           C  
ATOM   2215  C   ASP   312      75.602 -19.396  54.673  1.00  0.00           C  
ATOM   2216  O   ASP   312      74.924 -18.366  54.541  1.00  0.00           O  
ATOM   2217  CB  ASP   312      78.068 -19.513  54.702  1.00  0.00           C  
ATOM   2218  CG  ASP   312      79.240 -20.145  53.963  1.00  0.00           C  
ATOM   2219  OD1 ASP   312      78.993 -20.809  52.922  1.00  0.00           O  
ATOM   2220  OD2 ASP   312      80.396 -19.970  54.431  1.00  0.00           O  
ATOM   2221  N   ASP   313      75.322 -20.355  55.544  1.00  0.00           N  
ATOM   2222  CA  ASP   313      74.309 -20.187  56.557  1.00  0.00           C  
ATOM   2223  C   ASP   313      74.643 -18.943  57.359  1.00  0.00           C  
ATOM   2224  O   ASP   313      75.759 -18.801  57.851  1.00  0.00           O  
ATOM   2225  CB  ASP   313      74.308 -21.401  57.479  1.00  0.00           C  
ATOM   2226  CG  ASP   313      73.121 -21.273  58.423  1.00  0.00           C  
ATOM   2227  OD1 ASP   313      72.411 -20.234  58.345  1.00  0.00           O  
ATOM   2228  OD2 ASP   313      72.908 -22.212  59.237  1.00  0.00           O  
ATOM   2229  N   GLY   314      73.688 -18.029  57.473  1.00  0.00           N  
ATOM   2230  CA  GLY   314      73.891 -16.840  58.281  1.00  0.00           C  
ATOM   2231  C   GLY   314      74.565 -15.712  57.523  1.00  0.00           C  
ATOM   2232  O   GLY   314      74.888 -14.663  58.095  1.00  0.00           O  
ATOM   2233  N   GLY   315      74.781 -15.933  56.229  1.00  0.00           N  
ATOM   2234  CA  GLY   315      75.323 -14.903  55.364  1.00  0.00           C  
ATOM   2235  C   GLY   315      74.214 -14.237  54.580  1.00  0.00           C  
ATOM   2236  O   GLY   315      73.125 -14.798  54.410  1.00  0.00           O  
ATOM   2237  N   THR   316      74.486 -13.040  54.086  1.00  0.00           N  
ATOM   2238  CA  THR   316      73.475 -12.304  53.344  1.00  0.00           C  
ATOM   2239  C   THR   316      74.032 -11.804  52.030  1.00  0.00           C  
ATOM   2240  O   THR   316      75.186 -11.383  51.963  1.00  0.00           O  
ATOM   2241  CB  THR   316      72.974 -11.140  54.160  1.00  0.00           C  
ATOM   2242  OG1 THR   316      72.412 -11.605  55.379  1.00  0.00           O  
ATOM   2243  CG2 THR   316      71.901 -10.382  53.361  1.00  0.00           C  
ATOM   2244  N   LEU   317      73.211 -11.861  50.987  1.00  0.00           N  
ATOM   2245  CA  LEU   317      73.535 -11.217  49.721  1.00  0.00           C  
ATOM   2246  C   LEU   317      72.295 -10.586  49.094  1.00  0.00           C  
ATOM   2247  O   LEU   317      71.307 -11.280  48.832  1.00  0.00           O  
ATOM   2248  CB  LEU   317      74.165 -12.217  48.756  1.00  0.00           C  
ATOM   2249  CG  LEU   317      74.730 -11.570  47.490  1.00  0.00           C  
ATOM   2250  CD1 LEU   317      75.653 -12.465  46.665  1.00  0.00           C  
ATOM   2251  CD2 LEU   317      73.683 -11.111  46.477  1.00  0.00           C  
ATOM   2252  N   ALA   318      72.343  -9.280  48.839  1.00  0.00           N  
ATOM   2253  CA  ALA   318      71.224  -8.618  48.154  1.00  0.00           C  
ATOM   2254  C   ALA   318      71.599  -8.000  46.810  1.00  0.00           C  
ATOM   2255  O   ALA   318      72.778  -7.810  46.504  1.00  0.00           O  
ATOM   2256  CB  ALA   318      70.549  -7.569  49.041  1.00  0.00           C  
ATOM   2257  N   VAL   319      70.573  -7.672  46.033  1.00  0.00           N  
ATOM   2258  CA  VAL   319      70.710  -7.353  44.614  1.00  0.00           C  
ATOM   2259  C   VAL   319      71.728  -8.242  43.901  1.00  0.00           C  
ATOM   2260  O   VAL   319      72.560  -7.762  43.136  1.00  0.00           O  
ATOM   2261  CB  VAL   319      71.017  -5.867  44.365  1.00  0.00           C  
ATOM   2262  CG1 VAL   319      71.030  -5.486  42.884  1.00  0.00           C  
ATOM   2263  CG2 VAL   319      70.007  -4.919  45.013  1.00  0.00           C  
ATOM   2264  N   SER   320      71.668  -9.540  44.178  1.00  0.00           N  
ATOM   2265  CA  SER   320      72.423 -10.507  43.408  1.00  0.00           C  
ATOM   2266  C   SER   320      71.925 -10.476  41.968  1.00  0.00           C  
ATOM   2267  O   SER   320      70.729 -10.506  41.705  1.00  0.00           O  
ATOM   2268  CB  SER   320      72.251 -11.922  43.972  1.00  0.00           C  
ATOM   2269  OG  SER   320      72.959 -12.856  43.171  1.00  0.00           O  
ATOM   2270  N   ALA   321      72.844 -10.386  41.024  1.00  0.00           N  
ATOM   2271  CA  ALA   321      72.445 -10.335  39.629  1.00  0.00           C  
ATOM   2272  C   ALA   321      72.990 -11.565  38.918  1.00  0.00           C  
ATOM   2273  O   ALA   321      74.153 -11.596  38.527  1.00  0.00           O  
ATOM   2274  CB  ALA   321      72.951  -9.047  38.987  1.00  0.00           C  
ATOM   2275  N   GLY   322      72.160 -12.599  38.808  1.00  0.00           N  
ATOM   2276  CA  GLY   322      72.557 -13.838  38.156  1.00  0.00           C  
ATOM   2277  C   GLY   322      72.548 -13.668  36.648  1.00  0.00           C  
ATOM   2278  O   GLY   322      71.559 -13.209  36.078  1.00  0.00           O  
ATOM   2279  N   GLY   323      73.659 -14.031  36.013  1.00  0.00           N  
ATOM   2280  CA  GLY   323      73.758 -14.031  34.565  1.00  0.00           C  
ATOM   2281  C   GLY   323      73.907 -15.439  34.013  1.00  0.00           C  
ATOM   2282  O   GLY   323      74.112 -16.405  34.767  1.00  0.00           O  
ATOM   2283  N   LYS   324      73.801 -15.567  32.694  1.00  0.00           N  
ATOM   2284  CA  LYS   324      74.006 -16.861  32.054  1.00  0.00           C  
ATOM   2285  C   LYS   324      75.354 -17.469  32.414  1.00  0.00           C  
ATOM   2286  O   LYS   324      76.396 -16.825  32.276  1.00  0.00           O  
ATOM   2287  CB  LYS   324      73.857 -16.741  30.538  1.00  0.00           C  
ATOM   2288  CG  LYS   324      73.995 -18.075  29.804  1.00  0.00           C  
ATOM   2289  CD  LYS   324      73.781 -17.968  28.292  1.00  0.00           C  
ATOM   2290  CE  LYS   324      73.962 -19.296  27.552  1.00  0.00           C  
ATOM   2291  NZ  LYS   324      73.702 -19.108  26.107  1.00  0.00           N  
ATOM   2292  N   ALA   325      75.322 -18.706  32.890  1.00  0.00           N  
ATOM   2293  CA  ALA   325      76.500 -19.411  33.259  1.00  0.00           C  
ATOM   2294  C   ALA   325      76.972 -19.085  34.694  1.00  0.00           C  
ATOM   2295  O   ALA   325      78.040 -19.523  35.129  1.00  0.00           O  
ATOM   2296  CB  ALA   325      77.688 -18.972  32.394  1.00  0.00           C  
ATOM   2297  N   THR   326      76.129 -18.320  35.394  1.00  0.00           N  
ATOM   2298  CA  THR   326      76.381 -18.040  36.795  1.00  0.00           C  
ATOM   2299  C   THR   326      75.970 -19.168  37.725  1.00  0.00           C  
ATOM   2300  O   THR   326      74.971 -19.834  37.459  1.00  0.00           O  
ATOM   2301  CB  THR   326      75.694 -16.744  37.244  1.00  0.00           C  
ATOM   2302  OG1 THR   326      76.021 -16.429  38.590  1.00  0.00           O  
ATOM   2303  CG2 THR   326      74.173 -16.935  37.121  1.00  0.00           C  
ATOM   2304  N   ASP   327      76.716 -19.378  38.805  1.00  0.00           N  
ATOM   2305  CA  ASP   327      76.442 -20.470  39.734  1.00  0.00           C  
ATOM   2306  C   ASP   327      76.103 -19.950  41.138  1.00  0.00           C  
ATOM   2307  O   ASP   327      76.739 -19.018  41.637  1.00  0.00           O  
ATOM   2308  CB  ASP   327      77.642 -21.422  39.819  1.00  0.00           C  
ATOM   2309  CG  ASP   327      77.769 -22.138  38.482  1.00  0.00           C  
ATOM   2310  OD1 ASP   327      76.818 -22.032  37.662  1.00  0.00           O  
ATOM   2311  OD2 ASP   327      78.818 -22.799  38.263  1.00  0.00           O  
ATOM   2312  N   VAL   328      75.091 -20.546  41.764  1.00  0.00           N  
ATOM   2313  CA  VAL   328      74.670 -20.122  43.089  1.00  0.00           C  
ATOM   2314  C   VAL   328      74.701 -21.282  44.080  1.00  0.00           C  
ATOM   2315  O   VAL   328      74.162 -22.349  43.816  1.00  0.00           O  
ATOM   2316  CB  VAL   328      73.276 -19.507  43.022  1.00  0.00           C  
ATOM   2317  CG1 VAL   328      72.734 -19.070  44.385  1.00  0.00           C  
ATOM   2318  CG2 VAL   328      73.203 -18.256  42.143  1.00  0.00           C  
ATOM   2319  N   THR   329      75.360 -21.070  45.211  1.00  0.00           N  
ATOM   2320  CA  THR   329      75.360 -22.027  46.314  1.00  0.00           C  
ATOM   2321  C   THR   329      74.784 -21.327  47.535  1.00  0.00           C  
ATOM   2322  O   THR   329      75.355 -20.362  48.033  1.00  0.00           O  
ATOM   2323  CB  THR   329      76.786 -22.491  46.635  1.00  0.00           C  
ATOM   2324  OG1 THR   329      77.363 -23.119  45.499  1.00  0.00           O  
ATOM   2325  CG2 THR   329      76.745 -23.489  47.804  1.00  0.00           C  
ATOM   2326  N   MET   330      73.653 -21.803  48.026  1.00  0.00           N  
ATOM   2327  CA  MET   330      73.015 -21.152  49.154  1.00  0.00           C  
ATOM   2328  C   MET   330      72.294 -22.186  49.994  1.00  0.00           C  
ATOM   2329  O   MET   330      72.034 -23.285  49.524  1.00  0.00           O  
ATOM   2330  CB  MET   330      72.036 -20.091  48.654  1.00  0.00           C  
ATOM   2331  CG  MET   330      70.869 -20.669  47.851  1.00  0.00           C  
ATOM   2332  SD  MET   330      69.695 -19.427  47.228  1.00  0.00           S  
ATOM   2333  CE  MET   330      68.961 -19.075  48.852  1.00  0.00           C  
ATOM   2334  N   THR   331      71.981 -21.852  51.241  1.00  0.00           N  
ATOM   2335  CA  THR   331      71.024 -22.666  51.988  1.00  0.00           C  
ATOM   2336  C   THR   331      69.886 -21.822  52.541  1.00  0.00           C  
ATOM   2337  O   THR   331      69.919 -20.597  52.468  1.00  0.00           O  
ATOM   2338  CB  THR   331      71.688 -23.506  53.080  1.00  0.00           C  
ATOM   2339  OG1 THR   331      72.262 -22.660  54.065  1.00  0.00           O  
ATOM   2340  CG2 THR   331      72.787 -24.379  52.453  1.00  0.00           C  
ATOM   2341  N   SER   332      68.872 -22.496  53.078  1.00  0.00           N  
ATOM   2342  CA  SER   332      67.644 -21.846  53.523  1.00  0.00           C  
ATOM   2343  C   SER   332      67.861 -20.948  54.740  1.00  0.00           C  
ATOM   2344  O   SER   332      67.005 -20.116  55.061  1.00  0.00           O  
ATOM   2345  CB  SER   332      66.551 -22.890  53.809  1.00  0.00           C  
ATOM   2346  OG  SER   332      66.984 -23.847  54.764  1.00  0.00           O  
ATOM   2347  N   GLY   333      69.002 -21.121  55.407  1.00  0.00           N  
ATOM   2348  CA  GLY   333      69.379 -20.265  56.515  1.00  0.00           C  
ATOM   2349  C   GLY   333      70.125 -19.007  56.082  1.00  0.00           C  
ATOM   2350  O   GLY   333      70.635 -18.256  56.913  1.00  0.00           O  
ATOM   2351  N   GLY   334      70.197 -18.774  54.777  1.00  0.00           N  
ATOM   2352  CA  GLY   334      70.841 -17.581  54.264  1.00  0.00           C  
ATOM   2353  C   GLY   334      69.800 -16.523  53.928  1.00  0.00           C  
ATOM   2354  O   GLY   334      68.612 -16.809  53.870  1.00  0.00           O  
ATOM   2355  N   ALA   335      70.258 -15.293  53.732  1.00  0.00           N  
ATOM   2356  CA  ALA   335      69.389 -14.210  53.304  1.00  0.00           C  
ATOM   2357  C   ALA   335      69.888 -13.755  51.949  1.00  0.00           C  
ATOM   2358  O   ALA   335      71.041 -13.339  51.815  1.00  0.00           O  
ATOM   2359  CB  ALA   335      69.431 -13.064  54.296  1.00  0.00           C  
ATOM   2360  N   LEU   336      69.016 -13.838  50.939  1.00  0.00           N  
ATOM   2361  CA  LEU   336      69.386 -13.431  49.556  1.00  0.00           C  
ATOM   2362  C   LEU   336      68.165 -12.832  48.849  1.00  0.00           C  
ATOM   2363  O   LEU   336      67.060 -13.387  49.004  1.00  0.00           O  
ATOM   2364  CB  LEU   336      69.912 -14.656  48.802  1.00  0.00           C  
ATOM   2365  CG  LEU   336      70.093 -14.472  47.296  1.00  0.00           C  
ATOM   2366  CD1 LEU   336      71.380 -13.720  46.993  1.00  0.00           C  
ATOM   2367  CD2 LEU   336      70.078 -15.813  46.580  1.00  0.00           C  
ATOM   2368  N   ILE   337      68.373 -11.742  48.102  1.00  0.00           N  
ATOM   2369  CA  ILE   337      67.273 -11.060  47.354  1.00  0.00           C  
ATOM   2370  C   ILE   337      67.849 -10.487  46.054  1.00  0.00           C  
ATOM   2371  O   ILE   337      68.390  -9.364  46.093  1.00  0.00           O  
ATOM   2372  CB  ILE   337      66.617  -9.966  48.220  1.00  0.00           C  
ATOM   2373  CG1 ILE   337      65.557 -10.545  49.161  1.00  0.00           C  
ATOM   2374  CG2 ILE   337      66.050  -8.856  47.349  1.00  0.00           C  
ATOM   2375  CD1 ILE   337      65.236  -9.659  50.343  1.00  0.00           C  
ATOM   2376  N   ALA   338      67.736 -11.237  44.954  1.00  0.00           N  
ATOM   2377  CA  ALA   338      68.257 -10.789  43.640  1.00  0.00           C  
ATOM   2378  C   ALA   338      67.326 -11.273  42.522  1.00  0.00           C  
ATOM   2379  O   ALA   338      66.165 -11.613  42.823  1.00  0.00           O  
ATOM   2380  CB  ALA   338      69.665 -11.295  43.445  1.00  0.00           C  
ATOM   2381  N   ASP   339      67.828 -11.299  41.283  1.00  0.00           N  
ATOM   2382  CA  ASP   339      67.024 -11.747  40.114  1.00  0.00           C  
ATOM   2383  C   ASP   339      67.725 -12.933  39.441  1.00  0.00           C  
ATOM   2384  O   ASP   339      68.710 -13.441  40.013  1.00  0.00           O  
ATOM   2385  CB  ASP   339      66.786 -10.599  39.129  1.00  0.00           C  
ATOM   2386  CG  ASP   339      65.924  -9.485  39.696  1.00  0.00           C  
ATOM   2387  OD1 ASP   339      65.086  -9.781  40.571  1.00  0.00           O  
ATOM   2388  OD2 ASP   339      66.097  -8.330  39.258  1.00  0.00           O  
ATOM   2389  N   SER   340      67.227 -13.348  38.272  1.00  0.00           N  
ATOM   2390  CA  SER   340      67.814 -14.487  37.516  1.00  0.00           C  
ATOM   2391  C   SER   340      67.830 -14.025  36.055  1.00  0.00           C  
ATOM   2392  O   SER   340      67.672 -12.812  35.815  1.00  0.00           O  
ATOM   2393  CB  SER   340      66.889 -15.676  37.527  1.00  0.00           C  
ATOM   2394  OG  SER   340      65.607 -15.323  37.030  1.00  0.00           O  
ATOM   2395  N   GLY   341      68.016 -14.965  35.122  1.00  0.00           N  
ATOM   2396  CA  GLY   341      68.302 -14.662  33.706  1.00  0.00           C  
ATOM   2397  C   GLY   341      67.028 -14.449  32.908  1.00  0.00           C  
ATOM   2398  O   GLY   341      67.112 -13.876  31.804  1.00  0.00           O  
ATOM   2399  N   ALA   342      65.889 -14.897  33.447  1.00  0.00           N  
ATOM   2400  CA  ALA   342      64.583 -14.747  32.764  1.00  0.00           C  
ATOM   2401  C   ALA   342      63.822 -13.559  33.364  1.00  0.00           C  
ATOM   2402  O   ALA   342      62.576 -13.605  33.391  1.00  0.00           O  
ATOM   2403  CB  ALA   342      63.791 -16.027  32.883  1.00  0.00           C  
ATOM   2404  N   THR   343      64.554 -12.538  33.821  1.00  0.00           N  
ATOM   2405  CA  THR   343      63.935 -11.327  34.426  1.00  0.00           C  
ATOM   2406  C   THR   343      62.946 -11.748  35.519  1.00  0.00           C  
ATOM   2407  O   THR   343      61.778 -11.317  35.455  1.00  0.00           O  
ATOM   2408  CB  THR   343      63.262 -10.455  33.358  1.00  0.00           C  
ATOM   2409  OG1 THR   343      61.942 -10.955  33.140  1.00  0.00           O  
ATOM   2410  CG2 THR   343      64.024 -10.429  32.051  1.00  0.00           C  
ATOM   2411  N   VAL   344      63.407 -12.558  36.478  1.00  0.00           N  
ATOM   2412  CA  VAL   344      62.543 -13.037  37.599  1.00  0.00           C  
ATOM   2413  C   VAL   344      63.261 -12.760  38.925  1.00  0.00           C  
ATOM   2414  O   VAL   344      64.478 -13.020  39.003  1.00  0.00           O  
ATOM   2415  CB  VAL   344      62.197 -14.531  37.447  1.00  0.00           C  
ATOM   2416  CG1 VAL   344      61.419 -15.054  38.645  1.00  0.00           C  
ATOM   2417  CG2 VAL   344      61.444 -14.807  36.156  1.00  0.00           C  
ATOM   2418  N   GLU   345      62.527 -12.253  39.921  1.00  0.00           N  
ATOM   2419  CA  GLU   345      63.112 -11.938  41.252  1.00  0.00           C  
ATOM   2420  C   GLU   345      62.994 -13.164  42.165  1.00  0.00           C  
ATOM   2421  O   GLU   345      61.913 -13.785  42.185  1.00  0.00           O  
ATOM   2422  CB  GLU   345      62.408 -10.727  41.870  1.00  0.00           C  
ATOM   2423  CG  GLU   345      62.339  -9.529  40.940  1.00  0.00           C  
ATOM   2424  CD  GLU   345      61.710  -8.289  41.550  1.00  0.00           C  
ATOM   2425  OE1 GLU   345      61.071  -8.415  42.614  1.00  0.00           O  
ATOM   2426  OE2 GLU   345      61.860  -7.201  40.961  1.00  0.00           O  
ATOM   2427  N   GLY   346      64.072 -13.490  42.886  1.00  0.00           N  
ATOM   2428  CA  GLY   346      64.085 -14.625  43.793  1.00  0.00           C  
ATOM   2429  C   GLY   346      64.542 -14.159  45.163  1.00  0.00           C  
ATOM   2430  O   GLY   346      65.105 -13.070  45.307  1.00  0.00           O  
ATOM   2431  N   THR   347      64.307 -14.979  46.175  1.00  0.00           N  
ATOM   2432  CA  THR   347      64.679 -14.579  47.523  1.00  0.00           C  
ATOM   2433  C   THR   347      64.757 -15.742  48.479  1.00  0.00           C  
ATOM   2434  O   THR   347      64.127 -16.783  48.282  1.00  0.00           O  
ATOM   2435  CB  THR   347      63.704 -13.536  48.077  1.00  0.00           C  
ATOM   2436  OG1 THR   347      64.159 -13.064  49.337  1.00  0.00           O  
ATOM   2437  CG2 THR   347      62.316 -14.177  48.245  1.00  0.00           C  
ATOM   2438  N   ASN   348      65.557 -15.547  49.518  1.00  0.00           N  
ATOM   2439  CA  ASN   348      65.622 -16.452  50.638  1.00  0.00           C  
ATOM   2440  C   ASN   348      65.649 -15.525  51.839  1.00  0.00           C  
ATOM   2441  O   ASN   348      66.309 -14.494  51.798  1.00  0.00           O  
ATOM   2442  CB  ASN   348      66.905 -17.286  50.616  1.00  0.00           C  
ATOM   2443  CG  ASN   348      66.835 -18.286  51.761  1.00  0.00           C  
ATOM   2444  OD1 ASN   348      66.934 -17.918  52.931  1.00  0.00           O  
ATOM   2445  ND2 ASN   348      66.661 -19.607  51.487  1.00  0.00           N  
ATOM   2446  N   ALA   349      64.923 -15.872  52.894  1.00  0.00           N  
ATOM   2447  CA  ALA   349      64.826 -15.019  54.067  1.00  0.00           C  
ATOM   2448  C   ALA   349      63.882 -15.593  55.105  1.00  0.00           C  
ATOM   2449  O   ALA   349      62.783 -16.039  54.770  1.00  0.00           O  
ATOM   2450  CB  ALA   349      64.366 -13.623  53.660  1.00  0.00           C  
ATOM   2451  N   SER   350      64.315 -15.596  56.362  1.00  0.00           N  
ATOM   2452  CA  SER   350      63.531 -16.169  57.441  1.00  0.00           C  
ATOM   2453  C   SER   350      63.117 -17.611  57.178  1.00  0.00           C  
ATOM   2454  O   SER   350      62.002 -18.023  57.521  1.00  0.00           O  
ATOM   2455  CB  SER   350      62.281 -15.319  57.683  1.00  0.00           C  
ATOM   2456  OG  SER   350      62.652 -13.999  58.053  1.00  0.00           O  
ATOM   2457  N   GLY   351      64.009 -18.373  56.552  1.00  0.00           N  
ATOM   2458  CA  GLY   351      63.752 -19.771  56.257  1.00  0.00           C  
ATOM   2459  C   GLY   351      62.783 -20.014  55.115  1.00  0.00           C  
ATOM   2460  O   GLY   351      62.304 -21.132  54.948  1.00  0.00           O  
ATOM   2461  N   LYS   352      62.493 -18.976  54.330  1.00  0.00           N  
ATOM   2462  CA  LYS   352      61.610 -19.111  53.175  1.00  0.00           C  
ATOM   2463  C   LYS   352      62.353 -18.801  51.883  1.00  0.00           C  
ATOM   2464  O   LYS   352      62.899 -17.711  51.715  1.00  0.00           O  
ATOM   2465  CB  LYS   352      60.390 -18.181  53.287  1.00  0.00           C  
ATOM   2466  CG  LYS   352      59.473 -18.516  54.466  1.00  0.00           C  
ATOM   2467  CD  LYS   352      58.227 -17.633  54.543  1.00  0.00           C  
ATOM   2468  CE  LYS   352      57.318 -17.957  55.730  1.00  0.00           C  
ATOM   2469  NZ  LYS   352      56.098 -17.121  55.678  1.00  0.00           N  
ATOM   2470  N   PHE   353      62.352 -19.776  50.968  1.00  0.00           N  
ATOM   2471  CA  PHE   353      62.994 -19.626  49.635  1.00  0.00           C  
ATOM   2472  C   PHE   353      61.886 -19.455  48.589  1.00  0.00           C  
ATOM   2473  O   PHE   353      60.919 -20.241  48.613  1.00  0.00           O  
ATOM   2474  CB  PHE   353      63.877 -20.836  49.322  1.00  0.00           C  
ATOM   2475  CG  PHE   353      64.526 -20.807  47.961  1.00  0.00           C  
ATOM   2476  CD1 PHE   353      65.674 -20.064  47.737  1.00  0.00           C  
ATOM   2477  CD2 PHE   353      63.990 -21.523  46.903  1.00  0.00           C  
ATOM   2478  CE1 PHE   353      66.270 -20.037  46.486  1.00  0.00           C  
ATOM   2479  CE2 PHE   353      64.587 -21.495  45.652  1.00  0.00           C  
ATOM   2480  CZ  PHE   353      65.725 -20.752  45.446  1.00  0.00           C  
ATOM   2481  N   SER   354      62.023 -18.462  47.704  1.00  0.00           N  
ATOM   2482  CA  SER   354      61.003 -18.211  46.707  1.00  0.00           C  
ATOM   2483  C   SER   354      61.619 -18.000  45.338  1.00  0.00           C  
ATOM   2484  O   SER   354      62.434 -17.096  45.146  1.00  0.00           O  
ATOM   2485  CB  SER   354      60.137 -16.996  47.083  1.00  0.00           C  
ATOM   2486  OG  SER   354      59.176 -16.748  46.067  1.00  0.00           O  
ATOM   2487  N   ILE   355      61.217 -18.855  44.401  1.00  0.00           N  
ATOM   2488  CA  ILE   355      61.543 -18.706  42.991  1.00  0.00           C  
ATOM   2489  C   ILE   355      63.038 -18.889  42.686  1.00  0.00           C  
ATOM   2490  O   ILE   355      63.570 -18.293  41.753  1.00  0.00           O  
ATOM   2491  CB  ILE   355      61.022 -17.379  42.463  1.00  0.00           C  
ATOM   2492  CG1 ILE   355      59.502 -17.209  42.622  1.00  0.00           C  
ATOM   2493  CG2 ILE   355      61.296 -17.165  40.965  1.00  0.00           C  
ATOM   2494  CD1 ILE   355      58.989 -15.847  42.158  1.00  0.00           C  
ATOM   2495  N   ASP   356      63.701 -19.726  43.478  1.00  0.00           N  
ATOM   2496  CA  ASP   356      65.070 -20.140  43.187  1.00  0.00           C  
ATOM   2497  C   ASP   356      65.176 -20.803  41.823  1.00  0.00           C  
ATOM   2498  O   ASP   356      64.383 -21.681  41.488  1.00  0.00           O  
ATOM   2499  CB  ASP   356      65.554 -21.128  44.237  1.00  0.00           C  
ATOM   2500  CG  ASP   356      67.038 -21.373  44.005  1.00  0.00           C  
ATOM   2501  OD1 ASP   356      67.384 -21.929  42.929  1.00  0.00           O  
ATOM   2502  OD2 ASP   356      67.845 -21.006  44.901  1.00  0.00           O  
ATOM   2503  N   GLY   357      66.146 -20.370  41.030  1.00  0.00           N  
ATOM   2504  CA  GLY   357      66.437 -21.028  39.768  1.00  0.00           C  
ATOM   2505  C   GLY   357      67.810 -21.649  39.894  1.00  0.00           C  
ATOM   2506  O   GLY   357      68.799 -20.941  40.056  1.00  0.00           O  
ATOM   2507  N   ILE   358      67.860 -22.983  39.822  1.00  0.00           N  
ATOM   2508  CA  ILE   358      69.147 -23.735  39.933  1.00  0.00           C  
ATOM   2509  C   ILE   358      69.562 -24.213  38.537  1.00  0.00           C  
ATOM   2510  O   ILE   358      68.791 -24.975  37.921  1.00  0.00           O  
ATOM   2511  CB  ILE   358      69.013 -24.908  40.924  1.00  0.00           C  
ATOM   2512  CG1 ILE   358      68.532 -24.438  42.300  1.00  0.00           C  
ATOM   2513  CG2 ILE   358      70.316 -25.687  41.017  1.00  0.00           C  
ATOM   2514  CD1 ILE   358      69.261 -23.222  42.822  1.00  0.00           C  
ATOM   2515  N   SER   359      70.736 -23.778  38.069  1.00  0.00           N  
ATOM   2516  CA  SER   359      71.248 -24.172  36.729  1.00  0.00           C  
ATOM   2517  C   SER   359      72.664 -24.727  36.914  1.00  0.00           C  
ATOM   2518  O   SER   359      72.949 -25.273  37.998  1.00  0.00           O  
ATOM   2519  CB  SER   359      71.285 -22.988  35.797  1.00  0.00           C  
ATOM   2520  OG  SER   359      72.423 -22.179  36.054  1.00  0.00           O  
ATOM   2521  N   GLY   360      73.511 -24.588  35.888  1.00  0.00           N  
ATOM   2522  CA  GLY   360      74.874 -25.154  35.909  1.00  0.00           C  
ATOM   2523  C   GLY   360      75.651 -24.703  37.134  1.00  0.00           C  
ATOM   2524  O   GLY   360      75.633 -23.491  37.430  1.00  0.00           O  
ATOM   2525  N   GLN   361      76.309 -25.645  37.817  1.00  0.00           N  
ATOM   2526  CA  GLN   361      77.109 -25.338  39.034  1.00  0.00           C  
ATOM   2527  C   GLN   361      76.261 -24.509  40.005  1.00  0.00           C  
ATOM   2528  O   GLN   361      76.648 -23.359  40.294  1.00  0.00           O  
ATOM   2529  CB  GLN   361      78.396 -24.600  38.656  1.00  0.00           C  
ATOM   2530  CG  GLN   361      79.208 -25.303  37.578  1.00  0.00           C  
ATOM   2531  CD  GLN   361      79.579 -26.712  37.970  1.00  0.00           C  
ATOM   2532  OE1 GLN   361      80.195 -26.947  39.007  1.00  0.00           O  
ATOM   2533  NE2 GLN   361      79.203 -27.667  37.136  1.00  0.00           N  
ATOM   2534  N   ALA   362      75.150 -25.079  40.483  1.00  0.00           N  
ATOM   2535  CA  ALA   362      74.251 -24.378  41.430  1.00  0.00           C  
ATOM   2536  C   ALA   362      73.588 -25.399  42.363  1.00  0.00           C  
ATOM   2537  O   ALA   362      73.520 -26.586  41.989  1.00  0.00           O  
ATOM   2538  CB  ALA   362      73.225 -23.577  40.668  1.00  0.00           C  
ATOM   2539  N   SER   363      73.118 -24.941  43.528  1.00  0.00           N  
ATOM   2540  CA  SER   363      72.452 -25.829  44.517  1.00  0.00           C  
ATOM   2541  C   SER   363      71.143 -25.187  44.991  1.00  0.00           C  
ATOM   2542  O   SER   363      71.029 -24.899  46.199  1.00  0.00           O  
ATOM   2543  CB  SER   363      73.367 -26.131  45.676  1.00  0.00           C  
ATOM   2544  OG  SER   363      74.493 -26.883  45.247  1.00  0.00           O  
ATOM   2545  N   GLY   364      70.200 -24.975  44.067  1.00  0.00           N  
ATOM   2546  CA  GLY   364      68.899 -24.361  44.398  1.00  0.00           C  
ATOM   2547  C   GLY   364      68.043 -25.280  45.253  1.00  0.00           C  
ATOM   2548  O   GLY   364      68.213 -26.511  45.149  1.00  0.00           O  
ATOM   2549  N   LEU   365      67.154 -24.701  46.067  1.00  0.00           N  
ATOM   2550  CA  LEU   365      66.258 -25.492  46.953  1.00  0.00           C  
ATOM   2551  C   LEU   365      64.832 -25.459  46.390  1.00  0.00           C  
ATOM   2552  O   LEU   365      63.900 -25.850  47.120  1.00  0.00           O  
ATOM   2553  CB  LEU   365      66.307 -24.902  48.365  1.00  0.00           C  
ATOM   2554  CG  LEU   365      67.612 -25.129  49.127  1.00  0.00           C  
ATOM   2555  CD1 LEU   365      67.571 -24.452  50.488  1.00  0.00           C  
ATOM   2556  CD2 LEU   365      67.899 -26.615  49.280  1.00  0.00           C  
ATOM   2557  N   LEU   366      64.682 -25.008  45.140  1.00  0.00           N  
ATOM   2558  CA  LEU   366      63.351 -24.928  44.481  1.00  0.00           C  
ATOM   2559  C   LEU   366      63.465 -25.515  43.069  1.00  0.00           C  
ATOM   2560  O   LEU   366      64.320 -26.399  42.864  1.00  0.00           O  
ATOM   2561  CB  LEU   366      62.910 -23.462  44.424  1.00  0.00           C  
ATOM   2562  CG  LEU   366      62.657 -22.800  45.778  1.00  0.00           C  
ATOM   2563  CD1 LEU   366      62.370 -21.316  45.610  1.00  0.00           C  
ATOM   2564  CD2 LEU   366      63.836 -23.013  46.714  1.00  0.00           C  
ATOM   2565  N   LEU   367      62.632 -25.034  42.140  1.00  0.00           N  
ATOM   2566  CA  LEU   367      62.639 -25.537  40.740  1.00  0.00           C  
ATOM   2567  C   LEU   367      64.074 -25.499  40.201  1.00  0.00           C  
ATOM   2568  O   LEU   367      64.614 -24.387  40.036  1.00  0.00           O  
ATOM   2569  CB  LEU   367      61.709 -24.664  39.892  1.00  0.00           C  
ATOM   2570  CG  LEU   367      60.225 -25.024  39.963  1.00  0.00           C  
ATOM   2571  CD1 LEU   367      59.473 -24.464  38.765  1.00  0.00           C  
ATOM   2572  CD2 LEU   367      60.037 -26.531  40.054  1.00  0.00           C  
ATOM   2573  N   GLU   368      64.658 -26.673  39.940  1.00  0.00           N  
ATOM   2574  CA  GLU   368      66.024 -26.762  39.428  1.00  0.00           C  
ATOM   2575  C   GLU   368      66.089 -27.268  37.978  1.00  0.00           C  
ATOM   2576  O   GLU   368      65.304 -28.122  37.558  1.00  0.00           O  
ATOM   2577  CB  GLU   368      67.003 -27.709  40.129  1.00  0.00           C  
ATOM   2578  CG  GLU   368      66.461 -29.130  40.298  1.00  0.00           C  
ATOM   2579  CD  GLU   368      67.572 -29.991  40.882  1.00  0.00           C  
ATOM   2580  OE1 GLU   368      68.635 -30.113  40.219  1.00  0.00           O  
ATOM   2581  OE2 GLU   368      67.372 -30.537  41.999  1.00  0.00           O  
ATOM   2582  N   ASN   369      67.045 -26.721  37.220  1.00  0.00           N  
ATOM   2583  CA  ASN   369      67.237 -27.103  35.794  1.00  0.00           C  
ATOM   2584  C   ASN   369      68.651 -27.664  35.606  1.00  0.00           C  
ATOM   2585  O   ASN   369      69.520 -26.923  35.106  1.00  0.00           O  
ATOM   2586  CB  ASN   369      66.969 -25.927  34.851  1.00  0.00           C  
ATOM   2587  CG  ASN   369      67.024 -26.318  33.389  1.00  0.00           C  
ATOM   2588  OD1 ASN   369      66.693 -27.446  33.030  1.00  0.00           O  
ATOM   2589  ND2 ASN   369      67.439 -25.393  32.539  1.00  0.00           N  
ATOM   2590  N   GLY   370      68.862 -28.926  35.996  1.00  0.00           N  
ATOM   2591  CA  GLY   370      70.180 -29.578  35.866  1.00  0.00           C  
ATOM   2592  C   GLY   370      71.061 -29.313  37.075  1.00  0.00           C  
ATOM   2593  O   GLY   370      72.231 -29.744  37.058  1.00  0.00           O  
ATOM   2594  N   GLY   371      70.518 -28.627  38.086  1.00  0.00           N  
ATOM   2595  CA  GLY   371      71.274 -28.308  39.313  1.00  0.00           C  
ATOM   2596  C   GLY   371      71.022 -29.328  40.410  1.00  0.00           C  
ATOM   2597  O   GLY   371      70.546 -30.435  40.089  1.00  0.00           O  
ATOM   2598  N   SER   372      71.330 -28.966  41.660  1.00  0.00           N  
ATOM   2599  CA  SER   372      71.133 -29.857  42.794  1.00  0.00           C  
ATOM   2600  C   SER   372      70.318 -29.162  43.880  1.00  0.00           C  
ATOM   2601  O   SER   372      70.541 -28.001  44.192  1.00  0.00           O  
ATOM   2602  CB  SER   372      72.482 -30.313  43.355  1.00  0.00           C  
ATOM   2603  OG  SER   372      73.167 -31.106  42.397  1.00  0.00           O  
ATOM   2604  N   PHE   373      69.360 -29.887  44.439  1.00  0.00           N  
ATOM   2605  CA  PHE   373      68.572 -29.408  45.560  1.00  0.00           C  
ATOM   2606  C   PHE   373      68.638 -30.496  46.600  1.00  0.00           C  
ATOM   2607  O   PHE   373      68.297 -31.648  46.324  1.00  0.00           O  
ATOM   2608  CB  PHE   373      67.124 -29.189  45.125  1.00  0.00           C  
ATOM   2609  CG  PHE   373      66.267 -28.498  46.150  1.00  0.00           C  
ATOM   2610  CD1 PHE   373      66.026 -29.076  47.394  1.00  0.00           C  
ATOM   2611  CD2 PHE   373      65.662 -27.291  45.852  1.00  0.00           C  
ATOM   2612  CE1 PHE   373      65.218 -28.451  48.325  1.00  0.00           C  
ATOM   2613  CE2 PHE   373      64.852 -26.662  46.777  1.00  0.00           C  
ATOM   2614  CZ  PHE   373      64.630 -27.244  48.016  1.00  0.00           C  
ATOM   2615  N   THR   374      69.100 -30.134  47.789  1.00  0.00           N  
ATOM   2616  CA  THR   374      69.187 -31.064  48.903  1.00  0.00           C  
ATOM   2617  C   THR   374      68.250 -30.582  50.003  1.00  0.00           C  
ATOM   2618  O   THR   374      68.188 -29.388  50.302  1.00  0.00           O  
ATOM   2619  CB  THR   374      70.618 -31.146  49.456  1.00  0.00           C  
ATOM   2620  OG1 THR   374      71.517 -31.493  48.396  1.00  0.00           O  
ATOM   2621  CG2 THR   374      70.716 -32.193  50.567  1.00  0.00           C  
ATOM   2622  N   VAL   375      67.511 -31.526  50.596  1.00  0.00           N  
ATOM   2623  CA  VAL   375      66.540 -31.201  51.684  1.00  0.00           C  
ATOM   2624  C   VAL   375      66.768 -32.160  52.858  1.00  0.00           C  
ATOM   2625  O   VAL   375      66.907 -33.375  52.611  1.00  0.00           O  
ATOM   2626  CB  VAL   375      65.087 -31.267  51.177  1.00  0.00           C  
ATOM   2627  CG1 VAL   375      64.146 -31.842  52.225  1.00  0.00           C  
ATOM   2628  CG2 VAL   375      64.593 -29.911  50.698  1.00  0.00           C  
ATOM   2629  N   ASN   376      66.803 -31.624  54.082  1.00  0.00           N  
ATOM   2630  CA  ASN   376      67.012 -32.449  55.303  1.00  0.00           C  
ATOM   2631  C   ASN   376      65.735 -32.423  56.151  1.00  0.00           C  
ATOM   2632  O   ASN   376      65.564 -33.330  56.990  1.00  0.00           O  
ATOM   2633  CB  ASN   376      68.229 -31.979  56.104  1.00  0.00           C  
ATOM   2634  CG  ASN   376      69.485 -31.876  55.264  1.00  0.00           C  
ATOM   2635  OD1 ASN   376      69.742 -32.727  54.416  1.00  0.00           O  
ATOM   2636  ND2 ASN   376      70.272 -30.837  55.493  1.00  0.00           N  
ATOM   2637  N   ALA   377      64.879 -31.420  55.931  1.00  0.00           N  
ATOM   2638  CA  ALA   377      63.610 -31.284  56.684  1.00  0.00           C  
ATOM   2639  C   ALA   377      62.672 -30.324  55.943  1.00  0.00           C  
ATOM   2640  O   ALA   377      62.845 -30.153  54.720  1.00  0.00           O  
ATOM   2641  CB  ALA   377      63.894 -30.806  58.088  1.00  0.00           C  
ATOM   2642  N   GLY   378      61.719 -29.726  56.666  1.00  0.00           N  
ATOM   2643  CA  GLY   378      60.757 -28.780  56.067  1.00  0.00           C  
ATOM   2644  C   GLY   378      59.946 -29.429  54.958  1.00  0.00           C  
ATOM   2645  O   GLY   378      59.536 -30.594  55.131  1.00  0.00           O  
ATOM   2646  N   GLY   379      59.723 -28.700  53.860  1.00  0.00           N  
ATOM   2647  CA  GLY   379      58.949 -29.221  52.716  1.00  0.00           C  
ATOM   2648  C   GLY   379      58.911 -28.230  51.565  1.00  0.00           C  
ATOM   2649  O   GLY   379      59.215 -27.044  51.797  1.00  0.00           O  
ATOM   2650  N   GLN   380      58.548 -28.702  50.367  1.00  0.00           N  
ATOM   2651  CA  GLN   380      58.473 -27.830  49.164  1.00  0.00           C  
ATOM   2652  C   GLN   380      57.058 -27.252  49.046  1.00  0.00           C  
ATOM   2653  O   GLN   380      56.147 -27.780  49.714  1.00  0.00           O  
ATOM   2654  CB  GLN   380      58.849 -28.621  47.909  1.00  0.00           C  
ATOM   2655  CG  GLN   380      60.130 -29.429  48.058  1.00  0.00           C  
ATOM   2656  CD  GLN   380      60.146 -30.644  47.163  1.00  0.00           C  
ATOM   2657  OE1 GLN   380      59.638 -31.706  47.516  1.00  0.00           O  
ATOM   2658  NE2 GLN   380      60.735 -30.494  45.988  1.00  0.00           N  
ATOM   2659  N   ALA   381      56.893 -26.209  48.226  1.00  0.00           N  
ATOM   2660  CA  ALA   381      55.597 -25.577  48.033  1.00  0.00           C  
ATOM   2661  C   ALA   381      55.504 -24.886  46.681  1.00  0.00           C  
ATOM   2662  O   ALA   381      56.514 -24.700  45.996  1.00  0.00           O  
ATOM   2663  CB  ALA   381      55.322 -24.605  49.156  1.00  0.00           C  
ATOM   2664  N   GLY   382      54.291 -24.503  46.296  1.00  0.00           N  
ATOM   2665  CA  GLY   382      54.061 -23.970  44.962  1.00  0.00           C  
ATOM   2666  C   GLY   382      54.346 -25.038  43.922  1.00  0.00           C  
ATOM   2667  O   GLY   382      53.977 -26.204  44.079  1.00  0.00           O  
ATOM   2668  N   ASN   383      55.019 -24.650  42.851  1.00  0.00           N  
ATOM   2669  CA  ASN   383      55.376 -25.607  41.818  1.00  0.00           C  
ATOM   2670  C   ASN   383      56.882 -25.853  41.833  1.00  0.00           C  
ATOM   2671  O   ASN   383      57.665 -24.998  41.419  1.00  0.00           O  
ATOM   2672  CB  ASN   383      54.940 -25.118  40.425  1.00  0.00           C  
ATOM   2673  CG  ASN   383      55.273 -26.209  39.418  1.00  0.00           C  
ATOM   2674  OD1 ASN   383      56.113 -27.070  39.671  1.00  0.00           O  
ATOM   2675  ND2 ASN   383      54.631 -26.232  38.219  1.00  0.00           N  
ATOM   2676  N   THR   384      57.274 -27.017  42.339  1.00  0.00           N  
ATOM   2677  CA  THR   384      58.666 -27.445  42.346  1.00  0.00           C  
ATOM   2678  C   THR   384      58.984 -28.200  41.047  1.00  0.00           C  
ATOM   2679  O   THR   384      58.453 -29.278  40.793  1.00  0.00           O  
ATOM   2680  CB  THR   384      58.952 -28.348  43.551  1.00  0.00           C  
ATOM   2681  OG1 THR   384      58.701 -27.621  44.761  1.00  0.00           O  
ATOM   2682  CG2 THR   384      60.395 -28.819  43.540  1.00  0.00           C  
ATOM   2683  N   THR   385      59.854 -27.619  40.232  1.00  0.00           N  
ATOM   2684  CA  THR   385      60.139 -28.138  38.906  1.00  0.00           C  
ATOM   2685  C   THR   385      61.518 -28.791  38.816  1.00  0.00           C  
ATOM   2686  O   THR   385      62.525 -28.206  39.226  1.00  0.00           O  
ATOM   2687  CB  THR   385      60.035 -27.022  37.876  1.00  0.00           C  
ATOM   2688  OG1 THR   385      58.729 -26.435  37.952  1.00  0.00           O  
ATOM   2689  CG2 THR   385      60.285 -27.560  36.476  1.00  0.00           C  
ATOM   2690  N   VAL   386      61.547 -30.014  38.275  1.00  0.00           N  
ATOM   2691  CA  VAL   386      62.818 -30.783  38.119  1.00  0.00           C  
ATOM   2692  C   VAL   386      63.003 -31.136  36.639  1.00  0.00           C  
ATOM   2693  O   VAL   386      62.241 -31.983  36.133  1.00  0.00           O  
ATOM   2694  CB  VAL   386      62.824 -32.046  39.002  1.00  0.00           C  
ATOM   2695  CG1 VAL   386      64.076 -32.881  38.785  1.00  0.00           C  
ATOM   2696  CG2 VAL   386      62.654 -31.706  40.475  1.00  0.00           C  
ATOM   2697  N   GLY   387      63.980 -30.504  35.980  1.00  0.00           N  
ATOM   2698  CA  GLY   387      64.256 -30.759  34.552  1.00  0.00           C  
ATOM   2699  C   GLY   387      65.739 -30.657  34.240  1.00  0.00           C  
ATOM   2700  O   GLY   387      66.509 -30.291  35.150  1.00  0.00           O  
ATOM   2701  N   HIS   388      66.123 -30.968  32.997  1.00  0.00           N  
ATOM   2702  CA  HIS   388      67.545 -30.910  32.565  1.00  0.00           C  
ATOM   2703  C   HIS   388      68.418 -31.704  33.544  1.00  0.00           C  
ATOM   2704  O   HIS   388      69.283 -31.087  34.197  1.00  0.00           O  
ATOM   2705  CB  HIS   388      68.007 -29.452  32.426  1.00  0.00           C  
ATOM   2706  CG  HIS   388      69.371 -29.309  31.837  1.00  0.00           C  
ATOM   2707  ND1 HIS   388      70.519 -29.466  32.589  1.00  0.00           N  
ATOM   2708  CD2 HIS   388      69.776 -29.026  30.580  1.00  0.00           C  
ATOM   2709  CE1 HIS   388      71.574 -29.286  31.819  1.00  0.00           C  
ATOM   2710  NE2 HIS   388      71.144 -29.014  30.581  1.00  0.00           N  
ATOM   2711  N   ARG   389      68.193 -33.019  33.629  1.00  0.00           N  
ATOM   2712  CA  ARG   389      68.968 -33.904  34.540  1.00  0.00           C  
ATOM   2713  C   ARG   389      68.976 -33.300  35.949  1.00  0.00           C  
ATOM   2714  O   ARG   389      70.077 -33.045  36.477  1.00  0.00           O  
ATOM   2715  CB  ARG   389      70.394 -34.103  34.015  1.00  0.00           C  
ATOM   2716  CG  ARG   389      70.475 -34.887  32.714  1.00  0.00           C  
ATOM   2717  CD  ARG   389      71.907 -35.100  32.259  1.00  0.00           C  
ATOM   2718  NE  ARG   389      71.987 -35.789  30.979  1.00  0.00           N  
ATOM   2719  CZ  ARG   389      73.113 -35.997  30.306  1.00  0.00           C  
ATOM   2720  NH1 ARG   389      74.265 -35.567  30.792  1.00  0.00           N  
ATOM   2721  NH2 ARG   389      73.083 -36.634  29.149  1.00  0.00           N  
ATOM   2722  N   GLY   390      67.789 -33.083  36.525  1.00  0.00           N  
ATOM   2723  CA  GLY   390      67.667 -32.508  37.878  1.00  0.00           C  
ATOM   2724  C   GLY   390      68.044 -33.515  38.951  1.00  0.00           C  
ATOM   2725  O   GLY   390      67.990 -34.728  38.666  1.00  0.00           O  
ATOM   2726  N   THR   391      68.410 -33.030  40.142  1.00  0.00           N  
ATOM   2727  CA  THR   391      68.802 -33.921  41.268  1.00  0.00           C  
ATOM   2728  C   THR   391      68.229 -33.372  42.580  1.00  0.00           C  
ATOM   2729  O   THR   391      68.705 -32.313  43.034  1.00  0.00           O  
ATOM   2730  CB  THR   391      70.326 -34.079  41.342  1.00  0.00           C  
ATOM   2731  OG1 THR   391      70.761 -34.753  40.160  1.00  0.00           O  
ATOM   2732  CG2 THR   391      70.780 -34.847  42.564  1.00  0.00           C  
ATOM   2733  N   LEU   392      67.247 -34.074  43.155  1.00  0.00           N  
ATOM   2734  CA  LEU   392      66.629 -33.663  44.398  1.00  0.00           C  
ATOM   2735  C   LEU   392      66.935 -34.749  45.401  1.00  0.00           C  
ATOM   2736  O   LEU   392      66.406 -35.854  45.308  1.00  0.00           O  
ATOM   2737  CB  LEU   392      65.124 -33.503  44.219  1.00  0.00           C  
ATOM   2738  CG  LEU   392      64.286 -33.403  45.493  1.00  0.00           C  
ATOM   2739  CD1 LEU   392      64.792 -32.290  46.390  1.00  0.00           C  
ATOM   2740  CD2 LEU   392      62.838 -33.174  45.121  1.00  0.00           C  
ATOM   2741  N   THR   393      67.827 -34.435  46.334  1.00  0.00           N  
ATOM   2742  CA  THR   393      68.304 -35.391  47.322  1.00  0.00           C  
ATOM   2743  C   THR   393      67.667 -35.083  48.676  1.00  0.00           C  
ATOM   2744  O   THR   393      67.754 -33.961  49.168  1.00  0.00           O  
ATOM   2745  CB  THR   393      69.849 -35.330  47.446  1.00  0.00           C  
ATOM   2746  OG1 THR   393      70.444 -35.684  46.196  1.00  0.00           O  
ATOM   2747  CG2 THR   393      70.357 -36.286  48.512  1.00  0.00           C  
ATOM   2748  N   LEU   394      67.021 -36.081  49.270  1.00  0.00           N  
ATOM   2749  CA  LEU   394      66.386 -35.929  50.574  1.00  0.00           C  
ATOM   2750  C   LEU   394      67.156 -36.709  51.631  1.00  0.00           C  
ATOM   2751  O   LEU   394      67.511 -37.875  51.417  1.00  0.00           O  
ATOM   2752  CB  LEU   394      64.950 -36.441  50.521  1.00  0.00           C  
ATOM   2753  CG  LEU   394      64.105 -35.849  49.401  1.00  0.00           C  
ATOM   2754  CD1 LEU   394      62.702 -36.435  49.429  1.00  0.00           C  
ATOM   2755  CD2 LEU   394      64.067 -34.344  49.523  1.00  0.00           C  
ATOM   2756  N   ALA   395      67.417 -36.074  52.771  1.00  0.00           N  
ATOM   2757  CA  ALA   395      68.142 -36.747  53.847  1.00  0.00           C  
ATOM   2758  C   ALA   395      67.302 -36.805  55.122  1.00  0.00           C  
ATOM   2759  O   ALA   395      67.742 -37.323  56.151  1.00  0.00           O  
ATOM   2760  CB  ALA   395      69.533 -36.120  54.088  1.00  0.00           C  
ATOM   2761  N   ALA   396      66.080 -36.288  55.037  1.00  0.00           N  
ATOM   2762  CA  ALA   396      65.141 -36.388  56.140  1.00  0.00           C  
ATOM   2763  C   ALA   396      63.716 -36.538  55.648  1.00  0.00           C  
ATOM   2764  O   ALA   396      63.482 -37.025  54.544  1.00  0.00           O  
ATOM   2765  CB  ALA   396      65.256 -35.161  57.038  1.00  0.00           C  
ATOM   2766  N   GLY   397      62.758 -36.127  56.473  1.00  0.00           N  
ATOM   2767  CA  GLY   397      61.363 -36.130  56.073  1.00  0.00           C  
ATOM   2768  C   GLY   397      60.996 -34.779  55.488  1.00  0.00           C  
ATOM   2769  O   GLY   397      61.000 -33.760  56.183  1.00  0.00           O  
ATOM   2770  N   GLY   398      60.681 -34.772  54.201  1.00  0.00           N  
ATOM   2771  CA  GLY   398      60.318 -33.544  53.506  1.00  0.00           C  
ATOM   2772  C   GLY   398      58.834 -33.648  53.181  1.00  0.00           C  
ATOM   2773  O   GLY   398      58.302 -34.746  53.076  1.00  0.00           O  
ATOM   2774  N   SER   399      58.166 -32.510  53.043  1.00  0.00           N  
ATOM   2775  CA  SER   399      56.733 -32.488  52.832  1.00  0.00           C  
ATOM   2776  C   SER   399      56.405 -31.809  51.514  1.00  0.00           C  
ATOM   2777  O   SER   399      56.975 -30.772  51.187  1.00  0.00           O  
ATOM   2778  CB  SER   399      56.039 -31.719  53.981  1.00  0.00           C  
ATOM   2779  OG  SER   399      56.210 -32.415  55.207  1.00  0.00           O  
ATOM   2780  N   LEU   400      55.498 -32.399  50.749  1.00  0.00           N  
ATOM   2781  CA  LEU   400      54.936 -31.716  49.588  1.00  0.00           C  
ATOM   2782  C   LEU   400      53.419 -31.900  49.519  1.00  0.00           C  
ATOM   2783  O   LEU   400      52.914 -33.025  49.490  1.00  0.00           O  
ATOM   2784  CB  LEU   400      55.579 -32.192  48.286  1.00  0.00           C  
ATOM   2785  CG  LEU   400      54.985 -31.536  47.037  1.00  0.00           C  
ATOM   2786  CD1 LEU   400      55.181 -30.023  46.947  1.00  0.00           C  
ATOM   2787  CD2 LEU   400      55.546 -32.047  45.711  1.00  0.00           C  
ATOM   2788  N   SER   401      52.701 -30.786  49.498  1.00  0.00           N  
ATOM   2789  CA  SER   401      51.249 -30.807  49.426  1.00  0.00           C  
ATOM   2790  C   SER   401      50.815 -30.093  48.157  1.00  0.00           C  
ATOM   2791  O   SER   401      49.626 -30.018  47.844  1.00  0.00           O  
ATOM   2792  CB  SER   401      50.625 -30.143  50.667  1.00  0.00           C  
ATOM   2793  OG  SER   401      51.027 -28.784  50.749  1.00  0.00           O  
ATOM   2794  N   GLY   402      51.792 -29.564  47.425  1.00  0.00           N  
ATOM   2795  CA  GLY   402      51.511 -28.901  46.159  1.00  0.00           C  
ATOM   2796  C   GLY   402      52.032 -29.729  44.987  1.00  0.00           C  
ATOM   2797  O   GLY   402      51.918 -30.950  44.988  1.00  0.00           O  
ATOM   2798  N   ARG   403      52.554 -29.062  43.956  1.00  0.00           N  
ATOM   2799  CA  ARG   403      52.894 -29.830  42.730  1.00  0.00           C  
ATOM   2800  C   ARG   403      54.395 -29.938  42.442  1.00  0.00           C  
ATOM   2801  O   ARG   403      55.047 -28.896  42.229  1.00  0.00           O  
ATOM   2802  CB  ARG   403      52.167 -29.233  41.520  1.00  0.00           C  
ATOM   2803  CG  ARG   403      50.664 -29.090  41.707  1.00  0.00           C  
ATOM   2804  CD  ARG   403      50.013 -28.311  40.579  1.00  0.00           C  
ATOM   2805  NE  ARG   403      48.564 -28.452  40.573  1.00  0.00           N  
ATOM   2806  CZ  ARG   403      47.763 -27.944  39.643  1.00  0.00           C  
ATOM   2807  NH1 ARG   403      48.271 -27.256  38.636  1.00  0.00           N  
ATOM   2808  NH2 ARG   403      46.457 -28.126  39.724  1.00  0.00           N  
ATOM   2809  N   THR   404      54.894 -31.178  42.439  1.00  0.00           N  
ATOM   2810  CA  THR   404      56.247 -31.495  41.999  1.00  0.00           C  
ATOM   2811  C   THR   404      56.175 -31.914  40.531  1.00  0.00           C  
ATOM   2812  O   THR   404      55.468 -32.852  40.186  1.00  0.00           O  
ATOM   2813  CB  THR   404      56.815 -32.625  42.852  1.00  0.00           C  
ATOM   2814  OG1 THR   404      56.867 -32.229  44.215  1.00  0.00           O  
ATOM   2815  CG2 THR   404      58.234 -32.965  42.366  1.00  0.00           C  
ATOM   2816  N   GLN   405      56.885 -31.211  39.658  1.00  0.00           N  
ATOM   2817  CA  GLN   405      56.702 -31.434  38.229  1.00  0.00           C  
ATOM   2818  C   GLN   405      58.008 -31.593  37.455  1.00  0.00           C  
ATOM   2819  O   GLN   405      58.960 -30.835  37.643  1.00  0.00           O  
ATOM   2820  CB  GLN   405      55.828 -30.326  37.569  1.00  0.00           C  
ATOM   2821  CG  GLN   405      55.580 -30.552  36.077  1.00  0.00           C  
ATOM   2822  CD  GLN   405      54.625 -29.473  35.589  1.00  0.00           C  
ATOM   2823  OE1 GLN   405      54.223 -28.591  36.349  1.00  0.00           O  
ATOM   2824  NE2 GLN   405      54.209 -29.480  34.294  1.00  0.00           N  
ATOM   2825  N   LEU   406      58.030 -32.601  36.587  1.00  0.00           N  
ATOM   2826  CA  LEU   406      59.140 -32.838  35.677  1.00  0.00           C  
ATOM   2827  C   LEU   406      58.613 -32.663  34.260  1.00  0.00           C  
ATOM   2828  O   LEU   406      57.710 -33.376  33.836  1.00  0.00           O  
ATOM   2829  CB  LEU   406      59.719 -34.255  35.846  1.00  0.00           C  
ATOM   2830  CG  LEU   406      60.848 -34.573  34.865  1.00  0.00           C  
ATOM   2831  CD1 LEU   406      62.105 -33.718  35.027  1.00  0.00           C  
ATOM   2832  CD2 LEU   406      61.383 -36.004  34.936  1.00  0.00           C  
ATOM   2833  N   SER   407      59.164 -31.707  33.529  1.00  0.00           N  
ATOM   2834  CA  SER   407      58.583 -31.339  32.251  1.00  0.00           C  
ATOM   2835  C   SER   407      59.492 -31.583  31.043  1.00  0.00           C  
ATOM   2836  O   SER   407      59.035 -31.560  29.896  1.00  0.00           O  
ATOM   2837  CB  SER   407      58.166 -29.874  32.298  1.00  0.00           C  
ATOM   2838  OG  SER   407      59.303 -29.049  32.503  1.00  0.00           O  
ATOM   2839  N   LYS   408      60.769 -31.838  31.299  1.00  0.00           N  
ATOM   2840  CA  LYS   408      61.776 -31.798  30.242  1.00  0.00           C  
ATOM   2841  C   LYS   408      63.062 -32.476  30.719  1.00  0.00           C  
ATOM   2842  O   LYS   408      63.557 -32.181  31.800  1.00  0.00           O  
ATOM   2843  CB  LYS   408      62.044 -30.335  29.887  1.00  0.00           C  
ATOM   2844  CG  LYS   408      63.029 -30.158  28.730  1.00  0.00           C  
ATOM   2845  CD  LYS   408      63.248 -28.698  28.329  1.00  0.00           C  
ATOM   2846  CE  LYS   408      64.190 -28.525  27.135  1.00  0.00           C  
ATOM   2847  NZ  LYS   408      64.395 -27.087  26.857  1.00  0.00           N  
ATOM   2848  N   GLY   409      63.594 -33.397  29.921  1.00  0.00           N  
ATOM   2849  CA  GLY   409      64.776 -34.151  30.305  1.00  0.00           C  
ATOM   2850  C   GLY   409      64.572 -35.111  31.471  1.00  0.00           C  
ATOM   2851  O   GLY   409      63.467 -35.567  31.744  1.00  0.00           O  
ATOM   2852  N   ALA   410      65.660 -35.429  32.156  1.00  0.00           N  
ATOM   2853  CA  ALA   410      65.631 -36.425  33.212  1.00  0.00           C  
ATOM   2854  C   ALA   410      65.617 -35.748  34.569  1.00  0.00           C  
ATOM   2855  O   ALA   410      65.974 -34.578  34.687  1.00  0.00           O  
ATOM   2856  CB  ALA   410      66.878 -37.309  33.133  1.00  0.00           C  
ATOM   2857  N   SER   411      65.205 -36.504  35.592  1.00  0.00           N  
ATOM   2858  CA  SER   411      65.138 -35.992  36.987  1.00  0.00           C  
ATOM   2859  C   SER   411      65.446 -37.129  37.967  1.00  0.00           C  
ATOM   2860  O   SER   411      64.912 -38.239  37.771  1.00  0.00           O  
ATOM   2861  CB  SER   411      63.794 -35.372  37.270  1.00  0.00           C  
ATOM   2862  OG  SER   411      62.780 -36.364  37.316  1.00  0.00           O  
ATOM   2863  N   MET   412      66.276 -36.855  38.979  1.00  0.00           N  
ATOM   2864  CA  MET   412      66.653 -37.881  39.989  1.00  0.00           C  
ATOM   2865  C   MET   412      66.033 -37.516  41.343  1.00  0.00           C  
ATOM   2866  O   MET   412      66.495 -36.535  41.958  1.00  0.00           O  
ATOM   2867  CB  MET   412      68.175 -37.970  40.136  1.00  0.00           C  
ATOM   2868  CG  MET   412      68.812 -38.996  39.217  1.00  0.00           C  
ATOM   2869  SD  MET   412      70.620 -38.981  39.306  1.00  0.00           S  
ATOM   2870  CE  MET   412      70.966 -37.326  38.710  1.00  0.00           C  
ATOM   2871  N   VAL   413      65.030 -38.285  41.779  1.00  0.00           N  
ATOM   2872  CA  VAL   413      64.344 -38.037  43.083  1.00  0.00           C  
ATOM   2873  C   VAL   413      63.674 -39.339  43.540  1.00  0.00           C  
ATOM   2874  O   VAL   413      62.696 -39.759  42.890  1.00  0.00           O  
ATOM   2875  CB  VAL   413      63.323 -36.888  42.975  1.00  0.00           C  
ATOM   2876  CG1 VAL   413      61.993 -37.251  43.618  1.00  0.00           C  
ATOM   2877  CG2 VAL   413      63.865 -35.593  43.560  1.00  0.00           C  
ATOM   2878  N   LEU   414      64.190 -39.947  44.613  1.00  0.00           N  
ATOM   2879  CA  LEU   414      63.627 -41.215  45.149  1.00  0.00           C  
ATOM   2880  C   LEU   414      64.148 -41.443  46.573  1.00  0.00           C  
ATOM   2881  O   LEU   414      64.849 -40.553  47.096  1.00  0.00           O  
ATOM   2882  CB  LEU   414      64.027 -42.369  44.225  1.00  0.00           C  
ATOM   2883  CG  LEU   414      63.445 -42.312  42.813  1.00  0.00           C  
ATOM   2884  CD1 LEU   414      64.020 -43.418  41.943  1.00  0.00           C  
ATOM   2885  CD2 LEU   414      61.926 -42.399  42.850  1.00  0.00           C  
ATOM   2886  N   ASN   415      63.811 -42.592  47.167  1.00  0.00           N  
ATOM   2887  CA  ASN   415      64.252 -42.936  48.546  1.00  0.00           C  
ATOM   2888  C   ASN   415      63.876 -41.796  49.500  1.00  0.00           C  
ATOM   2889  O   ASN   415      62.713 -41.347  49.454  1.00  0.00           O  
ATOM   2890  CB  ASN   415      65.749 -43.252  48.603  1.00  0.00           C  
ATOM   2891  CG  ASN   415      66.162 -44.334  47.627  1.00  0.00           C  
ATOM   2892  OD1 ASN   415      65.432 -45.301  47.419  1.00  0.00           O  
ATOM   2893  ND2 ASN   415      67.329 -44.180  47.024  1.00  0.00           N  
ATOM   2894  N   GLY   416      64.827 -41.357  50.330  1.00  0.00           N  
ATOM   2895  CA  GLY   416      64.583 -40.263  51.291  1.00  0.00           C  
ATOM   2896  C   GLY   416      63.229 -40.394  51.968  1.00  0.00           C  
ATOM   2897  O   GLY   416      62.920 -41.496  52.464  1.00  0.00           O  
ATOM   2898  N   ASP   417      62.453 -39.305  51.987  1.00  0.00           N  
ATOM   2899  CA  ASP   417      61.103 -39.295  52.614  1.00  0.00           C  
ATOM   2900  C   ASP   417      60.344 -38.049  52.146  1.00  0.00           C  
ATOM   2901  O   ASP   417      60.598 -36.961  52.700  1.00  0.00           O  
ATOM   2902  CB  ASP   417      61.196 -39.356  54.141  1.00  0.00           C  
ATOM   2903  CG  ASP   417      59.975 -39.982  54.794  1.00  0.00           C  
ATOM   2904  OD1 ASP   417      59.104 -40.477  54.052  1.00  0.00           O  
ATOM   2905  OD2 ASP   417      59.906 -39.968  56.039  1.00  0.00           O  
ATOM   2906  N   VAL   418      59.451 -38.210  51.164  1.00  0.00           N  
ATOM   2907  CA  VAL   418      58.658 -37.064  50.624  1.00  0.00           C  
ATOM   2908  C   VAL   418      57.185 -37.478  50.522  1.00  0.00           C  
ATOM   2909  O   VAL   418      56.823 -38.132  49.524  1.00  0.00           O  
ATOM   2910  CB  VAL   418      59.205 -36.593  49.263  1.00  0.00           C  
ATOM   2911  CG1 VAL   418      58.119 -35.962  48.406  1.00  0.00           C  
ATOM   2912  CG2 VAL   418      60.381 -35.642  49.426  1.00  0.00           C  
ATOM   2913  N   VAL   419      56.378 -37.105  51.520  1.00  0.00           N  
ATOM   2914  CA  VAL   419      54.921 -37.436  51.531  1.00  0.00           C  
ATOM   2915  C   VAL   419      54.121 -36.158  51.252  1.00  0.00           C  
ATOM   2916  O   VAL   419      53.668 -35.984  50.103  1.00  0.00           O  
ATOM   2917  CB  VAL   419      54.500 -38.081  52.865  1.00  0.00           C  
ATOM   2918  CG1 VAL   419      52.997 -38.309  52.932  1.00  0.00           C  
ATOM   2919  CG2 VAL   419      55.252 -39.378  53.127  1.00  0.00           C  
ATOM   2920  N   SER   420      53.957 -35.309  52.272  1.00  0.00           N  
ATOM   2921  CA  SER   420      53.202 -34.035  52.138  1.00  0.00           C  
ATOM   2922  C   SER   420      51.824 -34.301  51.521  1.00  0.00           C  
ATOM   2923  O   SER   420      51.132 -35.224  51.995  1.00  0.00           O  
ATOM   2924  CB  SER   420      53.981 -33.025  51.333  1.00  0.00           C  
ATOM   2925  OG  SER   420      55.170 -32.648  52.011  1.00  0.00           O  
ATOM   2926  N   THR   421      51.449 -33.514  50.507  1.00  0.00           N  
ATOM   2927  CA  THR   421      50.135 -33.672  49.827  1.00  0.00           C  
ATOM   2928  C   THR   421      50.267 -33.259  48.357  1.00  0.00           C  
ATOM   2929  O   THR   421      49.270 -33.383  47.618  1.00  0.00           O  
ATOM   2930  CB  THR   421      49.044 -32.857  50.535  1.00  0.00           C  
ATOM   2931  OG1 THR   421      49.642 -31.673  51.064  1.00  0.00           O  
ATOM   2932  CG2 THR   421      48.359 -33.626  51.644  1.00  0.00           C  
ATOM   2933  N   GLY   422      51.453 -32.789  47.959  1.00  0.00           N  
ATOM   2934  CA  GLY   422      51.699 -32.357  46.569  1.00  0.00           C  
ATOM   2935  C   GLY   422      51.827 -33.539  45.623  1.00  0.00           C  
ATOM   2936  O   GLY   422      52.670 -34.418  45.888  1.00  0.00           O  
ATOM   2937  N   ASP   423      51.020 -33.557  44.558  1.00  0.00           N  
ATOM   2938  CA  ASP   423      51.053 -34.658  43.557  1.00  0.00           C  
ATOM   2939  C   ASP   423      52.236 -34.436  42.608  1.00  0.00           C  
ATOM   2940  O   ASP   423      52.679 -33.278  42.477  1.00  0.00           O  
ATOM   2941  CB  ASP   423      49.728 -34.761  42.798  1.00  0.00           C  
ATOM   2942  CG  ASP   423      48.553 -35.138  43.683  1.00  0.00           C  
ATOM   2943  OD1 ASP   423      48.509 -36.300  44.135  1.00  0.00           O  
ATOM   2944  OD2 ASP   423      47.691 -34.267  43.914  1.00  0.00           O  
ATOM   2945  N   ILE   424      52.721 -35.510  41.975  1.00  0.00           N  
ATOM   2946  CA  ILE   424      53.846 -35.415  41.051  1.00  0.00           C  
ATOM   2947  C   ILE   424      53.339 -35.449  39.606  1.00  0.00           C  
ATOM   2948  O   ILE   424      52.479 -36.267  39.271  1.00  0.00           O  
ATOM   2949  CB  ILE   424      54.835 -36.567  41.255  1.00  0.00           C  
ATOM   2950  CG1 ILE   424      55.468 -36.591  42.657  1.00  0.00           C  
ATOM   2951  CG2 ILE   424      56.022 -36.536  40.278  1.00  0.00           C  
ATOM   2952  CD1 ILE   424      56.259 -37.866  42.946  1.00  0.00           C  
ATOM   2953  N   VAL   425      53.854 -34.556  38.762  1.00  0.00           N  
ATOM   2954  CA  VAL   425      53.496 -34.534  37.340  1.00  0.00           C  
ATOM   2955  C   VAL   425      54.721 -34.898  36.510  1.00  0.00           C  
ATOM   2956  O   VAL   425      55.791 -34.309  36.687  1.00  0.00           O  
ATOM   2957  CB  VAL   425      53.031 -33.144  36.909  1.00  0.00           C  
ATOM   2958  CG1 VAL   425      52.689 -33.050  35.420  1.00  0.00           C  
ATOM   2959  CG2 VAL   425      51.773 -32.668  37.638  1.00  0.00           C  
ATOM   2960  N   ASN   426      54.573 -35.863  35.607  1.00  0.00           N  
ATOM   2961  CA  ASN   426      55.676 -36.247  34.733  1.00  0.00           C  
ATOM   2962  C   ASN   426      55.305 -36.099  33.262  1.00  0.00           C  
ATOM   2963  O   ASN   426      54.410 -36.778  32.756  1.00  0.00           O  
ATOM   2964  CB  ASN   426      56.148 -37.674  35.028  1.00  0.00           C  
ATOM   2965  CG  ASN   426      57.354 -37.960  34.146  1.00  0.00           C  
ATOM   2966  OD1 ASN   426      57.551 -37.322  33.113  1.00  0.00           O  
ATOM   2967  ND2 ASN   426      58.229 -38.939  34.505  1.00  0.00           N  
ATOM   2968  N   ALA   427      55.997 -35.196  32.586  1.00  0.00           N  
ATOM   2969  CA  ALA   427      55.805 -34.992  31.163  1.00  0.00           C  
ATOM   2970  C   ALA   427      57.164 -34.909  30.489  1.00  0.00           C  
ATOM   2971  O   ALA   427      58.202 -35.080  31.139  1.00  0.00           O  
ATOM   2972  CB  ALA   427      54.976 -33.732  30.898  1.00  0.00           C  
ATOM   2973  N   GLY   428      57.166 -34.663  29.186  1.00  0.00           N  
ATOM   2974  CA  GLY   428      58.392 -34.752  28.411  1.00  0.00           C  
ATOM   2975  C   GLY   428      58.862 -36.193  28.254  1.00  0.00           C  
ATOM   2976  O   GLY   428      58.396 -37.100  28.957  1.00  0.00           O  
ATOM   2977  N   GLU   429      59.807 -36.401  27.342  1.00  0.00           N  
ATOM   2978  CA  GLU   429      60.263 -37.745  26.988  1.00  0.00           C  
ATOM   2979  C   GLU   429      61.340 -38.309  27.926  1.00  0.00           C  
ATOM   2980  O   GLU   429      61.799 -39.442  27.753  1.00  0.00           O  
ATOM   2981  CB  GLU   429      60.765 -37.758  25.544  1.00  0.00           C  
ATOM   2982  CG  GLU   429      59.682 -37.420  24.518  1.00  0.00           C  
ATOM   2983  CD  GLU   429      60.351 -37.276  23.158  1.00  0.00           C  
ATOM   2984  OE1 GLU   429      61.605 -37.385  23.101  1.00  0.00           O  
ATOM   2985  OE2 GLU   429      59.617 -37.056  22.158  1.00  0.00           O  
END
