# Supplementary material for: Differential homotypic and heterotypic interactions of antigen 43 (Ag43) variants in autotransporter-mediated bacterial autoaggregation
Source: Sci Rep. 2019 Jul 31;9:11100. doi: 10.1038/s41598-019-47608-4 (PMC6668479; doi:10.1038/s41598-019-47608-4)
Supplement: Supplementary file 4 — Figure S2 [file 41598_2019_47608_MOESM4_ESM.zip › Figure_S2/Ag43-C2_UPI0001F68B55.pdb]

ATOM      1  N   ALA     1     -49.506-144.704  44.897  1.00  0.00           N  
ATOM      2  CA  ALA     1     -48.710-145.199  43.774  1.00  0.00           C  
ATOM      3  C   ALA     1     -47.315-144.564  43.740  1.00  0.00           C  
ATOM      4  O   ALA     1     -47.164-143.353  43.950  1.00  0.00           O  
ATOM      5  CB  ALA     1     -49.446-144.966  42.457  1.00  0.00           C  
ATOM      6  N   ASP     2     -46.300-145.388  43.483  1.00  0.00           N  
ATOM      7  CA  ASP     2     -44.904-144.940  43.488  1.00  0.00           C  
ATOM      8  C   ASP     2     -44.143-145.356  42.224  1.00  0.00           C  
ATOM      9  O   ASP     2     -43.395-146.331  42.248  1.00  0.00           O  
ATOM     10  CB  ASP     2     -44.171-145.480  44.727  1.00  0.00           C  
ATOM     11  CG  ASP     2     -44.336-144.584  45.951  1.00  0.00           C  
ATOM     12  OD1 ASP     2     -45.239-143.712  45.947  1.00  0.00           O  
ATOM     13  OD2 ASP     2     -43.557-144.757  46.922  1.00  0.00           O  
ATOM     14  N   THR     3     -44.326-144.617  41.132  1.00  0.00           N  
ATOM     15  CA  THR     3     -43.613-144.902  39.888  1.00  0.00           C  
ATOM     16  C   THR     3     -42.113-144.682  40.066  1.00  0.00           C  
ATOM     17  O   THR     3     -41.680-143.682  40.641  1.00  0.00           O  
ATOM     18  CB  THR     3     -44.114-144.030  38.710  1.00  0.00           C  
ATOM     19  OG1 THR     3     -45.499-144.255  38.491  1.00  0.00           O  
ATOM     20  CG2 THR     3     -43.331-144.394  37.438  1.00  0.00           C  
ATOM     21  N   VAL     4     -41.321-145.634  39.587  1.00  0.00           N  
ATOM     22  CA  VAL     4     -39.875-145.498  39.623  1.00  0.00           C  
ATOM     23  C   VAL     4     -39.337-145.518  38.202  1.00  0.00           C  
ATOM     24  O   VAL     4     -39.726-146.366  37.394  1.00  0.00           O  
ATOM     25  CB  VAL     4     -39.210-146.623  40.434  1.00  0.00           C  
ATOM     26  CG1 VAL     4     -37.696-146.494  40.372  1.00  0.00           C  
ATOM     27  CG2 VAL     4     -39.683-146.597  41.875  1.00  0.00           C  
ATOM     28  N   VAL     5     -38.469-144.562  37.887  1.00  0.00           N  
ATOM     29  CA  VAL     5     -37.821-144.531  36.585  1.00  0.00           C  
ATOM     30  C   VAL     5     -36.339-144.757  36.803  1.00  0.00           C  
ATOM     31  O   VAL     5     -35.656-143.915  37.390  1.00  0.00           O  
ATOM     32  CB  VAL     5     -38.033-143.196  35.861  1.00  0.00           C  
ATOM     33  CG1 VAL     5     -37.580-143.305  34.413  1.00  0.00           C  
ATOM     34  CG2 VAL     5     -39.488-142.778  35.943  1.00  0.00           C  
ATOM     35  N   GLN     6     -35.855-145.902  36.333  1.00  0.00           N  
ATOM     36  CA  GLN     6     -34.484-146.338  36.580  1.00  0.00           C  
ATOM     37  C   GLN     6     -33.519-145.663  35.617  1.00  0.00           C  
ATOM     38  O   GLN     6     -33.935-145.152  34.570  1.00  0.00           O  
ATOM     39  CB  GLN     6     -34.383-147.862  36.415  1.00  0.00           C  
ATOM     40  CG  GLN     6     -35.210-148.642  37.439  1.00  0.00           C  
ATOM     41  CD  GLN     6     -34.993-150.127  37.188  1.00  0.00           C  
ATOM     42  OE1 GLN     6     -34.281-150.514  36.263  1.00  0.00           O  
ATOM     43  NE2 GLN     6     -35.594-151.038  37.998  1.00  0.00           N  
ATOM     44  N   ALA     7     -32.226-145.657  35.967  1.00  0.00           N  
ATOM     45  CA  ALA     7     -31.193-145.218  35.025  1.00  0.00           C  
ATOM     46  C   ALA     7     -31.364-145.956  33.710  1.00  0.00           C  
ATOM     47  O   ALA     7     -31.678-147.140  33.739  1.00  0.00           O  
ATOM     48  CB  ALA     7     -29.907-145.675  35.701  1.00  0.00           C  
ATOM     49  N   GLY     8     -31.185-145.267  32.587  1.00  0.00           N  
ATOM     50  CA  GLY     8     -31.329-145.886  31.278  1.00  0.00           C  
ATOM     51  C   GLY     8     -32.759-145.924  30.757  1.00  0.00           C  
ATOM     52  O   GLY     8     -33.004-146.225  29.586  1.00  0.00           O  
ATOM     53  N   GLU     9     -33.707-145.615  31.631  1.00  0.00           N  
ATOM     54  CA  GLU     9     -35.118-145.694  31.295  1.00  0.00           C  
ATOM     55  C   GLU     9     -35.636-144.287  30.997  1.00  0.00           C  
ATOM     56  O   GLU     9     -35.179-143.317  31.586  1.00  0.00           O  
ATOM     57  CB  GLU     9     -35.863-146.326  32.474  1.00  0.00           C  
ATOM     58  CG  GLU     9     -37.351-146.566  32.302  1.00  0.00           C  
ATOM     59  CD  GLU     9     -38.007-147.003  33.609  1.00  0.00           C  
ATOM     60  OE1 GLU     9     -37.263-147.411  34.533  1.00  0.00           O  
ATOM     61  OE2 GLU     9     -39.256-146.928  33.722  1.00  0.00           O  
ATOM     62  N   THR    10     -36.578-144.177  30.069  1.00  0.00           N  
ATOM     63  CA  THR    10     -37.174-142.887  29.737  1.00  0.00           C  
ATOM     64  C   THR    10     -38.676-143.042  29.617  1.00  0.00           C  
ATOM     65  O   THR    10     -39.146-143.786  28.761  1.00  0.00           O  
ATOM     66  CB  THR    10     -36.638-142.338  28.402  1.00  0.00           C  
ATOM     67  OG1 THR    10     -35.236-142.059  28.517  1.00  0.00           O  
ATOM     68  CG2 THR    10     -37.371-141.060  28.003  1.00  0.00           C  
ATOM     69  N   VAL    11     -39.430-142.348  30.469  1.00  0.00           N  
ATOM     70  CA  VAL    11     -40.888-142.383  30.377  1.00  0.00           C  
ATOM     71  C   VAL    11     -41.451-141.060  29.857  1.00  0.00           C  
ATOM     72  O   VAL    11     -40.802-140.014  29.963  1.00  0.00           O  
ATOM     73  CB  VAL    11     -41.545-142.731  31.723  1.00  0.00           C  
ATOM     74  CG1 VAL    11     -40.790-143.872  32.383  1.00  0.00           C  
ATOM     75  CG2 VAL    11     -41.579-141.507  32.638  1.00  0.00           C  
ATOM     76  N   ASN    12     -42.659-141.124  29.300  1.00  0.00           N  
ATOM     77  CA  ASN    12     -43.314-139.954  28.724  1.00  0.00           C  
ATOM     78  C   ASN    12     -44.721-139.724  29.246  1.00  0.00           C  
ATOM     79  O   ASN    12     -45.497-140.665  29.395  1.00  0.00           O  
ATOM     80  CB  ASN    12     -43.355-140.048  27.201  1.00  0.00           C  
ATOM     81  CG  ASN    12     -42.031-139.695  26.573  1.00  0.00           C  
ATOM     82  OD1 ASN    12     -41.734-138.523  26.357  1.00  0.00           O  
ATOM     83  ND2 ASN    12     -41.220-140.705  26.283  1.00  0.00           N  
ATOM     84  N   GLY    13     -45.041-138.464  29.521  1.00  0.00           N  
ATOM     85  CA  GLY    13     -46.381-138.083  29.938  1.00  0.00           C  
ATOM     86  C   GLY    13     -46.831-138.660  31.265  1.00  0.00           C  
ATOM     87  O   GLY    13     -46.028-139.200  32.031  1.00  0.00           O  
ATOM     88  N   GLY    14     -48.133-138.557  31.525  1.00  0.00           N  
ATOM     89  CA  GLY    14     -48.689-138.929  32.814  1.00  0.00           C  
ATOM     90  C   GLY    14     -48.993-137.709  33.673  1.00  0.00           C  
ATOM     91  O   GLY    14     -48.503-136.606  33.419  1.00  0.00           O  
ATOM     92  N   THR    15     -49.809-137.904  34.699  1.00  0.00           N  
ATOM     93  CA  THR    15     -50.155-136.828  35.599  1.00  0.00           C  
ATOM     94  C   THR    15     -50.097-137.350  37.025  1.00  0.00           C  
ATOM     95  O   THR    15     -50.786-138.305  37.363  1.00  0.00           O  
ATOM     96  CB  THR    15     -51.564-136.273  35.298  1.00  0.00           C  
ATOM     97  OG1 THR    15     -51.629-135.819  33.937  1.00  0.00           O  
ATOM     98  CG2 THR    15     -51.881-135.102  36.219  1.00  0.00           C  
ATOM     99  N   LEU    16     -49.266-136.732  37.858  1.00  0.00           N  
ATOM    100  CA  LEU    16     -49.173-137.130  39.254  1.00  0.00           C  
ATOM    101  C   LEU    16     -50.235-136.438  40.091  1.00  0.00           C  
ATOM    102  O   LEU    16     -50.283-135.207  40.166  1.00  0.00           O  
ATOM    103  CB  LEU    16     -47.798-136.809  39.821  1.00  0.00           C  
ATOM    104  CG  LEU    16     -46.606-137.448  39.128  1.00  0.00           C  
ATOM    105  CD1 LEU    16     -45.337-137.054  39.878  1.00  0.00           C  
ATOM    106  CD2 LEU    16     -46.770-138.955  39.084  1.00  0.00           C  
ATOM    107  N   THR    17     -51.085-137.237  40.727  1.00  0.00           N  
ATOM    108  CA  THR    17     -52.131-136.703  41.583  1.00  0.00           C  
ATOM    109  C   THR    17     -52.142-137.452  42.909  1.00  0.00           C  
ATOM    110  O   THR    17     -51.395-138.420  43.079  1.00  0.00           O  
ATOM    111  CB  THR    17     -53.504-136.820  40.910  1.00  0.00           C  
ATOM    112  OG1 THR    17     -53.843-138.187  40.729  1.00  0.00           O  
ATOM    113  CG2 THR    17     -53.461-136.119  39.542  1.00  0.00           C  
ATOM    114  N   ASN    18     -52.955-136.971  43.851  1.00  0.00           N  
ATOM    115  CA  ASN    18     -53.237-137.687  45.096  1.00  0.00           C  
ATOM    116  C   ASN    18     -52.005-138.245  45.775  1.00  0.00           C  
ATOM    117  O   ASN    18     -51.950-139.436  46.070  1.00  0.00           O  
ATOM    118  CB  ASN    18     -54.218-138.836  44.844  1.00  0.00           C  
ATOM    119  CG  ASN    18     -55.411-138.409  44.021  1.00  0.00           C  
ATOM    120  OD1 ASN    18     -55.969-137.320  44.212  1.00  0.00           O  
ATOM    121  ND2 ASN    18     -55.804-139.259  43.086  1.00  0.00           N  
ATOM    122  N   HIS    19     -51.012-137.387  45.974  1.00  0.00           N  
ATOM    123  CA  HIS    19     -49.797-137.722  46.709  1.00  0.00           C  
ATOM    124  C   HIS    19     -48.938-138.841  46.104  1.00  0.00           C  
ATOM    125  O   HIS    19     -48.066-139.386  46.778  1.00  0.00           O  
ATOM    126  CB  HIS    19     -50.128-137.984  48.181  1.00  0.00           C  
ATOM    127  CG  HIS    19     -50.906-136.877  48.820  1.00  0.00           C  
ATOM    128  ND1 HIS    19     -50.322-135.713  49.270  1.00  0.00           N  
ATOM    129  CD2 HIS    19     -52.238-136.745  49.067  1.00  0.00           C  
ATOM    130  CE1 HIS    19     -51.253-134.913  49.766  1.00  0.00           C  
ATOM    131  NE2 HIS    19     -52.420-135.519  49.654  1.00  0.00           N  
ATOM    132  N   ASP    20     -49.169-139.161  44.834  1.00  0.00           N  
ATOM    133  CA  ASP    20     -48.279-140.062  44.104  1.00  0.00           C  
ATOM    134  C   ASP    20     -46.866-139.488  44.083  1.00  0.00           C  
ATOM    135  O   ASP    20     -46.674-138.272  43.944  1.00  0.00           O  
ATOM    136  CB  ASP    20     -48.711-140.227  42.639  1.00  0.00           C  
ATOM    137  CG  ASP    20     -50.065-140.910  42.471  1.00  0.00           C  
ATOM    138  OD1 ASP    20     -50.497-141.671  43.370  1.00  0.00           O  
ATOM    139  OD2 ASP    20     -50.691-140.675  41.406  1.00  0.00           O  
ATOM    140  N   ASN    21     -45.877-140.362  44.204  1.00  0.00           N  
ATOM    141  CA  ASN    21     -44.499-139.971  43.988  1.00  0.00           C  
ATOM    142  C   ASN    21     -44.010-140.570  42.685  1.00  0.00           C  
ATOM    143  O   ASN    21     -44.369-141.691  42.347  1.00  0.00           O  
ATOM    144  CB  ASN    21     -43.604-140.467  45.123  1.00  0.00           C  
ATOM    145  CG  ASN    21     -44.042-139.966  46.467  1.00  0.00           C  
ATOM    146  OD1 ASN    21     -43.737-138.837  46.855  1.00  0.00           O  
ATOM    147  ND2 ASN    21     -44.747-140.813  47.206  1.00  0.00           N  
ATOM    148  N   GLN    22     -43.190-139.827  41.955  1.00  0.00           N  
ATOM    149  CA  GLN    22     -42.435-140.409  40.858  1.00  0.00           C  
ATOM    150  C   GLN    22     -40.974-140.171  41.158  1.00  0.00           C  
ATOM    151  O   GLN    22     -40.543-139.026  41.277  1.00  0.00           O  
ATOM    152  CB  GLN    22     -42.807-139.763  39.532  1.00  0.00           C  
ATOM    153  CG  GLN    22     -41.932-140.198  38.350  1.00  0.00           C  
ATOM    154  CD  GLN    22     -42.341-139.496  37.060  1.00  0.00           C  
ATOM    155  OE1 GLN    22     -42.230-138.274  36.938  1.00  0.00           O  
ATOM    156  NE2 GLN    22     -42.846-140.260  36.107  1.00  0.00           N  
ATOM    157  N   ILE    23     -40.218-141.250  41.314  1.00  0.00           N  
ATOM    158  CA  ILE    23     -38.802-141.139  41.626  1.00  0.00           C  
ATOM    159  C   ILE    23     -37.992-141.378  40.360  1.00  0.00           C  
ATOM    160  O   ILE    23     -37.959-142.488  39.824  1.00  0.00           O  
ATOM    161  CB  ILE    23     -38.400-142.139  42.712  1.00  0.00           C  
ATOM    162  CG1 ILE    23     -39.156-141.943  44.037  1.00  0.00           C  
ATOM    163  CG2 ILE    23     -36.910-142.073  43.086  1.00  0.00           C  
ATOM    164  CD1 ILE    23     -38.920-143.066  45.046  1.00  0.00           C  
ATOM    165  N   VAL    24     -37.338-140.329  39.876  1.00  0.00           N  
ATOM    166  CA  VAL    24     -36.690-140.397  38.575  1.00  0.00           C  
ATOM    167  C   VAL    24     -35.188-140.479  38.720  1.00  0.00           C  
ATOM    168  O   VAL    24     -34.548-139.546  39.211  1.00  0.00           O  
ATOM    169  CB  VAL    24     -37.031-139.180  37.716  1.00  0.00           C  
ATOM    170  CG1 VAL    24     -36.514-139.375  36.305  1.00  0.00           C  
ATOM    171  CG2 VAL    24     -38.528-138.932  37.728  1.00  0.00           C  
ATOM    172  N   PHE    25     -34.636-141.613  38.303  1.00  0.00           N  
ATOM    173  CA  PHE    25     -33.201-141.782  38.245  1.00  0.00           C  
ATOM    174  C   PHE    25     -32.787-141.814  36.779  1.00  0.00           C  
ATOM    175  O   PHE    25     -31.612-141.659  36.442  1.00  0.00           O  
ATOM    176  CB  PHE    25     -32.780-143.066  38.965  1.00  0.00           C  
ATOM    177  CG  PHE    25     -33.171-142.925  40.396  1.00  0.00           C  
ATOM    178  CD1 PHE    25     -34.275-143.619  40.942  1.00  0.00           C  
ATOM    179  CD2 PHE    25     -32.431-142.082  41.245  1.00  0.00           C  
ATOM    180  CE1 PHE    25     -34.639-143.481  42.313  1.00  0.00           C  
ATOM    181  CE2 PHE    25     -32.774-141.927  42.622  1.00  0.00           C  
ATOM    182  CZ  PHE    25     -33.885-142.628  43.157  1.00  0.00           C  
ATOM    183  N   GLY    26     -33.762-142.031  35.910  1.00  0.00           N  
ATOM    184  CA  GLY    26     -33.533-141.942  34.480  1.00  0.00           C  
ATOM    185  C   GLY    26     -34.093-140.629  33.977  1.00  0.00           C  
ATOM    186  O   GLY    26     -33.829-139.574  34.558  1.00  0.00           O  
ATOM    187  N   THR    27     -34.866-140.688  32.899  1.00  0.00           N  
ATOM    188  CA  THR    27     -35.463-139.490  32.344  1.00  0.00           C  
ATOM    189  C   THR    27     -36.980-139.584  32.338  1.00  0.00           C  
ATOM    190  O   THR    27     -37.550-140.569  31.871  1.00  0.00           O  
ATOM    191  CB  THR    27     -34.965-139.217  30.912  1.00  0.00           C  
ATOM    192  OG1 THR    27     -33.573-138.908  30.950  1.00  0.00           O  
ATOM    193  CG2 THR    27     -35.701-138.042  30.306  1.00  0.00           C  
ATOM    194  N   ALA    28     -37.618-138.554  32.879  1.00  0.00           N  
ATOM    195  CA  ALA    28     -39.055-138.395  32.804  1.00  0.00           C  
ATOM    196  C   ALA    28     -39.363-137.156  31.967  1.00  0.00           C  
ATOM    197  O   ALA    28     -38.939-136.049  32.301  1.00  0.00           O  
ATOM    198  CB  ALA    28     -39.650-138.261  34.201  1.00  0.00           C  
ATOM    199  N   ASN    29     -40.108-137.350  30.886  1.00  0.00           N  
ATOM    200  CA  ASN    29     -40.400-136.282  29.943  1.00  0.00           C  
ATOM    201  C   ASN    29     -41.884-135.946  29.874  1.00  0.00           C  
ATOM    202  O   ASN    29     -42.720-136.817  29.642  1.00  0.00           O  
ATOM    203  CB  ASN    29     -39.877-136.654  28.545  1.00  0.00           C  
ATOM    204  CG  ASN    29     -40.052-135.530  27.533  1.00  0.00           C  
ATOM    205  OD1 ASN    29     -39.451-134.467  27.668  1.00  0.00           O  
ATOM    206  ND2 ASN    29     -40.872-135.761  26.513  1.00  0.00           N  
ATOM    207  N   GLY    30     -42.215-134.681  30.094  1.00  0.00           N  
ATOM    208  CA  GLY    30     -43.564-134.207  29.835  1.00  0.00           C  
ATOM    209  C   GLY    30     -44.585-134.568  30.888  1.00  0.00           C  
ATOM    210  O   GLY    30     -45.790-134.488  30.648  1.00  0.00           O  
ATOM    211  N   MET    31     -44.110-134.964  32.062  1.00  0.00           N  
ATOM    212  CA  MET    31     -45.010-135.285  33.155  1.00  0.00           C  
ATOM    213  C   MET    31     -45.690-134.010  33.650  1.00  0.00           C  
ATOM    214  O   MET    31     -45.043-132.973  33.788  1.00  0.00           O  
ATOM    215  CB  MET    31     -44.243-135.953  34.319  1.00  0.00           C  
ATOM    216  CG  MET    31     -43.660-137.321  33.960  1.00  0.00           C  
ATOM    217  SD  MET    31     -44.890-138.549  33.428  1.00  0.00           S  
ATOM    218  CE  MET    31     -45.677-138.702  35.058  1.00  0.00           C  
ATOM    219  N   THR    32     -46.997-134.087  33.893  1.00  0.00           N  
ATOM    220  CA  THR    32     -47.727-133.034  34.600  1.00  0.00           C  
ATOM    221  C   THR    32     -47.787-133.387  36.084  1.00  0.00           C  
ATOM    222  O   THR    32     -48.226-134.475  36.453  1.00  0.00           O  
ATOM    223  CB  THR    32     -49.169-132.860  34.056  1.00  0.00           C  
ATOM    224  OG1 THR    32     -49.118-132.483  32.678  1.00  0.00           O  
ATOM    225  CG2 THR    32     -49.943-131.785  34.839  1.00  0.00           C  
ATOM    226  N   ILE    33     -47.337-132.465  36.929  1.00  0.00           N  
ATOM    227  CA  ILE    33     -47.224-132.711  38.364  1.00  0.00           C  
ATOM    228  C   ILE    33     -48.242-131.854  39.111  1.00  0.00           C  
ATOM    229  O   ILE    33     -48.126-130.628  39.161  1.00  0.00           O  
ATOM    230  CB  ILE    33     -45.794-132.397  38.867  1.00  0.00           C  
ATOM    231  CG1 ILE    33     -44.695-133.156  38.104  1.00  0.00           C  
ATOM    232  CG2 ILE    33     -45.574-132.752  40.348  1.00  0.00           C  
ATOM    233  CD1 ILE    33     -44.828-134.675  38.193  1.00  0.00           C  
ATOM    234  N   SER    34     -49.250-132.498  39.682  1.00  0.00           N  
ATOM    235  CA  SER    34     -50.344-131.771  40.310  1.00  0.00           C  
ATOM    236  C   SER    34     -50.549-132.171  41.750  1.00  0.00           C  
ATOM    237  O   SER    34     -51.653-132.091  42.255  1.00  0.00           O  
ATOM    238  CB  SER    34     -51.633-132.008  39.549  1.00  0.00           C  
ATOM    239  OG  SER    34     -51.491-131.589  38.211  1.00  0.00           O  
ATOM    240  N   THR    35     -49.479-132.601  42.402  1.00  0.00           N  
ATOM    241  CA  THR    35     -49.548-133.029  43.782  1.00  0.00           C  
ATOM    242  C   THR    35     -48.177-132.845  44.410  1.00  0.00           C  
ATOM    243  O   THR    35     -47.171-132.819  43.697  1.00  0.00           O  
ATOM    244  CB  THR    35     -49.972-134.518  43.894  1.00  0.00           C  
ATOM    245  OG1 THR    35     -50.092-134.883  45.273  1.00  0.00           O  
ATOM    246  CG2 THR    35     -48.948-135.426  43.230  1.00  0.00           C  
ATOM    247  N   GLY    36     -48.147-132.703  45.737  1.00  0.00           N  
ATOM    248  CA  GLY    36     -46.909-132.590  46.485  1.00  0.00           C  
ATOM    249  C   GLY    36     -46.785-131.263  47.204  1.00  0.00           C  
ATOM    250  O   GLY    36     -45.898-131.091  48.034  1.00  0.00           O  
ATOM    251  N   LEU    37     -47.666-130.320  46.881  1.00  0.00           N  
ATOM    252  CA  LEU    37     -47.645-128.998  47.509  1.00  0.00           C  
ATOM    253  C   LEU    37     -49.037-128.619  48.034  1.00  0.00           C  
ATOM    254  O   LEU    37     -49.353-127.435  48.222  1.00  0.00           O  
ATOM    255  CB  LEU    37     -47.140-127.932  46.520  1.00  0.00           C  
ATOM    256  CG  LEU    37     -46.504-126.675  47.132  1.00  0.00           C  
ATOM    257  CD1 LEU    37     -45.205-127.011  47.830  1.00  0.00           C  
ATOM    258  CD2 LEU    37     -46.281-125.599  46.088  1.00  0.00           C  
ATOM    259  N   GLU    38     -49.878-129.628  48.248  1.00  0.00           N  
ATOM    260  CA  GLU    38     -51.239-129.394  48.748  1.00  0.00           C  
ATOM    261  C   GLU    38     -51.251-128.505  49.988  1.00  0.00           C  
ATOM    262  O   GLU    38     -52.117-127.647  50.123  1.00  0.00           O  
ATOM    263  CB  GLU    38     -51.958-130.717  49.053  1.00  0.00           C  
ATOM    264  CG  GLU    38     -52.444-131.488  47.822  1.00  0.00           C  
ATOM    265  CD  GLU    38     -51.393-132.432  47.255  1.00  0.00           C  
ATOM    266  OE1 GLU    38     -51.749-133.247  46.383  1.00  0.00           O  
ATOM    267  OE2 GLU    38     -50.218-132.371  47.686  1.00  0.00           O  
ATOM    268  N   LEU    39     -50.271-128.693  50.871  1.00  0.00           N  
ATOM    269  CA  LEU    39     -50.244-127.965  52.137  1.00  0.00           C  
ATOM    270  C   LEU    39     -49.441-126.674  52.050  1.00  0.00           C  
ATOM    271  O   LEU    39     -49.308-125.939  53.036  1.00  0.00           O  
ATOM    272  CB  LEU    39     -49.692-128.859  53.247  1.00  0.00           C  
ATOM    273  CG  LEU    39     -50.402-130.210  53.360  1.00  0.00           C  
ATOM    274  CD1 LEU    39     -49.834-131.023  54.508  1.00  0.00           C  
ATOM    275  CD2 LEU    39     -51.902-130.005  53.526  1.00  0.00           C  
ATOM    276  N   GLY    40     -48.900-126.402  50.870  1.00  0.00           N  
ATOM    277  CA  GLY    40     -48.144-125.185  50.662  1.00  0.00           C  
ATOM    278  C   GLY    40     -46.704-125.266  51.124  1.00  0.00           C  
ATOM    279  O   GLY    40     -46.305-126.184  51.832  1.00  0.00           O  
ATOM    280  N   PRO    41     -45.904-124.279  50.724  1.00  0.00           N  
ATOM    281  CA  PRO    41     -44.454-124.300  50.957  1.00  0.00           C  
ATOM    282  C   PRO    41     -44.054-124.229  52.428  1.00  0.00           C  
ATOM    283  O   PRO    41     -42.963-124.670  52.763  1.00  0.00           O  
ATOM    284  CB  PRO    41     -43.964-123.049  50.222  1.00  0.00           C  
ATOM    285  CG  PRO    41     -45.170-122.155  50.134  1.00  0.00           C  
ATOM    286  CD  PRO    41     -46.346-123.073  49.998  1.00  0.00           C  
ATOM    287  N   ASP    42     -44.921-123.700  53.289  1.00  0.00           N  
ATOM    288  CA  ASP    42     -44.553-123.453  54.681  1.00  0.00           C  
ATOM    289  C   ASP    42     -44.866-124.631  55.589  1.00  0.00           C  
ATOM    290  O   ASP    42     -44.605-124.588  56.798  1.00  0.00           O  
ATOM    291  CB  ASP    42     -45.230-122.186  55.203  1.00  0.00           C  
ATOM    292  CG  ASP    42     -44.675-120.927  54.567  1.00  0.00           C  
ATOM    293  OD1 ASP    42     -43.428-120.835  54.445  1.00  0.00           O  
ATOM    294  OD2 ASP    42     -45.480-120.045  54.176  1.00  0.00           O  
ATOM    295  N   SER    43     -45.438-125.677  55.006  1.00  0.00           N  
ATOM    296  CA  SER    43     -45.629-126.920  55.727  1.00  0.00           C  
ATOM    297  C   SER    43     -44.440-127.822  55.444  1.00  0.00           C  
ATOM    298  O   SER    43     -43.692-127.609  54.486  1.00  0.00           O  
ATOM    299  CB  SER    43     -46.932-127.607  55.297  1.00  0.00           C  
ATOM    300  OG  SER    43     -46.973-128.968  55.711  1.00  0.00           O  
ATOM    301  N   GLU    44     -44.276-128.832  56.285  1.00  0.00           N  
ATOM    302  CA  GLU    44     -43.270-129.856  56.074  1.00  0.00           C  
ATOM    303  C   GLU    44     -43.963-131.208  56.180  1.00  0.00           C  
ATOM    304  O   GLU    44     -43.344-132.214  56.517  1.00  0.00           O  
ATOM    305  CB  GLU    44     -42.183-129.738  57.136  1.00  0.00           C  
ATOM    306  CG  GLU    44     -41.449-128.396  57.111  1.00  0.00           C  
ATOM    307  CD  GLU    44     -40.391-128.419  58.206  1.00  0.00           C  
ATOM    308  OE1 GLU    44     -40.371-129.405  58.989  1.00  0.00           O  
ATOM    309  OE2 GLU    44     -39.588-127.450  58.273  1.00  0.00           O  
ATOM    310  N   GLU    45     -45.262-131.214  55.896  1.00  0.00           N  
ATOM    311  CA  GLU    45     -46.054-132.433  55.918  1.00  0.00           C  
ATOM    312  C   GLU    45     -46.460-132.904  54.522  1.00  0.00           C  
ATOM    313  O   GLU    45     -47.101-133.949  54.391  1.00  0.00           O  
ATOM    314  CB  GLU    45     -47.324-132.214  56.736  1.00  0.00           C  
ATOM    315  CG  GLU    45     -47.094-131.632  58.116  1.00  0.00           C  
ATOM    316  CD  GLU    45     -47.059-132.699  59.188  1.00  0.00           C  
ATOM    317  OE1 GLU    45     -47.872-132.603  60.135  1.00  0.00           O  
ATOM    318  OE2 GLU    45     -46.223-133.630  59.078  1.00  0.00           O  
ATOM    319  N   ASN    46     -46.126-132.131  53.487  1.00  0.00           N  
ATOM    320  CA  ASN    46     -46.504-132.503  52.121  1.00  0.00           C  
ATOM    321  C   ASN    46     -45.980-133.880  51.738  1.00  0.00           C  
ATOM    322  O   ASN    46     -44.922-134.298  52.207  1.00  0.00           O  
ATOM    323  CB  ASN    46     -45.986-131.487  51.101  1.00  0.00           C  
ATOM    324  CG  ASN    46     -46.765-130.193  51.108  1.00  0.00           C  
ATOM    325  OD1 ASN    46     -47.954-130.160  50.762  1.00  0.00           O  
ATOM    326  ND2 ASN    46     -46.093-129.105  51.478  1.00  0.00           N  
ATOM    327  N   THR    47     -46.721-134.579  50.886  1.00  0.00           N  
ATOM    328  CA  THR    47     -46.271-135.861  50.343  1.00  0.00           C  
ATOM    329  C   THR    47     -46.580-135.895  48.865  1.00  0.00           C  
ATOM    330  O   THR    47     -47.559-135.288  48.426  1.00  0.00           O  
ATOM    331  CB  THR    47     -46.982-137.070  51.012  1.00  0.00           C  
ATOM    332  OG1 THR    47     -48.411-136.945  50.876  1.00  0.00           O  
ATOM    333  CG2 THR    47     -46.602-137.166  52.483  1.00  0.00           C  
ATOM    334  N   GLY    48     -45.767-136.610  48.092  1.00  0.00           N  
ATOM    335  CA  GLY    48     -46.007-136.733  46.660  1.00  0.00           C  
ATOM    336  C   GLY    48     -45.159-135.766  45.845  1.00  0.00           C  
ATOM    337  O   GLY    48     -44.492-134.890  46.396  1.00  0.00           O  
ATOM    338  N   GLY    49     -45.190-135.923  44.527  1.00  0.00           N  
ATOM    339  CA  GLY    49     -44.426-135.069  43.643  1.00  0.00           C  
ATOM    340  C   GLY    49     -43.465-135.843  42.754  1.00  0.00           C  
ATOM    341  O   GLY    49     -43.361-137.076  42.843  1.00  0.00           O  
ATOM    342  N   GLN    50     -42.781-135.112  41.877  1.00  0.00           N  
ATOM    343  CA  GLN    50     -41.773-135.696  41.007  1.00  0.00           C  
ATOM    344  C   GLN    50     -40.422-135.417  41.631  1.00  0.00           C  
ATOM    345  O   GLN    50     -40.045-134.261  41.798  1.00  0.00           O  
ATOM    346  CB  GLN    50     -41.838-135.073  39.612  1.00  0.00           C  
ATOM    347  CG  GLN    50     -40.907-135.713  38.596  1.00  0.00           C  
ATOM    348  CD  GLN    50     -40.944-135.016  37.231  1.00  0.00           C  
ATOM    349  OE1 GLN    50     -40.699-133.809  37.130  1.00  0.00           O  
ATOM    350  NE2 GLN    50     -41.247-135.779  36.177  1.00  0.00           N  
ATOM    351  N   TRP    51     -39.713-136.478  41.999  1.00  0.00           N  
ATOM    352  CA  TRP    51     -38.410-136.369  42.642  1.00  0.00           C  
ATOM    353  C   TRP    51     -37.361-136.705  41.604  1.00  0.00           C  
ATOM    354  O   TRP    51     -37.261-137.852  41.162  1.00  0.00           O  
ATOM    355  CB  TRP    51     -38.309-137.338  43.835  1.00  0.00           C  
ATOM    356  CG  TRP    51     -39.423-137.165  44.829  1.00  0.00           C  
ATOM    357  CD1 TRP    51     -40.712-137.602  44.698  1.00  0.00           C  
ATOM    358  CD2 TRP    51     -39.359-136.484  46.091  1.00  0.00           C  
ATOM    359  NE1 TRP    51     -41.452-137.240  45.799  1.00  0.00           N  
ATOM    360  CE2 TRP    51     -40.647-136.553  46.670  1.00  0.00           C  
ATOM    361  CE3 TRP    51     -38.341-135.824  46.789  1.00  0.00           C  
ATOM    362  CZ2 TRP    51     -40.944-135.988  47.912  1.00  0.00           C  
ATOM    363  CZ3 TRP    51     -38.637-135.261  48.031  1.00  0.00           C  
ATOM    364  CH2 TRP    51     -39.928-135.352  48.578  1.00  0.00           C  
ATOM    365  N   ILE    52     -36.602-135.704  41.180  1.00  0.00           N  
ATOM    366  CA  ILE    52     -35.534-135.959  40.229  1.00  0.00           C  
ATOM    367  C   ILE    52     -34.315-136.232  41.075  1.00  0.00           C  
ATOM    368  O   ILE    52     -33.805-135.338  41.744  1.00  0.00           O  
ATOM    369  CB  ILE    52     -35.253-134.756  39.307  1.00  0.00           C  
ATOM    370  CG1 ILE    52     -36.559-134.198  38.724  1.00  0.00           C  
ATOM    371  CG2 ILE    52     -34.305-135.160  38.203  1.00  0.00           C  
ATOM    372  CD1 ILE    52     -37.335-135.187  37.857  1.00  0.00           C  
ATOM    373  N   GLN    53     -33.859-137.476  41.065  1.00  0.00           N  
ATOM    374  CA  GLN    53     -32.771-137.873  41.942  1.00  0.00           C  
ATOM    375  C   GLN    53     -31.416-137.705  41.277  1.00  0.00           C  
ATOM    376  O   GLN    53     -31.329-137.398  40.082  1.00  0.00           O  
ATOM    377  CB  GLN    53     -32.965-139.322  42.399  1.00  0.00           C  
ATOM    378  CG  GLN    53     -34.135-139.505  43.366  1.00  0.00           C  
ATOM    379  CD  GLN    53     -33.805-138.760  44.652  1.00  0.00           C  
ATOM    380  OE1 GLN    53     -34.569-137.910  45.105  1.00  0.00           O  
ATOM    381  NE2 GLN    53     -32.648-139.040  45.309  1.00  0.00           N  
ATOM    382  N   ASN    54     -30.366-137.917  42.062  1.00  0.00           N  
ATOM    383  CA  ASN    54     -28.998-137.845  41.566  1.00  0.00           C  
ATOM    384  C   ASN    54     -28.830-138.609  40.242  1.00  0.00           C  
ATOM    385  O   ASN    54     -29.110-139.809  40.148  1.00  0.00           O  
ATOM    386  CB  ASN    54     -28.031-138.367  42.633  1.00  0.00           C  
ATOM    387  CG  ASN    54     -26.612-138.075  42.165  1.00  0.00           C  
ATOM    388  OD1 ASN    54     -26.369-137.853  40.979  1.00  0.00           O  
ATOM    389  ND2 ASN    54     -25.599-138.057  43.071  1.00  0.00           N  
ATOM    390  N   SER    55     -28.400-137.900  39.212  1.00  0.00           N  
ATOM    391  CA  SER    55     -28.196-138.511  37.912  1.00  0.00           C  
ATOM    392  C   SER    55     -29.452-138.567  37.059  1.00  0.00           C  
ATOM    393  O   SER    55     -29.393-138.938  35.889  1.00  0.00           O  
ATOM    394  CB  SER    55     -27.646-139.929  38.089  1.00  0.00           C  
ATOM    395  OG  SER    55     -28.662-140.787  38.587  1.00  0.00           O  
ATOM    396  N   GLY    56     -30.595-138.206  37.641  1.00  0.00           N  
ATOM    397  CA  GLY    56     -31.845-138.223  36.909  1.00  0.00           C  
ATOM    398  C   GLY    56     -32.129-136.905  36.216  1.00  0.00           C  
ATOM    399  O   GLY    56     -31.537-135.877  36.546  1.00  0.00           O  
ATOM    400  N   ILE    57     -33.047-136.938  35.260  1.00  0.00           N  
ATOM    401  CA  ILE    57     -33.373-135.766  34.473  1.00  0.00           C  
ATOM    402  C   ILE    57     -34.872-135.637  34.302  1.00  0.00           C  
ATOM    403  O   ILE    57     -35.525-136.592  33.883  1.00  0.00           O  
ATOM    404  CB  ILE    57     -32.767-135.862  33.069  1.00  0.00           C  
ATOM    405  CG1 ILE    57     -31.232-135.964  33.070  1.00  0.00           C  
ATOM    406  CG2 ILE    57     -33.088-134.650  32.179  1.00  0.00           C  
ATOM    407  CD1 ILE    57     -30.638-136.230  31.688  1.00  0.00           C  
ATOM    408  N   ALA    58     -35.403-134.456  34.622  1.00  0.00           N  
ATOM    409  CA  ALA    58     -36.796-134.133  34.358  1.00  0.00           C  
ATOM    410  C   ALA    58     -36.911-133.100  33.245  1.00  0.00           C  
ATOM    411  O   ALA    58     -36.398-131.986  33.369  1.00  0.00           O  
ATOM    412  CB  ALA    58     -37.469-133.619  35.626  1.00  0.00           C  
ATOM    413  N   GLY    59     -37.569-133.474  32.150  1.00  0.00           N  
ATOM    414  CA  GLY    59     -37.716-132.593  30.993  1.00  0.00           C  
ATOM    415  C   GLY    59     -39.162-132.243  30.762  1.00  0.00           C  
ATOM    416  O   GLY    59     -40.028-133.122  30.832  1.00  0.00           O  
ATOM    417  N   ASN    60     -39.413-130.977  30.434  1.00  0.00           N  
ATOM    418  CA  ASN    60     -40.754-130.542  30.049  1.00  0.00           C  
ATOM    419  C   ASN    60     -41.811-130.903  31.070  1.00  0.00           C  
ATOM    420  O   ASN    60     -42.932-131.230  30.724  1.00  0.00           O  
ATOM    421  CB  ASN    60     -41.142-131.103  28.678  1.00  0.00           C  
ATOM    422  CG  ASN    60     -40.085-130.821  27.628  1.00  0.00           C  
ATOM    423  OD1 ASN    60     -39.811-129.670  27.303  1.00  0.00           O  
ATOM    424  ND2 ASN    60     -39.471-131.867  27.116  1.00  0.00           N  
ATOM    425  N   THR    61     -41.434-130.854  32.335  1.00  0.00           N  
ATOM    426  CA  THR    61     -42.391-131.031  33.402  1.00  0.00           C  
ATOM    427  C   THR    61     -43.271-129.788  33.491  1.00  0.00           C  
ATOM    428  O   THR    61     -42.776-128.663  33.427  1.00  0.00           O  
ATOM    429  CB  THR    61     -41.657-131.243  34.728  1.00  0.00           C  
ATOM    430  OG1 THR    61     -40.877-132.444  34.642  1.00  0.00           O  
ATOM    431  CG2 THR    61     -42.643-131.355  35.873  1.00  0.00           C  
ATOM    432  N   THR    62     -44.577-129.993  33.605  1.00  0.00           N  
ATOM    433  CA  THR    62     -45.482-128.903  33.926  1.00  0.00           C  
ATOM    434  C   THR    62     -45.923-129.082  35.369  1.00  0.00           C  
ATOM    435  O   THR    62     -46.422-130.141  35.741  1.00  0.00           O  
ATOM    436  CB  THR    62     -46.723-128.884  33.012  1.00  0.00           C  
ATOM    437  OG1 THR    62     -46.321-128.599  31.669  1.00  0.00           O  
ATOM    438  CG2 THR    62     -47.713-127.806  33.467  1.00  0.00           C  
ATOM    439  N   VAL    63     -45.705-128.058  36.187  1.00  0.00           N  
ATOM    440  CA  VAL    63     -46.072-128.126  37.591  1.00  0.00           C  
ATOM    441  C   VAL    63     -47.237-127.186  37.824  1.00  0.00           C  
ATOM    442  O   VAL    63     -47.123-125.985  37.605  1.00  0.00           O  
ATOM    443  CB  VAL    63     -44.903-127.778  38.530  1.00  0.00           C  
ATOM    444  CG1 VAL    63     -45.236-128.160  39.973  1.00  0.00           C  
ATOM    445  CG2 VAL    63     -43.657-128.500  38.102  1.00  0.00           C  
ATOM    446  N   THR    64     -48.362-127.748  38.252  1.00  0.00           N  
ATOM    447  CA  THR    64     -49.593-126.985  38.440  1.00  0.00           C  
ATOM    448  C   THR    64     -49.796-126.634  39.919  1.00  0.00           C  
ATOM    449  O   THR    64     -48.919-126.889  40.751  1.00  0.00           O  
ATOM    450  CB  THR    64     -50.810-127.764  37.893  1.00  0.00           C  
ATOM    451  OG1 THR    64     -51.078-128.899  38.726  1.00  0.00           O  
ATOM    452  CG2 THR    64     -50.544-128.256  36.472  1.00  0.00           C  
ATOM    453  N   THR    65     -50.961-126.070  40.228  1.00  0.00           N  
ATOM    454  CA  THR    65     -51.266-125.456  41.522  1.00  0.00           C  
ATOM    455  C   THR    65     -50.829-126.203  42.793  1.00  0.00           C  
ATOM    456  O   THR    65     -50.248-125.604  43.719  1.00  0.00           O  
ATOM    457  CB  THR    65     -52.752-125.120  41.593  1.00  0.00           C  
ATOM    458  OG1 THR    65     -53.106-124.246  40.531  1.00  0.00           O  
ATOM    459  CG2 THR    65     -53.056-124.437  42.937  1.00  0.00           C  
ATOM    460  N   ASN    66     -51.120-127.494  42.860  1.00  0.00           N  
ATOM    461  CA  ASN    66     -50.721-128.279  44.024  1.00  0.00           C  
ATOM    462  C   ASN    66     -49.469-129.112  43.763  1.00  0.00           C  
ATOM    463  O   ASN    66     -49.128-129.995  44.547  1.00  0.00           O  
ATOM    464  CB  ASN    66     -51.865-129.197  44.456  1.00  0.00           C  
ATOM    465  CG  ASN    66     -52.986-128.444  45.121  1.00  0.00           C  
ATOM    466  OD1 ASN    66     -52.752-127.537  45.926  1.00  0.00           O  
ATOM    467  ND2 ASN    66     -54.217-128.805  44.784  1.00  0.00           N  
ATOM    468  N   GLY    67     -48.800-128.835  42.648  1.00  0.00           N  
ATOM    469  CA  GLY    67     -47.689-129.648  42.217  1.00  0.00           C  
ATOM    470  C   GLY    67     -46.412-129.260  42.909  1.00  0.00           C  
ATOM    471  O   GLY    67     -46.187-128.085  43.189  1.00  0.00           O  
ATOM    472  N   ARG    68     -45.581-130.255  43.195  1.00  0.00           N  
ATOM    473  CA  ARG    68     -44.218-130.009  43.644  1.00  0.00           C  
ATOM    474  C   ARG    68     -43.237-130.858  42.831  1.00  0.00           C  
ATOM    475  O   ARG    68     -43.407-132.071  42.717  1.00  0.00           O  
ATOM    476  CB  ARG    68     -44.073-130.314  45.139  1.00  0.00           C  
ATOM    477  CG  ARG    68     -42.821-129.706  45.805  1.00  0.00           C  
ATOM    478  CD  ARG    68     -42.766-130.085  47.283  1.00  0.00           C  
ATOM    479  NE  ARG    68     -41.435-129.922  47.862  1.00  0.00           N  
ATOM    480  CZ  ARG    68     -40.928-130.714  48.802  1.00  0.00           C  
ATOM    481  NH1 ARG    68     -41.639-131.734  49.271  1.00  0.00           N  
ATOM    482  NH2 ARG    68     -39.703-130.492  49.269  1.00  0.00           N  
ATOM    483  N   GLN    69     -42.225-130.213  42.253  1.00  0.00           N  
ATOM    484  CA  GLN    69     -41.088-130.928  41.679  1.00  0.00           C  
ATOM    485  C   GLN    69     -39.879-130.752  42.594  1.00  0.00           C  
ATOM    486  O   GLN    69     -39.512-129.628  42.946  1.00  0.00           O  
ATOM    487  CB  GLN    69     -40.763-130.433  40.267  1.00  0.00           C  
ATOM    488  CG  GLN    69     -39.650-131.239  39.557  1.00  0.00           C  
ATOM    489  CD  GLN    69     -39.165-130.575  38.270  1.00  0.00           C  
ATOM    490  OE1 GLN    69     -38.878-129.379  38.256  1.00  0.00           O  
ATOM    491  NE2 GLN    69     -39.074-131.349  37.185  1.00  0.00           N  
ATOM    492  N   VAL    70     -39.265-131.859  42.991  1.00  0.00           N  
ATOM    493  CA  VAL    70     -38.112-131.785  43.875  1.00  0.00           C  
ATOM    494  C   VAL    70     -36.875-132.235  43.128  1.00  0.00           C  
ATOM    495  O   VAL    70     -36.728-133.408  42.784  1.00  0.00           O  
ATOM    496  CB  VAL    70     -38.279-132.625  45.154  1.00  0.00           C  
ATOM    497  CG1 VAL    70     -37.060-132.577  46.079  1.00  0.00           C  
ATOM    498  CG2 VAL    70     -39.458-132.184  46.024  1.00  0.00           C  
ATOM    499  N   VAL    71     -35.994-131.281  42.856  1.00  0.00           N  
ATOM    500  CA  VAL    71     -34.797-131.579  42.108  1.00  0.00           C  
ATOM    501  C   VAL    71     -33.681-131.696  43.102  1.00  0.00           C  
ATOM    502  O   VAL    71     -33.237-130.701  43.681  1.00  0.00           O  
ATOM    503  CB  VAL    71     -34.487-130.497  41.080  1.00  0.00           C  
ATOM    504  CG1 VAL    71     -33.192-130.817  40.350  1.00  0.00           C  
ATOM    505  CG2 VAL    71     -35.637-130.377  40.106  1.00  0.00           C  
ATOM    506  N   LEU    72     -33.244-132.926  43.317  1.00  0.00           N  
ATOM    507  CA  LEU    72     -32.262-133.203  44.350  1.00  0.00           C  
ATOM    508  C   LEU    72     -30.861-132.936  43.843  1.00  0.00           C  
ATOM    509  O   LEU    72     -30.635-132.835  42.631  1.00  0.00           O  
ATOM    510  CB  LEU    72     -32.412-134.646  44.824  1.00  0.00           C  
ATOM    511  CG  LEU    72     -33.769-134.940  45.465  1.00  0.00           C  
ATOM    512  CD1 LEU    72     -33.994-136.399  45.862  1.00  0.00           C  
ATOM    513  CD2 LEU    72     -34.053-134.174  46.757  1.00  0.00           C  
ATOM    514  N   GLU    73     -29.922-132.811  44.770  1.00  0.00           N  
ATOM    515  CA  GLU    73     -28.535-132.632  44.386  1.00  0.00           C  
ATOM    516  C   GLU    73     -28.144-133.732  43.397  1.00  0.00           C  
ATOM    517  O   GLU    73     -28.477-134.899  43.596  1.00  0.00           O  
ATOM    518  CB  GLU    73     -27.651-132.651  45.610  1.00  0.00           C  
ATOM    519  CG  GLU    73     -26.170-132.424  45.297  1.00  0.00           C  
ATOM    520  CD  GLU    73     -25.404-132.438  46.611  1.00  0.00           C  
ATOM    521  OE1 GLU    73     -26.062-132.562  47.678  1.00  0.00           O  
ATOM    522  OE2 GLU    73     -24.149-132.324  46.565  1.00  0.00           O  
ATOM    523  N   GLY    74     -27.490-133.342  42.308  1.00  0.00           N  
ATOM    524  CA  GLY    74     -27.121-134.266  41.256  1.00  0.00           C  
ATOM    525  C   GLY    74     -28.224-134.438  40.227  1.00  0.00           C  
ATOM    526  O   GLY    74     -28.019-135.032  39.160  1.00  0.00           O  
ATOM    527  N   GLY    75     -29.406-133.924  40.548  1.00  0.00           N  
ATOM    528  CA  GLY    75     -30.522-133.989  39.623  1.00  0.00           C  
ATOM    529  C   GLY    75     -30.565-132.805  38.669  1.00  0.00           C  
ATOM    530  O   GLY    75     -30.005-131.749  38.944  1.00  0.00           O  
ATOM    531  N   THR    76     -31.254-132.982  37.551  1.00  0.00           N  
ATOM    532  CA  THR    76     -31.323-131.957  36.529  1.00  0.00           C  
ATOM    533  C   THR    76     -32.756-131.797  36.066  1.00  0.00           C  
ATOM    534  O   THR    76     -33.436-132.788  35.801  1.00  0.00           O  
ATOM    535  CB  THR    76     -30.455-132.352  35.326  1.00  0.00           C  
ATOM    536  OG1 THR    76     -29.093-132.446  35.747  1.00  0.00           O  
ATOM    537  CG2 THR    76     -30.561-131.329  34.195  1.00  0.00           C  
ATOM    538  N   ALA    77     -33.211-130.555  35.962  1.00  0.00           N  
ATOM    539  CA  ALA    77     -34.539-130.261  35.418  1.00  0.00           C  
ATOM    540  C   ALA    77     -34.383-129.292  34.274  1.00  0.00           C  
ATOM    541  O   ALA    77     -33.600-128.357  34.353  1.00  0.00           O  
ATOM    542  CB  ALA    77     -35.447-129.673  36.475  1.00  0.00           C  
ATOM    543  N   SER    78     -35.133-129.521  33.210  1.00  0.00           N  
ATOM    544  CA  SER    78     -34.983-128.758  31.992  1.00  0.00           C  
ATOM    545  C   SER    78     -36.359-128.429  31.394  1.00  0.00           C  
ATOM    546  O   SER    78     -37.211-129.304  31.299  1.00  0.00           O  
ATOM    547  CB  SER    78     -34.151-129.582  31.001  1.00  0.00           C  
ATOM    548  OG  SER    78     -34.111-128.954  29.729  1.00  0.00           O  
ATOM    549  N   ASP    79     -36.557-127.173  30.992  1.00  0.00           N  
ATOM    550  CA  ASP    79     -37.800-126.708  30.362  1.00  0.00           C  
ATOM    551  C   ASP    79     -38.997-126.943  31.264  1.00  0.00           C  
ATOM    552  O   ASP    79     -40.025-127.476  30.836  1.00  0.00           O  
ATOM    553  CB  ASP    79     -38.052-127.377  29.003  1.00  0.00           C  
ATOM    554  CG  ASP    79     -36.967-127.074  27.979  1.00  0.00           C  
ATOM    555  OD1 ASP    79     -36.212-126.087  28.164  1.00  0.00           O  
ATOM    556  OD2 ASP    79     -36.884-127.826  26.974  1.00  0.00           O  
ATOM    557  N   THR    80     -38.854-126.570  32.525  1.00  0.00           N  
ATOM    558  CA  THR    80     -39.939-126.733  33.476  1.00  0.00           C  
ATOM    559  C   THR    80     -40.850-125.525  33.434  1.00  0.00           C  
ATOM    560  O   THR    80     -40.386-124.382  33.506  1.00  0.00           O  
ATOM    561  CB  THR    80     -39.407-126.905  34.893  1.00  0.00           C  
ATOM    562  OG1 THR    80     -38.270-127.781  34.863  1.00  0.00           O  
ATOM    563  CG2 THR    80     -40.490-127.477  35.813  1.00  0.00           C  
ATOM    564  N   VAL    81     -42.146-125.786  33.283  1.00  0.00           N  
ATOM    565  CA  VAL    81     -43.170-124.765  33.424  1.00  0.00           C  
ATOM    566  C   VAL    81     -43.859-124.918  34.787  1.00  0.00           C  
ATOM    567  O   VAL    81     -44.396-125.976  35.116  1.00  0.00           O  
ATOM    568  CB  VAL    81     -44.213-124.865  32.300  1.00  0.00           C  
ATOM    569  CG1 VAL    81     -45.356-123.892  32.556  1.00  0.00           C  
ATOM    570  CG2 VAL    81     -43.557-124.577  30.967  1.00  0.00           C  
ATOM    571  N   ILE    82     -43.826-123.858  35.577  1.00  0.00           N  
ATOM    572  CA  ILE    82     -44.388-123.874  36.910  1.00  0.00           C  
ATOM    573  C   ILE    82     -45.400-122.752  37.027  1.00  0.00           C  
ATOM    574  O   ILE    82     -45.037-121.579  36.973  1.00  0.00           O  
ATOM    575  CB  ILE    82     -43.298-123.665  37.973  1.00  0.00           C  
ATOM    576  CG1 ILE    82     -42.121-124.617  37.720  1.00  0.00           C  
ATOM    577  CG2 ILE    82     -43.903-123.805  39.377  1.00  0.00           C  
ATOM    578  CD1 ILE    82     -40.929-124.407  38.628  1.00  0.00           C  
ATOM    579  N   ARG    83     -46.668-123.110  37.176  1.00  0.00           N  
ATOM    580  CA  ARG    83     -47.732-122.113  37.226  1.00  0.00           C  
ATOM    581  C   ARG    83     -48.665-122.272  38.419  1.00  0.00           C  
ATOM    582  O   ARG    83     -48.609-123.265  39.157  1.00  0.00           O  
ATOM    583  CB  ARG    83     -48.539-122.122  35.933  1.00  0.00           C  
ATOM    584  CG  ARG    83     -49.098-123.477  35.520  1.00  0.00           C  
ATOM    585  CD  ARG    83     -49.947-123.326  34.241  1.00  0.00           C  
ATOM    586  NE  ARG    83     -50.210-124.576  33.513  1.00  0.00           N  
ATOM    587  CZ  ARG    83     -51.150-125.470  33.843  1.00  0.00           C  
ATOM    588  NH1 ARG    83     -51.921-125.288  34.917  1.00  0.00           N  
ATOM    589  NH2 ARG    83     -51.313-126.565  33.103  1.00  0.00           N  
ATOM    590  N   ASP    84     -49.481-121.245  38.617  1.00  0.00           N  
ATOM    591  CA  ASP    84     -50.618-121.273  39.534  1.00  0.00           C  
ATOM    592  C   ASP    84     -50.263-121.648  40.966  1.00  0.00           C  
ATOM    593  O   ASP    84     -51.066-122.265  41.673  1.00  0.00           O  
ATOM    594  CB  ASP    84     -51.723-122.166  38.979  1.00  0.00           C  
ATOM    595  CG  ASP    84     -52.204-121.703  37.619  1.00  0.00           C  
ATOM    596  OD1 ASP    84     -52.120-120.489  37.341  1.00  0.00           O  
ATOM    597  OD2 ASP    84     -52.653-122.550  36.819  1.00  0.00           O  
ATOM    598  N   GLY    85     -49.066-121.254  41.393  1.00  0.00           N  
ATOM    599  CA  GLY    85     -48.652-121.467  42.766  1.00  0.00           C  
ATOM    600  C   GLY    85     -47.961-122.796  42.986  1.00  0.00           C  
ATOM    601  O   GLY    85     -47.562-123.100  44.109  1.00  0.00           O  
ATOM    602  N   GLY    86     -47.808-123.585  41.918  1.00  0.00           N  
ATOM    603  CA  GLY    86     -46.965-124.766  41.973  1.00  0.00           C  
ATOM    604  C   GLY    86     -45.539-124.379  42.335  1.00  0.00           C  
ATOM    605  O   GLY    86     -45.189-123.190  42.351  1.00  0.00           O  
ATOM    606  N   GLY    87     -44.700-125.366  42.631  1.00  0.00           N  
ATOM    607  CA  GLY    87     -43.358-125.063  43.071  1.00  0.00           C  
ATOM    608  C   GLY    87     -42.328-126.097  42.669  1.00  0.00           C  
ATOM    609  O   GLY    87     -42.646-127.276  42.510  1.00  0.00           O  
ATOM    610  N   GLN    88     -41.087-125.651  42.503  1.00  0.00           N  
ATOM    611  CA  GLN    88     -39.964-126.567  42.366  1.00  0.00           C  
ATOM    612  C   GLN    88     -38.956-126.286  43.471  1.00  0.00           C  
ATOM    613  O   GLN    88     -38.548-125.130  43.664  1.00  0.00           O  
ATOM    614  CB  GLN    88     -39.309-126.431  40.991  1.00  0.00           C  
ATOM    615  CG  GLN    88     -37.956-127.114  40.851  1.00  0.00           C  
ATOM    616  CD  GLN    88     -37.131-126.515  39.719  1.00  0.00           C  
ATOM    617  OE1 GLN    88     -36.424-125.523  39.911  1.00  0.00           O  
ATOM    618  NE2 GLN    88     -37.230-127.104  38.529  1.00  0.00           N  
ATOM    619  N   SER    89     -38.584-127.336  44.208  1.00  0.00           N  
ATOM    620  CA  SER    89     -37.574-127.247  45.264  1.00  0.00           C  
ATOM    621  C   SER    89     -36.237-127.682  44.694  1.00  0.00           C  
ATOM    622  O   SER    89     -36.060-128.849  44.315  1.00  0.00           O  
ATOM    623  CB  SER    89     -37.930-128.145  46.458  1.00  0.00           C  
ATOM    624  OG  SER    89     -39.091-127.682  47.127  1.00  0.00           O  
ATOM    625  N   LEU    90     -35.288-126.757  44.651  1.00  0.00           N  
ATOM    626  CA  LEU    90     -34.096-126.970  43.841  1.00  0.00           C  
ATOM    627  C   LEU    90     -32.838-127.145  44.673  1.00  0.00           C  
ATOM    628  O   LEU    90     -32.329-126.189  45.289  1.00  0.00           O  
ATOM    629  CB  LEU    90     -33.942-125.826  42.834  1.00  0.00           C  
ATOM    630  CG  LEU    90     -32.794-125.899  41.831  1.00  0.00           C  
ATOM    631  CD1 LEU    90     -32.909-127.121  40.926  1.00  0.00           C  
ATOM    632  CD2 LEU    90     -32.752-124.604  41.009  1.00  0.00           C  
ATOM    633  N   ASN    91     -32.346-128.383  44.709  1.00  0.00           N  
ATOM    634  CA  ASN    91     -31.049-128.665  45.314  1.00  0.00           C  
ATOM    635  C   ASN    91     -30.055-129.065  44.237  1.00  0.00           C  
ATOM    636  O   ASN    91     -28.855-129.118  44.478  1.00  0.00           O  
ATOM    637  CB  ASN    91     -31.162-129.732  46.399  1.00  0.00           C  
ATOM    638  CG  ASN    91     -32.142-129.346  47.489  1.00  0.00           C  
ATOM    639  OD1 ASN    91     -31.803-128.589  48.392  1.00  0.00           O  
ATOM    640  ND2 ASN    91     -33.371-129.860  47.404  1.00  0.00           N  
ATOM    641  N   GLY    92     -30.575-129.328  43.040  1.00  0.00           N  
ATOM    642  CA  GLY    92     -29.748-129.672  41.900  1.00  0.00           C  
ATOM    643  C   GLY    92     -29.646-128.543  40.892  1.00  0.00           C  
ATOM    644  O   GLY    92     -29.447-127.380  41.253  1.00  0.00           O  
ATOM    645  N   LEU    93     -29.777-128.896  39.621  1.00  0.00           N  
ATOM    646  CA  LEU    93     -29.664-127.947  38.534  1.00  0.00           C  
ATOM    647  C   LEU    93     -30.991-127.841  37.814  1.00  0.00           C  
ATOM    648  O   LEU    93     -31.600-128.856  37.473  1.00  0.00           O  
ATOM    649  CB  LEU    93     -28.606-128.418  37.533  1.00  0.00           C  
ATOM    650  CG  LEU    93     -28.463-127.619  36.238  1.00  0.00           C  
ATOM    651  CD1 LEU    93     -27.943-126.187  36.522  1.00  0.00           C  
ATOM    652  CD2 LEU    93     -27.541-128.346  35.259  1.00  0.00           C  
ATOM    653  N   ALA    94     -31.435-126.613  37.577  1.00  0.00           N  
ATOM    654  CA  ALA    94     -32.585-126.393  36.709  1.00  0.00           C  
ATOM    655  C   ALA    94     -32.210-125.448  35.586  1.00  0.00           C  
ATOM    656  O   ALA    94     -31.592-124.402  35.819  1.00  0.00           O  
ATOM    657  CB  ALA    94     -33.780-125.853  37.502  1.00  0.00           C  
ATOM    658  N   VAL    95     -32.573-125.816  34.364  1.00  0.00           N  
ATOM    659  CA  VAL    95     -32.276-124.974  33.215  1.00  0.00           C  
ATOM    660  C   VAL    95     -33.540-124.561  32.470  1.00  0.00           C  
ATOM    661  O   VAL    95     -34.396-125.388  32.166  1.00  0.00           O  
ATOM    662  CB  VAL    95     -31.296-125.659  32.246  1.00  0.00           C  
ATOM    663  CG1 VAL    95     -30.926-124.714  31.142  1.00  0.00           C  
ATOM    664  CG2 VAL    95     -30.035-126.083  32.978  1.00  0.00           C  
ATOM    665  N   ASN    96     -33.642-123.270  32.185  1.00  0.00           N  
ATOM    666  CA  ASN    96     -34.761-122.705  31.428  1.00  0.00           C  
ATOM    667  C   ASN    96     -36.123-123.005  32.040  1.00  0.00           C  
ATOM    668  O   ASN    96     -37.025-123.528  31.397  1.00  0.00           O  
ATOM    669  CB  ASN    96     -34.693-123.082  29.944  1.00  0.00           C  
ATOM    670  CG  ASN    96     -33.603-122.308  29.202  1.00  0.00           C  
ATOM    671  OD1 ASN    96     -33.297-122.582  28.038  1.00  0.00           O  
ATOM    672  ND2 ASN    96     -33.008-121.336  29.888  1.00  0.00           N  
ATOM    673  N   THR    97     -36.244-122.672  33.313  1.00  0.00           N  
ATOM    674  CA  THR    97     -37.503-122.744  34.015  1.00  0.00           C  
ATOM    675  C   THR    97     -38.353-121.508  33.677  1.00  0.00           C  
ATOM    676  O   THR    97     -37.822-120.422  33.434  1.00  0.00           O  
ATOM    677  CB  THR    97     -37.227-122.783  35.500  1.00  0.00           C  
ATOM    678  OG1 THR    97     -36.279-123.827  35.767  1.00  0.00           O  
ATOM    679  CG2 THR    97     -38.506-123.016  36.285  1.00  0.00           C  
ATOM    680  N   THR    98     -39.668-121.678  33.626  1.00  0.00           N  
ATOM    681  CA  THR    98     -40.554-120.537  33.491  1.00  0.00           C  
ATOM    682  C   THR    98     -41.545-120.515  34.652  1.00  0.00           C  
ATOM    683  O   THR    98     -42.184-121.517  34.949  1.00  0.00           O  
ATOM    684  CB  THR    98     -41.305-120.560  32.163  1.00  0.00           C  
ATOM    685  OG1 THR    98     -40.366-120.756  31.093  1.00  0.00           O  
ATOM    686  CG2 THR    98     -42.015-119.258  31.960  1.00  0.00           C  
ATOM    687  N   LEU    99     -41.647-119.376  35.324  1.00  0.00           N  
ATOM    688  CA  LEU    99     -42.610-119.215  36.398  1.00  0.00           C  
ATOM    689  C   LEU    99     -43.689-118.248  35.938  1.00  0.00           C  
ATOM    690  O   LEU    99     -43.396-117.102  35.585  1.00  0.00           O  
ATOM    691  CB  LEU    99     -41.926-118.667  37.651  1.00  0.00           C  
ATOM    692  CG  LEU    99     -40.666-119.373  38.161  1.00  0.00           C  
ATOM    693  CD1 LEU    99     -40.140-118.664  39.404  1.00  0.00           C  
ATOM    694  CD2 LEU    99     -40.921-120.832  38.454  1.00  0.00           C  
ATOM    695  N   ILE   100     -44.928-118.725  35.933  1.00  0.00           N  
ATOM    696  CA  ILE   100     -46.077-117.928  35.530  1.00  0.00           C  
ATOM    697  C   ILE   100     -47.288-118.405  36.318  1.00  0.00           C  
ATOM    698  O   ILE   100     -47.303-119.539  36.800  1.00  0.00           O  
ATOM    699  CB  ILE   100     -46.363-118.063  34.024  1.00  0.00           C  
ATOM    700  CG1 ILE   100     -46.933-119.448  33.711  1.00  0.00           C  
ATOM    701  CG2 ILE   100     -45.098-117.808  33.218  1.00  0.00           C  
ATOM    702  CD1 ILE   100     -48.162-119.417  32.829  1.00  0.00           C  
ATOM    703  N   ASN   101     -48.292-117.539  36.445  1.00  0.00           N  
ATOM    704  CA  ASN   101     -49.516-117.847  37.186  1.00  0.00           C  
ATOM    705  C   ASN   101     -49.202-118.401  38.574  1.00  0.00           C  
ATOM    706  O   ASN   101     -49.515-119.553  38.882  1.00  0.00           O  
ATOM    707  CB  ASN   101     -50.411-118.815  36.404  1.00  0.00           C  
ATOM    708  CG  ASN   101     -51.599-118.123  35.765  1.00  0.00           C  
ATOM    709  OD1 ASN   101     -51.771-116.911  35.898  1.00  0.00           O  
ATOM    710  ND2 ASN   101     -52.427-118.891  35.066  1.00  0.00           N  
ATOM    711  N   ARG   102     -48.577-117.562  39.399  1.00  0.00           N  
ATOM    712  CA  ARG   102     -48.187-117.920  40.762  1.00  0.00           C  
ATOM    713  C   ARG   102     -47.379-119.216  40.818  1.00  0.00           C  
ATOM    714  O   ARG   102     -47.837-120.222  41.360  1.00  0.00           O  
ATOM    715  CB  ARG   102     -49.405-117.994  41.691  1.00  0.00           C  
ATOM    716  CG  ARG   102     -50.066-116.652  41.957  1.00  0.00           C  
ATOM    717  CD  ARG   102     -51.359-116.816  42.740  1.00  0.00           C  
ATOM    718  NE  ARG   102     -52.366-117.562  41.988  1.00  0.00           N  
ATOM    719  CZ  ARG   102     -53.582-117.843  42.445  1.00  0.00           C  
ATOM    720  NH1 ARG   102     -53.949-117.440  43.654  1.00  0.00           N  
ATOM    721  NH2 ARG   102     -54.432-118.527  41.691  1.00  0.00           N  
ATOM    722  N   GLY   103     -46.176-119.180  40.253  1.00  0.00           N  
ATOM    723  CA  GLY   103     -45.294-120.333  40.245  1.00  0.00           C  
ATOM    724  C   GLY   103     -44.021-119.982  40.991  1.00  0.00           C  
ATOM    725  O   GLY   103     -43.531-118.860  40.900  1.00  0.00           O  
ATOM    726  N   GLU   104     -43.497-120.938  41.747  1.00  0.00           N  
ATOM    727  CA  GLU   104     -42.364-120.678  42.601  1.00  0.00           C  
ATOM    728  C   GLU   104     -41.205-121.611  42.336  1.00  0.00           C  
ATOM    729  O   GLU   104     -41.385-122.774  41.962  1.00  0.00           O  
ATOM    730  CB  GLU   104     -42.764-120.818  44.070  1.00  0.00           C  
ATOM    731  CG  GLU   104     -43.813-119.854  44.514  1.00  0.00           C  
ATOM    732  CD  GLU   104     -43.975-119.852  46.011  1.00  0.00           C  
ATOM    733  OE1 GLU   104     -43.105-119.289  46.704  1.00  0.00           O  
ATOM    734  OE2 GLU   104     -44.968-120.425  46.503  1.00  0.00           O  
ATOM    735  N   GLN   105     -40.009-121.086  42.566  1.00  0.00           N  
ATOM    736  CA  GLN   105     -38.792-121.864  42.516  1.00  0.00           C  
ATOM    737  C   GLN   105     -37.961-121.482  43.719  1.00  0.00           C  
ATOM    738  O   GLN   105     -37.580-120.318  43.859  1.00  0.00           O  
ATOM    739  CB  GLN   105     -38.015-121.559  41.239  1.00  0.00           C  
ATOM    740  CG  GLN   105     -36.698-122.314  41.101  1.00  0.00           C  
ATOM    741  CD  GLN   105     -36.038-122.043  39.764  1.00  0.00           C  
ATOM    742  OE1 GLN   105     -35.792-120.894  39.405  1.00  0.00           O  
ATOM    743  NE2 GLN   105     -35.782-123.099  39.004  1.00  0.00           N  
ATOM    744  N   TRP   106     -37.706-122.452  44.596  1.00  0.00           N  
ATOM    745  CA  TRP   106     -36.845-122.234  45.744  1.00  0.00           C  
ATOM    746  C   TRP   106     -35.495-122.850  45.465  1.00  0.00           C  
ATOM    747  O   TRP   106     -35.370-124.073  45.351  1.00  0.00           O  
ATOM    748  CB  TRP   106     -37.436-122.848  47.016  1.00  0.00           C  
ATOM    749  CG  TRP   106     -38.849-122.437  47.278  1.00  0.00           C  
ATOM    750  CD1 TRP   106     -39.270-121.307  47.913  1.00  0.00           C  
ATOM    751  CD2 TRP   106     -40.036-123.157  46.907  1.00  0.00           C  
ATOM    752  NE1 TRP   106     -40.648-121.277  47.961  1.00  0.00           N  
ATOM    753  CE2 TRP   106     -41.135-122.393  47.352  1.00  0.00           C  
ATOM    754  CE3 TRP   106     -40.264-124.367  46.259  1.00  0.00           C  
ATOM    755  CZ2 TRP   106     -42.451-122.815  47.162  1.00  0.00           C  
ATOM    756  CZ3 TRP   106     -41.574-124.779  46.067  1.00  0.00           C  
ATOM    757  CH2 TRP   106     -42.651-124.004  46.519  1.00  0.00           C  
ATOM    758  N   VAL   107     -34.483-121.997  45.349  1.00  0.00           N  
ATOM    759  CA  VAL   107     -33.124-122.446  45.087  1.00  0.00           C  
ATOM    760  C   VAL   107     -32.390-122.615  46.404  1.00  0.00           C  
ATOM    761  O   VAL   107     -31.996-121.623  47.029  1.00  0.00           O  
ATOM    762  CB  VAL   107     -32.349-121.426  44.238  1.00  0.00           C  
ATOM    763  CG1 VAL   107     -31.042-122.035  43.754  1.00  0.00           C  
ATOM    764  CG2 VAL   107     -33.199-120.957  43.069  1.00  0.00           C  
ATOM    765  N   HIS   108     -32.204-123.866  46.821  1.00  0.00           N  
ATOM    766  CA  HIS   108     -31.553-124.157  48.096  1.00  0.00           C  
ATOM    767  C   HIS   108     -30.033-124.140  47.978  1.00  0.00           C  
ATOM    768  O   HIS   108     -29.490-124.029  46.870  1.00  0.00           O  
ATOM    769  CB  HIS   108     -32.059-125.499  48.653  1.00  0.00           C  
ATOM    770  CG  HIS   108     -33.529-125.503  48.940  1.00  0.00           C  
ATOM    771  ND1 HIS   108     -34.078-124.878  50.040  1.00  0.00           N  
ATOM    772  CD2 HIS   108     -34.576-126.001  48.234  1.00  0.00           C  
ATOM    773  CE1 HIS   108     -35.394-125.014  50.012  1.00  0.00           C  
ATOM    774  NE2 HIS   108     -35.718-125.685  48.927  1.00  0.00           N  
ATOM    775  N   GLU   109     -29.355-124.238  49.118  1.00  0.00           N  
ATOM    776  CA  GLU   109     -27.907-124.368  49.159  1.00  0.00           C  
ATOM    777  C   GLU   109     -27.381-125.421  48.198  1.00  0.00           C  
ATOM    778  O   GLU   109     -27.812-126.575  48.236  1.00  0.00           O  
ATOM    779  CB  GLU   109     -27.454-124.700  50.584  1.00  0.00           C  
ATOM    780  CG  GLU   109     -25.933-124.735  50.748  1.00  0.00           C  
ATOM    781  CD  GLU   109     -25.624-124.996  52.216  1.00  0.00           C  
ATOM    782  OE1 GLU   109     -26.586-125.015  53.029  1.00  0.00           O  
ATOM    783  OE2 GLU   109     -24.421-125.182  52.543  1.00  0.00           O  
ATOM    784  N   GLY   110     -26.466-125.021  47.321  1.00  0.00           N  
ATOM    785  CA  GLY   110     -25.915-125.931  46.330  1.00  0.00           C  
ATOM    786  C   GLY   110     -26.712-126.053  45.050  1.00  0.00           C  
ATOM    787  O   GLY   110     -26.210-126.541  44.039  1.00  0.00           O  
ATOM    788  N   GLY   111     -27.963-125.612  45.093  1.00  0.00           N  
ATOM    789  CA  GLY   111     -28.805-125.600  43.917  1.00  0.00           C  
ATOM    790  C   GLY   111     -28.412-124.505  42.947  1.00  0.00           C  
ATOM    791  O   GLY   111     -27.843-123.472  43.333  1.00  0.00           O  
ATOM    792  N   VAL   112     -28.714-124.733  41.671  1.00  0.00           N  
ATOM    793  CA  VAL   112     -28.407-123.761  40.627  1.00  0.00           C  
ATOM    794  C   VAL   112     -29.536-123.615  39.599  1.00  0.00           C  
ATOM    795  O   VAL   112     -29.848-124.559  38.869  1.00  0.00           O  
ATOM    796  CB  VAL   112     -27.094-124.129  39.936  1.00  0.00           C  
ATOM    797  CG1 VAL   112     -26.701-123.163  38.817  1.00  0.00           C  
ATOM    798  CG2 VAL   112     -25.893-124.154  40.884  1.00  0.00           C  
ATOM    799  N   ALA   113     -30.142-122.430  39.560  1.00  0.00           N  
ATOM    800  CA  ALA   113     -31.168-122.097  38.571  1.00  0.00           C  
ATOM    801  C   ALA   113     -30.597-121.243  37.448  1.00  0.00           C  
ATOM    802  O   ALA   113     -30.242-120.071  37.654  1.00  0.00           O  
ATOM    803  CB  ALA   113     -32.334-121.354  39.221  1.00  0.00           C  
ATOM    804  N   THR   114     -30.529-121.824  36.255  1.00  0.00           N  
ATOM    805  CA  THR   114     -30.001-121.119  35.101  1.00  0.00           C  
ATOM    806  C   THR   114     -31.124-120.757  34.130  1.00  0.00           C  
ATOM    807  O   THR   114     -31.905-121.617  33.722  1.00  0.00           O  
ATOM    808  CB  THR   114     -28.945-121.963  34.423  1.00  0.00           C  
ATOM    809  OG1 THR   114     -27.875-122.219  35.321  1.00  0.00           O  
ATOM    810  CG2 THR   114     -28.408-121.215  33.191  1.00  0.00           C  
ATOM    811  N   GLY   115     -31.217-119.483  33.762  1.00  0.00           N  
ATOM    812  CA  GLY   115     -32.226-119.061  32.797  1.00  0.00           C  
ATOM    813  C   GLY   115     -33.697-119.143  33.212  1.00  0.00           C  
ATOM    814  O   GLY   115     -34.569-119.396  32.376  1.00  0.00           O  
ATOM    815  N   THR   116     -33.996-118.911  34.491  1.00  0.00           N  
ATOM    816  CA  THR   116     -35.388-118.818  34.922  1.00  0.00           C  
ATOM    817  C   THR   116     -36.003-117.510  34.415  1.00  0.00           C  
ATOM    818  O   THR   116     -35.413-116.434  34.548  1.00  0.00           O  
ATOM    819  CB  THR   116     -35.536-118.882  36.468  1.00  0.00           C  
ATOM    820  OG1 THR   116     -35.069-120.144  36.954  1.00  0.00           O  
ATOM    821  CG2 THR   116     -36.995-118.708  36.866  1.00  0.00           C  
ATOM    822  N   ILE   117     -37.183-117.599  33.818  1.00  0.00           N  
ATOM    823  CA  ILE   117     -37.926-116.396  33.470  1.00  0.00           C  
ATOM    824  C   ILE   117     -39.077-116.287  34.459  1.00  0.00           C  
ATOM    825  O   ILE   117     -39.832-117.241  34.661  1.00  0.00           O  
ATOM    826  CB  ILE   117     -38.450-116.426  32.031  1.00  0.00           C  
ATOM    827  CG1 ILE   117     -37.283-116.445  31.046  1.00  0.00           C  
ATOM    828  CG2 ILE   117     -39.310-115.203  31.737  1.00  0.00           C  
ATOM    829  CD1 ILE   117     -37.698-116.100  29.652  1.00  0.00           C  
ATOM    830  N   ILE   118     -39.208-115.118  35.077  1.00  0.00           N  
ATOM    831  CA  ILE   118     -40.269-114.880  36.049  1.00  0.00           C  
ATOM    832  C   ILE   118     -41.443-114.140  35.416  1.00  0.00           C  
ATOM    833  O   ILE   118     -41.437-112.913  35.322  1.00  0.00           O  
ATOM    834  CB  ILE   118     -39.757-114.073  37.256  1.00  0.00           C  
ATOM    835  CG1 ILE   118     -38.411-114.623  37.734  1.00  0.00           C  
ATOM    836  CG2 ILE   118     -40.777-114.095  38.384  1.00  0.00           C  
ATOM    837  CD1 ILE   118     -37.949-114.045  39.054  1.00  0.00           C  
ATOM    838  N   ASN   119     -42.448-114.895  34.985  1.00  0.00           N  
ATOM    839  CA  ASN   119     -43.630-114.314  34.361  1.00  0.00           C  
ATOM    840  C   ASN   119     -44.906-114.801  35.039  1.00  0.00           C  
ATOM    841  O   ASN   119     -44.884-115.774  35.794  1.00  0.00           O  
ATOM    842  CB  ASN   119     -43.667-114.646  32.868  1.00  0.00           C  
ATOM    843  CG  ASN   119     -42.416-114.195  32.140  1.00  0.00           C  
ATOM    844  OD1 ASN   119     -42.057-113.018  32.169  1.00  0.00           O  
ATOM    845  ND2 ASN   119     -41.744-115.133  31.481  1.00  0.00           N  
ATOM    846  N   ARG   120     -46.012-114.115  34.760  1.00  0.00           N  
ATOM    847  CA  ARG   120     -47.317-114.452  35.328  1.00  0.00           C  
ATOM    848  C   ARG   120     -47.261-114.635  36.842  1.00  0.00           C  
ATOM    849  O   ARG   120     -47.494-115.733  37.351  1.00  0.00           O  
ATOM    850  CB  ARG   120     -47.894-115.704  34.659  1.00  0.00           C  
ATOM    851  CG  ARG   120     -48.236-115.520  33.190  1.00  0.00           C  
ATOM    852  CD  ARG   120     -48.870-116.773  32.609  1.00  0.00           C  
ATOM    853  NE  ARG   120     -49.183-116.621  31.191  1.00  0.00           N  
ATOM    854  CZ  ARG   120     -50.284-116.038  30.728  1.00  0.00           C  
ATOM    855  NH1 ARG   120     -51.184-115.550  31.571  1.00  0.00           N  
ATOM    856  NH2 ARG   120     -50.488-115.943  29.421  1.00  0.00           N  
ATOM    857  N   ASP   121     -46.951-113.551  37.549  1.00  0.00           N  
ATOM    858  CA  ASP   121     -46.857-113.558  39.008  1.00  0.00           C  
ATOM    859  C   ASP   121     -45.997-114.705  39.531  1.00  0.00           C  
ATOM    860  O   ASP   121     -46.486-115.591  40.232  1.00  0.00           O  
ATOM    861  CB  ASP   121     -48.251-113.604  39.642  1.00  0.00           C  
ATOM    862  CG  ASP   121     -49.010-112.302  39.477  1.00  0.00           C  
ATOM    863  OD1 ASP   121     -48.375-111.282  39.135  1.00  0.00           O  
ATOM    864  OD2 ASP   121     -50.240-112.297  39.691  1.00  0.00           O  
ATOM    865  N   GLY   122     -44.714-114.681  39.186  1.00  0.00           N  
ATOM    866  CA  GLY   122     -43.788-115.712  39.618  1.00  0.00           C  
ATOM    867  C   GLY   122     -42.954-115.274  40.806  1.00  0.00           C  
ATOM    868  O   GLY   122     -42.932-114.095  41.159  1.00  0.00           O  
ATOM    869  N   TYR   123     -42.265-116.227  41.425  1.00  0.00           N  
ATOM    870  CA  TYR   123     -41.432-115.937  42.571  1.00  0.00           C  
ATOM    871  C   TYR   123     -40.268-116.907  42.617  1.00  0.00           C  
ATOM    872  O   TYR   123     -40.461-118.115  42.762  1.00  0.00           O  
ATOM    873  CB  TYR   123     -42.271-116.084  43.839  1.00  0.00           C  
ATOM    874  CG  TYR   123     -41.573-115.653  45.096  1.00  0.00           C  
ATOM    875  CD1 TYR   123     -41.052-114.379  45.205  1.00  0.00           C  
ATOM    876  CD2 TYR   123     -41.450-116.510  46.182  1.00  0.00           C  
ATOM    877  CE1 TYR   123     -40.433-113.960  46.345  1.00  0.00           C  
ATOM    878  CE2 TYR   123     -40.817-116.097  47.340  1.00  0.00           C  
ATOM    879  CZ  TYR   123     -40.303-114.815  47.411  1.00  0.00           C  
ATOM    880  OH  TYR   123     -39.669-114.373  48.558  1.00  0.00           O  
ATOM    881  N   GLN   124     -39.059-116.386  42.460  1.00  0.00           N  
ATOM    882  CA  GLN   124     -37.870-117.196  42.652  1.00  0.00           C  
ATOM    883  C   GLN   124     -37.134-116.690  43.888  1.00  0.00           C  
ATOM    884  O   GLN   124     -36.821-115.488  43.994  1.00  0.00           O  
ATOM    885  CB  GLN   124     -36.964-117.147  41.427  1.00  0.00           C  
ATOM    886  CG  GLN   124     -35.673-117.979  41.570  1.00  0.00           C  
ATOM    887  CD  GLN   124     -34.617-117.591  40.549  1.00  0.00           C  
ATOM    888  OE1 GLN   124     -34.132-116.458  40.552  1.00  0.00           O  
ATOM    889  NE2 GLN   124     -34.257-118.525  39.667  1.00  0.00           N  
ATOM    890  N   SER   125     -36.890-117.611  44.824  1.00  0.00           N  
ATOM    891  CA  SER   125     -36.167-117.316  46.058  1.00  0.00           C  
ATOM    892  C   SER   125     -34.855-118.049  46.015  1.00  0.00           C  
ATOM    893  O   SER   125     -34.836-119.273  45.865  1.00  0.00           O  
ATOM    894  CB  SER   125     -36.872-117.894  47.314  1.00  0.00           C  
ATOM    895  OG  SER   125     -36.076-117.669  48.468  1.00  0.00           O  
ATOM    896  N   VAL   126     -33.759-117.323  46.182  1.00  0.00           N  
ATOM    897  CA  VAL   126     -32.454-117.957  46.241  1.00  0.00           C  
ATOM    898  C   VAL   126     -31.983-117.937  47.672  1.00  0.00           C  
ATOM    899  O   VAL   126     -31.639-116.883  48.195  1.00  0.00           O  
ATOM    900  CB  VAL   126     -31.433-117.211  45.391  1.00  0.00           C  
ATOM    901  CG1 VAL   126     -30.032-117.824  45.443  1.00  0.00           C  
ATOM    902  CG2 VAL   126     -31.794-117.163  43.905  1.00  0.00           C  
ATOM    903  N   LYS   127     -31.961-119.106  48.308  1.00  0.00           N  
ATOM    904  CA  LYS   127     -31.552-119.187  49.707  1.00  0.00           C  
ATOM    905  C   LYS   127     -30.047-119.092  49.793  1.00  0.00           C  
ATOM    906  O   LYS   127     -29.367-119.118  48.764  1.00  0.00           O  
ATOM    907  CB  LYS   127     -32.011-120.502  50.351  1.00  0.00           C  
ATOM    908  CG  LYS   127     -33.362-121.030  49.858  1.00  0.00           C  
ATOM    909  CD  LYS   127     -34.518-120.089  50.193  1.00  0.00           C  
ATOM    910  CE  LYS   127     -34.570-119.726  51.673  1.00  0.00           C  
ATOM    911  NZ  LYS   127     -35.663-118.730  51.948  1.00  0.00           N  
ATOM    912  N   SER   128     -29.540-118.993  51.020  1.00  0.00           N  
ATOM    913  CA  SER   128     -28.107-119.044  51.289  1.00  0.00           C  
ATOM    914  C   SER   128     -27.457-120.197  50.534  1.00  0.00           C  
ATOM    915  O   SER   128     -27.986-121.304  50.517  1.00  0.00           O  
ATOM    916  CB  SER   128     -27.860-119.222  52.787  1.00  0.00           C  
ATOM    917  OG  SER   128     -26.468-119.323  53.044  1.00  0.00           O  
ATOM    918  N   GLY   129     -26.325-119.919  49.894  1.00  0.00           N  
ATOM    919  CA  GLY   129     -25.618-120.912  49.113  1.00  0.00           C  
ATOM    920  C   GLY   129     -26.281-121.269  47.795  1.00  0.00           C  
ATOM    921  O   GLY   129     -25.768-122.111  47.055  1.00  0.00           O  
ATOM    922  N   GLY   130     -27.429-120.657  47.505  1.00  0.00           N  
ATOM    923  CA  GLY   130     -28.132-120.907  46.260  1.00  0.00           C  
ATOM    924  C   GLY   130     -27.537-120.058  45.150  1.00  0.00           C  
ATOM    925  O   GLY   130     -26.909-119.038  45.434  1.00  0.00           O  
ATOM    926  N   LEU   131     -27.724-120.469  43.896  1.00  0.00           N  
ATOM    927  CA  LEU   131     -27.213-119.691  42.762  1.00  0.00           C  
ATOM    928  C   LEU   131     -28.241-119.589  41.640  1.00  0.00           C  
ATOM    929  O   LEU   131     -28.886-120.584  41.267  1.00  0.00           O  
ATOM    930  CB  LEU   131     -25.892-120.281  42.221  1.00  0.00           C  
ATOM    931  CG  LEU   131     -25.331-119.704  40.908  1.00  0.00           C  
ATOM    932  CD1 LEU   131     -24.812-118.271  41.062  1.00  0.00           C  
ATOM    933  CD2 LEU   131     -24.248-120.591  40.294  1.00  0.00           C  
ATOM    934  N   ALA   132     -28.387-118.384  41.099  1.00  0.00           N  
ATOM    935  CA  ALA   132     -29.325-118.133  40.012  1.00  0.00           C  
ATOM    936  C   ALA   132     -28.664-117.286  38.930  1.00  0.00           C  
ATOM    937  O   ALA   132     -28.372-116.109  39.143  1.00  0.00           O  
ATOM    938  CB  ALA   132     -30.576-117.446  40.538  1.00  0.00           C  
ATOM    939  N   THR   133     -28.411-117.908  37.781  1.00  0.00           N  
ATOM    940  CA  THR   133     -27.776-117.234  36.655  1.00  0.00           C  
ATOM    941  C   THR   133     -28.498-115.938  36.318  1.00  0.00           C  
ATOM    942  O   THR   133     -27.895-114.991  35.811  1.00  0.00           O  
ATOM    943  CB  THR   133     -27.743-118.132  35.405  1.00  0.00           C  
ATOM    944  OG1 THR   133     -26.884-119.254  35.641  1.00  0.00           O  
ATOM    945  CG2 THR   133     -27.234-117.353  34.202  1.00  0.00           C  
ATOM    946  N   GLY   134     -29.795-115.902  36.603  1.00  0.00           N  
ATOM    947  CA  GLY   134     -30.599-114.725  36.340  1.00  0.00           C  
ATOM    948  C   GLY   134     -30.630-113.797  37.538  1.00  0.00           C  
ATOM    949  O   GLY   134     -29.606-113.557  38.177  1.00  0.00           O  
ATOM    950  N   THR   135     -31.825-113.296  37.834  1.00  0.00           N  
ATOM    951  CA  THR   135     -32.058-112.409  38.962  1.00  0.00           C  
ATOM    952  C   THR   135     -33.338-112.864  39.652  1.00  0.00           C  
ATOM    953  O   THR   135     -34.435-112.438  39.291  1.00  0.00           O  
ATOM    954  CB  THR   135     -32.210-110.945  38.514  1.00  0.00           C  
ATOM    955  OG1 THR   135     -31.145-110.603  37.619  1.00  0.00           O  
ATOM    956  CG2 THR   135     -32.174-110.014  39.716  1.00  0.00           C  
ATOM    957  N   ILE   136     -33.190-113.733  40.648  1.00  0.00           N  
ATOM    958  CA  ILE   136     -34.327-114.279  41.387  1.00  0.00           C  
ATOM    959  C   ILE   136     -35.176-113.225  42.098  1.00  0.00           C  
ATOM    960  O   ILE   136     -34.679-112.167  42.490  1.00  0.00           O  
ATOM    961  CB  ILE   136     -33.871-115.328  42.421  1.00  0.00           C  
ATOM    962  CG1 ILE   136     -33.291-116.555  41.715  1.00  0.00           C  
ATOM    963  CG2 ILE   136     -35.029-115.724  43.324  1.00  0.00           C  
ATOM    964  CD1 ILE   136     -32.582-117.515  42.645  1.00  0.00           C  
ATOM    965  N   ILE   137     -36.460-113.537  42.265  1.00  0.00           N  
ATOM    966  CA  ILE   137     -37.406-112.644  42.928  1.00  0.00           C  
ATOM    967  C   ILE   137     -36.874-112.194  44.284  1.00  0.00           C  
ATOM    968  O   ILE   137     -37.316-111.186  44.834  1.00  0.00           O  
ATOM    969  CB  ILE   137     -38.777-113.317  43.122  1.00  0.00           C  
ATOM    970  CG1 ILE   137     -39.652-113.111  41.884  1.00  0.00           C  
ATOM    971  CG2 ILE   137     -39.466-112.773  44.364  1.00  0.00           C  
ATOM    972  CD1 ILE   137     -40.423-111.809  41.892  1.00  0.00           C  
ATOM    973  N   ASN   138     -35.921-112.953  44.814  1.00  0.00           N  
ATOM    974  CA  ASN   138     -35.306-112.623  46.098  1.00  0.00           C  
ATOM    975  C   ASN   138     -33.960-113.292  46.201  1.00  0.00           C  
ATOM    976  O   ASN   138     -33.829-114.491  45.942  1.00  0.00           O  
ATOM    977  CB  ASN   138     -36.178-113.082  47.259  1.00  0.00           C  
ATOM    978  CG  ASN   138     -35.493-112.671  48.554  1.00  0.00           C  
ATOM    979  OD1 ASN   138     -34.451-113.212  48.919  1.00  0.00           O  
ATOM    980  ND2 ASN   138     -36.040-111.689  49.320  1.00  0.00           N  
ATOM    981  N   THR   139     -32.961-112.523  46.608  1.00  0.00           N  
ATOM    982  CA  THR   139     -31.610-113.033  46.639  1.00  0.00           C  
ATOM    983  C   THR   139     -31.048-113.083  48.052  1.00  0.00           C  
ATOM    984  O   THR   139     -30.662-112.059  48.621  1.00  0.00           O  
ATOM    985  CB  THR   139     -30.677-112.190  45.757  1.00  0.00           C  
ATOM    986  OG1 THR   139     -31.151-112.178  44.418  1.00  0.00           O  
ATOM    987  CG2 THR   139     -29.263-112.792  45.791  1.00  0.00           C  
ATOM    988  N   GLY   140     -31.007-114.292  48.601  1.00  0.00           N  
ATOM    989  CA  GLY   140     -30.456-114.534  49.920  1.00  0.00           C  
ATOM    990  C   GLY   140     -29.073-115.145  49.767  1.00  0.00           C  
ATOM    991  O   GLY   140     -28.225-115.027  50.652  1.00  0.00           O  
ATOM    992  N   SER   141     -28.851-115.801  48.630  1.00  0.00           N  
ATOM    993  CA  SER   141     -27.575-116.430  48.321  1.00  0.00           C  
ATOM    994  C   SER   141     -26.827-115.613  47.270  1.00  0.00           C  
ATOM    995  O   SER   141     -26.012-114.756  47.611  1.00  0.00           O  
ATOM    996  CB  SER   141     -27.787-117.861  47.824  1.00  0.00           C  
ATOM    997  OG  SER   141     -28.681-117.893  46.726  1.00  0.00           O  
ATOM    998  N   GLU   142     -27.116-115.873  45.996  1.00  0.00           N  
ATOM    999  CA  GLU   142     -26.458-115.157  44.904  1.00  0.00           C  
ATOM   1000  C   GLU   142     -27.219-115.198  43.575  1.00  0.00           C  
ATOM   1001  O   GLU   142     -27.974-116.131  43.300  1.00  0.00           O  
ATOM   1002  CB  GLU   142     -25.039-115.694  44.692  1.00  0.00           C  
ATOM   1003  CG  GLU   142     -24.302-115.058  43.525  1.00  0.00           C  
ATOM   1004  CD  GLU   142     -22.902-115.611  43.348  1.00  0.00           C  
ATOM   1005  OE1 GLU   142     -22.560-116.598  44.033  1.00  0.00           O  
ATOM   1006  OE2 GLU   142     -22.142-115.059  42.525  1.00  0.00           O  
ATOM   1007  N   GLY   143     -27.010-114.174  42.754  1.00  0.00           N  
ATOM   1008  CA  GLY   143     -27.666-114.086  41.463  1.00  0.00           C  
ATOM   1009  C   GLY   143     -26.707-113.714  40.350  1.00  0.00           C  
ATOM   1010  O   GLY   143     -25.862-112.833  40.514  1.00  0.00           O  
ATOM   1011  N   GLY   144     -26.838-114.388  39.212  1.00  0.00           N  
ATOM   1012  CA  GLY   144     -25.982-114.129  38.069  1.00  0.00           C  
ATOM   1013  C   GLY   144     -26.502-113.001  37.199  1.00  0.00           C  
ATOM   1014  O   GLY   144     -27.497-112.360  37.537  1.00  0.00           O  
ATOM   1015  N   PRO   145     -25.827-112.753  36.067  1.00  0.00           N  
ATOM   1016  CA  PRO   145     -26.214-111.694  35.129  1.00  0.00           C  
ATOM   1017  C   PRO   145     -27.693-111.773  34.765  1.00  0.00           C  
ATOM   1018  O   PRO   145     -28.095-112.657  34.009  1.00  0.00           O  
ATOM   1019  CB  PRO   145     -25.353-111.990  33.900  1.00  0.00           C  
ATOM   1020  CG  PRO   145     -24.148-112.674  34.448  1.00  0.00           C  
ATOM   1021  CD  PRO   145     -24.634-113.489  35.613  1.00  0.00           C  
ATOM   1022  N   ASP   146     -28.489-110.854  35.301  1.00  0.00           N  
ATOM   1023  CA  ASP   146     -29.921-110.827  35.028  1.00  0.00           C  
ATOM   1024  C   ASP   146     -30.329-109.522  34.351  1.00  0.00           C  
ATOM   1025  O   ASP   146     -29.624-108.517  34.441  1.00  0.00           O  
ATOM   1026  CB  ASP   146     -30.717-111.019  36.320  1.00  0.00           C  
ATOM   1027  CG  ASP   146     -30.814-112.475  36.733  1.00  0.00           C  
ATOM   1028  OD1 ASP   146     -31.216-113.307  35.892  1.00  0.00           O  
ATOM   1029  OD2 ASP   146     -30.489-112.787  37.897  1.00  0.00           O  
ATOM   1030  N   SER   147     -31.472-109.546  33.673  1.00  0.00           N  
ATOM   1031  CA  SER   147     -31.977-108.367  32.980  1.00  0.00           C  
ATOM   1032  C   SER   147     -33.371-107.995  33.473  1.00  0.00           C  
ATOM   1033  O   SER   147     -34.372-108.305  32.826  1.00  0.00           O  
ATOM   1034  CB  SER   147     -31.999-108.602  31.468  1.00  0.00           C  
ATOM   1035  OG  SER   147     -33.044-107.869  30.853  1.00  0.00           O  
ATOM   1036  N   ASP   148     -33.429-107.330  34.622  1.00  0.00           N  
ATOM   1037  CA  ASP   148     -34.693-106.918  35.201  1.00  0.00           C  
ATOM   1038  C   ASP   148     -35.429-106.017  34.212  1.00  0.00           C  
ATOM   1039  O   ASP   148     -35.030-104.880  33.959  1.00  0.00           O  
ATOM   1040  CB  ASP   148     -34.494-106.204  36.557  1.00  0.00           C  
ATOM   1041  CG  ASP   148     -33.989-107.232  37.560  1.00  0.00           C  
ATOM   1042  OD1 ASP   148     -34.005-108.446  37.222  1.00  0.00           O  
ATOM   1043  OD2 ASP   148     -33.581-106.818  38.677  1.00  0.00           O  
ATOM   1044  N   ASN   149     -36.500-106.538  33.628  1.00  0.00           N  
ATOM   1045  CA  ASN   149     -37.283-105.756  32.678  1.00  0.00           C  
ATOM   1046  C   ASN   149     -38.339-104.876  33.345  1.00  0.00           C  
ATOM   1047  O   ASN   149     -38.414-104.822  34.572  1.00  0.00           O  
ATOM   1048  CB  ASN   149     -37.904-106.675  31.646  1.00  0.00           C  
ATOM   1049  CG  ASN   149     -36.869-107.239  30.700  1.00  0.00           C  
ATOM   1050  OD1 ASN   149     -36.088-106.487  30.116  1.00  0.00           O  
ATOM   1051  ND2 ASN   149     -36.838-108.571  30.556  1.00  0.00           N  
ATOM   1052  N   SER   150     -39.138-104.187  32.538  1.00  0.00           N  
ATOM   1053  CA  SER   150     -40.245-103.392  33.061  1.00  0.00           C  
ATOM   1054  C   SER   150     -41.109-104.263  33.974  1.00  0.00           C  
ATOM   1055  O   SER   150     -41.395-105.424  33.650  1.00  0.00           O  
ATOM   1056  CB  SER   150     -41.071-102.843  31.900  1.00  0.00           C  
ATOM   1057  OG  SER   150     -42.189-102.120  32.396  1.00  0.00           O  
ATOM   1058  N   TYR   151     -41.477-103.708  35.126  1.00  0.00           N  
ATOM   1059  CA  TYR   151     -42.265-104.413  36.143  1.00  0.00           C  
ATOM   1060  C   TYR   151     -41.509-105.443  36.963  1.00  0.00           C  
ATOM   1061  O   TYR   151     -42.083-106.047  37.867  1.00  0.00           O  
ATOM   1062  CB  TYR   151     -43.519-105.059  35.544  1.00  0.00           C  
ATOM   1063  CG  TYR   151     -44.331-103.973  34.926  1.00  0.00           C  
ATOM   1064  CD1 TYR   151     -44.363-103.833  33.533  1.00  0.00           C  
ATOM   1065  CD2 TYR   151     -45.083-103.074  35.714  1.00  0.00           C  
ATOM   1066  CE1 TYR   151     -45.121-102.820  32.913  1.00  0.00           C  
ATOM   1067  CE2 TYR   151     -45.860-102.039  35.099  1.00  0.00           C  
ATOM   1068  CZ  TYR   151     -45.865-101.929  33.694  1.00  0.00           C  
ATOM   1069  OH  TYR   151     -46.593-100.947  33.057  1.00  0.00           O  
ATOM   1070  N   THR   152     -40.233-105.652  36.652  1.00  0.00           N  
ATOM   1071  CA  THR   152     -39.446-106.632  37.383  1.00  0.00           C  
ATOM   1072  C   THR   152     -38.888-106.068  38.675  1.00  0.00           C  
ATOM   1073  O   THR   152     -38.529-104.896  38.753  1.00  0.00           O  
ATOM   1074  CB  THR   152     -38.285-107.153  36.514  1.00  0.00           C  
ATOM   1075  OG1 THR   152     -38.794-107.789  35.351  1.00  0.00           O  
ATOM   1076  CG2 THR   152     -37.457-108.163  37.326  1.00  0.00           C  
ATOM   1077  N   GLY   153     -38.830-106.903  39.705  1.00  0.00           N  
ATOM   1078  CA  GLY   153     -38.212-106.515  40.963  1.00  0.00           C  
ATOM   1079  C   GLY   153     -37.245-107.581  41.449  1.00  0.00           C  
ATOM   1080  O   GLY   153     -37.560-108.772  41.432  1.00  0.00           O  
ATOM   1081  N   GLN   154     -36.061-107.145  41.867  1.00  0.00           N  
ATOM   1082  CA  GLN   154     -35.100-108.024  42.521  1.00  0.00           C  
ATOM   1083  C   GLN   154     -34.777-107.438  43.898  1.00  0.00           C  
ATOM   1084  O   GLN   154     -34.381-106.283  44.013  1.00  0.00           O  
ATOM   1085  CB  GLN   154     -33.824-108.174  41.694  1.00  0.00           C  
ATOM   1086  CG  GLN   154     -32.771-109.055  42.364  1.00  0.00           C  
ATOM   1087  CD  GLN   154     -31.395-108.912  41.724  1.00  0.00           C  
ATOM   1088  OE1 GLN   154     -30.736-107.890  41.876  1.00  0.00           O  
ATOM   1089  NE2 GLN   154     -30.955-109.944  41.020  1.00  0.00           N  
ATOM   1090  N   LYS   155     -34.978-108.230  44.941  1.00  0.00           N  
ATOM   1091  CA  LYS   155     -34.643-107.811  46.285  1.00  0.00           C  
ATOM   1092  C   LYS   155     -33.418-108.583  46.731  1.00  0.00           C  
ATOM   1093  O   LYS   155     -33.407-109.807  46.690  1.00  0.00           O  
ATOM   1094  CB  LYS   155     -35.790-108.106  47.262  1.00  0.00           C  
ATOM   1095  CG  LYS   155     -37.051-107.284  46.989  1.00  0.00           C  
ATOM   1096  CD  LYS   155     -38.192-107.567  47.968  1.00  0.00           C  
ATOM   1097  CE  LYS   155     -39.468-106.779  47.666  1.00  0.00           C  
ATOM   1098  NZ  LYS   155     -40.522-107.129  48.646  1.00  0.00           N  
ATOM   1099  N   VAL   156     -32.377-107.879  47.149  1.00  0.00           N  
ATOM   1100  CA  VAL   156     -31.203-108.554  47.682  1.00  0.00           C  
ATOM   1101  C   VAL   156     -31.218-108.463  49.194  1.00  0.00           C  
ATOM   1102  O   VAL   156     -31.022-107.390  49.754  1.00  0.00           O  
ATOM   1103  CB  VAL   156     -29.908-107.926  47.175  1.00  0.00           C  
ATOM   1104  CG1 VAL   156     -28.648-108.588  47.738  1.00  0.00           C  
ATOM   1105  CG2 VAL   156     -29.751-107.995  45.655  1.00  0.00           C  
ATOM   1106  N   GLN   157     -31.461-109.593  49.854  1.00  0.00           N  
ATOM   1107  CA  GLN   157     -31.434-109.647  51.310  1.00  0.00           C  
ATOM   1108  C   GLN   157     -30.040-109.288  51.793  1.00  0.00           C  
ATOM   1109  O   GLN   157     -29.090-109.325  51.014  1.00  0.00           O  
ATOM   1110  CB  GLN   157     -31.843-111.034  51.821  1.00  0.00           C  
ATOM   1111  CG  GLN   157     -33.318-111.361  51.581  1.00  0.00           C  
ATOM   1112  CD  GLN   157     -33.586-112.756  52.129  1.00  0.00           C  
ATOM   1113  OE1 GLN   157     -32.693-113.407  52.669  1.00  0.00           O  
ATOM   1114  NE2 GLN   157     -34.832-113.291  52.021  1.00  0.00           N  
ATOM   1115  N   GLY   158     -29.916-108.942  53.070  1.00  0.00           N  
ATOM   1116  CA  GLY   158     -28.627-108.509  53.628  1.00  0.00           C  
ATOM   1117  C   GLY   158     -27.491-109.518  53.431  1.00  0.00           C  
ATOM   1118  O   GLY   158     -26.327-109.143  53.310  1.00  0.00           O  
ATOM   1119  N   THR   159     -27.834-110.796  53.380  1.00  0.00           N  
ATOM   1120  CA  THR   159     -26.825-111.834  53.180  1.00  0.00           C  
ATOM   1121  C   THR   159     -26.566-112.077  51.699  1.00  0.00           C  
ATOM   1122  O   THR   159     -25.622-112.768  51.334  1.00  0.00           O  
ATOM   1123  CB  THR   159     -27.313-113.143  53.793  1.00  0.00           C  
ATOM   1124  OG1 THR   159     -28.505-113.569  53.149  1.00  0.00           O  
ATOM   1125  CG2 THR   159     -27.590-112.932  55.291  1.00  0.00           C  
ATOM   1126  N   ALA   160     -27.436-111.542  50.850  1.00  0.00           N  
ATOM   1127  CA  ALA   160     -27.399-111.864  49.438  1.00  0.00           C  
ATOM   1128  C   ALA   160     -26.399-111.059  48.623  1.00  0.00           C  
ATOM   1129  O   ALA   160     -25.895-110.009  49.045  1.00  0.00           O  
ATOM   1130  CB  ALA   160     -28.792-111.678  48.845  1.00  0.00           C  
ATOM   1131  N   GLU   161     -26.123-111.551  47.423  1.00  0.00           N  
ATOM   1132  CA  GLU   161     -25.256-110.838  46.504  1.00  0.00           C  
ATOM   1133  C   GLU   161     -25.724-110.932  45.042  1.00  0.00           C  
ATOM   1134  O   GLU   161     -26.007-112.018  44.529  1.00  0.00           O  
ATOM   1135  CB  GLU   161     -23.817-111.312  46.713  1.00  0.00           C  
ATOM   1136  CG  GLU   161     -22.808-110.622  45.793  1.00  0.00           C  
ATOM   1137  CD  GLU   161     -21.413-111.068  46.207  1.00  0.00           C  
ATOM   1138  OE1 GLU   161     -21.305-111.811  47.219  1.00  0.00           O  
ATOM   1139  OE2 GLU   161     -20.436-110.670  45.518  1.00  0.00           O  
ATOM   1140  N   SER   162     -25.834-109.785  44.383  1.00  0.00           N  
ATOM   1141  CA  SER   162     -26.168-109.785  42.961  1.00  0.00           C  
ATOM   1142  C   SER   162     -25.024-109.251  42.119  1.00  0.00           C  
ATOM   1143  O   SER   162     -24.590-108.115  42.303  1.00  0.00           O  
ATOM   1144  CB  SER   162     -27.420-108.993  42.687  1.00  0.00           C  
ATOM   1145  OG  SER   162     -28.537-109.618  43.303  1.00  0.00           O  
ATOM   1146  N   THR   163     -24.550-110.060  41.177  1.00  0.00           N  
ATOM   1147  CA  THR   163     -23.453-109.652  40.304  1.00  0.00           C  
ATOM   1148  C   THR   163     -23.895-109.543  38.846  1.00  0.00           C  
ATOM   1149  O   THR   163     -24.670-110.367  38.363  1.00  0.00           O  
ATOM   1150  CB  THR   163     -22.266-110.628  40.398  1.00  0.00           C  
ATOM   1151  OG1 THR   163     -22.031-110.969  41.770  1.00  0.00           O  
ATOM   1152  CG2 THR   163     -21.010-109.997  39.815  1.00  0.00           C  
ATOM   1153  N   THR   164     -23.393-108.517  38.161  1.00  0.00           N  
ATOM   1154  CA  THR   164     -23.700-108.264  36.750  1.00  0.00           C  
ATOM   1155  C   THR   164     -25.198-108.226  36.443  1.00  0.00           C  
ATOM   1156  O   THR   164     -25.733-109.131  35.801  1.00  0.00           O  
ATOM   1157  CB  THR   164     -23.015-109.289  35.823  1.00  0.00           C  
ATOM   1158  OG1 THR   164     -21.605-109.299  36.078  1.00  0.00           O  
ATOM   1159  CG2 THR   164     -23.260-108.936  34.365  1.00  0.00           C  
ATOM   1160  N   ILE   165     -25.864-107.163  36.883  1.00  0.00           N  
ATOM   1161  CA  ILE   165     -27.298-107.015  36.657  1.00  0.00           C  
ATOM   1162  C   ILE   165     -27.635-105.874  35.698  1.00  0.00           C  
ATOM   1163  O   ILE   165     -27.015-104.811  35.732  1.00  0.00           O  
ATOM   1164  CB  ILE   165     -28.056-106.795  37.980  1.00  0.00           C  
ATOM   1165  CG1 ILE   165     -27.620-107.827  39.022  1.00  0.00           C  
ATOM   1166  CG2 ILE   165     -29.558-106.863  37.752  1.00  0.00           C  
ATOM   1167  CD1 ILE   165     -28.302-109.169  38.875  1.00  0.00           C  
ATOM   1168  N   ASN   166     -28.627-106.110  34.844  1.00  0.00           N  
ATOM   1169  CA  ASN   166     -29.084-105.121  33.871  1.00  0.00           C  
ATOM   1170  C   ASN   166     -30.512-104.705  34.187  1.00  0.00           C  
ATOM   1171  O   ASN   166     -31.407-105.538  34.245  1.00  0.00           O  
ATOM   1172  CB  ASN   166     -28.998-105.700  32.458  1.00  0.00           C  
ATOM   1173  CG  ASN   166     -27.538-106.017  32.167  1.00  0.00           C  
ATOM   1174  OD1 ASN   166     -26.693-105.125  32.126  1.00  0.00           O  
ATOM   1175  ND2 ASN   166     -27.163-107.306  31.950  1.00  0.00           N  
ATOM   1176  N   LYS   167     -30.737-103.416  34.400  1.00  0.00           N  
ATOM   1177  CA  LYS   167     -32.066-102.965  34.807  1.00  0.00           C  
ATOM   1178  C   LYS   167     -32.655-101.926  33.853  1.00  0.00           C  
ATOM   1179  O   LYS   167     -32.134-100.815  33.726  1.00  0.00           O  
ATOM   1180  CB  LYS   167     -32.044-102.401  36.251  1.00  0.00           C  
ATOM   1181  CG  LYS   167     -31.669-103.443  37.307  1.00  0.00           C  
ATOM   1182  CD  LYS   167     -31.612-102.881  38.729  1.00  0.00           C  
ATOM   1183  CE  LYS   167     -30.391-101.997  38.989  1.00  0.00           C  
ATOM   1184  NZ  LYS   167     -29.169-102.829  39.061  1.00  0.00           N  
ATOM   1185  N   ASN   168     -33.743-102.291  33.177  1.00  0.00           N  
ATOM   1186  CA  ASN   168     -34.386-101.380  32.228  1.00  0.00           C  
ATOM   1187  C   ASN   168     -35.405-100.472  32.905  1.00  0.00           C  
ATOM   1188  O   ASN   168     -35.736-100.646  34.086  1.00  0.00           O  
ATOM   1189  CB  ASN   168     -35.064-102.153  31.086  1.00  0.00           C  
ATOM   1190  CG  ASN   168     -33.972-102.757  30.214  1.00  0.00           C  
ATOM   1191  OD1 ASN   168     -32.871-102.220  30.116  1.00  0.00           O  
ATOM   1192  ND2 ASN   168     -34.220-103.907  29.532  1.00  0.00           N  
ATOM   1193  N   GLY   169     -35.909 -99.496  32.164  1.00  0.00           N  
ATOM   1194  CA  GLY   169     -36.899 -98.608  32.731  1.00  0.00           C  
ATOM   1195  C   GLY   169     -37.814 -99.420  33.627  1.00  0.00           C  
ATOM   1196  O   GLY   169     -37.866-100.648  33.523  1.00  0.00           O  
ATOM   1197  N   ARG   170     -38.516 -98.732  34.519  1.00  0.00           N  
ATOM   1198  CA  ARG   170     -39.460 -99.355  35.448  1.00  0.00           C  
ATOM   1199  C   ARG   170     -38.908-100.456  36.366  1.00  0.00           C  
ATOM   1200  O   ARG   170     -39.364-100.576  37.503  1.00  0.00           O  
ATOM   1201  CB  ARG   170     -40.718 -99.850  34.718  1.00  0.00           C  
ATOM   1202  CG  ARG   170     -41.732 -98.759  34.418  1.00  0.00           C  
ATOM   1203  CD  ARG   170     -41.295 -97.907  33.238  1.00  0.00           C  
ATOM   1204  NE  ARG   170     -42.244 -96.834  32.956  1.00  0.00           N  
ATOM   1205  CZ  ARG   170     -41.918 -95.680  32.383  1.00  0.00           C  
ATOM   1206  NH1 ARG   170     -40.662 -95.445  32.027  1.00  0.00           N  
ATOM   1207  NH2 ARG   170     -42.848 -94.760  32.164  1.00  0.00           N  
ATOM   1208  N   GLN   171     -37.946-101.259  35.910  1.00  0.00           N  
ATOM   1209  CA  GLN   171     -37.454-102.304  36.788  1.00  0.00           C  
ATOM   1210  C   GLN   171     -36.695-101.741  37.984  1.00  0.00           C  
ATOM   1211  O   GLN   171     -36.113-100.651  37.909  1.00  0.00           O  
ATOM   1212  CB  GLN   171     -36.549-103.265  36.010  1.00  0.00           C  
ATOM   1213  CG  GLN   171     -36.045-104.442  36.846  1.00  0.00           C  
ATOM   1214  CD  GLN   171     -35.231-105.353  35.938  1.00  0.00           C  
ATOM   1215  OE1 GLN   171     -34.870-104.976  34.824  1.00  0.00           O  
ATOM   1216  NE2 GLN   171     -34.900-106.601  36.362  1.00  0.00           N  
ATOM   1217  N   ILE   172     -36.686-102.501  39.076  1.00  0.00           N  
ATOM   1218  CA  ILE   172     -36.168-102.051  40.360  1.00  0.00           C  
ATOM   1219  C   ILE   172     -35.292-103.139  40.956  1.00  0.00           C  
ATOM   1220  O   ILE   172     -35.612-104.322  40.853  1.00  0.00           O  
ATOM   1221  CB  ILE   172     -37.313-101.828  41.365  1.00  0.00           C  
ATOM   1222  CG1 ILE   172     -38.318-100.751  40.921  1.00  0.00           C  
ATOM   1223  CG2 ILE   172     -36.831-101.379  42.755  1.00  0.00           C  
ATOM   1224  CD1 ILE   172     -39.570-100.689  41.795  1.00  0.00           C  
ATOM   1225  N   ILE   173     -34.217-102.720  41.609  1.00  0.00           N  
ATOM   1226  CA  ILE   173     -33.456-103.585  42.492  1.00  0.00           C  
ATOM   1227  C   ILE   173     -33.322-102.889  43.849  1.00  0.00           C  
ATOM   1228  O   ILE   173     -32.961-101.711  43.929  1.00  0.00           O  
ATOM   1229  CB  ILE   173     -32.087-103.847  41.903  1.00  0.00           C  
ATOM   1230  CG1 ILE   173     -31.229-104.804  42.747  1.00  0.00           C  
ATOM   1231  CG2 ILE   173     -31.234-102.577  41.745  1.00  0.00           C  
ATOM   1232  CD1 ILE   173     -29.992-105.322  42.014  1.00  0.00           C  
ATOM   1233  N   LEU   174     -33.653-103.622  44.903  1.00  0.00           N  
ATOM   1234  CA  LEU   174     -33.596-103.127  46.256  1.00  0.00           C  
ATOM   1235  C   LEU   174     -32.443-103.853  46.899  1.00  0.00           C  
ATOM   1236  O   LEU   174     -32.411-105.080  46.902  1.00  0.00           O  
ATOM   1237  CB  LEU   174     -34.873-103.495  47.027  1.00  0.00           C  
ATOM   1238  CG  LEU   174     -36.148-102.922  46.404  1.00  0.00           C  
ATOM   1239  CD1 LEU   174     -37.446-103.326  47.103  1.00  0.00           C  
ATOM   1240  CD2 LEU   174     -36.222-101.397  46.370  1.00  0.00           C  
ATOM   1241  N   SER   175     -31.499-103.105  47.450  1.00  0.00           N  
ATOM   1242  CA  SER   175     -30.279-103.700  47.971  1.00  0.00           C  
ATOM   1243  C   SER   175     -30.164-103.607  49.495  1.00  0.00           C  
ATOM   1244  O   SER   175     -29.885-102.542  50.030  1.00  0.00           O  
ATOM   1245  CB  SER   175     -29.046-103.020  47.362  1.00  0.00           C  
ATOM   1246  OG  SER   175     -29.017-103.228  45.958  1.00  0.00           O  
ATOM   1247  N   SER   176     -30.367-104.722  50.188  1.00  0.00           N  
ATOM   1248  CA  SER   176     -30.015-104.802  51.601  1.00  0.00           C  
ATOM   1249  C   SER   176     -28.662-105.465  51.743  1.00  0.00           C  
ATOM   1250  O   SER   176     -27.974-105.266  52.745  1.00  0.00           O  
ATOM   1251  CB  SER   176     -31.048-105.599  52.387  1.00  0.00           C  
ATOM   1252  OG  SER   176     -32.309-104.949  52.336  1.00  0.00           O  
ATOM   1253  N   GLY   177     -28.289-106.258  50.738  1.00  0.00           N  
ATOM   1254  CA  GLY   177     -27.027-106.979  50.760  1.00  0.00           C  
ATOM   1255  C   GLY   177     -25.979-106.287  49.912  1.00  0.00           C  
ATOM   1256  O   GLY   177     -25.693-105.106  50.124  1.00  0.00           O  
ATOM   1257  N   ILE   178     -25.423-107.019  48.945  1.00  0.00           N  
ATOM   1258  CA  ILE   178     -24.450-106.462  48.009  1.00  0.00           C  
ATOM   1259  C   ILE   178     -24.909-106.519  46.545  1.00  0.00           C  
ATOM   1260  O   ILE   178     -25.432-107.540  46.076  1.00  0.00           O  
ATOM   1261  CB  ILE   178     -23.110-107.203  48.127  1.00  0.00           C  
ATOM   1262  CG1 ILE   178     -22.467-107.089  49.520  1.00  0.00           C  
ATOM   1263  CG2 ILE   178     -22.039-106.693  47.147  1.00  0.00           C  
ATOM   1264  CD1 ILE   178     -21.274-108.023  49.718  1.00  0.00           C  
ATOM   1265  N   ALA   179     -24.711-105.414  45.833  1.00  0.00           N  
ATOM   1266  CA  ALA   179     -25.086-105.321  44.427  1.00  0.00           C  
ATOM   1267  C   ALA   179     -23.895-104.833  43.611  1.00  0.00           C  
ATOM   1268  O   ALA   179     -23.615-103.635  43.561  1.00  0.00           O  
ATOM   1269  CB  ALA   179     -26.272-104.387  44.254  1.00  0.00           C  
ATOM   1270  N   ARG   180     -23.198-105.766  42.972  1.00  0.00           N  
ATOM   1271  CA  ARG   180     -22.025-105.428  42.173  1.00  0.00           C  
ATOM   1272  C   ARG   180     -22.315-105.368  40.676  1.00  0.00           C  
ATOM   1273  O   ARG   180     -23.130-106.129  40.154  1.00  0.00           O  
ATOM   1274  CB  ARG   180     -20.892-106.421  42.445  1.00  0.00           C  
ATOM   1275  CG  ARG   180     -19.639-106.174  41.621  1.00  0.00           C  
ATOM   1276  CD  ARG   180     -18.617-107.280  41.825  1.00  0.00           C  
ATOM   1277  NE  ARG   180     -17.353-106.987  41.156  1.00  0.00           N  
ATOM   1278  CZ  ARG   180     -16.282-107.773  41.204  1.00  0.00           C  
ATOM   1279  NH1 ARG   180     -16.319-108.905  41.893  1.00  0.00           N  
ATOM   1280  NH2 ARG   180     -15.173-107.426  40.565  1.00  0.00           N  
ATOM   1281  N   ASP   181     -21.634-104.451  39.997  1.00  0.00           N  
ATOM   1282  CA  ASP   181     -21.779-104.267  38.545  1.00  0.00           C  
ATOM   1283  C   ASP   181     -23.231-104.245  38.078  1.00  0.00           C  
ATOM   1284  O   ASP   181     -23.752-105.221  37.561  1.00  0.00           O  
ATOM   1285  CB  ASP   181     -20.988-105.320  37.762  1.00  0.00           C  
ATOM   1286  CG  ASP   181     -20.978-104.908  36.297  1.00  0.00           C  
ATOM   1287  OD1 ASP   181     -21.608-103.867  35.971  1.00  0.00           O  
ATOM   1288  OD2 ASP   181     -20.341-105.629  35.483  1.00  0.00           O  
ATOM   1289  N   THR   182     -23.876-103.110  38.263  1.00  0.00           N  
ATOM   1290  CA  THR   182     -25.263-102.956  37.916  1.00  0.00           C  
ATOM   1291  C   THR   182     -25.364-101.860  36.879  1.00  0.00           C  
ATOM   1292  O   THR   182     -24.812-100.767  37.045  1.00  0.00           O  
ATOM   1293  CB  THR   182     -26.100-102.589  39.157  1.00  0.00           C  
ATOM   1294  OG1 THR   182     -25.875-103.560  40.184  1.00  0.00           O  
ATOM   1295  CG2 THR   182     -27.571-102.545  38.825  1.00  0.00           C  
ATOM   1296  N   LEU   183     -26.058-102.168  35.795  1.00  0.00           N  
ATOM   1297  CA  LEU   183     -26.231-101.229  34.720  1.00  0.00           C  
ATOM   1298  C   LEU   183     -27.678-100.749  34.729  1.00  0.00           C  
ATOM   1299  O   LEU   183     -28.598-101.519  34.495  1.00  0.00           O  
ATOM   1300  CB  LEU   183     -25.870-101.896  33.396  1.00  0.00           C  
ATOM   1301  CG  LEU   183     -25.676-100.905  32.247  1.00  0.00           C  
ATOM   1302  CD1 LEU   183     -25.040-101.492  30.987  1.00  0.00           C  
ATOM   1303  CD2 LEU   183     -26.960-100.259  31.727  1.00  0.00           C  
ATOM   1304  N   ILE   184     -27.847 -99.477  35.073  1.00  0.00           N  
ATOM   1305  CA  ILE   184     -29.162 -98.868  35.169  1.00  0.00           C  
ATOM   1306  C   ILE   184     -29.749 -98.524  33.811  1.00  0.00           C  
ATOM   1307  O   ILE   184     -29.899 -97.351  33.472  1.00  0.00           O  
ATOM   1308  CB  ILE   184     -29.127 -97.592  36.033  1.00  0.00           C  
ATOM   1309  CG1 ILE   184     -28.354 -97.847  37.329  1.00  0.00           C  
ATOM   1310  CG2 ILE   184     -30.539 -97.113  36.333  1.00  0.00           C  
ATOM   1311  CD1 ILE   184     -28.959 -98.927  38.198  1.00  0.00           C  
ATOM   1312  N   TYR   185     -30.082 -99.548  33.032  1.00  0.00           N  
ATOM   1313  CA  TYR   185     -30.690 -99.331  31.727  1.00  0.00           C  
ATOM   1314  C   TYR   185     -32.114 -98.858  31.981  1.00  0.00           C  
ATOM   1315  O   TYR   185     -33.028 -99.673  32.122  1.00  0.00           O  
ATOM   1316  CB  TYR   185     -30.694-100.622  30.910  1.00  0.00           C  
ATOM   1317  CG  TYR   185     -30.642-100.401  29.415  1.00  0.00           C  
ATOM   1318  CD1 TYR   185     -29.484 -99.938  28.803  1.00  0.00           C  
ATOM   1319  CD2 TYR   185     -31.749-100.654  28.617  1.00  0.00           C  
ATOM   1320  CE1 TYR   185     -29.431 -99.734  27.437  1.00  0.00           C  
ATOM   1321  CE2 TYR   185     -31.705-100.452  27.250  1.00  0.00           C  
ATOM   1322  CZ  TYR   185     -30.545 -99.993  26.666  1.00  0.00           C  
ATOM   1323  OH  TYR   185     -30.497 -99.791  25.305  1.00  0.00           O  
ATOM   1324  N   ALA   186     -32.285 -97.539  32.048  1.00  0.00           N  
ATOM   1325  CA  ALA   186     -33.574 -96.918  32.327  1.00  0.00           C  
ATOM   1326  C   ALA   186     -34.233 -97.543  33.556  1.00  0.00           C  
ATOM   1327  O   ALA   186     -35.460 -97.570  33.660  1.00  0.00           O  
ATOM   1328  CB  ALA   186     -34.494 -96.996  31.114  1.00  0.00           C  
ATOM   1329  N   GLY   187     -33.421 -98.044  34.487  1.00  0.00           N  
ATOM   1330  CA  GLY   187     -33.970 -98.656  35.684  1.00  0.00           C  
ATOM   1331  C   GLY   187     -33.525 -98.020  36.994  1.00  0.00           C  
ATOM   1332  O   GLY   187     -32.744 -97.058  37.013  1.00  0.00           O  
ATOM   1333  N   GLY   188     -34.023 -98.575  38.097  1.00  0.00           N  
ATOM   1334  CA  GLY   188     -33.773 -98.013  39.422  1.00  0.00           C  
ATOM   1335  C   GLY   188     -33.043 -98.985  40.323  1.00  0.00           C  
ATOM   1336  O   GLY   188     -33.302-100.193  40.290  1.00  0.00           O  
ATOM   1337  N   ASP   189     -32.129 -98.459  41.126  1.00  0.00           N  
ATOM   1338  CA  ASP   189     -31.513 -99.240  42.180  1.00  0.00           C  
ATOM   1339  C   ASP   189     -31.614 -98.482  43.506  1.00  0.00           C  
ATOM   1340  O   ASP   189     -31.183 -97.323  43.613  1.00  0.00           O  
ATOM   1341  CB  ASP   189     -30.059 -99.546  41.851  1.00  0.00           C  
ATOM   1342  CG  ASP   189     -29.505-100.437  42.954  1.00  0.00           C  
ATOM   1343  OD1 ASP   189     -30.219-100.629  43.974  1.00  0.00           O  
ATOM   1344  OD2 ASP   189     -28.361-100.938  42.789  1.00  0.00           O  
ATOM   1345  N   GLN   190     -32.209 -99.137  44.500  1.00  0.00           N  
ATOM   1346  CA  GLN   190     -32.385 -98.561  45.828  1.00  0.00           C  
ATOM   1347  C   GLN   190     -31.495 -99.293  46.821  1.00  0.00           C  
ATOM   1348  O   GLN   190     -31.664-100.486  47.085  1.00  0.00           O  
ATOM   1349  CB  GLN   190     -33.837 -98.659  46.290  1.00  0.00           C  
ATOM   1350  CG  GLN   190     -34.090 -98.008  47.652  1.00  0.00           C  
ATOM   1351  CD  GLN   190     -35.579 -98.107  47.952  1.00  0.00           C  
ATOM   1352  OE1 GLN   190     -36.342 -98.690  47.183  1.00  0.00           O  
ATOM   1353  NE2 GLN   190     -36.073 -97.542  49.085  1.00  0.00           N  
ATOM   1354  N   SER   191     -30.537 -98.562  47.366  1.00  0.00           N  
ATOM   1355  CA  SER   191     -29.613 -99.122  48.322  1.00  0.00           C  
ATOM   1356  C   SER   191     -30.078 -98.718  49.705  1.00  0.00           C  
ATOM   1357  O   SER   191     -30.036 -97.539  50.075  1.00  0.00           O  
ATOM   1358  CB  SER   191     -28.203 -98.602  48.084  1.00  0.00           C  
ATOM   1359  OG  SER   191     -27.318 -99.127  49.064  1.00  0.00           O  
ATOM   1360  N   VAL   192     -30.547 -99.708  50.452  1.00  0.00           N  
ATOM   1361  CA  VAL   192     -31.069 -99.483  51.782  1.00  0.00           C  
ATOM   1362  C   VAL   192     -29.969 -99.501  52.836  1.00  0.00           C  
ATOM   1363  O   VAL   192     -28.813 -99.829  52.550  1.00  0.00           O  
ATOM   1364  CB  VAL   192     -32.152-100.514  52.097  1.00  0.00           C  
ATOM   1365  CG1 VAL   192     -33.344-100.457  51.140  1.00  0.00           C  
ATOM   1366  CG2 VAL   192     -31.655-101.960  52.032  1.00  0.00           C  
ATOM   1367  N   HIS   193     -30.347 -99.106  54.046  1.00  0.00           N  
ATOM   1368  CA  HIS   193     -29.482 -99.138  55.214  1.00  0.00           C  
ATOM   1369  C   HIS   193     -28.746-100.483  55.334  1.00  0.00           C  
ATOM   1370  O   HIS   193     -29.371-101.547  55.330  1.00  0.00           O  
ATOM   1371  CB  HIS   193     -30.347 -98.863  56.454  1.00  0.00           C  
ATOM   1372  CG  HIS   193     -29.541 -98.715  57.711  1.00  0.00           C  
ATOM   1373  ND1 HIS   193     -30.089 -98.622  58.973  1.00  0.00           N  
ATOM   1374  CD2 HIS   193     -28.202 -98.643  57.902  1.00  0.00           C  
ATOM   1375  CE1 HIS   193     -29.157 -98.505  59.870  1.00  0.00           C  
ATOM   1376  NE2 HIS   193     -27.992 -98.513  59.252  1.00  0.00           N  
ATOM   1377  N   GLY   194     -27.421-100.423  55.424  1.00  0.00           N  
ATOM   1378  CA  GLY   194     -26.608-101.620  55.547  1.00  0.00           C  
ATOM   1379  C   GLY   194     -26.248-102.263  54.221  1.00  0.00           C  
ATOM   1380  O   GLY   194     -25.402-103.155  54.167  1.00  0.00           O  
ATOM   1381  N   ARG   195     -26.890-101.813  53.147  1.00  0.00           N  
ATOM   1382  CA  ARG   195     -26.631-102.357  51.818  1.00  0.00           C  
ATOM   1383  C   ARG   195     -25.459-101.651  51.142  1.00  0.00           C  
ATOM   1384  O   ARG   195     -25.116-100.523  51.496  1.00  0.00           O  
ATOM   1385  CB  ARG   195     -27.883-102.250  50.944  1.00  0.00           C  
ATOM   1386  CG  ARG   195     -27.701-102.779  49.531  1.00  0.00           C  
ATOM   1387  CD  ARG   195     -29.033-102.895  48.809  1.00  0.00           C  
ATOM   1388  NE  ARG   195     -28.931-103.701  47.596  1.00  0.00           N  
ATOM   1389  CZ  ARG   195     -28.416-103.266  46.451  1.00  0.00           C  
ATOM   1390  NH1 ARG   195     -27.954-102.026  46.358  1.00  0.00           N  
ATOM   1391  NH2 ARG   195     -28.363-104.069  45.397  1.00  0.00           N  
ATOM   1392  N   ALA   196     -24.847-102.320  50.169  1.00  0.00           N  
ATOM   1393  CA  ALA   196     -23.710-101.746  49.446  1.00  0.00           C  
ATOM   1394  C   ALA   196     -23.837-102.046  47.953  1.00  0.00           C  
ATOM   1395  O   ALA   196     -24.129-103.175  47.564  1.00  0.00           O  
ATOM   1396  CB  ALA   196     -22.356-102.286  49.987  1.00  0.00           C  
ATOM   1397  N   LEU   197     -23.637-101.023  47.131  1.00  0.00           N  
ATOM   1398  CA  LEU   197     -23.623-101.181  45.680  1.00  0.00           C  
ATOM   1399  C   LEU   197     -22.279-100.717  45.121  1.00  0.00           C  
ATOM   1400  O   LEU   197     -21.856 -99.581  45.347  1.00  0.00           O  
ATOM   1401  CB  LEU   197     -24.771-100.390  45.043  1.00  0.00           C  
ATOM   1402  CG  LEU   197     -24.783-100.456  43.515  1.00  0.00           C  
ATOM   1403  CD1 LEU   197     -25.021-101.848  42.931  1.00  0.00           C  
ATOM   1404  CD2 LEU   197     -25.854 -99.601  42.840  1.00  0.00           C  
ATOM   1405  N   ASN   198     -21.606-101.602  44.399  1.00  0.00           N  
ATOM   1406  CA  ASN   198     -20.332-101.253  43.776  1.00  0.00           C  
ATOM   1407  C   ASN   198     -20.443-101.298  42.256  1.00  0.00           C  
ATOM   1408  O   ASN   198     -21.082-102.187  41.698  1.00  0.00           O  
ATOM   1409  CB  ASN   198     -19.201-102.185  44.240  1.00  0.00           C  
ATOM   1410  CG  ASN   198     -19.021-101.994  45.738  1.00  0.00           C  
ATOM   1411  OD1 ASN   198     -18.605-100.930  46.196  1.00  0.00           O  
ATOM   1412  ND2 ASN   198     -19.323-103.015  46.585  1.00  0.00           N  
ATOM   1413  N   THR   199     -19.823-100.326  41.597  1.00  0.00           N  
ATOM   1414  CA  THR   199     -19.829-100.242  40.145  1.00  0.00           C  
ATOM   1415  C   THR   199     -21.239-100.191  39.566  1.00  0.00           C  
ATOM   1416  O   THR   199     -21.606-101.011  38.725  1.00  0.00           O  
ATOM   1417  CB  THR   199     -19.036-101.394  39.519  1.00  0.00           C  
ATOM   1418  OG1 THR   199     -17.767-101.510  40.146  1.00  0.00           O  
ATOM   1419  CG2 THR   199     -18.838-101.120  38.018  1.00  0.00           C  
ATOM   1420  N   THR   200     -22.042 -99.244  40.036  1.00  0.00           N  
ATOM   1421  CA  THR   200     -23.326 -99.012  39.404  1.00  0.00           C  
ATOM   1422  C   THR   200     -23.118 -98.055  38.251  1.00  0.00           C  
ATOM   1423  O   THR   200     -22.493 -97.009  38.398  1.00  0.00           O  
ATOM   1424  CB  THR   200     -24.382 -98.482  40.382  1.00  0.00           C  
ATOM   1425  OG1 THR   200     -24.672 -99.497  41.346  1.00  0.00           O  
ATOM   1426  CG2 THR   200     -25.673 -98.139  39.650  1.00  0.00           C  
ATOM   1427  N   LEU   201     -23.616 -98.442  37.087  1.00  0.00           N  
ATOM   1428  CA  LEU   201     -23.495 -97.636  35.898  1.00  0.00           C  
ATOM   1429  C   LEU   201     -24.870 -97.071  35.548  1.00  0.00           C  
ATOM   1430  O   LEU   201     -25.795 -97.810  35.199  1.00  0.00           O  
ATOM   1431  CB  LEU   201     -22.937 -98.497  34.780  1.00  0.00           C  
ATOM   1432  CG  LEU   201     -22.887 -97.902  33.383  1.00  0.00           C  
ATOM   1433  CD1 LEU   201     -22.085 -96.603  33.383  1.00  0.00           C  
ATOM   1434  CD2 LEU   201     -22.288 -98.937  32.449  1.00  0.00           C  
ATOM   1435  N   ASN   202     -25.009 -95.758  35.675  1.00  0.00           N  
ATOM   1436  CA  ASN   202     -26.304 -95.113  35.525  1.00  0.00           C  
ATOM   1437  C   ASN   202     -26.427 -94.492  34.146  1.00  0.00           C  
ATOM   1438  O   ASN   202     -25.947 -93.381  33.911  1.00  0.00           O  
ATOM   1439  CB  ASN   202     -26.523 -93.998  36.580  1.00  0.00           C  
ATOM   1440  CG  ASN   202     -26.594 -94.655  37.952  1.00  0.00           C  
ATOM   1441  OD1 ASN   202     -27.457 -95.492  38.209  1.00  0.00           O  
ATOM   1442  ND2 ASN   202     -25.688 -94.312  38.906  1.00  0.00           N  
ATOM   1443  N   GLY   203     -27.066 -95.204  33.228  1.00  0.00           N  
ATOM   1444  CA  GLY   203     -27.278 -94.644  31.909  1.00  0.00           C  
ATOM   1445  C   GLY   203     -28.531 -93.774  31.899  1.00  0.00           C  
ATOM   1446  O   GLY   203     -29.134 -93.537  32.949  1.00  0.00           O  
ATOM   1447  N   GLY   204     -28.906 -93.295  30.717  1.00  0.00           N  
ATOM   1448  CA  GLY   204     -30.027 -92.382  30.573  1.00  0.00           C  
ATOM   1449  C   GLY   204     -31.308 -92.816  31.311  1.00  0.00           C  
ATOM   1450  O   GLY   204     -31.767 -93.963  31.197  1.00  0.00           O  
ATOM   1451  N   TYR   205     -31.868 -91.880  32.072  1.00  0.00           N  
ATOM   1452  CA  TYR   205     -33.078 -92.107  32.868  1.00  0.00           C  
ATOM   1453  C   TYR   205     -32.900 -93.086  34.019  1.00  0.00           C  
ATOM   1454  O   TYR   205     -33.856 -93.361  34.748  1.00  0.00           O  
ATOM   1455  CB  TYR   205     -34.258 -92.536  31.985  1.00  0.00           C  
ATOM   1456  CG  TYR   205     -34.464 -91.470  30.963  1.00  0.00           C  
ATOM   1457  CD1 TYR   205     -34.077 -91.693  29.635  1.00  0.00           C  
ATOM   1458  CD2 TYR   205     -35.049 -90.229  31.298  1.00  0.00           C  
ATOM   1459  CE1 TYR   205     -34.258 -90.711  28.641  1.00  0.00           C  
ATOM   1460  CE2 TYR   205     -35.241 -89.219  30.300  1.00  0.00           C  
ATOM   1461  CZ  TYR   205     -34.838 -89.482  28.975  1.00  0.00           C  
ATOM   1462  OH  TYR   205     -34.998 -88.538  27.982  1.00  0.00           O  
ATOM   1463  N   GLN   206     -31.687 -93.618  34.173  1.00  0.00           N  
ATOM   1464  CA  GLN   206     -31.366 -94.447  35.315  1.00  0.00           C  
ATOM   1465  C   GLN   206     -31.393 -93.646  36.610  1.00  0.00           C  
ATOM   1466  O   GLN   206     -31.190 -92.433  36.626  1.00  0.00           O  
ATOM   1467  CB  GLN   206     -29.990 -95.094  35.132  1.00  0.00           C  
ATOM   1468  CG  GLN   206     -28.834 -94.092  35.173  1.00  0.00           C  
ATOM   1469  CD  GLN   206     -28.422 -93.907  36.626  1.00  0.00           C  
ATOM   1470  OE1 GLN   206     -28.364 -94.866  37.394  1.00  0.00           O  
ATOM   1471  NE2 GLN   206     -28.114 -92.664  37.082  1.00  0.00           N  
ATOM   1472  N   TYR   207     -31.624 -94.338  37.710  1.00  0.00           N  
ATOM   1473  CA  TYR   207     -31.746 -93.690  38.995  1.00  0.00           C  
ATOM   1474  C   TYR   207     -31.140 -94.581  40.083  1.00  0.00           C  
ATOM   1475  O   TYR   207     -31.673 -95.657  40.375  1.00  0.00           O  
ATOM   1476  CB  TYR   207     -33.225 -93.434  39.267  1.00  0.00           C  
ATOM   1477  CG  TYR   207     -33.321 -92.692  40.556  1.00  0.00           C  
ATOM   1478  CD1 TYR   207     -33.045 -91.318  40.592  1.00  0.00           C  
ATOM   1479  CD2 TYR   207     -33.692 -93.338  41.756  1.00  0.00           C  
ATOM   1480  CE1 TYR   207     -33.128 -90.582  41.789  1.00  0.00           C  
ATOM   1481  CE2 TYR   207     -33.782 -92.604  42.983  1.00  0.00           C  
ATOM   1482  CZ  TYR   207     -33.495 -91.224  42.977  1.00  0.00           C  
ATOM   1483  OH  TYR   207     -33.563 -90.477  44.134  1.00  0.00           O  
ATOM   1484  N   VAL   208     -30.013 -94.161  40.656  1.00  0.00           N  
ATOM   1485  CA  VAL   208     -29.463 -94.865  41.812  1.00  0.00           C  
ATOM   1486  C   VAL   208     -29.761 -94.073  43.082  1.00  0.00           C  
ATOM   1487  O   VAL   208     -29.423 -92.901  43.173  1.00  0.00           O  
ATOM   1488  CB  VAL   208     -27.955 -95.096  41.679  1.00  0.00           C  
ATOM   1489  CG1 VAL   208     -27.336 -95.796  42.891  1.00  0.00           C  
ATOM   1490  CG2 VAL   208     -27.574 -95.963  40.478  1.00  0.00           C  
ATOM   1491  N   HIS   209     -30.406 -94.713  44.054  1.00  0.00           N  
ATOM   1492  CA  HIS   209     -30.822 -94.024  45.272  1.00  0.00           C  
ATOM   1493  C   HIS   209     -30.109 -94.625  46.462  1.00  0.00           C  
ATOM   1494  O   HIS   209     -30.247 -95.823  46.736  1.00  0.00           O  
ATOM   1495  CB  HIS   209     -32.341 -94.132  45.509  1.00  0.00           C  
ATOM   1496  CG  HIS   209     -33.151 -93.527  44.402  1.00  0.00           C  
ATOM   1497  ND1 HIS   209     -33.458 -92.184  44.314  1.00  0.00           N  
ATOM   1498  CD2 HIS   209     -33.727 -94.091  43.314  1.00  0.00           C  
ATOM   1499  CE1 HIS   209     -34.165 -91.944  43.252  1.00  0.00           C  
ATOM   1500  NE2 HIS   209     -34.352 -93.085  42.617  1.00  0.00           N  
ATOM   1501  N   LYS   210     -29.333 -93.801  47.162  1.00  0.00           N  
ATOM   1502  CA  LYS   210     -28.660 -94.256  48.372  1.00  0.00           C  
ATOM   1503  C   LYS   210     -29.387 -93.725  49.601  1.00  0.00           C  
ATOM   1504  O   LYS   210     -29.316 -92.532  49.915  1.00  0.00           O  
ATOM   1505  CB  LYS   210     -27.199 -93.821  48.398  1.00  0.00           C  
ATOM   1506  CG  LYS   210     -26.351 -94.462  47.297  1.00  0.00           C  
ATOM   1507  CD  LYS   210     -24.863 -94.123  47.394  1.00  0.00           C  
ATOM   1508  CE  LYS   210     -24.507 -92.753  46.814  1.00  0.00           C  
ATOM   1509  NZ  LYS   210     -24.949 -92.670  45.404  1.00  0.00           N  
ATOM   1510  N   ASP   211     -30.118 -94.607  50.273  1.00  0.00           N  
ATOM   1511  CA  ASP   211     -30.842 -94.234  51.482  1.00  0.00           C  
ATOM   1512  C   ASP   211     -29.888 -94.042  52.661  1.00  0.00           C  
ATOM   1513  O   ASP   211     -28.676 -94.313  52.555  1.00  0.00           O  
ATOM   1514  CB  ASP   211     -31.921 -95.271  51.803  1.00  0.00           C  
ATOM   1515  CG  ASP   211     -33.061 -95.087  50.811  1.00  0.00           C  
ATOM   1516  OD1 ASP   211     -33.043 -94.066  50.072  1.00  0.00           O  
ATOM   1517  OD2 ASP   211     -33.965 -95.964  50.778  1.00  0.00           O  
ATOM   1518  N   GLY   212     -30.419 -93.547  53.774  1.00  0.00           N  
ATOM   1519  CA  GLY   212     -29.606 -93.403  54.980  1.00  0.00           C  
ATOM   1520  C   GLY   212     -29.014 -94.751  55.408  1.00  0.00           C  
ATOM   1521  O   GLY   212     -29.729 -95.749  55.533  1.00  0.00           O  
ATOM   1522  N   LEU   213     -27.704 -94.785  55.609  1.00  0.00           N  
ATOM   1523  CA  LEU   213     -27.037 -96.019  55.992  1.00  0.00           C  
ATOM   1524  C   LEU   213     -26.647 -96.887  54.814  1.00  0.00           C  
ATOM   1525  O   LEU   213     -26.024 -97.931  54.985  1.00  0.00           O  
ATOM   1526  CB  LEU   213     -27.942 -96.822  56.932  1.00  0.00           C  
ATOM   1527  CG  LEU   213     -28.308 -96.073  58.215  1.00  0.00           C  
ATOM   1528  CD1 LEU   213     -29.293 -96.800  59.129  1.00  0.00           C  
ATOM   1529  CD2 LEU   213     -27.131 -95.761  59.138  1.00  0.00           C  
ATOM   1530  N   ALA   214     -27.025 -96.466  53.611  1.00  0.00           N  
ATOM   1531  CA  ALA   214     -26.609 -97.157  52.405  1.00  0.00           C  
ATOM   1532  C   ALA   214     -25.266 -96.656  51.888  1.00  0.00           C  
ATOM   1533  O   ALA   214     -24.856 -95.524  52.158  1.00  0.00           O  
ATOM   1534  CB  ALA   214     -27.673 -96.999  51.323  1.00  0.00           C  
ATOM   1535  N   LEU   215     -24.591 -97.491  51.110  1.00  0.00           N  
ATOM   1536  CA  LEU   215     -23.271 -97.166  50.621  1.00  0.00           C  
ATOM   1537  C   LEU   215     -23.171 -97.475  49.139  1.00  0.00           C  
ATOM   1538  O   LEU   215     -23.639 -98.519  48.675  1.00  0.00           O  
ATOM   1539  CB  LEU   215     -22.191 -97.977  51.394  1.00  0.00           C  
ATOM   1540  CG  LEU   215     -22.139 -97.655  52.889  1.00  0.00           C  
ATOM   1541  CD1 LEU   215     -21.219 -98.555  53.712  1.00  0.00           C  
ATOM   1542  CD2 LEU   215     -21.654 -96.246  53.229  1.00  0.00           C  
ATOM   1543  N   ASN   216     -22.553 -96.568  48.397  1.00  0.00           N  
ATOM   1544  CA  ASN   216     -22.201 -96.828  47.009  1.00  0.00           C  
ATOM   1545  C   ASN   216     -20.733 -96.495  46.792  1.00  0.00           C  
ATOM   1546  O   ASN   216     -20.224 -95.511  47.325  1.00  0.00           O  
ATOM   1547  CB  ASN   216     -23.063 -96.006  46.072  1.00  0.00           C  
ATOM   1548  CG  ASN   216     -24.501 -96.481  46.218  1.00  0.00           C  
ATOM   1549  OD1 ASN   216     -24.757 -97.652  46.497  1.00  0.00           O  
ATOM   1550  ND2 ASN   216     -25.519 -95.599  46.037  1.00  0.00           N  
ATOM   1551  N   THR   217     -20.055 -97.319  46.006  1.00  0.00           N  
ATOM   1552  CA  THR   217     -18.671 -97.051  45.625  1.00  0.00           C  
ATOM   1553  C   THR   217     -18.532 -97.306  44.138  1.00  0.00           C  
ATOM   1554  O   THR   217     -19.002 -98.330  43.641  1.00  0.00           O  
ATOM   1555  CB  THR   217     -17.719 -97.939  46.407  1.00  0.00           C  
ATOM   1556  OG1 THR   217     -17.868 -97.707  47.800  1.00  0.00           O  
ATOM   1557  CG2 THR   217     -16.272 -97.626  45.991  1.00  0.00           C  
ATOM   1558  N   VAL   218     -17.906 -96.370  43.435  1.00  0.00           N  
ATOM   1559  CA  VAL   218     -17.673 -96.490  42.004  1.00  0.00           C  
ATOM   1560  C   VAL   218     -18.963 -96.389  41.214  1.00  0.00           C  
ATOM   1561  O   VAL   218     -19.310 -97.268  40.447  1.00  0.00           O  
ATOM   1562  CB  VAL   218     -16.882 -97.770  41.660  1.00  0.00           C  
ATOM   1563  CG1 VAL   218     -16.621 -97.942  40.163  1.00  0.00           C  
ATOM   1564  CG2 VAL   218     -15.501 -97.829  42.316  1.00  0.00           C  
ATOM   1565  N   ILE   219     -19.675 -95.300  41.401  1.00  0.00           N  
ATOM   1566  CA  ILE   219     -20.834 -95.033  40.585  1.00  0.00           C  
ATOM   1567  C   ILE   219     -20.380 -94.202  39.402  1.00  0.00           C  
ATOM   1568  O   ILE   219     -19.502 -93.347  39.524  1.00  0.00           O  
ATOM   1569  CB  ILE   219     -21.916 -94.291  41.393  1.00  0.00           C  
ATOM   1570  CG1 ILE   219     -22.462 -95.105  42.577  1.00  0.00           C  
ATOM   1571  CG2 ILE   219     -23.152 -93.913  40.560  1.00  0.00           C  
ATOM   1572  CD1 ILE   219     -23.326 -94.285  43.534  1.00  0.00           C  
ATOM   1573  N   ASN   220     -20.961 -94.481  38.245  1.00  0.00           N  
ATOM   1574  CA  ASN   220     -20.759 -93.642  37.086  1.00  0.00           C  
ATOM   1575  C   ASN   220     -22.126 -93.119  36.704  1.00  0.00           C  
ATOM   1576  O   ASN   220     -23.059 -93.895  36.528  1.00  0.00           O  
ATOM   1577  CB  ASN   220     -20.135 -94.436  35.917  1.00  0.00           C  
ATOM   1578  CG  ASN   220     -18.772 -94.943  36.368  1.00  0.00           C  
ATOM   1579  OD1 ASN   220     -17.850 -94.162  36.597  1.00  0.00           O  
ATOM   1580  ND2 ASN   220     -18.571 -96.280  36.519  1.00  0.00           N  
ATOM   1581  N   GLU   221     -22.247 -91.802  36.606  1.00  0.00           N  
ATOM   1582  CA  GLU   221     -23.485 -91.182  36.189  1.00  0.00           C  
ATOM   1583  C   GLU   221     -23.284 -90.674  34.775  1.00  0.00           C  
ATOM   1584  O   GLU   221     -22.471 -89.780  34.535  1.00  0.00           O  
ATOM   1585  CB  GLU   221     -23.836 -89.973  37.066  1.00  0.00           C  
ATOM   1586  CG  GLU   221     -24.077 -90.333  38.533  1.00  0.00           C  
ATOM   1587  CD  GLU   221     -24.365 -89.046  39.292  1.00  0.00           C  
ATOM   1588  OE1 GLU   221     -25.328 -88.332  38.901  1.00  0.00           O  
ATOM   1589  OE2 GLU   221     -23.629 -88.759  40.274  1.00  0.00           O  
ATOM   1590  N   GLY   222     -24.014 -91.239  33.827  1.00  0.00           N  
ATOM   1591  CA  GLY   222     -23.947 -90.734  32.462  1.00  0.00           C  
ATOM   1592  C   GLY   222     -24.994 -89.672  32.184  1.00  0.00           C  
ATOM   1593  O   GLY   222     -25.787 -89.318  33.066  1.00  0.00           O  
ATOM   1594  N   GLY   223     -24.995 -89.162  30.958  1.00  0.00           N  
ATOM   1595  CA  GLY   223     -25.917 -88.103  30.601  1.00  0.00           C  
ATOM   1596  C   GLY   223     -27.365 -88.501  30.884  1.00  0.00           C  
ATOM   1597  O   GLY   223     -27.835 -89.541  30.417  1.00  0.00           O  
ATOM   1598  N   TRP   224     -28.052 -87.677  31.673  1.00  0.00           N  
ATOM   1599  CA  TRP   224     -29.468 -87.881  32.029  1.00  0.00           C  
ATOM   1600  C   TRP   224     -29.747 -89.087  32.940  1.00  0.00           C  
ATOM   1601  O   TRP   224     -30.900 -89.476  33.136  1.00  0.00           O  
ATOM   1602  CB  TRP   224     -30.382 -87.874  30.791  1.00  0.00           C  
ATOM   1603  CG  TRP   224     -30.514 -86.521  30.133  1.00  0.00           C  
ATOM   1604  CD1 TRP   224     -31.413 -85.524  30.377  1.00  0.00           C  
ATOM   1605  CD2 TRP   224     -29.697 -85.989  29.081  1.00  0.00           C  
ATOM   1606  NE1 TRP   224     -31.252 -84.457  29.618  1.00  0.00           N  
ATOM   1607  CE2 TRP   224     -30.189 -84.690  28.784  1.00  0.00           C  
ATOM   1608  CE3 TRP   224     -28.590 -86.480  28.357  1.00  0.00           C  
ATOM   1609  CZ2 TRP   224     -29.610 -83.866  27.782  1.00  0.00           C  
ATOM   1610  CZ3 TRP   224     -28.003 -85.658  27.349  1.00  0.00           C  
ATOM   1611  CH2 TRP   224     -28.522 -84.366  27.078  1.00  0.00           C  
ATOM   1612  N   GLN   225     -28.687 -89.664  33.497  1.00  0.00           N  
ATOM   1613  CA  GLN   225     -28.825 -90.577  34.617  1.00  0.00           C  
ATOM   1614  C   GLN   225     -28.778 -89.752  35.886  1.00  0.00           C  
ATOM   1615  O   GLN   225     -28.310 -88.614  35.881  1.00  0.00           O  
ATOM   1616  CB  GLN   225     -27.720 -91.638  34.611  1.00  0.00           C  
ATOM   1617  CG  GLN   225     -27.621 -92.408  33.293  1.00  0.00           C  
ATOM   1618  CD  GLN   225     -26.785 -91.580  32.327  1.00  0.00           C  
ATOM   1619  OE1 GLN   225     -26.648 -90.368  32.486  1.00  0.00           O  
ATOM   1620  NE2 GLN   225     -26.180 -92.189  31.272  1.00  0.00           N  
ATOM   1621  N   VAL   226     -29.274 -90.307  36.981  1.00  0.00           N  
ATOM   1622  CA  VAL   226     -29.302 -89.557  38.223  1.00  0.00           C  
ATOM   1623  C   VAL   226     -28.841 -90.395  39.396  1.00  0.00           C  
ATOM   1624  O   VAL   226     -29.336 -91.507  39.615  1.00  0.00           O  
ATOM   1625  CB  VAL   226     -30.702 -89.013  38.493  1.00  0.00           C  
ATOM   1626  CG1 VAL   226     -31.769 -90.103  38.606  1.00  0.00           C  
ATOM   1627  CG2 VAL   226     -30.805 -88.215  39.795  1.00  0.00           C  
ATOM   1628  N   VAL   227     -27.885 -89.858  40.148  1.00  0.00           N  
ATOM   1629  CA  VAL   227     -27.534 -90.438  41.431  1.00  0.00           C  
ATOM   1630  C   VAL   227     -28.109 -89.560  42.532  1.00  0.00           C  
ATOM   1631  O   VAL   227     -27.942 -88.353  42.523  1.00  0.00           O  
ATOM   1632  CB  VAL   227     -26.023 -90.541  41.583  1.00  0.00           C  
ATOM   1633  CG1 VAL   227     -25.582 -91.094  42.940  1.00  0.00           C  
ATOM   1634  CG2 VAL   227     -25.367 -91.456  40.546  1.00  0.00           C  
ATOM   1635  N   LYS   228     -28.797 -90.176  43.476  1.00  0.00           N  
ATOM   1636  CA  LYS   228     -29.389 -89.458  44.584  1.00  0.00           C  
ATOM   1637  C   LYS   228     -28.905 -90.059  45.908  1.00  0.00           C  
ATOM   1638  O   LYS   228     -29.111 -91.253  46.187  1.00  0.00           O  
ATOM   1639  CB  LYS   228     -30.911 -89.522  44.490  1.00  0.00           C  
ATOM   1640  CG  LYS   228     -31.624 -88.730  45.587  1.00  0.00           C  
ATOM   1641  CD  LYS   228     -33.149 -88.773  45.482  1.00  0.00           C  
ATOM   1642  CE  LYS   228     -33.861 -87.948  46.556  1.00  0.00           C  
ATOM   1643  NZ  LYS   228     -35.323 -87.978  46.332  1.00  0.00           N  
ATOM   1644  N   ALA   229     -28.247 -89.231  46.713  1.00  0.00           N  
ATOM   1645  CA  ALA   229     -27.708 -89.676  47.996  1.00  0.00           C  
ATOM   1646  C   ALA   229     -28.414 -88.942  49.118  1.00  0.00           C  
ATOM   1647  O   ALA   229     -28.220 -87.746  49.288  1.00  0.00           O  
ATOM   1648  CB  ALA   229     -26.197 -89.418  48.091  1.00  0.00           C  
ATOM   1649  N   GLY   230     -29.263 -89.650  49.862  1.00  0.00           N  
ATOM   1650  CA  GLY   230     -30.009 -89.028  50.948  1.00  0.00           C  
ATOM   1651  C   GLY   230     -29.110 -88.707  52.120  1.00  0.00           C  
ATOM   1652  O   GLY   230     -27.964 -89.175  52.196  1.00  0.00           O  
ATOM   1653  N   GLY   231     -29.667 -87.937  53.049  1.00  0.00           N  
ATOM   1654  CA  GLY   231     -29.041 -87.685  54.336  1.00  0.00           C  
ATOM   1655  C   GLY   231     -28.558 -88.986  54.973  1.00  0.00           C  
ATOM   1656  O   GLY   231     -29.306 -89.954  55.053  1.00  0.00           O  
ATOM   1657  N   ALA   232     -27.302 -89.004  55.413  1.00  0.00           N  
ATOM   1658  CA  ALA   232     -26.720 -90.185  56.032  1.00  0.00           C  
ATOM   1659  C   ALA   232     -26.376 -91.304  55.065  1.00  0.00           C  
ATOM   1660  O   ALA   232     -26.008 -92.396  55.491  1.00  0.00           O  
ATOM   1661  CB  ALA   232     -27.676 -90.718  57.094  1.00  0.00           C  
ATOM   1662  N   VAL   233     -26.519 -91.055  53.766  1.00  0.00           N  
ATOM   1663  CA  VAL   233     -26.106 -92.028  52.773  1.00  0.00           C  
ATOM   1664  C   VAL   233     -24.684 -91.728  52.348  1.00  0.00           C  
ATOM   1665  O   VAL   233     -24.189 -90.624  52.564  1.00  0.00           O  
ATOM   1666  CB  VAL   233     -27.048 -92.024  51.549  1.00  0.00           C  
ATOM   1667  CG1 VAL   233     -26.599 -92.966  50.430  1.00  0.00           C  
ATOM   1668  CG2 VAL   233     -28.480 -92.450  51.880  1.00  0.00           C  
ATOM   1669  N   GLY   234     -24.015 -92.698  51.742  1.00  0.00           N  
ATOM   1670  CA  GLY   234     -22.643 -92.473  51.302  1.00  0.00           C  
ATOM   1671  C   GLY   234     -22.400 -92.976  49.877  1.00  0.00           C  
ATOM   1672  O   GLY   234     -22.865 -94.050  49.497  1.00  0.00           O  
ATOM   1673  N   ASN   235     -21.681 -92.180  49.094  1.00  0.00           N  
ATOM   1674  CA  ASN   235     -21.255 -92.579  47.763  1.00  0.00           C  
ATOM   1675  C   ASN   235     -19.854 -92.043  47.524  1.00  0.00           C  
ATOM   1676  O   ASN   235     -19.640 -90.841  47.545  1.00  0.00           O  
ATOM   1677  CB  ASN   235     -22.201 -92.038  46.705  1.00  0.00           C  
ATOM   1678  CG  ASN   235     -21.702 -92.503  45.345  1.00  0.00           C  
ATOM   1679  OD1 ASN   235     -20.924 -93.452  45.246  1.00  0.00           O  
ATOM   1680  ND2 ASN   235     -22.120 -91.862  44.222  1.00  0.00           N  
ATOM   1681  N   THR   236     -18.907 -92.942  47.292  1.00  0.00           N  
ATOM   1682  CA  THR   236     -17.545 -92.555  46.996  1.00  0.00           C  
ATOM   1683  C   THR   236     -17.154 -92.995  45.587  1.00  0.00           C  
ATOM   1684  O   THR   236     -17.763 -93.916  45.024  1.00  0.00           O  
ATOM   1685  CB  THR   236     -16.595 -93.159  48.018  1.00  0.00           C  
ATOM   1686  OG1 THR   236     -16.646 -94.577  47.954  1.00  0.00           O  
ATOM   1687  CG2 THR   236     -17.003 -92.698  49.427  1.00  0.00           C  
ATOM   1688  N   THR   237     -16.143 -92.322  45.032  1.00  0.00           N  
ATOM   1689  CA  THR   237     -15.630 -92.609  43.699  1.00  0.00           C  
ATOM   1690  C   THR   237     -16.729 -92.479  42.658  1.00  0.00           C  
ATOM   1691  O   THR   237     -16.877 -93.315  41.757  1.00  0.00           O  
ATOM   1692  CB  THR   237     -14.971 -93.981  43.648  1.00  0.00           C  
ATOM   1693  OG1 THR   237     -14.040 -94.116  44.712  1.00  0.00           O  
ATOM   1694  CG2 THR   237     -14.236 -94.142  42.306  1.00  0.00           C  
ATOM   1695  N   ILE   238     -17.508 -91.419  42.804  1.00  0.00           N  
ATOM   1696  CA  ILE   238     -18.544 -91.111  41.852  1.00  0.00           C  
ATOM   1697  C   ILE   238     -17.896 -90.447  40.653  1.00  0.00           C  
ATOM   1698  O   ILE   238     -17.271 -89.400  40.783  1.00  0.00           O  
ATOM   1699  CB  ILE   238     -19.582 -90.171  42.470  1.00  0.00           C  
ATOM   1700  CG1 ILE   238     -20.316 -90.777  43.679  1.00  0.00           C  
ATOM   1701  CG2 ILE   238     -20.693 -89.756  41.491  1.00  0.00           C  
ATOM   1702  CD1 ILE   238     -21.176 -89.768  44.437  1.00  0.00           C  
ATOM   1703  N   ASN   239     -18.020 -91.072  39.488  1.00  0.00           N  
ATOM   1704  CA  ASN   239     -17.607 -90.428  38.251  1.00  0.00           C  
ATOM   1705  C   ASN   239     -18.841 -89.848  37.608  1.00  0.00           C  
ATOM   1706  O   ASN   239     -19.681 -90.573  37.071  1.00  0.00           O  
ATOM   1707  CB  ASN   239     -16.933 -91.409  37.294  1.00  0.00           C  
ATOM   1708  CG  ASN   239     -16.460 -90.627  36.076  1.00  0.00           C  
ATOM   1709  OD1 ASN   239     -16.935 -89.525  35.807  1.00  0.00           O  
ATOM   1710  ND2 ASN   239     -15.497 -91.155  35.275  1.00  0.00           N  
ATOM   1711  N   GLN   240     -18.961 -88.533  37.698  1.00  0.00           N  
ATOM   1712  CA  GLN   240     -20.121 -87.829  37.185  1.00  0.00           C  
ATOM   1713  C   GLN   240     -19.775 -87.225  35.834  1.00  0.00           C  
ATOM   1714  O   GLN   240     -19.073 -86.208  35.763  1.00  0.00           O  
ATOM   1715  CB  GLN   240     -20.545 -86.741  38.181  1.00  0.00           C  
ATOM   1716  CG  GLN   240     -21.621 -85.800  37.669  1.00  0.00           C  
ATOM   1717  CD  GLN   240     -22.018 -84.782  38.716  1.00  0.00           C  
ATOM   1718  OE1 GLN   240     -21.998 -85.073  39.910  1.00  0.00           O  
ATOM   1719  NE2 GLN   240     -22.371 -83.581  38.278  1.00  0.00           N  
ATOM   1720  N   ASN   241     -20.244 -87.866  34.763  1.00  0.00           N  
ATOM   1721  CA  ASN   241     -20.006 -87.369  33.411  1.00  0.00           C  
ATOM   1722  C   ASN   241     -20.936 -86.229  33.087  1.00  0.00           C  
ATOM   1723  O   ASN   241     -21.911 -85.986  33.819  1.00  0.00           O  
ATOM   1724  CB  ASN   241     -20.147 -88.485  32.375  1.00  0.00           C  
ATOM   1725  CG  ASN   241     -19.057 -89.521  32.502  1.00  0.00           C  
ATOM   1726  OD1 ASN   241     -17.907 -89.191  32.813  1.00  0.00           O  
ATOM   1727  ND2 ASN   241     -19.407 -90.782  32.297  1.00  0.00           N  
ATOM   1728  N   GLY   242     -20.631 -85.535  31.992  1.00  0.00           N  
ATOM   1729  CA  GLY   242     -21.397 -84.365  31.578  1.00  0.00           C  
ATOM   1730  C   GLY   242     -22.863 -84.701  31.412  1.00  0.00           C  
ATOM   1731  O   GLY   242     -23.218 -85.693  30.770  1.00  0.00           O  
ATOM   1732  N   GLU   243     -23.716 -83.873  31.999  1.00  0.00           N  
ATOM   1733  CA  GLU   243     -25.144 -84.096  31.926  1.00  0.00           C  
ATOM   1734  C   GLU   243     -25.646 -85.065  32.975  1.00  0.00           C  
ATOM   1735  O   GLU   243     -26.846 -85.326  33.060  1.00  0.00           O  
ATOM   1736  CB  GLU   243     -25.519 -84.610  30.532  1.00  0.00           C  
ATOM   1737  CG  GLU   243     -25.550 -83.513  29.466  1.00  0.00           C  
ATOM   1738  CD  GLU   243     -24.112 -83.188  29.084  1.00  0.00           C  
ATOM   1739  OE1 GLU   243     -23.192 -83.869  29.610  1.00  0.00           O  
ATOM   1740  OE2 GLU   243     -23.916 -82.254  28.261  1.00  0.00           O  
ATOM   1741  N   LEU   244     -24.730 -85.581  33.788  1.00  0.00           N  
ATOM   1742  CA  LEU   244     -25.093 -86.494  34.862  1.00  0.00           C  
ATOM   1743  C   LEU   244     -25.756 -85.673  35.962  1.00  0.00           C  
ATOM   1744  O   LEU   244     -25.308 -84.568  36.271  1.00  0.00           O  
ATOM   1745  CB  LEU   244     -23.857 -87.210  35.405  1.00  0.00           C  
ATOM   1746  CG  LEU   244     -24.110 -88.321  36.426  1.00  0.00           C  
ATOM   1747  CD1 LEU   244     -25.032 -89.383  35.848  1.00  0.00           C  
ATOM   1748  CD2 LEU   244     -22.798 -88.938  36.886  1.00  0.00           C  
ATOM   1749  N   ARG   245     -26.819 -86.207  36.551  1.00  0.00           N  
ATOM   1750  CA  ARG   245     -27.539 -85.485  37.596  1.00  0.00           C  
ATOM   1751  C   ARG   245     -27.292 -86.017  39.005  1.00  0.00           C  
ATOM   1752  O   ARG   245     -27.576 -87.177  39.303  1.00  0.00           O  
ATOM   1753  CB  ARG   245     -29.042 -85.482  37.299  1.00  0.00           C  
ATOM   1754  CG  ARG   245     -29.414 -84.804  35.990  1.00  0.00           C  
ATOM   1755  CD  ARG   245     -30.884 -85.007  35.662  1.00  0.00           C  
ATOM   1756  NE  ARG   245     -31.186 -86.400  35.345  1.00  0.00           N  
ATOM   1757  CZ  ARG   245     -32.410 -86.918  35.344  1.00  0.00           C  
ATOM   1758  NH1 ARG   245     -33.454 -86.158  35.645  1.00  0.00           N  
ATOM   1759  NH2 ARG   245     -32.592 -88.197  35.043  1.00  0.00           N  
ATOM   1760  N   VAL   246     -26.761 -85.155  39.867  1.00  0.00           N  
ATOM   1761  CA  VAL   246     -26.500 -85.516  41.264  1.00  0.00           C  
ATOM   1762  C   VAL   246     -27.502 -84.805  42.151  1.00  0.00           C  
ATOM   1763  O   VAL   246     -27.635 -83.580  42.113  1.00  0.00           O  
ATOM   1764  CB  VAL   246     -25.071 -85.149  41.681  1.00  0.00           C  
ATOM   1765  CG1 VAL   246     -24.760 -85.473  43.144  1.00  0.00           C  
ATOM   1766  CG2 VAL   246     -23.994 -85.877  40.874  1.00  0.00           C  
ATOM   1767  N   HIS   247     -28.232 -85.584  42.933  1.00  0.00           N  
ATOM   1768  CA  HIS   247     -29.217 -85.038  43.853  1.00  0.00           C  
ATOM   1769  C   HIS   247     -28.806 -85.405  45.270  1.00  0.00           C  
ATOM   1770  O   HIS   247     -28.723 -86.584  45.620  1.00  0.00           O  
ATOM   1771  CB  HIS   247     -30.604 -85.591  43.538  1.00  0.00           C  
ATOM   1772  CG  HIS   247     -31.677 -85.018  44.415  1.00  0.00           C  
ATOM   1773  ND1 HIS   247     -33.009 -85.366  44.332  1.00  0.00           N  
ATOM   1774  CD2 HIS   247     -31.612 -84.107  45.416  1.00  0.00           C  
ATOM   1775  CE1 HIS   247     -33.708 -84.719  45.215  1.00  0.00           C  
ATOM   1776  NE2 HIS   247     -32.889 -83.939  45.895  1.00  0.00           N  
ATOM   1777  N   ALA   248     -28.510 -84.398  46.079  1.00  0.00           N  
ATOM   1778  CA  ALA   248     -28.047 -84.668  47.431  1.00  0.00           C  
ATOM   1779  C   ALA   248     -28.124 -83.419  48.316  1.00  0.00           C  
ATOM   1780  O   ALA   248     -28.705 -82.401  47.933  1.00  0.00           O  
ATOM   1781  CB  ALA   248     -26.617 -85.256  47.412  1.00  0.00           C  
ATOM   1782  N   GLY   249     -27.550 -83.504  49.509  1.00  0.00           N  
ATOM   1783  CA  GLY   249     -27.541 -82.368  50.412  1.00  0.00           C  
ATOM   1784  C   GLY   249     -26.293 -82.437  51.265  1.00  0.00           C  
ATOM   1785  O   GLY   249     -25.486 -83.366  51.140  1.00  0.00           O  
ATOM   1786  N   GLY   250     -26.146 -81.466  52.155  1.00  0.00           N  
ATOM   1787  CA  GLY   250     -24.935 -81.358  52.952  1.00  0.00           C  
ATOM   1788  C   GLY   250     -24.950 -82.378  54.077  1.00  0.00           C  
ATOM   1789  O   GLY   250     -23.965 -82.551  54.780  1.00  0.00           O  
ATOM   1790  N   GLU   251     -26.073 -83.070  54.234  1.00  0.00           N  
ATOM   1791  CA  GLU   251     -26.185 -84.135  55.232  1.00  0.00           C  
ATOM   1792  C   GLU   251     -25.776 -85.505  54.670  1.00  0.00           C  
ATOM   1793  O   GLU   251     -25.852 -86.515  55.366  1.00  0.00           O  
ATOM   1794  CB  GLU   251     -27.610 -84.192  55.801  1.00  0.00           C  
ATOM   1795  CG  GLU   251     -27.987 -82.960  56.625  1.00  0.00           C  
ATOM   1796  CD  GLU   251     -29.430 -83.123  57.083  1.00  0.00           C  
ATOM   1797  OE1 GLU   251     -30.053 -84.157  56.718  1.00  0.00           O  
ATOM   1798  OE2 GLU   251     -29.928 -82.218  57.804  1.00  0.00           O  
ATOM   1799  N   ALA   252     -25.344 -85.538  53.414  1.00  0.00           N  
ATOM   1800  CA  ALA   252     -24.891 -86.788  52.797  1.00  0.00           C  
ATOM   1801  C   ALA   252     -23.380 -86.783  52.597  1.00  0.00           C  
ATOM   1802  O   ALA   252     -22.727 -85.745  52.736  1.00  0.00           O  
ATOM   1803  CB  ALA   252     -25.602 -87.017  51.458  1.00  0.00           C  
ATOM   1804  N   THR   253     -22.826 -87.942  52.268  1.00  0.00           N  
ATOM   1805  CA  THR   253     -21.408 -88.039  51.930  1.00  0.00           C  
ATOM   1806  C   THR   253     -21.239 -88.474  50.478  1.00  0.00           C  
ATOM   1807  O   THR   253     -21.660 -89.564  50.097  1.00  0.00           O  
ATOM   1808  CB  THR   253     -20.691 -89.049  52.812  1.00  0.00           C  
ATOM   1809  OG1 THR   253     -20.918 -88.712  54.184  1.00  0.00           O  
ATOM   1810  CG2 THR   253     -19.188 -89.039  52.509  1.00  0.00           C  
ATOM   1811  N   ALA   254     -20.620 -87.615  49.675  1.00  0.00           N  
ATOM   1812  CA  ALA   254     -20.395 -87.910  48.265  1.00  0.00           C  
ATOM   1813  C   ALA   254     -19.063 -87.341  47.788  1.00  0.00           C  
ATOM   1814  O   ALA   254     -18.845 -86.130  47.826  1.00  0.00           O  
ATOM   1815  CB  ALA   254     -21.539 -87.368  47.420  1.00  0.00           C  
ATOM   1816  N   VAL   255     -18.175 -88.223  47.340  1.00  0.00           N  
ATOM   1817  CA  VAL   255     -16.863 -87.810  46.855  1.00  0.00           C  
ATOM   1818  C   VAL   255     -16.558 -88.427  45.494  1.00  0.00           C  
ATOM   1819  O   VAL   255     -16.395 -89.641  45.375  1.00  0.00           O  
ATOM   1820  CB  VAL   255     -15.749 -88.197  47.845  1.00  0.00           C  
ATOM   1821  CG1 VAL   255     -15.739 -87.244  49.031  1.00  0.00           C  
ATOM   1822  CG2 VAL   255     -15.927 -89.635  48.309  1.00  0.00           C  
ATOM   1823  N   THR   256     -16.481 -87.582  44.471  1.00  0.00           N  
ATOM   1824  CA  THR   256     -16.195 -88.042  43.117  1.00  0.00           C  
ATOM   1825  C   THR   256     -15.726 -86.892  42.232  1.00  0.00           C  
ATOM   1826  O   THR   256     -15.663 -85.744  42.670  1.00  0.00           O  
ATOM   1827  CB  THR   256     -17.428 -88.703  42.473  1.00  0.00           C  
ATOM   1828  OG1 THR   256     -17.053 -89.311  41.231  1.00  0.00           O  
ATOM   1829  CG2 THR   256     -18.515 -87.669  42.219  1.00  0.00           C  
ATOM   1830  N   GLN   257     -15.397 -87.210  40.984  1.00  0.00           N  
ATOM   1831  CA  GLN   257     -14.933 -86.206  40.034  1.00  0.00           C  
ATOM   1832  C   GLN   257     -15.954 -85.986  38.923  1.00  0.00           C  
ATOM   1833  O   GLN   257     -16.473 -86.942  38.347  1.00  0.00           O  
ATOM   1834  CB  GLN   257     -13.585 -86.615  39.436  1.00  0.00           C  
ATOM   1835  CG  GLN   257     -12.467 -86.749  40.458  1.00  0.00           C  
ATOM   1836  CD  GLN   257     -11.189 -87.295  39.854  1.00  0.00           C  
ATOM   1837  OE1 GLN   257     -11.115 -87.548  38.651  1.00  0.00           O  
ATOM   1838  NE2 GLN   257     -10.172 -87.481  40.688  1.00  0.00           N  
ATOM   1839  N   ASN   258     -16.236 -84.722  38.626  1.00  0.00           N  
ATOM   1840  CA  ASN   258     -17.189 -84.379  37.590  1.00  0.00           C  
ATOM   1841  C   ASN   258     -16.411 -83.743  36.459  1.00  0.00           C  
ATOM   1842  O   ASN   258     -15.178 -83.820  36.434  1.00  0.00           O  
ATOM   1843  CB  ASN   258     -18.300 -83.467  38.120  1.00  0.00           C  
ATOM   1844  CG  ASN   258     -17.766 -82.262  38.874  1.00  0.00           C  
ATOM   1845  OD1 ASN   258     -16.806 -81.610  38.445  1.00  0.00           O  
ATOM   1846  ND2 ASN   258     -18.398 -81.950  40.007  1.00  0.00           N  
ATOM   1847  N   THR   259     -17.116 -83.095  35.541  1.00  0.00           N  
ATOM   1848  CA  THR   259     -16.467 -82.520  34.372  1.00  0.00           C  
ATOM   1849  C   THR   259     -15.613 -81.303  34.733  1.00  0.00           C  
ATOM   1850  O   THR   259     -14.939 -80.740  33.880  1.00  0.00           O  
ATOM   1851  CB  THR   259     -17.503 -82.160  33.303  1.00  0.00           C  
ATOM   1852  OG1 THR   259     -18.443 -81.233  33.828  1.00  0.00           O  
ATOM   1853  CG2 THR   259     -18.238 -83.434  32.857  1.00  0.00           C  
ATOM   1854  N   GLY   260     -15.635 -80.908  36.001  1.00  0.00           N  
ATOM   1855  CA  GLY   260     -14.832 -79.783  36.448  1.00  0.00           C  
ATOM   1856  C   GLY   260     -13.738 -80.219  37.409  1.00  0.00           C  
ATOM   1857  O   GLY   260     -12.994 -79.389  37.920  1.00  0.00           O  
ATOM   1858  N   GLY   261     -13.640 -81.520  37.658  1.00  0.00           N  
ATOM   1859  CA  GLY   261     -12.586 -82.044  38.514  1.00  0.00           C  
ATOM   1860  C   GLY   261     -13.132 -82.681  39.774  1.00  0.00           C  
ATOM   1861  O   GLY   261     -14.309 -83.050  39.841  1.00  0.00           O  
ATOM   1862  N   ALA   262     -12.276 -82.814  40.779  1.00  0.00           N  
ATOM   1863  CA  ALA   262     -12.676 -83.396  42.053  1.00  0.00           C  
ATOM   1864  C   ALA   262     -13.769 -82.556  42.685  1.00  0.00           C  
ATOM   1865  O   ALA   262     -13.814 -81.341  42.500  1.00  0.00           O  
ATOM   1866  CB  ALA   262     -11.490 -83.499  42.993  1.00  0.00           C  
ATOM   1867  N   LEU   263     -14.661 -83.225  43.405  1.00  0.00           N  
ATOM   1868  CA  LEU   263     -15.724 -82.564  44.138  1.00  0.00           C  
ATOM   1869  C   LEU   263     -16.029 -83.430  45.334  1.00  0.00           C  
ATOM   1870  O   LEU   263     -15.721 -84.620  45.337  1.00  0.00           O  
ATOM   1871  CB  LEU   263     -16.985 -82.380  43.280  1.00  0.00           C  
ATOM   1872  CG  LEU   263     -17.751 -83.681  43.034  1.00  0.00           C  
ATOM   1873  CD1 LEU   263     -19.155 -83.505  42.457  1.00  0.00           C  
ATOM   1874  CD2 LEU   263     -17.086 -84.648  42.056  1.00  0.00           C  
ATOM   1875  N   VAL   264     -16.647 -82.833  46.342  1.00  0.00           N  
ATOM   1876  CA  VAL   264     -16.950 -83.552  47.564  1.00  0.00           C  
ATOM   1877  C   VAL   264     -18.099 -82.920  48.323  1.00  0.00           C  
ATOM   1878  O   VAL   264     -18.326 -81.720  48.254  1.00  0.00           O  
ATOM   1879  CB  VAL   264     -15.725 -83.600  48.461  1.00  0.00           C  
ATOM   1880  CG1 VAL   264     -15.274 -82.222  48.951  1.00  0.00           C  
ATOM   1881  CG2 VAL   264     -15.931 -84.428  49.730  1.00  0.00           C  
ATOM   1882  N   THR   265     -18.850 -83.769  49.003  1.00  0.00           N  
ATOM   1883  CA  THR   265     -19.797 -83.355  50.011  1.00  0.00           C  
ATOM   1884  C   THR   265     -19.397 -84.211  51.194  1.00  0.00           C  
ATOM   1885  O   THR   265     -19.656 -85.421  51.222  1.00  0.00           O  
ATOM   1886  CB  THR   265     -21.249 -83.654  49.618  1.00  0.00           C  
ATOM   1887  OG1 THR   265     -21.559 -83.024  48.384  1.00  0.00           O  
ATOM   1888  CG2 THR   265     -22.192 -83.125  50.712  1.00  0.00           C  
ATOM   1889  N   SER   266     -18.712 -83.582  52.144  1.00  0.00           N  
ATOM   1890  CA  SER   266     -18.142 -84.280  53.284  1.00  0.00           C  
ATOM   1891  C   SER   266     -18.348 -83.478  54.573  1.00  0.00           C  
ATOM   1892  O   SER   266     -18.023 -82.286  54.632  1.00  0.00           O  
ATOM   1893  CB  SER   266     -16.631 -84.516  53.065  1.00  0.00           C  
ATOM   1894  OG  SER   266     -16.075 -85.189  54.185  1.00  0.00           O  
ATOM   1895  N   THR   267     -18.899 -84.139  55.592  1.00  0.00           N  
ATOM   1896  CA  THR   267     -19.030 -83.574  56.938  1.00  0.00           C  
ATOM   1897  C   THR   267     -19.644 -82.183  56.916  1.00  0.00           C  
ATOM   1898  O   THR   267     -19.127 -81.253  57.538  1.00  0.00           O  
ATOM   1899  CB  THR   267     -17.658 -83.555  57.663  1.00  0.00           C  
ATOM   1900  OG1 THR   267     -16.737 -82.748  56.945  1.00  0.00           O  
ATOM   1901  CG2 THR   267     -17.113 -84.990  57.758  1.00  0.00           C  
ATOM   1902  N   ALA   268     -20.728 -82.042  56.164  1.00  0.00           N  
ATOM   1903  CA  ALA   268     -21.481 -80.804  56.131  1.00  0.00           C  
ATOM   1904  C   ALA   268     -20.943 -79.774  55.165  1.00  0.00           C  
ATOM   1905  O   ALA   268     -21.450 -78.658  55.109  1.00  0.00           O  
ATOM   1906  CB  ALA   268     -21.526 -80.204  57.533  1.00  0.00           C  
ATOM   1907  N   ALA   269     -19.920 -80.137  54.398  1.00  0.00           N  
ATOM   1908  CA  ALA   269     -19.299 -79.178  53.483  1.00  0.00           C  
ATOM   1909  C   ALA   269     -19.220 -79.691  52.037  1.00  0.00           C  
ATOM   1910  O   ALA   269     -18.719 -80.787  51.776  1.00  0.00           O  
ATOM   1911  CB  ALA   269     -17.912 -78.801  54.000  1.00  0.00           C  
ATOM   1912  N   THR   270     -19.720 -78.889  51.104  1.00  0.00           N  
ATOM   1913  CA  THR   270     -19.675 -79.221  49.678  1.00  0.00           C  
ATOM   1914  C   THR   270     -18.649 -78.372  48.926  1.00  0.00           C  
ATOM   1915  O   THR   270     -18.473 -77.190  49.221  1.00  0.00           O  
ATOM   1916  CB  THR   270     -21.067 -79.058  49.042  1.00  0.00           C  
ATOM   1917  OG1 THR   270     -21.997 -79.924  49.676  1.00  0.00           O  
ATOM   1918  CG2 THR   270     -20.988 -79.404  47.545  1.00  0.00           C  
ATOM   1919  N   VAL   271     -17.970 -78.972  47.958  1.00  0.00           N  
ATOM   1920  CA  VAL   271     -17.058 -78.217  47.105  1.00  0.00           C  
ATOM   1921  C   VAL   271     -17.044 -78.764  45.673  1.00  0.00           C  
ATOM   1922  O   VAL   271     -16.905 -79.973  45.465  1.00  0.00           O  
ATOM   1923  CB  VAL   271     -15.639 -78.211  47.692  1.00  0.00           C  
ATOM   1924  CG1 VAL   271     -14.632 -77.429  46.845  1.00  0.00           C  
ATOM   1925  CG2 VAL   271     -15.558 -77.586  49.087  1.00  0.00           C  
ATOM   1926  N   THR   272     -17.188 -77.856  44.705  1.00  0.00           N  
ATOM   1927  CA  THR   272     -17.133 -78.164  43.270  1.00  0.00           C  
ATOM   1928  C   THR   272     -18.267 -79.065  42.780  1.00  0.00           C  
ATOM   1929  O   THR   272     -18.122 -79.806  41.808  1.00  0.00           O  
ATOM   1930  CB  THR   272     -15.764 -78.725  42.858  1.00  0.00           C  
ATOM   1931  OG1 THR   272     -14.732 -77.834  43.255  1.00  0.00           O  
ATOM   1932  CG2 THR   272     -15.725 -78.902  41.331  1.00  0.00           C  
ATOM   1933  N   GLY   273     -19.404 -78.994  43.455  1.00  0.00           N  
ATOM   1934  CA  GLY   273     -20.574 -79.716  43.007  1.00  0.00           C  
ATOM   1935  C   GLY   273     -21.071 -79.100  41.689  1.00  0.00           C  
ATOM   1936  O   GLY   273     -21.198 -77.882  41.561  1.00  0.00           O  
ATOM   1937  N   THR   274     -21.369 -79.963  40.723  1.00  0.00           N  
ATOM   1938  CA  THR   274     -21.869 -79.528  39.424  1.00  0.00           C  
ATOM   1939  C   THR   274     -23.245 -80.136  39.166  1.00  0.00           C  
ATOM   1940  O   THR   274     -23.373 -81.349  38.998  1.00  0.00           O  
ATOM   1941  CB  THR   274     -20.915 -79.931  38.285  1.00  0.00           C  
ATOM   1942  OG1 THR   274     -19.649 -79.283  38.466  1.00  0.00           O  
ATOM   1943  CG2 THR   274     -21.495 -79.531  36.937  1.00  0.00           C  
ATOM   1944  N   ASN   275     -24.270 -79.290  39.137  1.00  0.00           N  
ATOM   1945  CA  ASN   275     -25.636 -79.755  38.915  1.00  0.00           C  
ATOM   1946  C   ASN   275     -26.202 -79.317  37.566  1.00  0.00           C  
ATOM   1947  O   ASN   275     -26.210 -78.129  37.240  1.00  0.00           O  
ATOM   1948  CB  ASN   275     -26.552 -79.278  40.045  1.00  0.00           C  
ATOM   1949  CG  ASN   275     -26.282 -79.992  41.354  1.00  0.00           C  
ATOM   1950  OD1 ASN   275     -25.743 -81.099  41.371  1.00  0.00           O  
ATOM   1951  ND2 ASN   275     -26.657 -79.362  42.461  1.00  0.00           N  
ATOM   1952  N   ARG   276     -26.674 -80.283  36.786  1.00  0.00           N  
ATOM   1953  CA  ARG   276     -27.242 -79.999  35.474  1.00  0.00           C  
ATOM   1954  C   ARG   276     -28.324 -81.009  35.108  1.00  0.00           C  
ATOM   1955  O   ARG   276     -28.280 -82.161  35.543  1.00  0.00           O  
ATOM   1956  CB  ARG   276     -26.146 -79.990  34.406  1.00  0.00           C  
ATOM   1957  CG  ARG   276     -25.265 -81.229  34.410  1.00  0.00           C  
ATOM   1958  CD  ARG   276     -24.331 -81.246  33.210  1.00  0.00           C  
ATOM   1959  NE  ARG   276     -25.005 -80.821  31.987  1.00  0.00           N  
ATOM   1960  CZ  ARG   276     -25.102 -79.558  31.587  1.00  0.00           C  
ATOM   1961  NH1 ARG   276     -24.567 -78.587  32.315  1.00  0.00           N  
ATOM   1962  NH2 ARG   276     -25.734 -79.263  30.459  1.00  0.00           N  
ATOM   1963  N   LEU   277     -29.301 -80.564  34.326  1.00  0.00           N  
ATOM   1964  CA  LEU   277     -30.398 -81.421  33.891  1.00  0.00           C  
ATOM   1965  C   LEU   277     -30.953 -82.310  35.004  1.00  0.00           C  
ATOM   1966  O   LEU   277     -31.184 -83.501  34.795  1.00  0.00           O  
ATOM   1967  CB  LEU   277     -29.961 -82.284  32.704  1.00  0.00           C  
ATOM   1968  CG  LEU   277     -29.622 -81.538  31.412  1.00  0.00           C  
ATOM   1969  CD1 LEU   277     -29.066 -82.497  30.369  1.00  0.00           C  
ATOM   1970  CD2 LEU   277     -30.843 -80.807  30.877  1.00  0.00           C  
ATOM   1971  N   GLY   278     -31.166 -81.734  36.184  1.00  0.00           N  
ATOM   1972  CA  GLY   278     -31.710 -82.489  37.299  1.00  0.00           C  
ATOM   1973  C   GLY   278     -30.928 -82.409  38.598  1.00  0.00           C  
ATOM   1974  O   GLY   278     -31.507 -82.509  39.680  1.00  0.00           O  
ATOM   1975  N   ASN   279     -29.615 -82.234  38.495  1.00  0.00           N  
ATOM   1976  CA  ASN   279     -28.756 -82.151  39.674  1.00  0.00           C  
ATOM   1977  C   ASN   279     -29.248 -81.109  40.676  1.00  0.00           C  
ATOM   1978  O   ASN   279     -29.483 -79.954  40.319  1.00  0.00           O  
ATOM   1979  CB  ASN   279     -27.314 -81.844  39.264  1.00  0.00           C  
ATOM   1980  CG  ASN   279     -26.309 -82.247  40.325  1.00  0.00           C  
ATOM   1981  OD1 ASN   279     -26.655 -82.410  41.495  1.00  0.00           O  
ATOM   1982  ND2 ASN   279     -25.054 -82.409  39.920  1.00  0.00           N  
ATOM   1983  N   PHE   280     -29.402 -81.523  41.931  1.00  0.00           N  
ATOM   1984  CA  PHE   280     -29.861 -80.624  42.977  1.00  0.00           C  
ATOM   1985  C   PHE   280     -29.049 -80.800  44.250  1.00  0.00           C  
ATOM   1986  O   PHE   280     -28.760 -81.928  44.655  1.00  0.00           O  
ATOM   1987  CB  PHE   280     -31.336 -80.855  43.271  1.00  0.00           C  
ATOM   1988  CG  PHE   280     -31.745 -79.871  44.312  1.00  0.00           C  
ATOM   1989  CD1 PHE   280     -32.092 -78.539  43.989  1.00  0.00           C  
ATOM   1990  CD2 PHE   280     -31.795 -80.260  45.663  1.00  0.00           C  
ATOM   1991  CE1 PHE   280     -32.486 -77.606  44.992  1.00  0.00           C  
ATOM   1992  CE2 PHE   280     -32.185 -79.345  46.688  1.00  0.00           C  
ATOM   1993  CZ  PHE   280     -32.531 -78.011  46.348  1.00  0.00           C  
ATOM   1994  N   SER   281     -28.669 -79.680  44.859  1.00  0.00           N  
ATOM   1995  CA  SER   281     -27.942 -79.680  46.127  1.00  0.00           C  
ATOM   1996  C   SER   281     -28.681 -78.814  47.129  1.00  0.00           C  
ATOM   1997  O   SER   281     -28.917 -77.634  46.878  1.00  0.00           O  
ATOM   1998  CB  SER   281     -26.522 -79.136  45.950  1.00  0.00           C  
ATOM   1999  OG  SER   281     -25.853 -79.100  47.202  1.00  0.00           O  
ATOM   2000  N   VAL   282     -29.074 -79.404  48.248  1.00  0.00           N  
ATOM   2001  CA  VAL   282     -29.685 -78.642  49.325  1.00  0.00           C  
ATOM   2002  C   VAL   282     -28.604 -78.321  50.342  1.00  0.00           C  
ATOM   2003  O   VAL   282     -27.975 -79.224  50.891  1.00  0.00           O  
ATOM   2004  CB  VAL   282     -30.802 -79.434  50.007  1.00  0.00           C  
ATOM   2005  CG1 VAL   282     -31.453 -78.690  51.175  1.00  0.00           C  
ATOM   2006  CG2 VAL   282     -31.956 -79.793  49.068  1.00  0.00           C  
ATOM   2007  N   GLY   283     -28.370 -77.034  50.573  1.00  0.00           N  
ATOM   2008  CA  GLY   283     -27.437 -76.622  51.610  1.00  0.00           C  
ATOM   2009  C   GLY   283     -28.228 -76.309  52.874  1.00  0.00           C  
ATOM   2010  O   GLY   283     -28.953 -75.320  52.953  1.00  0.00           O  
ATOM   2011  N   ASN   284     -28.081 -77.172  53.874  1.00  0.00           N  
ATOM   2012  CA  ASN   284     -28.777 -77.000  55.143  1.00  0.00           C  
ATOM   2013  C   ASN   284     -28.008 -76.067  56.073  1.00  0.00           C  
ATOM   2014  O   ASN   284     -26.997 -75.481  55.683  1.00  0.00           O  
ATOM   2015  CB  ASN   284     -28.997 -78.353  55.822  1.00  0.00           C  
ATOM   2016  CG  ASN   284     -29.751 -79.331  54.941  1.00  0.00           C  
ATOM   2017  OD1 ASN   284     -30.923 -79.125  54.628  1.00  0.00           O  
ATOM   2018  ND2 ASN   284     -29.079 -80.403  54.537  1.00  0.00           N  
ATOM   2019  N   GLY   285     -28.484 -75.944  57.307  1.00  0.00           N  
ATOM   2020  CA  GLY   285     -27.830 -75.102  58.290  1.00  0.00           C  
ATOM   2021  C   GLY   285     -26.474 -75.674  58.655  1.00  0.00           C  
ATOM   2022  O   GLY   285     -26.209 -76.851  58.407  1.00  0.00           O  
ATOM   2023  N   MET   286     -25.618 -74.838  59.239  1.00  0.00           N  
ATOM   2024  CA  MET   286     -24.272 -75.243  59.644  1.00  0.00           C  
ATOM   2025  C   MET   286     -23.518 -75.959  58.525  1.00  0.00           C  
ATOM   2026  O   MET   286     -22.949 -77.031  58.731  1.00  0.00           O  
ATOM   2027  CB  MET   286     -24.318 -76.115  60.904  1.00  0.00           C  
ATOM   2028  CG  MET   286     -25.226 -75.577  61.998  1.00  0.00           C  
ATOM   2029  SD  MET   286     -25.078 -73.792  62.210  1.00  0.00           S  
ATOM   2030  CE  MET   286     -23.945 -73.708  63.594  1.00  0.00           C  
ATOM   2031  N   ALA   287     -23.520 -75.355  57.341  1.00  0.00           N  
ATOM   2032  CA  ALA   287     -22.841 -75.916  56.179  1.00  0.00           C  
ATOM   2033  C   ALA   287     -22.491 -74.801  55.202  1.00  0.00           C  
ATOM   2034  O   ALA   287     -23.023 -73.696  55.302  1.00  0.00           O  
ATOM   2035  CB  ALA   287     -23.714 -76.963  55.506  1.00  0.00           C  
ATOM   2036  N   ASP   288     -21.602 -75.089  54.257  1.00  0.00           N  
ATOM   2037  CA  ASP   288     -21.199 -74.081  53.282  1.00  0.00           C  
ATOM   2038  C   ASP   288     -20.634 -74.661  51.987  1.00  0.00           C  
ATOM   2039  O   ASP   288     -19.480 -75.085  51.935  1.00  0.00           O  
ATOM   2040  CB  ASP   288     -20.182 -73.119  53.903  1.00  0.00           C  
ATOM   2041  CG  ASP   288     -19.393 -72.351  52.860  1.00  0.00           C  
ATOM   2042  OD1 ASP   288     -19.965 -72.032  51.797  1.00  0.00           O  
ATOM   2043  OD2 ASP   288     -18.202 -72.068  53.103  1.00  0.00           O  
ATOM   2044  N   ASN   289     -21.459 -74.675  50.945  1.00  0.00           N  
ATOM   2045  CA  ASN   289     -21.042 -75.164  49.638  1.00  0.00           C  
ATOM   2046  C   ASN   289     -20.184 -74.103  48.952  1.00  0.00           C  
ATOM   2047  O   ASN   289     -20.543 -72.921  48.919  1.00  0.00           O  
ATOM   2048  CB  ASN   289     -22.260 -75.497  48.781  1.00  0.00           C  
ATOM   2049  CG  ASN   289     -23.055 -76.582  49.495  1.00  0.00           C  
ATOM   2050  OD1 ASN   289     -22.638 -77.738  49.554  1.00  0.00           O  
ATOM   2051  ND2 ASN   289     -24.243 -76.268  50.077  1.00  0.00           N  
ATOM   2052  N   VAL   290     -19.053 -74.524  48.399  1.00  0.00           N  
ATOM   2053  CA  VAL   290     -18.196 -73.617  47.649  1.00  0.00           C  
ATOM   2054  C   VAL   290     -18.050 -74.096  46.202  1.00  0.00           C  
ATOM   2055  O   VAL   290     -18.097 -75.292  45.931  1.00  0.00           O  
ATOM   2056  CB  VAL   290     -16.813 -73.538  48.298  1.00  0.00           C  
ATOM   2057  CG1 VAL   290     -16.838 -72.971  49.718  1.00  0.00           C  
ATOM   2058  CG2 VAL   290     -16.119 -74.895  48.421  1.00  0.00           C  
ATOM   2059  N   VAL   291     -17.888 -73.159  45.274  1.00  0.00           N  
ATOM   2060  CA  VAL   291     -17.668 -73.495  43.869  1.00  0.00           C  
ATOM   2061  C   VAL   291     -18.774 -74.365  43.257  1.00  0.00           C  
ATOM   2062  O   VAL   291     -18.493 -75.320  42.531  1.00  0.00           O  
ATOM   2063  CB  VAL   291     -16.314 -74.189  43.692  1.00  0.00           C  
ATOM   2064  CG1 VAL   291     -15.871 -74.299  42.232  1.00  0.00           C  
ATOM   2065  CG2 VAL   291     -15.165 -73.474  44.405  1.00  0.00           C  
ATOM   2066  N   LEU   292     -20.027 -74.052  43.561  1.00  0.00           N  
ATOM   2067  CA  LEU   292     -21.127 -74.813  42.994  1.00  0.00           C  
ATOM   2068  C   LEU   292     -21.465 -74.269  41.616  1.00  0.00           C  
ATOM   2069  O   LEU   292     -21.720 -73.075  41.457  1.00  0.00           O  
ATOM   2070  CB  LEU   292     -22.382 -74.750  43.870  1.00  0.00           C  
ATOM   2071  CG  LEU   292     -22.195 -75.383  45.251  1.00  0.00           C  
ATOM   2072  CD1 LEU   292     -23.379 -75.217  46.203  1.00  0.00           C  
ATOM   2073  CD2 LEU   292     -21.955 -76.892  45.242  1.00  0.00           C  
ATOM   2074  N   GLU   293     -21.449 -75.148  40.619  1.00  0.00           N  
ATOM   2075  CA  GLU   293     -21.865 -74.779  39.270  1.00  0.00           C  
ATOM   2076  C   GLU   293     -23.335 -75.194  39.061  1.00  0.00           C  
ATOM   2077  O   GLU   293     -23.697 -76.357  39.228  1.00  0.00           O  
ATOM   2078  CB  GLU   293     -20.927 -75.416  38.243  1.00  0.00           C  
ATOM   2079  CG  GLU   293     -21.296 -75.088  36.795  1.00  0.00           C  
ATOM   2080  CD  GLU   293     -20.299 -75.792  35.884  1.00  0.00           C  
ATOM   2081  OE1 GLU   293     -19.394 -76.484  36.422  1.00  0.00           O  
ATOM   2082  OE2 GLU   293     -20.429 -75.647  34.640  1.00  0.00           O  
ATOM   2083  N   ASN   294     -24.199 -74.236  38.755  1.00  0.00           N  
ATOM   2084  CA  ASN   294     -25.608 -74.549  38.579  1.00  0.00           C  
ATOM   2085  C   ASN   294     -26.018 -74.309  37.138  1.00  0.00           C  
ATOM   2086  O   ASN   294     -26.255 -73.169  36.739  1.00  0.00           O  
ATOM   2087  CB  ASN   294     -26.492 -73.710  39.501  1.00  0.00           C  
ATOM   2088  CG  ASN   294     -26.129 -74.052  40.939  1.00  0.00           C  
ATOM   2089  OD1 ASN   294     -26.247 -75.200  41.366  1.00  0.00           O  
ATOM   2090  ND2 ASN   294     -25.668 -73.074  41.765  1.00  0.00           N  
ATOM   2091  N   GLY   295     -26.101 -75.383  36.360  1.00  0.00           N  
ATOM   2092  CA  GLY   295     -26.483 -75.285  34.963  1.00  0.00           C  
ATOM   2093  C   GLY   295     -27.749 -76.058  34.650  1.00  0.00           C  
ATOM   2094  O   GLY   295     -28.692 -76.069  35.441  1.00  0.00           O  
ATOM   2095  N   GLY   296     -27.769 -76.706  33.490  1.00  0.00           N  
ATOM   2096  CA  GLY   296     -28.920 -77.483  33.070  1.00  0.00           C  
ATOM   2097  C   GLY   296     -29.290 -78.562  34.069  1.00  0.00           C  
ATOM   2098  O   GLY   296     -28.415 -79.208  34.647  1.00  0.00           O  
ATOM   2099  N   ARG   297     -30.593 -78.751  34.267  1.00  0.00           N  
ATOM   2100  CA  ARG   297     -31.115 -79.751  35.196  1.00  0.00           C  
ATOM   2101  C   ARG   297     -30.450 -79.672  36.569  1.00  0.00           C  
ATOM   2102  O   ARG   297     -30.000 -80.681  37.110  1.00  0.00           O  
ATOM   2103  CB  ARG   297     -30.972 -81.161  34.615  1.00  0.00           C  
ATOM   2104  CG  ARG   297     -31.824 -81.413  33.382  1.00  0.00           C  
ATOM   2105  CD  ARG   297     -31.690 -82.849  32.902  1.00  0.00           C  
ATOM   2106  NE  ARG   297     -32.485 -83.102  31.704  1.00  0.00           N  
ATOM   2107  CZ  ARG   297     -33.782 -83.391  31.714  1.00  0.00           C  
ATOM   2108  NH1 ARG   297     -34.438 -83.465  32.865  1.00  0.00           N  
ATOM   2109  NH2 ARG   297     -34.425 -83.606  30.575  1.00  0.00           N  
ATOM   2110  N   LEU   298     -30.394 -78.466  37.124  1.00  0.00           N  
ATOM   2111  CA  LEU   298     -29.786 -78.252  38.432  1.00  0.00           C  
ATOM   2112  C   LEU   298     -30.533 -77.178  39.215  1.00  0.00           C  
ATOM   2113  O   LEU   298     -30.976 -76.178  38.649  1.00  0.00           O  
ATOM   2114  CB  LEU   298     -28.313 -77.865  38.282  1.00  0.00           C  
ATOM   2115  CG  LEU   298     -27.365 -78.973  37.820  1.00  0.00           C  
ATOM   2116  CD1 LEU   298     -25.967 -78.421  37.587  1.00  0.00           C  
ATOM   2117  CD2 LEU   298     -27.335 -80.110  38.830  1.00  0.00           C  
ATOM   2118  N   ASP   299     -30.670 -77.391  40.520  1.00  0.00           N  
ATOM   2119  CA  ASP   299     -31.365 -76.442  41.382  1.00  0.00           C  
ATOM   2120  C   ASP   299     -30.694 -76.338  42.747  1.00  0.00           C  
ATOM   2121  O   ASP   299     -30.874 -77.201  43.606  1.00  0.00           O  
ATOM   2122  CB  ASP   299     -32.832 -76.842  41.547  1.00  0.00           C  
ATOM   2123  CG  ASP   299     -33.688 -76.418  40.370  1.00  0.00           C  
ATOM   2124  OD1 ASP   299     -33.714 -75.209  40.057  1.00  0.00           O  
ATOM   2125  OD2 ASP   299     -34.334 -77.293  39.756  1.00  0.00           O  
ATOM   2126  N   VAL   300     -29.919 -75.275  42.941  1.00  0.00           N  
ATOM   2127  CA  VAL   300     -29.221 -75.055  44.202  1.00  0.00           C  
ATOM   2128  C   VAL   300     -30.176 -74.420  45.198  1.00  0.00           C  
ATOM   2129  O   VAL   300     -30.731 -73.354  44.943  1.00  0.00           O  
ATOM   2130  CB  VAL   300     -27.989 -74.174  44.004  1.00  0.00           C  
ATOM   2131  CG1 VAL   300     -27.236 -73.879  45.302  1.00  0.00           C  
ATOM   2132  CG2 VAL   300     -26.946 -74.786  43.066  1.00  0.00           C  
ATOM   2133  N   LEU   301     -30.374 -75.093  46.323  1.00  0.00           N  
ATOM   2134  CA  LEU   301     -31.317 -74.650  47.338  1.00  0.00           C  
ATOM   2135  C   LEU   301     -30.581 -74.348  48.641  1.00  0.00           C  
ATOM   2136  O   LEU   301     -30.147 -75.263  49.343  1.00  0.00           O  
ATOM   2137  CB  LEU   301     -32.395 -75.724  47.553  1.00  0.00           C  
ATOM   2138  CG  LEU   301     -33.409 -75.362  48.639  1.00  0.00           C  
ATOM   2139  CD1 LEU   301     -34.231 -74.104  48.362  1.00  0.00           C  
ATOM   2140  CD2 LEU   301     -34.472 -76.427  48.911  1.00  0.00           C  
ATOM   2141  N   GLU   302     -30.439 -73.065  48.962  1.00  0.00           N  
ATOM   2142  CA  GLU   302     -29.771 -72.678  50.199  1.00  0.00           C  
ATOM   2143  C   GLU   302     -30.780 -72.329  51.268  1.00  0.00           C  
ATOM   2144  O   GLU   302     -31.490 -71.332  51.163  1.00  0.00           O  
ATOM   2145  CB  GLU   302     -28.802 -71.503  50.023  1.00  0.00           C  
ATOM   2146  CG  GLU   302     -27.559 -71.855  49.204  1.00  0.00           C  
ATOM   2147  CD  GLU   302     -26.809 -72.958  49.939  1.00  0.00           C  
ATOM   2148  OE1 GLU   302     -26.512 -72.768  51.148  1.00  0.00           O  
ATOM   2149  OE2 GLU   302     -26.524 -74.006  49.299  1.00  0.00           O  
ATOM   2150  N   GLY   303     -30.853 -73.176  52.286  1.00  0.00           N  
ATOM   2151  CA  GLY   303     -31.788 -72.977  53.380  1.00  0.00           C  
ATOM   2152  C   GLY   303     -31.373 -71.800  54.236  1.00  0.00           C  
ATOM   2153  O   GLY   303     -30.252 -71.281  54.124  1.00  0.00           O  
ATOM   2154  N   HIS   304     -32.297 -71.380  55.089  1.00  0.00           N  
ATOM   2155  CA  HIS   304     -32.000 -70.400  56.106  1.00  0.00           C  
ATOM   2156  C   HIS   304     -30.834 -70.912  56.931  1.00  0.00           C  
ATOM   2157  O   HIS   304     -30.868 -72.036  57.425  1.00  0.00           O  
ATOM   2158  CB  HIS   304     -33.218 -70.218  57.005  1.00  0.00           C  
ATOM   2159  CG  HIS   304     -34.386 -69.605  56.292  1.00  0.00           C  
ATOM   2160  ND1 HIS   304     -34.428 -68.293  55.866  1.00  0.00           N  
ATOM   2161  CD2 HIS   304     -35.575 -70.134  55.921  1.00  0.00           C  
ATOM   2162  CE1 HIS   304     -35.558 -68.038  55.277  1.00  0.00           C  
ATOM   2163  NE2 HIS   304     -36.284 -69.139  55.292  1.00  0.00           N  
ATOM   2164  N   SER   305     -29.792 -70.102  57.063  1.00  0.00           N  
ATOM   2165  CA  SER   305     -28.661 -70.478  57.893  1.00  0.00           C  
ATOM   2166  C   SER   305     -27.631 -71.312  57.156  1.00  0.00           C  
ATOM   2167  O   SER   305     -26.652 -71.785  57.748  1.00  0.00           O  
ATOM   2168  CB  SER   305     -29.151 -71.249  59.121  1.00  0.00           C  
ATOM   2169  OG  SER   305     -28.054 -71.861  59.783  1.00  0.00           O  
ATOM   2170  N   ALA   306     -27.857 -71.496  55.858  1.00  0.00           N  
ATOM   2171  CA  ALA   306     -26.902 -72.185  55.013  1.00  0.00           C  
ATOM   2172  C   ALA   306     -26.065 -71.189  54.242  1.00  0.00           C  
ATOM   2173  O   ALA   306     -26.455 -70.029  54.062  1.00  0.00           O  
ATOM   2174  CB  ALA   306     -27.624 -73.126  54.052  1.00  0.00           C  
ATOM   2175  N   GLN   307     -24.912 -71.635  53.770  1.00  0.00           N  
ATOM   2176  CA  GLN   307     -24.021 -70.746  53.043  1.00  0.00           C  
ATOM   2177  C   GLN   307     -23.584 -71.373  51.738  1.00  0.00           C  
ATOM   2178  O   GLN   307     -23.337 -72.577  51.678  1.00  0.00           O  
ATOM   2179  CB  GLN   307     -22.812 -70.420  53.882  1.00  0.00           C  
ATOM   2180  CG  GLN   307     -23.144 -69.640  55.156  1.00  0.00           C  
ATOM   2181  CD  GLN   307     -21.840 -69.351  55.883  1.00  0.00           C  
ATOM   2182  OE1 GLN   307     -20.762 -69.729  55.428  1.00  0.00           O  
ATOM   2183  NE2 GLN   307     -21.867 -68.661  57.056  1.00  0.00           N  
ATOM   2184  N   LYS   308     -23.500 -70.555  50.695  1.00  0.00           N  
ATOM   2185  CA  LYS   308     -22.887 -70.972  49.441  1.00  0.00           C  
ATOM   2186  C   LYS   308     -22.068 -69.841  48.827  1.00  0.00           C  
ATOM   2187  O   LYS   308     -22.604 -68.762  48.553  1.00  0.00           O  
ATOM   2188  CB  LYS   308     -23.951 -71.450  48.457  1.00  0.00           C  
ATOM   2189  CG  LYS   308     -23.373 -72.159  47.231  1.00  0.00           C  
ATOM   2190  CD  LYS   308     -24.424 -72.896  46.397  1.00  0.00           C  
ATOM   2191  CE  LYS   308     -23.863 -73.522  45.120  1.00  0.00           C  
ATOM   2192  NZ  LYS   308     -23.073 -74.729  45.453  1.00  0.00           N  
ATOM   2193  N   THR   309     -20.787 -70.100  48.588  1.00  0.00           N  
ATOM   2194  CA  THR   309     -19.906 -69.107  47.991  1.00  0.00           C  
ATOM   2195  C   THR   309     -19.510 -69.516  46.575  1.00  0.00           C  
ATOM   2196  O   THR   309     -19.692 -70.667  46.177  1.00  0.00           O  
ATOM   2197  CB  THR   309     -18.633 -68.902  48.832  1.00  0.00           C  
ATOM   2198  OG1 THR   309     -18.158 -70.170  49.302  1.00  0.00           O  
ATOM   2199  CG2 THR   309     -18.920 -68.000  50.023  1.00  0.00           C  
ATOM   2200  N   ARG   310     -18.978 -68.560  45.821  1.00  0.00           N  
ATOM   2201  CA  ARG   310     -18.537 -68.792  44.447  1.00  0.00           C  
ATOM   2202  C   ARG   310     -19.576 -69.484  43.562  1.00  0.00           C  
ATOM   2203  O   ARG   310     -19.224 -70.101  42.556  1.00  0.00           O  
ATOM   2204  CB  ARG   310     -17.220 -69.577  44.428  1.00  0.00           C  
ATOM   2205  CG  ARG   310     -16.091 -68.912  45.198  1.00  0.00           C  
ATOM   2206  CD  ARG   310     -14.755 -69.113  44.502  1.00  0.00           C  
ATOM   2207  NE  ARG   310     -13.748 -68.164  44.967  1.00  0.00           N  
ATOM   2208  CZ  ARG   310     -12.445 -68.280  44.729  1.00  0.00           C  
ATOM   2209  NH1 ARG   310     -11.986 -69.308  44.028  1.00  0.00           N  
ATOM   2210  NH2 ARG   310     -11.601 -67.368  45.191  1.00  0.00           N  
ATOM   2211  N   VAL   311     -20.849 -69.385  43.932  1.00  0.00           N  
ATOM   2212  CA  VAL   311     -21.902 -69.990  43.144  1.00  0.00           C  
ATOM   2213  C   VAL   311     -21.771 -69.506  41.705  1.00  0.00           C  
ATOM   2214  O   VAL   311     -21.619 -68.319  41.443  1.00  0.00           O  
ATOM   2215  CB  VAL   311     -23.287 -69.610  43.681  1.00  0.00           C  
ATOM   2216  CG1 VAL   311     -24.396 -70.189  42.772  1.00  0.00           C  
ATOM   2217  CG2 VAL   311     -23.434 -70.090  45.116  1.00  0.00           C  
ATOM   2218  N   ASP   312     -21.800 -70.429  40.762  1.00  0.00           N  
ATOM   2219  CA  ASP   312     -21.665 -70.045  39.368  1.00  0.00           C  
ATOM   2220  C   ASP   312     -22.948 -70.404  38.634  1.00  0.00           C  
ATOM   2221  O   ASP   312     -23.142 -71.550  38.242  1.00  0.00           O  
ATOM   2222  CB  ASP   312     -20.453 -70.737  38.751  1.00  0.00           C  
ATOM   2223  CG  ASP   312     -20.320 -70.258  37.313  1.00  0.00           C  
ATOM   2224  OD1 ASP   312     -21.221 -69.506  36.853  1.00  0.00           O  
ATOM   2225  OD2 ASP   312     -19.314 -70.635  36.653  1.00  0.00           O  
ATOM   2226  N   ASP   313     -23.846 -69.430  38.506  1.00  0.00           N  
ATOM   2227  CA  ASP   313     -25.117 -69.642  37.829  1.00  0.00           C  
ATOM   2228  C   ASP   313     -24.919 -69.661  36.325  1.00  0.00           C  
ATOM   2229  O   ASP   313     -24.309 -68.751  35.765  1.00  0.00           O  
ATOM   2230  CB  ASP   313     -26.101 -68.539  38.184  1.00  0.00           C  
ATOM   2231  CG  ASP   313     -26.426 -68.656  39.666  1.00  0.00           C  
ATOM   2232  OD1 ASP   313     -26.702 -69.798  40.122  1.00  0.00           O  
ATOM   2233  OD2 ASP   313     -26.401 -67.607  40.362  1.00  0.00           O  
ATOM   2234  N   GLY   314     -25.433 -70.699  35.673  1.00  0.00           N  
ATOM   2235  CA  GLY   314     -25.309 -70.831  34.234  1.00  0.00           C  
ATOM   2236  C   GLY   314     -26.638 -71.100  33.555  1.00  0.00           C  
ATOM   2237  O   GLY   314     -27.699 -70.922  34.153  1.00  0.00           O  
ATOM   2238  N   GLY   315     -26.578 -71.530  32.299  1.00  0.00           N  
ATOM   2239  CA  GLY   315     -27.776 -71.824  31.535  1.00  0.00           C  
ATOM   2240  C   GLY   315     -28.583 -72.958  32.135  1.00  0.00           C  
ATOM   2241  O   GLY   315     -28.022 -73.885  32.721  1.00  0.00           O  
ATOM   2242  N   THR   316     -29.903 -72.878  31.984  1.00  0.00           N  
ATOM   2243  CA  THR   316     -30.819 -73.891  32.504  1.00  0.00           C  
ATOM   2244  C   THR   316     -30.548 -74.217  33.971  1.00  0.00           C  
ATOM   2245  O   THR   316     -30.439 -75.384  34.348  1.00  0.00           O  
ATOM   2246  CB  THR   316     -30.771 -75.188  31.673  1.00  0.00           C  
ATOM   2247  OG1 THR   316     -29.664 -75.992  32.100  1.00  0.00           O  
ATOM   2248  CG2 THR   316     -30.619 -74.868  30.194  1.00  0.00           C  
ATOM   2249  N   LEU   317     -30.440 -73.178  34.793  1.00  0.00           N  
ATOM   2250  CA  LEU   317     -30.183 -73.350  36.217  1.00  0.00           C  
ATOM   2251  C   LEU   317     -31.363 -72.863  37.051  1.00  0.00           C  
ATOM   2252  O   LEU   317     -32.380 -72.431  36.509  1.00  0.00           O  
ATOM   2253  CB  LEU   317     -28.909 -72.608  36.625  1.00  0.00           C  
ATOM   2254  CG  LEU   317     -27.602 -73.118  36.015  1.00  0.00           C  
ATOM   2255  CD1 LEU   317     -26.442 -72.206  36.386  1.00  0.00           C  
ATOM   2256  CD2 LEU   317     -27.325 -74.548  36.455  1.00  0.00           C  
ATOM   2257  N   ALA   318     -31.221 -72.936  38.370  1.00  0.00           N  
ATOM   2258  CA  ALA   318     -32.279 -72.501  39.279  1.00  0.00           C  
ATOM   2259  C   ALA   318     -31.741 -72.240  40.692  1.00  0.00           C  
ATOM   2260  O   ALA   318     -30.923 -73.006  41.208  1.00  0.00           O  
ATOM   2261  CB  ALA   318     -33.398 -73.547  39.344  1.00  0.00           C  
ATOM   2262  N   VAL   319     -32.192 -71.150  41.308  1.00  0.00           N  
ATOM   2263  CA  VAL   319     -31.736 -70.794  42.641  1.00  0.00           C  
ATOM   2264  C   VAL   319     -32.906 -70.651  43.610  1.00  0.00           C  
ATOM   2265  O   VAL   319     -33.877 -69.961  43.326  1.00  0.00           O  
ATOM   2266  CB  VAL   319     -30.920 -69.506  42.587  1.00  0.00           C  
ATOM   2267  CG1 VAL   319     -30.434 -69.032  43.959  1.00  0.00           C  
ATOM   2268  CG2 VAL   319     -29.656 -69.620  41.732  1.00  0.00           C  
ATOM   2269  N   SER   320     -32.815 -71.332  44.745  1.00  0.00           N  
ATOM   2270  CA  SER   320     -33.782 -71.188  45.829  1.00  0.00           C  
ATOM   2271  C   SER   320     -33.028 -70.719  47.064  1.00  0.00           C  
ATOM   2272  O   SER   320     -32.167 -71.426  47.579  1.00  0.00           O  
ATOM   2273  CB  SER   320     -34.457 -72.529  46.140  1.00  0.00           C  
ATOM   2274  OG  SER   320     -35.289 -72.920  45.058  1.00  0.00           O  
ATOM   2275  N   ALA   321     -33.341 -69.530  47.547  1.00  0.00           N  
ATOM   2276  CA  ALA   321     -32.624 -68.992  48.687  1.00  0.00           C  
ATOM   2277  C   ALA   321     -33.556 -68.125  49.508  1.00  0.00           C  
ATOM   2278  O   ALA   321     -34.595 -67.707  49.017  1.00  0.00           O  
ATOM   2279  CB  ALA   321     -31.421 -68.182  48.208  1.00  0.00           C  
ATOM   2280  N   GLY   322     -33.202 -67.862  50.761  1.00  0.00           N  
ATOM   2281  CA  GLY   322     -33.880 -66.794  51.494  1.00  0.00           C  
ATOM   2282  C   GLY   322     -32.888 -65.792  52.063  1.00  0.00           C  
ATOM   2283  O   GLY   322     -31.681 -66.006  52.013  1.00  0.00           O  
ATOM   2284  N   GLY   323     -33.415 -64.689  52.588  1.00  0.00           N  
ATOM   2285  CA  GLY   323     -32.599 -63.569  53.047  1.00  0.00           C  
ATOM   2286  C   GLY   323     -31.766 -63.914  54.280  1.00  0.00           C  
ATOM   2287  O   GLY   323     -30.823 -63.190  54.617  1.00  0.00           O  
ATOM   2288  N   LYS   324     -32.118 -65.016  54.943  1.00  0.00           N  
ATOM   2289  CA  LYS   324     -31.348 -65.513  56.067  1.00  0.00           C  
ATOM   2290  C   LYS   324     -30.206 -66.437  55.657  1.00  0.00           C  
ATOM   2291  O   LYS   324     -29.555 -67.051  56.501  1.00  0.00           O  
ATOM   2292  CB  LYS   324     -32.272 -66.248  57.043  1.00  0.00           C  
ATOM   2293  CG  LYS   324     -33.322 -65.342  57.688  1.00  0.00           C  
ATOM   2294  CD  LYS   324     -34.174 -66.048  58.746  1.00  0.00           C  
ATOM   2295  CE  LYS   324     -35.253 -65.154  59.360  1.00  0.00           C  
ATOM   2296  NZ  LYS   324     -36.010 -65.906  60.385  1.00  0.00           N  
ATOM   2297  N   ALA   325     -29.963 -66.545  54.356  1.00  0.00           N  
ATOM   2298  CA  ALA   325     -28.868 -67.359  53.865  1.00  0.00           C  
ATOM   2299  C   ALA   325     -27.662 -66.487  53.551  1.00  0.00           C  
ATOM   2300  O   ALA   325     -27.768 -65.269  53.487  1.00  0.00           O  
ATOM   2301  CB  ALA   325     -29.299 -68.141  52.639  1.00  0.00           C  
ATOM   2302  N   THR   326     -26.509 -67.121  53.377  1.00  0.00           N  
ATOM   2303  CA  THR   326     -25.302 -66.423  52.970  1.00  0.00           C  
ATOM   2304  C   THR   326     -24.900 -66.987  51.624  1.00  0.00           C  
ATOM   2305  O   THR   326     -24.657 -68.189  51.497  1.00  0.00           O  
ATOM   2306  CB  THR   326     -24.193 -66.632  53.984  1.00  0.00           C  
ATOM   2307  OG1 THR   326     -24.592 -66.133  55.252  1.00  0.00           O  
ATOM   2308  CG2 THR   326     -22.931 -65.888  53.518  1.00  0.00           C  
ATOM   2309  N   GLY   327     -24.873 -66.122  50.614  1.00  0.00           N  
ATOM   2310  CA  GLY   327     -24.621 -66.531  49.243  1.00  0.00           C  
ATOM   2311  C   GLY   327     -23.746 -65.502  48.531  1.00  0.00           C  
ATOM   2312  O   GLY   327     -23.940 -64.307  48.683  1.00  0.00           O  
ATOM   2313  N   VAL   328     -22.783 -65.987  47.754  1.00  0.00           N  
ATOM   2314  CA  VAL   328     -21.878 -65.111  47.018  1.00  0.00           C  
ATOM   2315  C   VAL   328     -21.433 -65.754  45.709  1.00  0.00           C  
ATOM   2316  O   VAL   328     -20.359 -66.350  45.633  1.00  0.00           O  
ATOM   2317  CB  VAL   328     -20.634 -64.755  47.853  1.00  0.00           C  
ATOM   2318  CG1 VAL   328     -19.628 -63.991  47.006  1.00  0.00           C  
ATOM   2319  CG2 VAL   328     -21.032 -63.947  49.079  1.00  0.00           C  
ATOM   2320  N   THR   329     -22.266 -65.629  44.681  1.00  0.00           N  
ATOM   2321  CA  THR   329     -21.960 -66.197  43.374  1.00  0.00           C  
ATOM   2322  C   THR   329     -22.142 -65.164  42.267  1.00  0.00           C  
ATOM   2323  O   THR   329     -22.337 -63.979  42.536  1.00  0.00           O  
ATOM   2324  CB  THR   329     -22.842 -67.422  43.071  1.00  0.00           C  
ATOM   2325  OG1 THR   329     -22.414 -68.033  41.847  1.00  0.00           O  
ATOM   2326  CG2 THR   329     -24.301 -67.010  42.943  1.00  0.00           C  
ATOM   2327  N   MET   330     -22.077 -65.622  41.021  1.00  0.00           N  
ATOM   2328  CA  MET   330     -22.235 -64.740  39.871  1.00  0.00           C  
ATOM   2329  C   MET   330     -23.315 -65.254  38.925  1.00  0.00           C  
ATOM   2330  O   MET   330     -23.460 -66.461  38.731  1.00  0.00           O  
ATOM   2331  CB  MET   330     -20.908 -64.591  39.124  1.00  0.00           C  
ATOM   2332  CG  MET   330     -19.814 -63.912  39.931  1.00  0.00           C  
ATOM   2333  SD  MET   330     -18.287 -63.704  38.996  1.00  0.00           S  
ATOM   2334  CE  MET   330     -17.736 -65.403  38.866  1.00  0.00           C  
ATOM   2335  N   THR   331     -24.070 -64.331  38.339  1.00  0.00           N  
ATOM   2336  CA  THR   331     -25.143 -64.691  37.407  1.00  0.00           C  
ATOM   2337  C   THR   331     -24.604 -65.073  36.033  1.00  0.00           C  
ATOM   2338  O   THR   331     -23.406 -64.941  35.758  1.00  0.00           O  
ATOM   2339  CB  THR   331     -26.140 -63.538  37.254  1.00  0.00           C  
ATOM   2340  OG1 THR   331     -25.491 -62.402  36.703  1.00  0.00           O  
ATOM   2341  CG2 THR   331     -26.716 -63.177  38.634  1.00  0.00           C  
ATOM   2342  N   SER   332     -25.504 -65.545  35.172  1.00  0.00           N  
ATOM   2343  CA  SER   332     -25.149 -65.950  33.814  1.00  0.00           C  
ATOM   2344  C   SER   332     -24.546 -64.784  33.041  1.00  0.00           C  
ATOM   2345  O   SER   332     -23.599 -64.959  32.262  1.00  0.00           O  
ATOM   2346  CB  SER   332     -26.374 -66.491  33.079  1.00  0.00           C  
ATOM   2347  OG  SER   332     -27.358 -65.485  32.911  1.00  0.00           O  
ATOM   2348  N   GLY   333     -25.086 -63.590  33.278  1.00  0.00           N  
ATOM   2349  CA  GLY   333     -24.629 -62.385  32.584  1.00  0.00           C  
ATOM   2350  C   GLY   333     -23.270 -61.883  33.065  1.00  0.00           C  
ATOM   2351  O   GLY   333     -22.712 -60.954  32.490  1.00  0.00           O  
ATOM   2352  N   GLY   334     -22.742 -62.500  34.119  1.00  0.00           N  
ATOM   2353  CA  GLY   334     -21.423 -62.159  34.623  1.00  0.00           C  
ATOM   2354  C   GLY   334     -21.432 -61.244  35.839  1.00  0.00           C  
ATOM   2355  O   GLY   334     -20.396 -61.025  36.459  1.00  0.00           O  
ATOM   2356  N   ALA   335     -22.601 -60.713  36.185  1.00  0.00           N  
ATOM   2357  CA  ALA   335     -22.730 -59.787  37.305  1.00  0.00           C  
ATOM   2358  C   ALA   335     -22.710 -60.515  38.641  1.00  0.00           C  
ATOM   2359  O   ALA   335     -23.215 -61.631  38.758  1.00  0.00           O  
ATOM   2360  CB  ALA   335     -24.022 -58.980  37.187  1.00  0.00           C  
ATOM   2361  N   LEU   336     -22.148 -59.869  39.653  1.00  0.00           N  
ATOM   2362  CA  LEU   336     -22.013 -60.483  40.964  1.00  0.00           C  
ATOM   2363  C   LEU   336     -23.305 -60.328  41.717  1.00  0.00           C  
ATOM   2364  O   LEU   336     -24.027 -59.357  41.526  1.00  0.00           O  
ATOM   2365  CB  LEU   336     -20.859 -59.838  41.754  1.00  0.00           C  
ATOM   2366  CG  LEU   336     -19.490 -60.022  41.096  1.00  0.00           C  
ATOM   2367  CD1 LEU   336     -18.335 -59.312  41.798  1.00  0.00           C  
ATOM   2368  CD2 LEU   336     -19.011 -61.469  40.998  1.00  0.00           C  
ATOM   2369  N   ILE   337     -23.609 -61.292  42.572  1.00  0.00           N  
ATOM   2370  CA  ILE   337     -24.750 -61.135  43.458  1.00  0.00           C  
ATOM   2371  C   ILE   337     -24.383 -61.653  44.835  1.00  0.00           C  
ATOM   2372  O   ILE   337     -23.391 -62.370  45.000  1.00  0.00           O  
ATOM   2373  CB  ILE   337     -25.976 -61.861  42.902  1.00  0.00           C  
ATOM   2374  CG1 ILE   337     -25.763 -63.373  42.718  1.00  0.00           C  
ATOM   2375  CG2 ILE   337     -26.421 -61.345  41.523  1.00  0.00           C  
ATOM   2376  CD1 ILE   337     -27.042 -64.129  42.361  1.00  0.00           C  
ATOM   2377  N   ALA   338     -25.178 -61.297  45.832  1.00  0.00           N  
ATOM   2378  CA  ALA   338     -24.862 -61.722  47.187  1.00  0.00           C  
ATOM   2379  C   ALA   338     -26.042 -61.626  48.121  1.00  0.00           C  
ATOM   2380  O   ALA   338     -26.975 -60.849  47.904  1.00  0.00           O  
ATOM   2381  CB  ALA   338     -23.697 -60.910  47.762  1.00  0.00           C  
ATOM   2382  N   ASP   339     -25.987 -62.443  49.162  1.00  0.00           N  
ATOM   2383  CA  ASP   339     -26.912 -62.372  50.265  1.00  0.00           C  
ATOM   2384  C   ASP   339     -26.022 -62.533  51.484  1.00  0.00           C  
ATOM   2385  O   ASP   339     -25.099 -63.338  51.462  1.00  0.00           O  
ATOM   2386  CB  ASP   339     -27.927 -63.518  50.227  1.00  0.00           C  
ATOM   2387  CG  ASP   339     -28.675 -63.439  48.904  1.00  0.00           C  
ATOM   2388  OD1 ASP   339     -28.515 -62.411  48.194  1.00  0.00           O  
ATOM   2389  OD2 ASP   339     -29.417 -64.406  48.586  1.00  0.00           O  
ATOM   2390  N   SER   340     -26.278 -61.761  52.532  1.00  0.00           N  
ATOM   2391  CA  SER   340     -25.443 -61.789  53.721  1.00  0.00           C  
ATOM   2392  C   SER   340     -25.890 -60.769  54.749  1.00  0.00           C  
ATOM   2393  O   SER   340     -26.163 -59.617  54.406  1.00  0.00           O  
ATOM   2394  CB  SER   340     -23.980 -61.535  53.346  1.00  0.00           C  
ATOM   2395  OG  SER   340     -23.177 -61.485  54.516  1.00  0.00           O  
ATOM   2396  N   GLY   341     -25.981 -61.194  56.006  1.00  0.00           N  
ATOM   2397  CA  GLY   341     -26.451 -60.332  57.075  1.00  0.00           C  
ATOM   2398  C   GLY   341     -27.811 -59.710  56.784  1.00  0.00           C  
ATOM   2399  O   GLY   341     -28.061 -58.546  57.120  1.00  0.00           O  
ATOM   2400  N   ALA   342     -28.685 -60.481  56.144  1.00  0.00           N  
ATOM   2401  CA  ALA   342     -30.024 -60.021  55.823  1.00  0.00           C  
ATOM   2402  C   ALA   342     -30.099 -59.029  54.677  1.00  0.00           C  
ATOM   2403  O   ALA   342     -31.131 -58.390  54.489  1.00  0.00           O  
ATOM   2404  CB  ALA   342     -30.651 -59.397  57.065  1.00  0.00           C  
ATOM   2405  N   THR   343     -29.016 -58.897  53.911  1.00  0.00           N  
ATOM   2406  CA  THR   343     -28.997 -58.006  52.755  1.00  0.00           C  
ATOM   2407  C   THR   343     -28.776 -58.790  51.469  1.00  0.00           C  
ATOM   2408  O   THR   343     -27.776 -59.490  51.320  1.00  0.00           O  
ATOM   2409  CB  THR   343     -27.899 -56.937  52.886  1.00  0.00           C  
ATOM   2410  OG1 THR   343     -28.124 -56.146  54.044  1.00  0.00           O  
ATOM   2411  CG2 THR   343     -27.918 -56.033  51.641  1.00  0.00           C  
ATOM   2412  N   VAL   344     -29.711 -58.656  50.534  1.00  0.00           N  
ATOM   2413  CA  VAL   344     -29.576 -59.265  49.223  1.00  0.00           C  
ATOM   2414  C   VAL   344     -29.199 -58.187  48.228  1.00  0.00           C  
ATOM   2415  O   VAL   344     -29.703 -57.063  48.300  1.00  0.00           O  
ATOM   2416  CB  VAL   344     -30.876 -59.931  48.815  1.00  0.00           C  
ATOM   2417  CG1 VAL   344     -30.838 -60.533  47.409  1.00  0.00           C  
ATOM   2418  CG2 VAL   344     -31.285 -61.084  49.733  1.00  0.00           C  
ATOM   2419  N   GLU   345     -28.314 -58.522  47.297  1.00  0.00           N  
ATOM   2420  CA  GLU   345     -27.896 -57.552  46.306  1.00  0.00           C  
ATOM   2421  C   GLU   345     -27.752 -58.194  44.940  1.00  0.00           C  
ATOM   2422  O   GLU   345     -26.975 -59.135  44.764  1.00  0.00           O  
ATOM   2423  CB  GLU   345     -26.573 -56.874  46.705  1.00  0.00           C  
ATOM   2424  CG  GLU   345     -26.091 -55.833  45.693  1.00  0.00           C  
ATOM   2425  CD  GLU   345     -24.863 -55.147  46.272  1.00  0.00           C  
ATOM   2426  OE1 GLU   345     -24.511 -55.452  47.442  1.00  0.00           O  
ATOM   2427  OE2 GLU   345     -24.259 -54.308  45.551  1.00  0.00           O  
ATOM   2428  N   GLY   346     -28.521 -57.672  43.987  1.00  0.00           N  
ATOM   2429  CA  GLY   346     -28.395 -58.020  42.580  1.00  0.00           C  
ATOM   2430  C   GLY   346     -28.791 -59.472  42.271  1.00  0.00           C  
ATOM   2431  O   GLY   346     -28.263 -60.088  41.349  1.00  0.00           O  
ATOM   2432  N   THR   347     -29.731 -60.002  43.046  1.00  0.00           N  
ATOM   2433  CA  THR   347     -30.338 -61.296  42.746  1.00  0.00           C  
ATOM   2434  C   THR   347     -30.984 -61.305  41.370  1.00  0.00           C  
ATOM   2435  O   THR   347     -31.728 -60.393  41.019  1.00  0.00           O  
ATOM   2436  CB  THR   347     -31.406 -61.626  43.777  1.00  0.00           C  
ATOM   2437  OG1 THR   347     -30.839 -61.642  45.079  1.00  0.00           O  
ATOM   2438  CG2 THR   347     -32.003 -63.009  43.467  1.00  0.00           C  
ATOM   2439  N   ASN   348     -30.694 -62.343  40.592  1.00  0.00           N  
ATOM   2440  CA  ASN   348     -31.248 -62.473  39.250  1.00  0.00           C  
ATOM   2441  C   ASN   348     -31.783 -63.881  39.009  1.00  0.00           C  
ATOM   2442  O   ASN   348     -31.015 -64.831  38.865  1.00  0.00           O  
ATOM   2443  CB  ASN   348     -30.193 -62.125  38.199  1.00  0.00           C  
ATOM   2444  CG  ASN   348     -30.650 -62.439  36.788  1.00  0.00           C  
ATOM   2445  OD1 ASN   348     -31.821 -62.740  36.555  1.00  0.00           O  
ATOM   2446  ND2 ASN   348     -29.725 -62.370  35.837  1.00  0.00           N  
ATOM   2447  N   ALA   349     -33.106 -64.006  38.967  1.00  0.00           N  
ATOM   2448  CA  ALA   349     -33.746 -65.297  38.743  1.00  0.00           C  
ATOM   2449  C   ALA   349     -34.728 -65.233  37.579  1.00  0.00           C  
ATOM   2450  O   ALA   349     -35.522 -64.298  37.475  1.00  0.00           O  
ATOM   2451  CB  ALA   349     -34.449 -65.766  40.008  1.00  0.00           C  
ATOM   2452  N   SER   350     -34.669 -66.233  36.705  1.00  0.00           N  
ATOM   2453  CA  SER   350     -35.552 -66.292  35.547  1.00  0.00           C  
ATOM   2454  C   SER   350     -36.523 -67.463  35.655  1.00  0.00           C  
ATOM   2455  O   SER   350     -37.711 -67.275  35.918  1.00  0.00           O  
ATOM   2456  CB  SER   350     -34.738 -66.401  34.257  1.00  0.00           C  
ATOM   2457  OG  SER   350     -33.564 -67.170  34.458  1.00  0.00           O  
ATOM   2458  N   GLY   351     -36.009 -68.671  35.451  1.00  0.00           N  
ATOM   2459  CA  GLY   351     -36.824 -69.870  35.525  1.00  0.00           C  
ATOM   2460  C   GLY   351     -36.391 -70.797  36.643  1.00  0.00           C  
ATOM   2461  O   GLY   351     -35.207 -70.873  36.971  1.00  0.00           O  
ATOM   2462  N   ARG   352     -37.360 -71.502  37.224  1.00  0.00           N  
ATOM   2463  CA  ARG   352     -37.110 -72.441  38.316  1.00  0.00           C  
ATOM   2464  C   ARG   352     -36.262 -71.826  39.427  1.00  0.00           C  
ATOM   2465  O   ARG   352     -35.258 -72.402  39.846  1.00  0.00           O  
ATOM   2466  CB  ARG   352     -36.454 -73.723  37.792  1.00  0.00           C  
ATOM   2467  CG  ARG   352     -37.339 -74.537  36.862  1.00  0.00           C  
ATOM   2468  CD  ARG   352     -37.421 -73.903  35.483  1.00  0.00           C  
ATOM   2469  NE  ARG   352     -37.923 -74.838  34.481  1.00  0.00           N  
ATOM   2470  CZ  ARG   352     -37.150 -75.630  33.745  1.00  0.00           C  
ATOM   2471  NH1 ARG   352     -35.833 -75.602  33.897  1.00  0.00           N  
ATOM   2472  NH2 ARG   352     -37.693 -76.451  32.856  1.00  0.00           N  
ATOM   2473  N   PHE   353     -36.673 -70.653  39.898  1.00  0.00           N  
ATOM   2474  CA  PHE   353     -35.954 -69.959  40.959  1.00  0.00           C  
ATOM   2475  C   PHE   353     -36.912 -69.188  41.861  1.00  0.00           C  
ATOM   2476  O   PHE   353     -37.994 -68.785  41.432  1.00  0.00           O  
ATOM   2477  CB  PHE   353     -34.911 -69.009  40.366  1.00  0.00           C  
ATOM   2478  CG  PHE   353     -34.005 -68.388  41.390  1.00  0.00           C  
ATOM   2479  CD1 PHE   353     -32.965 -69.114  41.946  1.00  0.00           C  
ATOM   2480  CD2 PHE   353     -34.194 -67.077  41.798  1.00  0.00           C  
ATOM   2481  CE1 PHE   353     -32.129 -68.545  42.888  1.00  0.00           C  
ATOM   2482  CE2 PHE   353     -33.362 -66.502  42.740  1.00  0.00           C  
ATOM   2483  CZ  PHE   353     -32.328 -67.237  43.286  1.00  0.00           C  
ATOM   2484  N   SER   354     -36.509 -68.986  43.111  1.00  0.00           N  
ATOM   2485  CA  SER   354     -37.332 -68.264  44.073  1.00  0.00           C  
ATOM   2486  C   SER   354     -36.525 -67.750  45.266  1.00  0.00           C  
ATOM   2487  O   SER   354     -35.620 -68.420  45.750  1.00  0.00           O  
ATOM   2488  CB  SER   354     -38.519 -69.115  44.534  1.00  0.00           C  
ATOM   2489  OG  SER   354     -38.103 -70.161  45.392  1.00  0.00           O  
ATOM   2490  N   ILE   355     -36.862 -66.548  45.721  1.00  0.00           N  
ATOM   2491  CA  ILE   355     -36.201 -65.921  46.859  1.00  0.00           C  
ATOM   2492  C   ILE   355     -37.258 -65.527  47.866  1.00  0.00           C  
ATOM   2493  O   ILE   355     -38.356 -65.111  47.493  1.00  0.00           O  
ATOM   2494  CB  ILE   355     -35.424 -64.688  46.407  1.00  0.00           C  
ATOM   2495  CG1 ILE   355     -34.633 -64.012  47.539  1.00  0.00           C  
ATOM   2496  CG2 ILE   355     -36.318 -63.581  45.824  1.00  0.00           C  
ATOM   2497  CD1 ILE   355     -33.623 -62.978  47.043  1.00  0.00           C  
ATOM   2498  N   ASP   356     -36.950 -65.697  49.144  1.00  0.00           N  
ATOM   2499  CA  ASP   356     -37.873 -65.292  50.190  1.00  0.00           C  
ATOM   2500  C   ASP   356     -37.206 -64.207  51.026  1.00  0.00           C  
ATOM   2501  O   ASP   356     -36.117 -64.400  51.557  1.00  0.00           O  
ATOM   2502  CB  ASP   356     -38.295 -66.480  51.065  1.00  0.00           C  
ATOM   2503  CG  ASP   356     -39.316 -65.979  52.076  1.00  0.00           C  
ATOM   2504  OD1 ASP   356     -39.529 -64.739  52.138  1.00  0.00           O  
ATOM   2505  OD2 ASP   356     -39.897 -66.831  52.801  1.00  0.00           O  
ATOM   2506  N   GLY   357     -37.843 -63.047  51.101  1.00  0.00           N  
ATOM   2507  CA  GLY   357     -37.314 -61.947  51.892  1.00  0.00           C  
ATOM   2508  C   GLY   357     -37.964 -61.969  53.258  1.00  0.00           C  
ATOM   2509  O   GLY   357     -39.172 -61.753  53.380  1.00  0.00           O  
ATOM   2510  N   ILE   358     -37.166 -62.240  54.286  1.00  0.00           N  
ATOM   2511  CA  ILE   358     -37.670 -62.281  55.658  1.00  0.00           C  
ATOM   2512  C   ILE   358     -37.927 -60.896  56.260  1.00  0.00           C  
ATOM   2513  O   ILE   358     -37.372 -59.894  55.802  1.00  0.00           O  
ATOM   2514  CB  ILE   358     -36.722 -63.079  56.556  1.00  0.00           C  
ATOM   2515  CG1 ILE   358     -36.671 -64.578  56.214  1.00  0.00           C  
ATOM   2516  CG2 ILE   358     -37.094 -63.020  58.046  1.00  0.00           C  
ATOM   2517  CD1 ILE   358     -35.550 -65.329  56.931  1.00  0.00           C  
ATOM   2518  N   SER   359     -38.791 -60.856  57.273  1.00  0.00           N  
ATOM   2519  CA  SER   359     -39.044 -59.631  58.029  1.00  0.00           C  
ATOM   2520  C   SER   359     -37.733 -59.007  58.498  1.00  0.00           C  
ATOM   2521  O   SER   359     -36.834 -59.707  58.965  1.00  0.00           O  
ATOM   2522  CB  SER   359     -39.952 -59.923  59.222  1.00  0.00           C  
ATOM   2523  OG  SER   359     -40.142 -58.744  59.990  1.00  0.00           O  
ATOM   2524  N   GLY   360     -37.617 -57.694  58.344  1.00  0.00           N  
ATOM   2525  CA  GLY   360     -36.449 -56.979  58.819  1.00  0.00           C  
ATOM   2526  C   GLY   360     -35.304 -56.932  57.829  1.00  0.00           C  
ATOM   2527  O   GLY   360     -34.315 -56.225  58.042  1.00  0.00           O  
ATOM   2528  N   GLN   361     -35.427 -57.672  56.733  1.00  0.00           N  
ATOM   2529  CA  GLN   361     -34.344 -57.711  55.751  1.00  0.00           C  
ATOM   2530  C   GLN   361     -34.526 -56.767  54.550  1.00  0.00           C  
ATOM   2531  O   GLN   361     -35.554 -56.116  54.397  1.00  0.00           O  
ATOM   2532  CB  GLN   361     -34.068 -59.152  55.317  1.00  0.00           C  
ATOM   2533  CG  GLN   361     -33.607 -60.056  56.462  1.00  0.00           C  
ATOM   2534  CD  GLN   361     -33.438 -61.464  55.910  1.00  0.00           C  
ATOM   2535  OE1 GLN   361     -33.580 -61.696  54.710  1.00  0.00           O  
ATOM   2536  NE2 GLN   361     -33.124 -62.482  56.756  1.00  0.00           N  
ATOM   2537  N   ALA   362     -33.499 -56.684  53.716  1.00  0.00           N  
ATOM   2538  CA  ALA   362     -33.507 -55.791  52.575  1.00  0.00           C  
ATOM   2539  C   ALA   362     -32.993 -56.491  51.313  1.00  0.00           C  
ATOM   2540  O   ALA   362     -31.952 -57.137  51.331  1.00  0.00           O  
ATOM   2541  CB  ALA   362     -32.647 -54.541  52.866  1.00  0.00           C  
ATOM   2542  N   SER   363     -33.734 -56.363  50.219  1.00  0.00           N  
ATOM   2543  CA  SER   363     -33.274 -56.856  48.931  1.00  0.00           C  
ATOM   2544  C   SER   363     -33.094 -55.678  47.987  1.00  0.00           C  
ATOM   2545  O   SER   363     -34.031 -54.914  47.751  1.00  0.00           O  
ATOM   2546  CB  SER   363     -34.263 -57.860  48.358  1.00  0.00           C  
ATOM   2547  OG  SER   363     -33.832 -58.294  47.076  1.00  0.00           O  
ATOM   2548  N   GLY   364     -31.892 -55.546  47.438  1.00  0.00           N  
ATOM   2549  CA  GLY   364     -31.522 -54.382  46.652  1.00  0.00           C  
ATOM   2550  C   GLY   364     -31.192 -54.764  45.225  1.00  0.00           C  
ATOM   2551  O   GLY   364     -30.394 -55.665  44.990  1.00  0.00           O  
ATOM   2552  N   LEU   365     -31.806 -54.063  44.275  1.00  0.00           N  
ATOM   2553  CA  LEU   365     -31.532 -54.256  42.853  1.00  0.00           C  
ATOM   2554  C   LEU   365     -31.873 -55.659  42.352  1.00  0.00           C  
ATOM   2555  O   LEU   365     -31.229 -56.174  41.428  1.00  0.00           O  
ATOM   2556  CB  LEU   365     -30.077 -53.902  42.522  1.00  0.00           C  
ATOM   2557  CG  LEU   365     -29.689 -52.477  42.925  1.00  0.00           C  
ATOM   2558  CD1 LEU   365     -28.232 -52.105  42.656  1.00  0.00           C  
ATOM   2559  CD2 LEU   365     -30.474 -51.371  42.221  1.00  0.00           C  
ATOM   2560  N   LEU   366     -32.889 -56.274  42.956  1.00  0.00           N  
ATOM   2561  CA  LEU   366     -33.379 -57.555  42.469  1.00  0.00           C  
ATOM   2562  C   LEU   366     -33.988 -57.427  41.072  1.00  0.00           C  
ATOM   2563  O   LEU   366     -34.770 -56.506  40.802  1.00  0.00           O  
ATOM   2564  CB  LEU   366     -34.464 -58.113  43.370  1.00  0.00           C  
ATOM   2565  CG  LEU   366     -34.948 -59.504  42.953  1.00  0.00           C  
ATOM   2566  CD1 LEU   366     -33.904 -60.613  43.071  1.00  0.00           C  
ATOM   2567  CD2 LEU   366     -36.131 -60.043  43.755  1.00  0.00           C  
ATOM   2568  N   LEU   367     -33.613 -58.342  40.185  1.00  0.00           N  
ATOM   2569  CA  LEU   367     -34.335 -58.532  38.939  1.00  0.00           C  
ATOM   2570  C   LEU   367     -35.040 -59.884  39.005  1.00  0.00           C  
ATOM   2571  O   LEU   367     -34.391 -60.928  39.159  1.00  0.00           O  
ATOM   2572  CB  LEU   367     -33.405 -58.521  37.713  1.00  0.00           C  
ATOM   2573  CG  LEU   367     -32.630 -57.212  37.548  1.00  0.00           C  
ATOM   2574  CD1 LEU   367     -31.643 -57.188  36.382  1.00  0.00           C  
ATOM   2575  CD2 LEU   367     -33.494 -55.975  37.308  1.00  0.00           C  
ATOM   2576  N   GLU   368     -36.368 -59.860  38.926  1.00  0.00           N  
ATOM   2577  CA  GLU   368     -37.146 -61.084  38.805  1.00  0.00           C  
ATOM   2578  C   GLU   368     -37.587 -61.203  37.360  1.00  0.00           C  
ATOM   2579  O   GLU   368     -38.322 -60.354  36.858  1.00  0.00           O  
ATOM   2580  CB  GLU   368     -38.391 -61.060  39.701  1.00  0.00           C  
ATOM   2581  CG  GLU   368     -38.069 -61.145  41.195  1.00  0.00           C  
ATOM   2582  CD  GLU   368     -37.687 -62.583  41.513  1.00  0.00           C  
ATOM   2583  OE1 GLU   368     -37.793 -63.440  40.594  1.00  0.00           O  
ATOM   2584  OE2 GLU   368     -37.284 -62.845  42.677  1.00  0.00           O  
ATOM   2585  N   ASN   369     -37.123 -62.246  36.684  1.00  0.00           N  
ATOM   2586  CA  ASN   369     -37.414 -62.424  35.267  1.00  0.00           C  
ATOM   2587  C   ASN   369     -38.100 -63.761  35.036  1.00  0.00           C  
ATOM   2588  O   ASN   369     -37.480 -64.719  34.580  1.00  0.00           O  
ATOM   2589  CB  ASN   369     -36.126 -62.326  34.451  1.00  0.00           C  
ATOM   2590  CG  ASN   369     -36.375 -62.309  32.948  1.00  0.00           C  
ATOM   2591  OD1 ASN   369     -37.389 -61.805  32.475  1.00  0.00           O  
ATOM   2592  ND2 ASN   369     -35.436 -62.859  32.193  1.00  0.00           N  
ATOM   2593  N   GLY   370     -39.383 -63.825  35.370  1.00  0.00           N  
ATOM   2594  CA  GLY   370     -40.122 -65.066  35.277  1.00  0.00           C  
ATOM   2595  C   GLY   370     -40.128 -65.862  36.567  1.00  0.00           C  
ATOM   2596  O   GLY   370     -40.912 -66.798  36.723  1.00  0.00           O  
ATOM   2597  N   GLY   371     -39.258 -65.485  37.498  1.00  0.00           N  
ATOM   2598  CA  GLY   371     -39.170 -66.176  38.772  1.00  0.00           C  
ATOM   2599  C   GLY   371     -40.198 -65.760  39.813  1.00  0.00           C  
ATOM   2600  O   GLY   371     -41.186 -65.079  39.515  1.00  0.00           O  
ATOM   2601  N   SER   372     -39.961 -66.186  41.048  1.00  0.00           N  
ATOM   2602  CA  SER   372     -40.834 -65.858  42.165  1.00  0.00           C  
ATOM   2603  C   SER   372     -40.047 -65.153  43.265  1.00  0.00           C  
ATOM   2604  O   SER   372     -38.938 -65.544  43.598  1.00  0.00           O  
ATOM   2605  CB  SER   372     -41.495 -67.124  42.716  1.00  0.00           C  
ATOM   2606  OG  SER   372     -42.363 -67.686  41.743  1.00  0.00           O  
ATOM   2607  N   PHE   373     -40.633 -64.097  43.810  1.00  0.00           N  
ATOM   2608  CA  PHE   373     -40.064 -63.386  44.941  1.00  0.00           C  
ATOM   2609  C   PHE   373     -41.170 -63.289  45.961  1.00  0.00           C  
ATOM   2610  O   PHE   373     -42.253 -62.782  45.663  1.00  0.00           O  
ATOM   2611  CB  PHE   373     -39.626 -61.987  44.512  1.00  0.00           C  
ATOM   2612  CG  PHE   373     -38.835 -61.240  45.550  1.00  0.00           C  
ATOM   2613  CD1 PHE   373     -39.394 -60.914  46.783  1.00  0.00           C  
ATOM   2614  CD2 PHE   373     -37.547 -60.820  45.275  1.00  0.00           C  
ATOM   2615  CE1 PHE   373     -38.674 -60.204  47.727  1.00  0.00           C  
ATOM   2616  CE2 PHE   373     -36.822 -60.110  46.213  1.00  0.00           C  
ATOM   2617  CZ  PHE   373     -37.388 -59.802  47.441  1.00  0.00           C  
ATOM   2618  N   THR   374     -40.902 -63.796  47.155  1.00  0.00           N  
ATOM   2619  CA  THR   374     -41.856 -63.744  48.252  1.00  0.00           C  
ATOM   2620  C   THR   374     -41.262 -62.886  49.362  1.00  0.00           C  
ATOM   2621  O   THR   374     -40.077 -63.000  49.683  1.00  0.00           O  
ATOM   2622  CB  THR   374     -42.158 -65.146  48.802  1.00  0.00           C  
ATOM   2623  OG1 THR   374     -42.614 -65.986  47.735  1.00  0.00           O  
ATOM   2624  CG2 THR   374     -43.229 -65.085  49.893  1.00  0.00           C  
ATOM   2625  N   VAL   375     -42.090 -62.026  49.946  1.00  0.00           N  
ATOM   2626  CA  VAL   375     -41.649 -61.146  51.021  1.00  0.00           C  
ATOM   2627  C   VAL   375     -42.828 -60.673  51.865  1.00  0.00           C  
ATOM   2628  O   VAL   375     -43.856 -60.255  51.333  1.00  0.00           O  
ATOM   2629  CB  VAL   375     -40.897 -59.919  50.473  1.00  0.00           C  
ATOM   2630  CG1 VAL   375     -41.819 -59.075  49.608  1.00  0.00           C  
ATOM   2631  CG2 VAL   375     -40.324 -59.095  51.616  1.00  0.00           C  
ATOM   2632  N   ASN   376     -42.671 -60.742  53.183  1.00  0.00           N  
ATOM   2633  CA  ASN   376     -43.721 -60.321  54.102  1.00  0.00           C  
ATOM   2634  C   ASN   376     -43.487 -58.895  54.590  1.00  0.00           C  
ATOM   2635  O   ASN   376     -44.432 -58.180  54.924  1.00  0.00           O  
ATOM   2636  CB  ASN   376     -43.805 -61.277  55.294  1.00  0.00           C  
ATOM   2637  CG  ASN   376     -44.370 -62.632  54.915  1.00  0.00           C  
ATOM   2638  OD1 ASN   376     -45.577 -62.782  54.719  1.00  0.00           O  
ATOM   2639  ND2 ASN   376     -43.499 -63.628  54.809  1.00  0.00           N  
ATOM   2640  N   ALA   377     -42.223 -58.488  54.629  1.00  0.00           N  
ATOM   2641  CA  ALA   377     -41.863 -57.147  55.076  1.00  0.00           C  
ATOM   2642  C   ALA   377     -40.482 -56.749  54.566  1.00  0.00           C  
ATOM   2643  O   ALA   377     -40.234 -56.739  53.361  1.00  0.00           O  
ATOM   2644  CB  ALA   377     -41.916 -57.062  56.593  1.00  0.00           C  
ATOM   2645  N   GLY   378     -39.587 -56.420  55.492  1.00  0.00           N  
ATOM   2646  CA  GLY   378     -38.237 -56.022  55.141  1.00  0.00           C  
ATOM   2647  C   GLY   378     -38.397 -54.802  54.256  1.00  0.00           C  
ATOM   2648  O   GLY   378     -39.132 -53.873  54.590  1.00  0.00           O  
ATOM   2649  N   GLY   379     -37.705 -54.805  53.121  1.00  0.00           N  
ATOM   2650  CA  GLY   379     -37.613 -53.636  52.259  1.00  0.00           C  
ATOM   2651  C   GLY   379     -37.048 -53.985  50.901  1.00  0.00           C  
ATOM   2652  O   GLY   379     -36.050 -54.700  50.805  1.00  0.00           O  
ATOM   2653  N   GLN   380     -37.682 -53.461  49.855  1.00  0.00           N  
ATOM   2654  CA  GLN   380     -37.146 -53.527  48.509  1.00  0.00           C  
ATOM   2655  C   GLN   380     -36.412 -52.225  48.265  1.00  0.00           C  
ATOM   2656  O   GLN   380     -36.918 -51.158  48.604  1.00  0.00           O  
ATOM   2657  CB  GLN   380     -38.279 -53.685  47.491  1.00  0.00           C  
ATOM   2658  CG  GLN   380     -39.056 -54.995  47.640  1.00  0.00           C  
ATOM   2659  CD  GLN   380     -40.201 -54.979  46.639  1.00  0.00           C  
ATOM   2660  OE1 GLN   380     -41.250 -54.385  46.885  1.00  0.00           O  
ATOM   2661  NE2 GLN   380     -40.063 -55.633  45.453  1.00  0.00           N  
ATOM   2662  N   ALA   381     -35.226 -52.303  47.676  1.00  0.00           N  
ATOM   2663  CA  ALA   381     -34.406 -51.114  47.497  1.00  0.00           C  
ATOM   2664  C   ALA   381     -33.684 -51.127  46.158  1.00  0.00           C  
ATOM   2665  O   ALA   381     -33.636 -52.155  45.476  1.00  0.00           O  
ATOM   2666  CB  ALA   381     -33.426 -50.984  48.638  1.00  0.00           C  
ATOM   2667  N   GLY   382     -33.119 -49.984  45.781  1.00  0.00           N  
ATOM   2668  CA  GLY   382     -32.532 -49.838  44.457  1.00  0.00           C  
ATOM   2669  C   GLY   382     -33.611 -49.965  43.397  1.00  0.00           C  
ATOM   2670  O   GLY   382     -34.712 -49.428  43.533  1.00  0.00           O  
ATOM   2671  N   ASN   383     -33.306 -50.690  42.334  1.00  0.00           N  
ATOM   2672  CA  ASN   383     -34.286 -50.904  41.282  1.00  0.00           C  
ATOM   2673  C   ASN   383     -34.752 -52.357  41.292  1.00  0.00           C  
ATOM   2674  O   ASN   383     -34.015 -53.258  40.893  1.00  0.00           O  
ATOM   2675  CB  ASN   383     -33.712 -50.547  39.899  1.00  0.00           C  
ATOM   2676  CG  ASN   383     -34.822 -50.718  38.871  1.00  0.00           C  
ATOM   2677  OD1 ASN   383     -35.802 -51.421  39.107  1.00  0.00           O  
ATOM   2678  ND2 ASN   383     -34.727 -50.081  37.673  1.00  0.00           N  
ATOM   2679  N   THR   384     -35.971 -52.571  41.775  1.00  0.00           N  
ATOM   2680  CA  THR   384     -36.600 -53.885  41.773  1.00  0.00           C  
ATOM   2681  C   THR   384     -37.368 -54.090  40.460  1.00  0.00           C  
ATOM   2682  O   THR   384     -38.352 -53.407  40.185  1.00  0.00           O  
ATOM   2683  CB  THR   384     -37.558 -54.032  42.960  1.00  0.00           C  
ATOM   2684  OG1 THR   384     -36.825 -53.888  44.184  1.00  0.00           O  
ATOM   2685  CG2 THR   384     -38.236 -55.389  42.939  1.00  0.00           C  
ATOM   2686  N   THR   385     -36.907 -55.039  39.655  1.00  0.00           N  
ATOM   2687  CA  THR   385     -37.438 -55.247  38.319  1.00  0.00           C  
ATOM   2688  C   THR   385     -38.286 -56.514  38.216  1.00  0.00           C  
ATOM   2689  O   THR   385     -37.863 -57.596  38.636  1.00  0.00           O  
ATOM   2690  CB  THR   385     -36.299 -55.311  37.310  1.00  0.00           C  
ATOM   2691  OG1 THR   385     -35.528 -54.105  37.398  1.00  0.00           O  
ATOM   2692  CG2 THR   385     -36.842 -55.481  35.900  1.00  0.00           C  
ATOM   2693  N   VAL   386     -39.483 -56.374  37.655  1.00  0.00           N  
ATOM   2694  CA  VAL   386     -40.391 -57.503  37.495  1.00  0.00           C  
ATOM   2695  C   VAL   386     -40.751 -57.717  36.029  1.00  0.00           C  
ATOM   2696  O   VAL   386     -41.514 -56.945  35.448  1.00  0.00           O  
ATOM   2697  CB  VAL   386     -41.684 -57.307  38.309  1.00  0.00           C  
ATOM   2698  CG1 VAL   386     -42.651 -58.453  38.051  1.00  0.00           C  
ATOM   2699  CG2 VAL   386     -41.365 -57.192  39.791  1.00  0.00           C  
ATOM   2700  N   GLY   387     -40.197 -58.770  35.436  1.00  0.00           N  
ATOM   2701  CA  GLY   387     -40.457 -59.085  34.044  1.00  0.00           C  
ATOM   2702  C   GLY   387     -40.487 -60.578  33.782  1.00  0.00           C  
ATOM   2703  O   GLY   387     -40.260 -61.378  34.691  1.00  0.00           O  
ATOM   2704  N   HIS   388     -40.767 -60.945  32.534  1.00  0.00           N  
ATOM   2705  CA  HIS   388     -40.834 -62.345  32.117  1.00  0.00           C  
ATOM   2706  C   HIS   388     -41.703 -63.187  33.049  1.00  0.00           C  
ATOM   2707  O   HIS   388     -41.210 -64.101  33.711  1.00  0.00           O  
ATOM   2708  CB  HIS   388     -39.430 -62.948  32.008  1.00  0.00           C  
ATOM   2709  CG  HIS   388     -39.408 -64.328  31.427  1.00  0.00           C  
ATOM   2710  ND1 HIS   388     -39.687 -65.453  32.172  1.00  0.00           N  
ATOM   2711  CD2 HIS   388     -39.142 -64.764  30.173  1.00  0.00           C  
ATOM   2712  CE1 HIS   388     -39.593 -66.523  31.402  1.00  0.00           C  
ATOM   2713  NE2 HIS   388     -39.263 -66.132  30.184  1.00  0.00           N  
ATOM   2714  N   ARG   389     -42.994 -62.866  33.088  1.00  0.00           N  
ATOM   2715  CA  ARG   389     -43.960 -63.573  33.928  1.00  0.00           C  
ATOM   2716  C   ARG   389     -43.479 -63.716  35.370  1.00  0.00           C  
ATOM   2717  O   ARG   389     -43.509 -64.807  35.939  1.00  0.00           O  
ATOM   2718  CB  ARG   389     -44.292 -64.947  33.338  1.00  0.00           C  
ATOM   2719  CG  ARG   389     -45.047 -64.890  32.020  1.00  0.00           C  
ATOM   2720  CD  ARG   389     -45.386 -66.284  31.517  1.00  0.00           C  
ATOM   2721  NE  ARG   389     -46.049 -66.250  30.217  1.00  0.00           N  
ATOM   2722  CZ  ARG   389     -46.349 -67.330  29.502  1.00  0.00           C  
ATOM   2723  NH1 ARG   389     -46.044 -68.536  29.961  1.00  0.00           N  
ATOM   2724  NH2 ARG   389     -46.953 -67.205  28.329  1.00  0.00           N  
ATOM   2725  N   GLY   390     -43.038 -62.606  35.954  1.00  0.00           N  
ATOM   2726  CA  GLY   390     -42.554 -62.606  37.322  1.00  0.00           C  
ATOM   2727  C   GLY   390     -43.669 -62.409  38.330  1.00  0.00           C  
ATOM   2728  O   GLY   390     -44.659 -61.733  38.051  1.00  0.00           O  
ATOM   2729  N   THR   391     -43.507 -63.003  39.508  1.00  0.00           N  
ATOM   2730  CA  THR   391     -44.503 -62.893  40.562  1.00  0.00           C  
ATOM   2731  C   THR   391     -43.813 -62.374  41.816  1.00  0.00           C  
ATOM   2732  O   THR   391     -42.730 -62.830  42.178  1.00  0.00           O  
ATOM   2733  CB  THR   391     -45.176 -64.238  40.864  1.00  0.00           C  
ATOM   2734  OG1 THR   391     -45.818 -64.735  39.698  1.00  0.00           O  
ATOM   2735  CG2 THR   391     -46.220 -64.046  41.977  1.00  0.00           C  
ATOM   2736  N   LEU   392     -44.437 -61.391  42.449  1.00  0.00           N  
ATOM   2737  CA  LEU   392     -43.963 -60.839  43.701  1.00  0.00           C  
ATOM   2738  C   LEU   392     -45.101 -60.979  44.683  1.00  0.00           C  
ATOM   2739  O   LEU   392     -46.113 -60.292  44.569  1.00  0.00           O  
ATOM   2740  CB  LEU   392     -43.579 -59.374  43.526  1.00  0.00           C  
ATOM   2741  CG  LEU   392     -43.381 -58.557  44.802  1.00  0.00           C  
ATOM   2742  CD1 LEU   392     -42.371 -59.220  45.720  1.00  0.00           C  
ATOM   2743  CD2 LEU   392     -42.933 -57.160  44.436  1.00  0.00           C  
ATOM   2744  N   THR   393     -44.939 -61.905  45.621  1.00  0.00           N  
ATOM   2745  CA  THR   393     -45.974 -62.234  46.590  1.00  0.00           C  
ATOM   2746  C   THR   393     -45.601 -61.647  47.951  1.00  0.00           C  
ATOM   2747  O   THR   393     -44.514 -61.898  48.463  1.00  0.00           O  
ATOM   2748  CB  THR   393     -46.145 -63.771  46.714  1.00  0.00           C  
ATOM   2749  OG1 THR   393     -46.559 -64.310  45.457  1.00  0.00           O  
ATOM   2750  CG2 THR   393     -47.185 -64.130  47.762  1.00  0.00           C  
ATOM   2751  N   LEU   394     -46.503 -60.859  48.526  1.00  0.00           N  
ATOM   2752  CA  LEU   394     -46.284 -60.252  49.833  1.00  0.00           C  
ATOM   2753  C   LEU   394     -47.189 -60.895  50.874  1.00  0.00           C  
ATOM   2754  O   LEU   394     -48.390 -61.075  50.638  1.00  0.00           O  
ATOM   2755  CB  LEU   394     -46.577 -58.755  49.771  1.00  0.00           C  
ATOM   2756  CG  LEU   394     -45.846 -58.009  48.664  1.00  0.00           C  
ATOM   2757  CD1 LEU   394     -46.218 -56.535  48.681  1.00  0.00           C  
ATOM   2758  CD2 LEU   394     -44.354 -58.193  48.814  1.00  0.00           C  
ATOM   2759  N   ALA   395     -46.621 -61.245  52.026  1.00  0.00           N  
ATOM   2760  CA  ALA   395     -47.414 -61.861  53.089  1.00  0.00           C  
ATOM   2761  C   ALA   395     -47.371 -61.019  54.363  1.00  0.00           C  
ATOM   2762  O   ALA   395     -47.968 -61.375  55.382  1.00  0.00           O  
ATOM   2763  CB  ALA   395     -47.004 -63.328  53.340  1.00  0.00           C  
ATOM   2764  N   ALA   396     -46.678 -59.887  54.289  1.00  0.00           N  
ATOM   2765  CA  ALA   396     -46.659 -58.941  55.390  1.00  0.00           C  
ATOM   2766  C   ALA   396     -46.588 -57.510  54.896  1.00  0.00           C  
ATOM   2767  O   ALA   396     -47.013 -57.210  53.783  1.00  0.00           O  
ATOM   2768  CB  ALA   396     -45.479 -59.234  56.311  1.00  0.00           C  
ATOM   2769  N   GLY   397     -46.055 -56.622  55.730  1.00  0.00           N  
ATOM   2770  CA  GLY   397     -45.844 -55.242  55.331  1.00  0.00           C  
ATOM   2771  C   GLY   397     -44.443 -55.081  54.772  1.00  0.00           C  
ATOM   2772  O   GLY   397     -43.449 -55.234  55.487  1.00  0.00           O  
ATOM   2773  N   GLY   398     -44.365 -54.772  53.485  1.00  0.00           N  
ATOM   2774  CA  GLY   398     -43.084 -54.596  52.814  1.00  0.00           C  
ATOM   2775  C   GLY   398     -42.962 -53.114  52.488  1.00  0.00           C  
ATOM   2776  O   GLY   398     -43.968 -52.426  52.363  1.00  0.00           O  
ATOM   2777  N   SER   399     -41.736 -52.622  52.372  1.00  0.00           N  
ATOM   2778  CA  SER   399     -41.498 -51.208  52.163  1.00  0.00           C  
ATOM   2779  C   SER   399     -40.754 -50.986  50.858  1.00  0.00           C  
ATOM   2780  O   SER   399     -39.806 -51.703  50.551  1.00  0.00           O  
ATOM   2781  CB  SER   399     -40.657 -50.632  53.327  1.00  0.00           C  
ATOM   2782  OG  SER   399     -41.394 -50.697  54.540  1.00  0.00           O  
ATOM   2783  N   LEU   400     -41.188 -50.003  50.083  1.00  0.00           N  
ATOM   2784  CA  LEU   400     -40.408 -49.551  48.936  1.00  0.00           C  
ATOM   2785  C   LEU   400     -40.365 -48.024  48.864  1.00  0.00           C  
ATOM   2786  O   LEU   400     -41.402 -47.358  48.815  1.00  0.00           O  
ATOM   2787  CB  LEU   400     -40.949 -50.119  47.624  1.00  0.00           C  
ATOM   2788  CG  LEU   400     -40.190 -49.631  46.389  1.00  0.00           C  
ATOM   2789  CD1 LEU   400     -38.721 -50.049  46.327  1.00  0.00           C  
ATOM   2790  CD2 LEU   400     -40.753 -50.113  45.053  1.00  0.00           C  
ATOM   2791  N   SER   401     -39.157 -47.478  48.866  1.00  0.00           N  
ATOM   2792  CA  SER   401     -38.962 -46.039  48.794  1.00  0.00           C  
ATOM   2793  C   SER   401     -38.168 -45.718  47.539  1.00  0.00           C  
ATOM   2794  O   SER   401     -37.913 -44.553  47.229  1.00  0.00           O  
ATOM   2795  CB  SER   401     -38.237 -45.517  50.048  1.00  0.00           C  
ATOM   2796  OG  SER   401     -36.953 -46.115  50.155  1.00  0.00           O  
ATOM   2797  N   GLY   402     -37.749 -46.770  46.840  1.00  0.00           N  
ATOM   2798  CA  GLY   402     -36.951 -46.635  45.636  1.00  0.00           C  
ATOM   2799  C   GLY   402     -37.725 -46.688  44.335  1.00  0.00           C  
ATOM   2800  O   GLY   402     -38.546 -45.813  44.059  1.00  0.00           O  
ATOM   2801  N   ARG   403     -37.467 -47.715  43.530  1.00  0.00           N  
ATOM   2802  CA  ARG   403     -38.141 -47.842  42.243  1.00  0.00           C  
ATOM   2803  C   ARG   403     -38.449 -49.272  41.793  1.00  0.00           C  
ATOM   2804  O   ARG   403     -37.552 -50.043  41.453  1.00  0.00           O  
ATOM   2805  CB  ARG   403     -37.339 -47.122  41.154  1.00  0.00           C  
ATOM   2806  CG  ARG   403     -37.739 -45.670  40.945  1.00  0.00           C  
ATOM   2807  CD  ARG   403     -36.841 -44.992  39.923  1.00  0.00           C  
ATOM   2808  NE  ARG   403     -36.700 -43.562  40.182  1.00  0.00           N  
ATOM   2809  CZ  ARG   403     -35.868 -42.762  39.523  1.00  0.00           C  
ATOM   2810  NH1 ARG   403     -35.097 -43.251  38.561  1.00  0.00           N  
ATOM   2811  NH2 ARG   403     -35.805 -41.473  39.826  1.00  0.00           N  
ATOM   2812  N   THR   404     -39.736 -49.603  41.799  1.00  0.00           N  
ATOM   2813  CA  THR   404     -40.241 -50.895  41.352  1.00  0.00           C  
ATOM   2814  C   THR   404     -40.616 -50.765  39.876  1.00  0.00           C  
ATOM   2815  O   THR   404     -41.433 -49.928  39.514  1.00  0.00           O  
ATOM   2816  CB  THR   404     -41.458 -51.289  42.183  1.00  0.00           C  
ATOM   2817  OG1 THR   404     -41.100 -51.396  43.552  1.00  0.00           O  
ATOM   2818  CG2 THR   404     -41.995 -52.642  41.689  1.00  0.00           C  
ATOM   2819  N   GLN   405     -40.010 -51.573  39.015  1.00  0.00           N  
ATOM   2820  CA  GLN   405     -40.177 -51.362  37.582  1.00  0.00           C  
ATOM   2821  C   GLN   405     -40.513 -52.632  36.805  1.00  0.00           C  
ATOM   2822  O   GLN   405     -39.907 -53.684  37.007  1.00  0.00           O  
ATOM   2823  CB  GLN   405     -38.939 -50.662  36.944  1.00  0.00           C  
ATOM   2824  CG  GLN   405     -39.099 -50.387  35.448  1.00  0.00           C  
ATOM   2825  CD  GLN   405     -37.881 -49.603  34.982  1.00  0.00           C  
ATOM   2826  OE1 GLN   405     -36.964 -49.334  35.758  1.00  0.00           O  
ATOM   2827  NE2 GLN   405     -37.802 -49.193  33.688  1.00  0.00           N  
ATOM   2828  N   LEU   406     -41.496 -52.506  35.918  1.00  0.00           N  
ATOM   2829  CA  LEU   406     -41.877 -53.571  35.003  1.00  0.00           C  
ATOM   2830  C   LEU   406     -41.599 -53.079  33.590  1.00  0.00           C  
ATOM   2831  O   LEU   406     -42.164 -52.081  33.153  1.00  0.00           O  
ATOM   2832  CB  LEU   406     -43.367 -53.934  35.144  1.00  0.00           C  
ATOM   2833  CG  LEU   406     -43.830 -55.006  34.157  1.00  0.00           C  
ATOM   2834  CD1 LEU   406     -43.173 -56.374  34.334  1.00  0.00           C  
ATOM   2835  CD2 LEU   406     -45.325 -55.323  34.200  1.00  0.00           C  
ATOM   2836  N   SER   407     -40.722 -53.766  32.877  1.00  0.00           N  
ATOM   2837  CA  SER   407     -40.248 -53.248  31.606  1.00  0.00           C  
ATOM   2838  C   SER   407     -40.601 -54.114  30.393  1.00  0.00           C  
ATOM   2839  O   SER   407     -40.489 -53.667  29.247  1.00  0.00           O  
ATOM   2840  CB  SER   407     -38.739 -53.052  31.681  1.00  0.00           C  
ATOM   2841  OG  SER   407     -38.095 -54.298  31.901  1.00  0.00           O  
ATOM   2842  N   LYS   408     -41.047 -55.338  30.643  1.00  0.00           N  
ATOM   2843  CA  LYS   408     -41.136 -56.342  29.587  1.00  0.00           C  
ATOM   2844  C   LYS   408     -42.005 -57.513  30.049  1.00  0.00           C  
ATOM   2845  O   LYS   408     -41.806 -58.044  31.136  1.00  0.00           O  
ATOM   2846  CB  LYS   408     -39.722 -56.824  29.259  1.00  0.00           C  
ATOM   2847  CG  LYS   408     -39.671 -57.827  28.104  1.00  0.00           C  
ATOM   2848  CD  LYS   408     -38.252 -58.260  27.731  1.00  0.00           C  
ATOM   2849  CE  LYS   408     -38.197 -59.219  26.540  1.00  0.00           C  
ATOM   2850  NZ  LYS   408     -36.800 -59.635  26.288  1.00  0.00           N  
ATOM   2851  N   GLY   409     -42.980 -57.905  29.234  1.00  0.00           N  
ATOM   2852  CA  GLY   409     -43.907 -58.962  29.603  1.00  0.00           C  
ATOM   2853  C   GLY   409     -44.848 -58.616  30.750  1.00  0.00           C  
ATOM   2854  O   GLY   409     -45.141 -57.455  31.015  1.00  0.00           O  
ATOM   2855  N   ALA   410     -45.336 -59.644  31.428  1.00  0.00           N  
ATOM   2856  CA  ALA   410     -46.336 -59.465  32.465  1.00  0.00           C  
ATOM   2857  C   ALA   410     -45.690 -59.549  33.835  1.00  0.00           C  
ATOM   2858  O   ALA   410     -44.589 -60.075  33.975  1.00  0.00           O  
ATOM   2859  CB  ALA   410     -47.393 -60.569  32.369  1.00  0.00           C  
ATOM   2860  N   SER   411     -46.389 -59.051  34.847  1.00  0.00           N  
ATOM   2861  CA  SER   411     -45.928 -59.177  36.218  1.00  0.00           C  
ATOM   2862  C   SER   411     -47.119 -59.246  37.164  1.00  0.00           C  
ATOM   2863  O   SER   411     -48.180 -58.703  36.870  1.00  0.00           O  
ATOM   2864  CB  SER   411     -45.007 -58.016  36.583  1.00  0.00           C  
ATOM   2865  OG  SER   411     -45.737 -56.798  36.586  1.00  0.00           O  
ATOM   2866  N   MET   412     -46.935 -59.915  38.297  1.00  0.00           N  
ATOM   2867  CA  MET   412     -47.997 -60.054  39.287  1.00  0.00           C  
ATOM   2868  C   MET   412     -47.491 -59.724  40.687  1.00  0.00           C  
ATOM   2869  O   MET   412     -46.694 -60.466  41.260  1.00  0.00           O  
ATOM   2870  CB  MET   412     -48.575 -61.471  39.257  1.00  0.00           C  
ATOM   2871  CG  MET   412     -49.358 -61.795  37.996  1.00  0.00           C  
ATOM   2872  SD  MET   412     -49.886 -63.518  37.929  1.00  0.00           S  
ATOM   2873  CE  MET   412     -48.305 -64.358  37.962  1.00  0.00           C  
ATOM   2874  N   VAL   413     -47.960 -58.606  41.232  1.00  0.00           N  
ATOM   2875  CA  VAL   413     -47.556 -58.176  42.565  1.00  0.00           C  
ATOM   2876  C   VAL   413     -48.748 -57.658  43.364  1.00  0.00           C  
ATOM   2877  O   VAL   413     -49.278 -56.584  43.080  1.00  0.00           O  
ATOM   2878  CB  VAL   413     -46.477 -57.079  42.502  1.00  0.00           C  
ATOM   2879  CG1 VAL   413     -46.468 -56.269  43.789  1.00  0.00           C  
ATOM   2880  CG2 VAL   413     -45.111 -57.695  42.241  1.00  0.00           C  
ATOM   2881  N   LEU   414     -49.164 -58.429  44.363  1.00  0.00           N  
ATOM   2882  CA  LEU   414     -50.293 -58.050  45.205  1.00  0.00           C  
ATOM   2883  C   LEU   414     -50.197 -59.004  46.391  1.00  0.00           C  
ATOM   2884  O   LEU   414     -49.131 -59.552  46.671  1.00  0.00           O  
ATOM   2885  CB  LEU   414     -51.614 -58.431  44.533  1.00  0.00           C  
ATOM   2886  CG  LEU   414     -52.183 -57.423  43.534  1.00  0.00           C  
ATOM   2887  CD1 LEU   414     -51.277 -57.299  42.319  1.00  0.00           C  
ATOM   2888  CD2 LEU   414     -53.593 -57.815  43.118  1.00  0.00           C  
ATOM   2889  N   ASN   415     -51.321 -59.193  47.078  1.00  0.00           N  
ATOM   2890  CA  ASN   415     -51.381 -59.958  48.322  1.00  0.00           C  
ATOM   2891  C   ASN   415     -50.620 -58.878  49.087  1.00  0.00           C  
ATOM   2892  O   ASN   415     -51.010 -57.711  49.084  1.00  0.00           O  
ATOM   2893  CB  ASN   415     -50.652 -61.305  48.283  1.00  0.00           C  
ATOM   2894  CG  ASN   415     -51.605 -62.483  48.236  1.00  0.00           C  
ATOM   2895  OD1 ASN   415     -52.820 -62.318  48.347  1.00  0.00           O  
ATOM   2896  ND2 ASN   415     -51.057 -63.681  48.069  1.00  0.00           N  
ATOM   2897  N   GLY   416     -49.564 -59.283  49.782  1.00  0.00           N  
ATOM   2898  CA  GLY   416     -48.908 -58.486  50.803  1.00  0.00           C  
ATOM   2899  C   GLY   416     -48.928 -56.991  50.552  1.00  0.00           C  
ATOM   2900  O   GLY   416     -48.953 -56.542  49.406  1.00  0.00           O  
ATOM   2901  N   ASP   417     -48.915 -56.216  51.633  1.00  0.00           N  
ATOM   2902  CA  ASP   417     -48.932 -54.761  51.534  1.00  0.00           C  
ATOM   2903  C   ASP   417     -47.591 -54.227  51.042  1.00  0.00           C  
ATOM   2904  O   ASP   417     -46.563 -54.893  51.164  1.00  0.00           O  
ATOM   2905  CB  ASP   417     -49.283 -54.137  52.886  1.00  0.00           C  
ATOM   2906  CG  ASP   417     -49.423 -52.629  52.812  1.00  0.00           C  
ATOM   2907  OD1 ASP   417     -49.465 -52.089  51.687  1.00  0.00           O  
ATOM   2908  OD2 ASP   417     -49.490 -51.984  53.880  1.00  0.00           O  
ATOM   2909  N   VAL   418     -47.609 -53.019  50.487  1.00  0.00           N  
ATOM   2910  CA  VAL   418     -46.396 -52.392  49.977  1.00  0.00           C  
ATOM   2911  C   VAL   418     -46.239 -50.975  50.520  1.00  0.00           C  
ATOM   2912  O   VAL   418     -46.082 -50.021  49.757  1.00  0.00           O  
ATOM   2913  CB  VAL   418     -46.390 -52.345  48.437  1.00  0.00           C  
ATOM   2914  CG1 VAL   418     -45.084 -51.752  47.930  1.00  0.00           C  
ATOM   2915  CG2 VAL   418     -46.610 -53.736  47.863  1.00  0.00           C  
ATOM   2916  N   VAL   419     -46.283 -50.846  51.842  1.00  0.00           N  
ATOM   2917  CA  VAL   419     -46.147 -49.547  52.490  1.00  0.00           C  
ATOM   2918  C   VAL   419     -44.746 -48.975  52.295  1.00  0.00           C  
ATOM   2919  O   VAL   419     -43.844 -49.233  53.091  1.00  0.00           O  
ATOM   2920  CB  VAL   419     -46.450 -49.633  53.997  1.00  0.00           C  
ATOM   2921  CG1 VAL   419     -47.901 -50.029  54.225  1.00  0.00           C  
ATOM   2922  CG2 VAL   419     -45.510 -50.620  54.671  1.00  0.00           C  
ATOM   2923  N   SER   420     -44.573 -48.197  51.231  1.00  0.00           N  
ATOM   2924  CA  SER   420     -43.284 -47.587  50.929  1.00  0.00           C  
ATOM   2925  C   SER   420     -43.447 -46.397  49.990  1.00  0.00           C  
ATOM   2926  O   SER   420     -44.560 -46.060  49.587  1.00  0.00           O  
ATOM   2927  CB  SER   420     -42.335 -48.617  50.313  1.00  0.00           C  
ATOM   2928  OG  SER   420     -42.823 -49.076  49.064  1.00  0.00           O  
ATOM   2929  N   THR   421     -42.330 -45.764  49.645  1.00  0.00           N  
ATOM   2930  CA  THR   421     -42.350 -44.611  48.753  1.00  0.00           C  
ATOM   2931  C   THR   421     -41.877 -44.988  47.353  1.00  0.00           C  
ATOM   2932  O   THR   421     -42.007 -44.206  46.412  1.00  0.00           O  
ATOM   2933  CB  THR   421     -41.471 -43.465  49.289  1.00  0.00           C  
ATOM   2934  OG1 THR   421     -40.121 -43.922  49.436  1.00  0.00           O  
ATOM   2935  CG2 THR   421     -41.988 -42.982  50.636  1.00  0.00           C  
ATOM   2936  N   GLY   422     -41.327 -46.191  47.224  1.00  0.00           N  
ATOM   2937  CA  GLY   422     -40.835 -46.672  45.947  1.00  0.00           C  
ATOM   2938  C   GLY   422     -41.875 -46.573  44.848  1.00  0.00           C  
ATOM   2939  O   GLY   422     -42.907 -47.242  44.895  1.00  0.00           O  
ATOM   2940  N   ASP   423     -41.601 -45.733  43.855  1.00  0.00           N  
ATOM   2941  CA  ASP   423     -42.518 -45.544  42.737  1.00  0.00           C  
ATOM   2942  C   ASP   423     -42.563 -46.782  41.847  1.00  0.00           C  
ATOM   2943  O   ASP   423     -41.605 -47.552  41.789  1.00  0.00           O  
ATOM   2944  CB  ASP   423     -42.113 -44.320  41.913  1.00  0.00           C  
ATOM   2945  CG  ASP   423     -42.515 -43.015  42.573  1.00  0.00           C  
ATOM   2946  OD1 ASP   423     -43.717 -42.841  42.866  1.00  0.00           O  
ATOM   2947  OD2 ASP   423     -41.630 -42.164  42.800  1.00  0.00           O  
ATOM   2948  N   ILE   424     -43.683 -46.966  41.155  1.00  0.00           N  
ATOM   2949  CA  ILE   424     -43.855 -48.110  40.268  1.00  0.00           C  
ATOM   2950  C   ILE   424     -43.875 -47.676  38.806  1.00  0.00           C  
ATOM   2951  O   ILE   424     -44.795 -46.987  38.365  1.00  0.00           O  
ATOM   2952  CB  ILE   424     -45.153 -48.878  40.582  1.00  0.00           C  
ATOM   2953  CG1 ILE   424     -45.143 -49.370  42.031  1.00  0.00           C  
ATOM   2954  CG2 ILE   424     -45.329 -50.043  39.620  1.00  0.00           C  
ATOM   2955  CD1 ILE   424     -46.441 -50.015  42.465  1.00  0.00           C  
ATOM   2956  N   VAL   425     -42.854 -48.083  38.059  1.00  0.00           N  
ATOM   2957  CA  VAL   425     -42.752 -47.735  36.638  1.00  0.00           C  
ATOM   2958  C   VAL   425     -43.278 -48.895  35.800  1.00  0.00           C  
ATOM   2959  O   VAL   425     -42.856 -50.040  35.988  1.00  0.00           O  
ATOM   2960  CB  VAL   425     -41.301 -47.481  36.233  1.00  0.00           C  
ATOM   2961  CG1 VAL   425     -41.129 -47.160  34.747  1.00  0.00           C  
ATOM   2962  CG2 VAL   425     -40.658 -46.306  36.972  1.00  0.00           C  
ATOM   2963  N   ASN   426     -44.193 -48.607  34.879  1.00  0.00           N  
ATOM   2964  CA  ASN   426     -44.719 -49.643  33.997  1.00  0.00           C  
ATOM   2965  C   ASN   426     -44.490 -49.301  32.529  1.00  0.00           C  
ATOM   2966  O   ASN   426     -45.019 -48.316  32.012  1.00  0.00           O  
ATOM   2967  CB  ASN   426     -46.205 -49.899  34.264  1.00  0.00           C  
ATOM   2968  CG  ASN   426     -46.650 -51.051  33.376  1.00  0.00           C  
ATOM   2969  OD1 ASN   426     -46.028 -51.343  32.356  1.00  0.00           O  
ATOM   2970  ND2 ASN   426     -47.754 -51.771  33.716  1.00  0.00           N  
ATOM   2971  N   ALA   427     -43.687 -50.121  31.870  1.00  0.00           N  
ATOM   2972  CA  ALA   427     -43.430 -49.963  30.451  1.00  0.00           C  
ATOM   2973  C   ALA   427     -43.535 -51.321  29.778  1.00  0.00           C  
ATOM   2974  O   ALA   427     -43.870 -52.321  30.424  1.00  0.00           O  
ATOM   2975  CB  ALA   427     -42.056 -49.330  30.211  1.00  0.00           C  
ATOM   2976  N   GLY   428     -43.268 -51.362  28.480  1.00  0.00           N  
ATOM   2977  CA  GLY   428     -43.523 -52.563  27.703  1.00  0.00           C  
ATOM   2978  C   GLY   428     -45.014 -52.815  27.518  1.00  0.00           C  
ATOM   2979  O   GLY   428     -45.855 -52.219  28.204  1.00  0.00           O  
END
