# Supplementary material for: Differential homotypic and heterotypic interactions of antigen 43 (Ag43) variants in autotransporter-mediated bacterial autoaggregation
Source: Sci Rep. 2019 Jul 31;9:11100. doi: 10.1038/s41598-019-47608-4 (PMC6668479; doi:10.1038/s41598-019-47608-4)
Supplement: Supplementary file 4 — Figure S2 [file 41598_2019_47608_MOESM4_ESM.zip › Figure_S2/Ag43-C2-PT_UPI00000D07E5.pdb]

ATOM      1  N   ALA     1    -125.360  88.205  43.709  1.00  0.00           N  
ATOM      2  CA  ALA     1    -126.047  87.583  42.577  1.00  0.00           C  
ATOM      3  C   ALA     1    -125.831  86.066  42.543  1.00  0.00           C  
ATOM      4  O   ALA     1    -124.715  85.579  42.764  1.00  0.00           O  
ATOM      5  CB  ALA     1    -125.603  88.225  41.266  1.00  0.00           C  
ATOM      6  N   ASP     2    -126.905  85.325  42.272  1.00  0.00           N  
ATOM      7  CA  ASP     2    -126.869  83.858  42.275  1.00  0.00           C  
ATOM      8  C   ASP     2    -127.469  83.249  41.004  1.00  0.00           C  
ATOM      9  O   ASP     2    -128.615  82.806  41.014  1.00  0.00           O  
ATOM     10  CB  ASP     2    -127.607  83.305  43.505  1.00  0.00           C  
ATOM     11  CG  ASP     2    -126.715  83.209  44.739  1.00  0.00           C  
ATOM     12  OD1 ASP     2    -125.623  83.829  44.748  1.00  0.00           O  
ATOM     13  OD2 ASP     2    -127.110  82.508  45.704  1.00  0.00           O  
ATOM     14  N   LYS     3    -126.696  83.218  39.919  1.00  0.00           N  
ATOM     15  CA  LYS     3    -127.157  82.616  38.669  1.00  0.00           C  
ATOM     16  C   LYS     3    -127.371  81.115  38.842  1.00  0.00           C  
ATOM     17  O   LYS     3    -126.540  80.417  39.425  1.00  0.00           O  
ATOM     18  CB  LYS     3    -126.166  82.854  37.503  1.00  0.00           C  
ATOM     19  CG  LYS     3    -126.098  84.313  37.047  1.00  0.00           C  
ATOM     20  CD  LYS     3    -125.125  84.548  35.890  1.00  0.00           C  
ATOM     21  CE  LYS     3    -125.058  86.007  35.433  1.00  0.00           C  
ATOM     22  NZ  LYS     3    -124.095  86.144  34.317  1.00  0.00           N  
ATOM     23  N   VAL     4    -128.502  80.625  38.350  1.00  0.00           N  
ATOM     24  CA  VAL     4    -128.780  79.199  38.380  1.00  0.00           C  
ATOM     25  C   VAL     4    -128.935  78.690  36.956  1.00  0.00           C  
ATOM     26  O   VAL     4    -129.631  79.304  36.142  1.00  0.00           O  
ATOM     27  CB  VAL     4    -130.055  78.876  39.177  1.00  0.00           C  
ATOM     28  CG1 VAL     4    -130.357  77.387  39.109  1.00  0.00           C  
ATOM     29  CG2 VAL     4    -129.913  79.320  40.620  1.00  0.00           C  
ATOM     30  N   VAL     5    -128.259  77.589  36.646  1.00  0.00           N  
ATOM     31  CA  VAL     5    -128.398  76.961  35.341  1.00  0.00           C  
ATOM     32  C   VAL     5    -129.035  75.603  35.551  1.00  0.00           C  
ATOM     33  O   VAL     5    -128.426  74.709  36.142  1.00  0.00           O  
ATOM     34  CB  VAL     5    -127.050  76.789  34.632  1.00  0.00           C  
ATOM     35  CG1 VAL     5    -127.266  76.388  33.181  1.00  0.00           C  
ATOM     36  CG2 VAL     5    -126.240  78.067  34.726  1.00  0.00           C  
ATOM     37  N   GLN     6    -130.265  75.462  35.067  1.00  0.00           N  
ATOM     38  CA  GLN     6    -131.073  74.269  35.302  1.00  0.00           C  
ATOM     39  C   GLN     6    -130.686  73.155  34.342  1.00  0.00           C  
ATOM     40  O   GLN     6    -130.067  73.412  33.302  1.00  0.00           O  
ATOM     41  CB  GLN     6    -132.561  74.602  35.122  1.00  0.00           C  
ATOM     42  CG  GLN     6    -133.087  75.614  36.142  1.00  0.00           C  
ATOM     43  CD  GLN     6    -134.570  75.824  35.875  1.00  0.00           C  
ATOM     44  OE1 GLN     6    -135.133  75.252  34.943  1.00  0.00           O  
ATOM     45  NE2 GLN     6    -135.284  76.656  36.679  1.00  0.00           N  
ATOM     46  N   ALA     7    -131.049  71.912  34.685  1.00  0.00           N  
ATOM     47  CA  ALA     7    -130.908  70.799  33.743  1.00  0.00           C  
ATOM     48  C   ALA     7    -131.554  71.173  32.421  1.00  0.00           C  
ATOM     49  O   ALA     7    -132.601  71.809  32.439  1.00  0.00           O  
ATOM     50  CB  ALA     7    -131.716  69.692  34.407  1.00  0.00           C  
ATOM     51  N   GLY     8    -130.931  70.810  31.304  1.00  0.00           N  
ATOM     52  CA  GLY     8    -131.470  71.125  29.990  1.00  0.00           C  
ATOM     53  C   GLY     8    -131.098  72.508  29.475  1.00  0.00           C  
ATOM     54  O   GLY     8    -131.305  72.831  28.303  1.00  0.00           O  
ATOM     55  N   GLU     9    -130.544  73.329  30.357  1.00  0.00           N  
ATOM     56  CA  GLU     9    -130.218  74.706  30.028  1.00  0.00           C  
ATOM     57  C   GLU     9    -128.719  74.807  29.746  1.00  0.00           C  
ATOM     58  O   GLU     9    -127.924  74.094  30.342  1.00  0.00           O  
ATOM     59  CB  GLU     9    -130.627  75.597  31.204  1.00  0.00           C  
ATOM     60  CG  GLU     9    -130.436  77.093  31.037  1.00  0.00           C  
ATOM     61  CD  GLU     9    -130.685  77.842  32.342  1.00  0.00           C  
ATOM     62  OE1 GLU     9    -131.296  77.242  33.258  1.00  0.00           O  
ATOM     63  OE2 GLU     9    -130.262  79.020  32.462  1.00  0.00           O  
ATOM     64  N   THR    10    -128.338  75.681  28.824  1.00  0.00           N  
ATOM     65  CA  THR    10    -126.929  75.890  28.508  1.00  0.00           C  
ATOM     66  C   THR    10    -126.653  77.375  28.393  1.00  0.00           C  
ATOM     67  O   THR    10    -127.224  78.037  27.532  1.00  0.00           O  
ATOM     68  CB  THR    10    -126.539  75.223  27.175  1.00  0.00           C  
ATOM     69  OG1 THR    10    -126.667  73.799  27.286  1.00  0.00           O  
ATOM     70  CG2 THR    10    -125.101  75.568  26.792  1.00  0.00           C  
ATOM     71  N   VAL    11    -125.784  77.891  29.255  1.00  0.00           N  
ATOM     72  CA  VAL    11    -125.439  79.308  29.241  1.00  0.00           C  
ATOM     73  C   VAL    11    -123.944  79.418  28.960  1.00  0.00           C  
ATOM     74  O   VAL    11    -123.222  78.421  28.988  1.00  0.00           O  
ATOM     75  CB  VAL    11    -125.162  79.836  30.661  1.00  0.00           C  
ATOM     76  CG1 VAL    11    -126.462  79.971  31.439  1.00  0.00           C  
ATOM     77  CG2 VAL    11    -124.190  78.919  31.387  1.00  0.00           C  
ATOM     78  N   ASN    12    -123.488  80.634  28.681  1.00  0.00           N  
ATOM     79  CA  ASN    12    -122.289  80.991  27.930  1.00  0.00           C  
ATOM     80  C   ASN    12    -121.286  81.737  28.804  1.00  0.00           C  
ATOM     81  O   ASN    12    -121.214  81.513  30.012  1.00  0.00           O  
ATOM     82  CB  ASN    12    -122.665  81.843  26.716  1.00  0.00           C  
ATOM     83  CG  ASN    12    -122.634  81.056  25.420  1.00  0.00           C  
ATOM     84  OD1 ASN    12    -121.566  80.776  24.876  1.00  0.00           O  
ATOM     85  ND2 ASN    12    -123.810  80.694  24.920  1.00  0.00           N  
ATOM     86  N   ASP    13    -120.514  82.624  28.185  1.00  0.00           N  
ATOM     87  CA  ASP    13    -119.514  83.404  28.904  1.00  0.00           C  
ATOM     88  C   ASP    13    -120.139  84.161  30.071  1.00  0.00           C  
ATOM     89  O   ASP    13    -120.972  85.046  29.874  1.00  0.00           O  
ATOM     90  CB  ASP    13    -118.814  84.381  27.957  1.00  0.00           C  
ATOM     91  CG  ASP    13    -119.777  85.056  27.000  1.00  0.00           C  
ATOM     92  OD1 ASP    13    -120.966  84.674  26.984  1.00  0.00           O  
ATOM     93  OD2 ASP    13    -119.345  85.968  26.265  1.00  0.00           O  
ATOM     94  N   GLY    14    -119.732  83.807  31.285  1.00  0.00           N  
ATOM     95  CA  GLY    14    -120.248  84.449  32.480  1.00  0.00           C  
ATOM     96  C   GLY    14    -119.050  84.745  33.361  1.00  0.00           C  
ATOM     97  O   GLY    14    -118.365  83.831  33.821  1.00  0.00           O  
ATOM     98  N   THR    15    -118.799  86.028  33.598  1.00  0.00           N  
ATOM     99  CA  THR    15    -117.677  86.449  34.428  1.00  0.00           C  
ATOM    100  C   THR    15    -118.212  86.579  35.851  1.00  0.00           C  
ATOM    101  O   THR    15    -119.067  87.420  36.128  1.00  0.00           O  
ATOM    102  CB  THR    15    -117.066  87.794  33.996  1.00  0.00           C  
ATOM    103  OG1 THR    15    -116.589  87.695  32.648  1.00  0.00           O  
ATOM    104  CG2 THR    15    -115.911  88.174  34.910  1.00  0.00           C  
ATOM    105  N   LEU    16    -117.703  85.741  36.748  1.00  0.00           N  
ATOM    106  CA  LEU    16    -118.127  85.761  38.140  1.00  0.00           C  
ATOM    107  C   LEU    16    -117.173  86.584  38.989  1.00  0.00           C  
ATOM    108  O   LEU    16    -115.979  86.282  39.076  1.00  0.00           O  
ATOM    109  CB  LEU    16    -118.212  84.350  38.703  1.00  0.00           C  
ATOM    110  CG  LEU    16    -119.154  83.388  37.998  1.00  0.00           C  
ATOM    111  CD1 LEU    16    -119.142  82.058  38.746  1.00  0.00           C  
ATOM    112  CD2 LEU    16    -120.553  83.971  37.940  1.00  0.00           C  
ATOM    113  N   THR    17    -117.707  87.623  39.621  1.00  0.00           N  
ATOM    114  CA  THR    17    -116.908  88.474  40.488  1.00  0.00           C  
ATOM    115  C   THR    17    -117.639  88.693  41.806  1.00  0.00           C  
ATOM    116  O   THR    17    -118.780  88.249  41.963  1.00  0.00           O  
ATOM    117  CB  THR    17    -116.627  89.825  39.820  1.00  0.00           C  
ATOM    118  OG1 THR    17    -117.840  90.537  39.627  1.00  0.00           O  
ATOM    119  CG2 THR    17    -115.951  89.590  38.459  1.00  0.00           C  
ATOM    120  N   ASN    18    -116.958  89.336  42.756  1.00  0.00           N  
ATOM    121  CA  ASN    18    -117.579  89.806  43.996  1.00  0.00           C  
ATOM    122  C   ASN    18    -118.469  88.780  44.664  1.00  0.00           C  
ATOM    123  O   ASN    18    -119.630  89.063  44.946  1.00  0.00           O  
ATOM    124  CB  ASN    18    -118.403  91.071  43.737  1.00  0.00           C  
ATOM    125  CG  ASN    18    -117.647  92.097  42.925  1.00  0.00           C  
ATOM    126  OD1 ASN    18    -116.448  92.326  43.129  1.00  0.00           O  
ATOM    127  ND2 ASN    18    -118.341  92.716  41.983  1.00  0.00           N  
ATOM    128  N   HIS    19    -117.928  87.584  44.866  1.00  0.00           N  
ATOM    129  CA  HIS    19    -118.600  86.513  45.592  1.00  0.00           C  
ATOM    130  C   HIS    19    -119.909  86.005  44.971  1.00  0.00           C  
ATOM    131  O   HIS    19    -120.685  85.320  45.635  1.00  0.00           O  
ATOM    132  CB  HIS    19    -118.774  86.900  47.063  1.00  0.00           C  
ATOM    133  CG  HIS    19    -117.499  87.334  47.716  1.00  0.00           C  
ATOM    134  ND1 HIS    19    -116.552  86.444  48.174  1.00  0.00           N  
ATOM    135  CD2 HIS    19    -117.000  88.574  47.971  1.00  0.00           C  
ATOM    136  CE1 HIS    19    -115.527  87.111  48.683  1.00  0.00           C  
ATOM    137  NE2 HIS    19    -115.779  88.402  48.571  1.00  0.00           N  
ATOM    138  N   ASP    20    -120.137  86.319  43.700  1.00  0.00           N  
ATOM    139  CA  ASP    20    -121.244  85.721  42.955  1.00  0.00           C  
ATOM    140  C   ASP    20    -121.092  84.203  42.934  1.00  0.00           C  
ATOM    141  O   ASP    20    -119.978  83.676  42.805  1.00  0.00           O  
ATOM    142  CB  ASP    20    -121.265  86.185  41.491  1.00  0.00           C  
ATOM    143  CG  ASP    20    -121.537  87.676  41.323  1.00  0.00           C  
ATOM    144  OD1 ASP    20    -122.155  88.304  42.217  1.00  0.00           O  
ATOM    145  OD2 ASP    20    -121.123  88.213  40.264  1.00  0.00           O  
ATOM    146  N   ASN    21    -122.210  83.500  43.041  1.00  0.00           N  
ATOM    147  CA  ASN    21    -122.221  82.068  42.822  1.00  0.00           C  
ATOM    148  C   ASN    21    -122.920  81.770  41.511  1.00  0.00           C  
ATOM    149  O   ASN    21    -123.890  82.432  41.163  1.00  0.00           O  
ATOM    150  CB  ASN    21    -122.962  81.347  43.948  1.00  0.00           C  
ATOM    151  CG  ASN    21    -122.373  81.624  45.299  1.00  0.00           C  
ATOM    152  OD1 ASN    21    -121.379  81.012  45.697  1.00  0.00           O  
ATOM    153  ND2 ASN    21    -122.994  82.538  46.033  1.00  0.00           N  
ATOM    154  N   GLN    22    -122.430  80.775  40.784  1.00  0.00           N  
ATOM    155  CA  GLN    22    -123.189  80.217  39.677  1.00  0.00           C  
ATOM    156  C   GLN    22    -123.376  78.748  39.973  1.00  0.00           C  
ATOM    157  O   GLN    22    -122.400  78.012  40.101  1.00  0.00           O  
ATOM    158  CB  GLN    22    -122.451  80.395  38.360  1.00  0.00           C  
ATOM    159  CG  GLN    22    -123.102  79.681  37.169  1.00  0.00           C  
ATOM    160  CD  GLN    22    -122.298  79.878  35.889  1.00  0.00           C  
ATOM    161  OE1 GLN    22    -121.156  79.426  35.778  1.00  0.00           O  
ATOM    162  NE2 GLN    22    -122.879  80.580  34.931  1.00  0.00           N  
ATOM    163  N   ILE    23    -124.626  78.327  40.115  1.00  0.00           N  
ATOM    164  CA  ILE    23    -124.922  76.936  40.421  1.00  0.00           C  
ATOM    165  C   ILE    23    -125.366  76.228  39.149  1.00  0.00           C  
ATOM    166  O   ILE    23    -126.434  76.511  38.601  1.00  0.00           O  
ATOM    167  CB  ILE    23    -126.007  76.831  41.495  1.00  0.00           C  
ATOM    168  CG1 ILE    23    -125.620  77.498  42.825  1.00  0.00           C  
ATOM    169  CG2 ILE    23    -126.367  75.381  41.862  1.00  0.00           C  
ATOM    170  CD1 ILE    23    -126.775  77.586  43.822  1.00  0.00           C  
ATOM    171  N   VAL    24    -124.538  75.307  38.671  1.00  0.00           N  
ATOM    172  CA  VAL    24    -124.772  74.707  37.367  1.00  0.00           C  
ATOM    173  C   VAL    24    -125.276  73.289  37.504  1.00  0.00           C  
ATOM    174  O   VAL    24    -124.566  72.411  38.001  1.00  0.00           O  
ATOM    175  CB  VAL    24    -123.499  74.692  36.522  1.00  0.00           C  
ATOM    176  CG1 VAL    24    -123.816  74.254  35.106  1.00  0.00           C  
ATOM    177  CG2 VAL    24    -122.840  76.059  36.543  1.00  0.00           C  
ATOM    178  N   PHE    25    -126.515  73.080  37.073  1.00  0.00           N  
ATOM    179  CA  PHE    25    -127.081  71.751  37.005  1.00  0.00           C  
ATOM    180  C   PHE    25    -127.213  71.365  35.538  1.00  0.00           C  
ATOM    181  O   PHE    25    -127.391  70.194  35.196  1.00  0.00           O  
ATOM    182  CB  PHE    25    -128.439  71.707  37.711  1.00  0.00           C  
ATOM    183  CG  PHE    25    -128.210  72.040  39.145  1.00  0.00           C  
ATOM    184  CD1 PHE    25    -128.570  73.293  39.690  1.00  0.00           C  
ATOM    185  CD2 PHE    25    -127.619  71.090  39.999  1.00  0.00           C  
ATOM    186  CE1 PHE    25    -128.350  73.601  41.064  1.00  0.00           C  
ATOM    187  CE2 PHE    25    -127.388  71.373  41.380  1.00  0.00           C  
ATOM    188  CZ  PHE    25    -127.753  72.636  41.913  1.00  0.00           C  
ATOM    189  N   GLY    26    -127.137  72.364  34.671  1.00  0.00           N  
ATOM    190  CA  GLY    26    -127.100  72.121  33.242  1.00  0.00           C  
ATOM    191  C   GLY    26    -125.677  72.289  32.754  1.00  0.00           C  
ATOM    192  O   GLY    26    -124.745  71.738  33.344  1.00  0.00           O  
ATOM    193  N   THR    27    -125.504  73.050  31.679  1.00  0.00           N  
ATOM    194  CA  THR    27    -124.180  73.286  31.139  1.00  0.00           C  
ATOM    195  C   THR    27    -123.843  74.768  31.140  1.00  0.00           C  
ATOM    196  O   THR    27    -124.622  75.593  30.666  1.00  0.00           O  
ATOM    197  CB  THR    27    -124.043  72.733  29.708  1.00  0.00           C  
ATOM    198  OG1 THR    27    -124.140  71.311  29.742  1.00  0.00           O  
ATOM    199  CG2 THR    27    -122.702  73.110  29.117  1.00  0.00           C  
ATOM    200  N   ALA    28    -122.680  75.088  31.694  1.00  0.00           N  
ATOM    201  CA  ALA    28    -122.122  76.422  31.628  1.00  0.00           C  
ATOM    202  C   ALA    28    -120.838  76.371  30.805  1.00  0.00           C  
ATOM    203  O   ALA    28    -119.899  75.651  31.147  1.00  0.00           O  
ATOM    204  CB  ALA    28    -121.841  76.953  33.029  1.00  0.00           C  
ATOM    205  N   ASN    29    -120.802  77.142  29.725  1.00  0.00           N  
ATOM    206  CA  ASN    29    -119.685  77.123  28.794  1.00  0.00           C  
ATOM    207  C   ASN    29    -118.943  78.452  28.736  1.00  0.00           C  
ATOM    208  O   ASN    29    -119.541  79.500  28.499  1.00  0.00           O  
ATOM    209  CB  ASN    29    -120.174  76.728  27.390  1.00  0.00           C  
ATOM    210  CG  ASN    29    -119.036  76.582  26.390  1.00  0.00           C  
ATOM    211  OD1 ASN    29    -118.186  75.705  26.533  1.00  0.00           O  
ATOM    212  ND2 ASN    29    -119.014  77.435  25.372  1.00  0.00           N  
ATOM    213  N   GLY    30    -117.639  78.413  28.970  1.00  0.00           N  
ATOM    214  CA  GLY    30    -116.801  79.574  28.723  1.00  0.00           C  
ATOM    215  C   GLY    30    -116.871  80.654  29.777  1.00  0.00           C  
ATOM    216  O   GLY    30    -116.452  81.787  29.544  1.00  0.00           O  
ATOM    217  N   MET    31    -117.398  80.307  30.945  1.00  0.00           N  
ATOM    218  CA  MET    31    -117.464  81.259  32.039  1.00  0.00           C  
ATOM    219  C   MET    31    -116.055  81.551  32.550  1.00  0.00           C  
ATOM    220  O   MET    31    -115.243  80.637  32.695  1.00  0.00           O  
ATOM    221  CB  MET    31    -118.333  80.709  33.193  1.00  0.00           C  
ATOM    222  CG  MET    31    -119.806  80.536  32.817  1.00  0.00           C  
ATOM    223  SD  MET    31    -120.632  82.063  32.279  1.00  0.00           S  
ATOM    224  CE  MET    31    -120.575  82.858  33.911  1.00  0.00           C  
ATOM    225  N   THR    32    -115.763  82.826  32.798  1.00  0.00           N  
ATOM    226  CA  THR    32    -114.554  83.228  33.519  1.00  0.00           C  
ATOM    227  C   THR    32    -114.892  83.382  35.000  1.00  0.00           C  
ATOM    228  O   THR    32    -115.816  84.109  35.360  1.00  0.00           O  
ATOM    229  CB  THR    32    -113.975  84.563  32.984  1.00  0.00           C  
ATOM    230  OG1 THR    32    -113.613  84.411  31.610  1.00  0.00           O  
ATOM    231  CG2 THR    32    -112.734  85.002  33.782  1.00  0.00           C  
ATOM    232  N   ILE    33    -114.143  82.689  35.852  1.00  0.00           N  
ATOM    233  CA  ILE    33    -114.427  82.648  37.284  1.00  0.00           C  
ATOM    234  C   ILE    33    -113.326  83.381  38.044  1.00  0.00           C  
ATOM    235  O   ILE    33    -112.183  82.923  38.105  1.00  0.00           O  
ATOM    236  CB  ILE    33    -114.534  81.186  37.783  1.00  0.00           C  
ATOM    237  CG1 ILE    33    -115.563  80.346  37.007  1.00  0.00           C  
ATOM    238  CG2 ILE    33    -114.953  81.071  39.259  1.00  0.00           C  
ATOM    239  CD1 ILE    33    -116.984  80.902  37.082  1.00  0.00           C  
ATOM    240  N   SER    34    -113.666  84.528  38.614  1.00  0.00           N  
ATOM    241  CA  SER    34    -112.666  85.372  39.254  1.00  0.00           C  
ATOM    242  C   SER    34    -113.008  85.678  40.691  1.00  0.00           C  
ATOM    243  O   SER    34    -112.626  86.714  41.202  1.00  0.00           O  
ATOM    244  CB  SER    34    -112.523  86.677  38.497  1.00  0.00           C  
ATOM    245  OG  SER    34    -112.146  86.424  37.163  1.00  0.00           O  
ATOM    246  N   THR    35    -113.729  84.771  41.334  1.00  0.00           N  
ATOM    247  CA  THR    35    -114.136  84.956  42.709  1.00  0.00           C  
ATOM    248  C   THR    35    -114.353  83.588  43.333  1.00  0.00           C  
ATOM    249  O   THR    35    -114.603  82.616  42.615  1.00  0.00           O  
ATOM    250  CB  THR    35    -115.446  85.782  42.809  1.00  0.00           C  
ATOM    251  OG1 THR    35    -115.777  85.997  44.185  1.00  0.00           O  
ATOM    252  CG2 THR    35    -116.599  85.057  42.131  1.00  0.00           C  
ATOM    253  N   GLY    36    -114.239  83.516  44.661  1.00  0.00           N  
ATOM    254  CA  GLY    36    -114.488  82.295  45.404  1.00  0.00           C  
ATOM    255  C   GLY    36    -113.258  81.801  46.135  1.00  0.00           C  
ATOM    256  O   GLY    36    -113.351  80.899  46.963  1.00  0.00           O  
ATOM    257  N   LEU    37    -112.101  82.381  45.826  1.00  0.00           N  
ATOM    258  CA  LEU    37    -110.846  81.987  46.467  1.00  0.00           C  
ATOM    259  C   LEU    37    -110.095  83.214  47.003  1.00  0.00           C  
ATOM    260  O   LEU    37    -108.872  83.183  47.204  1.00  0.00           O  
ATOM    261  CB  LEU    37    -109.954  81.204  45.486  1.00  0.00           C  
ATOM    262  CG  LEU    37    -108.934  80.238  46.108  1.00  0.00           C  
ATOM    263  CD1 LEU    37    -109.630  79.085  46.795  1.00  0.00           C  
ATOM    264  CD2 LEU    37    -107.954  79.723  45.073  1.00  0.00           C  
ATOM    265  N   GLU    38    -110.828  84.305  47.211  1.00  0.00           N  
ATOM    266  CA  GLU    38    -110.225  85.544  47.719  1.00  0.00           C  
ATOM    267  C   GLU    38    -109.383  85.302  48.968  1.00  0.00           C  
ATOM    268  O   GLU    38    -108.317  85.891  49.116  1.00  0.00           O  
ATOM    269  CB  GLU    38    -111.296  86.606  48.015  1.00  0.00           C  
ATOM    270  CG  GLU    38    -111.885  87.292  46.779  1.00  0.00           C  
ATOM    271  CD  GLU    38    -113.081  86.551  46.198  1.00  0.00           C  
ATOM    272  OE1 GLU    38    -113.752  87.124  45.320  1.00  0.00           O  
ATOM    273  OE2 GLU    38    -113.358  85.406  46.623  1.00  0.00           O  
ATOM    274  N   LEU    39    -109.849  84.413  49.845  1.00  0.00           N  
ATOM    275  CA  LEU    39    -109.172  84.179  51.117  1.00  0.00           C  
ATOM    276  C   LEU    39    -108.159  83.046  51.039  1.00  0.00           C  
ATOM    277  O   LEU    39    -107.502  82.708  52.032  1.00  0.00           O  
ATOM    278  CB  LEU    39    -110.197  83.900  52.216  1.00  0.00           C  
ATOM    279  CG  LEU    39    -111.294  84.962  52.319  1.00  0.00           C  
ATOM    280  CD1 LEU    39    -112.248  84.644  53.457  1.00  0.00           C  
ATOM    281  CD2 LEU    39    -110.677  86.343  52.495  1.00  0.00           C  
ATOM    282  N   GLY    40    -108.038  82.452  49.860  1.00  0.00           N  
ATOM    283  CA  GLY    40    -107.081  81.384  49.660  1.00  0.00           C  
ATOM    284  C   GLY    40    -107.569  80.024  50.114  1.00  0.00           C  
ATOM    285  O   GLY    40    -108.570  79.900  50.811  1.00  0.00           O  
ATOM    286  N   PRO    41    -106.844  78.979  49.720  1.00  0.00           N  
ATOM    287  CA  PRO    41    -107.276  77.593  49.946  1.00  0.00           C  
ATOM    288  C   PRO    41    -107.336  77.187  51.415  1.00  0.00           C  
ATOM    289  O   PRO    41    -108.070  76.264  51.740  1.00  0.00           O  
ATOM    290  CB  PRO    41    -106.205  76.772  49.221  1.00  0.00           C  
ATOM    291  CG  PRO    41    -105.007  77.677  49.147  1.00  0.00           C  
ATOM    292  CD  PRO    41    -105.555  79.065  49.008  1.00  0.00           C  
ATOM    293  N   ASP    42    -106.593  77.868  52.285  1.00  0.00           N  
ATOM    294  CA  ASP    42    -106.475  77.442  53.678  1.00  0.00           C  
ATOM    295  C   ASP    42    -107.527  78.073  54.576  1.00  0.00           C  
ATOM    296  O   ASP    42    -107.572  77.809  55.784  1.00  0.00           O  
ATOM    297  CB  ASP    42    -105.074  77.734  54.215  1.00  0.00           C  
ATOM    298  CG  ASP    42    -104.016  76.847  53.589  1.00  0.00           C  
ATOM    299  OD1 ASP    42    -104.278  75.625  53.463  1.00  0.00           O  
ATOM    300  OD2 ASP    42    -102.939  77.372  53.211  1.00  0.00           O  
ATOM    301  N   SER    43    -108.363  78.918  53.986  1.00  0.00           N  
ATOM    302  CA  SER    43    -109.509  79.451  54.695  1.00  0.00           C  
ATOM    303  C   SER    43    -110.707  78.564  54.397  1.00  0.00           C  
ATOM    304  O   SER    43    -110.703  77.789  53.438  1.00  0.00           O  
ATOM    305  CB  SER    43    -109.796  80.895  54.264  1.00  0.00           C  
ATOM    306  OG  SER    43    -111.095  81.317  54.665  1.00  0.00           O  
ATOM    307  N   GLU    44    -111.731  78.690  55.227  1.00  0.00           N  
ATOM    308  CA  GLU    44    -112.995  78.014  55.002  1.00  0.00           C  
ATOM    309  C   GLU    44    -114.098  79.060  55.097  1.00  0.00           C  
ATOM    310  O   GLU    44    -115.241  78.749  55.421  1.00  0.00           O  
ATOM    311  CB  GLU    44    -113.200  76.936  56.059  1.00  0.00           C  
ATOM    312  CG  GLU    44    -112.119  75.853  56.044  1.00  0.00           C  
ATOM    313  CD  GLU    44    -112.450  74.843  57.133  1.00  0.00           C  
ATOM    314  OE1 GLU    44    -113.411  75.100  57.907  1.00  0.00           O  
ATOM    315  OE2 GLU    44    -111.748  73.799  57.206  1.00  0.00           O  
ATOM    316  N   GLU    45    -113.734  80.308  54.820  1.00  0.00           N  
ATOM    317  CA  GLU    45    -114.681  81.412  54.834  1.00  0.00           C  
ATOM    318  C   GLU    45    -115.003  81.937  53.435  1.00  0.00           C  
ATOM    319  O   GLU    45    -115.824  82.847  53.297  1.00  0.00           O  
ATOM    320  CB  GLU    45    -114.121  82.567  55.660  1.00  0.00           C  
ATOM    321  CG  GLU    45    -113.643  82.180  57.045  1.00  0.00           C  
ATOM    322  CD  GLU    45    -114.688  82.445  58.105  1.00  0.00           C  
ATOM    323  OE1 GLU    45    -114.377  83.196  59.058  1.00  0.00           O  
ATOM    324  OE2 GLU    45    -115.815  81.906  57.982  1.00  0.00           O  
ATOM    325  N   ASN    46    -114.345  81.401  52.406  1.00  0.00           N  
ATOM    326  CA  ASN    46    -114.580  81.871  51.039  1.00  0.00           C  
ATOM    327  C   ASN    46    -116.044  81.757  50.639  1.00  0.00           C  
ATOM    328  O   ASN    46    -116.749  80.859  51.099  1.00  0.00           O  
ATOM    329  CB  ASN    46    -113.740  81.090  50.025  1.00  0.00           C  
ATOM    330  CG  ASN    46    -112.279  81.472  50.049  1.00  0.00           C  
ATOM    331  OD1 ASN    46    -111.909  82.604  49.710  1.00  0.00           O  
ATOM    332  ND2 ASN    46    -111.429  80.520  50.427  1.00  0.00           N  
ATOM    333  N   THR    47    -116.497  82.667  49.784  1.00  0.00           N  
ATOM    334  CA  THR    47    -117.848  82.597  49.226  1.00  0.00           C  
ATOM    335  C   THR    47    -117.777  82.906  47.749  1.00  0.00           C  
ATOM    336  O   THR    47    -116.914  83.676  47.322  1.00  0.00           O  
ATOM    337  CB  THR    47    -118.814  83.619  49.886  1.00  0.00           C  
ATOM    338  OG1 THR    47    -118.291  84.955  49.759  1.00  0.00           O  
ATOM    339  CG2 THR    47    -119.030  83.278  51.355  1.00  0.00           C  
ATOM    340  N   GLY    48    -118.684  82.330  46.966  1.00  0.00           N  
ATOM    341  CA  GLY    48    -118.719  82.597  45.534  1.00  0.00           C  
ATOM    342  C   GLY    48    -118.021  81.513  44.724  1.00  0.00           C  
ATOM    343  O   GLY    48    -117.375  80.624  45.280  1.00  0.00           O  
ATOM    344  N   GLY    49    -118.148  81.589  43.405  1.00  0.00           N  
ATOM    345  CA  GLY    49    -117.535  80.617  42.525  1.00  0.00           C  
ATOM    346  C   GLY    49    -118.539  79.915  41.624  1.00  0.00           C  
ATOM    347  O   GLY    49    -119.752  80.163  41.701  1.00  0.00           O  
ATOM    348  N   GLN    50    -118.020  79.055  40.751  1.00  0.00           N  
ATOM    349  CA  GLN    50    -118.856  78.254  39.870  1.00  0.00           C  
ATOM    350  C   GLN    50    -118.976  76.877  40.491  1.00  0.00           C  
ATOM    351  O   GLN    50    -117.975  76.190  40.666  1.00  0.00           O  
ATOM    352  CB  GLN    50    -118.224  78.143  38.482  1.00  0.00           C  
ATOM    353  CG  GLN    50    -119.090  77.432  37.455  1.00  0.00           C  
ATOM    354  CD  GLN    50    -118.396  77.273  36.097  1.00  0.00           C  
ATOM    355  OE1 GLN    50    -117.306  76.699  36.007  1.00  0.00           O  
ATOM    356  NE2 GLN    50    -119.031  77.782  35.037  1.00  0.00           N  
ATOM    357  N   TRP    51    -120.197  76.496  40.844  1.00  0.00           N  
ATOM    358  CA  TRP    51    -120.467  75.213  41.482  1.00  0.00           C  
ATOM    359  C   TRP    51    -121.074  74.304  40.436  1.00  0.00           C  
ATOM    360  O   TRP    51    -122.197  74.532  39.981  1.00  0.00           O  
ATOM    361  CB  TRP    51    -121.439  75.388  42.665  1.00  0.00           C  
ATOM    362  CG  TRP    51    -120.969  76.405  43.666  1.00  0.00           C  
ATOM    363  CD1 TRP    51    -121.024  77.766  43.537  1.00  0.00           C  
ATOM    364  CD2 TRP    51    -120.347  76.150  44.934  1.00  0.00           C  
ATOM    365  NE1 TRP    51    -120.480  78.372  44.645  1.00  0.00           N  
ATOM    366  CE2 TRP    51    -120.057  77.404  45.519  1.00  0.00           C  
ATOM    367  CE3 TRP    51    -120.009  74.986  45.633  1.00  0.00           C  
ATOM    368  CZ2 TRP    51    -119.445  77.527  46.768  1.00  0.00           C  
ATOM    369  CZ3 TRP    51    -119.399  75.108  46.882  1.00  0.00           C  
ATOM    370  CH2 TRP    51    -119.128  76.371  47.435  1.00  0.00           C  
ATOM    371  N   ILE    52    -120.324  73.294  40.017  1.00  0.00           N  
ATOM    372  CA  ILE    52    -120.858  72.343  39.059  1.00  0.00           C  
ATOM    373  C   ILE    52    -121.473  71.249  39.896  1.00  0.00           C  
ATOM    374  O   ILE    52    -120.766  70.507  40.571  1.00  0.00           O  
ATOM    375  CB  ILE    52    -119.773  71.737  38.148  1.00  0.00           C  
ATOM    376  CG1 ILE    52    -118.864  72.833  37.576  1.00  0.00           C  
ATOM    377  CG2 ILE    52    -120.416  70.943  37.035  1.00  0.00           C  
ATOM    378  CD1 ILE    52    -119.585  73.859  36.703  1.00  0.00           C  
ATOM    379  N   GLN    53    -122.795  71.163  39.871  1.00  0.00           N  
ATOM    380  CA  GLN    53    -123.492  70.229  40.739  1.00  0.00           C  
ATOM    381  C   GLN    53    -123.705  68.883  40.069  1.00  0.00           C  
ATOM    382  O   GLN    53    -123.423  68.714  38.877  1.00  0.00           O  
ATOM    383  CB  GLN    53    -124.832  70.822  41.183  1.00  0.00           C  
ATOM    384  CG  GLN    53    -124.689  71.995  42.154  1.00  0.00           C  
ATOM    385  CD  GLN    53    -124.081  71.465  43.445  1.00  0.00           C  
ATOM    386  OE1 GLN    53    -123.055  71.957  43.911  1.00  0.00           O  
ATOM    387  NE2 GLN    53    -124.683  70.433  44.094  1.00  0.00           N  
ATOM    388  N   ASN    54    -124.214  67.933  40.847  1.00  0.00           N  
ATOM    389  CA  ASN    54    -124.525  66.602  40.345  1.00  0.00           C  
ATOM    390  C   ASN    54    -125.290  66.658  39.013  1.00  0.00           C  
ATOM    391  O   ASN    54    -126.362  67.266  38.908  1.00  0.00           O  
ATOM    392  CB  ASN    54    -125.310  65.818  41.402  1.00  0.00           C  
ATOM    393  CG  ASN    54    -125.424  64.376  40.930  1.00  0.00           C  
ATOM    394  OD1 ASN    54    -125.267  64.083  39.745  1.00  0.00           O  
ATOM    395  ND2 ASN    54    -125.702  63.397  41.831  1.00  0.00           N  
ATOM    396  N   GLY    55    -124.721  66.047  37.987  1.00  0.00           N  
ATOM    397  CA  GLY    55    -125.350  66.027  36.680  1.00  0.00           C  
ATOM    398  C   GLY    55    -125.041  67.250  35.833  1.00  0.00           C  
ATOM    399  O   GLY    55    -125.401  67.300  34.660  1.00  0.00           O  
ATOM    400  N   GLY    56    -124.378  68.243  36.425  1.00  0.00           N  
ATOM    401  CA  GLY    56    -124.034  69.448  35.698  1.00  0.00           C  
ATOM    402  C   GLY    56    -122.683  69.351  35.020  1.00  0.00           C  
ATOM    403  O   GLY    56    -121.866  68.492  35.358  1.00  0.00           O  
ATOM    404  N   ILE    57    -122.445  70.243  34.068  1.00  0.00           N  
ATOM    405  CA  ILE    57    -121.220  70.227  33.294  1.00  0.00           C  
ATOM    406  C   ILE    57    -120.672  71.629  33.132  1.00  0.00           C  
ATOM    407  O   ILE    57    -121.399  72.525  32.707  1.00  0.00           O  
ATOM    408  CB  ILE    57    -121.467  69.675  31.887  1.00  0.00           C  
ATOM    409  CG1 ILE    57    -121.998  68.232  31.879  1.00  0.00           C  
ATOM    410  CG2 ILE    57    -120.204  69.643  31.010  1.00  0.00           C  
ATOM    411  CD1 ILE    57    -122.405  67.739  30.491  1.00  0.00           C  
ATOM    412  N   ALA    58    -119.393  71.805  33.467  1.00  0.00           N  
ATOM    413  CA  ALA    58    -118.687  73.051  33.213  1.00  0.00           C  
ATOM    414  C   ALA    58    -117.652  72.872  32.110  1.00  0.00           C  
ATOM    415  O   ALA    58    -116.729  72.066  32.243  1.00  0.00           O  
ATOM    416  CB  ALA    58    -118.018  73.549  34.489  1.00  0.00           C  
ATOM    417  N   GLY    59    -117.813  73.611  31.015  1.00  0.00           N  
ATOM    418  CA  GLY    59    -116.913  73.505  29.867  1.00  0.00           C  
ATOM    419  C   GLY    59    -116.168  74.795  29.647  1.00  0.00           C  
ATOM    420  O   GLY    59    -116.768  75.873  29.713  1.00  0.00           O  
ATOM    421  N   ASN    60    -114.879  74.680  29.333  1.00  0.00           N  
ATOM    422  CA  ASN    60    -114.079  75.844  28.959  1.00  0.00           C  
ATOM    423  C   ASN    60    -114.139  76.958  29.982  1.00  0.00           C  
ATOM    424  O   ASN    60    -114.133  78.126  29.638  1.00  0.00           O  
ATOM    425  CB  ASN    60    -114.493  76.377  27.584  1.00  0.00           C  
ATOM    426  CG  ASN    60    -114.510  75.286  26.532  1.00  0.00           C  
ATOM    427  OD1 ASN    60    -113.479  74.699  26.217  1.00  0.00           O  
ATOM    428  ND2 ASN    60    -115.681  74.992  26.006  1.00  0.00           N  
ATOM    429  N   THR    61    -114.212  76.580  31.245  1.00  0.00           N  
ATOM    430  CA  THR    61    -114.124  77.546  32.315  1.00  0.00           C  
ATOM    431  C   THR    61    -112.684  78.040  32.420  1.00  0.00           C  
ATOM    432  O   THR    61    -111.744  77.248  32.365  1.00  0.00           O  
ATOM    433  CB  THR    61    -114.548  76.900  33.635  1.00  0.00           C  
ATOM    434  OG1 THR    61    -115.919  76.489  33.533  1.00  0.00           O  
ATOM    435  CG2 THR    61    -114.390  77.874  34.784  1.00  0.00           C  
ATOM    436  N   THR    62    -112.514  79.350  32.539  1.00  0.00           N  
ATOM    437  CA  THR    62    -111.216  79.911  32.875  1.00  0.00           C  
ATOM    438  C   THR    62    -111.280  80.381  34.318  1.00  0.00           C  
ATOM    439  O   THR    62    -112.159  81.158  34.682  1.00  0.00           O  
ATOM    440  CB  THR    62    -110.838  81.098  31.967  1.00  0.00           C  
ATOM    441  OG1 THR    62    -110.664  80.634  30.626  1.00  0.00           O  
ATOM    442  CG2 THR    62    -109.530  81.743  32.438  1.00  0.00           C  
ATOM    443  N   VAL    63    -110.368  79.882  35.146  1.00  0.00           N  
ATOM    444  CA  VAL    63    -110.344  80.251  36.551  1.00  0.00           C  
ATOM    445  C   VAL    63    -109.117  81.103  36.798  1.00  0.00           C  
ATOM    446  O   VAL    63    -107.994  80.655  36.591  1.00  0.00           O  
ATOM    447  CB  VAL    63    -110.350  79.030  37.487  1.00  0.00           C  
ATOM    448  CG1 VAL    63    -110.639  79.453  38.928  1.00  0.00           C  
ATOM    449  CG2 VAL    63    -111.390  78.038  37.046  1.00  0.00           C  
ATOM    450  N   THR    64    -109.343  82.340  37.227  1.00  0.00           N  
ATOM    451  CA  THR    64    -108.267  83.306  37.428  1.00  0.00           C  
ATOM    452  C   THR    64    -107.888  83.398  38.911  1.00  0.00           C  
ATOM    453  O   THR    64    -108.389  82.628  39.736  1.00  0.00           O  
ATOM    454  CB  THR    64    -108.665  84.694  36.879  1.00  0.00           C  
ATOM    455  OG1 THR    64    -109.688  85.270  37.702  1.00  0.00           O  
ATOM    456  CG2 THR    64    -109.196  84.580  35.452  1.00  0.00           C  
ATOM    457  N   THR    65    -107.023  84.356  39.232  1.00  0.00           N  
ATOM    458  CA  THR    65    -106.361  84.473  40.533  1.00  0.00           C  
ATOM    459  C   THR    65    -107.216  84.262  41.794  1.00  0.00           C  
ATOM    460  O   THR    65    -106.814  83.534  42.724  1.00  0.00           O  
ATOM    461  CB  THR    65    -105.621  85.804  40.615  1.00  0.00           C  
ATOM    462  OG1 THR    65    -104.671  85.900  39.563  1.00  0.00           O  
ATOM    463  CG2 THR    65    -104.894  85.901  41.967  1.00  0.00           C  
ATOM    464  N   ASN    66    -108.373  84.905  41.850  1.00  0.00           N  
ATOM    465  CA  ASN    66    -109.251  84.742  43.004  1.00  0.00           C  
ATOM    466  C   ASN    66    -110.400  83.776  42.729  1.00  0.00           C  
ATOM    467  O   ASN    66    -111.352  83.696  43.503  1.00  0.00           O  
ATOM    468  CB  ASN    66    -109.813  86.097  43.433  1.00  0.00           C  
ATOM    469  CG  ASN    66    -108.782  86.960  44.111  1.00  0.00           C  
ATOM    470  OD1 ASN    66    -107.987  86.477  44.923  1.00  0.00           O  
ATOM    471  ND2 ASN    66    -108.778  88.243  43.776  1.00  0.00           N  
ATOM    472  N   GLY    67    -110.310  83.058  41.613  1.00  0.00           N  
ATOM    473  CA  GLY    67    -111.399  82.222  41.169  1.00  0.00           C  
ATOM    474  C   GLY    67    -111.394  80.886  41.858  1.00  0.00           C  
ATOM    475  O   GLY    67    -110.334  80.338  42.148  1.00  0.00           O  
ATOM    476  N   ARG    68    -112.587  80.369  42.131  1.00  0.00           N  
ATOM    477  CA  ARG    68    -112.739  78.991  42.575  1.00  0.00           C  
ATOM    478  C   ARG    68    -113.822  78.291  41.749  1.00  0.00           C  
ATOM    479  O   ARG    68    -114.936  78.796  41.624  1.00  0.00           O  
ATOM    480  CB  ARG    68    -113.089  78.935  44.066  1.00  0.00           C  
ATOM    481  CG  ARG    68    -112.866  77.561  44.732  1.00  0.00           C  
ATOM    482  CD  ARG    68    -113.261  77.612  46.206  1.00  0.00           C  
ATOM    483  NE  ARG    68    -113.486  76.288  46.780  1.00  0.00           N  
ATOM    484  CZ  ARG    68    -114.400  76.023  47.710  1.00  0.00           C  
ATOM    485  NH1 ARG    68    -115.182  76.992  48.172  1.00  0.00           N  
ATOM    486  NH2 ARG    68    -114.537  74.784  48.173  1.00  0.00           N  
ATOM    487  N   GLN    69    -113.482  77.139  41.173  1.00  0.00           N  
ATOM    488  CA  GLN    69    -114.482  76.251  40.586  1.00  0.00           C  
ATOM    489  C   GLN    69    -114.663  75.040  41.497  1.00  0.00           C  
ATOM    490  O   GLN    69    -113.693  74.370  41.857  1.00  0.00           O  
ATOM    491  CB  GLN    69    -114.083  75.802  39.178  1.00  0.00           C  
ATOM    492  CG  GLN    69    -115.163  74.963  38.454  1.00  0.00           C  
ATOM    493  CD  GLN    69    -114.648  74.313  37.171  1.00  0.00           C  
ATOM    494  OE1 GLN    69    -113.582  73.701  37.168  1.00  0.00           O  
ATOM    495  NE2 GLN    69    -115.405  74.446  36.078  1.00  0.00           N  
ATOM    496  N   VAL    70    -115.903  74.761  41.880  1.00  0.00           N  
ATOM    497  CA  VAL    70    -116.166  73.633  42.759  1.00  0.00           C  
ATOM    498  C   VAL    70    -116.939  72.575  42.001  1.00  0.00           C  
ATOM    499  O   VAL    70    -118.102  72.765  41.645  1.00  0.00           O  
ATOM    500  CB  VAL    70    -116.940  74.027  44.030  1.00  0.00           C  
ATOM    501  CG1 VAL    70    -117.247  72.843  44.949  1.00  0.00           C  
ATOM    502  CG2 VAL    70    -116.194  75.033  44.910  1.00  0.00           C  
ATOM    503  N   VAL    71    -116.269  71.461  41.735  1.00  0.00           N  
ATOM    504  CA  VAL    71    -116.884  70.398  40.977  1.00  0.00           C  
ATOM    505  C   VAL    71    -117.322  69.358  41.965  1.00  0.00           C  
ATOM    506  O   VAL    71    -116.499  68.651  42.551  1.00  0.00           O  
ATOM    507  CB  VAL    71    -115.923  69.797  39.958  1.00  0.00           C  
ATOM    508  CG1 VAL    71    -116.587  68.647  39.219  1.00  0.00           C  
ATOM    509  CG2 VAL    71    -115.473  70.869  38.992  1.00  0.00           C  
ATOM    510  N   LEU    72    -118.628  69.285  42.166  1.00  0.00           N  
ATOM    511  CA  LEU    72    -119.181  68.419  43.190  1.00  0.00           C  
ATOM    512  C   LEU    72    -119.315  67.001  42.679  1.00  0.00           C  
ATOM    513  O   LEU    72    -119.268  66.758  41.468  1.00  0.00           O  
ATOM    514  CB  LEU    72    -120.529  68.969  43.651  1.00  0.00           C  
ATOM    515  CG  LEU    72    -120.435  70.353  44.296  1.00  0.00           C  
ATOM    516  CD1 LEU    72    -121.776  70.978  44.679  1.00  0.00           C  
ATOM    517  CD2 LEU    72    -119.635  70.407  45.597  1.00  0.00           C  
ATOM    518  N   GLU    73    -119.470  66.063  43.603  1.00  0.00           N  
ATOM    519  CA  GLU    73    -119.685  64.682  43.214  1.00  0.00           C  
ATOM    520  C   GLU    73    -120.839  64.619  42.212  1.00  0.00           C  
ATOM    521  O   GLU    73    -121.868  65.267  42.401  1.00  0.00           O  
ATOM    522  CB  GLU    73    -119.965  63.837  44.433  1.00  0.00           C  
ATOM    523  CG  GLU    73    -120.162  62.353  44.115  1.00  0.00           C  
ATOM    524  CD  GLU    73    -120.405  61.619  45.426  1.00  0.00           C  
ATOM    525  OE1 GLU    73    -120.350  62.283  46.494  1.00  0.00           O  
ATOM    526  OE2 GLU    73    -120.649  60.383  45.374  1.00  0.00           O  
ATOM    527  N   GLY    74    -120.637  63.884  41.124  1.00  0.00           N  
ATOM    528  CA  GLY    74    -121.617  63.792  40.061  1.00  0.00           C  
ATOM    529  C   GLY    74    -121.460  64.901  39.036  1.00  0.00           C  
ATOM    530  O   GLY    74    -122.076  64.874  37.962  1.00  0.00           O  
ATOM    531  N   GLY    75    -120.637  65.890  39.367  1.00  0.00           N  
ATOM    532  CA  GLY    75    -120.374  66.980  38.448  1.00  0.00           C  
ATOM    533  C   GLY    75    -119.216  66.690  37.505  1.00  0.00           C  
ATOM    534  O   GLY    75    -118.363  65.854  37.789  1.00  0.00           O  
ATOM    535  N   THR    76    -119.179  67.403  36.389  1.00  0.00           N  
ATOM    536  CA  THR    76    -118.166  67.183  35.378  1.00  0.00           C  
ATOM    537  C   THR    76    -117.603  68.512  34.923  1.00  0.00           C  
ATOM    538  O   THR    76    -118.359  69.445  34.652  1.00  0.00           O  
ATOM    539  CB  THR    76    -118.777  66.463  34.167  1.00  0.00           C  
ATOM    540  OG1 THR    76    -119.255  65.182  34.580  1.00  0.00           O  
ATOM    541  CG2 THR    76    -117.753  66.278  33.047  1.00  0.00           C  
ATOM    542  N   ALA    77    -116.282  68.599  34.834  1.00  0.00           N  
ATOM    543  CA  ALA    77    -115.620  69.791  34.299  1.00  0.00           C  
ATOM    544  C   ALA    77    -114.722  69.371  33.164  1.00  0.00           C  
ATOM    545  O   ALA    77    -114.047  68.356  33.249  1.00  0.00           O  
ATOM    546  CB  ALA    77    -114.811  70.495  35.367  1.00  0.00           C  
ATOM    547  N   SER    78    -114.719  70.158  32.102  1.00  0.00           N  
ATOM    548  CA  SER    78    -114.015  69.800  30.891  1.00  0.00           C  
ATOM    549  C   SER    78    -113.305  71.029  30.303  1.00  0.00           C  
ATOM    550  O   SER    78    -113.904  72.093  30.203  1.00  0.00           O  
ATOM    551  CB  SER    78    -115.029  69.237  29.887  1.00  0.00           C  
ATOM    552  OG  SER    78    -114.425  69.023  28.622  1.00  0.00           O  
ATOM    553  N   ASP    79    -112.040  70.866  29.915  1.00  0.00           N  
ATOM    554  CA  ASP    79    -111.237  71.929  29.295  1.00  0.00           C  
ATOM    555  C   ASP    79    -111.135  73.142  30.201  1.00  0.00           C  
ATOM    556  O   ASP    79    -111.352  74.279  29.772  1.00  0.00           O  
ATOM    557  CB  ASP    79    -111.793  72.362  27.930  1.00  0.00           C  
ATOM    558  CG  ASP    79    -111.797  71.237  26.905  1.00  0.00           C  
ATOM    559  OD1 ASP    79    -111.065  70.234  27.096  1.00  0.00           O  
ATOM    560  OD2 ASP    79    -112.531  71.372  25.891  1.00  0.00           O  
ATOM    561  N   THR    80    -110.831  72.897  31.465  1.00  0.00           N  
ATOM    562  CA  THR    80    -110.692  73.982  32.419  1.00  0.00           C  
ATOM    563  C   THR    80    -109.275  74.516  32.393  1.00  0.00           C  
ATOM    564  O   THR    80    -108.311  73.748  32.475  1.00  0.00           O  
ATOM    565  CB  THR    80    -111.023  73.517  33.831  1.00  0.00           C  
ATOM    566  OG1 THR    80    -112.183  72.673  33.787  1.00  0.00           O  
ATOM    567  CG2 THR    80    -111.276  74.716  34.751  1.00  0.00           C  
ATOM    568  N   VAL    81    -109.159  75.832  32.246  1.00  0.00           N  
ATOM    569  CA  VAL    81    -107.892  76.527  32.402  1.00  0.00           C  
ATOM    570  C   VAL    81    -107.860  77.229  33.767  1.00  0.00           C  
ATOM    571  O   VAL    81    -108.727  78.042  34.089  1.00  0.00           O  
ATOM    572  CB  VAL    81    -107.682  77.558  31.283  1.00  0.00           C  
ATOM    573  CG1 VAL    81    -106.430  78.380  31.554  1.00  0.00           C  
ATOM    574  CG2 VAL    81    -107.576  76.850  29.950  1.00  0.00           C  
ATOM    575  N   ILE    82    -106.849  76.901  34.565  1.00  0.00           N  
ATOM    576  CA  ILE    82    -106.698  77.491  35.890  1.00  0.00           C  
ATOM    577  C   ILE    82    -105.365  78.219  36.025  1.00  0.00           C  
ATOM    578  O   ILE    82    -104.303  77.636  35.810  1.00  0.00           O  
ATOM    579  CB  ILE    82    -106.805  76.426  36.998  1.00  0.00           C  
ATOM    580  CG1 ILE    82    -108.217  75.837  37.039  1.00  0.00           C  
ATOM    581  CG2 ILE    82    -106.432  77.021  38.347  1.00  0.00           C  
ATOM    582  CD1 ILE    82    -108.341  74.608  37.913  1.00  0.00           C  
ATOM    583  N   ARG    83    -105.430  79.497  36.385  1.00  0.00           N  
ATOM    584  CA  ARG    83    -104.231  80.309  36.550  1.00  0.00           C  
ATOM    585  C   ARG    83    -104.514  81.540  37.405  1.00  0.00           C  
ATOM    586  O   ARG    83    -105.620  81.703  37.923  1.00  0.00           O  
ATOM    587  CB  ARG    83    -103.677  80.732  35.188  1.00  0.00           C  
ATOM    588  CG  ARG    83    -104.739  81.188  34.201  1.00  0.00           C  
ATOM    589  CD  ARG    83    -104.341  82.489  33.523  1.00  0.00           C  
ATOM    590  NE  ARG    83    -105.414  83.020  32.687  1.00  0.00           N  
ATOM    591  CZ  ARG    83    -106.063  84.153  32.935  1.00  0.00           C  
ATOM    592  NH1 ARG    83    -105.750  84.880  33.999  1.00  0.00           N  
ATOM    593  NH2 ARG    83    -107.026  84.560  32.119  1.00  0.00           N  
ATOM    594  N   ASP    84    -103.506  82.397  37.545  1.00  0.00           N  
ATOM    595  CA  ASP    84    -103.614  83.625  38.331  1.00  0.00           C  
ATOM    596  C   ASP    84    -104.199  83.378  39.720  1.00  0.00           C  
ATOM    597  O   ASP    84    -105.165  84.027  40.121  1.00  0.00           O  
ATOM    598  CB  ASP    84    -104.440  84.678  37.584  1.00  0.00           C  
ATOM    599  CG  ASP    84    -103.665  85.335  36.459  1.00  0.00           C  
ATOM    600  OD1 ASP    84    -102.455  85.054  36.325  1.00  0.00           O  
ATOM    601  OD2 ASP    84    -104.265  86.134  35.710  1.00  0.00           O  
ATOM    602  N   GLY    85    -103.607  82.437  40.447  1.00  0.00           N  
ATOM    603  CA  GLY    85    -104.064  82.106  41.784  1.00  0.00           C  
ATOM    604  C   GLY    85    -105.455  81.503  41.794  1.00  0.00           C  
ATOM    605  O   GLY    85    -106.235  81.734  42.717  1.00  0.00           O  
ATOM    606  N   GLY    86    -105.766  80.726  40.761  1.00  0.00           N  
ATOM    607  CA  GLY    86    -107.064  80.088  40.651  1.00  0.00           C  
ATOM    608  C   GLY    86    -107.028  78.630  41.064  1.00  0.00           C  
ATOM    609  O   GLY    86    -106.014  77.953  40.893  1.00  0.00           O  
ATOM    610  N   GLY    87    -108.138  78.146  41.611  1.00  0.00           N  
ATOM    611  CA  GLY    87    -108.230  76.773  42.047  1.00  0.00           C  
ATOM    612  C   GLY    87    -109.508  76.077  41.630  1.00  0.00           C  
ATOM    613  O   GLY    87    -110.548  76.715  41.460  1.00  0.00           O  
ATOM    614  N   GLN    88    -109.428  74.760  41.462  1.00  0.00           N  
ATOM    615  CA  GLN    88    -110.623  73.942  41.310  1.00  0.00           C  
ATOM    616  C   GLN    88    -110.649  72.893  42.413  1.00  0.00           C  
ATOM    617  O   GLN    88    -109.657  72.176  42.616  1.00  0.00           O  
ATOM    618  CB  GLN    88    -110.661  73.277  39.934  1.00  0.00           C  
ATOM    619  CG  GLN    88    -111.696  72.173  39.780  1.00  0.00           C  
ATOM    620  CD  GLN    88    -111.342  71.214  38.650  1.00  0.00           C  
ATOM    621  OE1 GLN    88    -110.592  70.256  38.849  1.00  0.00           O  
ATOM    622  NE2 GLN    88    -111.867  71.477  37.455  1.00  0.00           N  
ATOM    623  N   SER    89    -111.769  72.831  43.138  1.00  0.00           N  
ATOM    624  CA  SER    89    -111.979  71.835  44.189  1.00  0.00           C  
ATOM    625  C   SER    89    -112.768  70.676  43.609  1.00  0.00           C  
ATOM    626  O   SER    89    -113.933  70.835  43.217  1.00  0.00           O  
ATOM    627  CB  SER    89    -112.754  72.427  45.376  1.00  0.00           C  
ATOM    628  OG  SER    89    -111.990  73.409  46.056  1.00  0.00           O  
ATOM    629  N   LEU    90    -112.148  69.504  43.570  1.00  0.00           N  
ATOM    630  CA  LEU    90    -112.679  68.423  42.752  1.00  0.00           C  
ATOM    631  C   LEU    90    -113.211  67.263  43.576  1.00  0.00           C  
ATOM    632  O   LEU    90    -112.444  66.504  44.199  1.00  0.00           O  
ATOM    633  CB  LEU    90    -111.614  67.954  41.756  1.00  0.00           C  
ATOM    634  CG  LEU    90    -111.997  66.875  40.747  1.00  0.00           C  
ATOM    635  CD1 LEU    90    -113.127  67.332  39.830  1.00  0.00           C  
ATOM    636  CD2 LEU    90    -110.758  66.471  39.937  1.00  0.00           C  
ATOM    637  N   ASN    91    -114.537  67.140  43.597  1.00  0.00           N  
ATOM    638  CA  ASN    91    -115.180  65.975  44.193  1.00  0.00           C  
ATOM    639  C   ASN    91    -115.832  65.135  43.108  1.00  0.00           C  
ATOM    640  O   ASN    91    -116.224  63.998  43.343  1.00  0.00           O  
ATOM    641  CB  ASN    91    -116.183  66.381  45.269  1.00  0.00           C  
ATOM    642  CG  ASN    91    -115.549  67.211  46.367  1.00  0.00           C  
ATOM    643  OD1 ASN    91    -114.928  66.670  47.276  1.00  0.00           O  
ATOM    644  ND2 ASN    91    -115.695  68.535  46.283  1.00  0.00           N  
ATOM    645  N   GLY    92    -115.925  65.710  41.911  1.00  0.00           N  
ATOM    646  CA  GLY    92    -116.476  65.017  40.763  1.00  0.00           C  
ATOM    647  C   GLY    92    -115.411  64.602  39.766  1.00  0.00           C  
ATOM    648  O   GLY    92    -114.355  64.082  40.138  1.00  0.00           O  
ATOM    649  N   LEU    93    -115.698  64.830  38.493  1.00  0.00           N  
ATOM    650  CA  LEU    93    -114.808  64.456  37.414  1.00  0.00           C  
ATOM    651  C   LEU    93    -114.324  65.701  36.702  1.00  0.00           C  
ATOM    652  O   LEU    93    -115.123  66.572  36.354  1.00  0.00           O  
ATOM    653  CB  LEU    93    -115.547  63.576  36.404  1.00  0.00           C  
ATOM    654  CG  LEU    93    -114.806  63.216  35.115  1.00  0.00           C  
ATOM    655  CD1 LEU    93    -113.582  62.312  35.411  1.00  0.00           C  
ATOM    656  CD2 LEU    93    -115.754  62.538  34.125  1.00  0.00           C  
ATOM    657  N   ALA    94    -113.019  65.781  36.479  1.00  0.00           N  
ATOM    658  CA  ALA    94    -112.474  66.824  35.619  1.00  0.00           C  
ATOM    659  C   ALA    94    -111.661  66.200  34.504  1.00  0.00           C  
ATOM    660  O   ALA    94    -110.834  65.311  34.744  1.00  0.00           O  
ATOM    661  CB  ALA    94    -111.627  67.817  36.423  1.00  0.00           C  
ATOM    662  N   VAL    95    -111.899  66.654  33.279  1.00  0.00           N  
ATOM    663  CA  VAL    95    -111.162  66.134  32.137  1.00  0.00           C  
ATOM    664  C   VAL    95    -110.401  67.231  31.403  1.00  0.00           C  
ATOM    665  O   VAL    95    -110.949  68.287  31.095  1.00  0.00           O  
ATOM    666  CB  VAL    95    -112.085  65.389  31.157  1.00  0.00           C  
ATOM    667  CG1 VAL    95    -111.271  64.770  30.061  1.00  0.00           C  
ATOM    668  CG2 VAL    95    -112.855  64.298  31.879  1.00  0.00           C  
ATOM    669  N   ASN    96    -109.131  66.966  31.131  1.00  0.00           N  
ATOM    670  CA  ASN    96    -108.265  67.882  30.386  1.00  0.00           C  
ATOM    671  C   ASN    96    -108.176  69.272  31.002  1.00  0.00           C  
ATOM    672  O   ASN    96    -108.416  70.286  30.357  1.00  0.00           O  
ATOM    673  CB  ASN    96    -108.630  67.926  28.898  1.00  0.00           C  
ATOM    674  CG  ASN    96    -108.186  66.663  28.158  1.00  0.00           C  
ATOM    675  OD1 ASN    96    -108.523  66.450  26.989  1.00  0.00           O  
ATOM    676  ND2 ASN    96    -107.429  65.817  28.851  1.00  0.00           N  
ATOM    677  N   THR    97    -107.836  69.293  32.278  1.00  0.00           N  
ATOM    678  CA  THR    97    -107.557  70.519  32.986  1.00  0.00           C  
ATOM    679  C   THR    97    -106.128  70.987  32.664  1.00  0.00           C  
ATOM    680  O   THR    97    -105.234  70.171  32.429  1.00  0.00           O  
ATOM    681  CB  THR    97    -107.689  70.262  34.469  1.00  0.00           C  
ATOM    682  OG1 THR    97    -108.961  69.646  34.721  1.00  0.00           O  
ATOM    683  CG2 THR    97    -107.560  71.554  35.258  1.00  0.00           C  
ATOM    684  N   THR    98    -105.921  72.297  32.617  1.00  0.00           N  
ATOM    685  CA  THR    98    -104.574  72.825  32.498  1.00  0.00           C  
ATOM    686  C   THR    98    -104.287  73.767  33.664  1.00  0.00           C  
ATOM    687  O   THR    98    -105.071  74.662  33.954  1.00  0.00           O  
ATOM    688  CB  THR    98    -104.371  73.555  31.174  1.00  0.00           C  
ATOM    689  OG1 THR    98    -104.811  72.711  30.097  1.00  0.00           O  
ATOM    690  CG2 THR    98    -102.919  73.869  30.987  1.00  0.00           C  
ATOM    691  N   LEU    99    -103.155  73.553  34.327  1.00  0.00           N  
ATOM    692  CA  LEU    99    -102.763  74.381  35.461  1.00  0.00           C  
ATOM    693  C   LEU    99    -101.721  75.418  35.055  1.00  0.00           C  
ATOM    694  O   LEU    99    -100.525  75.129  35.021  1.00  0.00           O  
ATOM    695  CB  LEU    99    -102.224  73.511  36.599  1.00  0.00           C  
ATOM    696  CG  LEU    99    -103.224  72.555  37.253  1.00  0.00           C  
ATOM    697  CD1 LEU    99    -102.667  72.003  38.556  1.00  0.00           C  
ATOM    698  CD2 LEU    99    -104.557  73.249  37.486  1.00  0.00           C  
ATOM    699  N   ASN   100    -102.183  76.625  34.749  1.00  0.00           N  
ATOM    700  CA  ASN   100    -101.293  77.707  34.346  1.00  0.00           C  
ATOM    701  C   ASN   100    -101.446  78.915  35.264  1.00  0.00           C  
ATOM    702  O   ASN   100    -102.441  79.037  35.981  1.00  0.00           O  
ATOM    703  CB  ASN   100    -101.564  78.112  32.896  1.00  0.00           C  
ATOM    704  CG  ASN   100    -101.129  77.050  31.904  1.00  0.00           C  
ATOM    705  OD1 ASN   100     -99.979  76.611  31.911  1.00  0.00           O  
ATOM    706  ND2 ASN   100    -102.050  76.631  31.044  1.00  0.00           N  
ATOM    707  N   ASN   101    -100.452  79.800  35.232  1.00  0.00           N  
ATOM    708  CA  ASN   101    -100.445  81.012  36.051  1.00  0.00           C  
ATOM    709  C   ASN   101    -100.754  80.723  37.518  1.00  0.00           C  
ATOM    710  O   ASN   101    -101.760  81.191  38.052  1.00  0.00           O  
ATOM    711  CB  ASN   101    -101.424  82.051  35.495  1.00  0.00           C  
ATOM    712  CG  ASN   101    -100.945  82.663  34.193  1.00  0.00           C  
ATOM    713  OD1 ASN   101    -100.052  83.510  34.184  1.00  0.00           O  
ATOM    714  ND2 ASN   101    -101.540  82.237  33.085  1.00  0.00           N  
ATOM    715  N   ARG   102     -99.878  79.949  38.156  1.00  0.00           N  
ATOM    716  CA  ARG   102    -100.028  79.577  39.562  1.00  0.00           C  
ATOM    717  C   ARG   102    -101.424  79.045  39.877  1.00  0.00           C  
ATOM    718  O   ARG   102    -102.120  79.575  40.742  1.00  0.00           O  
ATOM    719  CB  ARG   102     -99.689  80.759  40.476  1.00  0.00           C  
ATOM    720  CG  ARG   102    -100.655  81.928  40.363  1.00  0.00           C  
ATOM    721  CD  ARG   102    -100.206  83.100  41.221  1.00  0.00           C  
ATOM    722  NE  ARG   102    -101.148  84.214  41.160  1.00  0.00           N  
ATOM    723  CZ  ARG   102    -101.162  85.128  40.195  1.00  0.00           C  
ATOM    724  NH1 ARG   102    -100.284  85.063  39.204  1.00  0.00           N  
ATOM    725  NH2 ARG   102    -102.055  86.107  40.221  1.00  0.00           N  
ATOM    726  N   GLY   103    -101.824  77.994  39.169  1.00  0.00           N  
ATOM    727  CA  GLY   103    -103.128  77.391  39.370  1.00  0.00           C  
ATOM    728  C   GLY   103    -103.067  76.156  40.247  1.00  0.00           C  
ATOM    729  O   GLY   103    -101.997  75.583  40.455  1.00  0.00           O  
ATOM    730  N   GLU   104    -104.220  75.745  40.764  1.00  0.00           N  
ATOM    731  CA  GLU   104    -104.298  74.584  41.615  1.00  0.00           C  
ATOM    732  C   GLU   104    -105.518  73.735  41.336  1.00  0.00           C  
ATOM    733  O   GLU   104    -106.578  74.236  40.951  1.00  0.00           O  
ATOM    734  CB  GLU   104    -104.336  75.004  43.085  1.00  0.00           C  
ATOM    735  CG  GLU   104    -103.120  75.738  43.544  1.00  0.00           C  
ATOM    736  CD  GLU   104    -103.090  75.889  45.041  1.00  0.00           C  
ATOM    737  OE1 GLU   104    -102.802  74.895  45.735  1.00  0.00           O  
ATOM    738  OE2 GLU   104    -103.365  77.003  45.533  1.00  0.00           O  
ATOM    739  N   GLN   105    -105.353  72.439  41.565  1.00  0.00           N  
ATOM    740  CA  GLN   105    -106.443  71.491  41.501  1.00  0.00           C  
ATOM    741  C   GLN   105    -106.323  70.583  42.704  1.00  0.00           C  
ATOM    742  O   GLN   105    -105.315  69.890  42.853  1.00  0.00           O  
ATOM    743  CB  GLN   105    -106.355  70.662  40.223  1.00  0.00           C  
ATOM    744  CG  GLN   105    -107.449  69.612  40.071  1.00  0.00           C  
ATOM    745  CD  GLN   105    -107.360  68.905  38.734  1.00  0.00           C  
ATOM    746  OE1 GLN   105    -106.324  68.345  38.385  1.00  0.00           O  
ATOM    747  NE2 GLN   105    -108.438  68.958  37.962  1.00  0.00           N  
ATOM    748  N   TRP   106    -107.336  70.611  43.569  1.00  0.00           N  
ATOM    749  CA  TRP   106    -107.381  69.721  44.715  1.00  0.00           C  
ATOM    750  C   TRP   106    -108.349  68.600  44.423  1.00  0.00           C  
ATOM    751  O   TRP   106    -109.556  68.825  44.297  1.00  0.00           O  
ATOM    752  CB  TRP   106    -107.818  70.459  45.985  1.00  0.00           C  
ATOM    753  CG  TRP   106    -107.028  71.698  46.257  1.00  0.00           C  
ATOM    754  CD1 TRP   106    -105.832  71.782  46.905  1.00  0.00           C  
ATOM    755  CD2 TRP   106    -107.380  73.041  45.885  1.00  0.00           C  
ATOM    756  NE1 TRP   106    -105.415  73.095  46.960  1.00  0.00           N  
ATOM    757  CE2 TRP   106    -106.342  73.879  46.343  1.00  0.00           C  
ATOM    758  CE3 TRP   106    -108.469  73.602  45.226  1.00  0.00           C  
ATOM    759  CZ2 TRP   106    -106.374  75.260  46.155  1.00  0.00           C  
ATOM    760  CZ3 TRP   106    -108.493  74.975  45.037  1.00  0.00           C  
ATOM    761  CH2 TRP   106    -107.451  75.789  45.501  1.00  0.00           C  
ATOM    762  N   VAL   107    -107.815  67.388  44.311  1.00  0.00           N  
ATOM    763  CA  VAL   107    -108.626  66.212  44.038  1.00  0.00           C  
ATOM    764  C   VAL   107    -109.010  65.553  45.350  1.00  0.00           C  
ATOM    765  O   VAL   107    -108.176  64.894  45.982  1.00  0.00           O  
ATOM    766  CB  VAL   107    -107.856  65.183  43.195  1.00  0.00           C  
ATOM    767  CG1 VAL   107    -108.804  64.101  42.699  1.00  0.00           C  
ATOM    768  CG2 VAL   107    -107.155  65.868  42.036  1.00  0.00           C  
ATOM    769  N   HIS   108    -110.267  65.726  45.754  1.00  0.00           N  
ATOM    770  CA  HIS   108    -110.744  65.181  47.022  1.00  0.00           C  
ATOM    771  C   HIS   108    -111.154  63.719  46.897  1.00  0.00           C  
ATOM    772  O   HIS   108    -111.189  63.168  45.787  1.00  0.00           O  
ATOM    773  CB  HIS   108    -111.894  66.044  47.569  1.00  0.00           C  
ATOM    774  CG  HIS   108    -111.487  67.455  47.862  1.00  0.00           C  
ATOM    775  ND1 HIS   108    -110.745  67.803  48.971  1.00  0.00           N  
ATOM    776  CD2 HIS   108    -111.662  68.601  47.157  1.00  0.00           C  
ATOM    777  CE1 HIS   108    -110.503  69.104  48.949  1.00  0.00           C  
ATOM    778  NE2 HIS   108    -111.045  69.607  47.859  1.00  0.00           N  
ATOM    779  N   GLU   109    -111.452  63.094  48.033  1.00  0.00           N  
ATOM    780  CA  GLU   109    -111.985  61.740  48.065  1.00  0.00           C  
ATOM    781  C   GLU   109    -113.133  61.535  47.092  1.00  0.00           C  
ATOM    782  O   GLU   109    -114.119  62.274  47.120  1.00  0.00           O  
ATOM    783  CB  GLU   109    -112.447  61.396  49.485  1.00  0.00           C  
ATOM    784  CG  GLU   109    -112.911  59.947  49.641  1.00  0.00           C  
ATOM    785  CD  GLU   109    -113.265  59.721  51.104  1.00  0.00           C  
ATOM    786  OE1 GLU   109    -113.020  60.648  51.922  1.00  0.00           O  
ATOM    787  OE2 GLU   109    -113.785  58.619  51.423  1.00  0.00           O  
ATOM    788  N   GLY   110    -112.998  60.546  46.213  1.00  0.00           N  
ATOM    789  CA  GLY   110    -114.015  60.275  45.211  1.00  0.00           C  
ATOM    790  C   GLY   110    -113.894  61.078  43.934  1.00  0.00           C  
ATOM    791  O   GLY   110    -114.492  60.735  42.916  1.00  0.00           O  
ATOM    792  N   GLY   111    -113.118  62.153  43.987  1.00  0.00           N  
ATOM    793  CA  GLY   111    -112.857  62.959  42.816  1.00  0.00           C  
ATOM    794  C   GLY   111    -111.907  62.276  41.854  1.00  0.00           C  
ATOM    795  O   GLY   111    -111.080  61.438  42.248  1.00  0.00           O  
ATOM    796  N   VAL   112    -112.027  62.632  40.578  1.00  0.00           N  
ATOM    797  CA  VAL   112    -111.169  62.065  39.542  1.00  0.00           C  
ATOM    798  C   VAL   112    -110.700  63.110  38.521  1.00  0.00           C  
ATOM    799  O   VAL   112    -111.509  63.677  37.784  1.00  0.00           O  
ATOM    800  CB  VAL   112    -111.885  60.911  38.841  1.00  0.00           C  
ATOM    801  CG1 VAL   112    -111.056  60.264  37.730  1.00  0.00           C  
ATOM    802  CG2 VAL   112    -112.258  59.764  39.782  1.00  0.00           C  
ATOM    803  N   ALA   113    -109.391  63.357  38.497  1.00  0.00           N  
ATOM    804  CA  ALA   113    -108.772  64.250  37.516  1.00  0.00           C  
ATOM    805  C   ALA   113    -108.101  63.463  36.399  1.00  0.00           C  
ATOM    806  O   ALA   113    -107.079  62.792  36.615  1.00  0.00           O  
ATOM    807  CB  ALA   113    -107.738  65.158  38.179  1.00  0.00           C  
ATOM    808  N   THR   114    -108.665  63.564  35.200  1.00  0.00           N  
ATOM    809  CA  THR   114    -108.125  62.861  34.050  1.00  0.00           C  
ATOM    810  C   THR   114    -107.451  63.839  33.088  1.00  0.00           C  
ATOM    811  O   THR   114    -108.051  64.831  32.676  1.00  0.00           O  
ATOM    812  CB  THR   114    -109.225  62.087  33.359  1.00  0.00           C  
ATOM    813  OG1 THR   114    -109.782  61.131  34.249  1.00  0.00           O  
ATOM    814  CG2 THR   114    -108.645  61.363  32.132  1.00  0.00           C  
ATOM    815  N   GLY   115    -106.198  63.569  32.734  1.00  0.00           N  
ATOM    816  CA  GLY   115    -105.498  64.420  31.778  1.00  0.00           C  
ATOM    817  C   GLY   115    -105.167  65.854  32.199  1.00  0.00           C  
ATOM    818  O   GLY   115    -105.155  66.763  31.365  1.00  0.00           O  
ATOM    819  N   THR   116    -104.874  66.073  33.482  1.00  0.00           N  
ATOM    820  CA  THR   116    -104.397  67.381  33.921  1.00  0.00           C  
ATOM    821  C   THR   116    -102.963  67.603  33.430  1.00  0.00           C  
ATOM    822  O   THR   116    -102.098  66.733  33.571  1.00  0.00           O  
ATOM    823  CB  THR   116    -104.434  67.538  35.467  1.00  0.00           C  
ATOM    824  OG1 THR   116    -105.781  67.445  35.938  1.00  0.00           O  
ATOM    825  CG2 THR   116    -103.859  68.888  35.874  1.00  0.00           C  
ATOM    826  N   ILE   117    -102.709  68.761  32.838  1.00  0.00           N  
ATOM    827  CA  ILE   117    -101.343  69.136  32.505  1.00  0.00           C  
ATOM    828  C   ILE   117    -100.924  70.208  33.501  1.00  0.00           C  
ATOM    829  O   ILE   117    -101.629  71.201  33.698  1.00  0.00           O  
ATOM    830  CB  ILE   117    -101.208  69.650  31.068  1.00  0.00           C  
ATOM    831  CG1 ILE   117    -101.544  68.538  30.077  1.00  0.00           C  
ATOM    832  CG2 ILE   117     -99.788  70.131  30.791  1.00  0.00           C  
ATOM    833  CD1 ILE   117    -101.081  68.842  28.689  1.00  0.00           C  
ATOM    834  N   ILE   118     -99.802  69.978  34.167  1.00  0.00           N  
ATOM    835  CA  ILE   118     -99.337  70.892  35.187  1.00  0.00           C  
ATOM    836  C   ILE   118     -98.133  71.661  34.666  1.00  0.00           C  
ATOM    837  O   ILE   118     -97.029  71.116  34.566  1.00  0.00           O  
ATOM    838  CB  ILE   118     -98.939  70.152  36.458  1.00  0.00           C  
ATOM    839  CG1 ILE   118     -99.982  69.077  36.817  1.00  0.00           C  
ATOM    840  CG2 ILE   118     -98.761  71.142  37.604  1.00  0.00           C  
ATOM    841  CD1 ILE   118     -99.597  68.226  38.043  1.00  0.00           C  
ATOM    842  N   ASN   119     -98.353  72.930  34.337  1.00  0.00           N  
ATOM    843  CA  ASN   119     -97.295  73.794  33.830  1.00  0.00           C  
ATOM    844  C   ASN   119     -97.489  75.214  34.348  1.00  0.00           C  
ATOM    845  O   ASN   119     -98.506  75.518  34.972  1.00  0.00           O  
ATOM    846  CB  ASN   119     -97.281  73.786  32.301  1.00  0.00           C  
ATOM    847  CG  ASN   119     -96.787  72.471  31.730  1.00  0.00           C  
ATOM    848  OD1 ASN   119     -95.588  72.191  31.735  1.00  0.00           O  
ATOM    849  ND2 ASN   119     -97.710  71.657  31.232  1.00  0.00           N  
ATOM    850  N   ARG   120     -96.508  76.074  34.083  1.00  0.00           N  
ATOM    851  CA  ARG   120     -96.545  77.471  34.513  1.00  0.00           C  
ATOM    852  C   ARG   120     -96.892  77.616  35.993  1.00  0.00           C  
ATOM    853  O   ARG   120     -97.935  78.169  36.344  1.00  0.00           O  
ATOM    854  CB  ARG   120     -97.520  78.281  33.653  1.00  0.00           C  
ATOM    855  CG  ARG   120     -97.528  79.770  33.958  1.00  0.00           C  
ATOM    856  CD  ARG   120     -98.550  80.504  33.105  1.00  0.00           C  
ATOM    857  NE  ARG   120     -98.214  80.455  31.685  1.00  0.00           N  
ATOM    858  CZ  ARG   120     -97.373  81.293  31.088  1.00  0.00           C  
ATOM    859  NH1 ARG   120     -96.777  82.249  31.787  1.00  0.00           N  
ATOM    860  NH2 ARG   120     -97.125  81.174  29.790  1.00  0.00           N  
ATOM    861  N   ASP   121     -96.007  77.113  36.850  1.00  0.00           N  
ATOM    862  CA  ASP   121     -96.190  77.172  38.299  1.00  0.00           C  
ATOM    863  C   ASP   121     -97.570  76.688  38.739  1.00  0.00           C  
ATOM    864  O   ASP   121     -98.370  77.461  39.268  1.00  0.00           O  
ATOM    865  CB  ASP   121     -95.928  78.587  38.824  1.00  0.00           C  
ATOM    866  CG  ASP   121     -94.461  78.965  38.772  1.00  0.00           C  
ATOM    867  OD1 ASP   121     -93.617  78.059  38.606  1.00  0.00           O  
ATOM    868  OD2 ASP   121     -94.151  80.169  38.898  1.00  0.00           O  
ATOM    869  N   GLY   122     -97.840  75.406  38.520  1.00  0.00           N  
ATOM    870  CA  GLY   122     -99.111  74.815  38.898  1.00  0.00           C  
ATOM    871  C   GLY   122     -98.966  73.920  40.113  1.00  0.00           C  
ATOM    872  O   GLY   122     -97.892  73.847  40.710  1.00  0.00           O  
ATOM    873  N   TYR   123    -100.044  73.236  40.483  1.00  0.00           N  
ATOM    874  CA  TYR   123    -100.012  72.353  41.628  1.00  0.00           C  
ATOM    875  C   TYR   123    -101.272  71.510  41.658  1.00  0.00           C  
ATOM    876  O   TYR   123    -102.378  72.035  41.792  1.00  0.00           O  
ATOM    877  CB  TYR   123     -99.931  73.197  42.898  1.00  0.00           C  
ATOM    878  CG  TYR   123     -99.727  72.403  44.156  1.00  0.00           C  
ATOM    879  CD1 TYR   123     -98.653  71.544  44.275  1.00  0.00           C  
ATOM    880  CD2 TYR   123    -100.596  72.524  45.232  1.00  0.00           C  
ATOM    881  CE1 TYR   123     -98.439  70.830  45.416  1.00  0.00           C  
ATOM    882  CE2 TYR   123    -100.391  71.799  46.392  1.00  0.00           C  
ATOM    883  CZ  TYR   123     -99.307  70.944  46.473  1.00  0.00           C  
ATOM    884  OH  TYR   123     -99.074  70.209  47.620  1.00  0.00           O  
ATOM    885  N   GLN   124    -101.111  70.203  41.501  1.00  0.00           N  
ATOM    886  CA  GLN   124    -102.225  69.290  41.678  1.00  0.00           C  
ATOM    887  C   GLN   124    -101.961  68.439  42.915  1.00  0.00           C  
ATOM    888  O   GLN   124    -100.897  67.799  43.032  1.00  0.00           O  
ATOM    889  CB  GLN   124    -102.420  68.409  40.450  1.00  0.00           C  
ATOM    890  CG  GLN   124    -103.584  67.405  40.578  1.00  0.00           C  
ATOM    891  CD  GLN   124    -103.498  66.285  39.556  1.00  0.00           C  
ATOM    892  OE1 GLN   124    -102.548  65.500  39.567  1.00  0.00           O  
ATOM    893  NE2 GLN   124    -104.486  66.204  38.663  1.00  0.00           N  
ATOM    894  N   SER   125    -102.923  68.463  43.841  1.00  0.00           N  
ATOM    895  CA  SER   125    -102.858  67.683  45.075  1.00  0.00           C  
ATOM    896  C   SER   125    -103.930  66.631  45.018  1.00  0.00           C  
ATOM    897  O   SER   125    -105.107  66.959  44.856  1.00  0.00           O  
ATOM    898  CB  SER   125    -103.227  68.520  46.328  1.00  0.00           C  
ATOM    899  OG  SER   125    -103.248  67.691  47.481  1.00  0.00           O  
ATOM    900  N   VAL   126    -103.545  65.375  45.187  1.00  0.00           N  
ATOM    901  CA  VAL   126    -104.521  64.302  45.233  1.00  0.00           C  
ATOM    902  C   VAL   126    -104.650  63.842  46.661  1.00  0.00           C  
ATOM    903  O   VAL   126    -103.741  63.213  47.193  1.00  0.00           O  
ATOM    904  CB  VAL   126    -104.084  63.113  44.386  1.00  0.00           C  
ATOM    905  CG1 VAL   126    -105.068  61.941  44.424  1.00  0.00           C  
ATOM    906  CG2 VAL   126    -103.920  63.448  42.902  1.00  0.00           C  
ATOM    907  N   LYS   127    -105.785  64.148  47.286  1.00  0.00           N  
ATOM    908  CA  LYS   127    -105.993  63.776  48.682  1.00  0.00           C  
ATOM    909  C   LYS   127    -106.327  62.305  48.761  1.00  0.00           C  
ATOM    910  O   LYS   127    -106.532  61.662  47.729  1.00  0.00           O  
ATOM    911  CB  LYS   127    -107.132  64.586  49.315  1.00  0.00           C  
ATOM    912  CG  LYS   127    -107.252  66.032  48.824  1.00  0.00           C  
ATOM    913  CD  LYS   127    -106.028  66.876  49.174  1.00  0.00           C  
ATOM    914  CE  LYS   127    -105.681  66.820  50.657  1.00  0.00           C  
ATOM    915  NZ  LYS   127    -104.420  67.587  50.948  1.00  0.00           N  
ATOM    916  N   SER   128    -106.388  61.788  49.987  1.00  0.00           N  
ATOM    917  CA  SER   128    -106.844  60.427  50.249  1.00  0.00           C  
ATOM    918  C   SER   128    -108.125  60.130  49.479  1.00  0.00           C  
ATOM    919  O   SER   128    -109.038  60.950  49.454  1.00  0.00           O  
ATOM    920  CB  SER   128    -107.100  60.238  51.744  1.00  0.00           C  
ATOM    921  OG  SER   128    -107.593  58.930  51.993  1.00  0.00           O  
ATOM    922  N   GLY   129    -108.170  58.967  48.836  1.00  0.00           N  
ATOM    923  CA  GLY   129    -109.314  58.570  48.042  1.00  0.00           C  
ATOM    924  C   GLY   129    -109.455  59.310  46.724  1.00  0.00           C  
ATOM    925  O   GLY   129    -110.400  59.056  45.973  1.00  0.00           O  
ATOM    926  N   GLY   130    -108.541  60.239  46.446  1.00  0.00           N  
ATOM    927  CA  GLY   130    -108.569  60.987  45.201  1.00  0.00           C  
ATOM    928  C   GLY   130    -107.911  60.178  44.097  1.00  0.00           C  
ATOM    929  O   GLY   130    -107.112  59.288  44.389  1.00  0.00           O  
ATOM    930  N   LEU   131    -108.238  60.476  42.840  1.00  0.00           N  
ATOM    931  CA  LEU   131    -107.624  59.769  41.711  1.00  0.00           C  
ATOM    932  C   LEU   131    -107.224  60.728  40.595  1.00  0.00           C  
ATOM    933  O   LEU   131    -107.993  61.629  40.215  1.00  0.00           O  
ATOM    934  CB  LEU   131    -108.557  58.669  41.158  1.00  0.00           C  
ATOM    935  CG  LEU   131    -108.147  57.970  39.848  1.00  0.00           C  
ATOM    936  CD1 LEU   131    -106.920  57.068  40.013  1.00  0.00           C  
ATOM    937  CD2 LEU   131    -109.297  57.183  39.220  1.00  0.00           C  
ATOM    938  N   ALA   132    -106.023  60.532  40.060  1.00  0.00           N  
ATOM    939  CA  ALA   132    -105.519  61.375  38.983  1.00  0.00           C  
ATOM    940  C   ALA   132    -104.869  60.535  37.888  1.00  0.00           C  
ATOM    941  O   ALA   132    -104.014  59.693  38.165  1.00  0.00           O  
ATOM    942  CB  ALA   132    -104.533  62.397  39.526  1.00  0.00           C  
ATOM    943  N   THR   133    -105.193  60.838  36.639  1.00  0.00           N  
ATOM    944  CA  THR   133    -104.570  60.143  35.527  1.00  0.00           C  
ATOM    945  C   THR   133    -103.215  60.802  35.255  1.00  0.00           C  
ATOM    946  O   THR   133    -102.696  60.736  34.141  1.00  0.00           O  
ATOM    947  CB  THR   133    -105.435  60.210  34.256  1.00  0.00           C  
ATOM    948  OG1 THR   133    -106.814  60.029  34.604  1.00  0.00           O  
ATOM    949  CG2 THR   133    -105.020  59.129  33.271  1.00  0.00           C  
ATOM    950  N   GLY   134    -102.647  61.438  36.282  1.00  0.00           N  
ATOM    951  CA  GLY   134    -101.368  62.120  36.149  1.00  0.00           C  
ATOM    952  C   GLY   134    -100.474  62.152  37.382  1.00  0.00           C  
ATOM    953  O   GLY   134     -99.330  62.604  37.304  1.00  0.00           O  
ATOM    954  N   THR   135    -101.004  61.698  38.518  1.00  0.00           N  
ATOM    955  CA  THR   135    -100.286  61.616  39.799  1.00  0.00           C  
ATOM    956  C   THR   135     -99.929  62.930  40.556  1.00  0.00           C  
ATOM    957  O   THR   135     -99.347  62.879  41.639  1.00  0.00           O  
ATOM    958  CB  THR   135     -99.152  60.571  39.787  1.00  0.00           C  
ATOM    959  OG1 THR   135     -97.990  61.113  39.147  1.00  0.00           O  
ATOM    960  CG2 THR   135     -99.601  59.319  39.046  1.00  0.00           C  
ATOM    961  N   ILE   136    -100.285  64.077  39.984  1.00  0.00           N  
ATOM    962  CA  ILE   136     -99.915  65.387  40.502  1.00  0.00           C  
ATOM    963  C   ILE   136     -98.418  65.666  40.767  1.00  0.00           C  
ATOM    964  O   ILE   136     -97.558  65.316  39.957  1.00  0.00           O  
ATOM    965  CB  ILE   136    -100.699  65.749  41.788  1.00  0.00           C  
ATOM    966  CG1 ILE   136    -100.388  64.752  42.906  1.00  0.00           C  
ATOM    967  CG2 ILE   136    -102.191  65.789  41.497  1.00  0.00           C  
ATOM    968  CD1 ILE   136     -99.376  65.257  43.910  1.00  0.00           C  
ATOM    969  N   ILE   137     -98.136  66.310  41.900  1.00  0.00           N  
ATOM    970  CA  ILE   137     -96.783  66.674  42.299  1.00  0.00           C  
ATOM    971  C   ILE   137     -96.428  66.061  43.650  1.00  0.00           C  
ATOM    972  O   ILE   137     -95.293  66.171  44.114  1.00  0.00           O  
ATOM    973  CB  ILE   137     -96.609  68.202  42.378  1.00  0.00           C  
ATOM    974  CG1 ILE   137     -97.057  68.858  41.070  1.00  0.00           C  
ATOM    975  CG2 ILE   137     -95.163  68.558  42.691  1.00  0.00           C  
ATOM    976  CD1 ILE   137     -96.250  70.082  40.693  1.00  0.00           C  
ATOM    977  N   ASN   138     -97.407  65.416  44.275  1.00  0.00           N  
ATOM    978  CA  ASN   138     -97.203  64.784  45.573  1.00  0.00           C  
ATOM    979  C   ASN   138     -97.958  63.462  45.666  1.00  0.00           C  
ATOM    980  O   ASN   138     -97.644  62.617  46.506  1.00  0.00           O  
ATOM    981  CB  ASN   138     -97.642  65.720  46.701  1.00  0.00           C  
ATOM    982  CG  ASN   138     -97.494  65.091  48.072  1.00  0.00           C  
ATOM    983  OD1 ASN   138     -98.396  64.407  48.555  1.00  0.00           O  
ATOM    984  ND2 ASN   138     -96.350  65.320  48.707  1.00  0.00           N  
ATOM    985  N   THR   139     -98.953  63.296  44.798  1.00  0.00           N  
ATOM    986  CA  THR   139     -99.772  62.086  44.757  1.00  0.00           C  
ATOM    987  C   THR   139    -100.303  61.700  46.135  1.00  0.00           C  
ATOM    988  O   THR   139     -99.954  60.649  46.672  1.00  0.00           O  
ATOM    989  CB  THR   139     -99.003  60.895  44.151  1.00  0.00           C  
ATOM    990  OG1 THR   139     -98.585  61.220  42.819  1.00  0.00           O  
ATOM    991  CG2 THR   139     -99.883  59.656  44.114  1.00  0.00           C  
ATOM    992  N   GLY   140    -101.150  62.555  46.699  1.00  0.00           N  
ATOM    993  CA  GLY   140    -101.727  62.305  48.006  1.00  0.00           C  
ATOM    994  C   GLY   140    -102.628  61.086  48.021  1.00  0.00           C  
ATOM    995  O   GLY   140    -102.677  60.350  49.006  1.00  0.00           O  
ATOM    996  N   ALA   141    -103.345  60.873  46.923  1.00  0.00           N  
ATOM    997  CA  ALA   141    -104.251  59.737  46.808  1.00  0.00           C  
ATOM    998  C   ALA   141    -103.853  58.538  45.955  1.00  0.00           C  
ATOM    999  O   ALA   141    -103.349  57.538  46.468  1.00  0.00           O  
ATOM   1000  CB  ALA   141    -105.609  60.191  46.295  1.00  0.00           C  
ATOM   1001  N   GLU   142    -104.081  58.643  44.649  1.00  0.00           N  
ATOM   1002  CA  GLU   142    -103.746  57.568  43.723  1.00  0.00           C  
ATOM   1003  C   GLU   142    -103.564  58.187  42.342  1.00  0.00           C  
ATOM   1004  O   GLU   142    -104.478  58.815  41.807  1.00  0.00           O  
ATOM   1005  CB  GLU   142    -104.725  56.395  43.649  1.00  0.00           C  
ATOM   1006  CG  GLU   142    -104.329  55.319  42.651  1.00  0.00           C  
ATOM   1007  CD  GLU   142    -105.374  54.228  42.524  1.00  0.00           C  
ATOM   1008  OE1 GLU   142    -106.400  54.300  43.233  1.00  0.00           O  
ATOM   1009  OE2 GLU   142    -105.170  53.298  41.715  1.00  0.00           O  
ATOM   1010  N   GLY   143    -102.379  58.006  41.769  1.00  0.00           N  
ATOM   1011  CA  GLY   143    -102.076  58.543  40.455  1.00  0.00           C  
ATOM   1012  C   GLY   143    -101.826  57.455  39.429  1.00  0.00           C  
ATOM   1013  O   GLY   143    -100.966  56.595  39.620  1.00  0.00           O  
ATOM   1014  N   GLY   144    -102.581  57.495  38.336  1.00  0.00           N  
ATOM   1015  CA  GLY   144    -102.442  56.512  37.278  1.00  0.00           C  
ATOM   1016  C   GLY   144    -101.277  56.810  36.354  1.00  0.00           C  
ATOM   1017  O   GLY   144    -100.654  57.867  36.456  1.00  0.00           O  
ATOM   1018  N   PRO   145    -100.976  55.875  35.441  1.00  0.00           N  
ATOM   1019  CA  PRO   145     -99.878  56.026  34.482  1.00  0.00           C  
ATOM   1020  C   PRO   145     -99.941  57.364  33.754  1.00  0.00           C  
ATOM   1021  O   PRO   145    -100.709  57.513  32.804  1.00  0.00           O  
ATOM   1022  CB  PRO   145    -100.119  54.880  33.498  1.00  0.00           C  
ATOM   1023  CG  PRO   145    -100.823  53.843  34.303  1.00  0.00           C  
ATOM   1024  CD  PRO   145    -101.688  54.595  35.275  1.00  0.00           C  
ATOM   1025  N   ASP   146     -99.138  58.324  34.201  1.00  0.00           N  
ATOM   1026  CA  ASP   146     -99.110  59.646  33.586  1.00  0.00           C  
ATOM   1027  C   ASP   146     -97.697  59.777  33.025  1.00  0.00           C  
ATOM   1028  O   ASP   146     -97.117  58.803  32.545  1.00  0.00           O  
ATOM   1029  CB  ASP   146     -99.305  60.733  34.645  1.00  0.00           C  
ATOM   1030  CG  ASP   146     -99.307  62.129  34.053  1.00  0.00           C  
ATOM   1031  OD1 ASP   146    -100.230  62.444  33.272  1.00  0.00           O  
ATOM   1032  OD2 ASP   146     -98.386  62.912  34.368  1.00  0.00           O  
ATOM   1033  N   SER   147     -97.151  60.987  33.090  1.00  0.00           N  
ATOM   1034  CA  SER   147     -95.808  61.247  32.589  1.00  0.00           C  
ATOM   1035  C   SER   147     -95.173  62.429  33.303  1.00  0.00           C  
ATOM   1036  O   SER   147     -95.803  63.486  33.462  1.00  0.00           O  
ATOM   1037  CB  SER   147     -95.977  61.667  31.120  1.00  0.00           C  
ATOM   1038  OG  SER   147     -94.727  62.075  30.582  1.00  0.00           O  
ATOM   1039  N   ASP   148     -93.925  62.264  33.724  1.00  0.00           N  
ATOM   1040  CA  ASP   148     -93.179  63.359  34.314  1.00  0.00           C  
ATOM   1041  C   ASP   148     -92.097  63.813  33.337  1.00  0.00           C  
ATOM   1042  O   ASP   148     -91.116  63.110  33.094  1.00  0.00           O  
ATOM   1043  CB  ASP   148     -92.565  62.964  35.676  1.00  0.00           C  
ATOM   1044  CG  ASP   148     -93.705  62.768  36.666  1.00  0.00           C  
ATOM   1045  OD1 ASP   148     -94.861  63.126  36.316  1.00  0.00           O  
ATOM   1046  OD2 ASP   148     -93.435  62.257  37.785  1.00  0.00           O  
ATOM   1047  N   ASN   149     -92.286  65.002  32.775  1.00  0.00           N  
ATOM   1048  CA  ASN   149     -91.334  65.560  31.822  1.00  0.00           C  
ATOM   1049  C   ASN   149     -90.667  66.723  32.549  1.00  0.00           C  
ATOM   1050  O   ASN   149     -90.757  66.839  33.771  1.00  0.00           O  
ATOM   1051  CB  ASN   149     -92.068  66.265  30.680  1.00  0.00           C  
ATOM   1052  CG  ASN   149     -92.845  65.302  29.805  1.00  0.00           C  
ATOM   1053  OD1 ASN   149     -92.295  64.326  29.295  1.00  0.00           O  
ATOM   1054  ND2 ASN   149     -94.133  65.572  29.626  1.00  0.00           N  
ATOM   1055  N   SER   150     -89.998  67.584  31.788  1.00  0.00           N  
ATOM   1056  CA  SER   150     -89.082  68.585  32.321  1.00  0.00           C  
ATOM   1057  C   SER   150     -89.761  69.447  33.380  1.00  0.00           C  
ATOM   1058  O   SER   150     -90.979  69.626  33.358  1.00  0.00           O  
ATOM   1059  CB  SER   150     -88.539  69.467  31.195  1.00  0.00           C  
ATOM   1060  OG  SER   150     -89.577  70.212  30.584  1.00  0.00           O  
ATOM   1061  N   TYR   151     -88.960  69.973  34.304  1.00  0.00           N  
ATOM   1062  CA  TYR   151     -89.452  70.822  35.387  1.00  0.00           C  
ATOM   1063  C   TYR   151     -90.643  70.204  36.116  1.00  0.00           C  
ATOM   1064  O   TYR   151     -91.665  70.859  36.321  1.00  0.00           O  
ATOM   1065  CB  TYR   151     -89.810  72.217  34.866  1.00  0.00           C  
ATOM   1066  CG  TYR   151     -88.662  72.932  34.190  1.00  0.00           C  
ATOM   1067  CD1 TYR   151     -88.840  73.577  32.973  1.00  0.00           C  
ATOM   1068  CD2 TYR   151     -87.400  72.962  34.769  1.00  0.00           C  
ATOM   1069  CE1 TYR   151     -87.793  74.231  32.352  1.00  0.00           C  
ATOM   1070  CE2 TYR   151     -86.348  73.614  34.155  1.00  0.00           C  
ATOM   1071  CZ  TYR   151     -86.550  74.247  32.947  1.00  0.00           C  
ATOM   1072  OH  TYR   151     -85.505  74.897  32.332  1.00  0.00           O  
ATOM   1073  N   THR   152     -90.504  68.941  36.503  1.00  0.00           N  
ATOM   1074  CA  THR   152     -91.565  68.232  37.209  1.00  0.00           C  
ATOM   1075  C   THR   152     -91.021  67.521  38.444  1.00  0.00           C  
ATOM   1076  O   THR   152     -89.821  67.266  38.546  1.00  0.00           O  
ATOM   1077  CB  THR   152     -92.260  67.202  36.299  1.00  0.00           C  
ATOM   1078  OG1 THR   152     -92.857  67.872  35.182  1.00  0.00           O  
ATOM   1079  CG2 THR   152     -93.336  66.452  37.069  1.00  0.00           C  
ATOM   1080  N   GLY   153     -91.911  67.204  39.379  1.00  0.00           N  
ATOM   1081  CA  GLY   153     -91.521  66.526  40.601  1.00  0.00           C  
ATOM   1082  C   GLY   153     -92.892  65.983  40.955  1.00  0.00           C  
ATOM   1083  O   GLY   153     -93.881  66.716  40.949  1.00  0.00           O  
ATOM   1084  N   GLN   154     -92.949  64.692  41.265  1.00  0.00           N  
ATOM   1085  CA  GLN   154     -94.205  64.047  41.625  1.00  0.00           C  
ATOM   1086  C   GLN   154     -93.749  63.569  43.005  1.00  0.00           C  
ATOM   1087  O   GLN   154     -92.754  62.864  43.130  1.00  0.00           O  
ATOM   1088  CB  GLN   154     -94.700  62.867  40.789  1.00  0.00           C  
ATOM   1089  CG  GLN   154     -95.849  62.104  41.446  1.00  0.00           C  
ATOM   1090  CD  GLN   154     -96.093  60.744  40.801  1.00  0.00           C  
ATOM   1091  OE1 GLN   154     -95.300  59.823  40.959  1.00  0.00           O  
ATOM   1092  NE2 GLN   154     -97.199  60.615  40.084  1.00  0.00           N  
ATOM   1093  N   LYS   155     -94.463  63.983  44.042  1.00  0.00           N  
ATOM   1094  CA  LYS   155     -94.171  63.541  45.388  1.00  0.00           C  
ATOM   1095  C   LYS   155     -95.261  62.583  45.820  1.00  0.00           C  
ATOM   1096  O   LYS   155     -96.438  62.917  45.767  1.00  0.00           O  
ATOM   1097  CB  LYS   155     -94.141  64.723  46.368  1.00  0.00           C  
ATOM   1098  CG  LYS   155     -92.993  65.701  46.109  1.00  0.00           C  
ATOM   1099  CD  LYS   155     -92.954  66.874  47.091  1.00  0.00           C  
ATOM   1100  CE  LYS   155     -91.835  67.877  46.803  1.00  0.00           C  
ATOM   1101  NZ  LYS   155     -91.885  68.985  47.785  1.00  0.00           N  
ATOM   1102  N   VAL   156     -94.884  61.385  46.240  1.00  0.00           N  
ATOM   1103  CA  VAL   156     -95.868  60.447  46.761  1.00  0.00           C  
ATOM   1104  C   VAL   156     -95.793  60.434  48.274  1.00  0.00           C  
ATOM   1105  O   VAL   156     -94.825  59.942  48.843  1.00  0.00           O  
ATOM   1106  CB  VAL   156     -95.626  59.029  46.254  1.00  0.00           C  
ATOM   1107  CG1 VAL   156     -96.622  58.005  46.804  1.00  0.00           C  
ATOM   1108  CG2 VAL   156     -95.720  58.900  44.732  1.00  0.00           C  
ATOM   1109  N   GLN   157     -96.815  60.984  48.924  1.00  0.00           N  
ATOM   1110  CA  GLN   157     -96.891  60.970  50.379  1.00  0.00           C  
ATOM   1111  C   GLN   157     -96.945  59.531  50.859  1.00  0.00           C  
ATOM   1112  O   GLN   157     -97.240  58.631  50.075  1.00  0.00           O  
ATOM   1113  CB  GLN   157     -98.112  61.753  50.878  1.00  0.00           C  
ATOM   1114  CG  GLN   157     -98.007  63.261  50.642  1.00  0.00           C  
ATOM   1115  CD  GLN   157     -99.276  63.910  51.178  1.00  0.00           C  
ATOM   1116  OE1 GLN   157    -100.158  63.236  51.707  1.00  0.00           O  
ATOM   1117  NE2 GLN   157     -99.437  65.256  51.071  1.00  0.00           N  
ATOM   1118  N   GLY   158     -96.661  59.312  52.139  1.00  0.00           N  
ATOM   1119  CA  GLY   158     -96.616  57.952  52.694  1.00  0.00           C  
ATOM   1120  C   GLY   158     -97.902  57.147  52.481  1.00  0.00           C  
ATOM   1121  O   GLY   158     -97.868  55.925  52.359  1.00  0.00           O  
ATOM   1122  N   THR   159     -99.030  57.836  52.420  1.00  0.00           N  
ATOM   1123  CA  THR   159    -100.309  57.161  52.205  1.00  0.00           C  
ATOM   1124  C   THR   159    -100.599  56.984  50.719  1.00  0.00           C  
ATOM   1125  O   THR   159    -101.524  56.274  50.343  1.00  0.00           O  
ATOM   1126  CB  THR   159    -101.434  57.997  52.806  1.00  0.00           C  
ATOM   1127  OG1 THR   159    -101.499  59.262  52.165  1.00  0.00           O  
ATOM   1128  CG2 THR   159    -101.170  58.201  54.308  1.00  0.00           C  
ATOM   1129  N   ALA   160     -99.832  57.669  49.880  1.00  0.00           N  
ATOM   1130  CA  ALA   160    -100.135  57.727  48.465  1.00  0.00           C  
ATOM   1131  C   ALA   160     -99.636  56.543  47.654  1.00  0.00           C  
ATOM   1132  O   ALA   160     -98.775  55.762  48.084  1.00  0.00           O  
ATOM   1133  CB  ALA   160     -99.557  59.012  47.881  1.00  0.00           C  
ATOM   1134  N   GLU   161    -100.172  56.418  46.447  1.00  0.00           N  
ATOM   1135  CA  GLU   161     -99.723  55.388  45.531  1.00  0.00           C  
ATOM   1136  C   GLU   161     -99.665  55.866  44.071  1.00  0.00           C  
ATOM   1137  O   GLU   161    -100.622  56.445  43.548  1.00  0.00           O  
ATOM   1138  CB  GLU   161    -100.586  54.141  45.728  1.00  0.00           C  
ATOM   1139  CG  GLU   161    -100.198  52.980  44.810  1.00  0.00           C  
ATOM   1140  CD  GLU   161    -101.023  51.766  45.213  1.00  0.00           C  
ATOM   1141  OE1 GLU   161    -101.778  51.871  46.217  1.00  0.00           O  
ATOM   1142  OE2 GLU   161    -100.910  50.718  44.523  1.00  0.00           O  
ATOM   1143  N   SER   162     -98.532  55.616  43.422  1.00  0.00           N  
ATOM   1144  CA  SER   162     -98.341  56.013  42.033  1.00  0.00           C  
ATOM   1145  C   SER   162     -97.777  54.863  41.205  1.00  0.00           C  
ATOM   1146  O   SER   162     -96.728  54.307  41.531  1.00  0.00           O  
ATOM   1147  CB  SER   162     -97.414  57.227  41.945  1.00  0.00           C  
ATOM   1148  OG  SER   162     -98.017  58.371  42.524  1.00  0.00           O  
ATOM   1149  N   THR   163     -98.480  54.511  40.133  1.00  0.00           N  
ATOM   1150  CA  THR   163     -98.050  53.426  39.258  1.00  0.00           C  
ATOM   1151  C   THR   163     -98.083  53.852  37.794  1.00  0.00           C  
ATOM   1152  O   THR   163     -98.815  54.771  37.423  1.00  0.00           O  
ATOM   1153  CB  THR   163     -98.929  52.174  39.438  1.00  0.00           C  
ATOM   1154  OG1 THR   163     -98.827  51.706  40.789  1.00  0.00           O  
ATOM   1155  CG2 THR   163     -98.485  51.071  38.489  1.00  0.00           C  
ATOM   1156  N   THR   164     -97.285  53.174  36.972  1.00  0.00           N  
ATOM   1157  CA  THR   164     -97.200  53.458  35.541  1.00  0.00           C  
ATOM   1158  C   THR   164     -96.989  54.944  35.258  1.00  0.00           C  
ATOM   1159  O   THR   164     -97.804  55.580  34.589  1.00  0.00           O  
ATOM   1160  CB  THR   164     -98.450  52.965  34.785  1.00  0.00           C  
ATOM   1161  OG1 THR   164     -98.788  51.644  35.226  1.00  0.00           O  
ATOM   1162  CG2 THR   164     -98.193  52.945  33.286  1.00  0.00           C  
ATOM   1163  N   ILE   165     -95.891  55.489  35.771  1.00  0.00           N  
ATOM   1164  CA  ILE   165     -95.571  56.898  35.575  1.00  0.00           C  
ATOM   1165  C   ILE   165     -94.201  57.069  34.928  1.00  0.00           C  
ATOM   1166  O   ILE   165     -93.176  57.050  35.609  1.00  0.00           O  
ATOM   1167  CB  ILE   165     -95.600  57.675  36.904  1.00  0.00           C  
ATOM   1168  CG1 ILE   165     -97.018  57.697  37.480  1.00  0.00           C  
ATOM   1169  CG2 ILE   165     -95.079  59.090  36.705  1.00  0.00           C  
ATOM   1170  CD1 ILE   165     -97.246  56.681  38.578  1.00  0.00           C  
ATOM   1171  N   ASN   166     -94.191  57.235  33.609  1.00  0.00           N  
ATOM   1172  CA  ASN   166     -92.947  57.411  32.869  1.00  0.00           C  
ATOM   1173  C   ASN   166     -92.230  58.686  33.299  1.00  0.00           C  
ATOM   1174  O   ASN   166     -92.846  59.745  33.420  1.00  0.00           O  
ATOM   1175  CB  ASN   166     -93.218  57.442  31.364  1.00  0.00           C  
ATOM   1176  CG  ASN   166     -94.175  56.352  30.922  1.00  0.00           C  
ATOM   1177  OD1 ASN   166     -93.782  55.200  30.743  1.00  0.00           O  
ATOM   1178  ND2 ASN   166     -95.441  56.713  30.745  1.00  0.00           N  
ATOM   1179  N   LYS   167     -90.925  58.578  33.528  1.00  0.00           N  
ATOM   1180  CA  LYS   167     -90.123  59.724  33.946  1.00  0.00           C  
ATOM   1181  C   LYS   167     -88.950  59.999  33.005  1.00  0.00           C  
ATOM   1182  O   LYS   167     -88.030  59.187  32.887  1.00  0.00           O  
ATOM   1183  CB  LYS   167     -89.604  59.542  35.396  1.00  0.00           C  
ATOM   1184  CG  LYS   167     -90.720  59.484  36.441  1.00  0.00           C  
ATOM   1185  CD  LYS   167     -90.213  59.255  37.866  1.00  0.00           C  
ATOM   1186  CE  LYS   167     -91.325  59.241  38.917  1.00  0.00           C  
ATOM   1187  NZ  LYS   167     -92.207  58.072  38.705  1.00  0.00           N  
ATOM   1188  N   ASN   168     -88.991  61.148  32.338  1.00  0.00           N  
ATOM   1189  CA  ASN   168     -87.935  61.532  31.409  1.00  0.00           C  
ATOM   1190  C   ASN   168     -87.163  62.699  32.015  1.00  0.00           C  
ATOM   1191  O   ASN   168     -87.097  62.845  33.236  1.00  0.00           O  
ATOM   1192  CB  ASN   168     -88.535  62.003  30.082  1.00  0.00           C  
ATOM   1193  CG  ASN   168     -89.426  60.956  29.442  1.00  0.00           C  
ATOM   1194  OD1 ASN   168     -89.154  59.759  29.523  1.00  0.00           O  
ATOM   1195  ND2 ASN   168     -90.498  61.405  28.799  1.00  0.00           N  
ATOM   1196  N   GLY   169     -86.581  63.527  31.155  1.00  0.00           N  
ATOM   1197  CA  GLY   169     -85.816  64.677  31.601  1.00  0.00           C  
ATOM   1198  C   GLY   169     -86.574  65.698  32.427  1.00  0.00           C  
ATOM   1199  O   GLY   169     -87.796  65.807  32.321  1.00  0.00           O  
ATOM   1200  N   ARG   170     -85.840  66.444  33.250  1.00  0.00           N  
ATOM   1201  CA  ARG   170     -86.417  67.472  34.114  1.00  0.00           C  
ATOM   1202  C   ARG   170     -87.614  66.957  34.909  1.00  0.00           C  
ATOM   1203  O   ARG   170     -88.674  67.583  34.930  1.00  0.00           O  
ATOM   1204  CB  ARG   170     -86.810  68.709  33.300  1.00  0.00           C  
ATOM   1205  CG  ARG   170     -85.649  69.365  32.570  1.00  0.00           C  
ATOM   1206  CD  ARG   170     -84.722  70.082  33.538  1.00  0.00           C  
ATOM   1207  NE  ARG   170     -83.627  70.757  32.848  1.00  0.00           N  
ATOM   1208  CZ  ARG   170     -82.440  70.208  32.612  1.00  0.00           C  
ATOM   1209  NH1 ARG   170     -82.190  68.969  33.012  1.00  0.00           N  
ATOM   1210  NH2 ARG   170     -81.502  70.897  31.977  1.00  0.00           N  
ATOM   1211  N   GLN   171     -87.437  65.812  35.560  1.00  0.00           N  
ATOM   1212  CA  GLN   171     -88.500  65.211  36.357  1.00  0.00           C  
ATOM   1213  C   GLN   171     -87.935  64.217  37.367  1.00  0.00           C  
ATOM   1214  O   GLN   171     -87.054  63.421  37.042  1.00  0.00           O  
ATOM   1215  CB  GLN   171     -89.521  64.518  35.453  1.00  0.00           C  
ATOM   1216  CG  GLN   171     -90.880  64.306  36.100  1.00  0.00           C  
ATOM   1217  CD  GLN   171     -91.816  63.485  35.234  1.00  0.00           C  
ATOM   1218  OE1 GLN   171     -91.405  62.914  34.224  1.00  0.00           O  
ATOM   1219  NE2 GLN   171     -93.083  63.423  35.626  1.00  0.00           N  
ATOM   1220  N   ILE   172     -88.447  64.270  38.592  1.00  0.00           N  
ATOM   1221  CA  ILE   172     -87.993  63.376  39.650  1.00  0.00           C  
ATOM   1222  C   ILE   172     -89.134  63.005  40.592  1.00  0.00           C  
ATOM   1223  O   ILE   172     -89.797  63.878  41.153  1.00  0.00           O  
ATOM   1224  CB  ILE   172     -86.848  64.004  40.468  1.00  0.00           C  
ATOM   1225  CG1 ILE   172     -85.494  63.649  39.850  1.00  0.00           C  
ATOM   1226  CG2 ILE   172     -86.915  63.546  41.917  1.00  0.00           C  
ATOM   1227  CD1 ILE   172     -84.352  64.505  40.349  1.00  0.00           C  
ATOM   1228  N   ILE   173     -89.356  61.706  40.761  1.00  0.00           N  
ATOM   1229  CA  ILE   173     -90.409  61.218  41.631  1.00  0.00           C  
ATOM   1230  C   ILE   173     -89.794  60.891  42.994  1.00  0.00           C  
ATOM   1231  O   ILE   173     -88.767  60.213  43.084  1.00  0.00           O  
ATOM   1232  CB  ILE   173     -91.040  59.980  41.033  1.00  0.00           C  
ATOM   1233  CG1 ILE   173     -91.685  60.222  39.658  1.00  0.00           C  
ATOM   1234  CG2 ILE   173     -92.160  59.382  41.902  1.00  0.00           C  
ATOM   1235  CD1 ILE   173     -92.134  58.940  38.960  1.00  0.00           C  
ATOM   1236  N   LEU   174     -90.416  61.413  44.043  1.00  0.00           N  
ATOM   1237  CA  LEU   174     -89.971  61.216  45.400  1.00  0.00           C  
ATOM   1238  C   LEU   174     -91.001  60.313  46.030  1.00  0.00           C  
ATOM   1239  O   LEU   174     -92.187  60.629  46.021  1.00  0.00           O  
ATOM   1240  CB  LEU   174     -89.973  62.544  46.173  1.00  0.00           C  
ATOM   1241  CG  LEU   174     -89.057  63.607  45.563  1.00  0.00           C  
ATOM   1242  CD1 LEU   174     -89.086  64.964  46.264  1.00  0.00           C  
ATOM   1243  CD2 LEU   174     -87.573  63.248  45.544  1.00  0.00           C  
ATOM   1244  N   PHE   175     -90.555  59.196  46.584  1.00  0.00           N  
ATOM   1245  CA  PHE   175     -91.475  58.192  47.094  1.00  0.00           C  
ATOM   1246  C   PHE   175     -91.434  58.053  48.617  1.00  0.00           C  
ATOM   1247  O   PHE   175     -90.497  57.484  49.162  1.00  0.00           O  
ATOM   1248  CB  PHE   175     -91.163  56.818  46.485  1.00  0.00           C  
ATOM   1249  CG  PHE   175     -91.447  56.900  45.024  1.00  0.00           C  
ATOM   1250  CD1 PHE   175     -90.464  57.299  44.092  1.00  0.00           C  
ATOM   1251  CD2 PHE   175     -92.727  56.574  44.540  1.00  0.00           C  
ATOM   1252  CE1 PHE   175     -90.742  57.370  42.697  1.00  0.00           C  
ATOM   1253  CE2 PHE   175     -93.034  56.637  43.147  1.00  0.00           C  
ATOM   1254  CZ  PHE   175     -92.035  57.040  42.222  1.00  0.00           C  
ATOM   1255  N   SER   176     -92.455  58.561  49.300  1.00  0.00           N  
ATOM   1256  CA  SER   176     -92.645  58.243  50.710  1.00  0.00           C  
ATOM   1257  C   SER   176     -93.665  57.131  50.840  1.00  0.00           C  
ATOM   1258  O   SER   176     -93.679  56.413  51.840  1.00  0.00           O  
ATOM   1259  CB  SER   176     -93.128  59.456  51.494  1.00  0.00           C  
ATOM   1260  OG  SER   176     -92.148  60.483  51.455  1.00  0.00           O  
ATOM   1261  N   GLY   177     -94.520  56.998  49.825  1.00  0.00           N  
ATOM   1262  CA  GLY   177     -95.568  55.991  49.833  1.00  0.00           C  
ATOM   1263  C   GLY   177     -95.190  54.792  48.987  1.00  0.00           C  
ATOM   1264  O   GLY   177     -94.140  54.184  49.209  1.00  0.00           O  
ATOM   1265  N   LEU   178     -96.039  54.467  48.010  1.00  0.00           N  
ATOM   1266  CA  LEU   178     -95.769  53.378  47.075  1.00  0.00           C  
ATOM   1267  C   LEU   178     -95.678  53.838  45.613  1.00  0.00           C  
ATOM   1268  O   LEU   178     -96.505  54.628  45.137  1.00  0.00           O  
ATOM   1269  CB  LEU   178     -96.858  52.301  47.179  1.00  0.00           C  
ATOM   1270  CG  LEU   178     -96.961  51.670  48.570  1.00  0.00           C  
ATOM   1271  CD1 LEU   178     -98.116  50.685  48.747  1.00  0.00           C  
ATOM   1272  CD2 LEU   178     -95.738  50.864  49.006  1.00  0.00           C  
ATOM   1273  N   ALA   179     -94.675  53.329  44.905  1.00  0.00           N  
ATOM   1274  CA  ALA   179     -94.470  53.675  43.503  1.00  0.00           C  
ATOM   1275  C   ALA   179     -94.052  52.453  42.689  1.00  0.00           C  
ATOM   1276  O   ALA   179     -92.868  52.126  42.608  1.00  0.00           O  
ATOM   1277  CB  ALA   179     -93.434  54.780  43.375  1.00  0.00           C  
ATOM   1278  N   ARG   180     -95.030  51.783  42.088  1.00  0.00           N  
ATOM   1279  CA  ARG   180     -94.766  50.597  41.281  1.00  0.00           C  
ATOM   1280  C   ARG   180     -94.873  50.908  39.791  1.00  0.00           C  
ATOM   1281  O   ARG   180     -95.461  51.919  39.404  1.00  0.00           O  
ATOM   1282  CB  ARG   180     -95.732  49.470  41.653  1.00  0.00           C  
ATOM   1283  CG  ARG   180     -95.180  48.074  41.410  1.00  0.00           C  
ATOM   1284  CD  ARG   180     -96.261  47.018  41.576  1.00  0.00           C  
ATOM   1285  NE  ARG   180     -96.528  46.308  40.328  1.00  0.00           N  
ATOM   1286  CZ  ARG   180     -97.727  45.870  39.960  1.00  0.00           C  
ATOM   1287  NH1 ARG   180     -98.777  46.067  40.745  1.00  0.00           N  
ATOM   1288  NH2 ARG   180     -97.877  45.233  38.807  1.00  0.00           N  
ATOM   1289  N   ASP   181     -94.302  50.031  38.968  1.00  0.00           N  
ATOM   1290  CA  ASP   181     -94.313  50.183  37.513  1.00  0.00           C  
ATOM   1291  C   ASP   181     -93.867  51.578  37.082  1.00  0.00           C  
ATOM   1292  O   ASP   181     -94.644  52.340  36.507  1.00  0.00           O  
ATOM   1293  CB  ASP   181     -95.697  49.864  36.940  1.00  0.00           C  
ATOM   1294  CG  ASP   181     -95.659  49.570  35.453  1.00  0.00           C  
ATOM   1295  OD1 ASP   181     -94.591  49.765  34.835  1.00  0.00           O  
ATOM   1296  OD2 ASP   181     -96.696  49.145  34.903  1.00  0.00           O  
ATOM   1297  N   THR   182     -92.608  51.901  37.360  1.00  0.00           N  
ATOM   1298  CA  THR   182     -92.066  53.190  37.022  1.00  0.00           C  
ATOM   1299  C   THR   182     -90.974  52.980  35.996  1.00  0.00           C  
ATOM   1300  O   THR   182     -90.083  52.142  36.169  1.00  0.00           O  
ATOM   1301  CB  THR   182     -91.491  53.886  38.270  1.00  0.00           C  
ATOM   1302  OG1 THR   182     -92.497  53.942  39.286  1.00  0.00           O  
ATOM   1303  CG2 THR   182     -91.030  55.286  37.945  1.00  0.00           C  
ATOM   1304  N   LEU   183     -91.040  53.748  34.913  1.00  0.00           N  
ATOM   1305  CA  LEU   183     -90.053  53.652  33.844  1.00  0.00           C  
ATOM   1306  C   LEU   183     -88.966  54.709  34.002  1.00  0.00           C  
ATOM   1307  O   LEU   183     -89.227  55.905  33.875  1.00  0.00           O  
ATOM   1308  CB  LEU   183     -90.728  53.790  32.478  1.00  0.00           C  
ATOM   1309  CG  LEU   183     -90.016  53.121  31.300  1.00  0.00           C  
ATOM   1310  CD1 LEU   183     -91.013  52.737  30.218  1.00  0.00           C  
ATOM   1311  CD2 LEU   183     -88.933  54.030  30.739  1.00  0.00           C  
ATOM   1312  N   ILE   184     -87.746  54.260  34.278  1.00  0.00           N  
ATOM   1313  CA  ILE   184     -86.617  55.166  34.452  1.00  0.00           C  
ATOM   1314  C   ILE   184     -86.093  55.660  33.108  1.00  0.00           C  
ATOM   1315  O   ILE   184     -85.078  55.172  32.610  1.00  0.00           O  
ATOM   1316  CB  ILE   184     -85.468  54.494  35.226  1.00  0.00           C  
ATOM   1317  CG1 ILE   184     -85.904  54.174  36.657  1.00  0.00           C  
ATOM   1318  CG2 ILE   184     -84.234  55.383  35.227  1.00  0.00           C  
ATOM   1319  CD1 ILE   184     -86.744  55.258  37.296  1.00  0.00           C  
ATOM   1320  N   TYR   185     -86.790  56.631  32.527  1.00  0.00           N  
ATOM   1321  CA  TYR   185     -86.397  57.192  31.241  1.00  0.00           C  
ATOM   1322  C   TYR   185     -85.949  58.643  31.387  1.00  0.00           C  
ATOM   1323  O   TYR   185     -86.772  59.559  31.363  1.00  0.00           O  
ATOM   1324  CB  TYR   185     -87.549  57.097  30.239  1.00  0.00           C  
ATOM   1325  CG  TYR   185     -87.107  57.105  28.793  1.00  0.00           C  
ATOM   1326  CD1 TYR   185     -86.851  55.918  28.119  1.00  0.00           C  
ATOM   1327  CD2 TYR   185     -86.945  58.298  28.103  1.00  0.00           C  
ATOM   1328  CE1 TYR   185     -86.446  55.921  26.797  1.00  0.00           C  
ATOM   1329  CE2 TYR   185     -86.541  58.311  26.781  1.00  0.00           C  
ATOM   1330  CZ  TYR   185     -86.293  57.119  26.134  1.00  0.00           C  
ATOM   1331  OH  TYR   185     -85.890  57.127  24.818  1.00  0.00           O  
ATOM   1332  N   ALA   186     -84.641  58.836  31.539  1.00  0.00           N  
ATOM   1333  CA  ALA   186     -84.050  60.165  31.692  1.00  0.00           C  
ATOM   1334  C   ALA   186     -84.762  60.999  32.754  1.00  0.00           C  
ATOM   1335  O   ALA   186     -85.124  62.150  32.513  1.00  0.00           O  
ATOM   1336  CB  ALA   186     -84.025  60.899  30.358  1.00  0.00           C  
ATOM   1337  N   GLY   187     -84.958  60.409  33.929  1.00  0.00           N  
ATOM   1338  CA  GLY   187     -85.622  61.092  35.024  1.00  0.00           C  
ATOM   1339  C   GLY   187     -84.904  60.904  36.345  1.00  0.00           C  
ATOM   1340  O   GLY   187     -83.809  61.430  36.547  1.00  0.00           O  
ATOM   1341  N   GLY   188     -85.523  60.152  37.248  1.00  0.00           N  
ATOM   1342  CA  GLY   188     -84.943  59.894  38.553  1.00  0.00           C  
ATOM   1343  C   GLY   188     -85.992  59.627  39.615  1.00  0.00           C  
ATOM   1344  O   GLY   188     -86.912  60.422  39.804  1.00  0.00           O  
ATOM   1345  N   ASP   189     -85.851  58.503  40.309  1.00  0.00           N  
ATOM   1346  CA  ASP   189     -86.785  58.130  41.353  1.00  0.00           C  
ATOM   1347  C   ASP   189     -86.044  58.010  42.687  1.00  0.00           C  
ATOM   1348  O   ASP   189     -85.055  57.270  42.803  1.00  0.00           O  
ATOM   1349  CB  ASP   189     -87.485  56.822  41.014  1.00  0.00           C  
ATOM   1350  CG  ASP   189     -88.576  56.590  42.049  1.00  0.00           C  
ATOM   1351  OD1 ASP   189     -88.252  56.620  43.267  1.00  0.00           O  
ATOM   1352  OD2 ASP   189     -89.748  56.381  41.636  1.00  0.00           O  
ATOM   1353  N   GLN   190     -86.515  58.764  43.677  1.00  0.00           N  
ATOM   1354  CA  GLN   190     -85.928  58.768  45.011  1.00  0.00           C  
ATOM   1355  C   GLN   190     -86.891  58.119  45.993  1.00  0.00           C  
ATOM   1356  O   GLN   190     -87.991  58.616  46.246  1.00  0.00           O  
ATOM   1357  CB  GLN   190     -85.618  60.188  45.480  1.00  0.00           C  
ATOM   1358  CG  GLN   190     -84.936  60.244  46.849  1.00  0.00           C  
ATOM   1359  CD  GLN   190     -84.615  61.700  47.155  1.00  0.00           C  
ATOM   1360  OE1 GLN   190     -84.951  62.598  46.385  1.00  0.00           O  
ATOM   1361  NE2 GLN   190     -83.946  62.013  48.296  1.00  0.00           N  
ATOM   1362  N   SER   191     -86.466  56.993  46.541  1.00  0.00           N  
ATOM   1363  CA  SER   191     -87.274  56.262  47.486  1.00  0.00           C  
ATOM   1364  C   SER   191     -86.771  56.591  48.875  1.00  0.00           C  
ATOM   1365  O   SER   191     -85.655  56.218  49.256  1.00  0.00           O  
ATOM   1366  CB  SER   191     -87.171  54.763  47.246  1.00  0.00           C  
ATOM   1367  OG  SER   191     -87.934  54.060  48.216  1.00  0.00           O  
ATOM   1368  N   VAL   192     -87.597  57.319  49.614  1.00  0.00           N  
ATOM   1369  CA  VAL   192     -87.248  57.754  50.950  1.00  0.00           C  
ATOM   1370  C   VAL   192     -87.587  56.701  51.998  1.00  0.00           C  
ATOM   1371  O   VAL   192     -88.224  55.685  51.703  1.00  0.00           O  
ATOM   1372  CB  VAL   192     -87.935  59.083  51.260  1.00  0.00           C  
ATOM   1373  CG1 VAL   192     -87.534  60.213  50.309  1.00  0.00           C  
ATOM   1374  CG2 VAL   192     -89.462  59.014  51.178  1.00  0.00           C  
ATOM   1375  N   HIS   193     -87.156  56.948  53.231  1.00  0.00           N  
ATOM   1376  CA  HIS   193     -87.411  56.025  54.330  1.00  0.00           C  
ATOM   1377  C   HIS   193     -88.904  55.758  54.490  1.00  0.00           C  
ATOM   1378  O   HIS   193     -89.685  56.675  54.742  1.00  0.00           O  
ATOM   1379  CB  HIS   193     -86.832  56.573  55.636  1.00  0.00           C  
ATOM   1380  CG  HIS   193     -87.055  55.681  56.817  1.00  0.00           C  
ATOM   1381  ND1 HIS   193     -87.068  56.150  58.113  1.00  0.00           N  
ATOM   1382  CD2 HIS   193     -87.274  54.347  56.898  1.00  0.00           C  
ATOM   1383  CE1 HIS   193     -87.285  55.144  58.941  1.00  0.00           C  
ATOM   1384  NE2 HIS   193     -87.413  54.039  58.230  1.00  0.00           N  
ATOM   1385  N   GLY   194     -89.294  54.496  54.341  1.00  0.00           N  
ATOM   1386  CA  GLY   194     -90.686  54.108  54.468  1.00  0.00           C  
ATOM   1387  C   GLY   194     -91.341  53.856  53.124  1.00  0.00           C  
ATOM   1388  O   GLY   194     -92.319  53.114  53.029  1.00  0.00           O  
ATOM   1389  N   ARG   195     -90.798  54.476  52.081  1.00  0.00           N  
ATOM   1390  CA  ARG   195     -91.332  54.318  50.734  1.00  0.00           C  
ATOM   1391  C   ARG   195     -90.965  52.958  50.151  1.00  0.00           C  
ATOM   1392  O   ARG   195     -89.984  52.339  50.565  1.00  0.00           O  
ATOM   1393  CB  ARG   195     -90.822  55.436  49.822  1.00  0.00           C  
ATOM   1394  CG  ARG   195     -91.754  55.769  48.668  1.00  0.00           C  
ATOM   1395  CD  ARG   195     -91.224  56.935  47.849  1.00  0.00           C  
ATOM   1396  NE  ARG   195     -91.902  57.052  46.561  1.00  0.00           N  
ATOM   1397  CZ  ARG   195     -91.584  56.344  45.482  1.00  0.00           C  
ATOM   1398  NH1 ARG   195     -90.594  55.465  45.532  1.00  0.00           N  
ATOM   1399  NH2 ARG   195     -92.256  56.517  44.352  1.00  0.00           N  
ATOM   1400  N   ALA   196     -91.758  52.498  49.189  1.00  0.00           N  
ATOM   1401  CA  ALA   196     -91.517  51.210  48.549  1.00  0.00           C  
ATOM   1402  C   ALA   196     -91.805  51.276  47.052  1.00  0.00           C  
ATOM   1403  O   ALA   196     -92.941  51.511  46.639  1.00  0.00           O  
ATOM   1404  CB  ALA   196     -92.357  50.126  49.206  1.00  0.00           C  
ATOM   1405  N   LEU   197     -90.770  51.066  46.246  1.00  0.00           N  
ATOM   1406  CA  LEU   197     -90.910  51.100  44.794  1.00  0.00           C  
ATOM   1407  C   LEU   197     -90.837  49.682  44.233  1.00  0.00           C  
ATOM   1408  O   LEU   197     -89.869  48.955  44.468  1.00  0.00           O  
ATOM   1409  CB  LEU   197     -89.821  51.980  44.171  1.00  0.00           C  
ATOM   1410  CG  LEU   197     -89.863  52.013  42.643  1.00  0.00           C  
ATOM   1411  CD1 LEU   197     -91.126  52.635  42.046  1.00  0.00           C  
ATOM   1412  CD2 LEU   197     -88.734  52.801  41.981  1.00  0.00           C  
ATOM   1413  N   ASN   198     -91.868  49.286  43.499  1.00  0.00           N  
ATOM   1414  CA  ASN   198     -91.885  47.966  42.873  1.00  0.00           C  
ATOM   1415  C   ASN   198     -91.881  48.089  41.354  1.00  0.00           C  
ATOM   1416  O   ASN   198     -92.547  48.954  40.790  1.00  0.00           O  
ATOM   1417  CB  ASN   198     -93.103  47.144  43.322  1.00  0.00           C  
ATOM   1418  CG  ASN   198     -92.988  46.914  44.822  1.00  0.00           C  
ATOM   1419  OD1 ASN   198     -92.089  46.214  45.288  1.00  0.00           O  
ATOM   1420  ND2 ASN   198     -93.890  47.490  45.660  1.00  0.00           N  
ATOM   1421  N   THR   199     -91.116  47.221  40.702  1.00  0.00           N  
ATOM   1422  CA  THR   199     -91.018  47.207  39.250  1.00  0.00           C  
ATOM   1423  C   THR   199     -90.565  48.546  38.679  1.00  0.00           C  
ATOM   1424  O   THR   199     -91.239  49.131  37.831  1.00  0.00           O  
ATOM   1425  CB  THR   199     -92.340  46.771  38.609  1.00  0.00           C  
ATOM   1426  OG1 THR   199     -92.815  45.585  39.228  1.00  0.00           O  
ATOM   1427  CG2 THR   199     -92.116  46.507  37.110  1.00  0.00           C  
ATOM   1428  N   THR   200     -89.436  49.048  39.162  1.00  0.00           N  
ATOM   1429  CA  THR   200     -88.844  50.216  38.539  1.00  0.00           C  
ATOM   1430  C   THR   200     -87.972  49.749  37.394  1.00  0.00           C  
ATOM   1431  O   THR   200     -87.147  48.854  37.548  1.00  0.00           O  
ATOM   1432  CB  THR   200     -88.049  51.078  39.527  1.00  0.00           C  
ATOM   1433  OG1 THR   200     -88.952  51.641  40.483  1.00  0.00           O  
ATOM   1434  CG2 THR   200     -87.348  52.221  38.805  1.00  0.00           C  
ATOM   1435  N   LEU   201     -88.190  50.338  36.229  1.00  0.00           N  
ATOM   1436  CA  LEU   201     -87.438  49.997  35.048  1.00  0.00           C  
ATOM   1437  C   LEU   201     -86.505  51.157  34.710  1.00  0.00           C  
ATOM   1438  O   LEU   201     -86.949  52.254  34.358  1.00  0.00           O  
ATOM   1439  CB  LEU   201     -88.409  49.706  33.918  1.00  0.00           C  
ATOM   1440  CG  LEU   201     -87.838  49.494  32.526  1.00  0.00           C  
ATOM   1441  CD1 LEU   201     -86.817  48.358  32.535  1.00  0.00           C  
ATOM   1442  CD2 LEU   201     -88.989  49.212  31.579  1.00  0.00           C  
ATOM   1443  N   ASN   202     -85.207  50.920  34.850  1.00  0.00           N  
ATOM   1444  CA  ASN   202     -84.222  51.981  34.713  1.00  0.00           C  
ATOM   1445  C   ASN   202     -83.576  51.927  33.341  1.00  0.00           C  
ATOM   1446  O   ASN   202     -82.643  51.154  33.115  1.00  0.00           O  
ATOM   1447  CB  ASN   202     -83.102  51.875  35.781  1.00  0.00           C  
ATOM   1448  CG  ASN   202     -83.727  52.126  37.146  1.00  0.00           C  
ATOM   1449  OD1 ASN   202     -84.289  53.190  37.399  1.00  0.00           O  
ATOM   1450  ND2 ASN   202     -83.664  51.158  38.099  1.00  0.00           N  
ATOM   1451  N   GLY   203     -84.070  52.743  32.419  1.00  0.00           N  
ATOM   1452  CA  GLY   203     -83.458  52.791  31.107  1.00  0.00           C  
ATOM   1453  C   GLY   203     -82.270  53.748  31.111  1.00  0.00           C  
ATOM   1454  O   GLY   203     -81.884  54.258  32.167  1.00  0.00           O  
ATOM   1455  N   GLY   204     -81.692  53.975  29.936  1.00  0.00           N  
ATOM   1456  CA  GLY   204     -80.498  54.794  29.806  1.00  0.00           C  
ATOM   1457  C   GLY   204     -80.561  56.144  30.547  1.00  0.00           C  
ATOM   1458  O   GLY   204     -81.532  56.907  30.423  1.00  0.00           O  
ATOM   1459  N   TYR   205     -79.514  56.415  31.320  1.00  0.00           N  
ATOM   1460  CA  TYR   205     -79.400  57.639  32.119  1.00  0.00           C  
ATOM   1461  C   TYR   205     -80.402  57.742  33.260  1.00  0.00           C  
ATOM   1462  O   TYR   205     -80.403  58.735  33.990  1.00  0.00           O  
ATOM   1463  CB  TYR   205     -79.469  58.893  31.238  1.00  0.00           C  
ATOM   1464  CG  TYR   205     -78.377  58.792  30.228  1.00  0.00           C  
ATOM   1465  CD1 TYR   205     -78.685  58.487  28.896  1.00  0.00           C  
ATOM   1466  CD2 TYR   205     -77.025  59.003  30.578  1.00  0.00           C  
ATOM   1467  CE1 TYR   205     -77.681  58.385  27.913  1.00  0.00           C  
ATOM   1468  CE2 TYR   205     -75.991  58.904  29.590  1.00  0.00           C  
ATOM   1469  CZ  TYR   205     -76.343  58.594  28.261  1.00  0.00           C  
ATOM   1470  OH  TYR   205     -75.382  58.484  27.278  1.00  0.00           O  
ATOM   1471  N   GLN   206     -81.255  56.727  33.403  1.00  0.00           N  
ATOM   1472  CA  GLN   206     -82.153  56.651  34.535  1.00  0.00           C  
ATOM   1473  C   GLN   206     -81.392  56.449  35.838  1.00  0.00           C  
ATOM   1474  O   GLN   206     -80.285  55.912  35.864  1.00  0.00           O  
ATOM   1475  CB  GLN   206     -83.160  55.513  34.338  1.00  0.00           C  
ATOM   1476  CG  GLN   206     -82.525  54.122  34.383  1.00  0.00           C  
ATOM   1477  CD  GLN   206     -82.480  53.671  35.836  1.00  0.00           C  
ATOM   1478  OE1 GLN   206     -83.424  53.885  36.595  1.00  0.00           O  
ATOM   1479  NE2 GLN   206     -81.379  53.025  36.303  1.00  0.00           N  
ATOM   1480  N   TYR   207     -82.002  56.864  36.931  1.00  0.00           N  
ATOM   1481  CA  TYR   207     -81.360  56.795  38.223  1.00  0.00           C  
ATOM   1482  C   TYR   207     -82.398  56.463  39.300  1.00  0.00           C  
ATOM   1483  O   TYR   207     -83.283  57.277  39.584  1.00  0.00           O  
ATOM   1484  CB  TYR   207     -80.701  58.141  38.506  1.00  0.00           C  
ATOM   1485  CG  TYR   207     -79.975  58.022  39.802  1.00  0.00           C  
ATOM   1486  CD1 TYR   207     -78.736  57.370  39.850  1.00  0.00           C  
ATOM   1487  CD2 TYR   207     -80.504  58.558  40.998  1.00  0.00           C  
ATOM   1488  CE1 TYR   207     -78.020  57.240  41.055  1.00  0.00           C  
ATOM   1489  CE2 TYR   207     -79.788  58.435  42.232  1.00  0.00           C  
ATOM   1490  CZ  TYR   207     -78.544  57.770  42.239  1.00  0.00           C  
ATOM   1491  OH  TYR   207     -77.822  57.623  43.403  1.00  0.00           O  
ATOM   1492  N   VAL   208     -82.319  55.262  39.872  1.00  0.00           N  
ATOM   1493  CA  VAL   208     -83.161  54.931  41.018  1.00  0.00           C  
ATOM   1494  C   VAL   208     -82.332  54.991  42.297  1.00  0.00           C  
ATOM   1495  O   VAL   208     -81.303  54.336  42.398  1.00  0.00           O  
ATOM   1496  CB  VAL   208     -83.807  53.549  40.875  1.00  0.00           C  
ATOM   1497  CG1 VAL   208     -84.667  53.150  42.077  1.00  0.00           C  
ATOM   1498  CG2 VAL   208     -84.733  53.430  39.663  1.00  0.00           C  
ATOM   1499  N   HIS   209     -82.789  55.779  43.264  1.00  0.00           N  
ATOM   1500  CA  HIS   209     -82.084  55.921  44.533  1.00  0.00           C  
ATOM   1501  C   HIS   209     -82.910  55.375  45.693  1.00  0.00           C  
ATOM   1502  O   HIS   209     -84.116  55.609  45.774  1.00  0.00           O  
ATOM   1503  CB  HIS   209     -81.727  57.387  44.786  1.00  0.00           C  
ATOM   1504  CG  HIS   209     -80.918  58.009  43.691  1.00  0.00           C  
ATOM   1505  ND1 HIS   209     -79.543  57.925  43.641  1.00  0.00           N  
ATOM   1506  CD2 HIS   209     -81.291  58.726  42.604  1.00  0.00           C  
ATOM   1507  CE1 HIS   209     -79.104  58.563  42.571  1.00  0.00           C  
ATOM   1508  NE2 HIS   209     -80.144  59.058  41.925  1.00  0.00           N  
ATOM   1509  N   ARG   210     -82.252  54.646  46.589  1.00  0.00           N  
ATOM   1510  CA  ARG   210     -82.921  54.066  47.747  1.00  0.00           C  
ATOM   1511  C   ARG   210     -82.315  54.585  49.046  1.00  0.00           C  
ATOM   1512  O   ARG   210     -81.354  54.016  49.565  1.00  0.00           O  
ATOM   1513  CB  ARG   210     -82.842  52.539  47.703  1.00  0.00           C  
ATOM   1514  CG  ARG   210     -83.667  51.907  46.593  1.00  0.00           C  
ATOM   1515  CD  ARG   210     -83.630  50.390  46.674  1.00  0.00           C  
ATOM   1516  NE  ARG   210     -82.289  49.861  46.441  1.00  0.00           N  
ATOM   1517  CZ  ARG   210     -81.740  49.721  45.239  1.00  0.00           C  
ATOM   1518  NH1 ARG   210     -82.417  50.071  44.154  1.00  0.00           N  
ATOM   1519  NH2 ARG   210     -80.513  49.231  45.122  1.00  0.00           N  
ATOM   1520  N   ASP   211     -82.882  55.669  49.567  1.00  0.00           N  
ATOM   1521  CA  ASP   211     -82.398  56.268  50.805  1.00  0.00           C  
ATOM   1522  C   ASP   211     -82.627  55.345  51.998  1.00  0.00           C  
ATOM   1523  O   ASP   211     -83.571  54.555  52.011  1.00  0.00           O  
ATOM   1524  CB  ASP   211     -83.076  57.618  51.047  1.00  0.00           C  
ATOM   1525  CG  ASP   211     -82.596  58.691  50.089  1.00  0.00           C  
ATOM   1526  OD1 ASP   211     -81.622  58.437  49.350  1.00  0.00           O  
ATOM   1527  OD2 ASP   211     -83.193  59.788  50.075  1.00  0.00           O  
ATOM   1528  N   GLY   212     -81.758  55.453  52.997  1.00  0.00           N  
ATOM   1529  CA  GLY   212     -81.862  54.630  54.200  1.00  0.00           C  
ATOM   1530  C   GLY   212     -83.327  54.441  54.612  1.00  0.00           C  
ATOM   1531  O   GLY   212     -84.084  55.408  54.731  1.00  0.00           O  
ATOM   1532  N   LEU   213     -83.731  53.194  54.806  1.00  0.00           N  
ATOM   1533  CA  LEU   213     -85.107  52.901  55.173  1.00  0.00           C  
ATOM   1534  C   LEU   213     -86.037  52.774  53.985  1.00  0.00           C  
ATOM   1535  O   LEU   213     -87.216  52.470  54.143  1.00  0.00           O  
ATOM   1536  CB  LEU   213     -85.633  53.994  56.110  1.00  0.00           C  
ATOM   1537  CG  LEU   213     -84.824  54.131  57.402  1.00  0.00           C  
ATOM   1538  CD1 LEU   213     -85.254  55.279  58.314  1.00  0.00           C  
ATOM   1539  CD2 LEU   213     -84.867  52.912  58.322  1.00  0.00           C  
ATOM   1540  N   ALA   214     -85.513  53.019  52.788  1.00  0.00           N  
ATOM   1541  CA  ALA   214     -86.280  52.818  51.573  1.00  0.00           C  
ATOM   1542  C   ALA   214     -86.172  51.389  51.055  1.00  0.00           C  
ATOM   1543  O   ALA   214     -85.205  50.676  51.334  1.00  0.00           O  
ATOM   1544  CB  ALA   214     -85.817  53.796  50.499  1.00  0.00           C  
ATOM   1545  N   LEU   215     -87.155  50.978  50.265  1.00  0.00           N  
ATOM   1546  CA  LEU   215     -87.210  49.621  49.773  1.00  0.00           C  
ATOM   1547  C   LEU   215     -87.519  49.615  48.287  1.00  0.00           C  
ATOM   1548  O   LEU   215     -88.384  50.359  47.815  1.00  0.00           O  
ATOM   1549  CB  LEU   215     -88.301  48.812  50.532  1.00  0.00           C  
ATOM   1550  CG  LEU   215     -88.023  48.668  52.030  1.00  0.00           C  
ATOM   1551  CD1 LEU   215     -89.155  48.038  52.840  1.00  0.00           C  
ATOM   1552  CD2 LEU   215     -86.812  47.805  52.382  1.00  0.00           C  
ATOM   1553  N   ASN   216     -86.815  48.768  47.552  1.00  0.00           N  
ATOM   1554  CA  ASN   216     -87.148  48.506  46.159  1.00  0.00           C  
ATOM   1555  C   ASN   216     -87.241  47.004  45.938  1.00  0.00           C  
ATOM   1556  O   ASN   216     -86.446  46.238  46.478  1.00  0.00           O  
ATOM   1557  CB  ASN   216     -86.107  49.103  45.234  1.00  0.00           C  
ATOM   1558  CG  ASN   216     -86.159  50.617  45.383  1.00  0.00           C  
ATOM   1559  OD1 ASN   216     -87.213  51.192  45.652  1.00  0.00           O  
ATOM   1560  ND2 ASN   216     -85.023  51.345  45.215  1.00  0.00           N  
ATOM   1561  N   THR   217     -88.214  46.588  45.141  1.00  0.00           N  
ATOM   1562  CA  THR   217     -88.342  45.185  44.756  1.00  0.00           C  
ATOM   1563  C   THR   217     -88.610  45.126  43.266  1.00  0.00           C  
ATOM   1564  O   THR   217     -89.455  45.867  42.761  1.00  0.00           O  
ATOM   1565  CB  THR   217     -89.471  44.521  45.524  1.00  0.00           C  
ATOM   1566  OG1 THR   217     -89.221  44.595  46.920  1.00  0.00           O  
ATOM   1567  CG2 THR   217     -89.574  43.045  45.104  1.00  0.00           C  
ATOM   1568  N   VAL   218     -87.881  44.264  42.569  1.00  0.00           N  
ATOM   1569  CA  VAL   218     -88.046  44.076  41.135  1.00  0.00           C  
ATOM   1570  C   VAL   218     -87.577  45.287  40.353  1.00  0.00           C  
ATOM   1571  O   VAL   218     -88.314  45.869  39.579  1.00  0.00           O  
ATOM   1572  CB  VAL   218     -89.493  43.679  40.775  1.00  0.00           C  
ATOM   1573  CG1 VAL   218     -89.716  43.480  39.275  1.00  0.00           C  
ATOM   1574  CG2 VAL   218     -89.946  42.369  41.423  1.00  0.00           C  
ATOM   1575  N   ILE   219     -86.333  45.663  40.554  1.00  0.00           N  
ATOM   1576  CA  ILE   219     -85.742  46.701  39.746  1.00  0.00           C  
ATOM   1577  C   ILE   219     -85.060  46.034  38.570  1.00  0.00           C  
ATOM   1578  O   ILE   219     -84.488  44.950  38.695  1.00  0.00           O  
ATOM   1579  CB  ILE   219     -84.734  47.528  40.567  1.00  0.00           C  
ATOM   1580  CG1 ILE   219     -85.354  48.201  41.803  1.00  0.00           C  
ATOM   1581  CG2 ILE   219     -84.085  48.672  39.770  1.00  0.00           C  
ATOM   1582  CD1 ILE   219     -86.499  49.157  41.465  1.00  0.00           C  
ATOM   1583  N   ASN   220     -85.151  46.671  37.412  1.00  0.00           N  
ATOM   1584  CA  ASN   220     -84.390  46.244  36.261  1.00  0.00           C  
ATOM   1585  C   ASN   220     -83.499  47.409  35.891  1.00  0.00           C  
ATOM   1586  O   ASN   220     -83.979  48.523  35.712  1.00  0.00           O  
ATOM   1587  CB  ASN   220     -85.316  45.871  35.081  1.00  0.00           C  
ATOM   1588  CG  ASN   220     -86.191  44.706  35.520  1.00  0.00           C  
ATOM   1589  OD1 ASN   220     -85.704  43.600  35.753  1.00  0.00           O  
ATOM   1590  ND2 ASN   220     -87.532  44.889  35.657  1.00  0.00           N  
ATOM   1591  N   GLU   221     -82.200  47.153  35.807  1.00  0.00           N  
ATOM   1592  CA  GLU   221     -81.252  48.168  35.402  1.00  0.00           C  
ATOM   1593  C   GLU   221     -80.806  47.834  33.992  1.00  0.00           C  
ATOM   1594  O   GLU   221     -80.175  46.802  33.757  1.00  0.00           O  
ATOM   1595  CB  GLU   221     -80.003  48.162  36.293  1.00  0.00           C  
ATOM   1596  CG  GLU   221     -80.296  48.492  37.757  1.00  0.00           C  
ATOM   1597  CD  GLU   221     -78.988  48.404  38.530  1.00  0.00           C  
ATOM   1598  OE1 GLU   221     -78.028  49.127  38.151  1.00  0.00           O  
ATOM   1599  OE2 GLU   221     -78.931  47.615  39.511  1.00  0.00           O  
ATOM   1600  N   GLY   222     -81.132  48.696  33.042  1.00  0.00           N  
ATOM   1601  CA  GLY   222     -80.651  48.492  31.682  1.00  0.00           C  
ATOM   1602  C   GLY   222     -79.335  49.198  31.419  1.00  0.00           C  
ATOM   1603  O   GLY   222     -78.781  49.856  32.309  1.00  0.00           O  
ATOM   1604  N   GLY   223     -78.831  49.057  30.199  1.00  0.00           N  
ATOM   1605  CA  GLY   223     -77.552  49.643  29.856  1.00  0.00           C  
ATOM   1606  C   GLY   223     -77.529  51.145  30.143  1.00  0.00           C  
ATOM   1607  O   GLY   223     -78.389  51.890  29.668  1.00  0.00           O  
ATOM   1608  N   TRP   224     -76.553  51.570  30.943  1.00  0.00           N  
ATOM   1609  CA  TRP   224     -76.354  52.985  31.304  1.00  0.00           C  
ATOM   1610  C   TRP   224     -77.442  53.591  32.205  1.00  0.00           C  
ATOM   1611  O   TRP   224     -77.493  54.807  32.402  1.00  0.00           O  
ATOM   1612  CB  TRP   224     -76.076  53.863  30.071  1.00  0.00           C  
ATOM   1613  CG  TRP   224     -74.733  53.610  29.427  1.00  0.00           C  
ATOM   1614  CD1 TRP   224     -73.526  54.190  29.685  1.00  0.00           C  
ATOM   1615  CD2 TRP   224     -74.441  52.678  28.376  1.00  0.00           C  
ATOM   1616  NE1 TRP   224     -72.540  53.737  28.936  1.00  0.00           N  
ATOM   1617  CE2 TRP   224     -73.054  52.784  28.095  1.00  0.00           C  
ATOM   1618  CE3 TRP   224     -75.217  51.755  27.642  1.00  0.00           C  
ATOM   1619  CZ2 TRP   224     -72.416  51.997  27.098  1.00  0.00           C  
ATOM   1620  CZ3 TRP   224     -74.583  50.962  26.639  1.00  0.00           C  
ATOM   1621  CH2 TRP   224     -73.194  51.096  26.384  1.00  0.00           C  
ATOM   1622  N   GLN   225     -78.300  52.735  32.751  1.00  0.00           N  
ATOM   1623  CA  GLN   225     -79.149  53.123  33.862  1.00  0.00           C  
ATOM   1624  C   GLN   225     -78.385  52.843  35.139  1.00  0.00           C  
ATOM   1625  O   GLN   225     -77.425  52.073  35.143  1.00  0.00           O  
ATOM   1626  CB  GLN   225     -80.478  52.363  33.841  1.00  0.00           C  
ATOM   1627  CG  GLN   225     -81.231  52.486  32.514  1.00  0.00           C  
ATOM   1628  CD  GLN   225     -80.662  51.453  31.553  1.00  0.00           C  
ATOM   1629  OE1 GLN   225     -79.540  50.980  31.723  1.00  0.00           O  
ATOM   1630  NE2 GLN   225     -81.406  51.047  30.489  1.00  0.00           N  
ATOM   1631  N   VAL   226     -78.790  53.473  36.231  1.00  0.00           N  
ATOM   1632  CA  VAL   226     -78.076  53.287  37.480  1.00  0.00           C  
ATOM   1633  C   VAL   226     -79.023  53.078  38.643  1.00  0.00           C  
ATOM   1634  O   VAL   226     -79.953  53.866  38.854  1.00  0.00           O  
ATOM   1635  CB  VAL   226     -77.162  54.475  37.763  1.00  0.00           C  
ATOM   1636  CG1 VAL   226     -77.908  55.806  37.871  1.00  0.00           C  
ATOM   1637  CG2 VAL   226     -76.382  54.347  39.073  1.00  0.00           C  
ATOM   1638  N   VAL   227     -78.785  52.008  39.396  1.00  0.00           N  
ATOM   1639  CA  VAL   227     -79.454  51.832  40.671  1.00  0.00           C  
ATOM   1640  C   VAL   227     -78.462  52.134  41.784  1.00  0.00           C  
ATOM   1641  O   VAL   227     -77.351  51.633  41.786  1.00  0.00           O  
ATOM   1642  CB  VAL   227     -79.981  50.411  40.814  1.00  0.00           C  
ATOM   1643  CG1 VAL   227     -80.650  50.142  42.163  1.00  0.00           C  
ATOM   1644  CG2 VAL   227     -81.032  50.042  39.765  1.00  0.00           C  
ATOM   1645  N   LYS   228     -78.869  52.966  42.724  1.00  0.00           N  
ATOM   1646  CA  LYS   228     -78.026  53.330  43.842  1.00  0.00           C  
ATOM   1647  C   LYS   228     -78.753  53.032  45.158  1.00  0.00           C  
ATOM   1648  O   LYS   228     -79.844  53.566  45.426  1.00  0.00           O  
ATOM   1649  CB  LYS   228     -77.657  54.808  43.756  1.00  0.00           C  
ATOM   1650  CG  LYS   228     -76.707  55.267  44.864  1.00  0.00           C  
ATOM   1651  CD  LYS   228     -76.318  56.742  44.766  1.00  0.00           C  
ATOM   1652  CE  LYS   228     -75.338  57.191  45.851  1.00  0.00           C  
ATOM   1653  NZ  LYS   228     -74.952  58.603  45.634  1.00  0.00           N  
ATOM   1654  N   ALA   229     -78.153  52.166  45.968  1.00  0.00           N  
ATOM   1655  CA  ALA   229     -78.745  51.772  47.244  1.00  0.00           C  
ATOM   1656  C   ALA   229     -77.855  52.240  48.377  1.00  0.00           C  
ATOM   1657  O   ALA   229     -76.764  51.716  48.558  1.00  0.00           O  
ATOM   1658  CB  ALA   229     -78.925  50.249  47.334  1.00  0.00           C  
ATOM   1659  N   GLY   230     -78.302  53.253  49.118  1.00  0.00           N  
ATOM   1660  CA  GLY   230     -77.507  53.791  50.213  1.00  0.00           C  
ATOM   1661  C   GLY   230     -77.465  52.836  51.385  1.00  0.00           C  
ATOM   1662  O   GLY   230     -78.238  51.868  51.450  1.00  0.00           O  
ATOM   1663  N   GLY   231     -76.580  53.151  52.324  1.00  0.00           N  
ATOM   1664  CA  GLY   231     -76.528  52.477  53.610  1.00  0.00           C  
ATOM   1665  C   GLY   231     -77.920  52.379  54.232  1.00  0.00           C  
ATOM   1666  O   GLY   231     -78.638  53.369  54.306  1.00  0.00           O  
ATOM   1667  N   ALA   232     -78.295  51.178  54.665  1.00  0.00           N  
ATOM   1668  CA  ALA   232     -79.599  50.952  55.269  1.00  0.00           C  
ATOM   1669  C   ALA   232     -80.760  50.939  54.290  1.00  0.00           C  
ATOM   1670  O   ALA   232     -81.916  50.893  54.703  1.00  0.00           O  
ATOM   1671  CB  ALA   232     -79.853  52.017  56.331  1.00  0.00           C  
ATOM   1672  N   ALA   233     -80.466  51.009  52.994  1.00  0.00           N  
ATOM   1673  CA  ALA   233     -81.506  50.889  51.990  1.00  0.00           C  
ATOM   1674  C   ALA   233     -81.613  49.440  51.561  1.00  0.00           C  
ATOM   1675  O   ALA   233     -80.696  48.653  51.785  1.00  0.00           O  
ATOM   1676  CB  ALA   233     -81.207  51.785  50.792  1.00  0.00           C  
ATOM   1677  N   GLY   234     -82.726  49.073  50.942  1.00  0.00           N  
ATOM   1678  CA  GLY   234     -82.893  47.694  50.497  1.00  0.00           C  
ATOM   1679  C   GLY   234     -83.428  47.606  49.066  1.00  0.00           C  
ATOM   1680  O   GLY   234     -84.324  48.355  48.678  1.00  0.00           O  
ATOM   1681  N   ASN   235     -82.858  46.693  48.287  1.00  0.00           N  
ATOM   1682  CA  ASN   235     -83.347  46.399  46.951  1.00  0.00           C  
ATOM   1683  C   ASN   235     -83.225  44.905  46.710  1.00  0.00           C  
ATOM   1684  O   ASN   235     -82.132  44.360  46.742  1.00  0.00           O  
ATOM   1685  CB  ASN   235     -82.550  47.157  45.902  1.00  0.00           C  
ATOM   1686  CG  ASN   235     -83.122  46.811  44.535  1.00  0.00           C  
ATOM   1687  OD1 ASN   235     -84.250  46.332  44.424  1.00  0.00           O  
ATOM   1688  ND2 ASN   235     -82.376  47.034  43.421  1.00  0.00           N  
ATOM   1689  N   THR   236     -84.351  44.250  46.464  1.00  0.00           N  
ATOM   1690  CA  THR   236     -84.362  42.835  46.165  1.00  0.00           C  
ATOM   1691  C   THR   236     -84.879  42.586  44.750  1.00  0.00           C  
ATOM   1692  O   THR   236     -85.585  43.432  44.181  1.00  0.00           O  
ATOM   1693  CB  THR   236     -85.220  42.091  47.177  1.00  0.00           C  
ATOM   1694  OG1 THR   236     -86.565  42.540  47.099  1.00  0.00           O  
ATOM   1695  CG2 THR   236     -84.677  42.350  48.592  1.00  0.00           C  
ATOM   1696  N   THR   237     -84.511  41.427  44.197  1.00  0.00           N  
ATOM   1697  CA  THR   237     -84.917  41.019  42.859  1.00  0.00           C  
ATOM   1698  C   THR   237     -84.471  42.039  41.824  1.00  0.00           C  
ATOM   1699  O   THR   237     -85.222  42.418  40.916  1.00  0.00           O  
ATOM   1700  CB  THR   237     -86.419  40.773  42.790  1.00  0.00           C  
ATOM   1701  OG1 THR   237     -86.822  39.916  43.849  1.00  0.00           O  
ATOM   1702  CG2 THR   237     -86.766  40.117  41.444  1.00  0.00           C  
ATOM   1703  N   ILE   238     -83.237  42.487  41.985  1.00  0.00           N  
ATOM   1704  CA  ILE   238     -82.639  43.396  41.041  1.00  0.00           C  
ATOM   1705  C   ILE   238     -82.171  42.589  39.846  1.00  0.00           C  
ATOM   1706  O   ILE   238     -81.344  41.694  39.982  1.00  0.00           O  
ATOM   1707  CB  ILE   238     -81.451  44.126  41.674  1.00  0.00           C  
ATOM   1708  CG1 ILE   238     -81.838  44.998  42.879  1.00  0.00           C  
ATOM   1709  CG2 ILE   238     -80.729  45.077  40.704  1.00  0.00           C  
ATOM   1710  CD1 ILE   238     -80.636  45.538  43.652  1.00  0.00           C  
ATOM   1711  N   ASN   239     -82.723  42.887  38.675  1.00  0.00           N  
ATOM   1712  CA  ASN   239     -82.209  42.311  37.442  1.00  0.00           C  
ATOM   1713  C   ASN   239     -81.297  43.333  36.811  1.00  0.00           C  
ATOM   1714  O   ASN   239     -81.749  44.345  36.271  1.00  0.00           O  
ATOM   1715  CB  ASN   239     -83.329  41.943  36.472  1.00  0.00           C  
ATOM   1716  CG  ASN   239     -82.699  41.271  35.260  1.00  0.00           C  
ATOM   1717  OD1 ASN   239     -81.505  41.417  35.004  1.00  0.00           O  
ATOM   1718  ND2 ASN   239     -83.468  40.498  34.449  1.00  0.00           N  
ATOM   1719  N   GLN   240     -80.003  43.078  36.914  1.00  0.00           N  
ATOM   1720  CA  GLN   240     -78.994  43.993  36.415  1.00  0.00           C  
ATOM   1721  C   GLN   240     -78.498  43.493  35.068  1.00  0.00           C  
ATOM   1722  O   GLN   240     -77.720  42.533  35.003  1.00  0.00           O  
ATOM   1723  CB  GLN   240     -77.842  44.091  37.423  1.00  0.00           C  
ATOM   1724  CG  GLN   240     -76.630  44.859  36.926  1.00  0.00           C  
ATOM   1725  CD  GLN   240     -75.553  44.951  37.985  1.00  0.00           C  
ATOM   1726  OE1 GLN   240     -75.851  45.011  39.176  1.00  0.00           O  
ATOM   1727  NE2 GLN   240     -74.297  44.952  37.560  1.00  0.00           N  
ATOM   1728  N   ASN   241     -78.970  44.126  33.993  1.00  0.00           N  
ATOM   1729  CA  ASN   241     -78.545  43.760  32.645  1.00  0.00           C  
ATOM   1730  C   ASN   241     -77.185  44.332  32.337  1.00  0.00           C  
ATOM   1731  O   ASN   241     -76.686  45.198  33.075  1.00  0.00           O  
ATOM   1732  CB  ASN   241     -79.564  44.212  31.598  1.00  0.00           C  
ATOM   1733  CG  ASN   241     -80.867  43.458  31.710  1.00  0.00           C  
ATOM   1734  OD1 ASN   241     -80.878  42.261  32.019  1.00  0.00           O  
ATOM   1735  ND2 ASN   241     -81.976  44.150  31.495  1.00  0.00           N  
ATOM   1736  N   GLY   242     -76.593  43.846  31.247  1.00  0.00           N  
ATOM   1737  CA  GLY   242     -75.250  44.251  30.848  1.00  0.00           C  
ATOM   1738  C   GLY   242     -75.158  45.753  30.686  1.00  0.00           C  
ATOM   1739  O   GLY   242     -76.002  46.375  30.037  1.00  0.00           O  
ATOM   1740  N   GLU   243     -74.129  46.337  31.285  1.00  0.00           N  
ATOM   1741  CA  GLU   243     -73.941  47.770  31.217  1.00  0.00           C  
ATOM   1742  C   GLU   243     -74.740  48.523  32.259  1.00  0.00           C  
ATOM   1743  O   GLU   243     -74.652  49.747  32.347  1.00  0.00           O  
ATOM   1744  CB  GLU   243     -74.313  48.277  29.820  1.00  0.00           C  
ATOM   1745  CG  GLU   243     -73.240  48.000  28.765  1.00  0.00           C  
ATOM   1746  CD  GLU   243     -73.329  46.530  28.379  1.00  0.00           C  
ATOM   1747  OE1 GLU   243     -74.247  45.837  28.894  1.00  0.00           O  
ATOM   1748  OE2 GLU   243     -72.480  46.080  27.565  1.00  0.00           O  
ATOM   1749  N   LEU   244     -75.520  47.792  33.049  1.00  0.00           N  
ATOM   1750  CA  LEU   244     -76.338  48.398  34.092  1.00  0.00           C  
ATOM   1751  C   LEU   244     -75.495  48.771  35.307  1.00  0.00           C  
ATOM   1752  O   LEU   244     -74.980  47.900  36.008  1.00  0.00           O  
ATOM   1753  CB  LEU   244     -77.467  47.452  34.505  1.00  0.00           C  
ATOM   1754  CG  LEU   244     -78.389  47.944  35.623  1.00  0.00           C  
ATOM   1755  CD1 LEU   244     -79.184  49.158  35.169  1.00  0.00           C  
ATOM   1756  CD2 LEU   244     -79.318  46.831  36.083  1.00  0.00           C  
ATOM   1757  N   ARG   245     -75.359  50.070  35.550  1.00  0.00           N  
ATOM   1758  CA  ARG   245     -74.577  50.560  36.679  1.00  0.00           C  
ATOM   1759  C   ARG   245     -75.246  50.216  38.006  1.00  0.00           C  
ATOM   1760  O   ARG   245     -76.472  50.226  38.116  1.00  0.00           O  
ATOM   1761  CB  ARG   245     -74.371  52.073  36.571  1.00  0.00           C  
ATOM   1762  CG  ARG   245     -73.255  52.481  35.623  1.00  0.00           C  
ATOM   1763  CD  ARG   245     -73.227  53.986  35.418  1.00  0.00           C  
ATOM   1764  NE  ARG   245     -74.486  54.487  34.873  1.00  0.00           N  
ATOM   1765  CZ  ARG   245     -74.742  55.771  34.643  1.00  0.00           C  
ATOM   1766  NH1 ARG   245     -73.825  56.691  34.911  1.00  0.00           N  
ATOM   1767  NH2 ARG   245     -75.916  56.136  34.145  1.00  0.00           N  
ATOM   1768  N   VAL   246     -74.431  49.913  39.011  1.00  0.00           N  
ATOM   1769  CA  VAL   246     -74.940  49.566  40.333  1.00  0.00           C  
ATOM   1770  C   VAL   246     -74.048  50.137  41.430  1.00  0.00           C  
ATOM   1771  O   VAL   246     -72.973  49.606  41.708  1.00  0.00           O  
ATOM   1772  CB  VAL   246     -75.048  48.040  40.514  1.00  0.00           C  
ATOM   1773  CG1 VAL   246     -74.982  47.676  41.989  1.00  0.00           C  
ATOM   1774  CG2 VAL   246     -76.333  47.522  39.886  1.00  0.00           C  
ATOM   1775  N   HIS   247     -74.502  51.220  42.052  1.00  0.00           N  
ATOM   1776  CA  HIS   247     -73.746  51.865  43.118  1.00  0.00           C  
ATOM   1777  C   HIS   247     -74.309  51.513  44.491  1.00  0.00           C  
ATOM   1778  O   HIS   247     -75.507  51.651  44.736  1.00  0.00           O  
ATOM   1779  CB  HIS   247     -73.739  53.383  42.927  1.00  0.00           C  
ATOM   1780  CG  HIS   247     -72.891  54.113  43.922  1.00  0.00           C  
ATOM   1781  ND1 HIS   247     -72.793  55.488  43.950  1.00  0.00           N  
ATOM   1782  CD2 HIS   247     -72.102  53.659  44.925  1.00  0.00           C  
ATOM   1783  CE1 HIS   247     -71.980  55.849  44.927  1.00  0.00           C  
ATOM   1784  NE2 HIS   247     -71.547  54.759  45.533  1.00  0.00           N  
ATOM   1785  N   ALA   248     -73.435  51.057  45.383  1.00  0.00           N  
ATOM   1786  CA  ALA   248     -73.839  50.686  46.730  1.00  0.00           C  
ATOM   1787  C   ALA   248     -72.628  50.406  47.628  1.00  0.00           C  
ATOM   1788  O   ALA   248     -71.484  50.677  47.258  1.00  0.00           O  
ATOM   1789  CB  ALA   248     -74.806  49.480  46.698  1.00  0.00           C  
ATOM   1790  N   GLY   249     -72.885  49.878  48.817  1.00  0.00           N  
ATOM   1791  CA  GLY   249     -71.808  49.547  49.731  1.00  0.00           C  
ATOM   1792  C   GLY   249     -72.235  48.367  50.577  1.00  0.00           C  
ATOM   1793  O   GLY   249     -73.353  47.855  50.439  1.00  0.00           O  
ATOM   1794  N   GLY   250     -71.354  47.951  51.476  1.00  0.00           N  
ATOM   1795  CA  GLY   250     -71.601  46.756  52.268  1.00  0.00           C  
ATOM   1796  C   GLY   250     -72.587  47.056  53.383  1.00  0.00           C  
ATOM   1797  O   GLY   250     -73.039  46.158  54.080  1.00  0.00           O  
ATOM   1798  N   GLU   251     -72.936  48.329  53.539  1.00  0.00           N  
ATOM   1799  CA  GLU   251     -73.937  48.735  54.526  1.00  0.00           C  
ATOM   1800  C   GLU   251     -75.361  48.729  53.949  1.00  0.00           C  
ATOM   1801  O   GLU   251     -76.316  49.086  54.636  1.00  0.00           O  
ATOM   1802  CB  GLU   251     -73.596  50.117  55.102  1.00  0.00           C  
ATOM   1803  CG  GLU   251     -72.317  50.129  55.941  1.00  0.00           C  
ATOM   1804  CD  GLU   251     -72.072  51.559  56.404  1.00  0.00           C  
ATOM   1805  OE1 GLU   251     -72.884  52.448  56.031  1.00  0.00           O  
ATOM   1806  OE2 GLU   251     -71.071  51.780  57.136  1.00  0.00           O  
ATOM   1807  N   ALA   252     -75.500  48.326  52.690  1.00  0.00           N  
ATOM   1808  CA  ALA   252     -76.821  48.246  52.059  1.00  0.00           C  
ATOM   1809  C   ALA   252     -77.240  46.794  51.852  1.00  0.00           C  
ATOM   1810  O   ALA   252     -76.430  45.876  51.998  1.00  0.00           O  
ATOM   1811  CB  ALA   252     -76.826  48.995  50.721  1.00  0.00           C  
ATOM   1812  N   THR   253     -78.505  46.590  51.509  1.00  0.00           N  
ATOM   1813  CA  THR   253     -78.993  45.258  51.163  1.00  0.00           C  
ATOM   1814  C   THR   253     -79.443  45.222  49.706  1.00  0.00           C  
ATOM   1815  O   THR   253     -80.366  45.934  49.316  1.00  0.00           O  
ATOM   1816  CB  THR   253     -80.174  44.853  52.031  1.00  0.00           C  
ATOM   1817  OG1 THR   253     -79.801  44.974  53.408  1.00  0.00           O  
ATOM   1818  CG2 THR   253     -80.585  43.409  51.721  1.00  0.00           C  
ATOM   1819  N   ALA   254     -78.777  44.408  48.894  1.00  0.00           N  
ATOM   1820  CA  ALA   254     -79.092  44.324  47.477  1.00  0.00           C  
ATOM   1821  C   ALA   254     -78.997  42.871  47.033  1.00  0.00           C  
ATOM   1822  O   ALA   254     -77.963  42.243  47.210  1.00  0.00           O  
ATOM   1823  CB  ALA   254     -78.110  45.184  46.632  1.00  0.00           C  
ATOM   1824  N   VAL   255     -80.078  42.351  46.460  1.00  0.00           N  
ATOM   1825  CA  VAL   255     -80.108  40.970  45.993  1.00  0.00           C  
ATOM   1826  C   VAL   255     -80.779  40.864  44.628  1.00  0.00           C  
ATOM   1827  O   VAL   255     -82.004  40.802  44.531  1.00  0.00           O  
ATOM   1828  CB  VAL   255     -80.844  40.053  46.988  1.00  0.00           C  
ATOM   1829  CG1 VAL   255     -80.084  39.982  48.304  1.00  0.00           C  
ATOM   1830  CG2 VAL   255     -82.265  40.546  47.211  1.00  0.00           C  
ATOM   1831  N   THR   256     -79.967  40.845  43.575  1.00  0.00           N  
ATOM   1832  CA  THR   256     -80.480  40.747  42.214  1.00  0.00           C  
ATOM   1833  C   THR   256     -79.646  39.782  41.378  1.00  0.00           C  
ATOM   1834  O   THR   256     -78.789  39.072  41.904  1.00  0.00           O  
ATOM   1835  CB  THR   256     -80.507  42.122  41.521  1.00  0.00           C  
ATOM   1836  OG1 THR   256     -81.147  42.005  40.244  1.00  0.00           O  
ATOM   1837  CG2 THR   256     -79.093  42.650  41.329  1.00  0.00           C  
ATOM   1838  N   GLN   257     -79.902  39.762  40.074  1.00  0.00           N  
ATOM   1839  CA  GLN   257     -79.176  38.885  39.164  1.00  0.00           C  
ATOM   1840  C   GLN   257     -78.525  39.678  38.036  1.00  0.00           C  
ATOM   1841  O   GLN   257     -79.200  40.397  37.299  1.00  0.00           O  
ATOM   1842  CB  GLN   257     -80.110  37.821  38.586  1.00  0.00           C  
ATOM   1843  CG  GLN   257     -80.099  36.505  39.348  1.00  0.00           C  
ATOM   1844  CD  GLN   257     -80.960  35.444  38.691  1.00  0.00           C  
ATOM   1845  OE1 GLN   257     -81.187  35.474  37.482  1.00  0.00           O  
ATOM   1846  NE2 GLN   257     -81.445  34.499  39.488  1.00  0.00           N  
ATOM   1847  N   ASN   258     -77.209  39.543  37.906  1.00  0.00           N  
ATOM   1848  CA  ASN   258     -76.465  40.245  36.868  1.00  0.00           C  
ATOM   1849  C   ASN   258     -76.155  39.322  35.694  1.00  0.00           C  
ATOM   1850  O   ASN   258     -76.696  38.220  35.599  1.00  0.00           O  
ATOM   1851  CB  ASN   258     -75.168  40.826  37.437  1.00  0.00           C  
ATOM   1852  CG  ASN   258     -74.356  39.799  38.200  1.00  0.00           C  
ATOM   1853  OD1 ASN   258     -74.159  38.676  37.736  1.00  0.00           O  
ATOM   1854  ND2 ASN   258     -73.879  40.179  39.380  1.00  0.00           N  
ATOM   1855  N   THR   259     -75.282  39.779  34.802  1.00  0.00           N  
ATOM   1856  CA  THR   259     -74.901  38.996  33.636  1.00  0.00           C  
ATOM   1857  C   THR   259     -73.978  37.833  34.005  1.00  0.00           C  
ATOM   1858  O   THR   259     -73.618  37.029  33.154  1.00  0.00           O  
ATOM   1859  CB  THR   259     -74.251  39.890  32.576  1.00  0.00           C  
ATOM   1860  OG1 THR   259     -73.103  40.529  33.114  1.00  0.00           O  
ATOM   1861  CG2 THR   259     -75.262  40.956  32.120  1.00  0.00           C  
ATOM   1862  N   GLY   260     -73.606  37.740  35.277  1.00  0.00           N  
ATOM   1863  CA  GLY   260     -72.758  36.652  35.731  1.00  0.00           C  
ATOM   1864  C   GLY   260     -73.496  35.723  36.682  1.00  0.00           C  
ATOM   1865  O   GLY   260     -72.914  34.774  37.198  1.00  0.00           O  
ATOM   1866  N   GLY   261     -74.774  35.996  36.918  1.00  0.00           N  
ATOM   1867  CA  GLY   261     -75.583  35.130  37.763  1.00  0.00           C  
ATOM   1868  C   GLY   261     -76.054  35.831  39.020  1.00  0.00           C  
ATOM   1869  O   GLY   261     -76.077  37.064  39.089  1.00  0.00           O  
ATOM   1870  N   ALA   262     -76.434  35.045  40.019  1.00  0.00           N  
ATOM   1871  CA  ALA   262     -76.893  35.591  41.290  1.00  0.00           C  
ATOM   1872  C   ALA   262     -75.786  36.402  41.934  1.00  0.00           C  
ATOM   1873  O   ALA   262     -74.605  36.102  41.762  1.00  0.00           O  
ATOM   1874  CB  ALA   262     -77.337  34.480  42.222  1.00  0.00           C  
ATOM   1875  N   LEU   263     -76.184  37.444  42.653  1.00  0.00           N  
ATOM   1876  CA  LEU   263     -75.259  38.276  43.398  1.00  0.00           C  
ATOM   1877  C   LEU   263     -76.016  38.810  44.587  1.00  0.00           C  
ATOM   1878  O   LEU   263     -77.245  38.851  44.576  1.00  0.00           O  
ATOM   1879  CB  LEU   263     -74.717  39.436  42.547  1.00  0.00           C  
ATOM   1880  CG  LEU   263     -75.747  40.538  42.292  1.00  0.00           C  
ATOM   1881  CD1 LEU   263     -75.175  41.837  41.724  1.00  0.00           C  
ATOM   1882  CD2 LEU   263     -76.851  40.174  41.302  1.00  0.00           C  
ATOM   1883  N   VAL   264     -75.280  39.234  45.603  1.00  0.00           N  
ATOM   1884  CA  VAL   264     -75.898  39.724  46.820  1.00  0.00           C  
ATOM   1885  C   VAL   264     -74.976  40.647  47.590  1.00  0.00           C  
ATOM   1886  O   VAL   264     -73.760  40.527  47.534  1.00  0.00           O  
ATOM   1887  CB  VAL   264     -76.299  38.561  47.710  1.00  0.00           C  
ATOM   1888  CG1 VAL   264     -75.110  37.738  48.211  1.00  0.00           C  
ATOM   1889  CG2 VAL   264     -77.049  38.989  48.972  1.00  0.00           C  
ATOM   1890  N   THR   265     -75.586  41.606  48.266  1.00  0.00           N  
ATOM   1891  CA  THR   265     -74.933  42.395  49.282  1.00  0.00           C  
ATOM   1892  C   THR   265     -75.880  42.251  50.455  1.00  0.00           C  
ATOM   1893  O   THR   265     -76.968  42.841  50.472  1.00  0.00           O  
ATOM   1894  CB  THR   265     -74.806  43.873  48.893  1.00  0.00           C  
ATOM   1895  OG1 THR   265     -74.101  43.996  47.667  1.00  0.00           O  
ATOM   1896  CG2 THR   265     -74.045  44.627  49.997  1.00  0.00           C  
ATOM   1897  N   SER   266     -75.479  41.415  51.408  1.00  0.00           N  
ATOM   1898  CA  SER   266     -76.323  41.062  52.538  1.00  0.00           C  
ATOM   1899  C   SER   266     -75.509  41.031  53.836  1.00  0.00           C  
ATOM   1900  O   SER   266     -74.458  40.384  53.904  1.00  0.00           O  
ATOM   1901  CB  SER   266     -76.973  39.679  52.309  1.00  0.00           C  
ATOM   1902  OG  SER   266     -77.787  39.333  53.419  1.00  0.00           O  
ATOM   1903  N   THR   267     -75.999  41.744  54.851  1.00  0.00           N  
ATOM   1904  CA  THR   267     -75.434  41.708  56.203  1.00  0.00           C  
ATOM   1905  C   THR   267     -73.927  41.905  56.198  1.00  0.00           C  
ATOM   1906  O   THR   267     -73.187  41.146  56.827  1.00  0.00           O  
ATOM   1907  CB  THR   267     -75.811  40.385  56.921  1.00  0.00           C  
ATOM   1908  OG1 THR   267     -75.289  39.275  56.206  1.00  0.00           O  
ATOM   1909  CG2 THR   267     -77.343  40.266  56.999  1.00  0.00           C  
ATOM   1910  N   ALA   268     -73.477  42.906  55.453  1.00  0.00           N  
ATOM   1911  CA  ALA   268     -72.078  43.280  55.436  1.00  0.00           C  
ATOM   1912  C   ALA   268     -71.230  42.476  54.477  1.00  0.00           C  
ATOM   1913  O   ALA   268     -70.016  42.648  54.434  1.00  0.00           O  
ATOM   1914  CB  ALA   268     -71.504  43.152  56.843  1.00  0.00           C  
ATOM   1915  N   ALA   269     -71.859  41.598  53.702  1.00  0.00           N  
ATOM   1916  CA  ALA   269     -71.104  40.733  52.793  1.00  0.00           C  
ATOM   1917  C   ALA   269     -71.603  40.805  51.341  1.00  0.00           C  
ATOM   1918  O   ALA   269     -72.792  40.634  51.067  1.00  0.00           O  
ATOM   1919  CB  ALA   269     -71.139  39.296  53.307  1.00  0.00           C  
ATOM   1920  N   THR   270     -70.682  41.061  50.419  1.00  0.00           N  
ATOM   1921  CA  THR   270     -70.998  41.114  48.989  1.00  0.00           C  
ATOM   1922  C   THR   270     -70.464  39.892  48.241  1.00  0.00           C  
ATOM   1923  O   THR   270     -69.383  39.389  48.547  1.00  0.00           O  
ATOM   1924  CB  THR   270     -70.442  42.405  48.362  1.00  0.00           C  
ATOM   1925  OG1 THR   270     -71.018  43.540  48.992  1.00  0.00           O  
ATOM   1926  CG2 THR   270     -70.780  42.429  46.861  1.00  0.00           C  
ATOM   1927  N   VAL   271     -71.220  39.411  47.263  1.00  0.00           N  
ATOM   1928  CA  VAL   271     -70.744  38.325  46.414  1.00  0.00           C  
ATOM   1929  C   VAL   271     -71.257  38.469  44.976  1.00  0.00           C  
ATOM   1930  O   VAL   271     -72.454  38.677  44.756  1.00  0.00           O  
ATOM   1931  CB  VAL   271     -71.144  36.960  46.994  1.00  0.00           C  
ATOM   1932  CG1 VAL   271     -70.669  35.776  46.149  1.00  0.00           C  
ATOM   1933  CG2 VAL   271     -70.583  36.704  48.394  1.00  0.00           C  
ATOM   1934  N   ILE   272     -70.335  38.353  44.018  1.00  0.00           N  
ATOM   1935  CA  ILE   272     -70.630  38.389  42.580  1.00  0.00           C  
ATOM   1936  C   ILE   272     -71.169  39.732  42.086  1.00  0.00           C  
ATOM   1937  O   ILE   272     -71.912  39.804  41.106  1.00  0.00           O  
ATOM   1938  CB  ILE   272     -71.550  37.235  42.155  1.00  0.00           C  
ATOM   1939  CG1 ILE   272     -70.974  35.844  42.469  1.00  0.00           C  
ATOM   1940  CG2 ILE   272     -71.853  37.215  40.648  1.00  0.00           C  
ATOM   1941  CD1 ILE   272     -71.919  34.698  42.113  1.00  0.00           C  
ATOM   1942  N   GLY   273     -70.789  40.802  42.768  1.00  0.00           N  
ATOM   1943  CA  GLY   273     -71.146  42.129  42.318  1.00  0.00           C  
ATOM   1944  C   GLY   273     -70.401  42.434  41.009  1.00  0.00           C  
ATOM   1945  O   GLY   273     -69.196  42.213  40.894  1.00  0.00           O  
ATOM   1946  N   THR   274     -71.139  42.892  40.002  1.00  0.00           N  
ATOM   1947  CA  THR   274     -70.524  43.303  38.748  1.00  0.00           C  
ATOM   1948  C   THR   274     -70.639  44.814  38.652  1.00  0.00           C  
ATOM   1949  O   THR   274     -71.728  45.378  38.826  1.00  0.00           O  
ATOM   1950  CB  THR   274     -71.197  42.624  37.535  1.00  0.00           C  
ATOM   1951  OG1 THR   274     -71.068  41.213  37.632  1.00  0.00           O  
ATOM   1952  CG2 THR   274     -70.523  43.110  36.241  1.00  0.00           C  
ATOM   1953  N   ASN   275     -69.518  45.473  38.376  1.00  0.00           N  
ATOM   1954  CA  ASN   275     -69.493  46.925  38.256  1.00  0.00           C  
ATOM   1955  C   ASN   275     -69.218  47.356  36.820  1.00  0.00           C  
ATOM   1956  O   ASN   275     -68.113  47.175  36.308  1.00  0.00           O  
ATOM   1957  CB  ASN   275     -68.442  47.522  39.195  1.00  0.00           C  
ATOM   1958  CG  ASN   275     -68.617  47.066  40.630  1.00  0.00           C  
ATOM   1959  OD1 ASN   275     -69.399  47.643  41.386  1.00  0.00           O  
ATOM   1960  ND2 ASN   275     -67.887  46.025  41.013  1.00  0.00           N  
ATOM   1961  N   ARG   276     -70.230  47.928  36.175  1.00  0.00           N  
ATOM   1962  CA  ARG   276     -70.099  48.385  34.797  1.00  0.00           C  
ATOM   1963  C   ARG   276     -71.177  49.408  34.451  1.00  0.00           C  
ATOM   1964  O   ARG   276     -72.255  49.409  35.048  1.00  0.00           O  
ATOM   1965  CB  ARG   276     -70.170  47.202  33.830  1.00  0.00           C  
ATOM   1966  CG  ARG   276     -68.992  46.246  33.932  1.00  0.00           C  
ATOM   1967  CD  ARG   276     -69.102  45.124  32.913  1.00  0.00           C  
ATOM   1968  NE  ARG   276     -68.014  44.158  33.044  1.00  0.00           N  
ATOM   1969  CZ  ARG   276     -67.936  43.024  32.355  1.00  0.00           C  
ATOM   1970  NH1 ARG   276     -68.883  42.710  31.481  1.00  0.00           N  
ATOM   1971  NH2 ARG   276     -66.910  42.204  32.538  1.00  0.00           N  
ATOM   1972  N   LEU   277     -70.871  50.272  33.486  1.00  0.00           N  
ATOM   1973  CA  LEU   277     -71.793  51.315  33.037  1.00  0.00           C  
ATOM   1974  C   LEU   277     -72.377  52.114  34.199  1.00  0.00           C  
ATOM   1975  O   LEU   277     -73.583  52.078  34.446  1.00  0.00           O  
ATOM   1976  CB  LEU   277     -72.915  50.717  32.183  1.00  0.00           C  
ATOM   1977  CG  LEU   277     -72.506  50.162  30.817  1.00  0.00           C  
ATOM   1978  CD1 LEU   277     -73.728  49.931  29.942  1.00  0.00           C  
ATOM   1979  CD2 LEU   277     -71.519  51.096  30.132  1.00  0.00           C  
ATOM   1980  N   GLY   278     -71.515  52.835  34.908  1.00  0.00           N  
ATOM   1981  CA  GLY   278     -71.941  53.639  36.038  1.00  0.00           C  
ATOM   1982  C   GLY   278     -72.250  52.802  37.263  1.00  0.00           C  
ATOM   1983  O   GLY   278     -73.410  52.643  37.642  1.00  0.00           O  
ATOM   1984  N   ASN   279     -71.205  52.265  37.885  1.00  0.00           N  
ATOM   1985  CA  ASN   279     -71.364  51.439  39.076  1.00  0.00           C  
ATOM   1986  C   ASN   279     -70.265  51.722  40.094  1.00  0.00           C  
ATOM   1987  O   ASN   279     -69.334  52.480  39.822  1.00  0.00           O  
ATOM   1988  CB  ASN   279     -71.365  49.955  38.703  1.00  0.00           C  
ATOM   1989  CG  ASN   279     -72.059  49.094  39.739  1.00  0.00           C  
ATOM   1990  OD1 ASN   279     -72.206  49.491  40.895  1.00  0.00           O  
ATOM   1991  ND2 ASN   279     -72.491  47.907  39.330  1.00  0.00           N  
ATOM   1992  N   PHE   280     -70.380  51.110  41.268  1.00  0.00           N  
ATOM   1993  CA  PHE   280     -69.400  51.295  42.325  1.00  0.00           C  
ATOM   1994  C   PHE   280     -69.811  50.564  43.593  1.00  0.00           C  
ATOM   1995  O   PHE   280     -70.979  50.603  43.985  1.00  0.00           O  
ATOM   1996  CB  PHE   280     -69.209  52.775  42.624  1.00  0.00           C  
ATOM   1997  CG  PHE   280     -68.160  52.888  43.677  1.00  0.00           C  
ATOM   1998  CD1 PHE   280     -66.782  52.846  43.369  1.00  0.00           C  
ATOM   1999  CD2 PHE   280     -68.535  53.042  45.025  1.00  0.00           C  
ATOM   2000  CE1 PHE   280     -65.786  52.959  44.383  1.00  0.00           C  
ATOM   2001  CE2 PHE   280     -67.557  53.157  46.060  1.00  0.00           C  
ATOM   2002  CZ  PHE   280     -66.177  53.114  45.735  1.00  0.00           C  
ATOM   2003  N   THR   281     -68.851  49.882  44.210  1.00  0.00           N  
ATOM   2004  CA  THR   281     -69.069  49.182  45.475  1.00  0.00           C  
ATOM   2005  C   THR   281     -68.041  49.645  46.489  1.00  0.00           C  
ATOM   2006  O   THR   281     -66.840  49.539  46.251  1.00  0.00           O  
ATOM   2007  CB  THR   281     -68.945  47.666  45.296  1.00  0.00           C  
ATOM   2008  OG1 THR   281     -69.891  47.209  44.341  1.00  0.00           O  
ATOM   2009  CG2 THR   281     -69.206  46.971  46.643  1.00  0.00           C  
ATOM   2010  N   VAL   282     -68.515  50.158  47.620  1.00  0.00           N  
ATOM   2011  CA  VAL   282     -67.630  50.639  48.673  1.00  0.00           C  
ATOM   2012  C   VAL   282     -67.569  49.653  49.835  1.00  0.00           C  
ATOM   2013  O   VAL   282     -68.460  49.623  50.684  1.00  0.00           O  
ATOM   2014  CB  VAL   282     -68.078  52.014  49.203  1.00  0.00           C  
ATOM   2015  CG1 VAL   282     -67.264  52.401  50.428  1.00  0.00           C  
ATOM   2016  CG2 VAL   282     -67.949  53.069  48.114  1.00  0.00           C  
ATOM   2017  N   GLU   283     -66.512  48.848  49.867  1.00  0.00           N  
ATOM   2018  CA  GLU   283     -66.332  47.860  50.923  1.00  0.00           C  
ATOM   2019  C   GLU   283     -65.134  48.202  51.802  1.00  0.00           C  
ATOM   2020  O   GLU   283     -63.991  47.904  51.453  1.00  0.00           O  
ATOM   2021  CB  GLU   283     -66.164  46.461  50.326  1.00  0.00           C  
ATOM   2022  CG  GLU   283     -67.242  46.081  49.324  1.00  0.00           C  
ATOM   2023  CD  GLU   283     -67.839  44.715  49.601  1.00  0.00           C  
ATOM   2024  OE1 GLU   283     -67.946  44.341  50.787  1.00  0.00           O  
ATOM   2025  OE2 GLU   283     -68.200  44.015  48.631  1.00  0.00           O  
ATOM   2026  N   ASN   284     -65.402  48.829  52.942  1.00  0.00           N  
ATOM   2027  CA  ASN   284     -64.347  49.212  53.873  1.00  0.00           C  
ATOM   2028  C   ASN   284     -63.969  48.445  55.135  1.00  0.00           C  
ATOM   2029  O   ASN   284     -62.894  47.850  55.213  1.00  0.00           O  
ATOM   2030  CB  ASN   284     -64.602  50.617  54.423  1.00  0.00           C  
ATOM   2031  CG  ASN   284     -64.386  51.698  53.383  1.00  0.00           C  
ATOM   2032  OD1 ASN   284     -63.250  52.041  53.053  1.00  0.00           O  
ATOM   2033  ND2 ASN   284     -65.478  52.242  52.858  1.00  0.00           N  
ATOM   2034  N   GLY   285     -64.860  48.462  56.121  1.00  0.00           N  
ATOM   2035  CA  GLY   285     -64.623  47.772  57.375  1.00  0.00           C  
ATOM   2036  C   GLY   285     -65.787  46.802  57.437  1.00  0.00           C  
ATOM   2037  O   GLY   285     -66.822  47.025  56.809  1.00  0.00           O  
ATOM   2038  N   LYS   286     -65.608  45.724  58.197  1.00  0.00           N  
ATOM   2039  CA  LYS   286     -66.631  44.693  58.362  1.00  0.00           C  
ATOM   2040  C   LYS   286     -67.201  44.222  57.026  1.00  0.00           C  
ATOM   2041  O   LYS   286     -68.417  44.151  56.849  1.00  0.00           O  
ATOM   2042  CB  LYS   286     -67.757  45.186  59.278  1.00  0.00           C  
ATOM   2043  CG  LYS   286     -67.333  45.402  60.721  1.00  0.00           C  
ATOM   2044  CD  LYS   286     -68.489  45.912  61.566  1.00  0.00           C  
ATOM   2045  CE  LYS   286     -68.071  46.105  63.014  1.00  0.00           C  
ATOM   2046  NZ  LYS   286     -69.188  46.627  63.849  1.00  0.00           N  
ATOM   2047  N   ALA   287     -66.313  43.901  56.091  1.00  0.00           N  
ATOM   2048  CA  ALA   287     -66.724  43.436  54.771  1.00  0.00           C  
ATOM   2049  C   ALA   287     -65.629  42.607  54.109  1.00  0.00           C  
ATOM   2050  O   ALA   287     -64.465  42.671  54.503  1.00  0.00           O  
ATOM   2051  CB  ALA   287     -67.106  44.615  53.889  1.00  0.00           C  
ATOM   2052  N   ASP   288     -66.011  41.829  53.102  1.00  0.00           N  
ATOM   2053  CA  ASP   288     -65.065  40.985  52.382  1.00  0.00           C  
ATOM   2054  C   ASP   288     -65.614  40.584  51.017  1.00  0.00           C  
ATOM   2055  O   ASP   288     -66.179  39.502  50.858  1.00  0.00           O  
ATOM   2056  CB  ASP   288     -64.729  39.737  53.202  1.00  0.00           C  
ATOM   2057  CG  ASP   288     -63.653  38.888  52.554  1.00  0.00           C  
ATOM   2058  OD1 ASP   288     -62.900  39.420  51.711  1.00  0.00           O  
ATOM   2059  OD2 ASP   288     -63.559  37.688  52.889  1.00  0.00           O  
ATOM   2060  N   GLY   289     -65.443  41.463  50.035  1.00  0.00           N  
ATOM   2061  CA  GLY   289     -65.919  41.205  48.689  1.00  0.00           C  
ATOM   2062  C   GLY   289     -65.434  39.876  48.144  1.00  0.00           C  
ATOM   2063  O   GLY   289     -64.247  39.559  48.219  1.00  0.00           O  
ATOM   2064  N   VAL   290     -66.358  39.097  47.592  1.00  0.00           N  
ATOM   2065  CA  VAL   290     -66.025  37.793  47.029  1.00  0.00           C  
ATOM   2066  C   VAL   290     -66.549  37.662  45.603  1.00  0.00           C  
ATOM   2067  O   VAL   290     -67.753  37.529  45.383  1.00  0.00           O  
ATOM   2068  CB  VAL   290     -66.597  36.647  47.884  1.00  0.00           C  
ATOM   2069  CG1 VAL   290     -65.888  36.583  49.228  1.00  0.00           C  
ATOM   2070  CG2 VAL   290     -68.096  36.823  48.072  1.00  0.00           C  
ATOM   2071  N   VAL   291     -65.637  37.699  44.637  1.00  0.00           N  
ATOM   2072  CA  VAL   291     -66.007  37.585  43.228  1.00  0.00           C  
ATOM   2073  C   VAL   291     -66.523  38.892  42.613  1.00  0.00           C  
ATOM   2074  O   VAL   291     -67.511  38.894  41.875  1.00  0.00           O  
ATOM   2075  CB  VAL   291     -67.052  36.482  43.037  1.00  0.00           C  
ATOM   2076  CG1 VAL   291     -67.267  36.091  41.574  1.00  0.00           C  
ATOM   2077  CG2 VAL   291     -66.698  35.177  43.752  1.00  0.00           C  
ATOM   2078  N   LEU   292     -65.873  40.006  42.925  1.00  0.00           N  
ATOM   2079  CA  LEU   292     -66.287  41.277  42.357  1.00  0.00           C  
ATOM   2080  C   LEU   292     -65.655  41.451  40.986  1.00  0.00           C  
ATOM   2081  O   LEU   292     -64.435  41.359  40.840  1.00  0.00           O  
ATOM   2082  CB  LEU   292     -65.882  42.462  43.240  1.00  0.00           C  
ATOM   2083  CG  LEU   292     -66.557  42.458  44.613  1.00  0.00           C  
ATOM   2084  CD1 LEU   292     -66.075  43.545  45.573  1.00  0.00           C  
ATOM   2085  CD2 LEU   292     -68.072  42.653  44.588  1.00  0.00           C  
ATOM   2086  N   GLU   293     -66.492  41.685  39.980  1.00  0.00           N  
ATOM   2087  CA  GLU   293     -66.006  41.983  38.637  1.00  0.00           C  
ATOM   2088  C   GLU   293     -65.987  43.511  38.431  1.00  0.00           C  
ATOM   2089  O   GLU   293     -67.002  44.186  38.588  1.00  0.00           O  
ATOM   2090  CB  GLU   293     -66.870  41.265  37.599  1.00  0.00           C  
ATOM   2091  CG  GLU   293     -66.435  41.529  36.156  1.00  0.00           C  
ATOM   2092  CD  GLU   293     -67.382  40.773  35.234  1.00  0.00           C  
ATOM   2093  OE1 GLU   293     -68.307  40.098  35.760  1.00  0.00           O  
ATOM   2094  OE2 GLU   293     -67.192  40.859  33.991  1.00  0.00           O  
ATOM   2095  N   SER   294     -64.818  44.037  38.079  1.00  0.00           N  
ATOM   2096  CA  SER   294     -64.659  45.468  37.852  1.00  0.00           C  
ATOM   2097  C   SER   294     -64.676  45.796  36.363  1.00  0.00           C  
ATOM   2098  O   SER   294     -63.626  45.974  35.745  1.00  0.00           O  
ATOM   2099  CB  SER   294     -63.360  45.970  38.486  1.00  0.00           C  
ATOM   2100  OG  SER   294     -63.170  47.351  38.234  1.00  0.00           O  
ATOM   2101  N   GLY   295     -65.874  45.874  35.793  1.00  0.00           N  
ATOM   2102  CA  GLY   295     -66.029  46.179  34.383  1.00  0.00           C  
ATOM   2103  C   GLY   295     -66.621  47.305  33.558  1.00  0.00           C  
ATOM   2104  O   GLY   295     -66.265  47.489  32.394  1.00  0.00           O  
ATOM   2105  N   GLY   296     -67.531  48.061  34.164  1.00  0.00           N  
ATOM   2106  CA  GLY   296     -68.175  49.170  33.486  1.00  0.00           C  
ATOM   2107  C   GLY   296     -67.898  50.595  33.922  1.00  0.00           C  
ATOM   2108  O   GLY   296     -67.048  51.276  33.349  1.00  0.00           O  
ATOM   2109  N   ARG   297     -68.619  51.048  34.943  1.00  0.00           N  
ATOM   2110  CA  ARG   297     -68.451  52.401  35.460  1.00  0.00           C  
ATOM   2111  C   ARG   297     -68.568  52.429  36.980  1.00  0.00           C  
ATOM   2112  O   ARG   297     -69.066  53.396  37.556  1.00  0.00           O  
ATOM   2113  CB  ARG   297     -69.481  53.345  34.835  1.00  0.00           C  
ATOM   2114  CG  ARG   297     -69.287  53.577  33.346  1.00  0.00           C  
ATOM   2115  CD  ARG   297     -70.311  54.560  32.802  1.00  0.00           C  
ATOM   2116  NE  ARG   297     -70.183  54.741  31.359  1.00  0.00           N  
ATOM   2117  CZ  ARG   297     -71.025  55.454  30.618  1.00  0.00           C  
ATOM   2118  NH1 ARG   297     -72.061  56.059  31.184  1.00  0.00           N  
ATOM   2119  NH2 ARG   297     -70.831  55.565  29.311  1.00  0.00           N  
ATOM   2120  N   LEU   298     -68.106  51.363  37.625  1.00  0.00           N  
ATOM   2121  CA  LEU   298     -68.158  51.264  39.078  1.00  0.00           C  
ATOM   2122  C   LEU   298     -66.796  50.892  39.655  1.00  0.00           C  
ATOM   2123  O   LEU   298     -66.584  49.759  40.089  1.00  0.00           O  
ATOM   2124  CB  LEU   298     -69.209  50.239  39.509  1.00  0.00           C  
ATOM   2125  CG  LEU   298     -68.977  48.797  39.052  1.00  0.00           C  
ATOM   2126  CD1 LEU   298     -67.961  48.107  39.949  1.00  0.00           C  
ATOM   2127  CD2 LEU   298     -70.287  48.024  39.025  1.00  0.00           C  
ATOM   2128  N   ASP   299     -65.877  51.852  39.656  1.00  0.00           N  
ATOM   2129  CA  ASP   299     -64.535  51.626  40.179  1.00  0.00           C  
ATOM   2130  C   ASP   299     -64.582  51.097  41.608  1.00  0.00           C  
ATOM   2131  O   ASP   299     -64.708  51.866  42.561  1.00  0.00           O  
ATOM   2132  CB  ASP   299     -63.714  52.916  40.122  1.00  0.00           C  
ATOM   2133  CG  ASP   299     -62.481  52.862  41.003  1.00  0.00           C  
ATOM   2134  OD1 ASP   299     -61.630  51.975  40.782  1.00  0.00           O  
ATOM   2135  OD2 ASP   299     -62.363  53.705  41.916  1.00  0.00           O  
ATOM   2136  N   VAL   300     -64.479  49.780  41.750  1.00  0.00           N  
ATOM   2137  CA  VAL   300     -64.510  49.146  43.063  1.00  0.00           C  
ATOM   2138  C   VAL   300     -63.622  49.889  44.055  1.00  0.00           C  
ATOM   2139  O   VAL   300     -62.649  50.537  43.669  1.00  0.00           O  
ATOM   2140  CB  VAL   300     -64.062  47.674  42.990  1.00  0.00           C  
ATOM   2141  CG1 VAL   300     -64.300  46.981  44.323  1.00  0.00           C  
ATOM   2142  CG2 VAL   300     -64.793  46.953  41.868  1.00  0.00           C  
ATOM   2143  N   LEU   301     -63.963  49.791  45.336  1.00  0.00           N  
ATOM   2144  CA  LEU   301     -63.199  50.453  46.386  1.00  0.00           C  
ATOM   2145  C   LEU   301     -63.156  49.610  47.656  1.00  0.00           C  
ATOM   2146  O   LEU   301     -64.103  48.888  47.966  1.00  0.00           O  
ATOM   2147  CB  LEU   301     -63.789  51.832  46.690  1.00  0.00           C  
ATOM   2148  CG  LEU   301     -63.172  52.589  47.868  1.00  0.00           C  
ATOM   2149  CD1 LEU   301     -61.789  53.110  47.506  1.00  0.00           C  
ATOM   2150  CD2 LEU   301     -64.079  53.726  48.310  1.00  0.00           C  
ATOM   2151  N   GLU   302     -62.050  49.707  48.387  1.00  0.00           N  
ATOM   2152  CA  GLU   302     -61.880  48.955  49.625  1.00  0.00           C  
ATOM   2153  C   GLU   302     -61.272  49.822  50.702  1.00  0.00           C  
ATOM   2154  O   GLU   302     -60.114  50.222  50.611  1.00  0.00           O  
ATOM   2155  CB  GLU   302     -61.024  47.694  49.456  1.00  0.00           C  
ATOM   2156  CG  GLU   302     -61.662  46.641  48.547  1.00  0.00           C  
ATOM   2157  CD  GLU   302     -60.690  45.477  48.421  1.00  0.00           C  
ATOM   2158  OE1 GLU   302     -60.252  44.954  49.481  1.00  0.00           O  
ATOM   2159  OE2 GLU   302     -60.371  45.095  47.263  1.00  0.00           O  
ATOM   2160  N   SER   303     -62.076  50.129  51.712  1.00  0.00           N  
ATOM   2161  CA  SER   303     -61.633  50.968  52.813  1.00  0.00           C  
ATOM   2162  C   SER   303     -60.630  50.237  53.678  1.00  0.00           C  
ATOM   2163  O   SER   303     -60.447  49.015  53.566  1.00  0.00           O  
ATOM   2164  CB  SER   303     -62.818  51.380  53.682  1.00  0.00           C  
ATOM   2165  OG  SER   303     -63.344  50.248  54.358  1.00  0.00           O  
ATOM   2166  N   HIS   304     -59.976  51.002  54.540  1.00  0.00           N  
ATOM   2167  CA  HIS   304     -59.130  50.439  55.565  1.00  0.00           C  
ATOM   2168  C   HIS   304     -59.960  49.464  56.379  1.00  0.00           C  
ATOM   2169  O   HIS   304     -61.034  49.812  56.862  1.00  0.00           O  
ATOM   2170  CB  HIS   304     -58.622  51.555  56.472  1.00  0.00           C  
ATOM   2171  CG  HIS   304     -57.697  52.505  55.770  1.00  0.00           C  
ATOM   2172  ND1 HIS   304     -56.422  52.176  55.358  1.00  0.00           N  
ATOM   2173  CD2 HIS   304     -57.865  53.795  55.400  1.00  0.00           C  
ATOM   2174  CE1 HIS   304     -55.853  53.189  54.777  1.00  0.00           C  
ATOM   2175  NE2 HIS   304     -56.704  54.196  54.785  1.00  0.00           N  
ATOM   2176  N   SER   305     -59.478  48.235  56.514  1.00  0.00           N  
ATOM   2177  CA  SER   305     -60.166  47.254  57.335  1.00  0.00           C  
ATOM   2178  C   SER   305     -61.248  46.503  56.585  1.00  0.00           C  
ATOM   2179  O   SER   305     -61.985  45.696  57.167  1.00  0.00           O  
ATOM   2180  CB  SER   305     -60.781  47.939  58.558  1.00  0.00           C  
ATOM   2181  OG  SER   305     -61.685  47.058  59.208  1.00  0.00           O  
ATOM   2182  N   ALA   306     -61.347  46.774  55.286  1.00  0.00           N  
ATOM   2183  CA  ALA   306     -62.268  46.054  54.429  1.00  0.00           C  
ATOM   2184  C   ALA   306     -61.540  44.972  53.664  1.00  0.00           C  
ATOM   2185  O   ALA   306     -60.316  45.019  53.498  1.00  0.00           O  
ATOM   2186  CB  ALA   306     -62.957  47.014  53.463  1.00  0.00           C  
ATOM   2187  N   GLN   307     -62.288  43.992  53.182  1.00  0.00           N  
ATOM   2188  CA  GLN   307     -61.678  42.888  52.459  1.00  0.00           C  
ATOM   2189  C   GLN   307     -62.389  42.648  51.146  1.00  0.00           C  
ATOM   2190  O   GLN   307     -63.613  42.750  51.073  1.00  0.00           O  
ATOM   2191  CB  GLN   307     -61.716  41.634  53.295  1.00  0.00           C  
ATOM   2192  CG  GLN   307     -60.888  41.731  54.579  1.00  0.00           C  
ATOM   2193  CD  GLN   307     -60.985  40.396  55.302  1.00  0.00           C  
ATOM   2194  OE1 GLN   307     -61.647  39.469  54.838  1.00  0.00           O  
ATOM   2195  NE2 GLN   307     -60.329  40.225  56.482  1.00  0.00           N  
ATOM   2196  N   ASN   308     -61.616  42.339  50.111  1.00  0.00           N  
ATOM   2197  CA  ASN   308     -62.176  41.870  48.850  1.00  0.00           C  
ATOM   2198  C   ASN   308     -61.315  40.767  48.243  1.00  0.00           C  
ATOM   2199  O   ASN   308     -60.125  40.977  47.982  1.00  0.00           O  
ATOM   2200  CB  ASN   308     -62.324  43.028  47.867  1.00  0.00           C  
ATOM   2201  CG  ASN   308     -63.061  42.511  46.639  1.00  0.00           C  
ATOM   2202  OD1 ASN   308     -63.110  41.307  46.391  1.00  0.00           O  
ATOM   2203  ND2 ASN   308     -63.674  43.393  45.805  1.00  0.00           N  
ATOM   2204  N   THR   309     -61.906  39.599  48.004  1.00  0.00           N  
ATOM   2205  CA  THR   309     -61.167  38.517  47.339  1.00  0.00           C  
ATOM   2206  C   THR   309     -61.762  38.093  45.999  1.00  0.00           C  
ATOM   2207  O   THR   309     -62.911  38.412  45.684  1.00  0.00           O  
ATOM   2208  CB  THR   309     -60.999  37.295  48.246  1.00  0.00           C  
ATOM   2209  OG1 THR   309     -62.287  36.863  48.698  1.00  0.00           O  
ATOM   2210  CG2 THR   309     -60.146  37.665  49.451  1.00  0.00           C  
ATOM   2211  N   LEU   310     -60.967  37.352  45.237  1.00  0.00           N  
ATOM   2212  CA  LEU   310     -61.220  37.099  43.820  1.00  0.00           C  
ATOM   2213  C   LEU   310     -61.767  38.322  43.086  1.00  0.00           C  
ATOM   2214  O   LEU   310     -62.722  38.224  42.319  1.00  0.00           O  
ATOM   2215  CB  LEU   310     -62.123  35.875  43.587  1.00  0.00           C  
ATOM   2216  CG  LEU   310     -61.556  34.579  44.170  1.00  0.00           C  
ATOM   2217  CD1 LEU   310     -62.475  33.363  44.055  1.00  0.00           C  
ATOM   2218  CD2 LEU   310     -60.254  34.100  43.532  1.00  0.00           C  
ATOM   2219  N   VAL   311     -61.168  39.479  43.347  1.00  0.00           N  
ATOM   2220  CA  VAL   311     -61.443  40.661  42.558  1.00  0.00           C  
ATOM   2221  C   VAL   311     -60.999  40.401  41.123  1.00  0.00           C  
ATOM   2222  O   VAL   311     -59.901  39.922  40.872  1.00  0.00           O  
ATOM   2223  CB  VAL   311     -60.694  41.881  43.106  1.00  0.00           C  
ATOM   2224  CG1 VAL   311     -60.926  43.111  42.196  1.00  0.00           C  
ATOM   2225  CG2 VAL   311     -61.128  42.155  44.536  1.00  0.00           C  
ATOM   2226  N   ASP   312     -61.867  40.691  40.172  1.00  0.00           N  
ATOM   2227  CA  ASP   312     -61.522  40.456  38.781  1.00  0.00           C  
ATOM   2228  C   ASP   312     -61.496  41.790  38.049  1.00  0.00           C  
ATOM   2229  O   ASP   312     -62.537  42.300  37.647  1.00  0.00           O  
ATOM   2230  CB  ASP   312     -62.520  39.490  38.150  1.00  0.00           C  
ATOM   2231  CG  ASP   312     -62.082  39.230  36.717  1.00  0.00           C  
ATOM   2232  OD1 ASP   312     -61.102  39.883  36.269  1.00  0.00           O  
ATOM   2233  OD2 ASP   312     -62.721  38.373  36.048  1.00  0.00           O  
ATOM   2234  N   ASP   313     -60.302  42.348  37.880  1.00  0.00           N  
ATOM   2235  CA  ASP   313     -60.142  43.625  37.195  1.00  0.00           C  
ATOM   2236  C   ASP   313     -59.986  43.428  35.691  1.00  0.00           C  
ATOM   2237  O   ASP   313     -59.027  42.807  35.233  1.00  0.00           O  
ATOM   2238  CB  ASP   313     -58.939  44.386  37.754  1.00  0.00           C  
ATOM   2239  CG  ASP   313     -59.040  44.621  39.248  1.00  0.00           C  
ATOM   2240  OD1 ASP   313     -60.075  45.157  39.698  1.00  0.00           O  
ATOM   2241  OD2 ASP   313     -58.086  44.270  39.973  1.00  0.00           O  
ATOM   2242  N   GLY   314     -60.934  43.960  34.928  1.00  0.00           N  
ATOM   2243  CA  GLY   314     -60.904  43.844  33.482  1.00  0.00           C  
ATOM   2244  C   GLY   314     -60.634  45.171  32.799  1.00  0.00           C  
ATOM   2245  O   GLY   314     -59.906  46.013  33.323  1.00  0.00           O  
ATOM   2246  N   GLY   315     -61.224  45.355  31.622  1.00  0.00           N  
ATOM   2247  CA  GLY   315     -61.049  46.581  30.865  1.00  0.00           C  
ATOM   2248  C   GLY   315     -61.738  47.766  31.511  1.00  0.00           C  
ATOM   2249  O   GLY   315     -62.840  47.635  32.047  1.00  0.00           O  
ATOM   2250  N   THR   316     -61.082  48.923  31.458  1.00  0.00           N  
ATOM   2251  CA  THR   316     -61.611  50.158  32.034  1.00  0.00           C  
ATOM   2252  C   THR   316     -62.084  49.969  33.473  1.00  0.00           C  
ATOM   2253  O   THR   316     -63.195  50.362  33.829  1.00  0.00           O  
ATOM   2254  CB  THR   316     -62.764  50.736  31.187  1.00  0.00           C  
ATOM   2255  OG1 THR   316     -63.987  50.070  31.524  1.00  0.00           O  
ATOM   2256  CG2 THR   316     -62.481  50.549  29.705  1.00  0.00           C  
ATOM   2257  N   LEU   317     -61.232  49.365  34.296  1.00  0.00           N  
ATOM   2258  CA  LEU   317     -61.560  49.123  35.696  1.00  0.00           C  
ATOM   2259  C   LEU   317     -60.834  50.106  36.608  1.00  0.00           C  
ATOM   2260  O   LEU   317     -59.749  50.585  36.281  1.00  0.00           O  
ATOM   2261  CB  LEU   317     -61.213  47.686  36.087  1.00  0.00           C  
ATOM   2262  CG  LEU   317     -62.275  46.626  35.786  1.00  0.00           C  
ATOM   2263  CD1 LEU   317     -62.469  46.470  34.286  1.00  0.00           C  
ATOM   2264  CD2 LEU   317     -61.904  45.297  36.425  1.00  0.00           C  
ATOM   2265  N   ALA   318     -61.439  50.400  37.754  1.00  0.00           N  
ATOM   2266  CA  ALA   318     -60.851  51.325  38.715  1.00  0.00           C  
ATOM   2267  C   ALA   318     -60.781  50.706  40.107  1.00  0.00           C  
ATOM   2268  O   ALA   318     -61.743  50.099  40.577  1.00  0.00           O  
ATOM   2269  CB  ALA   318     -61.639  52.626  38.750  1.00  0.00           C  
ATOM   2270  N   VAL   319     -59.635  50.864  40.762  1.00  0.00           N  
ATOM   2271  CA  VAL   319     -59.437  50.324  42.096  1.00  0.00           C  
ATOM   2272  C   VAL   319     -58.980  51.404  43.072  1.00  0.00           C  
ATOM   2273  O   VAL   319     -58.042  52.142  42.799  1.00  0.00           O  
ATOM   2274  CB  VAL   319     -58.430  49.178  42.050  1.00  0.00           C  
ATOM   2275  CG1 VAL   319     -58.127  48.575  43.424  1.00  0.00           C  
ATOM   2276  CG2 VAL   319     -58.886  47.999  41.188  1.00  0.00           C  
ATOM   2277  N   SER   320     -59.671  51.506  44.199  1.00  0.00           N  
ATOM   2278  CA  SER   320     -59.273  52.392  45.289  1.00  0.00           C  
ATOM   2279  C   SER   320     -59.049  51.534  46.525  1.00  0.00           C  
ATOM   2280  O   SER   320     -59.975  50.906  47.030  1.00  0.00           O  
ATOM   2281  CB  SER   320     -60.372  53.417  45.591  1.00  0.00           C  
ATOM   2282  OG  SER   320     -60.501  54.328  44.509  1.00  0.00           O  
ATOM   2283  N   ALA   321     -57.825  51.497  47.022  1.00  0.00           N  
ATOM   2284  CA  ALA   321     -57.524  50.655  48.163  1.00  0.00           C  
ATOM   2285  C   ALA   321     -56.438  51.304  48.997  1.00  0.00           C  
ATOM   2286  O   ALA   321     -55.738  52.184  48.516  1.00  0.00           O  
ATOM   2287  CB  ALA   321     -57.080  49.274  47.687  1.00  0.00           C  
ATOM   2288  N   GLY   322     -56.299  50.888  50.251  1.00  0.00           N  
ATOM   2289  CA  GLY   322     -55.091  51.236  50.998  1.00  0.00           C  
ATOM   2290  C   GLY   322     -54.415  50.000  51.572  1.00  0.00           C  
ATOM   2291  O   GLY   322     -54.960  48.902  51.514  1.00  0.00           O  
ATOM   2292  N   GLY   323     -53.214  50.194  52.110  1.00  0.00           N  
ATOM   2293  CA  GLY   323     -52.375  49.095  52.577  1.00  0.00           C  
ATOM   2294  C   GLY   323     -52.954  48.390  53.802  1.00  0.00           C  
ATOM   2295  O   GLY   323     -52.529  47.280  54.141  1.00  0.00           O  
ATOM   2296  N   LYS   324     -53.919  49.037  54.455  1.00  0.00           N  
ATOM   2297  CA  LYS   324     -54.625  48.436  55.571  1.00  0.00           C  
ATOM   2298  C   LYS   324     -55.829  47.602  55.146  1.00  0.00           C  
ATOM   2299  O   LYS   324     -56.611  47.149  55.981  1.00  0.00           O  
ATOM   2300  CB  LYS   324     -55.081  49.528  56.544  1.00  0.00           C  
ATOM   2301  CG  LYS   324     -53.923  50.279  57.203  1.00  0.00           C  
ATOM   2302  CD  LYS   324     -54.371  51.293  58.258  1.00  0.00           C  
ATOM   2303  CE  LYS   324     -53.216  52.075  58.887  1.00  0.00           C  
ATOM   2304  NZ  LYS   324     -53.735  53.012  59.908  1.00  0.00           N  
ATOM   2305  N   ALA   325     -55.988  47.401  53.843  1.00  0.00           N  
ATOM   2306  CA  ALA   325     -57.072  46.582  53.339  1.00  0.00           C  
ATOM   2307  C   ALA   325     -56.572  45.179  53.027  1.00  0.00           C  
ATOM   2308  O   ALA   325     -55.373  44.938  52.976  1.00  0.00           O  
ATOM   2309  CB  ALA   325     -57.688  47.218  52.108  1.00  0.00           C  
ATOM   2310  N   THR   326     -57.505  44.256  52.818  1.00  0.00           N  
ATOM   2311  CA  THR   326     -57.161  42.874  52.509  1.00  0.00           C  
ATOM   2312  C   THR   326     -57.919  42.379  51.282  1.00  0.00           C  
ATOM   2313  O   THR   326     -58.963  41.737  51.402  1.00  0.00           O  
ATOM   2314  CB  THR   326     -57.459  41.939  53.696  1.00  0.00           C  
ATOM   2315  OG1 THR   326     -56.604  42.273  54.797  1.00  0.00           O  
ATOM   2316  CG2 THR   326     -57.228  40.488  53.303  1.00  0.00           C  
ATOM   2317  N   SER   327     -57.387  42.682  50.102  1.00  0.00           N  
ATOM   2318  CA  SER   327     -58.013  42.269  48.851  1.00  0.00           C  
ATOM   2319  C   SER   327     -57.083  41.379  48.034  1.00  0.00           C  
ATOM   2320  O   SER   327     -55.862  41.525  48.088  1.00  0.00           O  
ATOM   2321  CB  SER   327     -58.426  43.492  48.030  1.00  0.00           C  
ATOM   2322  OG  SER   327     -58.365  43.218  46.641  1.00  0.00           O  
ATOM   2323  N   VAL   328     -57.669  40.456  47.278  1.00  0.00           N  
ATOM   2324  CA  VAL   328     -56.896  39.541  46.447  1.00  0.00           C  
ATOM   2325  C   VAL   328     -57.626  39.232  45.144  1.00  0.00           C  
ATOM   2326  O   VAL   328     -58.562  38.433  45.120  1.00  0.00           O  
ATOM   2327  CB  VAL   328     -56.601  38.221  47.185  1.00  0.00           C  
ATOM   2328  CG1 VAL   328     -56.484  37.074  46.193  1.00  0.00           C  
ATOM   2329  CG2 VAL   328     -55.333  38.350  48.015  1.00  0.00           C  
ATOM   2330  N   THR   329     -57.191  39.870  44.062  1.00  0.00           N  
ATOM   2331  CA  THR   329     -57.802  39.665  42.755  1.00  0.00           C  
ATOM   2332  C   THR   329     -56.744  39.551  41.662  1.00  0.00           C  
ATOM   2333  O   THR   329     -55.550  39.462  41.947  1.00  0.00           O  
ATOM   2334  CB  THR   329     -58.773  40.806  42.400  1.00  0.00           C  
ATOM   2335  OG1 THR   329     -59.456  40.495  41.180  1.00  0.00           O  
ATOM   2336  CG2 THR   329     -58.017  42.116  42.233  1.00  0.00           C  
ATOM   2337  N   ILE   330     -57.191  39.555  40.410  1.00  0.00           N  
ATOM   2338  CA  ILE   330     -56.285  39.452  39.273  1.00  0.00           C  
ATOM   2339  C   ILE   330     -56.465  40.627  38.316  1.00  0.00           C  
ATOM   2340  O   ILE   330     -57.588  41.044  38.035  1.00  0.00           O  
ATOM   2341  CB  ILE   330     -56.495  38.137  38.500  1.00  0.00           C  
ATOM   2342  CG1 ILE   330     -56.107  36.940  39.370  1.00  0.00           C  
ATOM   2343  CG2 ILE   330     -55.695  38.145  37.207  1.00  0.00           C  
ATOM   2344  CD1 ILE   330     -56.511  35.604  38.785  1.00  0.00           C  
ATOM   2345  N   THR   331     -55.351  41.155  37.820  1.00  0.00           N  
ATOM   2346  CA  THR   331     -55.383  42.288  36.890  1.00  0.00           C  
ATOM   2347  C   THR   331     -55.887  41.880  35.509  1.00  0.00           C  
ATOM   2348  O   THR   331     -56.095  40.695  35.229  1.00  0.00           O  
ATOM   2349  CB  THR   331     -53.994  42.919  36.753  1.00  0.00           C  
ATOM   2350  OG1 THR   331     -53.081  41.978  36.210  1.00  0.00           O  
ATOM   2351  CG2 THR   331     -53.501  43.368  38.139  1.00  0.00           C  
ATOM   2352  N   SER   332     -56.076  42.879  34.649  1.00  0.00           N  
ATOM   2353  CA  SER   332     -56.551  42.655  33.284  1.00  0.00           C  
ATOM   2354  C   SER   332     -55.593  41.749  32.520  1.00  0.00           C  
ATOM   2355  O   SER   332     -56.019  40.892  31.735  1.00  0.00           O  
ATOM   2356  CB  SER   332     -56.716  43.985  32.550  1.00  0.00           C  
ATOM   2357  OG  SER   332     -57.733  44.776  33.142  1.00  0.00           O  
ATOM   2358  N   GLY   333     -54.298  41.931  32.772  1.00  0.00           N  
ATOM   2359  CA  GLY   333     -53.263  41.154  32.087  1.00  0.00           C  
ATOM   2360  C   GLY   333     -53.170  39.708  32.567  1.00  0.00           C  
ATOM   2361  O   GLY   333     -52.429  38.912  31.998  1.00  0.00           O  
ATOM   2362  N   GLY   334     -53.922  39.373  33.612  1.00  0.00           N  
ATOM   2363  CA  GLY   334     -53.972  38.010  34.113  1.00  0.00           C  
ATOM   2364  C   GLY   334     -53.105  37.758  35.338  1.00  0.00           C  
ATOM   2365  O   GLY   334     -53.194  36.701  35.954  1.00  0.00           O  
ATOM   2366  N   ALA   335     -52.270  38.730  35.694  1.00  0.00           N  
ATOM   2367  CA  ALA   335     -51.357  38.590  36.824  1.00  0.00           C  
ATOM   2368  C   ALA   335     -52.076  38.774  38.153  1.00  0.00           C  
ATOM   2369  O   ALA   335     -53.006  39.572  38.261  1.00  0.00           O  
ATOM   2370  CB  ALA   335     -50.218  39.603  36.721  1.00  0.00           C  
ATOM   2371  N   LEU   336     -51.625  38.050  39.169  1.00  0.00           N  
ATOM   2372  CA  LEU   336     -52.267  38.091  40.473  1.00  0.00           C  
ATOM   2373  C   LEU   336     -51.762  39.286  41.233  1.00  0.00           C  
ATOM   2374  O   LEU   336     -50.625  39.705  41.055  1.00  0.00           O  
ATOM   2375  CB  LEU   336     -51.982  36.801  41.263  1.00  0.00           C  
ATOM   2376  CG  LEU   336     -52.537  35.541  40.596  1.00  0.00           C  
ATOM   2377  CD1 LEU   336     -52.189  34.231  41.300  1.00  0.00           C  
ATOM   2378  CD2 LEU   336     -54.060  35.489  40.482  1.00  0.00           C  
ATOM   2379  N   ILE   337     -52.611  39.847  42.080  1.00  0.00           N  
ATOM   2380  CA  ILE   337     -52.148  40.896  42.973  1.00  0.00           C  
ATOM   2381  C   ILE   337     -52.763  40.688  44.344  1.00  0.00           C  
ATOM   2382  O   ILE   337     -53.733  39.938  44.497  1.00  0.00           O  
ATOM   2383  CB  ILE   337     -52.492  42.279  42.417  1.00  0.00           C  
ATOM   2384  CG1 ILE   337     -54.001  42.500  42.217  1.00  0.00           C  
ATOM   2385  CG2 ILE   337     -51.858  42.563  41.045  1.00  0.00           C  
ATOM   2386  CD1 ILE   337     -54.363  43.941  41.858  1.00  0.00           C  
ATOM   2387  N   ALA   338     -52.209  41.348  45.348  1.00  0.00           N  
ATOM   2388  CA  ALA   338     -52.720  41.162  46.697  1.00  0.00           C  
ATOM   2389  C   ALA   338     -52.305  42.265  47.638  1.00  0.00           C  
ATOM   2390  O   ALA   338     -51.295  42.942  47.433  1.00  0.00           O  
ATOM   2391  CB  ALA   338     -52.276  39.815  47.274  1.00  0.00           C  
ATOM   2392  N   ASP   339     -53.116  42.441  48.671  1.00  0.00           N  
ATOM   2393  CA  ASP   339     -52.799  43.306  49.779  1.00  0.00           C  
ATOM   2394  C   ASP   339     -53.218  42.496  50.991  1.00  0.00           C  
ATOM   2395  O   ASP   339     -54.250  41.837  50.957  1.00  0.00           O  
ATOM   2396  CB  ASP   339     -53.612  44.603  49.734  1.00  0.00           C  
ATOM   2397  CG  ASP   339     -53.311  45.301  48.415  1.00  0.00           C  
ATOM   2398  OD1 ASP   339     -52.362  44.859  47.716  1.00  0.00           O  
ATOM   2399  OD2 ASP   339     -54.027  46.287  48.092  1.00  0.00           O  
ATOM   2400  N   SER   340     -52.417  42.522  52.048  1.00  0.00           N  
ATOM   2401  CA  SER   340     -52.692  41.725  53.233  1.00  0.00           C  
ATOM   2402  C   SER   340     -51.598  41.865  54.273  1.00  0.00           C  
ATOM   2403  O   SER   340     -50.412  41.802  53.943  1.00  0.00           O  
ATOM   2404  CB  SER   340     -52.857  40.251  52.853  1.00  0.00           C  
ATOM   2405  OG  SER   340     -53.047  39.464  54.020  1.00  0.00           O  
ATOM   2406  N   GLY   341     -51.994  42.070  55.526  1.00  0.00           N  
ATOM   2407  CA  GLY   341     -51.046  42.276  56.606  1.00  0.00           C  
ATOM   2408  C   GLY   341     -50.063  43.406  56.328  1.00  0.00           C  
ATOM   2409  O   GLY   341     -48.879  43.316  56.677  1.00  0.00           O  
ATOM   2410  N   ALA   342     -50.549  44.462  55.684  1.00  0.00           N  
ATOM   2411  CA  ALA   342     -49.727  45.618  55.374  1.00  0.00           C  
ATOM   2412  C   ALA   342     -48.742  45.413  54.239  1.00  0.00           C  
ATOM   2413  O   ALA   342     -47.835  46.223  54.062  1.00  0.00           O  
ATOM   2414  CB  ALA   342     -48.965  46.042  56.626  1.00  0.00           C  
ATOM   2415  N   THR   343     -48.912  44.338  53.469  1.00  0.00           N  
ATOM   2416  CA  THR   343     -48.050  44.071  52.322  1.00  0.00           C  
ATOM   2417  C   THR   343     -48.850  44.082  51.027  1.00  0.00           C  
ATOM   2418  O   THR   343     -49.803  43.320  50.866  1.00  0.00           O  
ATOM   2419  CB  THR   343     -47.335  42.716  52.458  1.00  0.00           C  
ATOM   2420  OG1 THR   343     -46.526  42.706  53.625  1.00  0.00           O  
ATOM   2421  CG2 THR   343     -46.449  42.482  51.222  1.00  0.00           C  
ATOM   2422  N   VAL   344     -48.449  44.943  50.098  1.00  0.00           N  
ATOM   2423  CA  VAL   344     -49.056  44.988  48.781  1.00  0.00           C  
ATOM   2424  C   VAL   344     -48.117  44.325  47.794  1.00  0.00           C  
ATOM   2425  O   VAL   344     -46.897  44.491  47.880  1.00  0.00           O  
ATOM   2426  CB  VAL   344     -49.324  46.424  48.373  1.00  0.00           C  
ATOM   2427  CG1 VAL   344     -49.897  46.560  46.960  1.00  0.00           C  
ATOM   2428  CG2 VAL   344     -50.325  47.140  49.281  1.00  0.00           C  
ATOM   2429  N   GLU   345     -48.678  43.571  46.855  1.00  0.00           N  
ATOM   2430  CA  GLU   345     -47.854  42.899  45.872  1.00  0.00           C  
ATOM   2431  C   GLU   345     -48.497  42.945  44.500  1.00  0.00           C  
ATOM   2432  O   GLU   345     -49.616  42.465  44.311  1.00  0.00           O  
ATOM   2433  CB  GLU   345     -47.581  41.438  46.271  1.00  0.00           C  
ATOM   2434  CG  GLU   345     -46.707  40.684  45.267  1.00  0.00           C  
ATOM   2435  CD  GLU   345     -46.402  39.311  45.847  1.00  0.00           C  
ATOM   2436  OE1 GLU   345     -46.807  39.057  47.013  1.00  0.00           O  
ATOM   2437  OE2 GLU   345     -45.759  38.496  45.132  1.00  0.00           O  
ATOM   2438  N   GLY   346     -47.769  43.537  43.556  1.00  0.00           N  
ATOM   2439  CA  GLY   346     -48.122  43.517  42.144  1.00  0.00           C  
ATOM   2440  C   GLY   346     -49.401  44.307  41.823  1.00  0.00           C  
ATOM   2441  O   GLY   346     -50.130  43.976  40.892  1.00  0.00           O  
ATOM   2442  N   THR   347     -49.653  45.357  42.598  1.00  0.00           N  
ATOM   2443  CA  THR   347     -50.720  46.305  42.288  1.00  0.00           C  
ATOM   2444  C   THR   347     -50.532  46.929  40.915  1.00  0.00           C  
ATOM   2445  O   THR   347     -49.442  47.387  40.576  1.00  0.00           O  
ATOM   2446  CB  THR   347     -50.747  47.420  43.321  1.00  0.00           C  
ATOM   2447  OG1 THR   347     -50.935  46.878  44.620  1.00  0.00           O  
ATOM   2448  CG2 THR   347     -51.901  48.384  42.999  1.00  0.00           C  
ATOM   2449  N   ASN   348     -51.601  46.944  40.126  1.00  0.00           N  
ATOM   2450  CA  ASN   348     -51.555  47.514  38.784  1.00  0.00           C  
ATOM   2451  C   ASN   348     -52.445  48.748  38.678  1.00  0.00           C  
ATOM   2452  O   ASN   348     -53.553  48.682  38.147  1.00  0.00           O  
ATOM   2453  CB  ASN   348     -51.975  46.472  37.745  1.00  0.00           C  
ATOM   2454  CG  ASN   348     -51.824  46.974  36.323  1.00  0.00           C  
ATOM   2455  OD1 ASN   348     -51.724  48.178  36.085  1.00  0.00           O  
ATOM   2456  ND2 ASN   348     -51.808  46.051  35.368  1.00  0.00           N  
ATOM   2457  N   ALA   349     -51.952  49.872  39.188  1.00  0.00           N  
ATOM   2458  CA  ALA   349     -52.700  51.122  39.151  1.00  0.00           C  
ATOM   2459  C   ALA   349     -52.779  51.676  37.732  1.00  0.00           C  
ATOM   2460  O   ALA   349     -51.809  51.613  36.976  1.00  0.00           O  
ATOM   2461  CB  ALA   349     -52.073  52.143  40.088  1.00  0.00           C  
ATOM   2462  N   SER   350     -53.939  52.219  37.378  1.00  0.00           N  
ATOM   2463  CA  SER   350     -54.146  52.785  36.050  1.00  0.00           C  
ATOM   2464  C   SER   350     -55.565  53.294  36.279  1.00  0.00           C  
ATOM   2465  O   SER   350     -56.042  53.342  37.413  1.00  0.00           O  
ATOM   2466  CB  SER   350     -54.498  51.684  35.047  1.00  0.00           C  
ATOM   2467  OG  SER   350     -55.777  51.137  35.318  1.00  0.00           O  
ATOM   2468  N   GLY   351     -56.231  53.684  35.197  1.00  0.00           N  
ATOM   2469  CA  GLY   351     -57.339  54.616  35.119  1.00  0.00           C  
ATOM   2470  C   GLY   351     -58.313  54.472  36.271  1.00  0.00           C  
ATOM   2471  O   GLY   351     -58.688  53.357  36.639  1.00  0.00           O  
ATOM   2472  N   LYS   352     -58.719  55.606  36.838  1.00  0.00           N  
ATOM   2473  CA  LYS   352     -59.656  55.639  37.959  1.00  0.00           C  
ATOM   2474  C   LYS   352     -59.253  54.685  39.081  1.00  0.00           C  
ATOM   2475  O   LYS   352     -60.068  53.899  39.563  1.00  0.00           O  
ATOM   2476  CB  LYS   352     -61.081  55.334  37.486  1.00  0.00           C  
ATOM   2477  CG  LYS   352     -61.633  56.340  36.489  1.00  0.00           C  
ATOM   2478  CD  LYS   352     -61.860  57.695  37.140  1.00  0.00           C  
ATOM   2479  CE  LYS   352     -62.412  58.700  36.143  1.00  0.00           C  
ATOM   2480  NZ  LYS   352     -63.769  58.319  35.662  1.00  0.00           N  
ATOM   2481  N   PHE   353     -57.992  54.763  39.492  1.00  0.00           N  
ATOM   2482  CA  PHE   353     -57.479  53.909  40.557  1.00  0.00           C  
ATOM   2483  C   PHE   353     -56.449  54.646  41.406  1.00  0.00           C  
ATOM   2484  O   PHE   353     -55.691  55.474  40.900  1.00  0.00           O  
ATOM   2485  CB  PHE   353     -56.864  52.635  39.973  1.00  0.00           C  
ATOM   2486  CG  PHE   353     -56.577  51.575  40.998  1.00  0.00           C  
ATOM   2487  CD1 PHE   353     -57.582  50.729  41.437  1.00  0.00           C  
ATOM   2488  CD2 PHE   353     -55.304  51.425  41.522  1.00  0.00           C  
ATOM   2489  CE1 PHE   353     -57.322  49.753  42.381  1.00  0.00           C  
ATOM   2490  CE2 PHE   353     -55.038  50.451  42.465  1.00  0.00           C  
ATOM   2491  CZ  PHE   353     -56.048  49.613  42.895  1.00  0.00           C  
ATOM   2492  N   SER   354     -56.427  54.340  42.699  1.00  0.00           N  
ATOM   2493  CA  SER   354     -55.491  54.973  43.620  1.00  0.00           C  
ATOM   2494  C   SER   354     -55.212  54.081  44.825  1.00  0.00           C  
ATOM   2495  O   SER   354     -56.119  53.446  45.363  1.00  0.00           O  
ATOM   2496  CB  SER   354     -56.030  56.329  44.084  1.00  0.00           C  
ATOM   2497  OG  SER   354     -57.147  56.168  44.940  1.00  0.00           O  
ATOM   2498  N   ILE   355     -53.951  54.038  45.243  1.00  0.00           N  
ATOM   2499  CA  ILE   355     -53.549  53.225  46.384  1.00  0.00           C  
ATOM   2500  C   ILE   355     -52.883  54.126  47.400  1.00  0.00           C  
ATOM   2501  O   ILE   355     -52.171  55.063  47.036  1.00  0.00           O  
ATOM   2502  CB  ILE   355     -52.580  52.134  45.940  1.00  0.00           C  
ATOM   2503  CG1 ILE   355     -52.167  51.182  47.074  1.00  0.00           C  
ATOM   2504  CG2 ILE   355     -51.259  52.680  45.372  1.00  0.00           C  
ATOM   2505  CD1 ILE   355     -51.454  49.922  46.584  1.00  0.00           C  
ATOM   2506  N   ASP   356     -53.147  53.877  48.674  1.00  0.00           N  
ATOM   2507  CA  ASP   356     -52.511  54.646  49.729  1.00  0.00           C  
ATOM   2508  C   ASP   356     -51.666  53.698  50.572  1.00  0.00           C  
ATOM   2509  O   ASP   356     -52.164  52.707  51.096  1.00  0.00           O  
ATOM   2510  CB  ASP   356     -53.540  55.383  50.594  1.00  0.00           C  
ATOM   2511  CG  ASP   356     -52.783  56.220  51.615  1.00  0.00           C  
ATOM   2512  OD1 ASP   356     -51.534  56.075  51.690  1.00  0.00           O  
ATOM   2513  OD2 ASP   356     -53.444  57.016  52.334  1.00  0.00           O  
ATOM   2514  N   GLY   357     -50.375  53.983  50.662  1.00  0.00           N  
ATOM   2515  CA  GLY   357     -49.477  53.163  51.461  1.00  0.00           C  
ATOM   2516  C   GLY   357     -49.330  53.790  52.830  1.00  0.00           C  
ATOM   2517  O   GLY   357     -48.783  54.888  52.960  1.00  0.00           O  
ATOM   2518  N   THR   358     -49.826  53.099  53.851  1.00  0.00           N  
ATOM   2519  CA  THR   358     -49.738  53.592  55.225  1.00  0.00           C  
ATOM   2520  C   THR   358     -48.343  53.447  55.842  1.00  0.00           C  
ATOM   2521  O   THR   358     -47.534  52.632  55.391  1.00  0.00           O  
ATOM   2522  CB  THR   358     -50.781  52.906  56.110  1.00  0.00           C  
ATOM   2523  OG1 THR   358     -50.534  51.508  56.162  1.00  0.00           O  
ATOM   2524  CG2 THR   358     -52.184  53.153  55.529  1.00  0.00           C  
ATOM   2525  N   SER   359     -48.072  54.262  56.860  1.00  0.00           N  
ATOM   2526  CA  SER   359     -46.834  54.158  57.629  1.00  0.00           C  
ATOM   2527  C   SER   359     -46.610  52.724  58.098  1.00  0.00           C  
ATOM   2528  O   SER   359     -47.540  52.058  58.554  1.00  0.00           O  
ATOM   2529  CB  SER   359     -46.871  55.109  58.823  1.00  0.00           C  
ATOM   2530  OG  SER   359     -45.695  54.958  59.604  1.00  0.00           O  
ATOM   2531  N   GLY   360     -45.381  52.242  57.956  1.00  0.00           N  
ATOM   2532  CA  GLY   360     -45.030  50.919  58.433  1.00  0.00           C  
ATOM   2533  C   GLY   360     -45.297  49.809  57.437  1.00  0.00           C  
ATOM   2534  O   GLY   360     -44.899  48.661  57.653  1.00  0.00           O  
ATOM   2535  N   GLN   361     -45.960  50.138  56.335  1.00  0.00           N  
ATOM   2536  CA  GLN   361     -46.292  49.112  55.347  1.00  0.00           C  
ATOM   2537  C   GLN   361     -45.322  49.023  54.156  1.00  0.00           C  
ATOM   2538  O   GLN   361     -44.406  49.826  54.014  1.00  0.00           O  
ATOM   2539  CB  GLN   361     -47.748  49.255  54.898  1.00  0.00           C  
ATOM   2540  CG  GLN   361     -48.757  49.064  56.031  1.00  0.00           C  
ATOM   2541  CD  GLN   361     -50.150  49.301  55.465  1.00  0.00           C  
ATOM   2542  OE1 GLN   361     -50.320  49.505  54.263  1.00  0.00           O  
ATOM   2543  NE2 GLN   361     -51.224  49.284  56.298  1.00  0.00           N  
ATOM   2544  N   ALA   362     -45.523  48.016  53.318  1.00  0.00           N  
ATOM   2545  CA  ALA   362     -44.651  47.774  52.186  1.00  0.00           C  
ATOM   2546  C   ALA   362     -45.454  47.481  50.915  1.00  0.00           C  
ATOM   2547  O   ALA   362     -46.368  46.664  50.921  1.00  0.00           O  
ATOM   2548  CB  ALA   362     -43.698  46.596  52.485  1.00  0.00           C  
ATOM   2549  N   SER   363     -45.111  48.157  49.825  1.00  0.00           N  
ATOM   2550  CA  SER   363     -45.699  47.857  48.531  1.00  0.00           C  
ATOM   2551  C   SER   363     -44.610  47.355  47.597  1.00  0.00           C  
ATOM   2552  O   SER   363     -43.610  48.039  47.374  1.00  0.00           O  
ATOM   2553  CB  SER   363     -46.378  49.091  47.952  1.00  0.00           C  
ATOM   2554  OG  SER   363     -46.901  48.802  46.664  1.00  0.00           O  
ATOM   2555  N   GLY   364     -44.816  46.166  47.044  1.00  0.00           N  
ATOM   2556  CA  GLY   364     -43.795  45.483  46.267  1.00  0.00           C  
ATOM   2557  C   GLY   364     -44.239  45.278  44.835  1.00  0.00           C  
ATOM   2558  O   GLY   364     -45.325  44.767  44.587  1.00  0.00           O  
ATOM   2559  N   LEU   365     -43.383  45.671  43.895  1.00  0.00           N  
ATOM   2560  CA  LEU   365     -43.630  45.465  42.470  1.00  0.00           C  
ATOM   2561  C   LEU   365     -44.874  46.189  41.957  1.00  0.00           C  
ATOM   2562  O   LEU   365     -45.540  45.718  41.025  1.00  0.00           O  
ATOM   2563  CB  LEU   365     -43.697  43.970  42.135  1.00  0.00           C  
ATOM   2564  CG  LEU   365     -42.444  43.195  42.550  1.00  0.00           C  
ATOM   2565  CD1 LEU   365     -42.494  41.693  42.278  1.00  0.00           C  
ATOM   2566  CD2 LEU   365     -41.154  43.638  41.861  1.00  0.00           C  
ATOM   2567  N   LEU   366     -45.184  47.336  42.560  1.00  0.00           N  
ATOM   2568  CA  LEU   366     -46.271  48.168  42.063  1.00  0.00           C  
ATOM   2569  C   LEU   366     -45.961  48.719  40.670  1.00  0.00           C  
ATOM   2570  O   LEU   366     -44.854  49.210  40.413  1.00  0.00           O  
ATOM   2571  CB  LEU   366     -46.510  49.365  42.963  1.00  0.00           C  
ATOM   2572  CG  LEU   366     -47.703  50.222  42.535  1.00  0.00           C  
ATOM   2573  CD1 LEU   366     -49.062  49.533  42.636  1.00  0.00           C  
ATOM   2574  CD2 LEU   366     -47.895  51.507  43.338  1.00  0.00           C  
ATOM   2575  N   LEU   367     -46.935  48.619  39.772  1.00  0.00           N  
ATOM   2576  CA  LEU   367     -46.900  49.368  38.527  1.00  0.00           C  
ATOM   2577  C   LEU   367     -47.999  50.425  38.584  1.00  0.00           C  
ATOM   2578  O   LEU   367     -49.185  50.097  38.724  1.00  0.00           O  
ATOM   2579  CB  LEU   367     -47.138  48.474  37.297  1.00  0.00           C  
ATOM   2580  CG  LEU   367     -46.099  47.362  37.142  1.00  0.00           C  
ATOM   2581  CD1 LEU   367     -46.341  46.411  35.971  1.00  0.00           C  
ATOM   2582  CD2 LEU   367     -44.666  47.842  36.918  1.00  0.00           C  
ATOM   2583  N   GLU   368     -47.601  51.692  38.512  1.00  0.00           N  
ATOM   2584  CA  GLU   368     -48.554  52.784  38.383  1.00  0.00           C  
ATOM   2585  C   GLU   368     -48.529  53.244  36.939  1.00  0.00           C  
ATOM   2586  O   GLU   368     -47.501  53.711  36.448  1.00  0.00           O  
ATOM   2587  CB  GLU   368     -48.190  53.970  39.285  1.00  0.00           C  
ATOM   2588  CG  GLU   368     -48.379  53.683  40.776  1.00  0.00           C  
ATOM   2589  CD  GLU   368     -49.869  53.721  41.078  1.00  0.00           C  
ATOM   2590  OE1 GLU   368     -50.652  54.065  40.151  1.00  0.00           O  
ATOM   2591  OE2 GLU   368     -50.247  53.405  42.237  1.00  0.00           O  
ATOM   2592  N   ASN   369     -49.653  53.094  36.250  1.00  0.00           N  
ATOM   2593  CA  ASN   369     -49.726  53.426  34.832  1.00  0.00           C  
ATOM   2594  C   ASN   369     -50.813  54.462  34.592  1.00  0.00           C  
ATOM   2595  O   ASN   369     -51.901  54.137  34.124  1.00  0.00           O  
ATOM   2596  CB  ASN   369     -49.987  52.164  34.011  1.00  0.00           C  
ATOM   2597  CG  ASN   369     -49.883  52.401  32.510  1.00  0.00           C  
ATOM   2598  OD1 ASN   369     -49.108  53.233  32.047  1.00  0.00           O  
ATOM   2599  ND2 ASN   369     -50.667  51.657  31.745  1.00  0.00           N  
ATOM   2600  N   GLY   370     -50.516  55.710  34.931  1.00  0.00           N  
ATOM   2601  CA  GLY   370     -51.498  56.769  34.830  1.00  0.00           C  
ATOM   2602  C   GLY   370     -52.273  56.997  36.112  1.00  0.00           C  
ATOM   2603  O   GLY   370     -52.952  58.012  36.263  1.00  0.00           O  
ATOM   2604  N   GLY   371     -52.167  56.053  37.042  1.00  0.00           N  
ATOM   2605  CA  GLY   371     -52.869  56.161  38.309  1.00  0.00           C  
ATOM   2606  C   GLY   371     -52.191  57.029  39.359  1.00  0.00           C  
ATOM   2607  O   GLY   371     -51.256  57.785  39.073  1.00  0.00           O  
ATOM   2608  N   SER   372     -52.680  56.919  40.589  1.00  0.00           N  
ATOM   2609  CA  SER   372     -52.132  57.662  41.714  1.00  0.00           C  
ATOM   2610  C   SER   372     -51.688  56.706  42.817  1.00  0.00           C  
ATOM   2611  O   SER   372     -52.380  55.751  43.140  1.00  0.00           O  
ATOM   2612  CB  SER   372     -53.166  58.652  42.255  1.00  0.00           C  
ATOM   2613  OG  SER   372     -53.450  59.645  41.281  1.00  0.00           O  
ATOM   2614  N   PHE   373     -50.516  56.969  43.375  1.00  0.00           N  
ATOM   2615  CA  PHE   373     -50.007  56.221  44.510  1.00  0.00           C  
ATOM   2616  C   PHE   373     -49.613  57.252  45.536  1.00  0.00           C  
ATOM   2617  O   PHE   373     -48.818  58.149  45.249  1.00  0.00           O  
ATOM   2618  CB  PHE   373     -48.784  55.407  44.092  1.00  0.00           C  
ATOM   2619  CG  PHE   373     -48.301  54.436  45.134  1.00  0.00           C  
ATOM   2620  CD1 PHE   373     -47.844  54.878  46.373  1.00  0.00           C  
ATOM   2621  CD2 PHE   373     -48.259  53.082  44.857  1.00  0.00           C  
ATOM   2622  CE1 PHE   373     -47.377  53.985  47.320  1.00  0.00           C  
ATOM   2623  CE2 PHE   373     -47.792  52.185  45.798  1.00  0.00           C  
ATOM   2624  CZ  PHE   373     -47.350  52.639  47.032  1.00  0.00           C  
ATOM   2625  N   THR   374     -50.167  57.130  46.738  1.00  0.00           N  
ATOM   2626  CA  THR   374     -49.868  58.063  47.818  1.00  0.00           C  
ATOM   2627  C   THR   374     -49.236  57.345  49.005  1.00  0.00           C  
ATOM   2628  O   THR   374     -49.937  56.860  49.894  1.00  0.00           O  
ATOM   2629  CB  THR   374     -51.134  58.803  48.291  1.00  0.00           C  
ATOM   2630  OG1 THR   374     -51.780  59.416  47.169  1.00  0.00           O  
ATOM   2631  CG2 THR   374     -50.775  59.873  49.311  1.00  0.00           C  
ATOM   2632  N   VAL   375     -47.909  57.281  49.014  1.00  0.00           N  
ATOM   2633  CA  VAL   375     -47.181  56.622  50.091  1.00  0.00           C  
ATOM   2634  C   VAL   375     -46.385  57.627  50.917  1.00  0.00           C  
ATOM   2635  O   VAL   375     -45.351  58.128  50.475  1.00  0.00           O  
ATOM   2636  CB  VAL   375     -46.223  55.546  49.548  1.00  0.00           C  
ATOM   2637  CG1 VAL   375     -44.988  55.441  50.430  1.00  0.00           C  
ATOM   2638  CG2 VAL   375     -46.933  54.204  49.452  1.00  0.00           C  
ATOM   2639  N   ASN   376     -46.874  57.918  52.118  1.00  0.00           N  
ATOM   2640  CA  ASN   376     -46.209  58.863  53.008  1.00  0.00           C  
ATOM   2641  C   ASN   376     -45.140  58.167  53.843  1.00  0.00           C  
ATOM   2642  O   ASN   376     -44.223  58.809  54.355  1.00  0.00           O  
ATOM   2643  CB  ASN   376     -47.228  59.547  53.922  1.00  0.00           C  
ATOM   2644  CG  ASN   376     -47.932  58.571  54.843  1.00  0.00           C  
ATOM   2645  OD1 ASN   376     -47.851  57.356  54.659  1.00  0.00           O  
ATOM   2646  ND2 ASN   376     -48.628  59.098  55.844  1.00  0.00           N  
ATOM   2647  N   ALA   377     -45.264  56.851  53.975  1.00  0.00           N  
ATOM   2648  CA  ALA   377     -44.310  56.063  54.746  1.00  0.00           C  
ATOM   2649  C   ALA   377     -44.361  54.593  54.346  1.00  0.00           C  
ATOM   2650  O   ALA   377     -45.065  54.219  53.408  1.00  0.00           O  
ATOM   2651  CB  ALA   377     -44.575  56.220  56.236  1.00  0.00           C  
ATOM   2652  N   GLY   378     -43.611  53.763  55.064  1.00  0.00           N  
ATOM   2653  CA  GLY   378     -43.571  52.339  54.785  1.00  0.00           C  
ATOM   2654  C   GLY   378     -42.332  51.934  54.010  1.00  0.00           C  
ATOM   2655  O   GLY   378     -41.217  51.992  54.529  1.00  0.00           O  
ATOM   2656  N   GLY   379     -42.529  51.523  52.762  1.00  0.00           N  
ATOM   2657  CA  GLY   379     -41.423  51.106  51.911  1.00  0.00           C  
ATOM   2658  C   GLY   379     -41.902  50.665  50.547  1.00  0.00           C  
ATOM   2659  O   GLY   379     -42.869  49.910  50.439  1.00  0.00           O  
ATOM   2660  N   GLN   380     -41.209  51.128  49.510  1.00  0.00           N  
ATOM   2661  CA  GLN   380     -41.409  50.635  48.160  1.00  0.00           C  
ATOM   2662  C   GLN   380     -40.365  49.564  47.925  1.00  0.00           C  
ATOM   2663  O   GLN   380     -39.202  49.748  48.278  1.00  0.00           O  
ATOM   2664  CB  GLN   380     -41.230  51.768  47.146  1.00  0.00           C  
ATOM   2665  CG  GLN   380     -42.270  52.883  47.286  1.00  0.00           C  
ATOM   2666  CD  GLN   380     -41.921  53.979  46.291  1.00  0.00           C  
ATOM   2667  OE1 GLN   380     -41.058  54.818  46.548  1.00  0.00           O  
ATOM   2668  NE2 GLN   380     -42.574  54.034  45.099  1.00  0.00           N  
ATOM   2669  N   ALA   381     -40.767  48.449  47.330  1.00  0.00           N  
ATOM   2670  CA  ALA   381     -39.856  47.328  47.159  1.00  0.00           C  
ATOM   2671  C   ALA   381     -40.058  46.641  45.817  1.00  0.00           C  
ATOM   2672  O   ALA   381     -41.050  46.887  45.124  1.00  0.00           O  
ATOM   2673  CB  ALA   381     -40.020  46.348  48.296  1.00  0.00           C  
ATOM   2674  N   GLY   382     -39.116  45.777  45.448  1.00  0.00           N  
ATOM   2675  CA  GLY   382     -39.127  45.176  44.123  1.00  0.00           C  
ATOM   2676  C   GLY   382     -38.933  46.249  43.067  1.00  0.00           C  
ATOM   2677  O   GLY   382     -38.109  47.154  43.213  1.00  0.00           O  
ATOM   2678  N   ASN   383     -39.703  46.163  41.995  1.00  0.00           N  
ATOM   2679  CA  ASN   383     -39.621  47.166  40.946  1.00  0.00           C  
ATOM   2680  C   ASN   383     -40.883  48.022  40.943  1.00  0.00           C  
ATOM   2681  O   ASN   383     -41.952  47.570  40.533  1.00  0.00           O  
ATOM   2682  CB  ASN   383     -39.426  46.517  39.564  1.00  0.00           C  
ATOM   2683  CG  ASN   383     -39.265  47.632  38.540  1.00  0.00           C  
ATOM   2684  OD1 ASN   383     -39.666  48.770  38.774  1.00  0.00           O  
ATOM   2685  ND2 ASN   383     -38.668  47.364  37.347  1.00  0.00           N  
ATOM   2686  N   THR   384     -40.751  49.251  41.430  1.00  0.00           N  
ATOM   2687  CA  THR   384     -41.833  50.225  41.419  1.00  0.00           C  
ATOM   2688  C   THR   384     -41.800  51.023  40.107  1.00  0.00           C  
ATOM   2689  O   THR   384     -40.864  51.774  39.845  1.00  0.00           O  
ATOM   2690  CB  THR   384     -41.717  51.183  42.609  1.00  0.00           C  
ATOM   2691  OG1 THR   384     -41.800  50.437  43.830  1.00  0.00           O  
ATOM   2692  CG2 THR   384     -42.829  52.216  42.578  1.00  0.00           C  
ATOM   2693  N   THR   385     -42.831  50.849  39.291  1.00  0.00           N  
ATOM   2694  CA  THR   385     -42.867  51.420  37.956  1.00  0.00           C  
ATOM   2695  C   THR   385     -43.843  52.590  37.844  1.00  0.00           C  
ATOM   2696  O   THR   385     -45.004  52.489  38.251  1.00  0.00           O  
ATOM   2697  CB  THR   385     -43.238  50.347  36.940  1.00  0.00           C  
ATOM   2698  OG1 THR   385     -42.299  49.267  37.037  1.00  0.00           O  
ATOM   2699  CG2 THR   385     -43.233  50.919  35.532  1.00  0.00           C  
ATOM   2700  N   VAL   386     -43.365  53.700  37.290  1.00  0.00           N  
ATOM   2701  CA  VAL   386     -44.191  54.889  37.123  1.00  0.00           C  
ATOM   2702  C   VAL   386     -44.277  55.298  35.656  1.00  0.00           C  
ATOM   2703  O   VAL   386     -43.320  55.828  35.093  1.00  0.00           O  
ATOM   2704  CB  VAL   386     -43.649  56.073  37.945  1.00  0.00           C  
ATOM   2705  CG1 VAL   386     -44.474  57.324  37.682  1.00  0.00           C  
ATOM   2706  CG2 VAL   386     -43.645  55.732  39.428  1.00  0.00           C  
ATOM   2707  N   GLY   387     -45.430  55.049  35.044  1.00  0.00           N  
ATOM   2708  CA  GLY   387     -45.642  55.389  33.650  1.00  0.00           C  
ATOM   2709  C   GLY   387     -47.059  55.850  33.372  1.00  0.00           C  
ATOM   2710  O   GLY   387     -47.900  55.869  34.273  1.00  0.00           O  
ATOM   2711  N   HIS   388     -47.317  56.220  32.120  1.00  0.00           N  
ATOM   2712  CA  HIS   388     -48.633  56.689  31.689  1.00  0.00           C  
ATOM   2713  C   HIS   388     -49.196  57.768  32.610  1.00  0.00           C  
ATOM   2714  O   HIS   388     -50.229  57.570  33.251  1.00  0.00           O  
ATOM   2715  CB  HIS   388     -49.616  55.520  31.573  1.00  0.00           C  
ATOM   2716  CG  HIS   388     -50.937  55.898  30.978  1.00  0.00           C  
ATOM   2717  ND1 HIS   388     -51.940  56.494  31.711  1.00  0.00           N  
ATOM   2718  CD2 HIS   388     -51.419  55.766  29.720  1.00  0.00           C  
ATOM   2719  CE1 HIS   388     -52.983  56.712  30.931  1.00  0.00           C  
ATOM   2720  NE2 HIS   388     -52.693  56.279  29.717  1.00  0.00           N  
ATOM   2721  N   ARG   389     -48.506  58.905  32.664  1.00  0.00           N  
ATOM   2722  CA  ARG   389     -48.911  60.037  33.496  1.00  0.00           C  
ATOM   2723  C   ARG   389     -49.223  59.623  34.932  1.00  0.00           C  
ATOM   2724  O   ARG   389     -50.270  59.973  35.476  1.00  0.00           O  
ATOM   2725  CB  ARG   389     -50.110  60.764  32.879  1.00  0.00           C  
ATOM   2726  CG  ARG   389     -49.802  61.468  31.568  1.00  0.00           C  
ATOM   2727  CD  ARG   389     -51.020  62.207  31.038  1.00  0.00           C  
ATOM   2728  NE  ARG   389     -50.762  62.831  29.743  1.00  0.00           N  
ATOM   2729  CZ  ARG   389     -51.688  63.438  29.009  1.00  0.00           C  
ATOM   2730  NH1 ARG   389     -52.940  63.507  29.440  1.00  0.00           N  
ATOM   2731  NH2 ARG   389     -51.362  63.978  27.842  1.00  0.00           N  
ATOM   2732  N   GLY   390     -48.307  58.876  35.540  1.00  0.00           N  
ATOM   2733  CA  GLY   390     -48.481  58.417  36.905  1.00  0.00           C  
ATOM   2734  C   GLY   390     -47.992  59.430  37.921  1.00  0.00           C  
ATOM   2735  O   GLY   390     -47.073  60.201  37.649  1.00  0.00           O  
ATOM   2736  N   THR   391     -48.610  59.427  39.098  1.00  0.00           N  
ATOM   2737  CA  THR   391     -48.236  60.349  40.157  1.00  0.00           C  
ATOM   2738  C   THR   391     -47.945  59.538  41.414  1.00  0.00           C  
ATOM   2739  O   THR   391     -48.692  58.628  41.765  1.00  0.00           O  
ATOM   2740  CB  THR   391     -49.339  61.374  40.450  1.00  0.00           C  
ATOM   2741  OG1 THR   391     -49.622  62.132  39.283  1.00  0.00           O  
ATOM   2742  CG2 THR   391     -48.873  62.319  41.570  1.00  0.00           C  
ATOM   2743  N   LEU   392     -46.834  59.859  42.060  1.00  0.00           N  
ATOM   2744  CA  LEU   392     -46.451  59.246  43.314  1.00  0.00           C  
ATOM   2745  C   LEU   392     -46.275  60.375  44.300  1.00  0.00           C  
ATOM   2746  O   LEU   392     -45.330  61.153  44.198  1.00  0.00           O  
ATOM   2747  CB  LEU   392     -45.151  58.465  43.152  1.00  0.00           C  
ATOM   2748  CG  LEU   392     -44.438  58.042  44.435  1.00  0.00           C  
ATOM   2749  CD1 LEU   392     -45.369  57.259  45.341  1.00  0.00           C  
ATOM   2750  CD2 LEU   392     -43.220  57.219  44.080  1.00  0.00           C  
ATOM   2751  N   THR   393     -47.220  60.480  45.228  1.00  0.00           N  
ATOM   2752  CA  THR   393     -47.254  61.563  46.199  1.00  0.00           C  
ATOM   2753  C   THR   393     -46.811  61.037  47.564  1.00  0.00           C  
ATOM   2754  O   THR   393     -47.363  60.064  48.068  1.00  0.00           O  
ATOM   2755  CB  THR   393     -48.681  62.160  46.309  1.00  0.00           C  
ATOM   2756  OG1 THR   393     -49.068  62.712  45.048  1.00  0.00           O  
ATOM   2757  CG2 THR   393     -48.744  63.257  47.358  1.00  0.00           C  
ATOM   2758  N   LEU   394     -45.806  61.680  48.151  1.00  0.00           N  
ATOM   2759  CA  LEU   394     -45.300  61.295  49.463  1.00  0.00           C  
ATOM   2760  C   LEU   394     -45.673  62.343  50.502  1.00  0.00           C  
ATOM   2761  O   LEU   394     -45.505  63.546  50.270  1.00  0.00           O  
ATOM   2762  CB  LEU   394     -43.781  61.155  49.417  1.00  0.00           C  
ATOM   2763  CG  LEU   394     -43.259  60.245  48.314  1.00  0.00           C  
ATOM   2764  CD1 LEU   394     -41.740  60.187  48.348  1.00  0.00           C  
ATOM   2765  CD2 LEU   394     -43.858  58.866  48.455  1.00  0.00           C  
ATOM   2766  N   ALA   395     -46.181  61.895  51.647  1.00  0.00           N  
ATOM   2767  CA  ALA   395     -46.560  62.827  52.708  1.00  0.00           C  
ATOM   2768  C   ALA   395     -45.779  62.546  53.990  1.00  0.00           C  
ATOM   2769  O   ALA   395     -45.963  63.217  55.009  1.00  0.00           O  
ATOM   2770  CB  ALA   395     -48.087  62.847  52.943  1.00  0.00           C  
ATOM   2771  N   ALA   396     -44.887  61.562  53.924  1.00  0.00           N  
ATOM   2772  CA  ALA   396     -43.997  61.274  55.035  1.00  0.00           C  
ATOM   2773  C   ALA   396     -42.639  60.804  54.555  1.00  0.00           C  
ATOM   2774  O   ALA   396     -42.219  61.130  53.447  1.00  0.00           O  
ATOM   2775  CB  ALA   396     -44.620  60.223  55.946  1.00  0.00           C  
ATOM   2776  N   GLY   397     -41.947  60.041  55.394  1.00  0.00           N  
ATOM   2777  CA  GLY   397     -40.677  59.451  55.008  1.00  0.00           C  
ATOM   2778  C   GLY   397     -40.911  58.062  54.444  1.00  0.00           C  
ATOM   2779  O   GLY   397     -41.346  57.150  55.152  1.00  0.00           O  
ATOM   2780  N   GLY   398     -40.623  57.902  53.160  1.00  0.00           N  
ATOM   2781  CA  GLY   398     -40.808  56.625  52.484  1.00  0.00           C  
ATOM   2782  C   GLY   398     -39.417  56.091  52.172  1.00  0.00           C  
ATOM   2783  O   GLY   398     -38.472  56.862  52.059  1.00  0.00           O  
ATOM   2784  N   SER   399     -39.289  54.776  52.055  1.00  0.00           N  
ATOM   2785  CA  SER   399     -37.997  54.150  51.859  1.00  0.00           C  
ATOM   2786  C   SER   399     -37.981  53.375  50.553  1.00  0.00           C  
ATOM   2787  O   SER   399     -38.932  52.669  50.233  1.00  0.00           O  
ATOM   2788  CB  SER   399     -37.695  53.178  53.024  1.00  0.00           C  
ATOM   2789  OG  SER   399     -37.562  53.901  54.240  1.00  0.00           O  
ATOM   2790  N   LEU   400     -36.907  53.517  49.789  1.00  0.00           N  
ATOM   2791  CA  LEU   400     -36.680  52.643  48.643  1.00  0.00           C  
ATOM   2792  C   LEU   400     -35.226  52.171  48.586  1.00  0.00           C  
ATOM   2793  O   LEU   400     -34.295  52.979  48.548  1.00  0.00           O  
ATOM   2794  CB  LEU   400     -37.058  53.325  47.328  1.00  0.00           C  
ATOM   2795  CG  LEU   400     -36.791  52.461  46.094  1.00  0.00           C  
ATOM   2796  CD1 LEU   400     -37.605  51.170  46.021  1.00  0.00           C  
ATOM   2797  CD2 LEU   400     -37.080  53.140  44.756  1.00  0.00           C  
ATOM   2798  N   SER   401     -35.055  50.854  48.561  1.00  0.00           N  
ATOM   2799  CA  SER   401     -33.738  50.236  48.486  1.00  0.00           C  
ATOM   2800  C   SER   401     -33.781  49.039  47.539  1.00  0.00           C  
ATOM   2801  O   SER   401     -32.890  48.190  47.553  1.00  0.00           O  
ATOM   2802  CB  SER   401     -33.271  49.795  49.874  1.00  0.00           C  
ATOM   2803  OG  SER   401     -33.887  48.578  50.258  1.00  0.00           O  
ATOM   2804  N   GLY   402     -34.827  48.980  46.718  1.00  0.00           N  
ATOM   2805  CA  GLY   402     -35.001  47.897  45.768  1.00  0.00           C  
ATOM   2806  C   GLY   402     -34.806  48.332  44.329  1.00  0.00           C  
ATOM   2807  O   GLY   402     -33.678  48.561  43.891  1.00  0.00           O  
ATOM   2808  N   ARG   403     -35.906  48.449  43.589  1.00  0.00           N  
ATOM   2809  CA  ARG   403     -35.837  48.855  42.189  1.00  0.00           C  
ATOM   2810  C   ARG   403     -37.154  49.428  41.664  1.00  0.00           C  
ATOM   2811  O   ARG   403     -38.153  48.718  41.551  1.00  0.00           O  
ATOM   2812  CB  ARG   403     -35.396  47.679  41.314  1.00  0.00           C  
ATOM   2813  CG  ARG   403     -33.965  47.227  41.558  1.00  0.00           C  
ATOM   2814  CD  ARG   403     -33.578  46.091  40.624  1.00  0.00           C  
ATOM   2815  NE  ARG   403     -32.230  45.598  40.892  1.00  0.00           N  
ATOM   2816  CZ  ARG   403     -31.691  44.538  40.299  1.00  0.00           C  
ATOM   2817  NH1 ARG   403     -32.385  43.854  39.400  1.00  0.00           N  
ATOM   2818  NH2 ARG   403     -30.457  44.161  40.605  1.00  0.00           N  
ATOM   2819  N   THR   404     -37.139  50.719  41.347  1.00  0.00           N  
ATOM   2820  CA  THR   404     -38.308  51.411  40.814  1.00  0.00           C  
ATOM   2821  C   THR   404     -37.850  52.305  39.667  1.00  0.00           C  
ATOM   2822  O   THR   404     -36.745  52.846  39.707  1.00  0.00           O  
ATOM   2823  CB  THR   404     -38.999  52.274  41.886  1.00  0.00           C  
ATOM   2824  OG1 THR   404     -39.134  51.522  43.098  1.00  0.00           O  
ATOM   2825  CG2 THR   404     -40.377  52.711  41.412  1.00  0.00           C  
ATOM   2826  N   GLN   405     -38.688  52.467  38.646  1.00  0.00           N  
ATOM   2827  CA  GLN   405     -38.300  53.295  37.508  1.00  0.00           C  
ATOM   2828  C   GLN   405     -39.449  53.908  36.705  1.00  0.00           C  
ATOM   2829  O   GLN   405     -40.620  53.807  37.069  1.00  0.00           O  
ATOM   2830  CB  GLN   405     -37.382  52.505  36.570  1.00  0.00           C  
ATOM   2831  CG  GLN   405     -36.807  53.326  35.427  1.00  0.00           C  
ATOM   2832  CD  GLN   405     -35.776  52.560  34.621  1.00  0.00           C  
ATOM   2833  OE1 GLN   405     -35.413  51.435  34.964  1.00  0.00           O  
ATOM   2834  NE2 GLN   405     -35.298  53.169  33.542  1.00  0.00           N  
ATOM   2835  N   LEU   406     -39.068  54.545  35.602  1.00  0.00           N  
ATOM   2836  CA  LEU   406     -39.971  55.213  34.678  1.00  0.00           C  
ATOM   2837  C   LEU   406     -39.562  54.810  33.269  1.00  0.00           C  
ATOM   2838  O   LEU   406     -38.441  55.071  32.844  1.00  0.00           O  
ATOM   2839  CB  LEU   406     -39.901  56.744  34.823  1.00  0.00           C  
ATOM   2840  CG  LEU   406     -40.788  57.493  33.827  1.00  0.00           C  
ATOM   2841  CD1 LEU   406     -42.289  57.247  33.988  1.00  0.00           C  
ATOM   2842  CD2 LEU   406     -40.672  59.016  33.875  1.00  0.00           C  
ATOM   2843  N   SER   407     -40.461  54.163  32.544  1.00  0.00           N  
ATOM   2844  CA  SER   407     -40.084  53.565  31.276  1.00  0.00           C  
ATOM   2845  C   SER   407     -40.802  54.151  30.057  1.00  0.00           C  
ATOM   2846  O   SER   407     -40.392  53.919  28.915  1.00  0.00           O  
ATOM   2847  CB  SER   407     -40.322  52.062  31.346  1.00  0.00           C  
ATOM   2848  OG  SER   407     -41.702  51.795  31.551  1.00  0.00           O  
ATOM   2849  N   LYS   408     -41.854  54.923  30.297  1.00  0.00           N  
ATOM   2850  CA  LYS   408     -42.781  55.293  29.231  1.00  0.00           C  
ATOM   2851  C   LYS   408     -43.664  56.457  29.687  1.00  0.00           C  
ATOM   2852  O   LYS   408     -44.241  56.414  30.766  1.00  0.00           O  
ATOM   2853  CB  LYS   408     -43.637  54.073  28.891  1.00  0.00           C  
ATOM   2854  CG  LYS   408     -44.601  54.309  27.727  1.00  0.00           C  
ATOM   2855  CD  LYS   408     -45.413  53.071  27.343  1.00  0.00           C  
ATOM   2856  CE  LYS   408     -46.335  53.291  26.142  1.00  0.00           C  
ATOM   2857  NZ  LYS   408     -47.125  52.068  25.879  1.00  0.00           N  
ATOM   2858  N   GLY   409     -43.756  57.504  28.872  1.00  0.00           N  
ATOM   2859  CA  GLY   409     -44.512  58.691  29.235  1.00  0.00           C  
ATOM   2860  C   GLY   409     -43.928  59.493  30.390  1.00  0.00           C  
ATOM   2861  O   GLY   409     -42.734  59.447  30.669  1.00  0.00           O  
ATOM   2862  N   ALA   410     -44.784  60.251  31.060  1.00  0.00           N  
ATOM   2863  CA  ALA   410     -44.342  61.158  32.104  1.00  0.00           C  
ATOM   2864  C   ALA   410     -44.619  60.559  33.470  1.00  0.00           C  
ATOM   2865  O   ALA   410     -45.436  59.650  33.599  1.00  0.00           O  
ATOM   2866  CB  ALA   410     -45.102  62.483  32.002  1.00  0.00           C  
ATOM   2867  N   SER   411     -43.955  61.087  34.491  1.00  0.00           N  
ATOM   2868  CA  SER   411     -44.221  60.677  35.858  1.00  0.00           C  
ATOM   2869  C   SER   411     -43.961  61.838  36.809  1.00  0.00           C  
ATOM   2870  O   SER   411     -43.138  62.703  36.525  1.00  0.00           O  
ATOM   2871  CB  SER   411     -43.371  59.466  36.230  1.00  0.00           C  
ATOM   2872  OG  SER   411     -41.997  59.823  36.248  1.00  0.00           O  
ATOM   2873  N   MET   412     -44.666  61.848  37.935  1.00  0.00           N  
ATOM   2874  CA  MET   412     -44.510  62.904  38.929  1.00  0.00           C  
ATOM   2875  C   MET   412     -44.357  62.321  40.330  1.00  0.00           C  
ATOM   2876  O   MET   412     -45.182  61.523  40.774  1.00  0.00           O  
ATOM   2877  CB  MET   412     -45.701  63.862  38.884  1.00  0.00           C  
ATOM   2878  CG  MET   412     -45.736  64.753  37.654  1.00  0.00           C  
ATOM   2879  SD  MET   412     -47.240  65.742  37.553  1.00  0.00           S  
ATOM   2880  CE  MET   412     -48.491  64.462  37.595  1.00  0.00           C  
ATOM   2881  N   VAL   413     -43.297  62.726  41.022  1.00  0.00           N  
ATOM   2882  CA  VAL   413     -43.035  62.245  42.373  1.00  0.00           C  
ATOM   2883  C   VAL   413     -42.504  63.362  43.265  1.00  0.00           C  
ATOM   2884  O   VAL   413     -41.445  63.931  43.000  1.00  0.00           O  
ATOM   2885  CB  VAL   413     -42.027  61.080  42.372  1.00  0.00           C  
ATOM   2886  CG1 VAL   413     -41.277  61.027  43.694  1.00  0.00           C  
ATOM   2887  CG2 VAL   413     -42.739  59.764  42.101  1.00  0.00           C  
ATOM   2888  N   LEU   414     -43.247  63.671  44.323  1.00  0.00           N  
ATOM   2889  CA  LEU   414     -42.854  64.720  45.256  1.00  0.00           C  
ATOM   2890  C   LEU   414     -43.569  64.563  46.595  1.00  0.00           C  
ATOM   2891  O   LEU   414     -44.024  63.472  46.939  1.00  0.00           O  
ATOM   2892  CB  LEU   414     -43.145  66.101  44.665  1.00  0.00           C  
ATOM   2893  CG  LEU   414     -44.612  66.412  44.361  1.00  0.00           C  
ATOM   2894  CD1 LEU   414     -45.349  66.818  45.627  1.00  0.00           C  
ATOM   2895  CD2 LEU   414     -44.723  67.497  43.300  1.00  0.00           C  
ATOM   2896  N   ASN   415     -43.659  65.663  47.339  1.00  0.00           N  
ATOM   2897  CA  ASN   415     -44.314  65.682  48.646  1.00  0.00           C  
ATOM   2898  C   ASN   415     -43.833  64.553  49.556  1.00  0.00           C  
ATOM   2899  O   ASN   415     -44.604  63.664  49.917  1.00  0.00           O  
ATOM   2900  CB  ASN   415     -45.837  65.629  48.492  1.00  0.00           C  
ATOM   2901  CG  ASN   415     -46.442  66.992  48.215  1.00  0.00           C  
ATOM   2902  OD1 ASN   415     -45.797  68.022  48.409  1.00  0.00           O  
ATOM   2903  ND2 ASN   415     -47.689  67.004  47.757  1.00  0.00           N  
ATOM   2904  N   GLY   416     -42.557  64.598  49.923  1.00  0.00           N  
ATOM   2905  CA  GLY   416     -41.976  63.587  50.786  1.00  0.00           C  
ATOM   2906  C   GLY   416     -40.541  63.264  50.419  1.00  0.00           C  
ATOM   2907  O   GLY   416     -40.169  63.289  49.246  1.00  0.00           O  
ATOM   2908  N   ASP   417     -39.732  62.959  51.429  1.00  0.00           N  
ATOM   2909  CA  ASP   417     -38.329  62.628  51.213  1.00  0.00           C  
ATOM   2910  C   ASP   417     -38.105  61.120  51.257  1.00  0.00           C  
ATOM   2911  O   ASP   417     -38.064  60.520  52.331  1.00  0.00           O  
ATOM   2912  CB  ASP   417     -37.448  63.321  52.255  1.00  0.00           C  
ATOM   2913  CG  ASP   417     -35.988  63.362  51.849  1.00  0.00           C  
ATOM   2914  OD1 ASP   417     -35.708  63.360  50.632  1.00  0.00           O  
ATOM   2915  OD2 ASP   417     -35.121  63.398  52.747  1.00  0.00           O  
ATOM   2916  N   VAL   418     -37.960  60.514  50.083  1.00  0.00           N  
ATOM   2917  CA  VAL   418     -37.740  59.076  49.985  1.00  0.00           C  
ATOM   2918  C   VAL   418     -36.253  58.749  49.901  1.00  0.00           C  
ATOM   2919  O   VAL   418     -35.682  58.688  48.812  1.00  0.00           O  
ATOM   2920  CB  VAL   418     -38.458  58.477  48.761  1.00  0.00           C  
ATOM   2921  CG1 VAL   418     -38.113  57.003  48.613  1.00  0.00           C  
ATOM   2922  CG2 VAL   418     -39.962  58.671  48.882  1.00  0.00           C  
ATOM   2923  N   VAL   419     -35.632  58.539  51.057  1.00  0.00           N  
ATOM   2924  CA  VAL   419     -34.211  58.218  51.115  1.00  0.00           C  
ATOM   2925  C   VAL   419     -33.935  56.777  50.700  1.00  0.00           C  
ATOM   2926  O   VAL   419     -33.528  56.518  49.566  1.00  0.00           O  
ATOM   2927  CB  VAL   419     -33.640  58.438  52.528  1.00  0.00           C  
ATOM   2928  CG1 VAL   419     -33.721  59.909  52.909  1.00  0.00           C  
ATOM   2929  CG2 VAL   419     -34.381  57.577  53.540  1.00  0.00           C  
ATOM   2930  N   SER   420     -34.171  55.849  51.625  1.00  0.00           N  
ATOM   2931  CA  SER   420     -33.962  54.422  51.385  1.00  0.00           C  
ATOM   2932  C   SER   420     -32.612  54.125  50.737  1.00  0.00           C  
ATOM   2933  O   SER   420     -31.581  54.650  51.158  1.00  0.00           O  
ATOM   2934  CB  SER   420     -35.099  53.851  50.532  1.00  0.00           C  
ATOM   2935  OG  SER   420     -34.889  52.478  50.254  1.00  0.00           O  
ATOM   2936  N   THR   421     -32.627  53.280  49.711  1.00  0.00           N  
ATOM   2937  CA  THR   421     -31.406  52.912  49.003  1.00  0.00           C  
ATOM   2938  C   THR   421     -31.682  52.648  47.527  1.00  0.00           C  
ATOM   2939  O   THR   421     -30.811  52.843  46.679  1.00  0.00           O  
ATOM   2940  CB  THR   421     -30.749  51.664  49.623  1.00  0.00           C  
ATOM   2941  OG1 THR   421     -31.667  50.565  49.580  1.00  0.00           O  
ATOM   2942  CG2 THR   421     -30.352  51.932  51.067  1.00  0.00           C  
ATOM   2943  N   GLY   422     -32.898  52.204  47.227  1.00  0.00           N  
ATOM   2944  CA  GLY   422     -33.288  51.914  45.860  1.00  0.00           C  
ATOM   2945  C   GLY   422     -32.998  53.063  44.914  1.00  0.00           C  
ATOM   2946  O   GLY   422     -33.344  54.211  45.193  1.00  0.00           O  
ATOM   2947  N   ASP   423     -32.360  52.751  43.791  1.00  0.00           N  
ATOM   2948  CA  ASP   423     -32.022  53.762  42.796  1.00  0.00           C  
ATOM   2949  C   ASP   423     -33.206  54.047  41.879  1.00  0.00           C  
ATOM   2950  O   ASP   423     -34.241  53.386  41.961  1.00  0.00           O  
ATOM   2951  CB  ASP   423     -30.812  53.318  41.971  1.00  0.00           C  
ATOM   2952  CG  ASP   423     -29.564  53.144  42.814  1.00  0.00           C  
ATOM   2953  OD1 ASP   423     -28.990  54.165  43.247  1.00  0.00           O  
ATOM   2954  OD2 ASP   423     -29.158  51.985  43.044  1.00  0.00           O  
ATOM   2955  N   ILE   424     -33.047  55.035  41.004  1.00  0.00           N  
ATOM   2956  CA  ILE   424     -34.104  55.408  40.071  1.00  0.00           C  
ATOM   2957  C   ILE   424     -33.625  55.203  38.631  1.00  0.00           C  
ATOM   2958  O   ILE   424     -32.499  55.578  38.294  1.00  0.00           O  
ATOM   2959  CB  ILE   424     -34.517  56.871  40.251  1.00  0.00           C  
ATOM   2960  CG1 ILE   424     -35.086  57.182  41.646  1.00  0.00           C  
ATOM   2961  CG2 ILE   424     -35.604  57.328  39.263  1.00  0.00           C  
ATOM   2962  CD1 ILE   424     -35.269  58.675  41.911  1.00  0.00           C  
ATOM   2963  N   VAL   425     -34.464  54.597  37.793  1.00  0.00           N  
ATOM   2964  CA  VAL   425     -34.144  54.404  36.375  1.00  0.00           C  
ATOM   2965  C   VAL   425     -35.099  55.237  35.529  1.00  0.00           C  
ATOM   2966  O   VAL   425     -36.318  55.155  35.702  1.00  0.00           O  
ATOM   2967  CB  VAL   425     -34.304  52.940  35.966  1.00  0.00           C  
ATOM   2968  CG1 VAL   425     -34.029  52.688  34.482  1.00  0.00           C  
ATOM   2969  CG2 VAL   425     -33.366  51.991  36.713  1.00  0.00           C  
ATOM   2970  N   ASN   426     -34.555  56.035  34.615  1.00  0.00           N  
ATOM   2971  CA  ASN   426     -35.391  56.834  33.726  1.00  0.00           C  
ATOM   2972  C   ASN   426     -35.111  56.521  32.260  1.00  0.00           C  
ATOM   2973  O   ASN   426     -34.012  56.752  31.755  1.00  0.00           O  
ATOM   2974  CB  ASN   426     -35.220  58.331  33.997  1.00  0.00           C  
ATOM   2975  CG  ASN   426     -36.191  59.085  33.100  1.00  0.00           C  
ATOM   2976  OD1 ASN   426     -36.635  58.573  32.073  1.00  0.00           O  
ATOM   2977  ND2 ASN   426     -36.574  60.346  33.438  1.00  0.00           N  
ATOM   2978  N   ALA   427     -36.117  55.982  31.588  1.00  0.00           N  
ATOM   2979  CA  ALA   427     -36.023  55.694  30.170  1.00  0.00           C  
ATOM   2980  C   ALA   427     -37.289  56.180  29.484  1.00  0.00           C  
ATOM   2981  O   ALA   427     -38.161  56.782  30.122  1.00  0.00           O  
ATOM   2982  CB  ALA   427     -35.800  54.198  29.930  1.00  0.00           C  
ATOM   2983  N   GLY   428     -37.389  55.937  28.184  1.00  0.00           N  
ATOM   2984  CA  GLY   428     -38.461  56.521  27.397  1.00  0.00           C  
ATOM   2985  C   GLY   428     -38.281  58.024  27.217  1.00  0.00           C  
ATOM   2986  O   GLY   428     -37.479  58.662  27.912  1.00  0.00           O  
ATOM   2987  N   GLU   429     -39.048  58.596  26.293  1.00  0.00           N  
ATOM   2988  CA  GLU   429     -38.894  60.001  25.918  1.00  0.00           C  
ATOM   2989  C   GLU   429     -39.637  60.981  26.838  1.00  0.00           C  
ATOM   2990  O   GLU   429     -39.577  62.198  26.646  1.00  0.00           O  
ATOM   2991  CB  GLU   429     -39.340  60.202  24.469  1.00  0.00           C  
ATOM   2992  CG  GLU   429     -38.495  59.424  23.458  1.00  0.00           C  
ATOM   2993  CD  GLU   429     -39.157  59.554  22.093  1.00  0.00           C  
ATOM   2994  OE1 GLU   429     -40.249  60.179  22.023  1.00  0.00           O  
ATOM   2995  OE2 GLU   429     -38.580  59.029  21.103  1.00  0.00           O  
END
