# Supplementary material for: Differential homotypic and heterotypic interactions of antigen 43 (Ag43) variants in autotransporter-mediated bacterial autoaggregation
Source: Sci Rep. 2019 Jul 31;9:11100. doi: 10.1038/s41598-019-47608-4 (PMC6668479; doi:10.1038/s41598-019-47608-4)
Supplement: Supplementary file 4 — Figure S2 [file 41598_2019_47608_MOESM4_ESM.zip › Figure_S2/Ag43-C3_UPI0001EB6ED2.pdb]

REMARK  99  Chain ID : 1                                                        
REMARK  99  Residues : 500                                                      
REMARK  99  Atoms    : 3606                                                     
REMARK  99  File     : final.casp.pdb                                           
ATOM      1  N   ALA     1       8.516 145.094  65.429  1.00  0.00           N  
ATOM      2  CA  ALA     1       7.109 144.895  65.776  1.00  0.00           C  
ATOM      3  C   ALA     1       6.864 143.512  66.391  1.00  0.00           C  
ATOM      4  O   ALA     1       7.397 142.502  65.914  1.00  0.00           O  
ATOM      5  CB  ALA     1       6.223 145.110  64.552  1.00  0.00           C  
ATOM      6  N   ASP     2       6.062 143.476  67.455  1.00  0.00           N  
ATOM      7  CA  ASP     2       5.791 142.237  68.192  1.00  0.00           C  
ATOM      8  C   ASP     2       4.294 141.992  68.409  1.00  0.00           C  
ATOM      9  O   ASP     2       3.776 142.259  69.491  1.00  0.00           O  
ATOM     10  CB  ASP     2       6.509 142.254  69.552  1.00  0.00           C  
ATOM     11  CG  ASP     2       7.946 141.748  69.471  1.00  0.00           C  
ATOM     12  OD1 ASP     2       8.495 141.660  68.345  1.00  0.00           O  
ATOM     13  OD2 ASP     2       8.527 141.438  70.541  1.00  0.00           O  
ATOM     14  N   ILE     3       3.607 141.479  67.390  1.00  0.00           N  
ATOM     15  CA  ILE     3       2.184 141.165  67.509  1.00  0.00           C  
ATOM     16  C   ILE     3       1.964 140.045  68.522  1.00  0.00           C  
ATOM     17  O   ILE     3       2.672 139.037  68.521  1.00  0.00           O  
ATOM     18  CB  ILE     3       1.559 140.749  66.154  1.00  0.00           C  
ATOM     19  CG1 ILE     3       1.967 141.715  65.042  1.00  0.00           C  
ATOM     20  CG2 ILE     3       0.035 140.685  66.249  1.00  0.00           C  
ATOM     21  CD1 ILE     3       1.391 141.347  63.676  1.00  0.00           C  
ATOM     22  N   VAL     4       0.989 140.236  69.403  1.00  0.00           N  
ATOM     23  CA  VAL     4       0.630 139.206  70.363  1.00  0.00           C  
ATOM     24  C   VAL     4      -0.814 138.791  70.133  1.00  0.00           C  
ATOM     25  O   VAL     4      -1.696 139.641  69.979  1.00  0.00           O  
ATOM     26  CB  VAL     4       0.795 139.688  71.814  1.00  0.00           C  
ATOM     27  CG1 VAL     4       0.326 138.614  72.783  1.00  0.00           C  
ATOM     28  CG2 VAL     4       2.239 140.058  72.096  1.00  0.00           C  
ATOM     29  N   VAL     5      -1.049 137.484  70.074  1.00  0.00           N  
ATOM     30  CA  VAL     5      -2.403 136.967  69.945  1.00  0.00           C  
ATOM     31  C   VAL     5      -2.725 136.202  71.212  1.00  0.00           C  
ATOM     32  O   VAL     5      -2.133 135.155  71.481  1.00  0.00           O  
ATOM     33  CB  VAL     5      -2.558 136.039  68.735  1.00  0.00           C  
ATOM     34  CG1 VAL     5      -4.029 135.745  68.482  1.00  0.00           C  
ATOM     35  CG2 VAL     5      -1.912 136.658  67.511  1.00  0.00           C  
ATOM     36  N   HIS     6      -3.662 136.739  71.987  1.00  0.00           N  
ATOM     37  CA  HIS     6      -3.994 136.207  73.306  1.00  0.00           C  
ATOM     38  C   HIS     6      -4.930 135.014  73.189  1.00  0.00           C  
ATOM     39  O   HIS     6      -5.580 134.828  72.153  1.00  0.00           O  
ATOM     40  CB  HIS     6      -4.663 137.298  74.155  1.00  0.00           C  
ATOM     41  CG  HIS     6      -3.810 138.508  74.368  1.00  0.00           C  
ATOM     42  ND1 HIS     6      -3.736 139.542  73.456  1.00  0.00           N  
ATOM     43  CD2 HIS     6      -2.987 138.850  75.394  1.00  0.00           C  
ATOM     44  CE1 HIS     6      -2.904 140.466  73.908  1.00  0.00           C  
ATOM     45  NE2 HIS     6      -2.438 140.070  75.077  1.00  0.00           N  
ATOM     46  N   PRO     7      -5.003 134.201  74.251  1.00  0.00           N  
ATOM     47  CA  PRO     7      -6.017 133.146  74.323  1.00  0.00           C  
ATOM     48  C   PRO     7      -7.384 133.741  74.040  1.00  0.00           C  
ATOM     49  O   PRO     7      -7.646 134.850  74.491  1.00  0.00           O  
ATOM     50  CB  PRO     7      -5.945 132.710  75.781  1.00  0.00           C  
ATOM     51  CG  PRO     7      -4.531 132.961  76.173  1.00  0.00           C  
ATOM     52  CD  PRO     7      -4.112 134.196  75.424  1.00  0.00           C  
ATOM     53  N   GLY     8      -8.224 133.033  73.291  1.00  0.00           N  
ATOM     54  CA  GLY     8      -9.555 133.520  72.963  1.00  0.00           C  
ATOM     55  C   GLY     8      -9.605 134.436  71.748  1.00  0.00           C  
ATOM     56  O   GLY     8     -10.679 134.753  71.231  1.00  0.00           O  
ATOM     57  N   GLU     9      -8.436 134.860  71.288  1.00  0.00           N  
ATOM     58  CA  GLU     9      -8.338 135.806  70.190  1.00  0.00           C  
ATOM     59  C   GLU     9      -7.996 135.045  68.909  1.00  0.00           C  
ATOM     60  O   GLU     9      -7.292 134.045  68.948  1.00  0.00           O  
ATOM     61  CB  GLU     9      -7.260 136.838  70.532  1.00  0.00           C  
ATOM     62  CG  GLU     9      -7.044 137.966  69.541  1.00  0.00           C  
ATOM     63  CD  GLU     9      -5.815 138.799  69.893  1.00  0.00           C  
ATOM     64  OE1 GLU     9      -5.341 138.689  71.049  1.00  0.00           O  
ATOM     65  OE2 GLU     9      -5.314 139.550  69.019  1.00  0.00           O  
ATOM     66  N   THR    10      -8.510 135.509  67.778  1.00  0.00           N  
ATOM     67  CA  THR    10      -8.213 134.886  66.493  1.00  0.00           C  
ATOM     68  C   THR    10      -7.919 135.961  65.467  1.00  0.00           C  
ATOM     69  O   THR    10      -8.786 136.780  65.176  1.00  0.00           O  
ATOM     70  CB  THR    10      -9.396 134.042  65.981  1.00  0.00           C  
ATOM     71  OG1 THR    10      -9.624 132.936  66.865  1.00  0.00           O  
ATOM     72  CG2 THR    10      -9.121 133.512  64.576  1.00  0.00           C  
ATOM     73  N   VAL    11      -6.704 135.965  64.920  1.00  0.00           N  
ATOM     74  CA  VAL    11      -6.359 136.922  63.871  1.00  0.00           C  
ATOM     75  C   VAL    11      -6.230 136.241  62.508  1.00  0.00           C  
ATOM     76  O   VAL    11      -5.993 135.031  62.428  1.00  0.00           O  
ATOM     77  CB  VAL    11      -5.066 137.690  64.189  1.00  0.00           C  
ATOM     78  CG1 VAL    11      -5.069 138.117  65.647  1.00  0.00           C  
ATOM     79  CG2 VAL    11      -3.840 136.830  63.882  1.00  0.00           C  
ATOM     80  N   ASN    12      -6.387 137.032  61.448  1.00  0.00           N  
ATOM     81  CA  ASN    12      -6.330 136.523  60.081  1.00  0.00           C  
ATOM     82  C   ASN    12      -5.364 137.281  59.189  1.00  0.00           C  
ATOM     83  O   ASN    12      -5.300 138.507  59.231  1.00  0.00           O  
ATOM     84  CB  ASN    12      -7.715 136.530  59.440  1.00  0.00           C  
ATOM     85  CG  ASN    12      -8.563 135.373  59.902  1.00  0.00           C  
ATOM     86  OD1 ASN    12      -8.468 134.273  59.363  1.00  0.00           O  
ATOM     87  ND2 ASN    12      -9.393 135.608  60.911  1.00  0.00           N  
ATOM     88  N   GLY    13      -4.615 136.539  58.380  1.00  0.00           N  
ATOM     89  CA  GLY    13      -3.714 137.133  57.404  1.00  0.00           C  
ATOM     90  C   GLY    13      -2.574 137.942  57.988  1.00  0.00           C  
ATOM     91  O   GLY    13      -2.302 137.885  59.191  1.00  0.00           O  
ATOM     92  N   GLY    14      -1.916 138.714  57.126  1.00  0.00           N  
ATOM     93  CA  GLY    14      -0.712 139.432  57.504  1.00  0.00           C  
ATOM     94  C   GLY    14       0.544 138.746  56.985  1.00  0.00           C  
ATOM     95  O   GLY    14       0.524 137.573  56.604  1.00  0.00           O  
ATOM     96  N   THR    15       1.647 139.480  56.966  1.00  0.00           N  
ATOM     97  CA  THR    15       2.906 138.933  56.514  1.00  0.00           C  
ATOM     98  C   THR    15       4.000 139.380  57.469  1.00  0.00           C  
ATOM     99  O   THR    15       4.203 140.573  57.664  1.00  0.00           O  
ATOM    100  CB  THR    15       3.239 139.395  55.079  1.00  0.00           C  
ATOM    101  OG1 THR    15       2.183 139.008  54.185  1.00  0.00           O  
ATOM    102  CG2 THR    15       4.538 138.758  54.605  1.00  0.00           C  
ATOM    103  N   LEU    16       4.697 138.424  58.075  1.00  0.00           N  
ATOM    104  CA  LEU    16       5.794 138.752  58.973  1.00  0.00           C  
ATOM    105  C   LEU    16       7.088 138.955  58.203  1.00  0.00           C  
ATOM    106  O   LEU    16       7.566 138.048  57.515  1.00  0.00           O  
ATOM    107  CB  LEU    16       5.993 137.658  60.011  1.00  0.00           C  
ATOM    108  CG  LEU    16       4.806 137.340  60.906  1.00  0.00           C  
ATOM    109  CD1 LEU    16       5.225 136.270  61.909  1.00  0.00           C  
ATOM    110  CD2 LEU    16       4.330 138.596  61.612  1.00  0.00           C  
ATOM    111  N   VAL    17       7.656 140.149  58.327  1.00  0.00           N  
ATOM    112  CA  VAL    17       8.912 140.463  57.665  1.00  0.00           C  
ATOM    113  C   VAL    17       9.863 141.122  58.655  1.00  0.00           C  
ATOM    114  O   VAL    17       9.479 141.393  59.796  1.00  0.00           O  
ATOM    115  CB  VAL    17       8.683 141.393  56.468  1.00  0.00           C  
ATOM    116  CG1 VAL    17       7.910 140.663  55.359  1.00  0.00           C  
ATOM    117  CG2 VAL    17       7.931 142.626  56.920  1.00  0.00           C  
ATOM    118  N   ASN    18      11.108 141.332  58.224  1.00  0.00           N  
ATOM    119  CA  ASN    18      12.080 142.135  58.969  1.00  0.00           C  
ATOM    120  C   ASN    18      12.139 141.812  60.446  1.00  0.00           C  
ATOM    121  O   ASN    18      12.003 142.705  61.278  1.00  0.00           O  
ATOM    122  CB  ASN    18      11.778 143.628  58.808  1.00  0.00           C  
ATOM    123  CG  ASN    18      11.536 144.018  57.368  1.00  0.00           C  
ATOM    124  OD1 ASN    18      12.226 143.555  56.450  1.00  0.00           O  
ATOM    125  ND2 ASN    18      10.541 144.864  57.156  1.00  0.00           N  
ATOM    126  N   HIS    19      12.295 140.530  60.755  1.00  0.00           N  
ATOM    127  CA  HIS    19      12.482 140.051  62.120  1.00  0.00           C  
ATOM    128  C   HIS    19      11.319 140.319  63.086  1.00  0.00           C  
ATOM    129  O   HIS    19      11.486 140.216  64.300  1.00  0.00           O  
ATOM    130  CB  HIS    19      13.818 140.551  62.676  1.00  0.00           C  
ATOM    131  CG  HIS    19      14.982 140.242  61.788  1.00  0.00           C  
ATOM    132  ND1 HIS    19      15.586 139.004  61.747  1.00  0.00           N  
ATOM    133  CD2 HIS    19      15.647 141.011  60.883  1.00  0.00           C  
ATOM    134  CE1 HIS    19      16.569 139.019  60.861  1.00  0.00           C  
ATOM    135  NE2 HIS    19      16.624 140.225  60.327  1.00  0.00           N  
ATOM    136  N   ASP    20      10.146 140.636  62.547  1.00  0.00           N  
ATOM    137  CA  ASP    20       8.932 140.710  63.358  1.00  0.00           C  
ATOM    138  C   ASP    20       8.674 139.363  64.026  1.00  0.00           C  
ATOM    139  O   ASP    20       8.883 138.302  63.422  1.00  0.00           O  
ATOM    140  CB  ASP    20       7.694 141.026  62.505  1.00  0.00           C  
ATOM    141  CG  ASP    20       7.730 142.407  61.858  1.00  0.00           C  
ATOM    142  OD1 ASP    20       8.422 143.320  62.371  1.00  0.00           O  
ATOM    143  OD2 ASP    20       7.039 142.566  60.820  1.00  0.00           O  
ATOM    144  N   ASN    21       8.203 139.404  65.264  1.00  0.00           N  
ATOM    145  CA  ASN    21       7.721 138.208  65.924  1.00  0.00           C  
ATOM    146  C   ASN    21       6.211 138.274  66.034  1.00  0.00           C  
ATOM    147  O   ASN    21       5.654 139.342  66.258  1.00  0.00           O  
ATOM    148  CB  ASN    21       8.310 138.081  67.328  1.00  0.00           C  
ATOM    149  CG  ASN    21       9.810 138.059  67.327  1.00  0.00           C  
ATOM    150  OD1 ASN    21      10.431 137.023  67.081  1.00  0.00           O  
ATOM    151  ND2 ASN    21      10.412 139.203  67.624  1.00  0.00           N  
ATOM    152  N   GLN    22       5.549 137.136  65.879  1.00  0.00           N  
ATOM    153  CA  GLN    22       4.149 137.031  66.257  1.00  0.00           C  
ATOM    154  C   GLN    22       4.056 135.930  67.286  1.00  0.00           C  
ATOM    155  O   GLN    22       4.403 134.785  67.003  1.00  0.00           O  
ATOM    156  CB  GLN    22       3.279 136.697  65.055  1.00  0.00           C  
ATOM    157  CG  GLN    22       1.815 136.398  65.398  1.00  0.00           C  
ATOM    158  CD  GLN    22       1.007 136.046  64.154  1.00  0.00           C  
ATOM    159  OE1 GLN    22       1.258 135.033  63.498  1.00  0.00           O  
ATOM    160  NE2 GLN    22       0.057 136.898  63.808  1.00  0.00           N  
ATOM    161  N   PHE    23       3.621 136.279  68.490  1.00  0.00           N  
ATOM    162  CA  PHE    23       3.511 135.304  69.563  1.00  0.00           C  
ATOM    163  C   PHE    23       2.054 134.891  69.715  1.00  0.00           C  
ATOM    164  O   PHE    23       1.205 135.687  70.123  1.00  0.00           O  
ATOM    165  CB  PHE    23       4.042 135.876  70.879  1.00  0.00           C  
ATOM    166  CG  PHE    23       5.467 136.332  70.813  1.00  0.00           C  
ATOM    167  CD1 PHE    23       6.509 135.413  70.874  1.00  0.00           C  
ATOM    168  CD2 PHE    23       5.773 137.689  70.718  1.00  0.00           C  
ATOM    169  CE1 PHE    23       7.844 135.832  70.827  1.00  0.00           C  
ATOM    170  CE2 PHE    23       7.100 138.124  70.669  1.00  0.00           C  
ATOM    171  CZ  PHE    23       8.138 137.193  70.724  1.00  0.00           C  
ATOM    172  N   VAL    24       1.761 133.641  69.379  1.00  0.00           N  
ATOM    173  CA  VAL    24       0.377 133.199  69.306  1.00  0.00           C  
ATOM    174  C   VAL    24       0.029 132.307  70.475  1.00  0.00           C  
ATOM    175  O   VAL    24       0.578 131.212  70.620  1.00  0.00           O  
ATOM    176  CB  VAL    24       0.101 132.436  68.011  1.00  0.00           C  
ATOM    177  CG1 VAL    24      -1.384 132.169  67.868  1.00  0.00           C  
ATOM    178  CG2 VAL    24       0.641 133.208  66.822  1.00  0.00           C  
ATOM    179  N   SER    25      -0.877 132.795  71.315  1.00  0.00           N  
ATOM    180  CA  SER    25      -1.416 132.000  72.396  1.00  0.00           C  
ATOM    181  C   SER    25      -2.866 131.671  72.066  1.00  0.00           C  
ATOM    182  O   SER    25      -3.472 130.778  72.661  1.00  0.00           O  
ATOM    183  CB  SER    25      -1.310 132.754  73.724  1.00  0.00           C  
ATOM    184  OG  SER    25       0.021 132.732  74.207  1.00  0.00           O  
ATOM    185  N   GLY    26      -3.423 132.411  71.119  1.00  0.00           N  
ATOM    186  CA  GLY    26      -4.746 132.110  70.606  1.00  0.00           C  
ATOM    187  C   GLY    26      -4.606 131.435  69.259  1.00  0.00           C  
ATOM    188  O   GLY    26      -3.824 130.494  69.110  1.00  0.00           O  
ATOM    189  N   THR    27      -5.360 131.912  68.275  1.00  0.00           N  
ATOM    190  CA  THR    27      -5.292 131.346  66.943  1.00  0.00           C  
ATOM    191  C   THR    27      -4.872 132.391  65.923  1.00  0.00           C  
ATOM    192  O   THR    27      -5.437 133.482  65.866  1.00  0.00           O  
ATOM    193  CB  THR    27      -6.639 130.732  66.517  1.00  0.00           C  
ATOM    194  OG1 THR    27      -6.924 129.605  67.343  1.00  0.00           O  
ATOM    195  CG2 THR    27      -6.583 130.270  65.077  1.00  0.00           C  
ATOM    196  N   ALA    28      -3.862 132.045  65.134  1.00  0.00           N  
ATOM    197  CA  ALA    28      -3.446 132.841  63.999  1.00  0.00           C  
ATOM    198  C   ALA    28      -3.705 132.042  62.725  1.00  0.00           C  
ATOM    199  O   ALA    28      -3.176 130.943  62.552  1.00  0.00           O  
ATOM    200  CB  ALA    28      -1.970 133.204  64.115  1.00  0.00           C  
ATOM    201  N   ASP    29      -4.514 132.603  61.835  1.00  0.00           N  
ATOM    202  CA  ASP    29      -4.928 131.918  60.621  1.00  0.00           C  
ATOM    203  C   ASP    29      -4.435 132.609  59.356  1.00  0.00           C  
ATOM    204  O   ASP    29      -4.673 133.798  59.151  1.00  0.00           O  
ATOM    205  CB  ASP    29      -6.460 131.783  60.587  1.00  0.00           C  
ATOM    206  CG  ASP    29      -6.835 130.992  59.342  1.00  0.00           C  
ATOM    207  OD1 ASP    29      -5.923 130.722  58.515  1.00  0.00           O  
ATOM    208  OD2 ASP    29      -8.039 130.647  59.200  1.00  0.00           O  
ATOM    209  N   GLY    30      -3.730 131.868  58.513  1.00  0.00           N  
ATOM    210  CA  GLY    30      -3.404 132.355  57.184  1.00  0.00           C  
ATOM    211  C   GLY    30      -2.268 133.350  57.125  1.00  0.00           C  
ATOM    212  O   GLY    30      -2.095 134.047  56.125  1.00  0.00           O  
ATOM    213  N   VAL    31      -1.485 133.418  58.194  1.00  0.00           N  
ATOM    214  CA  VAL    31      -0.337 134.306  58.216  1.00  0.00           C  
ATOM    215  C   VAL    31       0.723 133.797  57.241  1.00  0.00           C  
ATOM    216  O   VAL    31       0.987 132.597  57.179  1.00  0.00           O  
ATOM    217  CB  VAL    31       0.262 134.394  59.638  1.00  0.00           C  
ATOM    218  CG1 VAL    31       1.500 135.259  59.641  1.00  0.00           C  
ATOM    219  CG2 VAL    31      -0.760 134.944  60.606  1.00  0.00           C  
ATOM    220  N   THR    32       1.309 134.709  56.468  1.00  0.00           N  
ATOM    221  CA  THR    32       2.503 134.414  55.674  1.00  0.00           C  
ATOM    222  C   THR    32       3.739 134.811  56.477  1.00  0.00           C  
ATOM    223  O   THR    32       3.851 135.947  56.936  1.00  0.00           O  
ATOM    224  CB  THR    32       2.504 135.174  54.322  1.00  0.00           C  
ATOM    225  OG1 THR    32       1.374 134.771  53.546  1.00  0.00           O  
ATOM    226  CG2 THR    32       3.787 134.896  53.518  1.00  0.00           C  
ATOM    227  N   VAL    33       4.660 133.868  56.649  1.00  0.00           N  
ATOM    228  CA  VAL    33       5.834 134.070  57.493  1.00  0.00           C  
ATOM    229  C   VAL    33       7.087 134.112  56.623  1.00  0.00           C  
ATOM    230  O   VAL    33       7.492 133.103  56.043  1.00  0.00           O  
ATOM    231  CB  VAL    33       5.957 132.942  58.547  1.00  0.00           C  
ATOM    232  CG1 VAL    33       7.193 133.127  59.387  1.00  0.00           C  
ATOM    233  CG2 VAL    33       4.713 132.904  59.436  1.00  0.00           C  
ATOM    234  N   SER    34       7.695 135.285  56.521  1.00  0.00           N  
ATOM    235  CA  SER    34       8.822 135.469  55.617  1.00  0.00           C  
ATOM    236  C   SER    34      10.047 135.992  56.325  1.00  0.00           C  
ATOM    237  O   SER    34      10.858 136.670  55.723  1.00  0.00           O  
ATOM    238  CB  SER    34       8.450 136.432  54.508  1.00  0.00           C  
ATOM    239  OG  SER    34       7.342 135.940  53.790  1.00  0.00           O  
ATOM    240  N   THR    35      10.172 135.673  57.605  1.00  0.00           N  
ATOM    241  CA  THR    35      11.293 136.128  58.398  1.00  0.00           C  
ATOM    242  C   THR    35      11.504 135.145  59.537  1.00  0.00           C  
ATOM    243  O   THR    35      10.570 134.436  59.921  1.00  0.00           O  
ATOM    244  CB  THR    35      11.041 137.545  58.979  1.00  0.00           C  
ATOM    245  OG1 THR    35      12.197 137.983  59.700  1.00  0.00           O  
ATOM    246  CG2 THR    35       9.844 137.542  59.918  1.00  0.00           C  
ATOM    247  N   GLY    36      12.732 135.096  60.059  1.00  0.00           N  
ATOM    248  CA  GLY    36      13.067 134.260  61.196  1.00  0.00           C  
ATOM    249  C   GLY    36      14.103 133.209  60.857  1.00  0.00           C  
ATOM    250  O   GLY    36      14.637 132.557  61.750  1.00  0.00           O  
ATOM    251  N   LEU    37      14.382 133.034  59.568  1.00  0.00           N  
ATOM    252  CA  LEU    37      15.366 132.047  59.120  1.00  0.00           C  
ATOM    253  C   LEU    37      16.378 132.682  58.156  1.00  0.00           C  
ATOM    254  O   LEU    37      17.024 131.990  57.354  1.00  0.00           O  
ATOM    255  CB  LEU    37      14.670 130.849  58.449  1.00  0.00           C  
ATOM    256  CG  LEU    37      15.434 129.516  58.464  1.00  0.00           C  
ATOM    257  CD1 LEU    37      15.561 128.981  59.873  1.00  0.00           C  
ATOM    258  CD2 LEU    37      14.777 128.488  57.565  1.00  0.00           C  
ATOM    259  N   GLU    38      16.498 134.005  58.219  1.00  0.00           N  
ATOM    260  CA  GLU    38      17.431 134.730  57.346  1.00  0.00           C  
ATOM    261  C   GLU    38      18.834 134.132  57.384  1.00  0.00           C  
ATOM    262  O   GLU    38      19.493 134.040  56.353  1.00  0.00           O  
ATOM    263  CB  GLU    38      17.494 136.221  57.711  1.00  0.00           C  
ATOM    264  CG  GLU    38      16.287 137.049  57.260  1.00  0.00           C  
ATOM    265  CD  GLU    38      15.158 137.062  58.281  1.00  0.00           C  
ATOM    266  OE1 GLU    38      14.220 137.862  58.103  1.00  0.00           O  
ATOM    267  OE2 GLU    38      15.211 136.288  59.264  1.00  0.00           O  
ATOM    268  N   LEU    39      19.272 133.699  58.566  1.00  0.00           N  
ATOM    269  CA  LEU    39      20.634 133.201  58.732  1.00  0.00           C  
ATOM    270  C   LEU    39      20.731 131.694  58.540  1.00  0.00           C  
ATOM    271  O   LEU    39      21.813 131.105  58.655  1.00  0.00           O  
ATOM    272  CB  LEU    39      21.176 133.597  60.105  1.00  0.00           C  
ATOM    273  CG  LEU    39      21.056 135.092  60.407  1.00  0.00           C  
ATOM    274  CD1 LEU    39      21.653 135.418  61.764  1.00  0.00           C  
ATOM    275  CD2 LEU    39      21.722 135.908  59.307  1.00  0.00           C  
ATOM    276  N   GLY    40      19.597 131.068  58.255  1.00  0.00           N  
ATOM    277  CA  GLY    40      19.576 129.640  58.018  1.00  0.00           C  
ATOM    278  C   GLY    40      19.531 128.805  59.281  1.00  0.00           C  
ATOM    279  O   GLY    40      19.751 129.294  60.384  1.00  0.00           O  
ATOM    280  N   PRO    41      19.250 127.513  59.120  1.00  0.00           N  
ATOM    281  CA  PRO    41      19.016 126.613  60.257  1.00  0.00           C  
ATOM    282  C   PRO    41      20.239 126.390  61.142  1.00  0.00           C  
ATOM    283  O   PRO    41      20.069 126.047  62.304  1.00  0.00           O  
ATOM    284  CB  PRO    41      18.613 125.298  59.583  1.00  0.00           C  
ATOM    285  CG  PRO    41      19.184 125.383  58.195  1.00  0.00           C  
ATOM    286  CD  PRO    41      19.120 126.832  57.818  1.00  0.00           C  
ATOM    287  N   ASP    42      21.443 126.593  60.611  1.00  0.00           N  
ATOM    288  CA  ASP    42      22.661 126.251  61.341  1.00  0.00           C  
ATOM    289  C   ASP    42      23.191 127.407  62.174  1.00  0.00           C  
ATOM    290  O   ASP    42      24.211 127.279  62.862  1.00  0.00           O  
ATOM    291  CB  ASP    42      23.742 125.748  60.384  1.00  0.00           C  
ATOM    292  CG  ASP    42      23.410 124.391  59.796  1.00  0.00           C  
ATOM    293  OD1 ASP    42      22.956 123.513  60.571  1.00  0.00           O  
ATOM    294  OD2 ASP    42      23.586 124.210  58.565  1.00  0.00           O  
ATOM    295  N   SER    43      22.502 128.539  62.100  1.00  0.00           N  
ATOM    296  CA  SER    43      22.806 129.655  62.973  1.00  0.00           C  
ATOM    297  C   SER    43      21.903 129.565  64.192  1.00  0.00           C  
ATOM    298  O   SER    43      20.887 128.865  64.182  1.00  0.00           O  
ATOM    299  CB  SER    43      22.590 130.991  62.249  1.00  0.00           C  
ATOM    300  OG  SER    43      22.535 132.082  63.161  1.00  0.00           O  
ATOM    301  N   ASP    44      22.283 130.282  65.238  1.00  0.00           N  
ATOM    302  CA  ASP    44      21.461 130.407  66.428  1.00  0.00           C  
ATOM    303  C   ASP    44      21.328 131.892  66.739  1.00  0.00           C  
ATOM    304  O   ASP    44      21.120 132.284  67.884  1.00  0.00           O  
ATOM    305  CB  ASP    44      22.125 129.683  67.593  1.00  0.00           C  
ATOM    306  CG  ASP    44      23.593 130.043  67.729  1.00  0.00           C  
ATOM    307  OD1 ASP    44      24.197 130.470  66.712  1.00  0.00           O  
ATOM    308  OD2 ASP    44      24.142 129.904  68.843  1.00  0.00           O  
ATOM    309  N   GLU    45      21.462 132.713  65.702  1.00  0.00           N  
ATOM    310  CA  GLU    45      21.327 134.155  65.833  1.00  0.00           C  
ATOM    311  C   GLU    45      20.044 134.692  65.199  1.00  0.00           C  
ATOM    312  O   GLU    45      19.782 135.895  65.273  1.00  0.00           O  
ATOM    313  CB  GLU    45      22.514 134.851  65.172  1.00  0.00           C  
ATOM    314  CG  GLU    45      23.871 134.341  65.613  1.00  0.00           C  
ATOM    315  CD  GLU    45      24.478 135.198  66.701  1.00  0.00           C  
ATOM    316  OE1 GLU    45      25.604 135.703  66.488  1.00  0.00           O  
ATOM    317  OE2 GLU    45      23.828 135.367  67.762  1.00  0.00           O  
ATOM    318  N   ASN    46      19.264 133.825  64.552  1.00  0.00           N  
ATOM    319  CA  ASN    46      18.032 134.270  63.896  1.00  0.00           C  
ATOM    320  C   ASN    46      17.086 134.964  64.866  1.00  0.00           C  
ATOM    321  O   ASN    46      17.054 134.633  66.051  1.00  0.00           O  
ATOM    322  CB  ASN    46      17.288 133.100  63.248  1.00  0.00           C  
ATOM    323  CG  ASN    46      17.946 132.611  61.980  1.00  0.00           C  
ATOM    324  OD1 ASN    46      18.004 133.328  60.972  1.00  0.00           O  
ATOM    325  ND2 ASN    46      18.427 131.370  62.009  1.00  0.00           N  
ATOM    326  N   THR    47      16.319 135.923  64.361  1.00  0.00           N  
ATOM    327  CA  THR    47      15.283 136.582  65.157  1.00  0.00           C  
ATOM    328  C   THR    47      14.038 136.718  64.312  1.00  0.00           C  
ATOM    329  O   THR    47      14.135 136.856  63.091  1.00  0.00           O  
ATOM    330  CB  THR    47      15.707 138.002  65.622  1.00  0.00           C  
ATOM    331  OG1 THR    47      16.055 138.816  64.485  1.00  0.00           O  
ATOM    332  CG2 THR    47      16.882 137.920  66.587  1.00  0.00           C  
ATOM    333  N   GLY    48      12.870 136.697  64.947  1.00  0.00           N  
ATOM    334  CA  GLY    48      11.617 136.859  64.221  1.00  0.00           C  
ATOM    335  C   GLY    48      10.942 135.527  63.923  1.00  0.00           C  
ATOM    336  O   GLY    48      11.518 134.462  64.146  1.00  0.00           O  
ATOM    337  N   GLY    49       9.718 135.588  63.413  1.00  0.00           N  
ATOM    338  CA  GLY    49       8.970 134.392  63.089  1.00  0.00           C  
ATOM    339  C   GLY    49       7.634 134.314  63.811  1.00  0.00           C  
ATOM    340  O   GLY    49       7.285 135.196  64.611  1.00  0.00           O  
ATOM    341  N   GLN    50       6.877 133.264  63.502  1.00  0.00           N  
ATOM    342  CA  GLN    50       5.604 133.012  64.159  1.00  0.00           C  
ATOM    343  C   GLN    50       5.848 131.969  65.230  1.00  0.00           C  
ATOM    344  O   GLN    50       6.257 130.853  64.923  1.00  0.00           O  
ATOM    345  CB  GLN    50       4.573 132.494  63.156  1.00  0.00           C  
ATOM    346  CG  GLN    50       3.175 132.325  63.726  1.00  0.00           C  
ATOM    347  CD  GLN    50       2.185 131.734  62.715  1.00  0.00           C  
ATOM    348  OE1 GLN    50       2.410 130.648  62.170  1.00  0.00           O  
ATOM    349  NE2 GLN    50       1.084 132.449  62.466  1.00  0.00           N  
ATOM    350  N   TRP    51       5.623 132.347  66.482  1.00  0.00           N  
ATOM    351  CA  TRP    51       5.843 131.466  67.622  1.00  0.00           C  
ATOM    352  C   TRP    51       4.488 130.988  68.096  1.00  0.00           C  
ATOM    353  O   TRP    51       3.691 131.774  68.613  1.00  0.00           O  
ATOM    354  CB  TRP    51       6.571 132.214  68.755  1.00  0.00           C  
ATOM    355  CG  TRP    51       7.854 132.855  68.307  1.00  0.00           C  
ATOM    356  CD1 TRP    51       7.983 134.009  67.584  1.00  0.00           C  
ATOM    357  CD2 TRP    51       9.187 132.369  68.523  1.00  0.00           C  
ATOM    358  NE1 TRP    51       9.311 134.273  67.341  1.00  0.00           N  
ATOM    359  CE2 TRP    51      10.072 133.283  67.906  1.00  0.00           C  
ATOM    360  CE3 TRP    51       9.720 131.253  69.178  1.00  0.00           C  
ATOM    361  CZ2 TRP    51      11.458 133.116  67.924  1.00  0.00           C  
ATOM    362  CZ3 TRP    51      11.105 131.086  69.198  1.00  0.00           C  
ATOM    363  CH2 TRP    51      11.955 132.017  68.577  1.00  0.00           C  
ATOM    364  N   ILE    52       4.201 129.710  67.888  1.00  0.00           N  
ATOM    365  CA  ILE    52       2.945 129.163  68.368  1.00  0.00           C  
ATOM    366  C   ILE    52       3.249 128.640  69.750  1.00  0.00           C  
ATOM    367  O   ILE    52       3.985 127.669  69.903  1.00  0.00           O  
ATOM    368  CB  ILE    52       2.421 128.008  67.492  1.00  0.00           C  
ATOM    369  CG1 ILE    52       2.470 128.384  66.005  1.00  0.00           C  
ATOM    370  CG2 ILE    52       1.015 127.642  67.904  1.00  0.00           C  
ATOM    371  CD1 ILE    52       1.606 129.587  65.630  1.00  0.00           C  
ATOM    372  N   LYS    53       2.702 129.298  70.761  1.00  0.00           N  
ATOM    373  CA  LYS    53       3.034 128.956  72.134  1.00  0.00           C  
ATOM    374  C   LYS    53       2.084 127.918  72.705  1.00  0.00           C  
ATOM    375  O   LYS    53       1.084 127.556  72.074  1.00  0.00           O  
ATOM    376  CB  LYS    53       3.035 130.215  73.005  1.00  0.00           C  
ATOM    377  CG  LYS    53       3.864 131.349  72.411  1.00  0.00           C  
ATOM    378  CD  LYS    53       3.936 132.548  73.340  1.00  0.00           C  
ATOM    379  CE  LYS    53       4.726 132.210  74.601  1.00  0.00           C  
ATOM    380  NZ  LYS    53       6.086 131.652  74.278  1.00  0.00           N  
ATOM    381  N   ALA    54       2.404 127.453  73.908  1.00  0.00           N  
ATOM    382  CA  ALA    54       1.571 126.491  74.616  1.00  0.00           C  
ATOM    383  C   ALA    54       0.086 126.888  74.582  1.00  0.00           C  
ATOM    384  O   ALA    54      -0.302 127.980  75.013  1.00  0.00           O  
ATOM    385  CB  ALA    54       2.069 126.333  76.056  1.00  0.00           C  
ATOM    386  N   GLY    55      -0.740 126.008  74.040  1.00  0.00           N  
ATOM    387  CA  GLY    55      -2.165 126.267  73.957  1.00  0.00           C  
ATOM    388  C   GLY    55      -2.571 127.065  72.729  1.00  0.00           C  
ATOM    389  O   GLY    55      -3.758 127.241  72.467  1.00  0.00           O  
ATOM    390  N   GLY    56      -1.588 127.557  71.976  1.00  0.00           N  
ATOM    391  CA  GLY    56      -1.875 128.328  70.783  1.00  0.00           C  
ATOM    392  C   GLY    56      -1.986 127.462  69.545  1.00  0.00           C  
ATOM    393  O   GLY    56      -1.536 126.315  69.533  1.00  0.00           O  
ATOM    394  N   THR    57      -2.579 128.019  68.498  1.00  0.00           N  
ATOM    395  CA  THR    57      -2.809 127.285  67.270  1.00  0.00           C  
ATOM    396  C   THR    57      -2.470 128.138  66.066  1.00  0.00           C  
ATOM    397  O   THR    57      -2.958 129.262  65.955  1.00  0.00           O  
ATOM    398  CB  THR    57      -4.282 126.885  67.138  1.00  0.00           C  
ATOM    399  OG1 THR    57      -4.674 126.134  68.288  1.00  0.00           O  
ATOM    400  CG2 THR    57      -4.502 126.043  65.892  1.00  0.00           C  
ATOM    401  N   GLY    58      -1.642 127.595  65.172  1.00  0.00           N  
ATOM    402  CA  GLY    58      -1.356 128.226  63.894  1.00  0.00           C  
ATOM    403  C   GLY    58      -1.988 127.443  62.750  1.00  0.00           C  
ATOM    404  O   GLY    58      -1.671 126.270  62.544  1.00  0.00           O  
ATOM    405  N   ARG    59      -2.893 128.086  62.016  1.00  0.00           N  
ATOM    406  CA  ARG    59      -3.603 127.437  60.915  1.00  0.00           C  
ATOM    407  C   ARG    59      -3.263 128.084  59.599  1.00  0.00           C  
ATOM    408  O   ARG    59      -3.223 129.316  59.509  1.00  0.00           O  
ATOM    409  CB  ARG    59      -5.113 127.572  61.075  1.00  0.00           C  
ATOM    410  CG  ARG    59      -5.679 126.905  62.277  1.00  0.00           C  
ATOM    411  CD  ARG    59      -7.199 127.012  62.302  1.00  0.00           C  
ATOM    412  NE  ARG    59      -7.675 126.531  63.585  1.00  0.00           N  
ATOM    413  CZ  ARG    59      -7.821 125.246  63.867  1.00  0.00           C  
ATOM    414  NH1 ARG    59      -7.553 124.326  62.938  1.00  0.00           N  
ATOM    415  NH2 ARG    59      -8.233 124.882  65.073  1.00  0.00           N  
ATOM    416  N   ASN    60      -3.073 127.258  58.572  1.00  0.00           N  
ATOM    417  CA  ASN    60      -2.875 127.762  57.215  1.00  0.00           C  
ATOM    418  C   ASN    60      -1.757 128.778  57.117  1.00  0.00           C  
ATOM    419  O   ASN    60      -1.836 129.726  56.357  1.00  0.00           O  
ATOM    420  CB  ASN    60      -4.170 128.358  56.655  1.00  0.00           C  
ATOM    421  CG  ASN    60      -5.339 127.402  56.785  1.00  0.00           C  
ATOM    422  OD1 ASN    60      -5.342 126.327  56.194  1.00  0.00           O  
ATOM    423  ND2 ASN    60      -6.321 127.777  57.578  1.00  0.00           N  
ATOM    424  N   THR    61      -0.719 128.574  57.908  1.00  0.00           N  
ATOM    425  CA  THR    61       0.469 129.387  57.798  1.00  0.00           C  
ATOM    426  C   THR    61       1.214 129.007  56.522  1.00  0.00           C  
ATOM    427  O   THR    61       1.371 127.825  56.216  1.00  0.00           O  
ATOM    428  CB  THR    61       1.370 129.158  59.013  1.00  0.00           C  
ATOM    429  OG1 THR    61       0.671 129.570  60.196  1.00  0.00           O  
ATOM    430  CG2 THR    61       2.658 129.944  58.880  1.00  0.00           C  
ATOM    431  N   THR    62       1.643 130.008  55.765  1.00  0.00           N  
ATOM    432  CA  THR    62       2.555 129.775  54.658  1.00  0.00           C  
ATOM    433  C   THR    62       3.925 130.281  55.078  1.00  0.00           C  
ATOM    434  O   THR    62       4.067 131.433  55.479  1.00  0.00           O  
ATOM    435  CB  THR    62       2.114 130.502  53.373  1.00  0.00           C  
ATOM    436  OG1 THR    62       0.880 129.946  52.911  1.00  0.00           O  
ATOM    437  CG2 THR    62       3.168 130.340  52.272  1.00  0.00           C  
ATOM    438  N   VAL    63       4.924 129.407  55.018  1.00  0.00           N  
ATOM    439  CA  VAL    63       6.273 129.778  55.410  1.00  0.00           C  
ATOM    440  C   VAL    63       7.135 129.821  54.165  1.00  0.00           C  
ATOM    441  O   VAL    63       7.292 128.816  53.480  1.00  0.00           O  
ATOM    442  CB  VAL    63       6.876 128.818  56.450  1.00  0.00           C  
ATOM    443  CG1 VAL    63       8.148 129.410  57.060  1.00  0.00           C  
ATOM    444  CG2 VAL    63       5.884 128.545  57.546  1.00  0.00           C  
ATOM    445  N   THR    64       7.677 130.998  53.872  1.00  0.00           N  
ATOM    446  CA  THR    64       8.461 131.216  52.660  1.00  0.00           C  
ATOM    447  C   THR    64       9.963 131.166  52.967  1.00  0.00           C  
ATOM    448  O   THR    64      10.364 130.848  54.091  1.00  0.00           O  
ATOM    449  CB  THR    64       8.085 132.560  51.997  1.00  0.00           C  
ATOM    450  OG1 THR    64       8.547 133.650  52.805  1.00  0.00           O  
ATOM    451  CG2 THR    64       6.571 132.680  51.838  1.00  0.00           C  
ATOM    452  N   ALA    65      10.773 131.501  51.966  1.00  0.00           N  
ATOM    453  CA  ALA    65      12.224 131.304  51.973  1.00  0.00           C  
ATOM    454  C   ALA    65      12.992 131.671  53.254  1.00  0.00           C  
ATOM    455  O   ALA    65      13.842 130.895  53.734  1.00  0.00           O  
ATOM    456  CB  ALA    65      12.843 132.005  50.768  1.00  0.00           C  
ATOM    457  N   ASN    66      12.723 132.849  53.798  1.00  0.00           N  
ATOM    458  CA  ASN    66      13.395 133.263  55.026  1.00  0.00           C  
ATOM    459  C   ASN    66      12.516 133.081  56.260  1.00  0.00           C  
ATOM    460  O   ASN    66      12.832 133.584  57.336  1.00  0.00           O  
ATOM    461  CB  ASN    66      13.831 134.724  54.920  1.00  0.00           C  
ATOM    462  CG  ASN    66      15.008 134.908  53.999  1.00  0.00           C  
ATOM    463  OD1 ASN    66      15.952 134.112  54.010  1.00  0.00           O  
ATOM    464  ND2 ASN    66      14.959 135.954  53.185  1.00  0.00           N  
ATOM    465  N   GLY    67      11.403 132.373  56.090  1.00  0.00           N  
ATOM    466  CA  GLY    67      10.420 132.256  57.139  1.00  0.00           C  
ATOM    467  C   GLY    67      10.782 131.181  58.126  1.00  0.00           C  
ATOM    468  O   GLY    67      11.344 130.155  57.752  1.00  0.00           O  
ATOM    469  N   ARG    68      10.468 131.426  59.393  1.00  0.00           N  
ATOM    470  CA  ARG    68      10.540 130.390  60.413  1.00  0.00           C  
ATOM    471  C   ARG    68       9.242 130.361  61.224  1.00  0.00           C  
ATOM    472  O   ARG    68       8.799 131.391  61.731  1.00  0.00           O  
ATOM    473  CB  ARG    68      11.740 130.619  61.339  1.00  0.00           C  
ATOM    474  CG  ARG    68      12.157 129.391  62.174  1.00  0.00           C  
ATOM    475  CD  ARG    68      13.345 129.733  63.070  1.00  0.00           C  
ATOM    476  NE  ARG    68      13.517 128.789  64.171  1.00  0.00           N  
ATOM    477  CZ  ARG    68      13.953 129.126  65.382  1.00  0.00           C  
ATOM    478  NH1 ARG    68      14.259 130.390  65.654  1.00  0.00           N  
ATOM    479  NH2 ARG    68      14.075 128.198  66.326  1.00  0.00           N  
ATOM    480  N   GLN    69       8.627 129.184  61.326  1.00  0.00           N  
ATOM    481  CA  GLN    69       7.539 128.967  62.276  1.00  0.00           C  
ATOM    482  C   GLN    69       8.054 128.111  63.430  1.00  0.00           C  
ATOM    483  O   GLN    69       8.621 127.037  63.216  1.00  0.00           O  
ATOM    484  CB  GLN    69       6.334 128.295  61.612  1.00  0.00           C  
ATOM    485  CG  GLN    69       5.102 128.155  62.537  1.00  0.00           C  
ATOM    486  CD  GLN    69       4.015 127.259  61.946  1.00  0.00           C  
ATOM    487  OE1 GLN    69       4.302 126.160  61.475  1.00  0.00           O  
ATOM    488  NE2 GLN    69       2.764 127.728  61.968  1.00  0.00           N  
ATOM    489  N   ILE    70       7.868 128.587  64.655  1.00  0.00           N  
ATOM    490  CA  ILE    70       8.339 127.843  65.813  1.00  0.00           C  
ATOM    491  C   ILE    70       7.151 127.349  66.610  1.00  0.00           C  
ATOM    492  O   ILE    70       6.420 128.131  67.218  1.00  0.00           O  
ATOM    493  CB  ILE    70       9.266 128.669  66.723  1.00  0.00           C  
ATOM    494  CG1 ILE    70      10.396 129.314  65.914  1.00  0.00           C  
ATOM    495  CG2 ILE    70       9.829 127.794  67.831  1.00  0.00           C  
ATOM    496  CD1 ILE    70      10.109 130.745  65.475  1.00  0.00           C  
ATOM    497  N   VAL    71       6.950 126.038  66.581  1.00  0.00           N  
ATOM    498  CA  VAL    71       5.822 125.453  67.265  1.00  0.00           C  
ATOM    499  C   VAL    71       6.341 124.886  68.552  1.00  0.00           C  
ATOM    500  O   VAL    71       7.048 123.875  68.563  1.00  0.00           O  
ATOM    501  CB  VAL    71       5.155 124.365  66.431  1.00  0.00           C  
ATOM    502  CG1 VAL    71       4.007 123.736  67.204  1.00  0.00           C  
ATOM    503  CG2 VAL    71       4.666 124.954  65.127  1.00  0.00           C  
ATOM    504  N   GLN    72       6.006 125.559  69.641  1.00  0.00           N  
ATOM    505  CA  GLN    72       6.548 125.202  70.939  1.00  0.00           C  
ATOM    506  C   GLN    72       5.758 124.069  71.557  1.00  0.00           C  
ATOM    507  O   GLN    72       4.635 123.774  71.131  1.00  0.00           O  
ATOM    508  CB  GLN    72       6.553 126.430  71.846  1.00  0.00           C  
ATOM    509  CG  GLN    72       7.258 127.606  71.195  1.00  0.00           C  
ATOM    510  CD  GLN    72       8.057 128.447  72.170  1.00  0.00           C  
ATOM    511  OE1 GLN    72       7.504 129.298  72.875  1.00  0.00           O  
ATOM    512  NE2 GLN    72       9.370 128.217  72.210  1.00  0.00           N  
ATOM    513  N   ALA    73       6.348 123.426  72.555  1.00  0.00           N  
ATOM    514  CA  ALA    73       5.644 122.376  73.266  1.00  0.00           C  
ATOM    515  C   ALA    73       4.284 122.907  73.723  1.00  0.00           C  
ATOM    516  O   ALA    73       4.186 124.025  74.227  1.00  0.00           O  
ATOM    517  CB  ALA    73       6.470 121.896  74.435  1.00  0.00           C  
ATOM    518  N   GLY    74       3.236 122.124  73.491  1.00  0.00           N  
ATOM    519  CA  GLY    74       1.882 122.531  73.808  1.00  0.00           C  
ATOM    520  C   GLY    74       1.235 123.309  72.676  1.00  0.00           C  
ATOM    521  O   GLY    74       0.024 123.568  72.686  1.00  0.00           O  
ATOM    522  N   GLY    75       2.044 123.694  71.695  1.00  0.00           N  
ATOM    523  CA  GLY    75       1.529 124.404  70.540  1.00  0.00           C  
ATOM    524  C   GLY    75       1.067 123.470  69.432  1.00  0.00           C  
ATOM    525  O   GLY    75       1.487 122.319  69.358  1.00  0.00           O  
ATOM    526  N   THR    76       0.214 123.980  68.556  1.00  0.00           N  
ATOM    527  CA  THR    76      -0.352 123.180  67.489  1.00  0.00           C  
ATOM    528  C   THR    76      -0.285 123.949  66.187  1.00  0.00           C  
ATOM    529  O   THR    76      -0.638 125.127  66.144  1.00  0.00           O  
ATOM    530  CB  THR    76      -1.820 122.853  67.797  1.00  0.00           C  
ATOM    531  OG1 THR    76      -1.882 122.076  68.994  1.00  0.00           O  
ATOM    532  CG2 THR    76      -2.473 122.071  66.657  1.00  0.00           C  
ATOM    533  N   ALA    77       0.159 123.285  65.127  1.00  0.00           N  
ATOM    534  CA  ALA    77       0.165 123.880  63.789  1.00  0.00           C  
ATOM    535  C   ALA    77      -0.596 122.971  62.858  1.00  0.00           C  
ATOM    536  O   ALA    77      -0.459 121.758  62.924  1.00  0.00           O  
ATOM    537  CB  ALA    77       1.577 124.076  63.282  1.00  0.00           C  
ATOM    538  N   SER    78      -1.399 123.564  61.992  1.00  0.00           N  
ATOM    539  CA  SER    78      -2.291 122.811  61.140  1.00  0.00           C  
ATOM    540  C   SER    78      -2.308 123.407  59.724  1.00  0.00           C  
ATOM    541  O   SER    78      -2.420 124.617  59.570  1.00  0.00           O  
ATOM    542  CB  SER    78      -3.697 122.848  61.753  1.00  0.00           C  
ATOM    543  OG  SER    78      -4.648 122.266  60.876  1.00  0.00           O  
ATOM    544  N   ASP    79      -2.204 122.550  58.708  1.00  0.00           N  
ATOM    545  CA  ASP    79      -2.246 122.954  57.296  1.00  0.00           C  
ATOM    546  C   ASP    79      -1.152 123.956  56.977  1.00  0.00           C  
ATOM    547  O   ASP    79      -1.399 124.997  56.362  1.00  0.00           O  
ATOM    548  CB  ASP    79      -3.606 123.546  56.898  1.00  0.00           C  
ATOM    549  CG  ASP    79      -4.753 122.557  57.047  1.00  0.00           C  
ATOM    550  OD1 ASP    79      -4.496 121.329  57.110  1.00  0.00           O  
ATOM    551  OD2 ASP    79      -5.923 123.019  57.086  1.00  0.00           O  
ATOM    552  N   THR    80       0.057 123.654  57.421  1.00  0.00           N  
ATOM    553  CA  THR    80       1.184 124.532  57.162  1.00  0.00           C  
ATOM    554  C   THR    80       1.810 124.190  55.826  1.00  0.00           C  
ATOM    555  O   THR    80       2.104 123.023  55.548  1.00  0.00           O  
ATOM    556  CB  THR    80       2.240 124.407  58.252  1.00  0.00           C  
ATOM    557  OG1 THR    80       1.589 124.345  59.530  1.00  0.00           O  
ATOM    558  CG2 THR    80       3.207 125.594  58.209  1.00  0.00           C  
ATOM    559  N   VAL    81       1.980 125.212  54.992  1.00  0.00           N  
ATOM    560  CA  VAL    81       2.744 125.097  53.761  1.00  0.00           C  
ATOM    561  C   VAL    81       4.125 125.738  53.956  1.00  0.00           C  
ATOM    562  O   VAL    81       4.241 126.911  54.311  1.00  0.00           O  
ATOM    563  CB  VAL    81       2.017 125.776  52.590  1.00  0.00           C  
ATOM    564  CG1 VAL    81       2.904 125.781  51.353  1.00  0.00           C  
ATOM    565  CG2 VAL    81       0.716 125.055  52.310  1.00  0.00           C  
ATOM    566  N   ILE    82       5.166 124.953  53.733  1.00  0.00           N  
ATOM    567  CA  ILE    82       6.526 125.406  53.928  1.00  0.00           C  
ATOM    568  C   ILE    82       7.297 125.204  52.639  1.00  0.00           C  
ATOM    569  O   ILE    82       7.518 124.071  52.217  1.00  0.00           O  
ATOM    570  CB  ILE    82       7.220 124.610  55.045  1.00  0.00           C  
ATOM    571  CG1 ILE    82       6.332 124.567  56.296  1.00  0.00           C  
ATOM    572  CG2 ILE    82       8.617 125.189  55.309  1.00  0.00           C  
ATOM    573  CD1 ILE    82       6.856 123.696  57.416  1.00  0.00           C  
ATOM    574  N   ARG    83       7.697 126.301  52.009  1.00  0.00           N  
ATOM    575  CA  ARG    83       8.383 126.224  50.724  1.00  0.00           C  
ATOM    576  C   ARG    83       9.684 127.015  50.676  1.00  0.00           C  
ATOM    577  O   ARG    83      10.009 127.783  51.592  1.00  0.00           O  
ATOM    578  CB  ARG    83       7.463 126.672  49.595  1.00  0.00           C  
ATOM    579  CG  ARG    83       6.823 128.042  49.776  1.00  0.00           C  
ATOM    580  CD  ARG    83       5.979 128.395  48.534  1.00  0.00           C  
ATOM    581  NE  ARG    83       5.002 129.476  48.728  1.00  0.00           N  
ATOM    582  CZ  ARG    83       5.292 130.782  48.708  1.00  0.00           C  
ATOM    583  NH1 ARG    83       6.547 131.202  48.531  1.00  0.00           N  
ATOM    584  NH2 ARG    83       4.324 131.680  48.880  1.00  0.00           N  
ATOM    585  N   ASP    84      10.438 126.766  49.614  1.00  0.00           N  
ATOM    586  CA  ASP    84      11.594 127.571  49.228  1.00  0.00           C  
ATOM    587  C   ASP    84      12.651 127.716  50.313  1.00  0.00           C  
ATOM    588  O   ASP    84      13.328 128.745  50.400  1.00  0.00           O  
ATOM    589  CB  ASP    84      11.140 128.930  48.704  1.00  0.00           C  
ATOM    590  CG  ASP    84      10.213 128.804  47.512  1.00  0.00           C  
ATOM    591  OD1 ASP    84      10.330 127.805  46.772  1.00  0.00           O  
ATOM    592  OD2 ASP    84       9.357 129.692  47.318  1.00  0.00           O  
ATOM    593  N   GLY    85      12.802 126.672  51.124  1.00  0.00           N  
ATOM    594  CA  GLY    85      13.841 126.651  52.135  1.00  0.00           C  
ATOM    595  C   GLY    85      13.402 127.237  53.460  1.00  0.00           C  
ATOM    596  O   GLY    85      14.192 127.281  54.402  1.00  0.00           O  
ATOM    597  N   GLY    86      12.143 127.679  53.542  1.00  0.00           N  
ATOM    598  CA  GLY    86      11.558 128.044  54.820  1.00  0.00           C  
ATOM    599  C   GLY    86      11.579 126.854  55.768  1.00  0.00           C  
ATOM    600  O   GLY    86      11.871 125.722  55.358  1.00  0.00           O  
ATOM    601  N   GLY    87      11.274 127.088  57.040  1.00  0.00           N  
ATOM    602  CA  GLY    87      11.363 126.022  58.010  1.00  0.00           C  
ATOM    603  C   GLY    87      10.359 126.128  59.138  1.00  0.00           C  
ATOM    604  O   GLY    87       9.931 127.224  59.502  1.00  0.00           O  
ATOM    605  N   GLN    88       9.980 124.980  59.692  1.00  0.00           N  
ATOM    606  CA  GLN    88       9.224 124.952  60.936  1.00  0.00           C  
ATOM    607  C   GLN    88      10.003 124.156  61.973  1.00  0.00           C  
ATOM    608  O   GLN    88      10.427 123.022  61.700  1.00  0.00           O  
ATOM    609  CB  GLN    88       7.837 124.345  60.721  1.00  0.00           C  
ATOM    610  CG  GLN    88       7.084 123.991  61.995  1.00  0.00           C  
ATOM    611  CD  GLN    88       6.013 122.936  61.749  1.00  0.00           C  
ATOM    612  OE1 GLN    88       6.293 121.735  61.778  1.00  0.00           O  
ATOM    613  NE2 GLN    88       4.785 123.379  61.488  1.00  0.00           N  
ATOM    614  N   SER    89      10.214 124.765  63.143  1.00  0.00           N  
ATOM    615  CA  SER    89      10.887 124.111  64.267  1.00  0.00           C  
ATOM    616  C   SER    89       9.833 123.552  65.204  1.00  0.00           C  
ATOM    617  O   SER    89       9.063 124.308  65.815  1.00  0.00           O  
ATOM    618  CB  SER    89      11.776 125.098  65.039  1.00  0.00           C  
ATOM    619  OG  SER    89      12.875 125.528  64.254  1.00  0.00           O  
ATOM    620  N   LEU    90       9.807 122.233  65.339  1.00  0.00           N  
ATOM    621  CA  LEU    90       8.653 121.583  65.945  1.00  0.00           C  
ATOM    622  C   LEU    90       8.965 120.959  67.294  1.00  0.00           C  
ATOM    623  O   LEU    90       9.673 119.938  67.389  1.00  0.00           O  
ATOM    624  CB  LEU    90       8.072 120.549  64.975  1.00  0.00           C  
ATOM    625  CG  LEU    90       6.803 119.808  65.388  1.00  0.00           C  
ATOM    626  CD1 LEU    90       5.631 120.762  65.593  1.00  0.00           C  
ATOM    627  CD2 LEU    90       6.470 118.742  64.336  1.00  0.00           C  
ATOM    628  N   ASN    91       8.450 121.592  68.347  1.00  0.00           N  
ATOM    629  CA  ASN    91       8.512 121.012  69.684  1.00  0.00           C  
ATOM    630  C   ASN    91       7.118 120.615  70.138  1.00  0.00           C  
ATOM    631  O   ASN    91       6.956 119.900  71.120  1.00  0.00           O  
ATOM    632  CB  ASN    91       9.176 121.964  70.674  1.00  0.00           C  
ATOM    633  CG  ASN    91      10.573 122.364  70.243  1.00  0.00           C  
ATOM    634  OD1 ASN    91      11.526 121.621  70.454  1.00  0.00           O  
ATOM    635  ND2 ASN    91      10.701 123.540  69.626  1.00  0.00           N  
ATOM    636  N   GLY    92       6.115 121.078  69.395  1.00  0.00           N  
ATOM    637  CA  GLY    92       4.732 120.743  69.672  1.00  0.00           C  
ATOM    638  C   GLY    92       4.161 119.754  68.674  1.00  0.00           C  
ATOM    639  O   GLY    92       4.800 118.758  68.323  1.00  0.00           O  
ATOM    640  N   LEU    93       2.946 120.032  68.223  1.00  0.00           N  
ATOM    641  CA  LEU    93       2.242 119.169  67.298  1.00  0.00           C  
ATOM    642  C   LEU    93       2.029 119.896  65.988  1.00  0.00           C  
ATOM    643  O   LEU    93       1.579 121.043  65.976  1.00  0.00           O  
ATOM    644  CB  LEU    93       0.874 118.790  67.870  1.00  0.00           C  
ATOM    645  CG  LEU    93      -0.074 118.010  66.959  1.00  0.00           C  
ATOM    646  CD1 LEU    93       0.486 116.598  66.651  1.00  0.00           C  
ATOM    647  CD2 LEU    93      -1.465 117.916  67.588  1.00  0.00           C  
ATOM    648  N   ALA    94       2.346 119.228  64.887  1.00  0.00           N  
ATOM    649  CA  ALA    94       1.984 119.746  63.573  1.00  0.00           C  
ATOM    650  C   ALA    94       1.168 118.716  62.820  1.00  0.00           C  
ATOM    651  O   ALA    94       1.528 117.533  62.774  1.00  0.00           O  
ATOM    652  CB  ALA    94       3.229 120.147  62.775  1.00  0.00           C  
ATOM    653  N   VAL    95       0.061 119.157  62.235  1.00  0.00           N  
ATOM    654  CA  VAL    95      -0.788 118.254  61.473  1.00  0.00           C  
ATOM    655  C   VAL    95      -0.943 118.704  60.025  1.00  0.00           C  
ATOM    656  O   VAL    95      -1.225 119.868  59.749  1.00  0.00           O  
ATOM    657  CB  VAL    95      -2.173 118.091  62.123  1.00  0.00           C  
ATOM    658  CG1 VAL    95      -2.970 117.065  61.375  1.00  0.00           C  
ATOM    659  CG2 VAL    95      -2.032 117.650  63.569  1.00  0.00           C  
ATOM    660  N   ASN    96      -0.752 117.766  59.108  1.00  0.00           N  
ATOM    661  CA  ASN    96      -0.912 118.007  57.673  1.00  0.00           C  
ATOM    662  C   ASN    96      -0.050 119.147  57.147  1.00  0.00           C  
ATOM    663  O   ASN    96      -0.525 120.087  56.521  1.00  0.00           O  
ATOM    664  CB  ASN    96      -2.386 118.163  57.283  1.00  0.00           C  
ATOM    665  CG  ASN    96      -3.130 116.827  57.296  1.00  0.00           C  
ATOM    666  OD1 ASN    96      -4.356 116.771  57.156  1.00  0.00           O  
ATOM    667  ND2 ASN    96      -2.380 115.743  57.473  1.00  0.00           N  
ATOM    668  N   THR    97       1.236 119.046  57.431  1.00  0.00           N  
ATOM    669  CA  THR    97       2.222 119.951  56.890  1.00  0.00           C  
ATOM    670  C   THR    97       2.573 119.531  55.453  1.00  0.00           C  
ATOM    671  O   THR    97       2.545 118.345  55.116  1.00  0.00           O  
ATOM    672  CB  THR    97       3.459 119.892  57.756  1.00  0.00           C  
ATOM    673  OG1 THR    97       3.077 120.098  59.124  1.00  0.00           O  
ATOM    674  CG2 THR    97       4.473 120.938  57.326  1.00  0.00           C  
ATOM    675  N   THR    98       2.867 120.502  54.598  1.00  0.00           N  
ATOM    676  CA  THR    98       3.381 120.190  53.277  1.00  0.00           C  
ATOM    677  C   THR    98       4.728 120.878  53.073  1.00  0.00           C  
ATOM    678  O   THR    98       4.863 122.072  53.311  1.00  0.00           O  
ATOM    679  CB  THR    98       2.407 120.610  52.180  1.00  0.00           C  
ATOM    680  OG1 THR    98       1.101 120.093  52.484  1.00  0.00           O  
ATOM    681  CG2 THR    98       2.858 120.058  50.864  1.00  0.00           C  
ATOM    682  N   LEU    99       5.729 120.113  52.659  1.00  0.00           N  
ATOM    683  CA  LEU    99       7.035 120.672  52.359  1.00  0.00           C  
ATOM    684  C   LEU    99       7.258 120.597  50.857  1.00  0.00           C  
ATOM    685  O   LEU    99       7.223 119.512  50.270  1.00  0.00           O  
ATOM    686  CB  LEU    99       8.130 119.889  53.083  1.00  0.00           C  
ATOM    687  CG  LEU    99       7.981 119.650  54.589  1.00  0.00           C  
ATOM    688  CD1 LEU    99       9.167 118.845  55.108  1.00  0.00           C  
ATOM    689  CD2 LEU    99       7.851 120.947  55.351  1.00  0.00           C  
ATOM    690  N   ASP   100       7.442 121.752  50.227  1.00  0.00           N  
ATOM    691  CA  ASP   100       7.793 121.797  48.810  1.00  0.00           C  
ATOM    692  C   ASP   100       9.096 122.582  48.663  1.00  0.00           C  
ATOM    693  O   ASP   100       9.437 123.396  49.527  1.00  0.00           O  
ATOM    694  CB  ASP   100       6.686 122.449  47.965  1.00  0.00           C  
ATOM    695  CG  ASP   100       5.269 122.052  48.409  1.00  0.00           C  
ATOM    696  OD1 ASP   100       4.804 120.925  48.114  1.00  0.00           O  
ATOM    697  OD2 ASP   100       4.600 122.898  49.034  1.00  0.00           O  
ATOM    698  N   ASN   101       9.825 122.320  47.583  1.00  0.00           N  
ATOM    699  CA  ASN   101      11.017 123.090  47.228  1.00  0.00           C  
ATOM    700  C   ASN   101      11.969 123.438  48.358  1.00  0.00           C  
ATOM    701  O   ASN   101      12.250 124.623  48.601  1.00  0.00           O  
ATOM    702  CB  ASN   101      10.621 124.368  46.494  1.00  0.00           C  
ATOM    703  CG  ASN   101      10.027 124.087  45.132  1.00  0.00           C  
ATOM    704  OD1 ASN   101      10.331 123.066  44.507  1.00  0.00           O  
ATOM    705  ND2 ASN   101       9.180 124.993  44.660  1.00  0.00           N  
ATOM    706  N   ARG   102      12.448 122.400  49.036  1.00  0.00           N  
ATOM    707  CA  ARG   102      13.452 122.523  50.095  1.00  0.00           C  
ATOM    708  C   ARG   102      12.901 123.086  51.400  1.00  0.00           C  
ATOM    709  O   ARG   102      13.662 123.449  52.286  1.00  0.00           O  
ATOM    710  CB  ARG   102      14.666 123.331  49.620  1.00  0.00           C  
ATOM    711  CG  ARG   102      15.193 122.894  48.259  1.00  0.00           C  
ATOM    712  CD  ARG   102      16.102 123.938  47.649  1.00  0.00           C  
ATOM    713  NE  ARG   102      15.382 125.167  47.315  1.00  0.00           N  
ATOM    714  CZ  ARG   102      15.427 126.277  48.048  1.00  0.00           C  
ATOM    715  NH1 ARG   102      16.161 126.315  49.163  1.00  0.00           N  
ATOM    716  NH2 ARG   102      14.735 127.348  47.672  1.00  0.00           N  
ATOM    717  N   GLY   103      11.578 123.163  51.508  1.00  0.00           N  
ATOM    718  CA  GLY   103      10.934 123.479  52.770  1.00  0.00           C  
ATOM    719  C   GLY   103      11.334 122.438  53.798  1.00  0.00           C  
ATOM    720  O   GLY   103      11.467 121.260  53.478  1.00  0.00           O  
ATOM    721  N   GLU   104      11.546 122.878  55.032  1.00  0.00           N  
ATOM    722  CA  GLU   104      12.056 122.003  56.059  1.00  0.00           C  
ATOM    723  C   GLU   104      11.169 121.957  57.282  1.00  0.00           C  
ATOM    724  O   GLU   104      10.512 122.939  57.640  1.00  0.00           O  
ATOM    725  CB  GLU   104      13.450 122.454  56.497  1.00  0.00           C  
ATOM    726  CG  GLU   104      14.475 122.417  55.413  1.00  0.00           C  
ATOM    727  CD  GLU   104      15.867 122.609  55.952  1.00  0.00           C  
ATOM    728  OE1 GLU   104      16.409 121.662  56.554  1.00  0.00           O  
ATOM    729  OE2 GLU   104      16.423 123.714  55.786  1.00  0.00           O  
ATOM    730  N   GLN   105      11.185 120.802  57.933  1.00  0.00           N  
ATOM    731  CA  GLN   105      10.523 120.613  59.204  1.00  0.00           C  
ATOM    732  C   GLN   105      11.476 119.859  60.103  1.00  0.00           C  
ATOM    733  O   GLN   105      11.862 118.733  59.783  1.00  0.00           O  
ATOM    734  CB  GLN   105       9.241 119.805  59.024  1.00  0.00           C  
ATOM    735  CG  GLN   105       8.478 119.529  60.314  1.00  0.00           C  
ATOM    736  CD  GLN   105       7.167 118.818  60.044  1.00  0.00           C  
ATOM    737  OE1 GLN   105       7.141 117.760  59.420  1.00  0.00           O  
ATOM    738  NE2 GLN   105       6.067 119.416  60.482  1.00  0.00           N  
ATOM    739  N   TRP   106      11.873 120.490  61.207  1.00  0.00           N  
ATOM    740  CA  TRP   106      12.715 119.839  62.194  1.00  0.00           C  
ATOM    741  C   TRP   106      11.860 119.427  63.368  1.00  0.00           C  
ATOM    742  O   TRP   106      11.326 120.275  64.089  1.00  0.00           O  
ATOM    743  CB  TRP   106      13.837 120.764  62.676  1.00  0.00           C  
ATOM    744  CG  TRP   106      14.629 121.372  61.564  1.00  0.00           C  
ATOM    745  CD1 TRP   106      15.690 120.816  60.914  1.00  0.00           C  
ATOM    746  CD2 TRP   106      14.421 122.662  60.966  1.00  0.00           C  
ATOM    747  NE1 TRP   106      16.157 121.680  59.946  1.00  0.00           N  
ATOM    748  CE2 TRP   106      15.397 122.810  59.959  1.00  0.00           C  
ATOM    749  CE3 TRP   106      13.518 123.695  61.197  1.00  0.00           C  
ATOM    750  CZ2 TRP   106      15.486 123.965  59.183  1.00  0.00           C  
ATOM    751  CZ3 TRP   106      13.607 124.839  60.419  1.00  0.00           C  
ATOM    752  CH2 TRP   106      14.586 124.964  59.424  1.00  0.00           C  
ATOM    753  N   VAL   107      11.727 118.118  63.556  1.00  0.00           N  
ATOM    754  CA  VAL   107      10.938 117.574  64.651  1.00  0.00           C  
ATOM    755  C   VAL   107      11.845 117.311  65.839  1.00  0.00           C  
ATOM    756  O   VAL   107      12.607 116.337  65.836  1.00  0.00           O  
ATOM    757  CB  VAL   107      10.272 116.246  64.257  1.00  0.00           C  
ATOM    758  CG1 VAL   107       9.248 115.844  65.308  1.00  0.00           C  
ATOM    759  CG2 VAL   107       9.630 116.363  62.886  1.00  0.00           C  
ATOM    760  N   HIS   108      11.760 118.173  66.850  1.00  0.00           N  
ATOM    761  CA  HIS   108      12.614 118.054  68.029  1.00  0.00           C  
ATOM    762  C   HIS   108      12.057 117.059  69.040  1.00  0.00           C  
ATOM    763  O   HIS   108      10.935 116.559  68.877  1.00  0.00           O  
ATOM    764  CB  HIS   108      12.834 119.438  68.664  1.00  0.00           C  
ATOM    765  CG  HIS   108      13.532 120.402  67.754  1.00  0.00           C  
ATOM    766  ND1 HIS   108      14.886 120.342  67.499  1.00  0.00           N  
ATOM    767  CD2 HIS   108      13.053 121.412  66.985  1.00  0.00           C  
ATOM    768  CE1 HIS   108      15.213 121.288  66.634  1.00  0.00           C  
ATOM    769  NE2 HIS   108      14.120 121.945  66.306  1.00  0.00           N  
ATOM    770  N   GLY   109      12.845 116.767  70.071  1.00  0.00           N  
ATOM    771  CA  GLY   109      12.404 115.939  71.183  1.00  0.00           C  
ATOM    772  C   GLY   109      11.044 116.350  71.722  1.00  0.00           C  
ATOM    773  O   GLY   109      10.835 117.511  72.078  1.00  0.00           O  
ATOM    774  N   GLY   110      10.110 115.404  71.761  1.00  0.00           N  
ATOM    775  CA  GLY   110       8.762 115.687  72.225  1.00  0.00           C  
ATOM    776  C   GLY   110       7.813 116.216  71.171  1.00  0.00           C  
ATOM    777  O   GLY   110       6.598 116.206  71.356  1.00  0.00           O  
ATOM    778  N   GLY   111       8.370 116.683  70.061  1.00  0.00           N  
ATOM    779  CA  GLY   111       7.572 117.144  68.947  1.00  0.00           C  
ATOM    780  C   GLY   111       6.936 115.997  68.189  1.00  0.00           C  
ATOM    781  O   GLY   111       7.445 114.865  68.183  1.00  0.00           O  
ATOM    782  N   LYS   112       5.808 116.289  67.546  1.00  0.00           N  
ATOM    783  CA  LYS   112       5.092 115.286  66.764  1.00  0.00           C  
ATOM    784  C   LYS   112       4.556 115.838  65.437  1.00  0.00           C  
ATOM    785  O   LYS   112       3.691 116.716  65.424  1.00  0.00           O  
ATOM    786  CB  LYS   112       3.959 114.684  67.594  1.00  0.00           C  
ATOM    787  CG  LYS   112       3.102 113.704  66.812  1.00  0.00           C  
ATOM    788  CD  LYS   112       2.016 113.102  67.686  1.00  0.00           C  
ATOM    789  CE  LYS   112       1.166 112.120  66.897  1.00  0.00           C  
ATOM    790  NZ  LYS   112       0.181 111.426  67.784  1.00  0.00           N  
ATOM    791  N   ALA   113       5.086 115.318  64.331  1.00  0.00           N  
ATOM    792  CA  ALA   113       4.614 115.663  62.989  1.00  0.00           C  
ATOM    793  C   ALA   113       3.710 114.576  62.425  1.00  0.00           C  
ATOM    794  O   ALA   113       4.166 113.465  62.111  1.00  0.00           O  
ATOM    795  CB  ALA   113       5.788 115.882  62.036  1.00  0.00           C  
ATOM    796  N   ALA   114       2.431 114.906  62.276  1.00  0.00           N  
ATOM    797  CA  ALA   114       1.464 113.959  61.751  1.00  0.00           C  
ATOM    798  C   ALA   114       1.047 114.345  60.332  1.00  0.00           C  
ATOM    799  O   ALA   114       0.638 115.479  60.083  1.00  0.00           O  
ATOM    800  CB  ALA   114       0.266 113.886  62.671  1.00  0.00           C  
ATOM    801  N   GLY   115       1.156 113.408  59.395  1.00  0.00           N  
ATOM    802  CA  GLY   115       0.729 113.675  58.026  1.00  0.00           C  
ATOM    803  C   GLY   115       1.518 114.707  57.215  1.00  0.00           C  
ATOM    804  O   GLY   115       0.948 115.410  56.376  1.00  0.00           O  
ATOM    805  N   THR   116       2.830 114.798  57.434  1.00  0.00           N  
ATOM    806  CA  THR   116       3.666 115.646  56.588  1.00  0.00           C  
ATOM    807  C   THR   116       3.818 115.010  55.203  1.00  0.00           C  
ATOM    808  O   THR   116       4.107 113.816  55.077  1.00  0.00           O  
ATOM    809  CB  THR   116       5.077 115.882  57.195  1.00  0.00           C  
ATOM    810  OG1 THR   116       4.966 116.576  58.441  1.00  0.00           O  
ATOM    811  CG2 THR   116       5.930 116.709  56.242  1.00  0.00           C  
ATOM    812  N   ILE   117       3.608 115.799  54.159  1.00  0.00           N  
ATOM    813  CA  ILE   117       3.907 115.336  52.812  1.00  0.00           C  
ATOM    814  C   ILE   117       5.176 116.050  52.371  1.00  0.00           C  
ATOM    815  O   ILE   117       5.277 117.276  52.459  1.00  0.00           O  
ATOM    816  CB  ILE   117       2.763 115.609  51.830  1.00  0.00           C  
ATOM    817  CG1 ILE   117       1.522 114.816  52.233  1.00  0.00           C  
ATOM    818  CG2 ILE   117       3.153 115.208  50.412  1.00  0.00           C  
ATOM    819  CD1 ILE   117       0.507 114.735  51.139  1.00  0.00           C  
ATOM    820  N   ILE   118       6.163 115.275  51.947  1.00  0.00           N  
ATOM    821  CA  ILE   118       7.441 115.834  51.564  1.00  0.00           C  
ATOM    822  C   ILE   118       7.584 115.778  50.051  1.00  0.00           C  
ATOM    823  O   ILE   118       7.812 114.709  49.476  1.00  0.00           O  
ATOM    824  CB  ILE   118       8.596 115.069  52.199  1.00  0.00           C  
ATOM    825  CG1 ILE   118       8.308 114.772  53.682  1.00  0.00           C  
ATOM    826  CG2 ILE   118       9.892 115.857  52.042  1.00  0.00           C  
ATOM    827  CD1 ILE   118       9.396 113.920  54.365  1.00  0.00           C  
ATOM    828  N   ASN   119       7.480 116.944  49.423  1.00  0.00           N  
ATOM    829  CA  ASN   119       7.622 117.077  47.981  1.00  0.00           C  
ATOM    830  C   ASN   119       8.578 118.230  47.696  1.00  0.00           C  
ATOM    831  O   ASN   119       8.874 119.025  48.588  1.00  0.00           O  
ATOM    832  CB  ASN   119       6.265 117.339  47.327  1.00  0.00           C  
ATOM    833  CG  ASN   119       5.152 116.517  47.946  1.00  0.00           C  
ATOM    834  OD1 ASN   119       5.165 115.287  47.884  1.00  0.00           O  
ATOM    835  ND2 ASN   119       4.180 117.193  48.546  1.00  0.00           N  
ATOM    836  N   GLN   120       9.060 118.308  46.457  1.00  0.00           N  
ATOM    837  CA  GLN   120       9.986 119.359  46.027  1.00  0.00           C  
ATOM    838  C   GLN   120      11.214 119.516  46.930  1.00  0.00           C  
ATOM    839  O   GLN   120      11.350 120.510  47.646  1.00  0.00           O  
ATOM    840  CB  GLN   120       9.260 120.701  45.870  1.00  0.00           C  
ATOM    841  CG  GLN   120       8.232 120.723  44.751  1.00  0.00           C  
ATOM    842  CD  GLN   120       8.843 120.437  43.393  1.00  0.00           C  
ATOM    843  OE1 GLN   120       9.938 120.905  43.081  1.00  0.00           O  
ATOM    844  NE2 GLN   120       8.136 119.664  42.577  1.00  0.00           N  
ATOM    845  N   ASP   121      12.106 118.530  46.872  1.00  0.00           N  
ATOM    846  CA  ASP   121      13.342 118.525  47.658  1.00  0.00           C  
ATOM    847  C   ASP   121      13.127 118.782  49.150  1.00  0.00           C  
ATOM    848  O   ASP   121      14.089 118.922  49.906  1.00  0.00           O  
ATOM    849  CB  ASP   121      14.358 119.519  47.085  1.00  0.00           C  
ATOM    850  CG  ASP   121      15.080 118.977  45.868  1.00  0.00           C  
ATOM    851  OD1 ASP   121      15.946 118.092  46.033  1.00  0.00           O  
ATOM    852  OD2 ASP   121      14.782 119.436  44.745  1.00  0.00           O  
ATOM    853  N   GLY   122      11.868 118.842  49.569  1.00  0.00           N  
ATOM    854  CA  GLY   122      11.542 119.065  50.962  1.00  0.00           C  
ATOM    855  C   GLY   122      12.356 118.135  51.851  1.00  0.00           C  
ATOM    856  O   GLY   122      12.920 117.131  51.403  1.00  0.00           O  
ATOM    857  N   TYR   123      12.406 118.466  53.132  1.00  0.00           N  
ATOM    858  CA  TYR   123      13.278 117.778  54.058  1.00  0.00           C  
ATOM    859  C   TYR   123      12.656 117.776  55.441  1.00  0.00           C  
ATOM    860  O   TYR   123      12.455 118.832  56.042  1.00  0.00           O  
ATOM    861  CB  TYR   123      14.621 118.505  54.102  1.00  0.00           C  
ATOM    862  CG  TYR   123      15.678 117.802  54.903  1.00  0.00           C  
ATOM    863  CD1 TYR   123      16.030 116.500  54.608  1.00  0.00           C  
ATOM    864  CD2 TYR   123      16.339 118.443  55.943  1.00  0.00           C  
ATOM    865  CE1 TYR   123      17.002 115.851  55.309  1.00  0.00           C  
ATOM    866  CE2 TYR   123      17.322 117.791  56.665  1.00  0.00           C  
ATOM    867  CZ  TYR   123      17.644 116.485  56.343  1.00  0.00           C  
ATOM    868  OH  TYR   123      18.625 115.809  57.045  1.00  0.00           O  
ATOM    869  N   GLN   124      12.320 116.592  55.935  1.00  0.00           N  
ATOM    870  CA  GLN   124      11.873 116.460  57.309  1.00  0.00           C  
ATOM    871  C   GLN   124      12.924 115.675  58.086  1.00  0.00           C  
ATOM    872  O   GLN   124      13.313 114.561  57.683  1.00  0.00           O  
ATOM    873  CB  GLN   124      10.517 115.768  57.386  1.00  0.00           C  
ATOM    874  CG  GLN   124       9.989 115.584  58.824  1.00  0.00           C  
ATOM    875  CD  GLN   124       8.880 114.549  58.906  1.00  0.00           C  
ATOM    876  OE1 GLN   124       9.102 113.372  58.617  1.00  0.00           O  
ATOM    877  NE2 GLN   124       7.679 114.979  59.296  1.00  0.00           N  
ATOM    878  N   THR   125      13.394 116.278  59.181  1.00  0.00           N  
ATOM    879  CA  THR   125      14.379 115.662  60.066  1.00  0.00           C  
ATOM    880  C   THR   125      13.710 115.378  61.382  1.00  0.00           C  
ATOM    881  O   THR   125      13.175 116.293  62.012  1.00  0.00           O  
ATOM    882  CB  THR   125      15.532 116.632  60.440  1.00  0.00           C  
ATOM    883  OG1 THR   125      15.855 117.483  59.341  1.00  0.00           O  
ATOM    884  CG2 THR   125      16.746 115.869  60.877  1.00  0.00           C  
ATOM    885  N   ILE   126      13.764 114.130  61.823  1.00  0.00           N  
ATOM    886  CA  ILE   126      13.220 113.781  63.123  1.00  0.00           C  
ATOM    887  C   ILE   126      14.369 113.549  64.069  1.00  0.00           C  
ATOM    888  O   ILE   126      15.075 112.553  63.952  1.00  0.00           O  
ATOM    889  CB  ILE   126      12.391 112.504  63.056  1.00  0.00           C  
ATOM    890  CG1 ILE   126      11.320 112.618  61.967  1.00  0.00           C  
ATOM    891  CG2 ILE   126      11.758 112.207  64.411  1.00  0.00           C  
ATOM    892  CD1 ILE   126      10.810 111.288  61.541  1.00  0.00           C  
ATOM    893  N   LYS   127      14.556 114.466  65.015  1.00  0.00           N  
ATOM    894  CA  LYS   127      15.663 114.349  65.960  1.00  0.00           C  
ATOM    895  C   LYS   127      15.318 113.316  67.006  1.00  0.00           C  
ATOM    896  O   LYS   127      14.182 112.838  67.051  1.00  0.00           O  
ATOM    897  CB  LYS   127      15.955 115.688  66.651  1.00  0.00           C  
ATOM    898  CG  LYS   127      15.749 116.929  65.777  1.00  0.00           C  
ATOM    899  CD  LYS   127      16.700 116.972  64.583  1.00  0.00           C  
ATOM    900  CE  LYS   127      18.161 116.816  64.990  1.00  0.00           C  
ATOM    901  NZ  LYS   127      19.058 116.772  63.784  1.00  0.00           N  
ATOM    902  N   HIS   128      16.299 112.988  67.845  1.00  0.00           N  
ATOM    903  CA  HIS   128      16.093 112.124  69.002  1.00  0.00           C  
ATOM    904  C   HIS   128      14.848 112.543  69.774  1.00  0.00           C  
ATOM    905  O   HIS   128      14.635 113.728  70.011  1.00  0.00           O  
ATOM    906  CB  HIS   128      17.306 112.191  69.930  1.00  0.00           C  
ATOM    907  CG  HIS   128      18.562 111.644  69.329  1.00  0.00           C  
ATOM    908  ND1 HIS   128      19.741 112.356  69.296  1.00  0.00           N  
ATOM    909  CD2 HIS   128      18.826 110.452  68.742  1.00  0.00           C  
ATOM    910  CE1 HIS   128      20.679 111.626  68.719  1.00  0.00           C  
ATOM    911  NE2 HIS   128      20.147 110.470  68.368  1.00  0.00           N  
ATOM    912  N   GLY   129      14.023 111.566  70.138  1.00  0.00           N  
ATOM    913  CA  GLY   129      12.789 111.825  70.849  1.00  0.00           C  
ATOM    914  C   GLY   129      11.690 112.445  70.005  1.00  0.00           C  
ATOM    915  O   GLY   129      10.600 112.715  70.514  1.00  0.00           O  
ATOM    916  N   GLY   130      11.973 112.696  68.727  1.00  0.00           N  
ATOM    917  CA  GLY   130      10.986 113.264  67.826  1.00  0.00           C  
ATOM    918  C   GLY   130      10.084 112.167  67.288  1.00  0.00           C  
ATOM    919  O   GLY   130      10.480 111.001  67.286  1.00  0.00           O  
ATOM    920  N   LEU   131       8.883 112.526  66.837  1.00  0.00           N  
ATOM    921  CA  LEU   131       7.962 111.536  66.268  1.00  0.00           C  
ATOM    922  C   LEU   131       7.297 112.050  64.996  1.00  0.00           C  
ATOM    923  O   LEU   131       6.835 113.203  64.933  1.00  0.00           O  
ATOM    924  CB  LEU   131       6.889 111.107  67.293  1.00  0.00           C  
ATOM    925  CG  LEU   131       5.728 110.227  66.793  1.00  0.00           C  
ATOM    926  CD1 LEU   131       6.172 108.807  66.427  1.00  0.00           C  
ATOM    927  CD2 LEU   131       4.565 110.174  67.784  1.00  0.00           C  
ATOM    928  N   ALA   132       7.253 111.194  63.978  1.00  0.00           N  
ATOM    929  CA  ALA   132       6.454 111.480  62.785  1.00  0.00           C  
ATOM    930  C   ALA   132       5.489 110.327  62.491  1.00  0.00           C  
ATOM    931  O   ALA   132       5.877 109.151  62.489  1.00  0.00           O  
ATOM    932  CB  ALA   132       7.332 111.744  61.589  1.00  0.00           C  
ATOM    933  N   THR   133       4.228 110.661  62.244  1.00  0.00           N  
ATOM    934  CA  THR   133       3.281 109.644  61.835  1.00  0.00           C  
ATOM    935  C   THR   133       2.673 110.026  60.492  1.00  0.00           C  
ATOM    936  O   THR   133       2.533 111.207  60.178  1.00  0.00           O  
ATOM    937  CB  THR   133       2.143 109.479  62.859  1.00  0.00           C  
ATOM    938  OG1 THR   133       1.398 110.697  62.934  1.00  0.00           O  
ATOM    939  CG2 THR   133       2.689 109.157  64.242  1.00  0.00           C  
ATOM    940  N   GLY   134       2.281 109.020  59.715  1.00  0.00           N  
ATOM    941  CA  GLY   134       1.581 109.252  58.470  1.00  0.00           C  
ATOM    942  C   GLY   134       2.380 110.071  57.475  1.00  0.00           C  
ATOM    943  O   GLY   134       1.806 110.806  56.682  1.00  0.00           O  
ATOM    944  N   THR   135       3.704 109.951  57.498  1.00  0.00           N  
ATOM    945  CA  THR   135       4.503 110.738  56.580  1.00  0.00           C  
ATOM    946  C   THR   135       4.416 110.152  55.180  1.00  0.00           C  
ATOM    947  O   THR   135       4.525 108.942  54.995  1.00  0.00           O  
ATOM    948  CB  THR   135       5.979 110.857  57.010  1.00  0.00           C  
ATOM    949  OG1 THR   135       6.059 111.100  58.421  1.00  0.00           O  
ATOM    950  CG2 THR   135       6.652 112.011  56.257  1.00  0.00           C  
ATOM    951  N   ILE   136       4.182 111.023  54.204  1.00  0.00           N  
ATOM    952  CA  ILE   136       4.204 110.655  52.794  1.00  0.00           C  
ATOM    953  C   ILE   136       5.470 111.251  52.193  1.00  0.00           C  
ATOM    954  O   ILE   136       5.641 112.471  52.177  1.00  0.00           O  
ATOM    955  CB  ILE   136       2.986 111.233  52.059  1.00  0.00           C  
ATOM    956  CG1 ILE   136       1.704 110.941  52.846  1.00  0.00           C  
ATOM    957  CG2 ILE   136       2.908 110.712  50.638  1.00  0.00           C  
ATOM    958  CD1 ILE   136       1.420 109.464  53.039  1.00  0.00           C  
ATOM    959  N   VAL   137       6.363 110.390  51.721  1.00  0.00           N  
ATOM    960  CA  VAL   137       7.669 110.816  51.242  1.00  0.00           C  
ATOM    961  C   VAL   137       7.762 110.705  49.717  1.00  0.00           C  
ATOM    962  O   VAL   137       7.819 109.597  49.166  1.00  0.00           O  
ATOM    963  CB  VAL   137       8.766 109.970  51.905  1.00  0.00           C  
ATOM    964  CG1 VAL   137      10.163 110.529  51.570  1.00  0.00           C  
ATOM    965  CG2 VAL   137       8.534 109.930  53.423  1.00  0.00           C  
ATOM    966  N   ASN   138       7.766 111.843  49.029  1.00  0.00           N  
ATOM    967  CA  ASN   138       7.821 111.833  47.569  1.00  0.00           C  
ATOM    968  C   ASN   138       9.034 112.550  46.982  1.00  0.00           C  
ATOM    969  O   ASN   138       8.971 113.072  45.868  1.00  0.00           O  
ATOM    970  CB  ASN   138       6.535 112.426  46.986  1.00  0.00           C  
ATOM    971  CG  ASN   138       5.286 111.835  47.609  1.00  0.00           C  
ATOM    972  OD1 ASN   138       5.175 110.621  47.774  1.00  0.00           O  
ATOM    973  ND2 ASN   138       4.336 112.695  47.960  1.00  0.00           N  
ATOM    974  N   THR   139      10.136 112.567  47.725  1.00  0.00           N  
ATOM    975  CA  THR   139      11.357 113.220  47.265  1.00  0.00           C  
ATOM    976  C   THR   139      12.569 112.751  48.060  1.00  0.00           C  
ATOM    977  O   THR   139      12.673 113.017  49.257  1.00  0.00           O  
ATOM    978  CB  THR   139      11.259 114.753  47.382  1.00  0.00           C  
ATOM    979  OG1 THR   139      12.454 115.352  46.867  1.00  0.00           O  
ATOM    980  CG2 THR   139      11.075 115.166  48.834  1.00  0.00           C  
ATOM    981  N   GLY   140      13.487 112.054  47.396  1.00  0.00           N  
ATOM    982  CA  GLY   140      14.673 111.579  48.067  1.00  0.00           C  
ATOM    983  C   GLY   140      15.922 111.985  47.299  1.00  0.00           C  
ATOM    984  O   GLY   140      16.130 111.617  46.140  1.00  0.00           O  
ATOM    985  N   ALA   141      16.770 112.759  47.955  1.00  0.00           N  
ATOM    986  CA  ALA   141      18.072 113.128  47.392  1.00  0.00           C  
ATOM    987  C   ALA   141      18.984 113.614  48.526  1.00  0.00           C  
ATOM    988  O   ALA   141      18.618 113.545  49.703  1.00  0.00           O  
ATOM    989  CB  ALA   141      17.969 114.226  46.339  1.00  0.00           C  
ATOM    990  N   GLU   142      20.165 114.102  48.162  1.00  0.00           N  
ATOM    991  CA  GLU   142      21.125 114.597  49.142  1.00  0.00           C  
ATOM    992  C   GLU   142      20.536 115.740  49.962  1.00  0.00           C  
ATOM    993  O   GLU   142      20.429 116.869  49.484  1.00  0.00           O  
ATOM    994  CB  GLU   142      22.410 115.054  48.450  1.00  0.00           C  
ATOM    995  CG  GLU   142      23.640 115.028  49.344  1.00  0.00           C  
ATOM    996  CD  GLU   142      24.811 115.782  48.746  1.00  0.00           C  
ATOM    997  OE1 GLU   142      24.900 115.856  47.502  1.00  0.00           O  
ATOM    998  OE2 GLU   142      25.642 116.302  49.519  1.00  0.00           O  
ATOM    999  N   GLY   143      20.154 115.439  51.199  1.00  0.00           N  
ATOM   1000  CA  GLY   143      19.579 116.435  52.083  1.00  0.00           C  
ATOM   1001  C   GLY   143      18.196 116.873  51.641  1.00  0.00           C  
ATOM   1002  O   GLY   143      17.967 118.050  51.362  1.00  0.00           O  
ATOM   1003  N   GLY   144      17.271 115.921  51.577  1.00  0.00           N  
ATOM   1004  CA  GLY   144      15.909 116.208  51.169  1.00  0.00           C  
ATOM   1005  C   GLY   144      14.925 115.161  51.652  1.00  0.00           C  
ATOM   1006  O   GLY   144      13.793 115.486  52.010  1.00  0.00           O  
ATOM   1007  N   PRO   145      15.354 113.891  51.666  1.00  0.00           N  
ATOM   1008  CA  PRO   145      14.513 112.774  52.108  1.00  0.00           C  
ATOM   1009  C   PRO   145      14.318 112.776  53.621  1.00  0.00           C  
ATOM   1010  O   PRO   145      15.158 113.304  54.349  1.00  0.00           O  
ATOM   1011  CB  PRO   145      15.318 111.545  51.683  1.00  0.00           C  
ATOM   1012  CG  PRO   145      16.734 112.009  51.692  1.00  0.00           C  
ATOM   1013  CD  PRO   145      16.696 113.445  51.252  1.00  0.00           C  
ATOM   1014  N   GLU   146      13.218 112.189  54.081  1.00  0.00           N  
ATOM   1015  CA  GLU   146      12.922 112.128  55.507  1.00  0.00           C  
ATOM   1016  C   GLU   146      14.032 111.412  56.271  1.00  0.00           C  
ATOM   1017  O   GLU   146      14.369 110.268  55.967  1.00  0.00           O  
ATOM   1018  CB  GLU   146      11.583 111.427  55.747  1.00  0.00           C  
ATOM   1019  CG  GLU   146      11.278 111.156  57.212  1.00  0.00           C  
ATOM   1020  CD  GLU   146      10.051 110.287  57.400  1.00  0.00           C  
ATOM   1021  OE1 GLU   146       8.993 110.617  56.824  1.00  0.00           O  
ATOM   1022  OE2 GLU   146      10.143 109.273  58.124  1.00  0.00           O  
ATOM   1023  N   SER   147      14.596 112.094  57.262  1.00  0.00           N  
ATOM   1024  CA  SER   147      15.670 111.524  58.072  1.00  0.00           C  
ATOM   1025  C   SER   147      15.142 111.178  59.440  1.00  0.00           C  
ATOM   1026  O   SER   147      14.483 111.995  60.088  1.00  0.00           O  
ATOM   1027  CB  SER   147      16.826 112.504  58.220  1.00  0.00           C  
ATOM   1028  OG  SER   147      17.450 112.716  56.962  1.00  0.00           O  
ATOM   1029  N   GLU   148      15.454 109.973  59.894  1.00  0.00           N  
ATOM   1030  CA  GLU   148      14.912 109.498  61.145  1.00  0.00           C  
ATOM   1031  C   GLU   148      15.994 109.260  62.187  1.00  0.00           C  
ATOM   1032  O   GLU   148      16.720 108.263  62.136  1.00  0.00           O  
ATOM   1033  CB  GLU   148      14.111 108.202  60.947  1.00  0.00           C  
ATOM   1034  CG  GLU   148      12.799 108.406  60.187  1.00  0.00           C  
ATOM   1035  CD  GLU   148      11.927 109.352  60.999  1.00  0.00           C  
ATOM   1036  OE1 GLU   148      11.866 109.177  62.246  1.00  0.00           O  
ATOM   1037  OE2 GLU   148      11.309 110.262  60.385  1.00  0.00           O  
ATOM   1038  N   ASN   149      16.085 110.190  63.130  1.00  0.00           N  
ATOM   1039  CA  ASN   149      17.030 110.101  64.233  1.00  0.00           C  
ATOM   1040  C   ASN   149      16.267 109.679  65.489  1.00  0.00           C  
ATOM   1041  O   ASN   149      16.839 109.105  66.415  1.00  0.00           O  
ATOM   1042  CB  ASN   149      17.725 111.443  64.460  1.00  0.00           C  
ATOM   1043  CG  ASN   149      18.880 111.344  65.437  1.00  0.00           C  
ATOM   1044  OD1 ASN   149      19.536 110.307  65.537  1.00  0.00           O  
ATOM   1045  ND2 ASN   149      19.134 112.426  66.164  1.00  0.00           N  
ATOM   1046  N   VAL   150      14.968 109.971  65.504  1.00  0.00           N  
ATOM   1047  CA  VAL   150      14.098 109.624  66.618  1.00  0.00           C  
ATOM   1048  C   VAL   150      13.197 108.453  66.236  1.00  0.00           C  
ATOM   1049  O   VAL   150      13.539 107.296  66.486  1.00  0.00           O  
ATOM   1050  CB  VAL   150      13.224 110.816  67.048  1.00  0.00           C  
ATOM   1051  CG1 VAL   150      12.241 110.392  68.128  1.00  0.00           C  
ATOM   1052  CG2 VAL   150      14.096 111.965  67.532  1.00  0.00           C  
ATOM   1053  N   SER   151      12.055 108.755  65.621  1.00  0.00           N  
ATOM   1054  CA  SER   151      11.111 107.716  65.212  1.00  0.00           C  
ATOM   1055  C   SER   151      10.132 108.153  64.119  1.00  0.00           C  
ATOM   1056  O   SER   151       9.800 109.331  63.992  1.00  0.00           O  
ATOM   1057  CB  SER   151      10.323 107.205  66.423  1.00  0.00           C  
ATOM   1058  OG  SER   151       9.308 106.299  66.027  1.00  0.00           O  
ATOM   1059  N   SER   152       9.680 107.176  63.337  1.00  0.00           N  
ATOM   1060  CA  SER   152       8.719 107.382  62.262  1.00  0.00           C  
ATOM   1061  C   SER   152       7.745 106.206  62.239  1.00  0.00           C  
ATOM   1062  O   SER   152       8.153 105.042  62.261  1.00  0.00           O  
ATOM   1063  CB  SER   152       9.434 107.518  60.929  1.00  0.00           C  
ATOM   1064  OG  SER   152       8.488 107.663  59.880  1.00  0.00           O  
ATOM   1065  N   GLY   153       6.457 106.515  62.223  1.00  0.00           N  
ATOM   1066  CA  GLY   153       5.425 105.490  62.157  1.00  0.00           C  
ATOM   1067  C   GLY   153       4.519 105.701  60.960  1.00  0.00           C  
ATOM   1068  O   GLY   153       4.200 106.832  60.614  1.00  0.00           O  
ATOM   1069  N   GLN   154       4.090 104.600  60.353  1.00  0.00           N  
ATOM   1070  CA  GLN   154       3.098 104.622  59.277  1.00  0.00           C  
ATOM   1071  C   GLN   154       3.545 105.542  58.161  1.00  0.00           C  
ATOM   1072  O   GLN   154       2.853 106.493  57.793  1.00  0.00           O  
ATOM   1073  CB  GLN   154       1.722 105.050  59.801  1.00  0.00           C  
ATOM   1074  CG  GLN   154       1.125 104.074  60.817  1.00  0.00           C  
ATOM   1075  CD  GLN   154      -0.206 104.641  61.288  1.00  0.00           C  
ATOM   1076  OE1 GLN   154      -0.641 105.698  60.834  1.00  0.00           O  
ATOM   1077  NE2 GLN   154      -0.926 103.969  62.226  1.00  0.00           N  
ATOM   1078  N   MET   155       4.718 105.247  57.628  1.00  0.00           N  
ATOM   1079  CA  MET   155       5.284 106.039  56.562  1.00  0.00           C  
ATOM   1080  C   MET   155       4.973 105.382  55.229  1.00  0.00           C  
ATOM   1081  O   MET   155       5.076 104.162  55.098  1.00  0.00           O  
ATOM   1082  CB  MET   155       6.815 106.134  56.748  1.00  0.00           C  
ATOM   1083  CG  MET   155       7.499 107.038  55.721  1.00  0.00           C  
ATOM   1084  SD  MET   155       9.295 107.211  55.946  1.00  0.00           S  
ATOM   1085  CE  MET   155       9.693 105.551  55.324  1.00  0.00           C  
ATOM   1086  N   VAL   156       4.594 106.190  54.244  1.00  0.00           N  
ATOM   1087  CA  VAL   156       4.268 105.680  52.918  1.00  0.00           C  
ATOM   1088  C   VAL   156       5.230 106.223  51.867  1.00  0.00           C  
ATOM   1089  O   VAL   156       4.985 107.271  51.269  1.00  0.00           O  
ATOM   1090  CB  VAL   156       2.826 106.040  52.514  1.00  0.00           C  
ATOM   1091  CG1 VAL   156       2.653 105.926  51.007  1.00  0.00           C  
ATOM   1092  CG2 VAL   156       1.833 105.146  53.240  1.00  0.00           C  
ATOM   1093  N   GLY   157       6.326 105.504  51.648  1.00  0.00           N  
ATOM   1094  CA  GLY   157       7.323 105.910  50.674  1.00  0.00           C  
ATOM   1095  C   GLY   157       6.883 105.644  49.248  1.00  0.00           C  
ATOM   1096  O   GLY   157       6.330 104.587  48.945  1.00  0.00           O  
ATOM   1097  N   GLY   158       7.129 106.610  48.369  1.00  0.00           N  
ATOM   1098  CA  GLY   158       6.759 106.482  46.972  1.00  0.00           C  
ATOM   1099  C   GLY   158       7.965 106.455  46.054  1.00  0.00           C  
ATOM   1100  O   GLY   158       8.522 105.393  45.775  1.00  0.00           O  
ATOM   1101  N   THR   159       8.370 107.630  45.581  1.00  0.00           N  
ATOM   1102  CA  THR   159       9.517 107.743  44.689  1.00  0.00           C  
ATOM   1103  C   THR   159      10.688 108.433  45.381  1.00  0.00           C  
ATOM   1104  O   THR   159      11.699 108.742  44.751  1.00  0.00           O  
ATOM   1105  CB  THR   159       9.161 108.518  43.407  1.00  0.00           C  
ATOM   1106  OG1 THR   159       9.404 109.916  43.608  1.00  0.00           O  
ATOM   1107  CG2 THR   159       7.699 108.308  43.046  1.00  0.00           C  
ATOM   1108  N   ALA   160      10.543 108.671  46.681  1.00  0.00           N  
ATOM   1109  CA  ALA   160      11.587 109.325  47.461  1.00  0.00           C  
ATOM   1110  C   ALA   160      11.964 108.493  48.682  1.00  0.00           C  
ATOM   1111  O   ALA   160      12.543 109.006  49.640  1.00  0.00           O  
ATOM   1112  CB  ALA   160      11.142 110.717  47.881  1.00  0.00           C  
ATOM   1113  N   GLU   161      11.632 107.207  48.642  1.00  0.00           N  
ATOM   1114  CA  GLU   161      11.935 106.303  49.745  1.00  0.00           C  
ATOM   1115  C   GLU   161      13.434 106.244  50.014  1.00  0.00           C  
ATOM   1116  O   GLU   161      13.952 105.229  50.480  1.00  0.00           O  
ATOM   1117  CB  GLU   161      11.398 104.900  49.451  1.00  0.00           C  
ATOM   1118  CG  GLU   161      11.384 103.976  50.657  1.00  0.00           C  
ATOM   1119  CD  GLU   161      10.435 104.446  51.741  1.00  0.00           C  
ATOM   1120  OE1 GLU   161       9.225 104.574  51.460  1.00  0.00           O  
ATOM   1121  OE2 GLU   161      10.898 104.688  52.876  1.00  0.00           O  
ATOM   1122  N   SER   162      14.127 107.339  49.717  1.00  0.00           N  
ATOM   1123  CA  SER   162      15.568 107.414  49.926  1.00  0.00           C  
ATOM   1124  C   SER   162      15.907 108.294  51.124  1.00  0.00           C  
ATOM   1125  O   SER   162      17.045 108.737  51.280  1.00  0.00           O  
ATOM   1126  CB  SER   162      16.265 107.943  48.671  1.00  0.00           C  
ATOM   1127  OG  SER   162      16.391 109.354  48.714  1.00  0.00           O  
ATOM   1128  N   THR   163      14.911 108.545  51.968  1.00  0.00           N  
ATOM   1129  CA  THR   163      15.101 109.373  53.153  1.00  0.00           C  
ATOM   1130  C   THR   163      15.895 108.631  54.223  1.00  0.00           C  
ATOM   1131  O   THR   163      15.586 107.487  54.558  1.00  0.00           O  
ATOM   1132  CB  THR   163      13.754 109.825  53.747  1.00  0.00           C  
ATOM   1133  OG1 THR   163      13.257 108.816  54.634  1.00  0.00           O  
ATOM   1134  CG2 THR   163      12.738 110.068  52.642  1.00  0.00           C  
ATOM   1135  N   THR   164      16.917 109.292  54.757  1.00  0.00           N  
ATOM   1136  CA  THR   164      17.758 108.702  55.792  1.00  0.00           C  
ATOM   1137  C   THR   164      18.071 109.717  56.885  1.00  0.00           C  
ATOM   1138  O   THR   164      18.272 110.900  56.608  1.00  0.00           O  
ATOM   1139  CB  THR   164      19.078 108.164  55.209  1.00  0.00           C  
ATOM   1140  OG1 THR   164      19.718 109.192  54.442  1.00  0.00           O  
ATOM   1141  CG2 THR   164      18.816 106.961  54.316  1.00  0.00           C  
ATOM   1142  N   ILE   165      18.113 109.250  58.129  1.00  0.00           N  
ATOM   1143  CA  ILE   165      18.401 110.119  59.264  1.00  0.00           C  
ATOM   1144  C   ILE   165      19.075 109.350  60.395  1.00  0.00           C  
ATOM   1145  O   ILE   165      19.028 108.120  60.438  1.00  0.00           O  
ATOM   1146  CB  ILE   165      17.121 110.787  59.800  1.00  0.00           C  
ATOM   1147  CG1 ILE   165      16.546 111.752  58.760  1.00  0.00           C  
ATOM   1148  CG2 ILE   165      17.404 111.510  61.108  1.00  0.00           C  
ATOM   1149  CD1 ILE   165      15.157 112.251  59.092  1.00  0.00           C  
ATOM   1150  N   ASN   166      19.703 110.082  61.310  1.00  0.00           N  
ATOM   1151  CA  ASN   166      20.388 109.473  62.444  1.00  0.00           C  
ATOM   1152  C   ASN   166      19.409 108.734  63.350  1.00  0.00           C  
ATOM   1153  O   ASN   166      18.258 109.145  63.503  1.00  0.00           O  
ATOM   1154  CB  ASN   166      21.148 110.533  63.244  1.00  0.00           C  
ATOM   1155  CG  ASN   166      22.414 110.992  62.548  1.00  0.00           C  
ATOM   1156  OD1 ASN   166      22.917 110.323  61.645  1.00  0.00           O  
ATOM   1157  ND2 ASN   166      22.936 112.139  62.965  1.00  0.00           N  
ATOM   1158  N   LYS   167      19.873 107.643  63.950  1.00  0.00           N  
ATOM   1159  CA  LYS   167      19.038 106.845  64.840  1.00  0.00           C  
ATOM   1160  C   LYS   167      19.095 107.361  66.275  1.00  0.00           C  
ATOM   1161  O   LYS   167      20.163 107.412  66.885  1.00  0.00           O  
ATOM   1162  CB  LYS   167      19.458 105.374  64.793  1.00  0.00           C  
ATOM   1163  CG  LYS   167      20.644 105.038  65.683  1.00  0.00           C  
ATOM   1164  CD  LYS   167      20.489 103.663  66.313  1.00  0.00           C  
ATOM   1165  CE  LYS   167      21.724 103.279  67.111  1.00  0.00           C  
ATOM   1166  NZ  LYS   167      21.604 101.915  67.698  1.00  0.00           N  
ATOM   1167  N   ASN   168      17.938 107.741  66.807  1.00  0.00           N  
ATOM   1168  CA  ASN   168      17.854 108.253  68.170  1.00  0.00           C  
ATOM   1169  C   ASN   168      16.950 107.378  69.032  1.00  0.00           C  
ATOM   1170  O   ASN   168      16.418 107.829  70.047  1.00  0.00           O  
ATOM   1171  CB  ASN   168      17.345 109.696  68.170  1.00  0.00           C  
ATOM   1172  CG  ASN   168      18.383 110.680  67.667  1.00  0.00           C  
ATOM   1173  OD1 ASN   168      19.108 110.402  66.712  1.00  0.00           O  
ATOM   1174  ND2 ASN   168      18.459 111.840  68.310  1.00  0.00           N  
ATOM   1175  N   GLY   169      16.781 106.126  68.621  1.00  0.00           N  
ATOM   1176  CA  GLY   169      15.946 105.190  69.350  1.00  0.00           C  
ATOM   1177  C   GLY   169      16.008 103.788  68.776  1.00  0.00           C  
ATOM   1178  O   GLY   169      16.530 103.578  67.681  1.00  0.00           O  
ATOM   1179  N   ARG   170      15.472 102.825  69.519  1.00  0.00           N  
ATOM   1180  CA  ARG   170      15.466 101.434  69.083  1.00  0.00           C  
ATOM   1181  C   ARG   170      14.542 101.236  67.886  1.00  0.00           C  
ATOM   1182  O   ARG   170      14.815 100.418  67.007  1.00  0.00           O  
ATOM   1183  CB  ARG   170      15.044 100.514  70.230  1.00  0.00           C  
ATOM   1184  CG  ARG   170      15.569 100.940  71.592  1.00  0.00           C  
ATOM   1185  CD  ARG   170      15.687  99.753  72.534  1.00  0.00           C  
ATOM   1186  NE  ARG   170      16.821  99.887  73.443  1.00  0.00           N  
ATOM   1187  CZ  ARG   170      16.972  99.181  74.559  1.00  0.00           C  
ATOM   1188  NH1 ARG   170      16.058  98.285  74.907  1.00  0.00           N  
ATOM   1189  NH2 ARG   170      18.037  99.369  75.326  1.00  0.00           N  
ATOM   1190  N   GLN   171      13.448 101.989  67.858  1.00  0.00           N  
ATOM   1191  CA  GLN   171      12.482 101.898  66.769  1.00  0.00           C  
ATOM   1192  C   GLN   171      12.660 103.041  65.776  1.00  0.00           C  
ATOM   1193  O   GLN   171      11.902 104.010  65.788  1.00  0.00           O  
ATOM   1194  CB  GLN   171      11.054 101.896  67.319  1.00  0.00           C  
ATOM   1195  CG  GLN   171      10.765 100.767  68.295  1.00  0.00           C  
ATOM   1196  CD  GLN   171      10.030  99.611  67.647  1.00  0.00           C  
ATOM   1197  OE1 GLN   171       9.463  99.749  66.563  1.00  0.00           O  
ATOM   1198  NE2 GLN   171      10.036  98.460  68.310  1.00  0.00           N  
ATOM   1199  N   VAL   172      13.667 102.919  64.917  1.00  0.00           N  
ATOM   1200  CA  VAL   172      13.947 103.941  63.915  1.00  0.00           C  
ATOM   1201  C   VAL   172      12.720 104.219  63.053  1.00  0.00           C  
ATOM   1202  O   VAL   172      12.258 105.357  62.963  1.00  0.00           O  
ATOM   1203  CB  VAL   172      15.120 103.532  63.004  1.00  0.00           C  
ATOM   1204  CG1 VAL   172      15.217 104.471  61.812  1.00  0.00           C  
ATOM   1205  CG2 VAL   172      16.422 103.520  63.790  1.00  0.00           C  
ATOM   1206  N   ILE   173      12.197 103.173  62.422  1.00  0.00           N  
ATOM   1207  CA  ILE   173      11.021 103.302  61.565  1.00  0.00           C  
ATOM   1208  C   ILE   173      10.094 102.110  61.707  1.00  0.00           C  
ATOM   1209  O   ILE   173      10.495 100.974  61.459  1.00  0.00           O  
ATOM   1210  CB  ILE   173      11.407 103.484  60.120  1.00  0.00           C  
ATOM   1211  CG1 ILE   173      12.258 104.740  59.866  1.00  0.00           C  
ATOM   1212  CG2 ILE   173      10.201 103.617  59.175  1.00  0.00           C  
ATOM   1213  CD1 ILE   173      12.817 104.820  58.446  1.00  0.00           C  
ATOM   1214  N   TRP   174       8.845 102.369  62.082  1.00  0.00           N  
ATOM   1215  CA  TRP   174       7.862 101.305  62.250  1.00  0.00           C  
ATOM   1216  C   TRP   174       6.743 101.396  61.214  1.00  0.00           C  
ATOM   1217  O   TRP   174       6.251 102.485  60.918  1.00  0.00           O  
ATOM   1218  CB  TRP   174       7.275 101.340  63.663  1.00  0.00           C  
ATOM   1219  CG  TRP   174       6.252 100.275  63.918  1.00  0.00           C  
ATOM   1220  CD1 TRP   174       4.897 100.429  63.944  1.00  0.00           C  
ATOM   1221  CD2 TRP   174       6.503  98.889  64.184  1.00  0.00           C  
ATOM   1222  NE1 TRP   174       4.288  99.227  64.210  1.00  0.00           N  
ATOM   1223  CE2 TRP   174       5.253  98.265  64.361  1.00  0.00           C  
ATOM   1224  CE3 TRP   174       7.664  98.117  64.289  1.00  0.00           C  
ATOM   1225  CZ2 TRP   174       5.130  96.905  64.637  1.00  0.00           C  
ATOM   1226  CZ3 TRP   174       7.540  96.766  64.564  1.00  0.00           C  
ATOM   1227  CH2 TRP   174       6.282  96.175  64.735  1.00  0.00           C  
ATOM   1228  N   SER   175       6.356 100.242  60.670  1.00  0.00           N  
ATOM   1229  CA  SER   175       5.291 100.138  59.669  1.00  0.00           C  
ATOM   1230  C   SER   175       5.470 101.071  58.470  1.00  0.00           C  
ATOM   1231  O   SER   175       4.741 102.052  58.319  1.00  0.00           O  
ATOM   1232  CB  SER   175       3.916 100.356  60.311  1.00  0.00           C  
ATOM   1233  OG  SER   175       2.888 100.337  59.336  1.00  0.00           O  
ATOM   1234  N   SER   176       6.426 100.743  57.606  1.00  0.00           N  
ATOM   1235  CA  SER   176       6.697 101.556  56.424  1.00  0.00           C  
ATOM   1236  C   SER   176       6.323 100.850  55.121  1.00  0.00           C  
ATOM   1237  O   SER   176       6.626  99.673  54.928  1.00  0.00           O  
ATOM   1238  CB  SER   176       8.170 101.972  56.389  1.00  0.00           C  
ATOM   1239  OG  SER   176       8.511 102.535  55.135  1.00  0.00           O  
ATOM   1240  N   GLY   177       5.661 101.586  54.233  1.00  0.00           N  
ATOM   1241  CA  GLY   177       5.244 101.065  52.934  1.00  0.00           C  
ATOM   1242  C   GLY   177       6.091 101.682  51.832  1.00  0.00           C  
ATOM   1243  O   GLY   177       6.144 102.897  51.691  1.00  0.00           O  
ATOM   1244  N   MET   178       6.766 100.853  51.047  1.00  0.00           N  
ATOM   1245  CA  MET   178       7.676 101.385  50.036  1.00  0.00           C  
ATOM   1246  C   MET   178       7.332 100.912  48.624  1.00  0.00           C  
ATOM   1247  O   MET   178       7.420  99.721  48.316  1.00  0.00           O  
ATOM   1248  CB  MET   178       9.148 101.026  50.368  1.00  0.00           C  
ATOM   1249  CG  MET   178       9.634 101.610  51.696  1.00  0.00           C  
ATOM   1250  SD  MET   178      11.349 101.187  52.123  1.00  0.00           S  
ATOM   1251  CE  MET   178      10.967  99.494  52.657  1.00  0.00           C  
ATOM   1252  N   ALA   179       6.915 101.845  47.775  1.00  0.00           N  
ATOM   1253  CA  ALA   179       6.537 101.516  46.404  1.00  0.00           C  
ATOM   1254  C   ALA   179       7.729 101.533  45.454  1.00  0.00           C  
ATOM   1255  O   ALA   179       8.833 101.923  45.833  1.00  0.00           O  
ATOM   1256  CB  ALA   179       5.453 102.463  45.913  1.00  0.00           C  
ATOM   1257  N   ARG   180       7.495 101.102  44.218  1.00  0.00           N  
ATOM   1258  CA  ARG   180       8.542 101.071  43.205  1.00  0.00           C  
ATOM   1259  C   ARG   180       9.172 102.449  43.064  1.00  0.00           C  
ATOM   1260  O   ARG   180       8.471 103.451  42.925  1.00  0.00           O  
ATOM   1261  CB  ARG   180       7.976 100.610  41.860  1.00  0.00           C  
ATOM   1262  CG  ARG   180       8.997 100.583  40.735  1.00  0.00           C  
ATOM   1263  CD  ARG   180       8.367 100.133  39.427  1.00  0.00           C  
ATOM   1264  NE  ARG   180       9.362  99.954  38.374  1.00  0.00           N  
ATOM   1265  CZ  ARG   180       9.075  99.594  37.128  1.00  0.00           C  
ATOM   1266  NH1 ARG   180       7.817  99.371  36.773  1.00  0.00           N  
ATOM   1267  NH2 ARG   180      10.045  99.455  36.235  1.00  0.00           N  
ATOM   1268  N   ASP   181      10.499 102.496  43.102  1.00  0.00           N  
ATOM   1269  CA  ASP   181      11.217 103.763  42.994  1.00  0.00           C  
ATOM   1270  C   ASP   181      11.397 104.529  44.304  1.00  0.00           C  
ATOM   1271  O   ASP   181      11.902 105.663  44.308  1.00  0.00           O  
ATOM   1272  CB  ASP   181      10.499 104.664  41.986  1.00  0.00           C  
ATOM   1273  CG  ASP   181      10.524 103.968  40.632  1.00  0.00           C  
ATOM   1274  OD1 ASP   181      11.607 103.448  40.254  1.00  0.00           O  
ATOM   1275  OD2 ASP   181       9.459 103.948  39.959  1.00  0.00           O  
ATOM   1276  N   THR   182      10.985 103.920  45.418  1.00  0.00           N  
ATOM   1277  CA  THR   182      11.288 104.456  46.732  1.00  0.00           C  
ATOM   1278  C   THR   182      12.315 103.610  47.475  1.00  0.00           C  
ATOM   1279  O   THR   182      12.424 102.399  47.245  1.00  0.00           O  
ATOM   1280  CB  THR   182      10.008 104.563  47.584  1.00  0.00           C  
ATOM   1281  OG1 THR   182       9.436 103.277  47.769  1.00  0.00           O  
ATOM   1282  CG2 THR   182       8.995 105.473  46.869  1.00  0.00           C  
ATOM   1283  N   LEU   183      13.047 104.250  48.383  1.00  0.00           N  
ATOM   1284  CA  LEU   183      14.189 103.651  49.058  1.00  0.00           C  
ATOM   1285  C   LEU   183      14.109 103.956  50.543  1.00  0.00           C  
ATOM   1286  O   LEU   183      13.731 105.060  50.933  1.00  0.00           O  
ATOM   1287  CB  LEU   183      15.507 104.275  48.565  1.00  0.00           C  
ATOM   1288  CG  LEU   183      15.777 104.036  47.078  1.00  0.00           C  
ATOM   1289  CD1 LEU   183      16.979 104.788  46.511  1.00  0.00           C  
ATOM   1290  CD2 LEU   183      16.056 102.583  46.698  1.00  0.00           C  
ATOM   1291  N   ILE   184      14.464 102.976  51.368  1.00  0.00           N  
ATOM   1292  CA  ILE   184      14.431 103.144  52.816  1.00  0.00           C  
ATOM   1293  C   ILE   184      15.756 102.733  53.449  1.00  0.00           C  
ATOM   1294  O   ILE   184      15.883 101.632  53.985  1.00  0.00           O  
ATOM   1295  CB  ILE   184      13.292 102.326  53.452  1.00  0.00           C  
ATOM   1296  CG1 ILE   184      13.293 102.503  54.972  1.00  0.00           C  
ATOM   1297  CG2 ILE   184      13.421 100.856  53.083  1.00  0.00           C  
ATOM   1298  CD1 ILE   184      12.082 101.909  55.656  1.00  0.00           C  
ATOM   1299  N   TYR   185      16.740 103.624  53.384  1.00  0.00           N  
ATOM   1300  CA  TYR   185      18.056 103.355  53.950  1.00  0.00           C  
ATOM   1301  C   TYR   185      18.022 103.413  55.474  1.00  0.00           C  
ATOM   1302  O   TYR   185      17.867 104.484  56.061  1.00  0.00           O  
ATOM   1303  CB  TYR   185      19.085 104.349  53.408  1.00  0.00           C  
ATOM   1304  CG  TYR   185      19.129 104.423  51.899  1.00  0.00           C  
ATOM   1305  CD1 TYR   185      18.709 103.353  51.120  1.00  0.00           C  
ATOM   1306  CD2 TYR   185      19.590 105.562  51.253  1.00  0.00           C  
ATOM   1307  CE1 TYR   185      18.747 103.415  49.740  1.00  0.00           C  
ATOM   1308  CE2 TYR   185      19.632 105.634  49.873  1.00  0.00           C  
ATOM   1309  CZ  TYR   185      19.210 104.558  49.122  1.00  0.00           C  
ATOM   1310  OH  TYR   185      19.249 104.625  47.748  1.00  0.00           O  
ATOM   1311  N   ALA   186      18.167 102.254  56.108  1.00  0.00           N  
ATOM   1312  CA  ALA   186      18.152 102.170  57.564  1.00  0.00           C  
ATOM   1313  C   ALA   186      19.180 103.113  58.182  1.00  0.00           C  
ATOM   1314  O   ALA   186      20.352 102.763  58.323  1.00  0.00           O  
ATOM   1315  CB  ALA   186      18.403 100.739  58.014  1.00  0.00           C  
ATOM   1316  N   GLY   187      18.732 104.309  58.550  1.00  0.00           N  
ATOM   1317  CA  GLY   187      19.606 105.298  59.152  1.00  0.00           C  
ATOM   1318  C   GLY   187      19.168 105.678  60.553  1.00  0.00           C  
ATOM   1319  O   GLY   187      19.858 106.423  61.249  1.00  0.00           O  
ATOM   1320  N   GLY   188      18.015 105.162  60.966  1.00  0.00           N  
ATOM   1321  CA  GLY   188      17.481 105.445  62.286  1.00  0.00           C  
ATOM   1322  C   GLY   188      16.633 104.334  62.877  1.00  0.00           C  
ATOM   1323  O   GLY   188      15.567 104.005  62.354  1.00  0.00           O  
ATOM   1324  N   ASP   189      17.113 103.756  63.975  1.00  0.00           N  
ATOM   1325  CA  ASP   189      16.409 102.683  64.673  1.00  0.00           C  
ATOM   1326  C   ASP   189      15.932 101.561  63.752  1.00  0.00           C  
ATOM   1327  O   ASP   189      14.780 101.135  63.831  1.00  0.00           O  
ATOM   1328  CB  ASP   189      15.225 103.247  65.464  1.00  0.00           C  
ATOM   1329  CG  ASP   189      15.609 103.664  66.870  1.00  0.00           C  
ATOM   1330  OD1 ASP   189      16.805 103.937  67.105  1.00  0.00           O  
ATOM   1331  OD2 ASP   189      14.715 103.719  67.741  1.00  0.00           O  
ATOM   1332  N   GLN   190      16.825 101.090  62.884  1.00  0.00           N  
ATOM   1333  CA  GLN   190      16.517 100.012  61.944  1.00  0.00           C  
ATOM   1334  C   GLN   190      15.214 100.233  61.175  1.00  0.00           C  
ATOM   1335  O   GLN   190      14.942 101.337  60.699  1.00  0.00           O  
ATOM   1336  CB  GLN   190      16.480  98.662  62.667  1.00  0.00           C  
ATOM   1337  CG  GLN   190      17.091  97.517  61.876  1.00  0.00           C  
ATOM   1338  CD  GLN   190      16.726  96.158  62.441  1.00  0.00           C  
ATOM   1339  OE1 GLN   190      17.058  95.838  63.583  1.00  0.00           O  
ATOM   1340  NE2 GLN   190      16.038  95.351  61.643  1.00  0.00           N  
ATOM   1341  N   THR   191      14.418  99.173  61.056  1.00  0.00           N  
ATOM   1342  CA  THR   191      13.144  99.237  60.345  1.00  0.00           C  
ATOM   1343  C   THR   191      12.238  98.055  60.683  1.00  0.00           C  
ATOM   1344  O   THR   191      12.432  96.950  60.175  1.00  0.00           O  
ATOM   1345  CB  THR   191      13.349  99.270  58.818  1.00  0.00           C  
ATOM   1346  OG1 THR   191      13.612 100.615  58.397  1.00  0.00           O  
ATOM   1347  CG2 THR   191      12.110  98.753  58.103  1.00  0.00           C  
ATOM   1348  N   VAL   192      11.250  98.292  61.540  1.00  0.00           N  
ATOM   1349  CA  VAL   192      10.308  97.251  61.926  1.00  0.00           C  
ATOM   1350  C   VAL   192       9.092  97.297  61.018  1.00  0.00           C  
ATOM   1351  O   VAL   192       8.511  98.359  60.794  1.00  0.00           O  
ATOM   1352  CB  VAL   192       9.871  97.431  63.381  1.00  0.00           C  
ATOM   1353  CG1 VAL   192       8.841  96.397  63.841  1.00  0.00           C  
ATOM   1354  CG2 VAL   192      11.023  97.321  64.382  1.00  0.00           C  
ATOM   1355  N   HIS   193       8.718  96.137  60.493  1.00  0.00           N  
ATOM   1356  CA  HIS   193       7.518  96.003  59.653  1.00  0.00           C  
ATOM   1357  C   HIS   193       7.542  96.890  58.412  1.00  0.00           C  
ATOM   1358  O   HIS   193       6.920  97.940  58.364  1.00  0.00           O  
ATOM   1359  CB  HIS   193       6.237  96.254  60.457  1.00  0.00           C  
ATOM   1360  CG  HIS   193       4.989  96.039  59.653  1.00  0.00           C  
ATOM   1361  ND1 HIS   193       4.529  94.799  59.258  1.00  0.00           N  
ATOM   1362  CD2 HIS   193       4.087  96.922  59.163  1.00  0.00           C  
ATOM   1363  CE1 HIS   193       3.428  94.914  58.580  1.00  0.00           C  
ATOM   1364  NE2 HIS   193       3.128  96.196  58.500  1.00  0.00           N  
ATOM   1365  N   GLY   194       8.268  96.447  57.405  1.00  0.00           N  
ATOM   1366  CA  GLY   194       8.424  97.199  56.189  1.00  0.00           C  
ATOM   1367  C   GLY   194       7.877  96.364  55.053  1.00  0.00           C  
ATOM   1368  O   GLY   194       8.212  95.184  54.905  1.00  0.00           O  
ATOM   1369  N   GLU   195       7.013  96.980  54.262  1.00  0.00           N  
ATOM   1370  CA  GLU   195       6.403  96.309  53.146  1.00  0.00           C  
ATOM   1371  C   GLU   195       7.001  96.871  51.861  1.00  0.00           C  
ATOM   1372  O   GLU   195       6.820  98.036  51.540  1.00  0.00           O  
ATOM   1373  CB  GLU   195       4.891  96.508  53.194  1.00  0.00           C  
ATOM   1374  CG  GLU   195       4.225  95.838  54.398  1.00  0.00           C  
ATOM   1375  CD  GLU   195       2.719  96.007  54.257  1.00  0.00           C  
ATOM   1376  OE1 GLU   195       2.257  97.178  54.208  1.00  0.00           O  
ATOM   1377  OE2 GLU   195       2.011  94.966  54.195  1.00  0.00           O  
ATOM   1378  N   ALA   196       7.744  96.048  51.140  1.00  0.00           N  
ATOM   1379  CA  ALA   196       8.340  96.511  49.901  1.00  0.00           C  
ATOM   1380  C   ALA   196       7.395  96.180  48.759  1.00  0.00           C  
ATOM   1381  O   ALA   196       7.414  95.067  48.221  1.00  0.00           O  
ATOM   1382  CB  ALA   196       9.712  95.879  49.685  1.00  0.00           C  
ATOM   1383  N   HIS   197       6.596  97.170  48.378  1.00  0.00           N  
ATOM   1384  CA  HIS   197       5.686  97.045  47.255  1.00  0.00           C  
ATOM   1385  C   HIS   197       6.407  97.755  46.119  1.00  0.00           C  
ATOM   1386  O   HIS   197       6.242  98.963  45.931  1.00  0.00           O  
ATOM   1387  CB  HIS   197       4.354  97.729  47.555  1.00  0.00           C  
ATOM   1388  CG  HIS   197       3.730  97.294  48.844  1.00  0.00           C  
ATOM   1389  ND1 HIS   197       3.082  96.086  48.988  1.00  0.00           N  
ATOM   1390  CD2 HIS   197       3.653  97.908  50.049  1.00  0.00           C  
ATOM   1391  CE1 HIS   197       2.634  95.974  50.226  1.00  0.00           C  
ATOM   1392  NE2 HIS   197       2.967  97.066  50.890  1.00  0.00           N  
ATOM   1393  N   ASN   198       7.208  97.007  45.368  1.00  0.00           N  
ATOM   1394  CA  ASN   198       7.957  97.572  44.252  1.00  0.00           C  
ATOM   1395  C   ASN   198       9.017  98.550  44.748  1.00  0.00           C  
ATOM   1396  O   ASN   198       9.701  99.195  43.953  1.00  0.00           O  
ATOM   1397  CB  ASN   198       7.014  98.269  43.271  1.00  0.00           C  
ATOM   1398  CG  ASN   198       6.160  97.291  42.488  1.00  0.00           C  
ATOM   1399  OD1 ASN   198       6.490  96.111  42.379  1.00  0.00           O  
ATOM   1400  ND2 ASN   198       5.054  97.780  41.939  1.00  0.00           N  
ATOM   1401  N   THR   199       9.148  98.655  46.066  1.00  0.00           N  
ATOM   1402  CA  THR   199      10.123  99.554  46.673  1.00  0.00           C  
ATOM   1403  C   THR   199      11.445  98.841  46.932  1.00  0.00           C  
ATOM   1404  O   THR   199      11.771  97.858  46.266  1.00  0.00           O  
ATOM   1405  CB  THR   199       9.600 100.143  47.996  1.00  0.00           C  
ATOM   1406  OG1 THR   199       8.880  99.137  48.719  1.00  0.00           O  
ATOM   1407  CG2 THR   199       8.681 101.325  47.728  1.00  0.00           C  
ATOM   1408  N   ARG   200      12.203  99.341  47.903  1.00  0.00           N  
ATOM   1409  CA  ARG   200      13.491  98.752  48.249  1.00  0.00           C  
ATOM   1410  C   ARG   200      13.933  99.156  49.653  1.00  0.00           C  
ATOM   1411  O   ARG   200      13.480 100.166  50.191  1.00  0.00           O  
ATOM   1412  CB  ARG   200      14.556  99.157  47.228  1.00  0.00           C  
ATOM   1413  CG  ARG   200      14.987  98.032  46.301  1.00  0.00           C  
ATOM   1414  CD  ARG   200      16.138  98.463  45.407  1.00  0.00           C  
ATOM   1415  NE  ARG   200      15.785  98.401  43.992  1.00  0.00           N  
ATOM   1416  CZ  ARG   200      16.420  99.069  43.034  1.00  0.00           C  
ATOM   1417  NH1 ARG   200      17.445  99.854  43.337  1.00  0.00           N  
ATOM   1418  NH2 ARG   200      16.030  98.953  41.772  1.00  0.00           N  
ATOM   1419  N   LEU   201      14.820  98.358  50.238  1.00  0.00           N  
ATOM   1420  CA  LEU   201      15.329  98.623  51.569  1.00  0.00           C  
ATOM   1421  C   LEU   201      16.794  98.187  51.654  1.00  0.00           C  
ATOM   1422  O   LEU   201      17.134  97.031  51.359  1.00  0.00           O  
ATOM   1423  CB  LEU   201      14.498  97.904  52.622  1.00  0.00           C  
ATOM   1424  CG  LEU   201      15.017  98.101  54.048  1.00  0.00           C  
ATOM   1425  CD1 LEU   201      14.965  99.539  54.562  1.00  0.00           C  
ATOM   1426  CD2 LEU   201      14.269  97.313  55.122  1.00  0.00           C  
ATOM   1427  N   GLU   202      17.654  99.129  52.034  1.00  0.00           N  
ATOM   1428  CA  GLU   202      19.084  98.881  52.169  1.00  0.00           C  
ATOM   1429  C   GLU   202      19.472  98.929  53.639  1.00  0.00           C  
ATOM   1430  O   GLU   202      19.375  99.965  54.301  1.00  0.00           O  
ATOM   1431  CB  GLU   202      19.904  99.916  51.401  1.00  0.00           C  
ATOM   1432  CG  GLU   202      21.413  99.672  51.470  1.00  0.00           C  
ATOM   1433  CD  GLU   202      22.103 100.764  50.665  1.00  0.00           C  
ATOM   1434  OE1 GLU   202      21.383 101.643  50.121  1.00  0.00           O  
ATOM   1435  OE2 GLU   202      23.360 100.734  50.584  1.00  0.00           O  
ATOM   1436  N   GLY   203      19.909  97.788  54.145  1.00  0.00           N  
ATOM   1437  CA  GLY   203      20.308  97.680  55.527  1.00  0.00           C  
ATOM   1438  C   GLY   203      21.819  97.752  55.578  1.00  0.00           C  
ATOM   1439  O   GLY   203      22.519  96.846  55.111  1.00  0.00           O  
ATOM   1440  N   GLY   204      22.311  98.855  56.126  1.00  0.00           N  
ATOM   1441  CA  GLY   204      23.735  99.097  56.213  1.00  0.00           C  
ATOM   1442  C   GLY   204      24.344  98.468  57.460  1.00  0.00           C  
ATOM   1443  O   GLY   204      23.634  97.960  58.333  1.00  0.00           O  
ATOM   1444  N   ASN   205      25.671  98.481  57.501  1.00  0.00           N  
ATOM   1445  CA  ASN   205      26.449  98.020  58.640  1.00  0.00           C  
ATOM   1446  C   ASN   205      25.902  98.584  59.962  1.00  0.00           C  
ATOM   1447  O   ASN   205      25.743  99.798  60.113  1.00  0.00           O  
ATOM   1448  CB  ASN   205      27.911  98.439  58.418  1.00  0.00           C  
ATOM   1449  CG  ASN   205      28.812  98.062  59.569  1.00  0.00           C  
ATOM   1450  OD1 ASN   205      28.611  97.045  60.230  1.00  0.00           O  
ATOM   1451  ND2 ASN   205      29.816  98.888  59.818  1.00  0.00           N  
ATOM   1452  N   GLN   206      25.590  97.698  60.903  1.00  0.00           N  
ATOM   1453  CA  GLN   206      25.029  98.099  62.181  1.00  0.00           C  
ATOM   1454  C   GLN   206      23.518  98.319  62.157  1.00  0.00           C  
ATOM   1455  O   GLN   206      22.893  98.546  63.197  1.00  0.00           O  
ATOM   1456  CB  GLN   206      25.716  99.380  62.665  1.00  0.00           C  
ATOM   1457  CG  GLN   206      27.209  99.202  62.948  1.00  0.00           C  
ATOM   1458  CD  GLN   206      27.761 100.540  63.420  1.00  0.00           C  
ATOM   1459  OE1 GLN   206      27.026 101.517  63.552  1.00  0.00           O  
ATOM   1460  NE2 GLN   206      29.087 100.656  63.699  1.00  0.00           N  
ATOM   1461  N   TYR   207      22.916  98.263  60.974  1.00  0.00           N  
ATOM   1462  CA  TYR   207      21.477  98.431  60.870  1.00  0.00           C  
ATOM   1463  C   TYR   207      20.745  97.114  61.030  1.00  0.00           C  
ATOM   1464  O   TYR   207      21.295  96.048  60.754  1.00  0.00           O  
ATOM   1465  CB  TYR   207      21.113  99.064  59.520  1.00  0.00           C  
ATOM   1466  CG  TYR   207      21.704 100.431  59.492  1.00  0.00           C  
ATOM   1467  CD1 TYR   207      22.040 101.070  60.693  1.00  0.00           C  
ATOM   1468  CD2 TYR   207      21.944 101.109  58.277  1.00  0.00           C  
ATOM   1469  CE1 TYR   207      22.603 102.361  60.708  1.00  0.00           C  
ATOM   1470  CE2 TYR   207      22.516 102.422  58.273  1.00  0.00           C  
ATOM   1471  CZ  TYR   207      22.839 103.032  59.503  1.00  0.00           C  
ATOM   1472  OH  TYR   207      23.387 104.296  59.549  1.00  0.00           O  
ATOM   1473  N   VAL   208      19.501  97.178  61.481  1.00  0.00           N  
ATOM   1474  CA  VAL   208      18.695  95.966  61.647  1.00  0.00           C  
ATOM   1475  C   VAL   208      17.297  96.187  61.073  1.00  0.00           C  
ATOM   1476  O   VAL   208      16.671  97.215  61.326  1.00  0.00           O  
ATOM   1477  CB  VAL   208      18.600  95.542  63.140  1.00  0.00           C  
ATOM   1478  CG1 VAL   208      17.739  94.298  63.367  1.00  0.00           C  
ATOM   1479  CG2 VAL   208      19.955  95.210  63.767  1.00  0.00           C  
ATOM   1480  N   HIS   209      16.828  95.228  60.284  1.00  0.00           N  
ATOM   1481  CA  HIS   209      15.471  95.253  59.748  1.00  0.00           C  
ATOM   1482  C   HIS   209      14.715  94.003  60.193  1.00  0.00           C  
ATOM   1483  O   HIS   209      15.157  92.876  59.956  1.00  0.00           O  
ATOM   1484  CB  HIS   209      15.500  95.347  58.219  1.00  0.00           C  
ATOM   1485  CG  HIS   209      14.132  95.437  57.611  1.00  0.00           C  
ATOM   1486  ND1 HIS   209      13.894  95.522  56.255  1.00  0.00           N  
ATOM   1487  CD2 HIS   209      12.906  95.452  58.185  1.00  0.00           C  
ATOM   1488  CE1 HIS   209      12.619  95.583  56.016  1.00  0.00           C  
ATOM   1489  NE2 HIS   209      11.984  95.544  57.171  1.00  0.00           N  
ATOM   1490  N   ASN   210      13.579  94.204  60.846  1.00  0.00           N  
ATOM   1491  CA  ASN   210      12.749  93.082  61.278  1.00  0.00           C  
ATOM   1492  C   ASN   210      11.404  93.097  60.561  1.00  0.00           C  
ATOM   1493  O   ASN   210      10.809  94.154  60.362  1.00  0.00           O  
ATOM   1494  CB  ASN   210      12.525  93.097  62.798  1.00  0.00           C  
ATOM   1495  CG  ASN   210      13.872  92.885  63.474  1.00  0.00           C  
ATOM   1496  OD1 ASN   210      14.768  92.254  62.916  1.00  0.00           O  
ATOM   1497  ND2 ASN   210      14.088  93.400  64.714  1.00  0.00           N  
ATOM   1498  N   GLY   211      10.940  91.917  60.168  1.00  0.00           N  
ATOM   1499  CA  GLY   211       9.665  91.770  59.482  1.00  0.00           C  
ATOM   1500  C   GLY   211       9.586  92.601  58.206  1.00  0.00           C  
ATOM   1501  O   GLY   211       8.677  93.413  58.037  1.00  0.00           O  
ATOM   1502  N   GLY   212      10.555  92.420  57.317  1.00  0.00           N  
ATOM   1503  CA  GLY   212      10.449  93.029  56.005  1.00  0.00           C  
ATOM   1504  C   GLY   212       9.660  92.095  55.114  1.00  0.00           C  
ATOM   1505  O   GLY   212       9.941  90.903  55.036  1.00  0.00           O  
ATOM   1506  N   THR   213       8.640  92.641  54.470  1.00  0.00           N  
ATOM   1507  CA  THR   213       7.797  91.876  53.586  1.00  0.00           C  
ATOM   1508  C   THR   213       8.078  92.305  52.148  1.00  0.00           C  
ATOM   1509  O   THR   213       7.805  93.443  51.755  1.00  0.00           O  
ATOM   1510  CB  THR   213       6.348  92.109  53.972  1.00  0.00           C  
ATOM   1511  OG1 THR   213       6.125  91.684  55.308  1.00  0.00           O  
ATOM   1512  CG2 THR   213       5.434  91.313  53.025  1.00  0.00           C  
ATOM   1513  N   ALA   214       8.657  91.398  51.373  1.00  0.00           N  
ATOM   1514  CA  ALA   214       9.120  91.727  50.034  1.00  0.00           C  
ATOM   1515  C   ALA   214       8.120  91.249  48.998  1.00  0.00           C  
ATOM   1516  O   ALA   214       8.123  90.077  48.614  1.00  0.00           O  
ATOM   1517  CB  ALA   214      10.493  91.078  49.718  1.00  0.00           C  
ATOM   1518  N   THR   215       7.258  92.149  48.543  1.00  0.00           N  
ATOM   1519  CA  THR   215       6.319  91.778  47.505  1.00  0.00           C  
ATOM   1520  C   THR   215       6.967  91.916  46.131  1.00  0.00           C  
ATOM   1521  O   THR   215       8.168  92.184  46.032  1.00  0.00           O  
ATOM   1522  CB  THR   215       5.036  92.583  47.615  1.00  0.00           C  
ATOM   1523  OG1 THR   215       5.314  93.967  47.465  1.00  0.00           O  
ATOM   1524  CG2 THR   215       4.398  92.338  48.993  1.00  0.00           C  
ATOM   1525  N   GLU   216       6.174  91.719  45.083  1.00  0.00           N  
ATOM   1526  CA  GLU   216       6.676  91.732  43.719  1.00  0.00           C  
ATOM   1527  C   GLU   216       7.584  92.930  43.380  1.00  0.00           C  
ATOM   1528  O   GLU   216       7.249  94.095  43.647  1.00  0.00           O  
ATOM   1529  CB  GLU   216       5.512  91.649  42.729  1.00  0.00           C  
ATOM   1530  CG  GLU   216       5.957  91.613  41.266  1.00  0.00           C  
ATOM   1531  CD  GLU   216       4.712  91.501  40.398  1.00  0.00           C  
ATOM   1532  OE1 GLU   216       3.596  91.400  40.975  1.00  0.00           O  
ATOM   1533  OE2 GLU   216       4.859  91.515  39.147  1.00  0.00           O  
ATOM   1534  N   THR   217       8.737  92.619  42.796  1.00  0.00           N  
ATOM   1535  CA  THR   217       9.742  93.617  42.416  1.00  0.00           C  
ATOM   1536  C   THR   217      10.406  94.320  43.591  1.00  0.00           C  
ATOM   1537  O   THR   217      11.259  95.187  43.388  1.00  0.00           O  
ATOM   1538  CB  THR   217       9.166  94.649  41.437  1.00  0.00           C  
ATOM   1539  OG1 THR   217       8.218  95.473  42.099  1.00  0.00           O  
ATOM   1540  CG2 THR   217       8.479  93.917  40.272  1.00  0.00           C  
ATOM   1541  N   LEU   218      10.008  93.957  44.811  1.00  0.00           N  
ATOM   1542  CA  LEU   218      10.669  94.453  45.999  1.00  0.00           C  
ATOM   1543  C   LEU   218      12.098  93.936  46.099  1.00  0.00           C  
ATOM   1544  O   LEU   218      12.442  92.879  45.572  1.00  0.00           O  
ATOM   1545  CB  LEU   218       9.882  94.047  47.249  1.00  0.00           C  
ATOM   1546  CG  LEU   218       8.483  94.662  47.316  1.00  0.00           C  
ATOM   1547  CD1 LEU   218       7.622  94.183  48.483  1.00  0.00           C  
ATOM   1548  CD2 LEU   218       8.452  96.184  47.453  1.00  0.00           C  
ATOM   1549  N   ILE   219      12.931  94.679  46.802  1.00  0.00           N  
ATOM   1550  CA  ILE   219      14.330  94.338  46.916  1.00  0.00           C  
ATOM   1551  C   ILE   219      14.837  94.696  48.316  1.00  0.00           C  
ATOM   1552  O   ILE   219      14.913  95.878  48.668  1.00  0.00           O  
ATOM   1553  CB  ILE   219      15.102  95.108  45.849  1.00  0.00           C  
ATOM   1554  CG1 ILE   219      14.637  94.803  44.415  1.00  0.00           C  
ATOM   1555  CG2 ILE   219      16.612  94.815  45.853  1.00  0.00           C  
ATOM   1556  CD1 ILE   219      15.322  95.665  43.356  1.00  0.00           C  
ATOM   1557  N   ASN   220      15.172  93.677  49.100  1.00  0.00           N  
ATOM   1558  CA  ASN   220      15.688  93.873  50.449  1.00  0.00           C  
ATOM   1559  C   ASN   220      17.159  93.484  50.473  1.00  0.00           C  
ATOM   1560  O   ASN   220      17.497  92.300  50.458  1.00  0.00           O  
ATOM   1561  CB  ASN   220      14.900  93.034  51.455  1.00  0.00           C  
ATOM   1562  CG  ASN   220      13.517  93.592  51.723  1.00  0.00           C  
ATOM   1563  OD1 ASN   220      13.366  94.753  52.104  1.00  0.00           O  
ATOM   1564  ND2 ASN   220      12.496  92.765  51.526  1.00  0.00           N  
ATOM   1565  N   ARG   221      18.034  94.483  50.509  1.00  0.00           N  
ATOM   1566  CA  ARG   221      19.471  94.234  50.504  1.00  0.00           C  
ATOM   1567  C   ARG   221      20.138  94.384  51.870  1.00  0.00           C  
ATOM   1568  O   ARG   221      19.968  95.393  52.554  1.00  0.00           O  
ATOM   1569  CB  ARG   221      20.164  95.143  49.486  1.00  0.00           C  
ATOM   1570  CG  ARG   221      21.682  95.093  49.540  1.00  0.00           C  
ATOM   1571  CD  ARG   221      22.302  96.142  48.631  1.00  0.00           C  
ATOM   1572  NE  ARG   221      23.739  95.941  48.465  1.00  0.00           N  
ATOM   1573  CZ  ARG   221      24.497  96.633  47.621  1.00  0.00           C  
ATOM   1574  NH1 ARG   221      23.957  97.575  46.861  1.00  0.00           N  
ATOM   1575  NH2 ARG   221      25.797  96.383  47.536  1.00  0.00           N  
ATOM   1576  N   ASP   222      20.899  93.363  52.249  1.00  0.00           N  
ATOM   1577  CA  ASP   222      21.636  93.351  53.506  1.00  0.00           C  
ATOM   1578  C   ASP   222      23.128  93.485  53.234  1.00  0.00           C  
ATOM   1579  O   ASP   222      23.774  92.546  52.756  1.00  0.00           O  
ATOM   1580  CB  ASP   222      21.360  92.082  54.306  1.00  0.00           C  
ATOM   1581  CG  ASP   222      22.045  92.220  55.658  1.00  0.00           C  
ATOM   1582  OD1 ASP   222      23.222  92.670  55.682  1.00  0.00           O  
ATOM   1583  OD2 ASP   222      21.400  91.878  56.685  1.00  0.00           O  
ATOM   1584  N   GLY   223      23.667  94.669  53.504  1.00  0.00           N  
ATOM   1585  CA  GLY   223      25.090  94.920  53.313  1.00  0.00           C  
ATOM   1586  C   GLY   223      25.923  94.232  54.394  1.00  0.00           C  
ATOM   1587  O   GLY   223      25.376  93.655  55.354  1.00  0.00           O  
ATOM   1588  N   TRP   224      27.242  94.291  54.242  1.00  0.00           N  
ATOM   1589  CA  TRP   224      28.152  93.676  55.202  1.00  0.00           C  
ATOM   1590  C   TRP   224      28.130  94.417  56.534  1.00  0.00           C  
ATOM   1591  O   TRP   224      28.484  95.594  56.607  1.00  0.00           O  
ATOM   1592  CB  TRP   224      29.576  93.641  54.643  1.00  0.00           C  
ATOM   1593  CG  TRP   224      30.591  93.136  55.622  1.00  0.00           C  
ATOM   1594  CD1 TRP   224      30.988  91.842  55.797  1.00  0.00           C  
ATOM   1595  CD2 TRP   224      31.341  93.916  56.561  1.00  0.00           C  
ATOM   1596  NE1 TRP   224      31.938  91.768  56.787  1.00  0.00           N  
ATOM   1597  CE2 TRP   224      32.172  93.028  57.273  1.00  0.00           C  
ATOM   1598  CE3 TRP   224      31.389  95.279  56.870  1.00  0.00           C  
ATOM   1599  CZ2 TRP   224      33.041  93.458  58.273  1.00  0.00           C  
ATOM   1600  CZ3 TRP   224      32.253  95.704  57.864  1.00  0.00           C  
ATOM   1601  CH2 TRP   224      33.067  94.797  58.553  1.00  0.00           C  
ATOM   1602  N   GLN   225      27.711  93.721  57.586  1.00  0.00           N  
ATOM   1603  CA  GLN   225      27.642  94.312  58.917  1.00  0.00           C  
ATOM   1604  C   GLN   225      28.166  93.349  59.978  1.00  0.00           C  
ATOM   1605  O   GLN   225      28.149  92.133  59.788  1.00  0.00           O  
ATOM   1606  CB  GLN   225      26.205  94.725  59.246  1.00  0.00           C  
ATOM   1607  CG  GLN   225      25.191  93.600  59.113  1.00  0.00           C  
ATOM   1608  CD  GLN   225      24.285  93.488  60.323  1.00  0.00           C  
ATOM   1609  OE1 GLN   225      24.109  94.448  61.073  1.00  0.00           O  
ATOM   1610  NE2 GLN   225      23.704  92.310  60.520  1.00  0.00           N  
ATOM   1611  N   VAL   226      28.630  93.902  61.093  1.00  0.00           N  
ATOM   1612  CA  VAL   226      29.159  93.095  62.186  1.00  0.00           C  
ATOM   1613  C   VAL   226      28.236  93.140  63.399  1.00  0.00           C  
ATOM   1614  O   VAL   226      27.902  94.215  63.897  1.00  0.00           O  
ATOM   1615  CB  VAL   226      30.565  93.563  62.605  1.00  0.00           C  
ATOM   1616  CG1 VAL   226      31.104  92.687  63.725  1.00  0.00           C  
ATOM   1617  CG2 VAL   226      31.506  93.550  61.409  1.00  0.00           C  
ATOM   1618  N   ILE   227      27.828  91.966  63.870  1.00  0.00           N  
ATOM   1619  CA  ILE   227      26.942  91.870  65.025  1.00  0.00           C  
ATOM   1620  C   ILE   227      27.681  91.333  66.246  1.00  0.00           C  
ATOM   1621  O   ILE   227      27.582  90.151  66.573  1.00  0.00           O  
ATOM   1622  CB  ILE   227      25.729  90.968  64.732  1.00  0.00           C  
ATOM   1623  CG1 ILE   227      26.192  89.597  64.233  1.00  0.00           C  
ATOM   1624  CG2 ILE   227      24.807  91.626  63.718  1.00  0.00           C  
ATOM   1625  CD1 ILE   227      25.907  88.468  65.198  1.00  0.00           C  
ATOM   1626  N   LYS   228      28.421  92.210  66.917  1.00  0.00           N  
ATOM   1627  CA  LYS   228      29.176  91.826  68.103  1.00  0.00           C  
ATOM   1628  C   LYS   228      28.394  92.127  69.377  1.00  0.00           C  
ATOM   1629  O   LYS   228      28.787  91.717  70.470  1.00  0.00           O  
ATOM   1630  CB  LYS   228      30.528  92.543  68.134  1.00  0.00           C  
ATOM   1631  CG  LYS   228      31.300  92.356  69.429  1.00  0.00           C  
ATOM   1632  CD  LYS   228      31.990  93.643  69.851  1.00  0.00           C  
ATOM   1633  CE  LYS   228      32.610  94.354  68.659  1.00  0.00           C  
ATOM   1634  NZ  LYS   228      33.375  95.563  69.070  1.00  0.00           N  
ATOM   1635  N   GLU   229      27.286  92.846  69.229  1.00  0.00           N  
ATOM   1636  CA  GLU   229      26.447  93.203  70.367  1.00  0.00           C  
ATOM   1637  C   GLU   229      25.352  92.166  70.593  1.00  0.00           C  
ATOM   1638  O   GLU   229      24.625  92.223  71.584  1.00  0.00           O  
ATOM   1639  CB  GLU   229      25.827  94.587  70.162  1.00  0.00           C  
ATOM   1640  CG  GLU   229      25.164  95.160  71.403  1.00  0.00           C  
ATOM   1641  CD  GLU   229      26.121  95.974  72.251  1.00  0.00           C  
ATOM   1642  OE1 GLU   229      25.765  97.110  72.629  1.00  0.00           O  
ATOM   1643  OE2 GLU   229      27.230  95.478  72.541  1.00  0.00           O  
ATOM   1644  N   GLY   230      25.241  91.219  69.667  1.00  0.00           N  
ATOM   1645  CA  GLY   230      24.240  90.173  69.763  1.00  0.00           C  
ATOM   1646  C   GLY   230      23.012  90.466  68.924  1.00  0.00           C  
ATOM   1647  O   GLY   230      22.421  89.561  68.334  1.00  0.00           O  
ATOM   1648  N   GLY   231      22.627  91.737  68.872  1.00  0.00           N  
ATOM   1649  CA  GLY   231      21.467  92.151  68.104  1.00  0.00           C  
ATOM   1650  C   GLY   231      21.550  91.723  66.652  1.00  0.00           C  
ATOM   1651  O   GLY   231      22.532  92.007  65.966  1.00  0.00           O  
ATOM   1652  N   THR   232      20.514  91.035  66.183  1.00  0.00           N  
ATOM   1653  CA  THR   232      20.469  90.564  64.804  1.00  0.00           C  
ATOM   1654  C   THR   232      19.147  90.930  64.138  1.00  0.00           C  
ATOM   1655  O   THR   232      18.263  91.510  64.768  1.00  0.00           O  
ATOM   1656  CB  THR   232      20.669  89.039  64.721  1.00  0.00           C  
ATOM   1657  OG1 THR   232      21.013  88.671  63.380  1.00  0.00           O  
ATOM   1658  CG2 THR   232      19.398  88.312  65.132  1.00  0.00           C  
ATOM   1659  N   ALA   233      19.019  90.588  62.860  1.00  0.00           N  
ATOM   1660  CA  ALA   233      17.794  90.883  62.099  1.00  0.00           C  
ATOM   1661  C   ALA   233      17.211  89.555  61.601  1.00  0.00           C  
ATOM   1662  O   ALA   233      17.918  88.642  61.164  1.00  0.00           O  
ATOM   1663  CB  ALA   233      18.042  91.797  60.903  1.00  0.00           C  
ATOM   1664  N   ALA   234      15.885  89.478  61.645  1.00  0.00           N  
ATOM   1665  CA  ALA   234      15.157  88.298  61.196  1.00  0.00           C  
ATOM   1666  C   ALA   234      13.768  88.693  60.702  1.00  0.00           C  
ATOM   1667  O   ALA   234      13.547  89.835  60.299  1.00  0.00           O  
ATOM   1668  CB  ALA   234      15.054  87.278  62.319  1.00  0.00           C  
ATOM   1669  N   HIS   235      12.841  87.740  60.735  1.00  0.00           N  
ATOM   1670  CA  HIS   235      11.461  87.967  60.307  1.00  0.00           C  
ATOM   1671  C   HIS   235      11.336  88.633  58.935  1.00  0.00           C  
ATOM   1672  O   HIS   235      10.889  89.775  58.827  1.00  0.00           O  
ATOM   1673  CB  HIS   235      10.697  88.779  61.359  1.00  0.00           C  
ATOM   1674  CG  HIS   235      10.442  88.031  62.630  1.00  0.00           C  
ATOM   1675  ND1 HIS   235      10.870  88.484  63.859  1.00  0.00           N  
ATOM   1676  CD2 HIS   235       9.802  86.861  62.863  1.00  0.00           C  
ATOM   1677  CE1 HIS   235      10.505  87.626  64.794  1.00  0.00           C  
ATOM   1678  NE2 HIS   235       9.855  86.632  64.217  1.00  0.00           N  
ATOM   1679  N   THR   236      11.724  87.907  57.891  1.00  0.00           N  
ATOM   1680  CA  THR   236      11.642  88.411  56.524  1.00  0.00           C  
ATOM   1681  C   THR   236      10.794  87.461  55.687  1.00  0.00           C  
ATOM   1682  O   THR   236      10.716  86.270  55.988  1.00  0.00           O  
ATOM   1683  CB  THR   236      13.036  88.547  55.885  1.00  0.00           C  
ATOM   1684  OG1 THR   236      13.614  89.805  56.255  1.00  0.00           O  
ATOM   1685  CG2 THR   236      12.937  88.465  54.370  1.00  0.00           C  
ATOM   1686  N   THR   237      10.158  87.977  54.639  1.00  0.00           N  
ATOM   1687  CA  THR   237       9.328  87.137  53.807  1.00  0.00           C  
ATOM   1688  C   THR   237       9.565  87.592  52.384  1.00  0.00           C  
ATOM   1689  O   THR   237       9.437  88.773  52.082  1.00  0.00           O  
ATOM   1690  CB  THR   237       7.835  87.274  54.180  1.00  0.00           C  
ATOM   1691  OG1 THR   237       7.629  86.709  55.475  1.00  0.00           O  
ATOM   1692  CG2 THR   237       6.955  86.558  53.183  1.00  0.00           C  
ATOM   1693  N   ILE   238       9.938  86.656  51.521  1.00  0.00           N  
ATOM   1694  CA  ILE   238      10.136  86.952  50.119  1.00  0.00           C  
ATOM   1695  C   ILE   238       8.970  86.350  49.360  1.00  0.00           C  
ATOM   1696  O   ILE   238       8.799  85.130  49.330  1.00  0.00           O  
ATOM   1697  CB  ILE   238      11.419  86.305  49.580  1.00  0.00           C  
ATOM   1698  CG1 ILE   238      12.589  86.496  50.547  1.00  0.00           C  
ATOM   1699  CG2 ILE   238      11.757  86.853  48.200  1.00  0.00           C  
ATOM   1700  CD1 ILE   238      13.783  85.600  50.214  1.00  0.00           C  
ATOM   1701  N   ASN   239       8.157  87.194  48.746  1.00  0.00           N  
ATOM   1702  CA  ASN   239       7.075  86.683  47.915  1.00  0.00           C  
ATOM   1703  C   ASN   239       7.482  86.527  46.462  1.00  0.00           C  
ATOM   1704  O   ASN   239       8.627  86.817  46.091  1.00  0.00           O  
ATOM   1705  CB  ASN   239       5.831  87.545  48.055  1.00  0.00           C  
ATOM   1706  CG  ASN   239       5.079  87.241  49.323  1.00  0.00           C  
ATOM   1707  OD1 ASN   239       4.947  86.083  49.701  1.00  0.00           O  
ATOM   1708  ND2 ASN   239       4.606  88.277  50.006  1.00  0.00           N  
ATOM   1709  N   GLN   240       6.547  86.064  45.641  1.00  0.00           N  
ATOM   1710  CA  GLN   240       6.845  85.824  44.244  1.00  0.00           C  
ATOM   1711  C   GLN   240       7.406  87.075  43.568  1.00  0.00           C  
ATOM   1712  O   GLN   240       6.793  88.144  43.613  1.00  0.00           O  
ATOM   1713  CB  GLN   240       5.601  85.330  43.512  1.00  0.00           C  
ATOM   1714  CG  GLN   240       5.933  84.717  42.160  1.00  0.00           C  
ATOM   1715  CD  GLN   240       4.727  84.567  41.261  1.00  0.00           C  
ATOM   1716  OE1 GLN   240       3.585  84.737  41.691  1.00  0.00           O  
ATOM   1717  NE2 GLN   240       4.978  84.253  39.997  1.00  0.00           N  
ATOM   1718  N   LYS   241       8.587  86.933  42.968  1.00  0.00           N  
ATOM   1719  CA  LYS   241       9.266  88.019  42.239  1.00  0.00           C  
ATOM   1720  C   LYS   241       9.779  89.174  43.113  1.00  0.00           C  
ATOM   1721  O   LYS   241      10.176  90.224  42.602  1.00  0.00           O  
ATOM   1722  CB  LYS   241       8.432  88.526  41.049  1.00  0.00           C  
ATOM   1723  CG  LYS   241       8.624  87.682  39.781  1.00  0.00           C  
ATOM   1724  CD  LYS   241       7.440  87.783  38.816  1.00  0.00           C  
ATOM   1725  CE  LYS   241       7.374  86.575  37.867  1.00  0.00           C  
ATOM   1726  NZ  LYS   241       8.523  86.511  36.906  1.00  0.00           N  
ATOM   1727  N   GLY   242       9.774  88.968  44.426  1.00  0.00           N  
ATOM   1728  CA  GLY   242      10.526  89.822  45.327  1.00  0.00           C  
ATOM   1729  C   GLY   242      11.917  89.237  45.455  1.00  0.00           C  
ATOM   1730  O   GLY   242      12.139  88.066  45.148  1.00  0.00           O  
ATOM   1731  N   LYS   243      12.870  90.045  45.893  1.00  0.00           N  
ATOM   1732  CA  LYS   243      14.235  89.564  45.997  1.00  0.00           C  
ATOM   1733  C   LYS   243      14.879  89.979  47.303  1.00  0.00           C  
ATOM   1734  O   LYS   243      14.866  91.160  47.670  1.00  0.00           O  
ATOM   1735  CB  LYS   243      15.074  90.062  44.824  1.00  0.00           C  
ATOM   1736  CG  LYS   243      16.563  89.780  44.969  1.00  0.00           C  
ATOM   1737  CD  LYS   243      17.349  90.434  43.836  1.00  0.00           C  
ATOM   1738  CE  LYS   243      16.896  89.913  42.483  1.00  0.00           C  
ATOM   1739  NZ  LYS   243      17.665  90.491  41.335  1.00  0.00           N  
ATOM   1740  N   LEU   244      15.440  89.000  48.006  1.00  0.00           N  
ATOM   1741  CA  LEU   244      16.299  89.294  49.138  1.00  0.00           C  
ATOM   1742  C   LEU   244      17.743  89.058  48.724  1.00  0.00           C  
ATOM   1743  O   LEU   244      18.074  88.027  48.164  1.00  0.00           O  
ATOM   1744  CB  LEU   244      15.947  88.413  50.328  1.00  0.00           C  
ATOM   1745  CG  LEU   244      17.018  88.463  51.414  1.00  0.00           C  
ATOM   1746  CD1 LEU   244      17.101  89.877  52.009  1.00  0.00           C  
ATOM   1747  CD2 LEU   244      16.715  87.423  52.468  1.00  0.00           C  
ATOM   1748  N   GLN   245      18.598  90.027  48.994  1.00  0.00           N  
ATOM   1749  CA  GLN   245      20.002  89.924  48.660  1.00  0.00           C  
ATOM   1750  C   GLN   245      20.851  90.152  49.915  1.00  0.00           C  
ATOM   1751  O   GLN   245      20.778  91.214  50.558  1.00  0.00           O  
ATOM   1752  CB  GLN   245      20.355  90.944  47.581  1.00  0.00           C  
ATOM   1753  CG  GLN   245      21.823  90.964  47.201  1.00  0.00           C  
ATOM   1754  CD  GLN   245      22.093  91.815  45.968  1.00  0.00           C  
ATOM   1755  OE1 GLN   245      21.283  91.873  45.029  1.00  0.00           O  
ATOM   1756  NE2 GLN   245      23.231  92.489  45.970  1.00  0.00           N  
ATOM   1757  N   VAL   246      21.643  89.145  50.269  1.00  0.00           N  
ATOM   1758  CA  VAL   246      22.489  89.216  51.458  1.00  0.00           C  
ATOM   1759  C   VAL   246      23.945  89.175  51.041  1.00  0.00           C  
ATOM   1760  O   VAL   246      24.425  88.146  50.585  1.00  0.00           O  
ATOM   1761  CB  VAL   246      22.203  88.054  52.422  1.00  0.00           C  
ATOM   1762  CG1 VAL   246      22.957  88.250  53.720  1.00  0.00           C  
ATOM   1763  CG2 VAL   246      20.709  87.956  52.699  1.00  0.00           C  
ATOM   1764  N   ASN   247      24.640  90.305  51.162  1.00  0.00           N  
ATOM   1765  CA  ASN   247      26.039  90.373  50.763  1.00  0.00           C  
ATOM   1766  C   ASN   247      26.925  89.621  51.730  1.00  0.00           C  
ATOM   1767  O   ASN   247      26.497  89.248  52.833  1.00  0.00           O  
ATOM   1768  CB  ASN   247      26.537  91.816  50.722  1.00  0.00           C  
ATOM   1769  CG  ASN   247      25.859  92.637  49.676  1.00  0.00           C  
ATOM   1770  OD1 ASN   247      25.223  92.102  48.769  1.00  0.00           O  
ATOM   1771  ND2 ASN   247      26.001  93.956  49.778  1.00  0.00           N  
ATOM   1772  N   ALA   248      28.174  89.445  51.314  1.00  0.00           N  
ATOM   1773  CA  ALA   248      29.222  88.927  52.177  1.00  0.00           C  
ATOM   1774  C   ALA   248      29.229  89.650  53.522  1.00  0.00           C  
ATOM   1775  O   ALA   248      29.214  90.875  53.569  1.00  0.00           O  
ATOM   1776  CB  ALA   248      30.561  89.081  51.495  1.00  0.00           C  
ATOM   1777  N   GLY   249      29.240  88.884  54.610  1.00  0.00           N  
ATOM   1778  CA  GLY   249      29.240  89.451  55.950  1.00  0.00           C  
ATOM   1779  C   GLY   249      27.908  90.028  56.395  1.00  0.00           C  
ATOM   1780  O   GLY   249      27.827  90.652  57.450  1.00  0.00           O  
ATOM   1781  N   GLY   250      26.865  89.852  55.587  1.00  0.00           N  
ATOM   1782  CA  GLY   250      25.536  90.272  55.988  1.00  0.00           C  
ATOM   1783  C   GLY   250      24.824  89.104  56.638  1.00  0.00           C  
ATOM   1784  O   GLY   250      25.225  87.955  56.466  1.00  0.00           O  
ATOM   1785  N   LYS   251      23.766  89.380  57.387  1.00  0.00           N  
ATOM   1786  CA  LYS   251      23.031  88.302  58.037  1.00  0.00           C  
ATOM   1787  C   LYS   251      21.517  88.445  57.866  1.00  0.00           C  
ATOM   1788  O   LYS   251      20.969  89.542  57.972  1.00  0.00           O  
ATOM   1789  CB  LYS   251      23.399  88.224  59.523  1.00  0.00           C  
ATOM   1790  CG  LYS   251      22.671  87.121  60.252  1.00  0.00           C  
ATOM   1791  CD  LYS   251      23.080  87.015  61.711  1.00  0.00           C  
ATOM   1792  CE  LYS   251      22.444  85.773  62.344  1.00  0.00           C  
ATOM   1793  NZ  LYS   251      22.640  85.742  63.820  1.00  0.00           N  
ATOM   1794  N   ALA   252      20.854  87.328  57.587  1.00  0.00           N  
ATOM   1795  CA  ALA   252      19.403  87.280  57.529  1.00  0.00           C  
ATOM   1796  C   ALA   252      18.940  85.958  58.114  1.00  0.00           C  
ATOM   1797  O   ALA   252      19.282  84.902  57.603  1.00  0.00           O  
ATOM   1798  CB  ALA   252      18.912  87.411  56.097  1.00  0.00           C  
ATOM   1799  N   SER   253      18.157  86.023  59.182  1.00  0.00           N  
ATOM   1800  CA  SER   253      17.606  84.836  59.798  1.00  0.00           C  
ATOM   1801  C   SER   253      16.082  84.837  59.704  1.00  0.00           C  
ATOM   1802  O   SER   253      15.463  85.899  59.542  1.00  0.00           O  
ATOM   1803  CB  SER   253      18.043  84.749  61.252  1.00  0.00           C  
ATOM   1804  OG  SER   253      17.874  85.990  61.915  1.00  0.00           O  
ATOM   1805  N   ASP   254      15.497  83.640  59.799  1.00  0.00           N  
ATOM   1806  CA  ASP   254      14.054  83.451  59.739  1.00  0.00           C  
ATOM   1807  C   ASP   254      13.492  83.995  58.436  1.00  0.00           C  
ATOM   1808  O   ASP   254      12.458  84.675  58.404  1.00  0.00           O  
ATOM   1809  CB  ASP   254      13.367  84.074  60.947  1.00  0.00           C  
ATOM   1810  CG  ASP   254      13.561  83.254  62.202  1.00  0.00           C  
ATOM   1811  OD1 ASP   254      13.428  82.018  62.121  1.00  0.00           O  
ATOM   1812  OD2 ASP   254      13.857  83.838  63.264  1.00  0.00           O  
ATOM   1813  N   VAL   255      14.199  83.693  57.359  1.00  0.00           N  
ATOM   1814  CA  VAL   255      13.756  84.066  56.040  1.00  0.00           C  
ATOM   1815  C   VAL   255      12.699  83.070  55.603  1.00  0.00           C  
ATOM   1816  O   VAL   255      12.965  81.876  55.516  1.00  0.00           O  
ATOM   1817  CB  VAL   255      14.926  84.050  55.053  1.00  0.00           C  
ATOM   1818  CG1 VAL   255      14.430  84.250  53.627  1.00  0.00           C  
ATOM   1819  CG2 VAL   255      15.955  85.109  55.445  1.00  0.00           C  
ATOM   1820  N   THR   256      11.489  83.558  55.355  1.00  0.00           N  
ATOM   1821  CA  THR   256      10.462  82.727  54.747  1.00  0.00           C  
ATOM   1822  C   THR   256      10.443  83.037  53.271  1.00  0.00           C  
ATOM   1823  O   THR   256       9.980  84.098  52.848  1.00  0.00           O  
ATOM   1824  CB  THR   256       9.084  82.987  55.351  1.00  0.00           C  
ATOM   1825  OG1 THR   256       9.110  82.665  56.749  1.00  0.00           O  
ATOM   1826  CG2 THR   256       8.035  82.145  54.654  1.00  0.00           C  
ATOM   1827  N   GLN   257      10.984  82.114  52.492  1.00  0.00           N  
ATOM   1828  CA  GLN   257      11.100  82.289  51.057  1.00  0.00           C  
ATOM   1829  C   GLN   257       9.978  81.524  50.374  1.00  0.00           C  
ATOM   1830  O   GLN   257      10.031  80.292  50.271  1.00  0.00           O  
ATOM   1831  CB  GLN   257      12.472  81.789  50.586  1.00  0.00           C  
ATOM   1832  CG  GLN   257      12.640  81.729  49.078  1.00  0.00           C  
ATOM   1833  CD  GLN   257      14.027  81.268  48.687  1.00  0.00           C  
ATOM   1834  OE1 GLN   257      14.999  81.549  49.386  1.00  0.00           O  
ATOM   1835  NE2 GLN   257      14.127  80.550  47.577  1.00  0.00           N  
ATOM   1836  N   ASN   258       8.951  82.252  49.933  1.00  0.00           N  
ATOM   1837  CA  ASN   258       7.826  81.638  49.233  1.00  0.00           C  
ATOM   1838  C   ASN   258       8.183  81.344  47.799  1.00  0.00           C  
ATOM   1839  O   ASN   258       9.211  81.828  47.295  1.00  0.00           O  
ATOM   1840  CB  ASN   258       6.579  82.520  49.303  1.00  0.00           C  
ATOM   1841  CG  ASN   258       6.031  82.620  50.706  1.00  0.00           C  
ATOM   1842  OD1 ASN   258       6.071  81.649  51.469  1.00  0.00           O  
ATOM   1843  ND2 ASN   258       5.546  83.797  51.073  1.00  0.00           N  
ATOM   1844  N   THR   259       7.332  80.552  47.148  1.00  0.00           N  
ATOM   1845  CA  THR   259       7.568  80.124  45.774  1.00  0.00           C  
ATOM   1846  C   THR   259       7.752  81.312  44.855  1.00  0.00           C  
ATOM   1847  O   THR   259       6.963  82.260  44.877  1.00  0.00           O  
ATOM   1848  CB  THR   259       6.406  79.257  45.240  1.00  0.00           C  
ATOM   1849  OG1 THR   259       6.150  78.196  46.161  1.00  0.00           O  
ATOM   1850  CG2 THR   259       6.757  78.657  43.873  1.00  0.00           C  
ATOM   1851  N   GLY   260       8.802  81.261  44.047  1.00  0.00           N  
ATOM   1852  CA  GLY   260       9.094  82.344  43.133  1.00  0.00           C  
ATOM   1853  C   GLY   260       9.874  83.470  43.777  1.00  0.00           C  
ATOM   1854  O   GLY   260      10.227  84.444  43.113  1.00  0.00           O  
ATOM   1855  N   GLY   261      10.145  83.343  45.073  1.00  0.00           N  
ATOM   1856  CA  GLY   261      10.944  84.336  45.766  1.00  0.00           C  
ATOM   1857  C   GLY   261      12.404  84.210  45.381  1.00  0.00           C  
ATOM   1858  O   GLY   261      12.940  83.103  45.323  1.00  0.00           O  
ATOM   1859  N   ALA   262      13.052  85.338  45.113  1.00  0.00           N  
ATOM   1860  CA  ALA   262      14.455  85.327  44.709  1.00  0.00           C  
ATOM   1861  C   ALA   262      15.395  85.562  45.888  1.00  0.00           C  
ATOM   1862  O   ALA   262      15.245  86.539  46.632  1.00  0.00           O  
ATOM   1863  CB  ALA   262      14.699  86.372  43.649  1.00  0.00           C  
ATOM   1864  N   LEU   263      16.366  84.666  46.052  1.00  0.00           N  
ATOM   1865  CA  LEU   263      17.425  84.857  47.048  1.00  0.00           C  
ATOM   1866  C   LEU   263      18.752  85.010  46.332  1.00  0.00           C  
ATOM   1867  O   LEU   263      19.153  84.156  45.538  1.00  0.00           O  
ATOM   1868  CB  LEU   263      17.488  83.685  48.034  1.00  0.00           C  
ATOM   1869  CG  LEU   263      18.639  83.636  49.048  1.00  0.00           C  
ATOM   1870  CD1 LEU   263      18.516  84.739  50.088  1.00  0.00           C  
ATOM   1871  CD2 LEU   263      18.716  82.267  49.722  1.00  0.00           C  
ATOM   1872  N   VAL   264      19.422  86.121  46.593  1.00  0.00           N  
ATOM   1873  CA  VAL   264      20.720  86.390  45.995  1.00  0.00           C  
ATOM   1874  C   VAL   264      21.750  86.492  47.109  1.00  0.00           C  
ATOM   1875  O   VAL   264      21.659  87.361  47.979  1.00  0.00           O  
ATOM   1876  CB  VAL   264      20.676  87.684  45.188  1.00  0.00           C  
ATOM   1877  CG1 VAL   264      22.060  88.051  44.692  1.00  0.00           C  
ATOM   1878  CG2 VAL   264      19.717  87.523  44.029  1.00  0.00           C  
ATOM   1879  N   THR   265      22.712  85.580  47.110  1.00  0.00           N  
ATOM   1880  CA  THR   265      23.699  85.570  48.178  1.00  0.00           C  
ATOM   1881  C   THR   265      24.919  84.717  47.813  1.00  0.00           C  
ATOM   1882  O   THR   265      25.079  84.289  46.668  1.00  0.00           O  
ATOM   1883  CB  THR   265      23.062  85.101  49.507  1.00  0.00           C  
ATOM   1884  OG1 THR   265      23.932  85.399  50.600  1.00  0.00           O  
ATOM   1885  CG2 THR   265      22.745  83.609  49.477  1.00  0.00           C  
ATOM   1886  N   SER   266      25.790  84.486  48.787  1.00  0.00           N  
ATOM   1887  CA  SER   266      26.964  83.665  48.554  1.00  0.00           C  
ATOM   1888  C   SER   266      27.332  82.968  49.846  1.00  0.00           C  
ATOM   1889  O   SER   266      26.677  83.153  50.879  1.00  0.00           O  
ATOM   1890  CB  SER   266      28.133  84.525  48.078  1.00  0.00           C  
ATOM   1891  OG  SER   266      28.611  85.321  49.149  1.00  0.00           O  
ATOM   1892  N   THR   267      28.400  82.184  49.796  1.00  0.00           N  
ATOM   1893  CA  THR   267      28.785  81.372  50.939  1.00  0.00           C  
ATOM   1894  C   THR   267      29.471  82.229  51.989  1.00  0.00           C  
ATOM   1895  O   THR   267      29.750  81.771  53.088  1.00  0.00           O  
ATOM   1896  CB  THR   267      29.662  80.184  50.505  1.00  0.00           C  
ATOM   1897  OG1 THR   267      30.640  80.640  49.570  1.00  0.00           O  
ATOM   1898  CG2 THR   267      28.820  79.129  49.811  1.00  0.00           C  
ATOM   1899  N   ALA   268      29.727  83.488  51.651  1.00  0.00           N  
ATOM   1900  CA  ALA   268      30.312  84.434  52.602  1.00  0.00           C  
ATOM   1901  C   ALA   268      29.243  85.185  53.410  1.00  0.00           C  
ATOM   1902  O   ALA   268      29.565  86.048  54.224  1.00  0.00           O  
ATOM   1903  CB  ALA   268      31.233  85.426  51.877  1.00  0.00           C  
ATOM   1904  N   ALA   269      27.975  84.858  53.184  1.00  0.00           N  
ATOM   1905  CA  ALA   269      26.882  85.487  53.932  1.00  0.00           C  
ATOM   1906  C   ALA   269      26.250  84.501  54.908  1.00  0.00           C  
ATOM   1907  O   ALA   269      26.513  83.297  54.850  1.00  0.00           O  
ATOM   1908  CB  ALA   269      25.820  86.038  52.973  1.00  0.00           C  
ATOM   1909  N   THR   270      25.414  85.012  55.802  1.00  0.00           N  
ATOM   1910  CA  THR   270      24.653  84.156  56.708  1.00  0.00           C  
ATOM   1911  C   THR   270      23.159  84.294  56.436  1.00  0.00           C  
ATOM   1912  O   THR   270      22.592  85.375  56.581  1.00  0.00           O  
ATOM   1913  CB  THR   270      24.903  84.521  58.163  1.00  0.00           C  
ATOM   1914  OG1 THR   270      26.312  84.491  58.414  1.00  0.00           O  
ATOM   1915  CG2 THR   270      24.182  83.531  59.086  1.00  0.00           C  
ATOM   1916  N   VAL   271      22.523  83.204  56.020  1.00  0.00           N  
ATOM   1917  CA  VAL   271      21.107  83.230  55.690  1.00  0.00           C  
ATOM   1918  C   VAL   271      20.459  81.946  56.186  1.00  0.00           C  
ATOM   1919  O   VAL   271      20.893  80.861  55.825  1.00  0.00           O  
ATOM   1920  CB  VAL   271      20.891  83.355  54.156  1.00  0.00           C  
ATOM   1921  CG1 VAL   271      19.430  83.569  53.835  1.00  0.00           C  
ATOM   1922  CG2 VAL   271      21.727  84.489  53.579  1.00  0.00           C  
ATOM   1923  N   THR   272      19.443  82.060  57.040  1.00  0.00           N  
ATOM   1924  CA  THR   272      18.689  80.881  57.473  1.00  0.00           C  
ATOM   1925  C   THR   272      17.176  81.091  57.329  1.00  0.00           C  
ATOM   1926  O   THR   272      16.672  82.207  57.498  1.00  0.00           O  
ATOM   1927  CB  THR   272      19.011  80.482  58.933  1.00  0.00           C  
ATOM   1928  OG1 THR   272      18.667  81.557  59.812  1.00  0.00           O  
ATOM   1929  CG2 THR   272      20.484  80.153  59.101  1.00  0.00           C  
ATOM   1930  N   GLY   273      16.459  80.017  57.005  1.00  0.00           N  
ATOM   1931  CA  GLY   273      15.009  80.058  56.995  1.00  0.00           C  
ATOM   1932  C   GLY   273      14.351  78.832  56.400  1.00  0.00           C  
ATOM   1933  O   GLY   273      14.843  77.709  56.538  1.00  0.00           O  
ATOM   1934  N   THR   274      13.224  79.048  55.736  1.00  0.00           N  
ATOM   1935  CA  THR   274      12.522  77.977  55.034  1.00  0.00           C  
ATOM   1936  C   THR   274      12.154  78.421  53.640  1.00  0.00           C  
ATOM   1937  O   THR   274      11.808  79.574  53.414  1.00  0.00           O  
ATOM   1938  CB  THR   274      11.220  77.574  55.748  1.00  0.00           C  
ATOM   1939  OG1 THR   274      10.481  78.763  56.080  1.00  0.00           O  
ATOM   1940  CG2 THR   274      11.531  76.805  57.015  1.00  0.00           C  
ATOM   1941  N   ASN   275      12.227  77.507  52.694  1.00  0.00           N  
ATOM   1942  CA  ASN   275      11.694  77.794  51.378  1.00  0.00           C  
ATOM   1943  C   ASN   275      10.650  76.741  51.077  1.00  0.00           C  
ATOM   1944  O   ASN   275      10.232  76.007  51.980  1.00  0.00           O  
ATOM   1945  CB  ASN   275      12.798  77.841  50.316  1.00  0.00           C  
ATOM   1946  CG  ASN   275      13.703  76.622  50.350  1.00  0.00           C  
ATOM   1947  OD1 ASN   275      13.240  75.482  50.476  1.00  0.00           O  
ATOM   1948  ND2 ASN   275      15.010  76.857  50.225  1.00  0.00           N  
ATOM   1949  N   ARG   276      10.247  76.643  49.817  1.00  0.00           N  
ATOM   1950  CA  ARG   276       9.188  75.717  49.444  1.00  0.00           C  
ATOM   1951  C   ARG   276       9.648  74.260  49.525  1.00  0.00           C  
ATOM   1952  O   ARG   276       8.861  73.346  49.313  1.00  0.00           O  
ATOM   1953  CB  ARG   276       8.657  76.042  48.045  1.00  0.00           C  
ATOM   1954  CG  ARG   276       9.675  75.922  46.918  1.00  0.00           C  
ATOM   1955  CD  ARG   276       8.956  75.994  45.582  1.00  0.00           C  
ATOM   1956  NE  ARG   276       9.836  76.237  44.446  1.00  0.00           N  
ATOM   1957  CZ  ARG   276      10.485  75.283  43.784  1.00  0.00           C  
ATOM   1958  NH1 ARG   276      10.374  74.014  44.160  1.00  0.00           N  
ATOM   1959  NH2 ARG   276      11.260  75.599  42.751  1.00  0.00           N  
ATOM   1960  N   LEU   277      10.920  74.048  49.843  1.00  0.00           N  
ATOM   1961  CA  LEU   277      11.443  72.699  49.977  1.00  0.00           C  
ATOM   1962  C   LEU   277      11.835  72.388  51.412  1.00  0.00           C  
ATOM   1963  O   LEU   277      12.338  71.306  51.697  1.00  0.00           O  
ATOM   1964  CB  LEU   277      12.641  72.487  49.052  1.00  0.00           C  
ATOM   1965  CG  LEU   277      12.319  72.455  47.558  1.00  0.00           C  
ATOM   1966  CD1 LEU   277      13.503  71.927  46.750  1.00  0.00           C  
ATOM   1967  CD2 LEU   277      11.072  71.612  47.304  1.00  0.00           C  
ATOM   1968  N   GLY   278      11.610  73.335  52.316  1.00  0.00           N  
ATOM   1969  CA  GLY   278      11.892  73.110  53.726  1.00  0.00           C  
ATOM   1970  C   GLY   278      12.982  74.023  54.247  1.00  0.00           C  
ATOM   1971  O   GLY   278      13.277  75.064  53.652  1.00  0.00           O  
ATOM   1972  N   ALA   279      13.583  73.635  55.364  1.00  0.00           N  
ATOM   1973  CA  ALA   279      14.660  74.413  55.963  1.00  0.00           C  
ATOM   1974  C   ALA   279      15.826  74.510  54.999  1.00  0.00           C  
ATOM   1975  O   ALA   279      16.066  73.598  54.209  1.00  0.00           O  
ATOM   1976  CB  ALA   279      15.113  73.787  57.268  1.00  0.00           C  
ATOM   1977  N   PHE   280      16.525  75.636  55.058  1.00  0.00           N  
ATOM   1978  CA  PHE   280      17.716  75.857  54.260  1.00  0.00           C  
ATOM   1979  C   PHE   280      18.602  76.786  55.050  1.00  0.00           C  
ATOM   1980  O   PHE   280      18.128  77.499  55.933  1.00  0.00           O  
ATOM   1981  CB  PHE   280      17.384  76.474  52.892  1.00  0.00           C  
ATOM   1982  CG  PHE   280      17.077  77.953  52.937  1.00  0.00           C  
ATOM   1983  CD1 PHE   280      18.089  78.898  52.800  1.00  0.00           C  
ATOM   1984  CD2 PHE   280      15.773  78.397  53.098  1.00  0.00           C  
ATOM   1985  CE1 PHE   280      17.809  80.247  52.844  1.00  0.00           C  
ATOM   1986  CE2 PHE   280      15.486  79.749  53.134  1.00  0.00           C  
ATOM   1987  CZ  PHE   280      16.504  80.675  53.005  1.00  0.00           C  
ATOM   1988  N   SER   281      19.885  76.787  54.721  1.00  0.00           N  
ATOM   1989  CA  SER   281      20.841  77.604  55.443  1.00  0.00           C  
ATOM   1990  C   SER   281      22.071  77.903  54.611  1.00  0.00           C  
ATOM   1991  O   SER   281      22.465  77.127  53.751  1.00  0.00           O  
ATOM   1992  CB  SER   281      21.262  76.908  56.725  1.00  0.00           C  
ATOM   1993  OG  SER   281      21.744  75.613  56.425  1.00  0.00           O  
ATOM   1994  N   VAL   282      22.634  79.075  54.852  1.00  0.00           N  
ATOM   1995  CA  VAL   282      23.957  79.426  54.393  1.00  0.00           C  
ATOM   1996  C   VAL   282      24.622  79.895  55.670  1.00  0.00           C  
ATOM   1997  O   VAL   282      24.335  80.988  56.174  1.00  0.00           O  
ATOM   1998  CB  VAL   282      23.944  80.563  53.364  1.00  0.00           C  
ATOM   1999  CG1 VAL   282      25.334  80.778  52.812  1.00  0.00           C  
ATOM   2000  CG2 VAL   282      22.972  80.254  52.227  1.00  0.00           C  
ATOM   2001  N   VAL   283      25.472  79.031  56.217  1.00  0.00           N  
ATOM   2002  CA  VAL   283      26.098  79.267  57.507  1.00  0.00           C  
ATOM   2003  C   VAL   283      27.576  78.863  57.477  1.00  0.00           C  
ATOM   2004  O   VAL   283      27.915  77.747  57.067  1.00  0.00           O  
ATOM   2005  CB  VAL   283      25.371  78.465  58.609  1.00  0.00           C  
ATOM   2006  CG1 VAL   283      26.180  78.441  59.882  1.00  0.00           C  
ATOM   2007  CG2 VAL   283      24.015  79.055  58.872  1.00  0.00           C  
ATOM   2008  N   GLU   284      28.443  79.783  57.903  1.00  0.00           N  
ATOM   2009  CA  GLU   284      29.873  79.515  58.083  1.00  0.00           C  
ATOM   2010  C   GLU   284      30.486  78.844  56.864  1.00  0.00           C  
ATOM   2011  O   GLU   284      31.189  77.839  56.982  1.00  0.00           O  
ATOM   2012  CB  GLU   284      30.117  78.664  59.357  1.00  0.00           C  
ATOM   2013  CG  GLU   284      29.668  79.354  60.647  1.00  0.00           C  
ATOM   2014  CD  GLU   284      29.949  78.410  61.807  1.00  0.00           C  
ATOM   2015  OE1 GLU   284      30.542  77.326  61.558  1.00  0.00           O  
ATOM   2016  OE2 GLU   284      29.575  78.761  62.958  1.00  0.00           O  
ATOM   2017  N   GLY   285      30.183  79.387  55.692  1.00  0.00           N  
ATOM   2018  CA  GLY   285      30.779  78.922  54.456  1.00  0.00           C  
ATOM   2019  C   GLY   285      30.082  77.732  53.838  1.00  0.00           C  
ATOM   2020  O   GLY   285      30.544  77.200  52.833  1.00  0.00           O  
ATOM   2021  N   LYS   286      28.969  77.307  54.428  1.00  0.00           N  
ATOM   2022  CA  LYS   286      28.270  76.120  53.931  1.00  0.00           C  
ATOM   2023  C   LYS   286      26.783  76.376  53.641  1.00  0.00           C  
ATOM   2024  O   LYS   286      26.045  76.876  54.492  1.00  0.00           O  
ATOM   2025  CB  LYS   286      28.439  74.973  54.925  1.00  0.00           C  
ATOM   2026  CG  LYS   286      27.493  73.811  54.723  1.00  0.00           C  
ATOM   2027  CD  LYS   286      27.922  72.899  53.603  1.00  0.00           C  
ATOM   2028  CE  LYS   286      27.428  71.475  53.866  1.00  0.00           C  
ATOM   2029  NZ  LYS   286      25.945  71.400  53.958  1.00  0.00           N  
ATOM   2030  N   ALA   287      26.355  76.028  52.433  1.00  0.00           N  
ATOM   2031  CA  ALA   287      24.954  76.167  52.027  1.00  0.00           C  
ATOM   2032  C   ALA   287      24.245  74.815  51.949  1.00  0.00           C  
ATOM   2033  O   ALA   287      24.838  73.816  51.542  1.00  0.00           O  
ATOM   2034  CB  ALA   287      24.855  76.898  50.676  1.00  0.00           C  
ATOM   2035  N   ASP   288      22.975  74.795  52.341  1.00  0.00           N  
ATOM   2036  CA  ASP   288      22.184  73.571  52.317  1.00  0.00           C  
ATOM   2037  C   ASP   288      20.778  73.835  51.791  1.00  0.00           C  
ATOM   2038  O   ASP   288      20.353  74.987  51.686  1.00  0.00           O  
ATOM   2039  CB  ASP   288      22.115  72.950  53.714  1.00  0.00           C  
ATOM   2040  CG  ASP   288      22.045  71.436  53.676  1.00  0.00           C  
ATOM   2041  OD1 ASP   288      22.305  70.854  52.602  1.00  0.00           O  
ATOM   2042  OD2 ASP   288      21.731  70.828  54.721  1.00  0.00           O  
ATOM   2043  N   ASN   289      20.060  72.766  51.463  1.00  0.00           N  
ATOM   2044  CA  ASN   289      18.701  72.883  50.948  1.00  0.00           C  
ATOM   2045  C   ASN   289      18.634  73.869  49.786  1.00  0.00           C  
ATOM   2046  O   ASN   289      19.474  73.841  48.886  1.00  0.00           O  
ATOM   2047  CB  ASN   289      17.743  73.314  52.060  1.00  0.00           C  
ATOM   2048  CG  ASN   289      17.366  72.169  52.980  1.00  0.00           C  
ATOM   2049  OD1 ASN   289      16.740  71.197  52.556  1.00  0.00           O  
ATOM   2050  ND2 ASN   289      17.746  72.279  54.247  1.00  0.00           N  
ATOM   2051  N   VAL   290      17.631  74.740  49.813  1.00  0.00           N  
ATOM   2052  CA  VAL   290      17.452  75.736  48.764  1.00  0.00           C  
ATOM   2053  C   VAL   290      18.211  77.019  49.086  1.00  0.00           C  
ATOM   2054  O   VAL   290      18.276  77.935  48.267  1.00  0.00           O  
ATOM   2055  CB  VAL   290      15.964  76.070  48.551  1.00  0.00           C  
ATOM   2056  CG1 VAL   290      15.347  76.587  49.841  1.00  0.00           C  
ATOM   2057  CG2 VAL   290      15.804  77.087  47.431  1.00  0.00           C  
ATOM   2058  N   VAL   291      18.782  77.077  50.285  1.00  0.00           N  
ATOM   2059  CA  VAL   291      19.537  78.247  50.718  1.00  0.00           C  
ATOM   2060  C   VAL   291      21.032  78.056  50.486  1.00  0.00           C  
ATOM   2061  O   VAL   291      21.841  78.260  51.391  1.00  0.00           O  
ATOM   2062  CB  VAL   291      19.293  78.556  52.207  1.00  0.00           C  
ATOM   2063  CG1 VAL   291      17.806  78.726  52.476  1.00  0.00           C  
ATOM   2064  CG2 VAL   291      19.877  77.455  53.079  1.00  0.00           C  
ATOM   2065  N   LEU   292      21.379  77.696  49.256  1.00  0.00           N  
ATOM   2066  CA  LEU   292      22.766  77.544  48.860  1.00  0.00           C  
ATOM   2067  C   LEU   292      23.128  78.875  48.217  1.00  0.00           C  
ATOM   2068  O   LEU   292      22.376  79.382  47.385  1.00  0.00           O  
ATOM   2069  CB  LEU   292      22.923  76.403  47.857  1.00  0.00           C  
ATOM   2070  CG  LEU   292      24.353  76.073  47.425  1.00  0.00           C  
ATOM   2071  CD1 LEU   292      25.241  75.837  48.637  1.00  0.00           C  
ATOM   2072  CD2 LEU   292      24.371  74.865  46.500  1.00  0.00           C  
ATOM   2073  N   GLU   293      24.260  79.445  48.619  1.00  0.00           N  
ATOM   2074  CA  GLU   293      24.713  80.736  48.100  1.00  0.00           C  
ATOM   2075  C   GLU   293      24.677  80.825  46.576  1.00  0.00           C  
ATOM   2076  O   GLU   293      25.109  79.902  45.884  1.00  0.00           O  
ATOM   2077  CB  GLU   293      26.123  81.048  48.607  1.00  0.00           C  
ATOM   2078  CG  GLU   293      26.168  81.579  50.031  1.00  0.00           C  
ATOM   2079  CD  GLU   293      25.982  80.486  51.066  1.00  0.00           C  
ATOM   2080  OE1 GLU   293      25.818  79.313  50.670  1.00  0.00           O  
ATOM   2081  OE2 GLU   293      25.999  80.801  52.274  1.00  0.00           O  
ATOM   2082  N   ASN   294      24.140  81.933  46.067  1.00  0.00           N  
ATOM   2083  CA  ASN   294      24.051  82.162  44.628  1.00  0.00           C  
ATOM   2084  C   ASN   294      25.440  82.021  44.030  1.00  0.00           C  
ATOM   2085  O   ASN   294      25.603  81.712  42.849  1.00  0.00           O  
ATOM   2086  CB  ASN   294      23.486  83.553  44.337  1.00  0.00           C  
ATOM   2087  CG  ASN   294      21.979  83.546  44.169  1.00  0.00           C  
ATOM   2088  OD1 ASN   294      21.333  82.505  44.295  1.00  0.00           O  
ATOM   2089  ND2 ASN   294      21.410  84.711  43.883  1.00  0.00           N  
ATOM   2090  N   GLY   295      26.453  82.250  44.860  1.00  0.00           N  
ATOM   2091  CA  GLY   295      27.833  82.151  44.424  1.00  0.00           C  
ATOM   2092  C   GLY   295      28.651  81.225  45.303  1.00  0.00           C  
ATOM   2093  O   GLY   295      28.688  81.384  46.523  1.00  0.00           O  
ATOM   2094  N   GLY   296      29.309  80.253  44.680  1.00  0.00           N  
ATOM   2095  CA  GLY   296      30.127  79.299  45.406  1.00  0.00           C  
ATOM   2096  C   GLY   296      31.609  79.479  45.142  1.00  0.00           C  
ATOM   2097  O   GLY   296      32.110  79.108  44.081  1.00  0.00           O  
ATOM   2098  N   ARG   297      32.312  80.052  46.113  1.00  0.00           N  
ATOM   2099  CA  ARG   297      33.746  80.284  45.988  1.00  0.00           C  
ATOM   2100  C   ARG   297      34.511  79.624  47.130  1.00  0.00           C  
ATOM   2101  O   ARG   297      34.430  80.062  48.278  1.00  0.00           O  
ATOM   2102  CB  ARG   297      34.046  81.784  45.952  1.00  0.00           C  
ATOM   2103  CG  ARG   297      33.807  82.432  44.598  1.00  0.00           C  
ATOM   2104  CD  ARG   297      34.485  83.790  44.509  1.00  0.00           C  
ATOM   2105  NE  ARG   297      33.807  84.679  43.570  1.00  0.00           N  
ATOM   2106  CZ  ARG   297      34.063  85.978  43.455  1.00  0.00           C  
ATOM   2107  NH1 ARG   297      34.985  86.546  44.221  1.00  0.00           N  
ATOM   2108  NH2 ARG   297      33.397  86.711  42.573  1.00  0.00           N  
ATOM   2109  N   LEU   298      35.252  78.569  46.809  1.00  0.00           N  
ATOM   2110  CA  LEU   298      36.033  77.845  47.812  1.00  0.00           C  
ATOM   2111  C   LEU   298      35.205  77.528  49.056  1.00  0.00           C  
ATOM   2112  O   LEU   298      35.676  77.641  50.191  1.00  0.00           O  
ATOM   2113  CB  LEU   298      37.252  78.486  48.482  1.00  0.00           C  
ATOM   2114  CG  LEU   298      38.126  77.487  49.243  1.00  0.00           C  
ATOM   2115  CD1 LEU   298      39.563  77.943  49.490  1.00  0.00           C  
ATOM   2116  CD2 LEU   298      37.624  77.122  50.639  1.00  0.00           C  
ATOM   2117  N   ASP   299      33.953  77.123  48.859  1.00  0.00           N  
ATOM   2118  CA  ASP   299      33.038  76.783  49.936  1.00  0.00           C  
ATOM   2119  C   ASP   299      32.101  75.680  49.430  1.00  0.00           C  
ATOM   2120  O   ASP   299      32.228  75.225  48.290  1.00  0.00           O  
ATOM   2121  CB  ASP   299      32.106  77.884  50.449  1.00  0.00           C  
ATOM   2122  CG  ASP   299      31.160  78.263  49.319  1.00  0.00           C  
ATOM   2123  OD1 ASP   299      31.118  77.516  48.306  1.00  0.00           O  
ATOM   2124  OD2 ASP   299      30.465  79.306  49.454  1.00  0.00           O  
ATOM   2125  N   VAL   300      31.114  75.248  50.202  1.00  0.00           N  
ATOM   2126  CA  VAL   300      30.303  74.123  49.764  1.00  0.00           C  
ATOM   2127  C   VAL   300      28.809  74.435  49.776  1.00  0.00           C  
ATOM   2128  O   VAL   300      28.318  75.127  50.666  1.00  0.00           O  
ATOM   2129  CB  VAL   300      30.563  72.885  50.663  1.00  0.00           C  
ATOM   2130  CG1 VAL   300      29.707  71.672  50.293  1.00  0.00           C  
ATOM   2131  CG2 VAL   300      32.008  72.386  50.611  1.00  0.00           C  
ATOM   2132  N   LEU   301      28.094  73.912  48.785  1.00  0.00           N  
ATOM   2133  CA  LEU   301      26.638  73.940  48.781  1.00  0.00           C  
ATOM   2134  C   LEU   301      26.106  72.537  48.495  1.00  0.00           C  
ATOM   2135  O   LEU   301      26.566  71.862  47.568  1.00  0.00           O  
ATOM   2136  CB  LEU   301      26.128  74.925  47.734  1.00  0.00           C  
ATOM   2137  CG  LEU   301      26.529  76.375  48.014  1.00  0.00           C  
ATOM   2138  CD1 LEU   301      26.189  77.365  46.901  1.00  0.00           C  
ATOM   2139  CD2 LEU   301      25.884  76.996  49.251  1.00  0.00           C  
ATOM   2140  N   THR   302      25.134  72.100  49.286  1.00  0.00           N  
ATOM   2141  CA  THR   302      24.496  70.812  49.057  1.00  0.00           C  
ATOM   2142  C   THR   302      22.999  70.998  48.795  1.00  0.00           C  
ATOM   2143  O   THR   302      22.384  71.926  49.311  1.00  0.00           O  
ATOM   2144  CB  THR   302      24.688  69.903  50.272  1.00  0.00           C  
ATOM   2145  OG1 THR   302      24.166  70.557  51.437  1.00  0.00           O  
ATOM   2146  CG2 THR   302      26.168  69.640  50.491  1.00  0.00           C  
ATOM   2147  N   GLY   303      22.420  70.122  47.981  1.00  0.00           N  
ATOM   2148  CA  GLY   303      20.984  70.154  47.710  1.00  0.00           C  
ATOM   2149  C   GLY   303      20.487  71.492  47.148  1.00  0.00           C  
ATOM   2150  O   GLY   303      19.442  71.999  47.562  1.00  0.00           O  
ATOM   2151  N   HIS   304      21.237  72.075  46.222  1.00  0.00           N  
ATOM   2152  CA  HIS   304      20.814  73.329  45.623  1.00  0.00           C  
ATOM   2153  C   HIS   304      19.854  73.048  44.479  1.00  0.00           C  
ATOM   2154  O   HIS   304      20.173  72.289  43.563  1.00  0.00           O  
ATOM   2155  CB  HIS   304      21.998  74.139  45.085  1.00  0.00           C  
ATOM   2156  CG  HIS   304      21.581  75.426  44.436  1.00  0.00           C  
ATOM   2157  ND1 HIS   304      21.071  76.507  45.124  1.00  0.00           N  
ATOM   2158  CD2 HIS   304      21.602  75.812  43.139  1.00  0.00           C  
ATOM   2159  CE1 HIS   304      20.802  77.482  44.311  1.00  0.00           C  
ATOM   2160  NE2 HIS   304      21.112  77.094  43.089  1.00  0.00           N  
ATOM   2161  N   THR   305      18.671  73.650  44.545  1.00  0.00           N  
ATOM   2162  CA  THR   305      17.704  73.554  43.456  1.00  0.00           C  
ATOM   2163  C   THR   305      17.825  74.803  42.559  1.00  0.00           C  
ATOM   2164  O   THR   305      17.709  75.934  43.025  1.00  0.00           O  
ATOM   2165  CB  THR   305      16.295  73.378  44.024  1.00  0.00           C  
ATOM   2166  OG1 THR   305      16.224  72.186  44.792  1.00  0.00           O  
ATOM   2167  CG2 THR   305      15.286  73.299  42.866  1.00  0.00           C  
ATOM   2168  N   ALA   306      18.119  74.606  41.281  1.00  0.00           N  
ATOM   2169  CA  ALA   306      18.284  75.739  40.385  1.00  0.00           C  
ATOM   2170  C   ALA   306      17.191  75.732  39.332  1.00  0.00           C  
ATOM   2171  O   ALA   306      17.272  74.989  38.354  1.00  0.00           O  
ATOM   2172  CB  ALA   306      19.648  75.720  39.696  1.00  0.00           C  
ATOM   2173  N   THR   307      16.172  76.562  39.538  1.00  0.00           N  
ATOM   2174  CA  THR   307      15.015  76.583  38.655  1.00  0.00           C  
ATOM   2175  C   THR   307      14.959  77.794  37.770  1.00  0.00           C  
ATOM   2176  O   THR   307      15.922  78.538  37.653  1.00  0.00           O  
ATOM   2177  CB  THR   307      13.718  76.515  39.448  1.00  0.00           C  
ATOM   2178  OG1 THR   307      13.581  77.672  40.260  1.00  0.00           O  
ATOM   2179  CG2 THR   307      13.733  75.264  40.342  1.00  0.00           C  
ATOM   2180  N   ASN   308      13.807  78.009  37.144  1.00  0.00           N  
ATOM   2181  CA  ASN   308      13.629  79.164  36.276  1.00  0.00           C  
ATOM   2182  C   ASN   308      14.147  80.408  36.987  1.00  0.00           C  
ATOM   2183  O   ASN   308      13.988  80.547  38.200  1.00  0.00           O  
ATOM   2184  CB  ASN   308      12.155  79.339  35.908  1.00  0.00           C  
ATOM   2185  CG  ASN   308      11.967  79.997  34.555  1.00  0.00           C  
ATOM   2186  OD1 ASN   308      12.934  80.269  33.844  1.00  0.00           O  
ATOM   2187  ND2 ASN   308      10.716  80.258  34.193  1.00  0.00           N  
ATOM   2188  N   THR   309      14.775  81.302  36.227  1.00  0.00           N  
ATOM   2189  CA  THR   309      15.333  82.541  36.768  1.00  0.00           C  
ATOM   2190  C   THR   309      16.215  82.295  37.992  1.00  0.00           C  
ATOM   2191  O   THR   309      16.067  82.954  39.021  1.00  0.00           O  
ATOM   2192  CB  THR   309      14.234  83.566  37.117  1.00  0.00           C  
ATOM   2193  OG1 THR   309      13.685  83.262  38.406  1.00  0.00           O  
ATOM   2194  CG2 THR   309      13.124  83.532  36.077  1.00  0.00           C  
ATOM   2195  N   ARG   310      17.132  81.340  37.868  1.00  0.00           N  
ATOM   2196  CA  ARG   310      18.051  80.997  38.948  1.00  0.00           C  
ATOM   2197  C   ARG   310      19.446  80.787  38.372  1.00  0.00           C  
ATOM   2198  O   ARG   310      19.590  80.292  37.254  1.00  0.00           O  
ATOM   2199  CB  ARG   310      17.583  79.735  39.673  1.00  0.00           C  
ATOM   2200  CG  ARG   310      16.254  79.888  40.394  1.00  0.00           C  
ATOM   2201  CD  ARG   310      16.450  80.389  41.815  1.00  0.00           C  
ATOM   2202  NE  ARG   310      15.201  80.391  42.571  1.00  0.00           N  
ATOM   2203  CZ  ARG   310      14.205  81.248  42.367  1.00  0.00           C  
ATOM   2204  NH1 ARG   310      14.310  82.177  41.427  1.00  0.00           N  
ATOM   2205  NH2 ARG   310      13.105  81.176  43.103  1.00  0.00           N  
ATOM   2206  N   VAL   311      20.472  81.159  39.131  1.00  0.00           N  
ATOM   2207  CA  VAL   311      21.843  81.013  38.652  1.00  0.00           C  
ATOM   2208  C   VAL   311      22.847  80.582  39.720  1.00  0.00           C  
ATOM   2209  O   VAL   311      23.235  81.373  40.580  1.00  0.00           O  
ATOM   2210  CB  VAL   311      22.346  82.318  37.997  1.00  0.00           C  
ATOM   2211  CG1 VAL   311      23.855  82.441  38.142  1.00  0.00           C  
ATOM   2212  CG2 VAL   311      21.940  82.369  36.532  1.00  0.00           C  
ATOM   2213  N   ASP   312      23.261  79.321  39.654  1.00  0.00           N  
ATOM   2214  CA  ASP   312      24.254  78.780  40.575  1.00  0.00           C  
ATOM   2215  C   ASP   312      25.640  78.967  39.982  1.00  0.00           C  
ATOM   2216  O   ASP   312      25.922  78.493  38.885  1.00  0.00           O  
ATOM   2217  CB  ASP   312      23.990  77.305  40.866  1.00  0.00           C  
ATOM   2218  CG  ASP   312      25.022  76.834  41.881  1.00  0.00           C  
ATOM   2219  OD1 ASP   312      25.898  77.656  42.259  1.00  0.00           O  
ATOM   2220  OD2 ASP   312      24.947  75.645  42.292  1.00  0.00           O  
ATOM   2221  N   ASP   313      26.492  79.676  40.709  1.00  0.00           N  
ATOM   2222  CA  ASP   313      27.830  80.003  40.240  1.00  0.00           C  
ATOM   2223  C   ASP   313      28.875  79.378  41.160  1.00  0.00           C  
ATOM   2224  O   ASP   313      29.080  79.841  42.284  1.00  0.00           O  
ATOM   2225  CB  ASP   313      28.000  81.529  40.173  1.00  0.00           C  
ATOM   2226  CG  ASP   313      29.421  81.955  39.811  1.00  0.00           C  
ATOM   2227  OD1 ASP   313      30.235  81.100  39.397  1.00  0.00           O  
ATOM   2228  OD2 ASP   313      29.723  83.161  39.926  1.00  0.00           O  
ATOM   2229  N   GLY   314      29.534  78.325  40.685  1.00  0.00           N  
ATOM   2230  CA  GLY   314      30.569  77.674  41.481  1.00  0.00           C  
ATOM   2231  C   GLY   314      31.944  78.118  41.041  1.00  0.00           C  
ATOM   2232  O   GLY   314      32.385  77.805  39.938  1.00  0.00           O  
ATOM   2233  N   GLY   315      32.606  78.874  41.907  1.00  0.00           N  
ATOM   2234  CA  GLY   315      33.934  79.387  41.615  1.00  0.00           C  
ATOM   2235  C   GLY   315      34.957  78.272  41.624  1.00  0.00           C  
ATOM   2236  O   GLY   315      34.687  77.149  42.077  1.00  0.00           O  
ATOM   2237  N   THR   316      36.136  78.594  41.111  1.00  0.00           N  
ATOM   2238  CA  THR   316      37.275  77.715  41.218  1.00  0.00           C  
ATOM   2239  C   THR   316      37.500  77.408  42.687  1.00  0.00           C  
ATOM   2240  O   THR   316      37.591  78.319  43.506  1.00  0.00           O  
ATOM   2241  CB  THR   316      38.507  78.411  40.650  1.00  0.00           C  
ATOM   2242  OG1 THR   316      38.282  78.773  39.296  1.00  0.00           O  
ATOM   2243  CG2 THR   316      39.712  77.458  40.729  1.00  0.00           C  
ATOM   2244  N   LEU   317      37.566  76.128  43.028  1.00  0.00           N  
ATOM   2245  CA  LEU   317      37.850  75.739  44.398  1.00  0.00           C  
ATOM   2246  C   LEU   317      36.610  75.672  45.268  1.00  0.00           C  
ATOM   2247  O   LEU   317      36.694  75.441  46.481  1.00  0.00           O  
ATOM   2248  CB  LEU   317      38.851  76.720  45.017  1.00  0.00           C  
ATOM   2249  CG  LEU   317      40.183  76.787  44.267  1.00  0.00           C  
ATOM   2250  CD1 LEU   317      41.168  77.830  44.792  1.00  0.00           C  
ATOM   2251  CD2 LEU   317      40.997  75.493  44.280  1.00  0.00           C  
ATOM   2252  N   ASP   318      35.453  75.880  44.644  1.00  0.00           N  
ATOM   2253  CA  ASP   318      34.185  75.744  45.333  1.00  0.00           C  
ATOM   2254  C   ASP   318      33.563  74.399  45.031  1.00  0.00           C  
ATOM   2255  O   ASP   318      33.893  73.752  44.030  1.00  0.00           O  
ATOM   2256  CB  ASP   318      33.232  76.873  44.932  1.00  0.00           C  
ATOM   2257  CG  ASP   318      32.072  76.881  45.917  1.00  0.00           C  
ATOM   2258  OD1 ASP   318      32.325  77.117  47.128  1.00  0.00           O  
ATOM   2259  OD2 ASP   318      30.916  76.651  45.471  1.00  0.00           O  
ATOM   2260  N   VAL   319      32.653  73.969  45.899  1.00  0.00           N  
ATOM   2261  CA  VAL   319      31.980  72.687  45.727  1.00  0.00           C  
ATOM   2262  C   VAL   319      30.464  72.825  45.818  1.00  0.00           C  
ATOM   2263  O   VAL   319      29.948  73.711  46.499  1.00  0.00           O  
ATOM   2264  CB  VAL   319      32.454  71.658  46.771  1.00  0.00           C  
ATOM   2265  CG1 VAL   319      32.303  70.245  46.229  1.00  0.00           C  
ATOM   2266  CG2 VAL   319      33.897  71.932  47.168  1.00  0.00           C  
ATOM   2267  N   ARG   320      29.757  71.939  45.124  1.00  0.00           N  
ATOM   2268  CA  ARG   320      28.299  71.945  45.117  1.00  0.00           C  
ATOM   2269  C   ARG   320      27.772  70.575  44.705  1.00  0.00           C  
ATOM   2270  O   ARG   320      27.824  70.208  43.531  1.00  0.00           O  
ATOM   2271  CB  ARG   320      27.769  73.021  44.169  1.00  0.00           C  
ATOM   2272  CG  ARG   320      26.254  73.054  44.052  1.00  0.00           C  
ATOM   2273  CD  ARG   320      25.789  74.243  43.227  1.00  0.00           C  
ATOM   2274  NE  ARG   320      25.972  74.020  41.795  1.00  0.00           N  
ATOM   2275  CZ  ARG   320      25.303  73.114  41.089  1.00  0.00           C  
ATOM   2276  NH1 ARG   320      24.403  72.341  41.681  1.00  0.00           N  
ATOM   2277  NH2 ARG   320      25.534  72.980  39.790  1.00  0.00           N  
ATOM   2278  N   ASN   321      27.264  69.823  45.676  1.00  0.00           N  
ATOM   2279  CA  ASN   321      26.736  68.478  45.408  1.00  0.00           C  
ATOM   2280  C   ASN   321      25.215  68.381  45.495  1.00  0.00           C  
ATOM   2281  O   ASN   321      24.552  69.264  46.043  1.00  0.00           O  
ATOM   2282  CB  ASN   321      27.379  67.420  46.308  1.00  0.00           C  
ATOM   2283  CG  ASN   321      28.880  67.437  46.056  1.00  0.00           C  
ATOM   2284  OD1 ASN   321      29.342  67.125  44.960  1.00  0.00           O  
ATOM   2285  ND2 ASN   321      29.723  67.804  47.058  1.00  0.00           N  
ATOM   2286  N   GLY   322      24.688  67.283  44.967  1.00  0.00           N  
ATOM   2287  CA  GLY   322      23.263  67.134  44.680  1.00  0.00           C  
ATOM   2288  C   GLY   322      22.630  68.413  44.133  1.00  0.00           C  
ATOM   2289  O   GLY   322      21.552  68.817  44.561  1.00  0.00           O  
ATOM   2290  N   GLY   323      23.323  69.057  43.200  1.00  0.00           N  
ATOM   2291  CA  GLY   323      22.737  70.148  42.450  1.00  0.00           C  
ATOM   2292  C   GLY   323      21.562  69.607  41.644  1.00  0.00           C  
ATOM   2293  O   GLY   323      21.664  68.587  40.974  1.00  0.00           O  
ATOM   2294  N   THR   324      20.436  70.309  41.719  1.00  0.00           N  
ATOM   2295  CA  THR   324      19.233  69.907  41.000  1.00  0.00           C  
ATOM   2296  C   THR   324      18.852  70.937  39.941  1.00  0.00           C  
ATOM   2297  O   THR   324      18.897  72.142  40.189  1.00  0.00           O  
ATOM   2298  CB  THR   324      18.044  69.705  41.957  1.00  0.00           C  
ATOM   2299  OG1 THR   324      18.441  68.860  43.044  1.00  0.00           O  
ATOM   2300  CG2 THR   324      16.873  69.067  41.226  1.00  0.00           C  
ATOM   2301  N   ALA   325      18.476  70.454  38.762  1.00  0.00           N  
ATOM   2302  CA  ALA   325      18.086  71.330  37.664  1.00  0.00           C  
ATOM   2303  C   ALA   325      16.761  70.889  37.052  1.00  0.00           C  
ATOM   2304  O   ALA   325      16.722  69.990  36.212  1.00  0.00           O  
ATOM   2305  CB  ALA   325      19.176  71.368  36.603  1.00  0.00           C  
ATOM   2306  N   THR   326      15.676  71.528  37.480  1.00  0.00           N  
ATOM   2307  CA  THR   326      14.347  71.203  36.976  1.00  0.00           C  
ATOM   2308  C   THR   326      14.054  71.940  35.673  1.00  0.00           C  
ATOM   2309  O   THR   326      14.399  73.112  35.521  1.00  0.00           O  
ATOM   2310  CB  THR   326      13.254  71.545  38.005  1.00  0.00           C  
ATOM   2311  OG1 THR   326      13.674  71.126  39.310  1.00  0.00           O  
ATOM   2312  CG2 THR   326      11.950  70.848  37.649  1.00  0.00           C  
ATOM   2313  N   THR   327      13.409  71.237  34.749  1.00  0.00           N  
ATOM   2314  CA  THR   327      13.037  71.794  33.457  1.00  0.00           C  
ATOM   2315  C   THR   327      11.598  71.400  33.148  1.00  0.00           C  
ATOM   2316  O   THR   327      11.237  70.226  33.232  1.00  0.00           O  
ATOM   2317  CB  THR   327      13.957  71.286  32.333  1.00  0.00           C  
ATOM   2318  OG1 THR   327      15.307  71.684  32.600  1.00  0.00           O  
ATOM   2319  CG2 THR   327      13.522  71.855  30.991  1.00  0.00           C  
ATOM   2320  N   VAL   328      10.777  72.383  32.791  1.00  0.00           N  
ATOM   2321  CA  VAL   328       9.373  72.133  32.484  1.00  0.00           C  
ATOM   2322  C   VAL   328       9.156  71.719  31.030  1.00  0.00           C  
ATOM   2323  O   VAL   328      10.108  71.452  30.297  1.00  0.00           O  
ATOM   2324  CB  VAL   328       8.502  73.367  32.788  1.00  0.00           C  
ATOM   2325  CG1 VAL   328       8.656  73.778  34.244  1.00  0.00           C  
ATOM   2326  CG2 VAL   328       8.869  74.515  31.861  1.00  0.00           C  
ATOM   2327  N   SER   329       7.892  71.675  30.621  1.00  0.00           N  
ATOM   2328  CA  SER   329       7.538  71.297  29.257  1.00  0.00           C  
ATOM   2329  C   SER   329       8.185  72.228  28.237  1.00  0.00           C  
ATOM   2330  O   SER   329       8.697  71.779  27.211  1.00  0.00           O  
ATOM   2331  CB  SER   329       6.018  71.298  29.079  1.00  0.00           C  
ATOM   2332  OG  SER   329       5.431  72.421  29.712  1.00  0.00           O  
ATOM   2333  N   MET   330       8.155  73.526  28.525  1.00  0.00           N  
ATOM   2334  CA  MET   330       8.742  74.524  27.640  1.00  0.00           C  
ATOM   2335  C   MET   330      10.193  74.190  27.309  1.00  0.00           C  
ATOM   2336  O   MET   330      10.744  74.690  26.329  1.00  0.00           O  
ATOM   2337  CB  MET   330       8.653  75.916  28.269  1.00  0.00           C  
ATOM   2338  CG  MET   330       7.372  76.665  27.940  1.00  0.00           C  
ATOM   2339  SD  MET   330       6.488  75.951  26.541  1.00  0.00           S  
ATOM   2340  CE  MET   330       7.198  76.877  25.182  1.00  0.00           C  
ATOM   2341  N   GLY   331      10.809  73.344  28.130  1.00  0.00           N  
ATOM   2342  CA  GLY   331      12.178  72.957  27.909  1.00  0.00           C  
ATOM   2343  C   GLY   331      13.212  73.834  28.586  1.00  0.00           C  
ATOM   2344  O   GLY   331      14.407  73.766  28.284  1.00  0.00           O  
ATOM   2345  N   ASN   332      12.787  74.675  29.510  1.00  0.00           N  
ATOM   2346  CA  ASN   332      13.721  75.550  30.236  1.00  0.00           C  
ATOM   2347  C   ASN   332      14.432  74.891  31.425  1.00  0.00           C  
ATOM   2348  O   ASN   332      13.984  73.881  31.975  1.00  0.00           O  
ATOM   2349  CB  ASN   332      13.050  76.808  30.797  1.00  0.00           C  
ATOM   2350  CG  ASN   332      12.674  77.703  29.625  1.00  0.00           C  
ATOM   2351  OD1 ASN   332      13.273  77.628  28.553  1.00  0.00           O  
ATOM   2352  ND2 ASN   332      11.660  78.599  29.764  1.00  0.00           N  
ATOM   2353  N   GLY   333      15.556  75.468  31.829  1.00  0.00           N  
ATOM   2354  CA  GLY   333      16.354  74.935  32.916  1.00  0.00           C  
ATOM   2355  C   GLY   333      17.126  76.052  33.549  1.00  0.00           C  
ATOM   2356  O   GLY   333      17.283  77.143  32.995  1.00  0.00           O  
ATOM   2357  N   GLY   334      17.630  75.786  34.751  1.00  0.00           N  
ATOM   2358  CA  GLY   334      18.377  76.758  35.519  1.00  0.00           C  
ATOM   2359  C   GLY   334      19.672  77.138  34.832  1.00  0.00           C  
ATOM   2360  O   GLY   334      20.061  76.567  33.810  1.00  0.00           O  
ATOM   2361  N   VAL   335      20.305  78.095  35.433  1.00  0.00           N  
ATOM   2362  CA  VAL   335      21.579  78.496  34.842  1.00  0.00           C  
ATOM   2363  C   VAL   335      22.770  78.035  35.693  1.00  0.00           C  
ATOM   2364  O   VAL   335      22.740  78.127  36.923  1.00  0.00           O  
ATOM   2365  CB  VAL   335      21.637  80.018  34.664  1.00  0.00           C  
ATOM   2366  CG1 VAL   335      23.067  80.488  34.469  1.00  0.00           C  
ATOM   2367  CG2 VAL   335      20.765  80.444  33.498  1.00  0.00           C  
ATOM   2368  N   LEU   336      23.810  77.528  35.035  1.00  0.00           N  
ATOM   2369  CA  LEU   336      24.984  77.043  35.741  1.00  0.00           C  
ATOM   2370  C   LEU   336      26.252  77.742  35.259  1.00  0.00           C  
ATOM   2371  O   LEU   336      26.511  77.821  34.065  1.00  0.00           O  
ATOM   2372  CB  LEU   336      25.105  75.531  35.574  1.00  0.00           C  
ATOM   2373  CG  LEU   336      26.323  74.854  36.217  1.00  0.00           C  
ATOM   2374  CD1 LEU   336      26.174  74.752  37.721  1.00  0.00           C  
ATOM   2375  CD2 LEU   336      26.546  73.478  35.620  1.00  0.00           C  
ATOM   2376  N   LEU   337      27.023  78.272  36.199  1.00  0.00           N  
ATOM   2377  CA  LEU   337      28.333  78.848  35.910  1.00  0.00           C  
ATOM   2378  C   LEU   337      29.366  78.079  36.720  1.00  0.00           C  
ATOM   2379  O   LEU   337      29.342  78.098  37.947  1.00  0.00           O  
ATOM   2380  CB  LEU   337      28.383  80.325  36.318  1.00  0.00           C  
ATOM   2381  CG  LEU   337      27.269  81.243  35.815  1.00  0.00           C  
ATOM   2382  CD1 LEU   337      27.459  82.649  36.357  1.00  0.00           C  
ATOM   2383  CD2 LEU   337      27.249  81.258  34.304  1.00  0.00           C  
ATOM   2384  N   ALA   338      30.277  77.399  36.047  1.00  0.00           N  
ATOM   2385  CA  ALA   338      31.258  76.596  36.751  1.00  0.00           C  
ATOM   2386  C   ALA   338      32.555  76.580  35.968  1.00  0.00           C  
ATOM   2387  O   ALA   338      32.562  76.898  34.787  1.00  0.00           O  
ATOM   2388  CB  ALA   338      30.728  75.176  36.938  1.00  0.00           C  
ATOM   2389  N   ASP   339      33.658  76.227  36.618  1.00  0.00           N  
ATOM   2390  CA  ASP   339      34.864  75.889  35.864  1.00  0.00           C  
ATOM   2391  C   ASP   339      35.400  74.520  36.254  1.00  0.00           C  
ATOM   2392  O   ASP   339      34.923  73.906  37.203  1.00  0.00           O  
ATOM   2393  CB  ASP   339      35.944  76.968  35.960  1.00  0.00           C  
ATOM   2394  CG  ASP   339      36.376  77.232  37.371  1.00  0.00           C  
ATOM   2395  OD1 ASP   339      35.700  78.045  38.037  1.00  0.00           O  
ATOM   2396  OD2 ASP   339      37.389  76.641  37.806  1.00  0.00           O  
ATOM   2397  N   SER   340      36.385  74.046  35.496  1.00  0.00           N  
ATOM   2398  CA  SER   340      36.913  72.694  35.647  1.00  0.00           C  
ATOM   2399  C   SER   340      37.658  72.497  36.966  1.00  0.00           C  
ATOM   2400  O   SER   340      37.910  71.358  37.375  1.00  0.00           O  
ATOM   2401  CB  SER   340      37.814  72.327  34.456  1.00  0.00           C  
ATOM   2402  OG  SER   340      38.872  73.261  34.298  1.00  0.00           O  
ATOM   2403  N   GLY   341      38.003  73.605  37.622  1.00  0.00           N  
ATOM   2404  CA  GLY   341      38.620  73.558  38.934  1.00  0.00           C  
ATOM   2405  C   GLY   341      37.611  73.507  40.076  1.00  0.00           C  
ATOM   2406  O   GLY   341      37.975  73.609  41.247  1.00  0.00           O  
ATOM   2407  N   ALA   342      36.335  73.356  39.740  1.00  0.00           N  
ATOM   2408  CA  ALA   342      35.303  73.247  40.752  1.00  0.00           C  
ATOM   2409  C   ALA   342      34.939  71.787  40.979  1.00  0.00           C  
ATOM   2410  O   ALA   342      35.307  70.920  40.197  1.00  0.00           O  
ATOM   2411  CB  ALA   342      34.080  74.048  40.349  1.00  0.00           C  
ATOM   2412  N   ALA   343      34.232  71.522  42.070  1.00  0.00           N  
ATOM   2413  CA  ALA   343      33.729  70.189  42.355  1.00  0.00           C  
ATOM   2414  C   ALA   343      32.218  70.282  42.364  1.00  0.00           C  
ATOM   2415  O   ALA   343      31.643  71.037  43.151  1.00  0.00           O  
ATOM   2416  CB  ALA   343      34.238  69.698  43.696  1.00  0.00           C  
ATOM   2417  N   VAL   344      31.582  69.543  41.460  1.00  0.00           N  
ATOM   2418  CA  VAL   344      30.144  69.612  41.266  1.00  0.00           C  
ATOM   2419  C   VAL   344      29.574  68.221  40.999  1.00  0.00           C  
ATOM   2420  O   VAL   344      30.154  67.441  40.261  1.00  0.00           O  
ATOM   2421  CB  VAL   344      29.774  70.545  40.077  1.00  0.00           C  
ATOM   2422  CG1 VAL   344      28.270  70.600  39.883  1.00  0.00           C  
ATOM   2423  CG2 VAL   344      30.319  71.946  40.294  1.00  0.00           C  
ATOM   2424  N   SER   345      28.444  67.908  41.613  1.00  0.00           N  
ATOM   2425  CA  SER   345      27.714  66.696  41.277  1.00  0.00           C  
ATOM   2426  C   SER   345      26.233  67.029  41.342  1.00  0.00           C  
ATOM   2427  O   SER   345      25.790  67.773  42.223  1.00  0.00           O  
ATOM   2428  CB  SER   345      28.054  65.544  42.236  1.00  0.00           C  
ATOM   2429  OG  SER   345      27.648  65.831  43.572  1.00  0.00           O  
ATOM   2430  N   GLY   346      25.463  66.484  40.410  1.00  0.00           N  
ATOM   2431  CA  GLY   346      24.039  66.734  40.403  1.00  0.00           C  
ATOM   2432  C   GLY   346      23.347  66.091  39.231  1.00  0.00           C  
ATOM   2433  O   GLY   346      23.909  65.224  38.567  1.00  0.00           O  
ATOM   2434  N   THR   347      22.119  66.522  38.971  1.00  0.00           N  
ATOM   2435  CA  THR   347      21.347  65.971  37.870  1.00  0.00           C  
ATOM   2436  C   THR   347      20.752  67.076  36.978  1.00  0.00           C  
ATOM   2437  O   THR   347      20.176  68.044  37.473  1.00  0.00           O  
ATOM   2438  CB  THR   347      20.241  65.011  38.395  1.00  0.00           C  
ATOM   2439  OG1 THR   347      19.472  65.672  39.400  1.00  0.00           O  
ATOM   2440  CG2 THR   347      20.857  63.770  39.020  1.00  0.00           C  
ATOM   2441  N   ARG   348      20.901  66.925  35.664  1.00  0.00           N  
ATOM   2442  CA  ARG   348      20.272  67.833  34.700  1.00  0.00           C  
ATOM   2443  C   ARG   348      18.753  67.697  34.694  1.00  0.00           C  
ATOM   2444  O   ARG   348      18.188  66.811  35.345  1.00  0.00           O  
ATOM   2445  CB  ARG   348      20.806  67.582  33.287  1.00  0.00           C  
ATOM   2446  CG  ARG   348      22.276  67.941  33.098  1.00  0.00           C  
ATOM   2447  CD  ARG   348      22.722  67.709  31.651  1.00  0.00           C  
ATOM   2448  NE  ARG   348      24.146  67.982  31.470  1.00  0.00           N  
ATOM   2449  CZ  ARG   348      24.821  67.754  30.346  1.00  0.00           C  
ATOM   2450  NH1 ARG   348      24.209  67.255  29.277  1.00  0.00           N  
ATOM   2451  NH2 ARG   348      26.114  68.028  30.292  1.00  0.00           N  
ATOM   2452  N   SER   349      18.099  68.584  33.946  1.00  0.00           N  
ATOM   2453  CA  SER   349      16.642  68.585  33.829  1.00  0.00           C  
ATOM   2454  C   SER   349      16.143  67.260  33.266  1.00  0.00           C  
ATOM   2455  O   SER   349      15.103  66.740  33.691  1.00  0.00           O  
ATOM   2456  CB  SER   349      16.177  69.741  32.945  1.00  0.00           C  
ATOM   2457  OG  SER   349      16.474  70.993  33.538  1.00  0.00           O  
ATOM   2458  N   ASP   350      16.904  66.708  32.322  1.00  0.00           N  
ATOM   2459  CA  ASP   350      16.532  65.452  31.669  1.00  0.00           C  
ATOM   2460  C   ASP   350      16.717  64.225  32.558  1.00  0.00           C  
ATOM   2461  O   ASP   350      16.333  63.122  32.182  1.00  0.00           O  
ATOM   2462  CB  ASP   350      17.268  65.278  30.330  1.00  0.00           C  
ATOM   2463  CG  ASP   350      18.781  65.383  30.461  1.00  0.00           C  
ATOM   2464  OD1 ASP   350      19.321  65.205  31.576  1.00  0.00           O  
ATOM   2465  OD2 ASP   350      19.439  65.634  29.433  1.00  0.00           O  
ATOM   2466  N   GLY   351      17.305  64.421  33.735  1.00  0.00           N  
ATOM   2467  CA  GLY   351      17.471  63.343  34.696  1.00  0.00           C  
ATOM   2468  C   GLY   351      18.860  62.722  34.710  1.00  0.00           C  
ATOM   2469  O   GLY   351      19.175  61.927  35.590  1.00  0.00           O  
ATOM   2470  N   LYS   352      19.693  63.087  33.740  1.00  0.00           N  
ATOM   2471  CA  LYS   352      21.036  62.529  33.622  1.00  0.00           C  
ATOM   2472  C   LYS   352      21.994  63.153  34.626  1.00  0.00           C  
ATOM   2473  O   LYS   352      21.891  64.337  34.944  1.00  0.00           O  
ATOM   2474  CB  LYS   352      21.579  62.734  32.209  1.00  0.00           C  
ATOM   2475  CG  LYS   352      20.779  62.019  31.124  1.00  0.00           C  
ATOM   2476  CD  LYS   352      21.322  62.347  29.732  1.00  0.00           C  
ATOM   2477  CE  LYS   352      20.517  61.669  28.627  1.00  0.00           C  
ATOM   2478  NZ  LYS   352      21.156  61.854  27.287  1.00  0.00           N  
ATOM   2479  N   ALA   353      22.942  62.358  35.104  1.00  0.00           N  
ATOM   2480  CA  ALA   353      23.880  62.819  36.115  1.00  0.00           C  
ATOM   2481  C   ALA   353      24.994  63.575  35.446  1.00  0.00           C  
ATOM   2482  O   ALA   353      25.353  63.284  34.311  1.00  0.00           O  
ATOM   2483  CB  ALA   353      24.450  61.633  36.914  1.00  0.00           C  
ATOM   2484  N   PHE   354      25.542  64.558  36.143  1.00  0.00           N  
ATOM   2485  CA  PHE   354      26.731  65.223  35.637  1.00  0.00           C  
ATOM   2486  C   PHE   354      27.690  65.466  36.787  1.00  0.00           C  
ATOM   2487  O   PHE   354      27.308  65.388  37.959  1.00  0.00           O  
ATOM   2488  CB  PHE   354      26.367  66.532  34.934  1.00  0.00           C  
ATOM   2489  CG  PHE   354      25.768  67.555  35.843  1.00  0.00           C  
ATOM   2490  CD1 PHE   354      24.413  67.554  36.107  1.00  0.00           C  
ATOM   2491  CD2 PHE   354      26.565  68.514  36.446  1.00  0.00           C  
ATOM   2492  CE1 PHE   354      23.859  68.495  36.951  1.00  0.00           C  
ATOM   2493  CE2 PHE   354      26.013  69.457  37.288  1.00  0.00           C  
ATOM   2494  CZ  PHE   354      24.659  69.447  37.537  1.00  0.00           C  
ATOM   2495  N   SER   355      28.938  65.764  36.463  1.00  0.00           N  
ATOM   2496  CA  SER   355      29.922  65.967  37.515  1.00  0.00           C  
ATOM   2497  C   SER   355      31.147  66.706  37.037  1.00  0.00           C  
ATOM   2498  O   SER   355      31.483  66.698  35.851  1.00  0.00           O  
ATOM   2499  CB  SER   355      30.350  64.633  38.135  1.00  0.00           C  
ATOM   2500  OG  SER   355      31.123  63.881  37.218  1.00  0.00           O  
ATOM   2501  N   ILE   356      31.801  67.358  37.987  1.00  0.00           N  
ATOM   2502  CA  ILE   356      33.092  67.963  37.776  1.00  0.00           C  
ATOM   2503  C   ILE   356      33.866  67.588  39.026  1.00  0.00           C  
ATOM   2504  O   ILE   356      33.309  67.610  40.117  1.00  0.00           O  
ATOM   2505  CB  ILE   356      32.993  69.488  37.683  1.00  0.00           C  
ATOM   2506  CG1 ILE   356      31.878  69.894  36.721  1.00  0.00           C  
ATOM   2507  CG2 ILE   356      34.331  70.094  37.252  1.00  0.00           C  
ATOM   2508  CD1 ILE   356      31.788  71.380  36.490  1.00  0.00           C  
ATOM   2509  N   GLY   357      35.133  67.225  38.873  1.00  0.00           N  
ATOM   2510  CA  GLY   357      35.940  66.781  39.998  1.00  0.00           C  
ATOM   2511  C   GLY   357      37.326  66.349  39.562  1.00  0.00           C  
ATOM   2512  O   GLY   357      37.472  65.623  38.577  1.00  0.00           O  
ATOM   2513  N   GLY   358      38.344  66.808  40.284  1.00  0.00           N  
ATOM   2514  CA  GLY   358      39.723  66.514  39.938  1.00  0.00           C  
ATOM   2515  C   GLY   358      40.072  66.894  38.505  1.00  0.00           C  
ATOM   2516  O   GLY   358      40.824  66.184  37.826  1.00  0.00           O  
ATOM   2517  N   GLY   359      39.511  68.006  38.039  1.00  0.00           N  
ATOM   2518  CA  GLY   359      39.774  68.494  36.697  1.00  0.00           C  
ATOM   2519  C   GLY   359      39.088  67.716  35.590  1.00  0.00           C  
ATOM   2520  O   GLY   359      39.436  67.878  34.423  1.00  0.00           O  
ATOM   2521  N   GLN   360      38.118  66.874  35.946  1.00  0.00           N  
ATOM   2522  CA  GLN   360      37.362  66.111  34.957  1.00  0.00           C  
ATOM   2523  C   GLN   360      35.888  66.492  34.988  1.00  0.00           C  
ATOM   2524  O   GLN   360      35.228  66.377  36.020  1.00  0.00           O  
ATOM   2525  CB  GLN   360      37.494  64.597  35.192  1.00  0.00           C  
ATOM   2526  CG  GLN   360      38.926  64.085  35.275  1.00  0.00           C  
ATOM   2527  CD  GLN   360      39.581  63.922  33.913  1.00  0.00           C  
ATOM   2528  OE1 GLN   360      39.076  63.205  33.045  1.00  0.00           O  
ATOM   2529  NE2 GLN   360      40.716  64.589  33.721  1.00  0.00           N  
ATOM   2530  N   ALA   361      35.373  66.934  33.846  1.00  0.00           N  
ATOM   2531  CA  ALA   361      33.960  67.235  33.708  1.00  0.00           C  
ATOM   2532  C   ALA   361      33.301  66.109  32.937  1.00  0.00           C  
ATOM   2533  O   ALA   361      33.880  65.577  31.986  1.00  0.00           O  
ATOM   2534  CB  ALA   361      33.770  68.554  32.984  1.00  0.00           C  
ATOM   2535  N   ASP   362      32.091  65.741  33.342  1.00  0.00           N  
ATOM   2536  CA  ASP   362      31.389  64.672  32.663  1.00  0.00           C  
ATOM   2537  C   ASP   362      29.913  64.990  32.526  1.00  0.00           C  
ATOM   2538  O   ASP   362      29.218  65.200  33.522  1.00  0.00           O  
ATOM   2539  CB  ASP   362      31.568  63.329  33.392  1.00  0.00           C  
ATOM   2540  CG  ASP   362      30.777  62.194  32.730  1.00  0.00           C  
ATOM   2541  OD1 ASP   362      30.936  61.979  31.505  1.00  0.00           O  
ATOM   2542  OD2 ASP   362      29.975  61.528  33.426  1.00  0.00           O  
ATOM   2543  N   ALA   363      29.457  65.027  31.276  1.00  0.00           N  
ATOM   2544  CA  ALA   363      28.044  65.128  30.944  1.00  0.00           C  
ATOM   2545  C   ALA   363      27.417  66.474  31.340  1.00  0.00           C  
ATOM   2546  O   ALA   363      26.232  66.551  31.653  1.00  0.00           O  
ATOM   2547  CB  ALA   363      27.275  63.957  31.534  1.00  0.00           C  
ATOM   2548  N   LEU   364      28.225  67.529  31.311  1.00  0.00           N  
ATOM   2549  CA  LEU   364      27.721  68.890  31.474  1.00  0.00           C  
ATOM   2550  C   LEU   364      26.677  69.229  30.422  1.00  0.00           C  
ATOM   2551  O   LEU   364      26.880  68.988  29.234  1.00  0.00           O  
ATOM   2552  CB  LEU   364      28.861  69.889  31.355  1.00  0.00           C  
ATOM   2553  CG  LEU   364      29.813  69.893  32.535  1.00  0.00           C  
ATOM   2554  CD1 LEU   364      30.796  70.993  32.334  1.00  0.00           C  
ATOM   2555  CD2 LEU   364      29.047  70.083  33.822  1.00  0.00           C  
ATOM   2556  N   MET   365      25.551  69.773  30.863  1.00  0.00           N  
ATOM   2557  CA  MET   365      24.547  70.275  29.941  1.00  0.00           C  
ATOM   2558  C   MET   365      24.486  71.775  30.119  1.00  0.00           C  
ATOM   2559  O   MET   365      24.128  72.260  31.188  1.00  0.00           O  
ATOM   2560  CB  MET   365      23.182  69.648  30.217  1.00  0.00           C  
ATOM   2561  CG  MET   365      22.029  70.377  29.544  1.00  0.00           C  
ATOM   2562  SD  MET   365      22.102  70.347  27.738  1.00  0.00           S  
ATOM   2563  CE  MET   365      21.450  68.707  27.417  1.00  0.00           C  
ATOM   2564  N   LEU   366      24.869  72.514  29.087  1.00  0.00           N  
ATOM   2565  CA  LEU   366      24.897  73.969  29.188  1.00  0.00           C  
ATOM   2566  C   LEU   366      23.835  74.637  28.300  1.00  0.00           C  
ATOM   2567  O   LEU   366      24.063  74.862  27.113  1.00  0.00           O  
ATOM   2568  CB  LEU   366      26.295  74.490  28.859  1.00  0.00           C  
ATOM   2569  CG  LEU   366      27.466  73.907  29.666  1.00  0.00           C  
ATOM   2570  CD1 LEU   366      28.790  74.248  29.002  1.00  0.00           C  
ATOM   2571  CD2 LEU   366      27.464  74.426  31.086  1.00  0.00           C  
ATOM   2572  N   GLU   367      22.674  74.939  28.881  1.00  0.00           N  
ATOM   2573  CA  GLU   367      21.621  75.682  28.186  1.00  0.00           C  
ATOM   2574  C   GLU   367      21.955  77.175  28.098  1.00  0.00           C  
ATOM   2575  O   GLU   367      22.959  77.644  28.651  1.00  0.00           O  
ATOM   2576  CB  GLU   367      20.274  75.524  28.893  1.00  0.00           C  
ATOM   2577  CG  GLU   367      19.932  74.113  29.348  1.00  0.00           C  
ATOM   2578  CD  GLU   367      19.347  73.264  28.242  1.00  0.00           C  
ATOM   2579  OE1 GLU   367      19.184  73.773  27.118  1.00  0.00           O  
ATOM   2580  OE2 GLU   367      19.049  72.081  28.496  1.00  0.00           O  
ATOM   2581  N   LYS   368      21.106  77.916  27.393  1.00  0.00           N  
ATOM   2582  CA  LYS   368      21.293  79.351  27.240  1.00  0.00           C  
ATOM   2583  C   LYS   368      21.432  80.018  28.609  1.00  0.00           C  
ATOM   2584  O   LYS   368      20.614  79.801  29.510  1.00  0.00           O  
ATOM   2585  CB  LYS   368      20.139  79.969  26.438  1.00  0.00           C  
ATOM   2586  CG  LYS   368      20.327  81.456  26.148  1.00  0.00           C  
ATOM   2587  CD  LYS   368      19.451  81.914  24.983  1.00  0.00           C  
ATOM   2588  CE  LYS   368      19.789  83.339  24.542  1.00  0.00           C  
ATOM   2589  NZ  LYS   368      19.067  83.724  23.290  1.00  0.00           N  
ATOM   2590  N   GLY   369      22.499  80.793  28.768  1.00  0.00           N  
ATOM   2591  CA  GLY   369      22.789  81.441  30.033  1.00  0.00           C  
ATOM   2592  C   GLY   369      23.898  80.768  30.817  1.00  0.00           C  
ATOM   2593  O   GLY   369      24.674  81.435  31.505  1.00  0.00           O  
ATOM   2594  N   SER   370      23.976  79.443  30.715  1.00  0.00           N  
ATOM   2595  CA  SER   370      24.996  78.685  31.427  1.00  0.00           C  
ATOM   2596  C   SER   370      26.366  78.811  30.768  1.00  0.00           C  
ATOM   2597  O   SER   370      26.467  78.966  29.551  1.00  0.00           O  
ATOM   2598  CB  SER   370      24.596  77.217  31.524  1.00  0.00           C  
ATOM   2599  OG  SER   370      23.399  77.072  32.259  1.00  0.00           O  
ATOM   2600  N   SER   371      27.424  78.752  31.570  1.00  0.00           N  
ATOM   2601  CA  SER   371      28.768  78.785  31.007  1.00  0.00           C  
ATOM   2602  C   SER   371      29.762  77.945  31.811  1.00  0.00           C  
ATOM   2603  O   SER   371      29.708  77.906  33.035  1.00  0.00           O  
ATOM   2604  CB  SER   371      29.264  80.225  30.845  1.00  0.00           C  
ATOM   2605  OG  SER   371      29.572  80.809  32.098  1.00  0.00           O  
ATOM   2606  N   PHE   372      30.659  77.269  31.101  1.00  0.00           N  
ATOM   2607  CA  PHE   372      31.684  76.434  31.715  1.00  0.00           C  
ATOM   2608  C   PHE   372      33.033  76.871  31.189  1.00  0.00           C  
ATOM   2609  O   PHE   372      33.162  77.235  30.019  1.00  0.00           O  
ATOM   2610  CB  PHE   372      31.442  74.966  31.377  1.00  0.00           C  
ATOM   2611  CG  PHE   372      32.488  74.028  31.915  1.00  0.00           C  
ATOM   2612  CD1 PHE   372      32.495  73.665  33.252  1.00  0.00           C  
ATOM   2613  CD2 PHE   372      33.451  73.489  31.078  1.00  0.00           C  
ATOM   2614  CE1 PHE   372      33.449  72.786  33.740  1.00  0.00           C  
ATOM   2615  CE2 PHE   372      34.404  72.611  31.561  1.00  0.00           C  
ATOM   2616  CZ  PHE   372      34.404  72.260  32.892  1.00  0.00           C  
ATOM   2617  N   THR   373      34.032  76.880  32.059  1.00  0.00           N  
ATOM   2618  CA  THR   373      35.379  77.225  31.640  1.00  0.00           C  
ATOM   2619  C   THR   373      36.279  76.017  31.870  1.00  0.00           C  
ATOM   2620  O   THR   373      36.366  75.498  32.978  1.00  0.00           O  
ATOM   2621  CB  THR   373      35.908  78.456  32.387  1.00  0.00           C  
ATOM   2622  OG1 THR   373      34.949  79.512  32.300  1.00  0.00           O  
ATOM   2623  CG2 THR   373      37.229  78.932  31.793  1.00  0.00           C  
ATOM   2624  N   LEU   374      36.912  75.544  30.806  1.00  0.00           N  
ATOM   2625  CA  LEU   374      37.817  74.410  30.911  1.00  0.00           C  
ATOM   2626  C   LEU   374      39.232  74.926  31.062  1.00  0.00           C  
ATOM   2627  O   LEU   374      39.774  75.543  30.142  1.00  0.00           O  
ATOM   2628  CB  LEU   374      37.724  73.544  29.667  1.00  0.00           C  
ATOM   2629  CG  LEU   374      38.665  72.351  29.653  1.00  0.00           C  
ATOM   2630  CD1 LEU   374      38.273  71.391  30.755  1.00  0.00           C  
ATOM   2631  CD2 LEU   374      38.631  71.671  28.292  1.00  0.00           C  
ATOM   2632  N   ASN   375      39.827  74.682  32.225  1.00  0.00           N  
ATOM   2633  CA  ASN   375      41.197  75.119  32.491  1.00  0.00           C  
ATOM   2634  C   ASN   375      42.261  74.261  31.800  1.00  0.00           C  
ATOM   2635  O   ASN   375      42.006  73.111  31.433  1.00  0.00           O  
ATOM   2636  CB  ASN   375      41.460  75.175  33.998  1.00  0.00           C  
ATOM   2637  CG  ASN   375      40.534  76.138  34.712  1.00  0.00           C  
ATOM   2638  OD1 ASN   375      40.151  77.172  34.162  1.00  0.00           O  
ATOM   2639  ND2 ASN   375      40.164  75.801  35.941  1.00  0.00           N  
ATOM   2640  N   ALA   376      43.443  74.845  31.611  1.00  0.00           N  
ATOM   2641  CA  ALA   376      44.593  74.116  31.080  1.00  0.00           C  
ATOM   2642  C   ALA   376      44.821  72.826  31.861  1.00  0.00           C  
ATOM   2643  O   ALA   376      44.744  72.812  33.090  1.00  0.00           O  
ATOM   2644  CB  ALA   376      45.842  74.993  31.123  1.00  0.00           C  
ATOM   2645  N   GLY   377      45.071  71.738  31.143  1.00  0.00           N  
ATOM   2646  CA  GLY   377      45.377  70.470  31.776  1.00  0.00           C  
ATOM   2647  C   GLY   377      44.159  69.640  32.125  1.00  0.00           C  
ATOM   2648  O   GLY   377      44.281  68.478  32.521  1.00  0.00           O  
ATOM   2649  N   ASP   378      42.974  70.220  31.972  1.00  0.00           N  
ATOM   2650  CA  ASP   378      41.754  69.496  32.329  1.00  0.00           C  
ATOM   2651  C   ASP   378      41.035  68.819  31.149  1.00  0.00           C  
ATOM   2652  O   ASP   378      41.417  68.972  29.993  1.00  0.00           O  
ATOM   2653  CB  ASP   378      40.817  70.395  33.138  1.00  0.00           C  
ATOM   2654  CG  ASP   378      41.402  70.766  34.492  1.00  0.00           C  
ATOM   2655  OD1 ASP   378      42.178  69.953  35.035  1.00  0.00           O  
ATOM   2656  OD2 ASP   378      41.098  71.860  35.011  1.00  0.00           O  
ATOM   2657  N   THR   379      40.005  68.047  31.463  1.00  0.00           N  
ATOM   2658  CA  THR   379      39.271  67.301  30.460  1.00  0.00           C  
ATOM   2659  C   THR   379      37.758  67.431  30.662  1.00  0.00           C  
ATOM   2660  O   THR   379      37.253  67.258  31.765  1.00  0.00           O  
ATOM   2661  CB  THR   379      39.676  65.811  30.497  1.00  0.00           C  
ATOM   2662  OG1 THR   379      41.021  65.674  30.026  1.00  0.00           O  
ATOM   2663  CG2 THR   379      38.736  64.952  29.642  1.00  0.00           C  
ATOM   2664  N   ALA   380      37.040  67.743  29.590  1.00  0.00           N  
ATOM   2665  CA  ALA   380      35.587  67.748  29.627  1.00  0.00           C  
ATOM   2666  C   ALA   380      35.065  66.676  28.684  1.00  0.00           C  
ATOM   2667  O   ALA   380      35.382  66.679  27.494  1.00  0.00           O  
ATOM   2668  CB  ALA   380      35.046  69.117  29.239  1.00  0.00           C  
ATOM   2669  N   THR   381      34.254  65.771  29.219  1.00  0.00           N  
ATOM   2670  CA  THR   381      33.812  64.596  28.487  1.00  0.00           C  
ATOM   2671  C   THR   381      32.309  64.591  28.309  1.00  0.00           C  
ATOM   2672  O   THR   381      31.568  64.754  29.272  1.00  0.00           O  
ATOM   2673  CB  THR   381      34.213  63.304  29.246  1.00  0.00           C  
ATOM   2674  OG1 THR   381      35.635  63.268  29.396  1.00  0.00           O  
ATOM   2675  CG2 THR   381      33.756  62.056  28.496  1.00  0.00           C  
ATOM   2676  N   ASP   382      31.867  64.393  27.070  1.00  0.00           N  
ATOM   2677  CA  ASP   382      30.446  64.279  26.750  1.00  0.00           C  
ATOM   2678  C   ASP   382      29.647  65.541  27.073  1.00  0.00           C  
ATOM   2679  O   ASP   382      28.458  65.466  27.411  1.00  0.00           O  
ATOM   2680  CB  ASP   382      29.826  63.055  27.434  1.00  0.00           C  
ATOM   2681  CG  ASP   382      30.288  61.748  26.817  1.00  0.00           C  
ATOM   2682  OD1 ASP   382      30.508  61.713  25.591  1.00  0.00           O  
ATOM   2683  OD2 ASP   382      30.437  60.752  27.552  1.00  0.00           O  
ATOM   2684  N   THR   383      30.296  66.699  26.963  1.00  0.00           N  
ATOM   2685  CA  THR   383      29.593  67.964  27.120  1.00  0.00           C  
ATOM   2686  C   THR   383      28.564  68.174  26.008  1.00  0.00           C  
ATOM   2687  O   THR   383      28.854  67.955  24.825  1.00  0.00           O  
ATOM   2688  CB  THR   383      30.548  69.141  27.059  1.00  0.00           C  
ATOM   2689  OG1 THR   383      31.706  68.872  27.859  1.00  0.00           O  
ATOM   2690  CG2 THR   383      29.849  70.400  27.544  1.00  0.00           C  
ATOM   2691  N   THR   384      27.360  68.580  26.396  1.00  0.00           N  
ATOM   2692  CA  THR   384      26.397  69.114  25.448  1.00  0.00           C  
ATOM   2693  C   THR   384      26.233  70.604  25.734  1.00  0.00           C  
ATOM   2694  O   THR   384      25.839  70.995  26.841  1.00  0.00           O  
ATOM   2695  CB  THR   384      25.021  68.435  25.562  1.00  0.00           C  
ATOM   2696  OG1 THR   384      25.139  67.048  25.240  1.00  0.00           O  
ATOM   2697  CG2 THR   384      24.052  69.071  24.593  1.00  0.00           C  
ATOM   2698  N   VAL   385      26.569  71.433  24.749  1.00  0.00           N  
ATOM   2699  CA  VAL   385      26.300  72.861  24.830  1.00  0.00           C  
ATOM   2700  C   VAL   385      25.097  73.149  23.954  1.00  0.00           C  
ATOM   2701  O   VAL   385      25.141  72.941  22.742  1.00  0.00           O  
ATOM   2702  CB  VAL   385      27.486  73.695  24.330  1.00  0.00           C  
ATOM   2703  CG1 VAL   385      27.240  75.166  24.591  1.00  0.00           C  
ATOM   2704  CG2 VAL   385      28.749  73.255  25.006  1.00  0.00           C  
ATOM   2705  N   ASN   386      24.014  73.608  24.568  1.00  0.00           N  
ATOM   2706  CA  ASN   386      22.772  73.846  23.843  1.00  0.00           C  
ATOM   2707  C   ASN   386      22.340  75.295  24.004  1.00  0.00           C  
ATOM   2708  O   ASN   386      21.436  75.602  24.777  1.00  0.00           O  
ATOM   2709  CB  ASN   386      21.684  72.896  24.341  1.00  0.00           C  
ATOM   2710  CG  ASN   386      20.416  72.953  23.499  1.00  0.00           C  
ATOM   2711  OD1 ASN   386      20.459  73.190  22.295  1.00  0.00           O  
ATOM   2712  ND2 ASN   386      19.278  72.726  24.138  1.00  0.00           N  
ATOM   2713  N   GLY   387      23.005  76.187  23.280  1.00  0.00           N  
ATOM   2714  CA  GLY   387      22.744  77.605  23.411  1.00  0.00           C  
ATOM   2715  C   GLY   387      23.647  78.294  24.414  1.00  0.00           C  
ATOM   2716  O   GLY   387      23.721  79.522  24.452  1.00  0.00           O  
ATOM   2717  N   GLY   388      24.342  77.503  25.225  1.00  0.00           N  
ATOM   2718  CA  GLY   388      25.236  78.051  26.229  1.00  0.00           C  
ATOM   2719  C   GLY   388      26.614  78.455  25.726  1.00  0.00           C  
ATOM   2720  O   GLY   388      26.863  78.550  24.519  1.00  0.00           O  
ATOM   2721  N   LEU   389      27.514  78.703  26.671  1.00  0.00           N  
ATOM   2722  CA  LEU   389      28.885  79.079  26.360  1.00  0.00           C  
ATOM   2723  C   LEU   389      29.863  78.100  27.002  1.00  0.00           C  
ATOM   2724  O   LEU   389      29.702  77.707  28.149  1.00  0.00           O  
ATOM   2725  CB  LEU   389      29.170  80.504  26.841  1.00  0.00           C  
ATOM   2726  CG  LEU   389      30.616  80.993  26.764  1.00  0.00           C  
ATOM   2727  CD1 LEU   389      31.100  81.027  25.317  1.00  0.00           C  
ATOM   2728  CD2 LEU   389      30.753  82.372  27.421  1.00  0.00           C  
ATOM   2729  N   PHE   390      30.869  77.701  26.238  1.00  0.00           N  
ATOM   2730  CA  PHE   390      31.942  76.860  26.737  1.00  0.00           C  
ATOM   2731  C   PHE   390      33.221  77.556  26.348  1.00  0.00           C  
ATOM   2732  O   PHE   390      33.443  77.846  25.171  1.00  0.00           O  
ATOM   2733  CB  PHE   390      31.876  75.484  26.078  1.00  0.00           C  
ATOM   2734  CG  PHE   390      32.811  74.467  26.672  1.00  0.00           C  
ATOM   2735  CD1 PHE   390      34.191  74.650  26.635  1.00  0.00           C  
ATOM   2736  CD2 PHE   390      32.312  73.303  27.227  1.00  0.00           C  
ATOM   2737  CE1 PHE   390      35.050  73.702  27.159  1.00  0.00           C  
ATOM   2738  CE2 PHE   390      33.165  72.351  27.752  1.00  0.00           C  
ATOM   2739  CZ  PHE   390      34.537  72.552  27.717  1.00  0.00           C  
ATOM   2740  N   THR   391      34.049  77.844  27.342  1.00  0.00           N  
ATOM   2741  CA  THR   391      35.337  78.481  27.119  1.00  0.00           C  
ATOM   2742  C   THR   391      36.431  77.510  27.544  1.00  0.00           C  
ATOM   2743  O   THR   391      36.326  76.856  28.584  1.00  0.00           O  
ATOM   2744  CB  THR   391      35.469  79.780  27.928  1.00  0.00           C  
ATOM   2745  OG1 THR   391      34.378  80.651  27.609  1.00  0.00           O  
ATOM   2746  CG2 THR   391      36.790  80.486  27.616  1.00  0.00           C  
ATOM   2747  N   ALA   392      37.469  77.396  26.728  1.00  0.00           N  
ATOM   2748  CA  ALA   392      38.581  76.517  27.045  1.00  0.00           C  
ATOM   2749  C   ALA   392      39.899  77.282  26.954  1.00  0.00           C  
ATOM   2750  O   ALA   392      40.218  77.858  25.919  1.00  0.00           O  
ATOM   2751  CB  ALA   392      38.585  75.311  26.123  1.00  0.00           C  
ATOM   2752  N   ARG   393      40.654  77.289  28.047  1.00  0.00           N  
ATOM   2753  CA  ARG   393      41.949  77.952  28.077  1.00  0.00           C  
ATOM   2754  C   ARG   393      43.039  76.951  27.711  1.00  0.00           C  
ATOM   2755  O   ARG   393      44.218  77.292  27.605  1.00  0.00           O  
ATOM   2756  CB  ARG   393      42.198  78.563  29.458  1.00  0.00           C  
ATOM   2757  CG  ARG   393      41.045  79.437  29.943  1.00  0.00           C  
ATOM   2758  CD  ARG   393      41.532  80.584  30.808  1.00  0.00           C  
ATOM   2759  NE  ARG   393      42.121  80.107  32.054  1.00  0.00           N  
ATOM   2760  CZ  ARG   393      41.558  80.250  33.250  1.00  0.00           C  
ATOM   2761  NH1 ARG   393      40.390  80.874  33.367  1.00  0.00           N  
ATOM   2762  NH2 ARG   393      42.168  79.778  34.331  1.00  0.00           N  
ATOM   2763  N   GLY   394      42.617  75.708  27.509  1.00  0.00           N  
ATOM   2764  CA  GLY   394      43.490  74.637  27.070  1.00  0.00           C  
ATOM   2765  C   GLY   394      42.724  73.340  27.229  1.00  0.00           C  
ATOM   2766  O   GLY   394      41.525  73.289  26.956  1.00  0.00           O  
ATOM   2767  N   GLY   395      43.403  72.292  27.678  1.00  0.00           N  
ATOM   2768  CA  GLY   395      42.720  71.063  28.035  1.00  0.00           C  
ATOM   2769  C   GLY   395      42.245  70.203  26.880  1.00  0.00           C  
ATOM   2770  O   GLY   395      42.680  70.370  25.737  1.00  0.00           O  
ATOM   2771  N   THR   396      41.341  69.274  27.187  1.00  0.00           N  
ATOM   2772  CA  THR   396      40.917  68.269  26.223  1.00  0.00           C  
ATOM   2773  C   THR   396      39.416  68.092  26.223  1.00  0.00           C  
ATOM   2774  O   THR   396      38.799  67.993  27.284  1.00  0.00           O  
ATOM   2775  CB  THR   396      41.545  66.887  26.538  1.00  0.00           C  
ATOM   2776  OG1 THR   396      42.974  66.970  26.468  1.00  0.00           O  
ATOM   2777  CG2 THR   396      41.038  65.820  25.567  1.00  0.00           C  
ATOM   2778  N   LEU   397      38.837  68.036  25.026  1.00  0.00           N  
ATOM   2779  CA  LEU   397      37.446  67.662  24.853  1.00  0.00           C  
ATOM   2780  C   LEU   397      37.426  66.181  24.538  1.00  0.00           C  
ATOM   2781  O   LEU   397      38.227  65.710  23.734  1.00  0.00           O  
ATOM   2782  CB  LEU   397      36.822  68.449  23.697  1.00  0.00           C  
ATOM   2783  CG  LEU   397      36.873  69.960  23.885  1.00  0.00           C  
ATOM   2784  CD1 LEU   397      36.416  70.696  22.627  1.00  0.00           C  
ATOM   2785  CD2 LEU   397      36.046  70.363  25.108  1.00  0.00           C  
ATOM   2786  N   ALA   398      36.516  65.444  25.161  1.00  0.00           N  
ATOM   2787  CA  ALA   398      36.492  63.999  24.998  1.00  0.00           C  
ATOM   2788  C   ALA   398      35.069  63.465  24.930  1.00  0.00           C  
ATOM   2789  O   ALA   398      34.111  64.180  25.239  1.00  0.00           O  
ATOM   2790  CB  ALA   398      37.263  63.338  26.115  1.00  0.00           C  
ATOM   2791  N   GLY   399      34.929  62.206  24.526  1.00  0.00           N  
ATOM   2792  CA  GLY   399      33.612  61.639  24.280  1.00  0.00           C  
ATOM   2793  C   GLY   399      32.944  62.365  23.126  1.00  0.00           C  
ATOM   2794  O   GLY   399      33.570  62.669  22.109  1.00  0.00           O  
ATOM   2795  N   THR   400      31.664  62.660  23.281  1.00  0.00           N  
ATOM   2796  CA  THR   400      30.946  63.390  22.250  1.00  0.00           C  
ATOM   2797  C   THR   400      30.626  64.800  22.736  1.00  0.00           C  
ATOM   2798  O   THR   400      29.756  64.993  23.585  1.00  0.00           O  
ATOM   2799  CB  THR   400      29.647  62.666  21.852  1.00  0.00           C  
ATOM   2800  OG1 THR   400      29.950  61.343  21.392  1.00  0.00           O  
ATOM   2801  CG2 THR   400      28.948  63.421  20.750  1.00  0.00           C  
ATOM   2802  N   THR   401      31.357  65.775  22.207  1.00  0.00           N  
ATOM   2803  CA  THR   401      31.121  67.183  22.495  1.00  0.00           C  
ATOM   2804  C   THR   401      30.107  67.755  21.494  1.00  0.00           C  
ATOM   2805  O   THR   401      30.377  67.847  20.299  1.00  0.00           O  
ATOM   2806  CB  THR   401      32.427  67.981  22.420  1.00  0.00           C  
ATOM   2807  OG1 THR   401      33.351  67.474  23.392  1.00  0.00           O  
ATOM   2808  CG2 THR   401      32.174  69.453  22.690  1.00  0.00           C  
ATOM   2809  N   THR   402      28.940  68.136  21.997  1.00  0.00           N  
ATOM   2810  CA  THR   402      27.834  68.556  21.155  1.00  0.00           C  
ATOM   2811  C   THR   402      27.587  70.063  21.219  1.00  0.00           C  
ATOM   2812  O   THR   402      27.488  70.644  22.304  1.00  0.00           O  
ATOM   2813  CB  THR   402      26.565  67.814  21.553  1.00  0.00           C  
ATOM   2814  OG1 THR   402      26.801  66.402  21.463  1.00  0.00           O  
ATOM   2815  CG2 THR   402      25.408  68.208  20.649  1.00  0.00           C  
ATOM   2816  N   LEU   403      27.506  70.691  20.049  1.00  0.00           N  
ATOM   2817  CA  LEU   403      27.245  72.123  19.950  1.00  0.00           C  
ATOM   2818  C   LEU   403      25.961  72.363  19.166  1.00  0.00           C  
ATOM   2819  O   LEU   403      25.929  72.157  17.960  1.00  0.00           O  
ATOM   2820  CB  LEU   403      28.408  72.828  19.259  1.00  0.00           C  
ATOM   2821  CG  LEU   403      29.803  72.621  19.857  1.00  0.00           C  
ATOM   2822  CD1 LEU   403      30.830  73.395  19.049  1.00  0.00           C  
ATOM   2823  CD2 LEU   403      29.871  73.009  21.344  1.00  0.00           C  
ATOM   2824  N   ASN   404      24.904  72.782  19.857  1.00  0.00           N  
ATOM   2825  CA  ASN   404      23.606  73.016  19.232  1.00  0.00           C  
ATOM   2826  C   ASN   404      23.050  74.412  19.525  1.00  0.00           C  
ATOM   2827  O   ASN   404      23.448  75.060  20.496  1.00  0.00           O  
ATOM   2828  CB  ASN   404      22.572  71.996  19.718  1.00  0.00           C  
ATOM   2829  CG  ASN   404      22.809  70.599  19.179  1.00  0.00           C  
ATOM   2830  OD1 ASN   404      23.420  70.413  18.130  1.00  0.00           O  
ATOM   2831  ND2 ASN   404      22.294  69.602  19.893  1.00  0.00           N  
ATOM   2832  N   ASN   405      22.144  74.860  18.657  1.00  0.00           N  
ATOM   2833  CA  ASN   405      21.224  75.961  18.937  1.00  0.00           C  
ATOM   2834  C   ASN   405      21.811  77.220  19.558  1.00  0.00           C  
ATOM   2835  O   ASN   405      21.332  77.674  20.594  1.00  0.00           O  
ATOM   2836  CB  ASN   405      20.110  75.458  19.849  1.00  0.00           C  
ATOM   2837  CG  ASN   405      19.313  74.343  19.221  1.00  0.00           C  
ATOM   2838  OD1 ASN   405      18.956  74.411  18.048  1.00  0.00           O  
ATOM   2839  ND2 ASN   405      19.031  73.307  19.996  1.00  0.00           N  
ATOM   2840  N   GLY   406      22.831  77.788  18.927  1.00  0.00           N  
ATOM   2841  CA  GLY   406      23.396  79.034  19.403  1.00  0.00           C  
ATOM   2842  C   GLY   406      24.607  78.828  20.288  1.00  0.00           C  
ATOM   2843  O   GLY   406      25.150  79.782  20.849  1.00  0.00           O  
ATOM   2844  N   ALA   407      25.029  77.575  20.413  1.00  0.00           N  
ATOM   2845  CA  ALA   407      26.196  77.244  21.212  1.00  0.00           C  
ATOM   2846  C   ALA   407      27.421  78.029  20.758  1.00  0.00           C  
ATOM   2847  O   ALA   407      27.624  78.266  19.567  1.00  0.00           O  
ATOM   2848  CB  ALA   407      26.464  75.755  21.148  1.00  0.00           C  
ATOM   2849  N   ILE   408      28.225  78.452  21.720  1.00  0.00           N  
ATOM   2850  CA  ILE   408      29.505  79.070  21.417  1.00  0.00           C  
ATOM   2851  C   ILE   408      30.591  78.305  22.162  1.00  0.00           C  
ATOM   2852  O   ILE   408      30.443  77.981  23.338  1.00  0.00           O  
ATOM   2853  CB  ILE   408      29.545  80.549  21.824  1.00  0.00           C  
ATOM   2854  CG1 ILE   408      28.543  81.360  21.003  1.00  0.00           C  
ATOM   2855  CG2 ILE   408      30.946  81.117  21.650  1.00  0.00           C  
ATOM   2856  CD1 ILE   408      28.566  82.850  21.326  1.00  0.00           C  
ATOM   2857  N   LEU   409      31.664  77.992  21.450  1.00  0.00           N  
ATOM   2858  CA  LEU   409      32.823  77.340  22.023  1.00  0.00           C  
ATOM   2859  C   LEU   409      34.001  78.236  21.727  1.00  0.00           C  
ATOM   2860  O   LEU   409      34.425  78.354  20.580  1.00  0.00           O  
ATOM   2861  CB  LEU   409      33.023  75.963  21.400  1.00  0.00           C  
ATOM   2862  CG  LEU   409      34.372  75.288  21.642  1.00  0.00           C  
ATOM   2863  CD1 LEU   409      34.678  75.202  23.125  1.00  0.00           C  
ATOM   2864  CD2 LEU   409      34.359  73.910  21.018  1.00  0.00           C  
ATOM   2865  N   THR   410      34.496  78.897  22.768  1.00  0.00           N  
ATOM   2866  CA  THR   410      35.571  79.870  22.645  1.00  0.00           C  
ATOM   2867  C   THR   410      36.869  79.263  23.175  1.00  0.00           C  
ATOM   2868  O   THR   410      36.921  78.788  24.306  1.00  0.00           O  
ATOM   2869  CB  THR   410      35.238  81.162  23.436  1.00  0.00           C  
ATOM   2870  OG1 THR   410      34.060  81.765  22.895  1.00  0.00           O  
ATOM   2871  CG2 THR   410      36.375  82.167  23.360  1.00  0.00           C  
ATOM   2872  N   LEU   411      37.911  79.274  22.350  1.00  0.00           N  
ATOM   2873  CA  LEU   411      39.214  78.747  22.737  1.00  0.00           C  
ATOM   2874  C   LEU   411      40.213  79.882  22.912  1.00  0.00           C  
ATOM   2875  O   LEU   411      40.304  80.776  22.062  1.00  0.00           O  
ATOM   2876  CB  LEU   411      39.729  77.787  21.668  1.00  0.00           C  
ATOM   2877  CG  LEU   411      38.756  76.681  21.284  1.00  0.00           C  
ATOM   2878  CD1 LEU   411      39.359  75.794  20.206  1.00  0.00           C  
ATOM   2879  CD2 LEU   411      38.383  75.874  22.505  1.00  0.00           C  
ATOM   2880  N   SER   412      40.963  79.854  24.011  1.00  0.00           N  
ATOM   2881  CA  SER   412      41.957  80.897  24.260  1.00  0.00           C  
ATOM   2882  C   SER   412      43.359  80.302  24.377  1.00  0.00           C  
ATOM   2883  O   SER   412      44.338  81.018  24.600  1.00  0.00           O  
ATOM   2884  CB  SER   412      41.586  81.771  25.478  1.00  0.00           C  
ATOM   2885  OG  SER   412      41.577  81.039  26.698  1.00  0.00           O  
ATOM   2886  N   GLY   413      43.449  78.987  24.202  1.00  0.00           N  
ATOM   2887  CA  GLY   413      44.737  78.317  24.169  1.00  0.00           C  
ATOM   2888  C   GLY   413      44.734  77.148  23.205  1.00  0.00           C  
ATOM   2889  O   GLY   413      43.960  77.125  22.251  1.00  0.00           O  
ATOM   2890  N   LYS   414      45.608  76.177  23.450  1.00  0.00           N  
ATOM   2891  CA  LYS   414      45.632  74.963  22.654  1.00  0.00           C  
ATOM   2892  C   LYS   414      44.761  73.907  23.308  1.00  0.00           C  
ATOM   2893  O   LYS   414      45.054  73.429  24.407  1.00  0.00           O  
ATOM   2894  CB  LYS   414      47.062  74.441  22.488  1.00  0.00           C  
ATOM   2895  CG  LYS   414      48.080  75.499  22.062  1.00  0.00           C  
ATOM   2896  CD  LYS   414      49.470  74.882  21.890  1.00  0.00           C  
ATOM   2897  CE  LYS   414      50.584  75.915  22.055  1.00  0.00           C  
ATOM   2898  NZ  LYS   414      50.555  76.972  21.006  1.00  0.00           N  
ATOM   2899  N   THR   415      43.682  73.544  22.629  1.00  0.00           N  
ATOM   2900  CA  THR   415      42.751  72.547  23.141  1.00  0.00           C  
ATOM   2901  C   THR   415      42.900  71.316  22.258  1.00  0.00           C  
ATOM   2902  O   THR   415      43.312  71.428  21.110  1.00  0.00           O  
ATOM   2903  CB  THR   415      41.301  73.099  23.117  1.00  0.00           C  
ATOM   2904  OG1 THR   415      41.226  74.275  23.935  1.00  0.00           O  
ATOM   2905  CG2 THR   415      40.286  72.075  23.600  1.00  0.00           C  
ATOM   2906  N   VAL   416      42.586  70.146  22.798  1.00  0.00           N  
ATOM   2907  CA  VAL   416      42.783  68.900  22.085  1.00  0.00           C  
ATOM   2908  C   VAL   416      41.459  68.175  21.917  1.00  0.00           C  
ATOM   2909  O   VAL   416      40.667  68.097  22.851  1.00  0.00           O  
ATOM   2910  CB  VAL   416      43.760  67.990  22.866  1.00  0.00           C  
ATOM   2911  CG1 VAL   416      43.795  66.579  22.284  1.00  0.00           C  
ATOM   2912  CG2 VAL   416      45.155  68.612  22.895  1.00  0.00           C  
ATOM   2913  N   ASN   417      41.211  67.656  20.723  1.00  0.00           N  
ATOM   2914  CA  ASN   417      40.093  66.741  20.520  1.00  0.00           C  
ATOM   2915  C   ASN   417      40.508  65.541  19.667  1.00  0.00           C  
ATOM   2916  O   ASN   417      40.990  65.695  18.542  1.00  0.00           O  
ATOM   2917  CB  ASN   417      38.895  67.444  19.882  1.00  0.00           C  
ATOM   2918  CG  ASN   417      37.805  66.473  19.485  1.00  0.00           C  
ATOM   2919  OD1 ASN   417      37.426  65.602  20.265  1.00  0.00           O  
ATOM   2920  ND2 ASN   417      37.309  66.600  18.260  1.00  0.00           N  
ATOM   2921  N   ASN   418      40.322  64.349  20.215  1.00  0.00           N  
ATOM   2922  CA  ASN   418      40.663  63.119  19.519  1.00  0.00           C  
ATOM   2923  C   ASN   418      39.402  62.289  19.351  1.00  0.00           C  
ATOM   2924  O   ASN   418      39.422  61.216  18.746  1.00  0.00           O  
ATOM   2925  CB  ASN   418      41.739  62.330  20.287  1.00  0.00           C  
ATOM   2926  CG  ASN   418      43.093  63.050  20.319  1.00  0.00           C  
ATOM   2927  OD1 ASN   418      43.539  63.617  19.322  1.00  0.00           O  
ATOM   2928  ND2 ASN   418      43.746  63.029  21.472  1.00  0.00           N  
ATOM   2929  N   ASP   419      38.298  62.794  19.896  1.00  0.00           N  
ATOM   2930  CA  ASP   419      37.014  62.120  19.758  1.00  0.00           C  
ATOM   2931  C   ASP   419      36.106  63.027  18.931  1.00  0.00           C  
ATOM   2932  O   ASP   419      36.577  63.757  18.065  1.00  0.00           O  
ATOM   2933  CB  ASP   419      36.371  61.867  21.121  1.00  0.00           C  
ATOM   2934  CG  ASP   419      37.299  61.131  22.082  1.00  0.00           C  
ATOM   2935  OD1 ASP   419      38.381  60.684  21.656  1.00  0.00           O  
ATOM   2936  OD2 ASP   419      36.942  60.993  23.269  1.00  0.00           O  
ATOM   2937  N   THR   420      34.808  62.990  19.195  1.00  0.00           N  
ATOM   2938  CA  THR   420      33.828  63.551  18.279  1.00  0.00           C  
ATOM   2939  C   THR   420      33.240  64.897  18.714  1.00  0.00           C  
ATOM   2940  O   THR   420      32.598  65.002  19.751  1.00  0.00           O  
ATOM   2941  CB  THR   420      32.693  62.562  18.055  1.00  0.00           C  
ATOM   2942  OG1 THR   420      33.233  61.342  17.534  1.00  0.00           O  
ATOM   2943  CG2 THR   420      31.672  63.132  17.081  1.00  0.00           C  
ATOM   2944  N   LEU   421      33.468  65.923  17.905  1.00  0.00           N  
ATOM   2945  CA  LEU   421      32.802  67.208  18.074  1.00  0.00           C  
ATOM   2946  C   LEU   421      31.632  67.262  17.092  1.00  0.00           C  
ATOM   2947  O   LEU   421      31.823  67.124  15.890  1.00  0.00           O  
ATOM   2948  CB  LEU   421      33.787  68.340  17.798  1.00  0.00           C  
ATOM   2949  CG  LEU   421      33.260  69.773  17.859  1.00  0.00           C  
ATOM   2950  CD1 LEU   421      32.650  70.041  19.216  1.00  0.00           C  
ATOM   2951  CD2 LEU   421      34.373  70.779  17.563  1.00  0.00           C  
ATOM   2952  N   THR   422      30.417  67.439  17.594  1.00  0.00           N  
ATOM   2953  CA  THR   422      29.249  67.299  16.733  1.00  0.00           C  
ATOM   2954  C   THR   422      28.243  68.439  16.865  1.00  0.00           C  
ATOM   2955  O   THR   422      27.902  68.867  17.968  1.00  0.00           O  
ATOM   2956  CB  THR   422      28.530  65.932  16.937  1.00  0.00           C  
ATOM   2957  OG1 THR   422      27.433  65.828  16.025  1.00  0.00           O  
ATOM   2958  CG2 THR   422      27.990  65.797  18.343  1.00  0.00           C  
ATOM   2959  N   ILE   423      27.783  68.921  15.714  1.00  0.00           N  
ATOM   2960  CA  ILE   423      26.733  69.925  15.639  1.00  0.00           C  
ATOM   2961  C   ILE   423      25.540  69.286  14.943  1.00  0.00           C  
ATOM   2962  O   ILE   423      25.639  68.859  13.797  1.00  0.00           O  
ATOM   2963  CB  ILE   423      27.191  71.167  14.852  1.00  0.00           C  
ATOM   2964  CG1 ILE   423      28.225  71.957  15.656  1.00  0.00           C  
ATOM   2965  CG2 ILE   423      25.992  72.064  14.511  1.00  0.00           C  
ATOM   2966  CD1 ILE   423      29.613  71.371  15.678  1.00  0.00           C  
ATOM   2967  N   ARG   424      24.414  69.206  15.634  1.00  0.00           N  
ATOM   2968  CA  ARG   424      23.298  68.430  15.124  1.00  0.00           C  
ATOM   2969  C   ARG   424      22.037  69.246  14.828  1.00  0.00           C  
ATOM   2970  O   ARG   424      21.119  68.764  14.157  1.00  0.00           O  
ATOM   2971  CB  ARG   424      22.975  67.316  16.112  1.00  0.00           C  
ATOM   2972  CG  ARG   424      24.171  66.437  16.429  1.00  0.00           C  
ATOM   2973  CD  ARG   424      23.794  65.286  17.349  1.00  0.00           C  
ATOM   2974  NE  ARG   424      22.676  64.516  16.813  1.00  0.00           N  
ATOM   2975  CZ  ARG   424      21.675  64.049  17.550  1.00  0.00           C  
ATOM   2976  NH1 ARG   424      21.654  64.268  18.859  1.00  0.00           N  
ATOM   2977  NH2 ARG   424      20.693  63.362  16.981  1.00  0.00           N  
ATOM   2978  N   GLU   425      22.000  70.483  15.306  1.00  0.00           N  
ATOM   2979  CA  GLU   425      20.755  71.245  15.342  1.00  0.00           C  
ATOM   2980  C   GLU   425      21.054  72.726  15.584  1.00  0.00           C  
ATOM   2981  O   GLU   425      21.798  73.069  16.495  1.00  0.00           O  
ATOM   2982  CB  GLU   425      19.880  70.686  16.465  1.00  0.00           C  
ATOM   2983  CG  GLU   425      18.473  71.236  16.555  1.00  0.00           C  
ATOM   2984  CD  GLU   425      17.721  70.667  17.753  1.00  0.00           C  
ATOM   2985  OE1 GLU   425      18.257  69.740  18.404  1.00  0.00           O  
ATOM   2986  OE2 GLU   425      16.602  71.144  18.048  1.00  0.00           O  
ATOM   2987  N   GLY   426      20.489  73.602  14.759  1.00  0.00           N  
ATOM   2988  CA  GLY   426      20.758  75.027  14.855  1.00  0.00           C  
ATOM   2989  C   GLY   426      22.182  75.435  14.500  1.00  0.00           C  
ATOM   2990  O   GLY   426      22.883  74.751  13.761  1.00  0.00           O  
ATOM   2991  N   ASP   427      22.606  76.575  15.025  1.00  0.00           N  
ATOM   2992  CA  ASP   427      23.895  77.142  14.673  1.00  0.00           C  
ATOM   2993  C   ASP   427      24.903  76.873  15.774  1.00  0.00           C  
ATOM   2994  O   ASP   427      24.528  76.577  16.906  1.00  0.00           O  
ATOM   2995  CB  ASP   427      23.771  78.658  14.501  1.00  0.00           C  
ATOM   2996  CG  ASP   427      23.001  79.055  13.253  1.00  0.00           C  
ATOM   2997  OD1 ASP   427      22.661  78.179  12.425  1.00  0.00           O  
ATOM   2998  OD2 ASP   427      22.758  80.267  13.091  1.00  0.00           O  
ATOM   2999  N   ALA   428      26.183  77.001  15.445  1.00  0.00           N  
ATOM   3000  CA  ALA   428      27.234  76.883  16.440  1.00  0.00           C  
ATOM   3001  C   ALA   428      28.419  77.757  16.051  1.00  0.00           C  
ATOM   3002  O   ALA   428      28.649  78.005  14.871  1.00  0.00           O  
ATOM   3003  CB  ALA   428      27.659  75.427  16.601  1.00  0.00           C  
ATOM   3004  N   LEU   429      29.158  78.239  17.044  1.00  0.00           N  
ATOM   3005  CA  LEU   429      30.352  79.036  16.785  1.00  0.00           C  
ATOM   3006  C   LEU   429      31.533  78.442  17.530  1.00  0.00           C  
ATOM   3007  O   LEU   429      31.479  78.259  18.741  1.00  0.00           O  
ATOM   3008  CB  LEU   429      30.153  80.496  17.218  1.00  0.00           C  
ATOM   3009  CG  LEU   429      31.362  81.420  17.028  1.00  0.00           C  
ATOM   3010  CD1 LEU   429      31.741  81.483  15.566  1.00  0.00           C  
ATOM   3011  CD2 LEU   429      31.114  82.841  17.568  1.00  0.00           C  
ATOM   3012  N   LEU   430      32.590  78.123  16.794  1.00  0.00           N  
ATOM   3013  CA  LEU   430      33.857  77.740  17.391  1.00  0.00           C  
ATOM   3014  C   LEU   430      34.813  78.842  17.022  1.00  0.00           C  
ATOM   3015  O   LEU   430      34.981  79.144  15.844  1.00  0.00           O  
ATOM   3016  CB  LEU   430      34.346  76.413  16.827  1.00  0.00           C  
ATOM   3017  CG  LEU   430      35.823  76.065  17.002  1.00  0.00           C  
ATOM   3018  CD1 LEU   430      36.174  75.891  18.455  1.00  0.00           C  
ATOM   3019  CD2 LEU   430      36.145  74.798  16.235  1.00  0.00           C  
ATOM   3020  N   GLN   431      35.420  79.470  18.019  1.00  0.00           N  
ATOM   3021  CA  GLN   431      36.228  80.647  17.744  1.00  0.00           C  
ATOM   3022  C   GLN   431      37.474  80.734  18.609  1.00  0.00           C  
ATOM   3023  O   GLN   431      37.481  80.294  19.761  1.00  0.00           O  
ATOM   3024  CB  GLN   431      35.398  81.911  17.934  1.00  0.00           C  
ATOM   3025  CG  GLN   431      34.905  82.100  19.354  1.00  0.00           C  
ATOM   3026  CD  GLN   431      34.230  83.434  19.568  1.00  0.00           C  
ATOM   3027  OE1 GLN   431      34.371  84.352  18.759  1.00  0.00           O  
ATOM   3028  NE2 GLN   431      33.485  83.548  20.662  1.00  0.00           N  
ATOM   3029  N   GLY   432      38.522  81.314  18.034  1.00  0.00           N  
ATOM   3030  CA  GLY   432      39.742  81.604  18.758  1.00  0.00           C  
ATOM   3031  C   GLY   432      40.653  80.406  18.931  1.00  0.00           C  
ATOM   3032  O   GLY   432      40.291  79.263  18.618  1.00  0.00           O  
ATOM   3033  N   GLY   433      41.854  80.690  19.422  1.00  0.00           N  
ATOM   3034  CA  GLY   433      42.792  79.670  19.844  1.00  0.00           C  
ATOM   3035  C   GLY   433      43.097  78.595  18.829  1.00  0.00           C  
ATOM   3036  O   GLY   433      43.289  78.863  17.642  1.00  0.00           O  
ATOM   3037  N   ALA   434      43.124  77.361  19.314  1.00  0.00           N  
ATOM   3038  CA  ALA   434      43.557  76.237  18.515  1.00  0.00           C  
ATOM   3039  C   ALA   434      42.886  74.968  19.002  1.00  0.00           C  
ATOM   3040  O   ALA   434      42.730  74.758  20.204  1.00  0.00           O  
ATOM   3041  CB  ALA   434      45.077  76.101  18.605  1.00  0.00           C  
ATOM   3042  N   LEU   435      42.477  74.130  18.059  1.00  0.00           N  
ATOM   3043  CA  LEU   435      41.942  72.819  18.372  1.00  0.00           C  
ATOM   3044  C   LEU   435      42.667  71.813  17.497  1.00  0.00           C  
ATOM   3045  O   LEU   435      42.600  71.897  16.274  1.00  0.00           O  
ATOM   3046  CB  LEU   435      40.444  72.782  18.085  1.00  0.00           C  
ATOM   3047  CG  LEU   435      39.672  71.501  18.409  1.00  0.00           C  
ATOM   3048  CD1 LEU   435      39.738  71.158  19.890  1.00  0.00           C  
ATOM   3049  CD2 LEU   435      38.228  71.634  17.965  1.00  0.00           C  
ATOM   3050  N   THR   436      43.376  70.872  18.112  1.00  0.00           N  
ATOM   3051  CA  THR   436      44.113  69.869  17.346  1.00  0.00           C  
ATOM   3052  C   THR   436      43.739  68.466  17.777  1.00  0.00           C  
ATOM   3053  O   THR   436      42.940  68.286  18.698  1.00  0.00           O  
ATOM   3054  CB  THR   436      45.620  70.028  17.514  1.00  0.00           C  
ATOM   3055  OG1 THR   436      45.950  69.900  18.903  1.00  0.00           O  
ATOM   3056  CG2 THR   436      46.062  71.392  17.018  1.00  0.00           C  
ATOM   3057  N   GLY   437      44.314  67.475  17.099  1.00  0.00           N  
ATOM   3058  CA  GLY   437      44.087  66.081  17.434  1.00  0.00           C  
ATOM   3059  C   GLY   437      43.710  65.206  16.256  1.00  0.00           C  
ATOM   3060  O   GLY   437      43.737  65.640  15.111  1.00  0.00           O  
ATOM   3061  N   ASN   438      43.354  63.961  16.545  1.00  0.00           N  
ATOM   3062  CA  ASN   438      42.952  63.020  15.515  1.00  0.00           C  
ATOM   3063  C   ASN   438      41.453  62.835  15.546  1.00  0.00           C  
ATOM   3064  O   ASN   438      40.919  61.862  15.005  1.00  0.00           O  
ATOM   3065  CB  ASN   438      43.643  61.669  15.724  1.00  0.00           C  
ATOM   3066  CG  ASN   438      45.113  61.820  16.069  1.00  0.00           C  
ATOM   3067  OD1 ASN   438      45.530  61.504  17.185  1.00  0.00           O  
ATOM   3068  ND2 ASN   438      45.906  62.322  15.118  1.00  0.00           N  
ATOM   3069  N   GLY   439      40.775  63.771  16.198  1.00  0.00           N  
ATOM   3070  CA  GLY   439      39.330  63.728  16.281  1.00  0.00           C  
ATOM   3071  C   GLY   439      38.660  64.182  15.001  1.00  0.00           C  
ATOM   3072  O   GLY   439      39.308  64.680  14.073  1.00  0.00           O  
ATOM   3073  N   SER   440      37.348  64.011  14.949  1.00  0.00           N  
ATOM   3074  CA  SER   440      36.590  64.467  13.797  1.00  0.00           C  
ATOM   3075  C   SER   440      35.435  65.377  14.214  1.00  0.00           C  
ATOM   3076  O   SER   440      34.900  65.255  15.322  1.00  0.00           O  
ATOM   3077  CB  SER   440      36.079  63.273  12.984  1.00  0.00           C  
ATOM   3078  OG  SER   440      35.155  62.503  13.732  1.00  0.00           O  
ATOM   3079  N   VAL   441      35.067  66.296  13.322  1.00  0.00           N  
ATOM   3080  CA  VAL   441      33.892  67.139  13.510  1.00  0.00           C  
ATOM   3081  C   VAL   441      32.737  66.624  12.646  1.00  0.00           C  
ATOM   3082  O   VAL   441      32.939  66.294  11.474  1.00  0.00           O  
ATOM   3083  CB  VAL   441      34.182  68.594  13.130  1.00  0.00           C  
ATOM   3084  CG1 VAL   441      33.040  69.491  13.590  1.00  0.00           C  
ATOM   3085  CG2 VAL   441      35.517  69.055  13.717  1.00  0.00           C  
ATOM   3086  N   GLU   442      31.539  66.538  13.223  1.00  0.00           N  
ATOM   3087  CA  GLU   442      30.346  66.122  12.480  1.00  0.00           C  
ATOM   3088  C   GLU   442      29.378  67.296  12.390  1.00  0.00           C  
ATOM   3089  O   GLU   442      29.050  67.912  13.408  1.00  0.00           O  
ATOM   3090  CB  GLU   442      29.628  64.972  13.185  1.00  0.00           C  
ATOM   3091  CG  GLU   442      30.533  63.897  13.754  1.00  0.00           C  
ATOM   3092  CD  GLU   442      30.846  62.804  12.756  1.00  0.00           C  
ATOM   3093  OE1 GLU   442      29.969  62.503  11.909  1.00  0.00           O  
ATOM   3094  OE2 GLU   442      31.968  62.249  12.822  1.00  0.00           O  
ATOM   3095  N   LYS   443      28.919  67.608  11.181  1.00  0.00           N  
ATOM   3096  CA  LYS   443      27.952  68.685  11.003  1.00  0.00           C  
ATOM   3097  C   LYS   443      26.676  68.189  10.332  1.00  0.00           C  
ATOM   3098  O   LYS   443      26.688  67.745   9.183  1.00  0.00           O  
ATOM   3099  CB  LYS   443      28.556  69.850  10.214  1.00  0.00           C  
ATOM   3100  CG  LYS   443      27.539  70.914   9.808  1.00  0.00           C  
ATOM   3101  CD  LYS   443      26.827  71.518  11.014  1.00  0.00           C  
ATOM   3102  CE  LYS   443      25.823  72.608  10.604  1.00  0.00           C  
ATOM   3103  NZ  LYS   443      24.548  72.062  10.035  1.00  0.00           N  
ATOM   3104  N   SER   444      25.578  68.261  11.068  1.00  0.00           N  
ATOM   3105  CA  SER   444      24.278  67.891  10.542  1.00  0.00           C  
ATOM   3106  C   SER   444      23.268  68.957  10.931  1.00  0.00           C  
ATOM   3107  O   SER   444      23.626  69.975  11.535  1.00  0.00           O  
ATOM   3108  CB  SER   444      23.854  66.511  11.053  1.00  0.00           C  
ATOM   3109  OG  SER   444      23.930  66.444  12.464  1.00  0.00           O  
ATOM   3110  N   GLY   445      22.009  68.739  10.575  1.00  0.00           N  
ATOM   3111  CA  GLY   445      21.001  69.774  10.726  1.00  0.00           C  
ATOM   3112  C   GLY   445      21.202  70.913   9.734  1.00  0.00           C  
ATOM   3113  O   GLY   445      22.263  71.038   9.107  1.00  0.00           O  
ATOM   3114  N   SER   446      20.186  71.762   9.607  1.00  0.00           N  
ATOM   3115  CA  SER   446      20.182  72.824   8.602  1.00  0.00           C  
ATOM   3116  C   SER   446      20.918  74.100   9.035  1.00  0.00           C  
ATOM   3117  O   SER   446      21.007  75.068   8.275  1.00  0.00           O  
ATOM   3118  CB  SER   446      18.743  73.157   8.207  1.00  0.00           C  
ATOM   3119  OG  SER   446      17.986  73.569   9.336  1.00  0.00           O  
ATOM   3120  N   GLY   447      21.452  74.100  10.248  1.00  0.00           N  
ATOM   3121  CA  GLY   447      22.117  75.276  10.771  1.00  0.00           C  
ATOM   3122  C   GLY   447      23.498  75.505  10.189  1.00  0.00           C  
ATOM   3123  O   GLY   447      23.943  74.797   9.292  1.00  0.00           O  
ATOM   3124  N   THR   448      24.186  76.507  10.715  1.00  0.00           N  
ATOM   3125  CA  THR   448      25.511  76.845  10.242  1.00  0.00           C  
ATOM   3126  C   THR   448      26.537  76.702  11.355  1.00  0.00           C  
ATOM   3127  O   THR   448      26.370  77.261  12.437  1.00  0.00           O  
ATOM   3128  CB  THR   448      25.547  78.283   9.722  1.00  0.00           C  
ATOM   3129  OG1 THR   448      24.632  78.409   8.630  1.00  0.00           O  
ATOM   3130  CG2 THR   448      26.948  78.660   9.270  1.00  0.00           C  
ATOM   3131  N   LEU   449      27.590  75.938  11.085  1.00  0.00           N  
ATOM   3132  CA  LEU   449      28.739  75.898  11.964  1.00  0.00           C  
ATOM   3133  C   LEU   449      29.745  76.895  11.447  1.00  0.00           C  
ATOM   3134  O   LEU   449      30.266  76.740  10.353  1.00  0.00           O  
ATOM   3135  CB  LEU   449      29.361  74.503  11.994  1.00  0.00           C  
ATOM   3136  CG  LEU   449      30.716  74.373  12.700  1.00  0.00           C  
ATOM   3137  CD1 LEU   449      30.658  74.923  14.111  1.00  0.00           C  
ATOM   3138  CD2 LEU   449      31.156  72.919  12.724  1.00  0.00           C  
ATOM   3139  N   THR   450      29.997  77.935  12.227  1.00  0.00           N  
ATOM   3140  CA  THR   450      31.022  78.906  11.892  1.00  0.00           C  
ATOM   3141  C   THR   450      32.280  78.596  12.681  1.00  0.00           C  
ATOM   3142  O   THR   450      32.235  78.443  13.897  1.00  0.00           O  
ATOM   3143  CB  THR   450      30.602  80.347  12.264  1.00  0.00           C  
ATOM   3144  OG1 THR   450      29.389  80.701  11.589  1.00  0.00           O  
ATOM   3145  CG2 THR   450      31.718  81.347  11.903  1.00  0.00           C  
ATOM   3146  N   VAL   451      33.402  78.502  11.984  1.00  0.00           N  
ATOM   3147  CA  VAL   451      34.694  78.431  12.637  1.00  0.00           C  
ATOM   3148  C   VAL   451      35.395  79.759  12.378  1.00  0.00           C  
ATOM   3149  O   VAL   451      35.626  80.125  11.229  1.00  0.00           O  
ATOM   3150  CB  VAL   451      35.534  77.278  12.076  1.00  0.00           C  
ATOM   3151  CG1 VAL   451      36.903  77.249  12.727  1.00  0.00           C  
ATOM   3152  CG2 VAL   451      34.810  75.960  12.277  1.00  0.00           C  
ATOM   3153  N   SER   452      35.716  80.493  13.438  1.00  0.00           N  
ATOM   3154  CA  SER   452      36.286  81.827  13.273  1.00  0.00           C  
ATOM   3155  C   SER   452      37.589  82.041  14.039  1.00  0.00           C  
ATOM   3156  O   SER   452      37.628  81.912  15.263  1.00  0.00           O  
ATOM   3157  CB  SER   452      35.267  82.897  13.675  1.00  0.00           C  
ATOM   3158  OG  SER   452      35.856  84.187  13.680  1.00  0.00           O  
ATOM   3159  N   ASN   453      38.646  82.375  13.303  1.00  0.00           N  
ATOM   3160  CA  ASN   453      39.934  82.713  13.896  1.00  0.00           C  
ATOM   3161  C   ASN   453      40.465  81.595  14.798  1.00  0.00           C  
ATOM   3162  O   ASN   453      40.871  81.819  15.929  1.00  0.00           O  
ATOM   3163  CB  ASN   453      39.848  84.048  14.642  1.00  0.00           C  
ATOM   3164  CG  ASN   453      41.215  84.562  15.090  1.00  0.00           C  
ATOM   3165  OD1 ASN   453      42.250  84.202  14.520  1.00  0.00           O  
ATOM   3166  ND2 ASN   453      41.221  85.400  16.123  1.00  0.00           N  
ATOM   3167  N   THR   454      40.451  80.383  14.266  1.00  0.00           N  
ATOM   3168  CA  THR   454      40.902  79.205  14.981  1.00  0.00           C  
ATOM   3169  C   THR   454      41.937  78.464  14.141  1.00  0.00           C  
ATOM   3170  O   THR   454      41.883  78.481  12.918  1.00  0.00           O  
ATOM   3171  CB  THR   454      39.715  78.256  15.240  1.00  0.00           C  
ATOM   3172  OG1 THR   454      38.671  78.974  15.908  1.00  0.00           O  
ATOM   3173  CG2 THR   454      40.137  77.074  16.090  1.00  0.00           C  
ATOM   3174  N   THR   455      42.897  77.830  14.793  1.00  0.00           N  
ATOM   3175  CA  THR   455      43.688  76.840  14.102  1.00  0.00           C  
ATOM   3176  C   THR   455      43.017  75.505  14.371  1.00  0.00           C  
ATOM   3177  O   THR   455      43.053  75.001  15.485  1.00  0.00           O  
ATOM   3178  CB  THR   455      45.145  76.838  14.570  1.00  0.00           C  
ATOM   3179  OG1 THR   455      45.768  78.066  14.167  1.00  0.00           O  
ATOM   3180  CG2 THR   455      45.895  75.676  13.945  1.00  0.00           C  
ATOM   3181  N   LEU   456      42.379  74.951  13.347  1.00  0.00           N  
ATOM   3182  CA  LEU   456      41.650  73.699  13.487  1.00  0.00           C  
ATOM   3183  C   LEU   456      42.326  72.543  12.747  1.00  0.00           C  
ATOM   3184  O   LEU   456      42.353  72.504  11.519  1.00  0.00           O  
ATOM   3185  CB  LEU   456      40.216  73.869  12.995  1.00  0.00           C  
ATOM   3186  CG  LEU   456      39.395  72.590  13.057  1.00  0.00           C  
ATOM   3187  CD1 LEU   456      39.265  72.132  14.492  1.00  0.00           C  
ATOM   3188  CD2 LEU   456      38.033  72.821  12.447  1.00  0.00           C  
ATOM   3189  N   THR   457      42.877  71.603  13.506  1.00  0.00           N  
ATOM   3190  CA  THR   457      43.495  70.427  12.927  1.00  0.00           C  
ATOM   3191  C   THR   457      42.786  69.181  13.417  1.00  0.00           C  
ATOM   3192  O   THR   457      42.856  68.828  14.591  1.00  0.00           O  
ATOM   3193  CB  THR   457      44.962  70.329  13.298  1.00  0.00           C  
ATOM   3194  OG1 THR   457      45.623  71.550  12.947  1.00  0.00           O  
ATOM   3195  CG2 THR   457      45.601  69.165  12.556  1.00  0.00           C  
ATOM   3196  N   GLN   458      42.088  68.524  12.507  1.00  0.00           N  
ATOM   3197  CA  GLN   458      41.300  67.353  12.842  1.00  0.00           C  
ATOM   3198  C   GLN   458      41.486  66.349  11.731  1.00  0.00           C  
ATOM   3199  O   GLN   458      41.973  66.695  10.652  1.00  0.00           O  
ATOM   3200  CB  GLN   458      39.820  67.716  12.969  1.00  0.00           C  
ATOM   3201  CG  GLN   458      39.491  68.618  14.155  1.00  0.00           C  
ATOM   3202  CD  GLN   458      39.613  67.900  15.492  1.00  0.00           C  
ATOM   3203  OE1 GLN   458      38.635  67.344  16.001  1.00  0.00           O  
ATOM   3204  NE2 GLN   458      40.820  67.901  16.062  1.00  0.00           N  
ATOM   3205  N   LYS   459      41.106  65.107  11.992  1.00  0.00           N  
ATOM   3206  CA  LYS   459      41.292  64.057  11.012  1.00  0.00           C  
ATOM   3207  C   LYS   459      40.339  64.276   9.851  1.00  0.00           C  
ATOM   3208  O   LYS   459      40.717  64.159   8.690  1.00  0.00           O  
ATOM   3209  CB  LYS   459      41.036  62.693  11.634  1.00  0.00           C  
ATOM   3210  CG  LYS   459      41.318  61.534  10.688  1.00  0.00           C  
ATOM   3211  CD  LYS   459      40.482  60.307  11.049  1.00  0.00           C  
ATOM   3212  CE  LYS   459      40.970  59.051  10.330  1.00  0.00           C  
ATOM   3213  NZ  LYS   459      42.344  58.656  10.763  1.00  0.00           N  
ATOM   3214  N   ALA   460      39.097  64.607  10.177  1.00  0.00           N  
ATOM   3215  CA  ALA   460      38.069  64.761   9.165  1.00  0.00           C  
ATOM   3216  C   ALA   460      36.959  65.650   9.685  1.00  0.00           C  
ATOM   3217  O   ALA   460      36.654  65.641  10.874  1.00  0.00           O  
ATOM   3218  CB  ALA   460      37.500  63.398   8.771  1.00  0.00           C  
ATOM   3219  N   VAL   461      36.357  66.418   8.788  1.00  0.00           N  
ATOM   3220  CA  VAL   461      35.128  67.115   9.106  1.00  0.00           C  
ATOM   3221  C   VAL   461      34.024  66.494   8.269  1.00  0.00           C  
ATOM   3222  O   VAL   461      34.028  66.616   7.055  1.00  0.00           O  
ATOM   3223  CB  VAL   461      35.238  68.604   8.783  1.00  0.00           C  
ATOM   3224  CG1 VAL   461      33.916  69.315   9.081  1.00  0.00           C  
ATOM   3225  CG2 VAL   461      36.376  69.223   9.572  1.00  0.00           C  
ATOM   3226  N   ASN   462      33.094  65.800   8.910  1.00  0.00           N  
ATOM   3227  CA  ASN   462      31.984  65.214   8.179  1.00  0.00           C  
ATOM   3228  C   ASN   462      30.862  66.223   7.999  1.00  0.00           C  
ATOM   3229  O   ASN   462      30.016  66.394   8.880  1.00  0.00           O  
ATOM   3230  CB  ASN   462      31.462  63.956   8.877  1.00  0.00           C  
ATOM   3231  CG  ASN   462      32.500  62.853   8.944  1.00  0.00           C  
ATOM   3232  OD1 ASN   462      32.885  62.279   7.922  1.00  0.00           O  
ATOM   3233  ND2 ASN   462      32.952  62.541  10.151  1.00  0.00           N  
ATOM   3234  N   LEU   463      30.865  66.896   6.853  1.00  0.00           N  
ATOM   3235  CA  LEU   463      29.831  67.866   6.526  1.00  0.00           C  
ATOM   3236  C   LEU   463      28.629  67.160   5.921  1.00  0.00           C  
ATOM   3237  O   LEU   463      28.578  66.945   4.714  1.00  0.00           O  
ATOM   3238  CB  LEU   463      30.389  68.902   5.554  1.00  0.00           C  
ATOM   3239  CG  LEU   463      29.483  70.038   5.095  1.00  0.00           C  
ATOM   3240  CD1 LEU   463      28.746  70.628   6.275  1.00  0.00           C  
ATOM   3241  CD2 LEU   463      30.311  71.102   4.399  1.00  0.00           C  
ATOM   3242  N   ASN   464      27.661  66.804   6.762  1.00  0.00           N  
ATOM   3243  CA  ASN   464      26.528  65.988   6.324  1.00  0.00           C  
ATOM   3244  C   ASN   464      25.300  66.778   5.930  1.00  0.00           C  
ATOM   3245  O   ASN   464      24.548  66.347   5.059  1.00  0.00           O  
ATOM   3246  CB  ASN   464      26.141  64.959   7.390  1.00  0.00           C  
ATOM   3247  CG  ASN   464      27.298  64.067   7.780  1.00  0.00           C  
ATOM   3248  OD1 ASN   464      28.257  63.912   7.022  1.00  0.00           O  
ATOM   3249  ND2 ASN   464      27.223  63.480   8.971  1.00  0.00           N  
ATOM   3250  N   GLU   465      25.087  67.921   6.581  1.00  0.00           N  
ATOM   3251  CA  GLU   465      23.943  68.783   6.279  1.00  0.00           C  
ATOM   3252  C   GLU   465      24.244  70.229   6.653  1.00  0.00           C  
ATOM   3253  O   GLU   465      25.048  70.495   7.550  1.00  0.00           O  
ATOM   3254  CB  GLU   465      22.673  68.284   6.983  1.00  0.00           C  
ATOM   3255  CG  GLU   465      21.378  68.964   6.522  1.00  0.00           C  
ATOM   3256  CD  GLU   465      21.014  68.669   5.056  1.00  0.00           C  
ATOM   3257  OE1 GLU   465      20.233  69.457   4.473  1.00  0.00           O  
ATOM   3258  OE2 GLU   465      21.490  67.655   4.484  1.00  0.00           O  
ATOM   3259  N   GLY   466      23.622  71.166   5.949  1.00  0.00           N  
ATOM   3260  CA  GLY   466      23.746  72.566   6.300  1.00  0.00           C  
ATOM   3261  C   GLY   466      25.080  73.171   5.944  1.00  0.00           C  
ATOM   3262  O   GLY   466      25.800  72.634   5.115  1.00  0.00           O  
ATOM   3263  N   THR   467      25.407  74.288   6.589  1.00  0.00           N  
ATOM   3264  CA  THR   467      26.535  75.124   6.190  1.00  0.00           C  
ATOM   3265  C   THR   467      27.725  75.070   7.149  1.00  0.00           C  
ATOM   3266  O   THR   467      27.566  75.159   8.363  1.00  0.00           O  
ATOM   3267  CB  THR   467      26.093  76.596   6.090  1.00  0.00           C  
ATOM   3268  OG1 THR   467      25.059  76.715   5.108  1.00  0.00           O  
ATOM   3269  CG2 THR   467      27.270  77.507   5.721  1.00  0.00           C  
ATOM   3270  N   LEU   468      28.921  74.938   6.591  1.00  0.00           N  
ATOM   3271  CA  LEU   468      30.138  75.074   7.367  1.00  0.00           C  
ATOM   3272  C   LEU   468      30.865  76.293   6.856  1.00  0.00           C  
ATOM   3273  O   LEU   468      31.201  76.371   5.673  1.00  0.00           O  
ATOM   3274  CB  LEU   468      31.023  73.838   7.204  1.00  0.00           C  
ATOM   3275  CG  LEU   468      32.404  73.943   7.852  1.00  0.00           C  
ATOM   3276  CD1 LEU   468      32.272  74.192   9.346  1.00  0.00           C  
ATOM   3277  CD2 LEU   468      33.226  72.693   7.589  1.00  0.00           C  
ATOM   3278  N   THR   469      31.094  77.259   7.734  1.00  0.00           N  
ATOM   3279  CA  THR   469      31.787  78.477   7.334  1.00  0.00           C  
ATOM   3280  C   THR   469      33.118  78.562   8.050  1.00  0.00           C  
ATOM   3281  O   THR   469      33.186  78.461   9.274  1.00  0.00           O  
ATOM   3282  CB  THR   469      30.946  79.731   7.624  1.00  0.00           C  
ATOM   3283  OG1 THR   469      29.795  79.739   6.769  1.00  0.00           O  
ATOM   3284  CG2 THR   469      31.757  80.992   7.382  1.00  0.00           C  
ATOM   3285  N   LEU   470      34.185  78.723   7.282  1.00  0.00           N  
ATOM   3286  CA  LEU   470      35.511  78.785   7.860  1.00  0.00           C  
ATOM   3287  C   LEU   470      36.059  80.182   7.650  1.00  0.00           C  
ATOM   3288  O   LEU   470      36.565  80.509   6.578  1.00  0.00           O  
ATOM   3289  CB  LEU   470      36.425  77.752   7.211  1.00  0.00           C  
ATOM   3290  CG  LEU   470      35.906  76.319   7.214  1.00  0.00           C  
ATOM   3291  CD1 LEU   470      36.892  75.403   6.511  1.00  0.00           C  
ATOM   3292  CD2 LEU   470      35.671  75.845   8.628  1.00  0.00           C  
ATOM   3293  N   ASN   471      35.944  81.010   8.680  1.00  0.00           N  
ATOM   3294  CA  ASN   471      36.364  82.397   8.586  1.00  0.00           C  
ATOM   3295  C   ASN   471      37.685  82.619   9.316  1.00  0.00           C  
ATOM   3296  O   ASN   471      37.876  82.109  10.426  1.00  0.00           O  
ATOM   3297  CB  ASN   471      35.261  83.310   9.130  1.00  0.00           C  
ATOM   3298  CG  ASN   471      35.651  84.768   9.108  1.00  0.00           C  
ATOM   3299  OD1 ASN   471      35.818  85.364   8.044  1.00  0.00           O  
ATOM   3300  ND2 ASN   471      35.791  85.357  10.289  1.00  0.00           N  
ATOM   3301  N   ASP   472      38.595  83.353   8.670  1.00  0.00           N  
ATOM   3302  CA  ASP   472      39.909  83.689   9.233  1.00  0.00           C  
ATOM   3303  C   ASP   472      40.601  82.539   9.978  1.00  0.00           C  
ATOM   3304  O   ASP   472      41.228  82.756  11.014  1.00  0.00           O  
ATOM   3305  CB  ASP   472      39.791  84.903  10.162  1.00  0.00           C  
ATOM   3306  CG  ASP   472      39.399  86.171   9.425  1.00  0.00           C  
ATOM   3307  OD1 ASP   472      39.641  86.251   8.203  1.00  0.00           O  
ATOM   3308  OD2 ASP   472      38.859  87.100  10.069  1.00  0.00           O  
ATOM   3309  N   SER   473      40.481  81.322   9.458  1.00  0.00           N  
ATOM   3310  CA  SER   473      41.019  80.146  10.148  1.00  0.00           C  
ATOM   3311  C   SER   473      42.053  79.359   9.346  1.00  0.00           C  
ATOM   3312  O   SER   473      41.989  79.281   8.125  1.00  0.00           O  
ATOM   3313  CB  SER   473      39.884  79.207  10.555  1.00  0.00           C  
ATOM   3314  OG  SER   473      38.977  79.866  11.422  1.00  0.00           O  
ATOM   3315  N   THR   474      43.007  78.770  10.048  1.00  0.00           N  
ATOM   3316  CA  THR   474      43.947  77.856   9.426  1.00  0.00           C  
ATOM   3317  C   THR   474      43.478  76.441   9.700  1.00  0.00           C  
ATOM   3318  O   THR   474      43.652  75.922  10.805  1.00  0.00           O  
ATOM   3319  CB  THR   474      45.352  78.033  10.000  1.00  0.00           C  
ATOM   3320  OG1 THR   474      45.823  79.350   9.705  1.00  0.00           O  
ATOM   3321  CG2 THR   474      46.304  77.020   9.405  1.00  0.00           C  
ATOM   3322  N   VAL   475      42.882  75.816   8.693  1.00  0.00           N  
ATOM   3323  CA  VAL   475      42.262  74.513   8.873  1.00  0.00           C  
ATOM   3324  C   VAL   475      43.030  73.411   8.161  1.00  0.00           C  
ATOM   3325  O   VAL   475      43.420  73.564   7.010  1.00  0.00           O  
ATOM   3326  CB  VAL   475      40.827  74.532   8.352  1.00  0.00           C  
ATOM   3327  CG1 VAL   475      40.145  73.191   8.605  1.00  0.00           C  
ATOM   3328  CG2 VAL   475      40.063  75.670   9.004  1.00  0.00           C  
ATOM   3329  N   THR   476      43.230  72.298   8.856  1.00  0.00           N  
ATOM   3330  CA  THR   476      43.999  71.176   8.338  1.00  0.00           C  
ATOM   3331  C   THR   476      43.241  69.867   8.591  1.00  0.00           C  
ATOM   3332  O   THR   476      43.296  69.299   9.688  1.00  0.00           O  
ATOM   3333  CB  THR   476      45.415  71.123   8.980  1.00  0.00           C  
ATOM   3334  OG1 THR   476      46.104  72.373   8.777  1.00  0.00           O  
ATOM   3335  CG2 THR   476      46.234  69.989   8.378  1.00  0.00           C  
ATOM   3336  N   THR   477      42.536  69.388   7.569  1.00  0.00           N  
ATOM   3337  CA  THR   477      41.604  68.274   7.724  1.00  0.00           C  
ATOM   3338  C   THR   477      41.130  67.810   6.351  1.00  0.00           C  
ATOM   3339  O   THR   477      41.485  68.398   5.329  1.00  0.00           O  
ATOM   3340  CB  THR   477      40.357  68.715   8.539  1.00  0.00           C  
ATOM   3341  OG1 THR   477      39.494  67.597   8.775  1.00  0.00           O  
ATOM   3342  CG2 THR   477      39.576  69.773   7.778  1.00  0.00           C  
ATOM   3343  N   ASP   478      40.328  66.753   6.335  1.00  0.00           N  
ATOM   3344  CA  ASP   478      39.642  66.315   5.130  1.00  0.00           C  
ATOM   3345  C   ASP   478      38.168  66.631   5.272  1.00  0.00           C  
ATOM   3346  O   ASP   478      37.456  65.960   6.024  1.00  0.00           O  
ATOM   3347  CB  ASP   478      39.796  64.803   4.927  1.00  0.00           C  
ATOM   3348  CG  ASP   478      41.119  64.430   4.301  1.00  0.00           C  
ATOM   3349  OD1 ASP   478      41.956  65.340   4.082  1.00  0.00           O  
ATOM   3350  OD2 ASP   478      41.320  63.222   4.035  1.00  0.00           O  
ATOM   3351  N   VAL   479      37.695  67.646   4.561  1.00  0.00           N  
ATOM   3352  CA  VAL   479      36.266  67.916   4.571  1.00  0.00           C  
ATOM   3353  C   VAL   479      35.552  66.908   3.682  1.00  0.00           C  
ATOM   3354  O   VAL   479      35.798  66.845   2.484  1.00  0.00           O  
ATOM   3355  CB  VAL   479      35.937  69.333   4.117  1.00  0.00           C  
ATOM   3356  CG1 VAL   479      34.450  69.605   4.307  1.00  0.00           C  
ATOM   3357  CG2 VAL   479      36.764  70.328   4.898  1.00  0.00           C  
ATOM   3358  N   ILE   480      34.679  66.114   4.286  1.00  0.00           N  
ATOM   3359  CA  ILE   480      33.938  65.101   3.573  1.00  0.00           C  
ATOM   3360  C   ILE   480      32.470  65.503   3.504  1.00  0.00           C  
ATOM   3361  O   ILE   480      31.722  65.319   4.468  1.00  0.00           O  
ATOM   3362  CB  ILE   480      34.085  63.743   4.268  1.00  0.00           C  
ATOM   3363  CG1 ILE   480      35.566  63.405   4.421  1.00  0.00           C  
ATOM   3364  CG2 ILE   480      33.336  62.643   3.504  1.00  0.00           C  
ATOM   3365  CD1 ILE   480      35.814  62.189   5.265  1.00  0.00           C  
ATOM   3366  N   ALA   481      32.067  66.045   2.354  1.00  0.00           N  
ATOM   3367  CA  ALA   481      30.724  66.609   2.178  1.00  0.00           C  
ATOM   3368  C   ALA   481      29.714  65.676   1.520  1.00  0.00           C  
ATOM   3369  O   ALA   481      30.066  64.742   0.799  1.00  0.00           O  
ATOM   3370  CB  ALA   481      30.792  67.922   1.406  1.00  0.00           C  
ATOM   3371  N   GLN   482      28.446  65.958   1.781  1.00  0.00           N  
ATOM   3372  CA  GLN   482      27.349  65.219   1.193  1.00  0.00           C  
ATOM   3373  C   GLN   482      26.341  66.216   0.664  1.00  0.00           C  
ATOM   3374  O   GLN   482      26.454  67.417   0.922  1.00  0.00           O  
ATOM   3375  CB  GLN   482      26.678  64.353   2.244  1.00  0.00           C  
ATOM   3376  CG  GLN   482      27.585  63.342   2.893  1.00  0.00           C  
ATOM   3377  CD  GLN   482      26.930  62.702   4.087  1.00  0.00           C  
ATOM   3378  OE1 GLN   482      27.602  62.148   4.956  1.00  0.00           O  
ATOM   3379  NE2 GLN   482      25.602  62.777   4.143  1.00  0.00           N  
ATOM   3380  N   ARG   483      25.348  65.719  -0.065  1.00  0.00           N  
ATOM   3381  CA  ARG   483      24.322  66.589  -0.618  1.00  0.00           C  
ATOM   3382  C   ARG   483      23.578  67.318   0.503  1.00  0.00           C  
ATOM   3383  O   ARG   483      23.478  66.823   1.626  1.00  0.00           O  
ATOM   3384  CB  ARG   483      23.347  65.778  -1.467  1.00  0.00           C  
ATOM   3385  CG  ARG   483      22.500  64.806  -0.675  1.00  0.00           C  
ATOM   3386  CD  ARG   483      22.261  63.519  -1.447  1.00  0.00           C  
ATOM   3387  NE  ARG   483      21.044  62.838  -1.014  1.00  0.00           N  
ATOM   3388  CZ  ARG   483      20.649  61.657  -1.478  1.00  0.00           C  
ATOM   3389  NH1 ARG   483      21.390  61.025  -2.384  1.00  0.00           N  
ATOM   3390  NH2 ARG   483      19.521  61.107  -1.033  1.00  0.00           N  
ATOM   3391  N   GLY   484      23.066  68.501   0.196  1.00  0.00           N  
ATOM   3392  CA  GLY   484      22.344  69.284   1.175  1.00  0.00           C  
ATOM   3393  C   GLY   484      23.256  70.177   1.992  1.00  0.00           C  
ATOM   3394  O   GLY   484      22.861  70.652   3.049  1.00  0.00           O  
ATOM   3395  N   THR   485      24.469  70.419   1.497  1.00  0.00           N  
ATOM   3396  CA  THR   485      25.447  71.193   2.246  1.00  0.00           C  
ATOM   3397  C   THR   485      26.049  72.345   1.462  1.00  0.00           C  
ATOM   3398  O   THR   485      25.912  72.436   0.245  1.00  0.00           O  
ATOM   3399  CB  THR   485      26.619  70.323   2.726  1.00  0.00           C  
ATOM   3400  OG1 THR   485      27.303  69.772   1.589  1.00  0.00           O  
ATOM   3401  CG2 THR   485      26.119  69.206   3.610  1.00  0.00           C  
ATOM   3402  N   ALA   486      26.727  73.218   2.195  1.00  0.00           N  
ATOM   3403  CA  ALA   486      27.453  74.331   1.620  1.00  0.00           C  
ATOM   3404  C   ALA   486      28.697  74.554   2.469  1.00  0.00           C  
ATOM   3405  O   ALA   486      28.644  74.483   3.690  1.00  0.00           O  
ATOM   3406  CB  ALA   486      26.583  75.578   1.596  1.00  0.00           C  
ATOM   3407  N   LEU   487      29.822  74.795   1.818  1.00  0.00           N  
ATOM   3408  CA  LEU   487      31.058  75.042   2.527  1.00  0.00           C  
ATOM   3409  C   LEU   487      31.580  76.390   2.100  1.00  0.00           C  
ATOM   3410  O   LEU   487      31.815  76.606   0.918  1.00  0.00           O  
ATOM   3411  CB  LEU   487      32.095  73.974   2.182  1.00  0.00           C  
ATOM   3412  CG  LEU   487      33.507  74.313   2.682  1.00  0.00           C  
ATOM   3413  CD1 LEU   487      33.568  74.304   4.206  1.00  0.00           C  
ATOM   3414  CD2 LEU   487      34.555  73.379   2.099  1.00  0.00           C  
ATOM   3415  N   LYS   488      31.763  77.299   3.052  1.00  0.00           N  
ATOM   3416  CA  LYS   488      32.267  78.629   2.732  1.00  0.00           C  
ATOM   3417  C   LYS   488      33.641  78.884   3.338  1.00  0.00           C  
ATOM   3418  O   LYS   488      33.878  78.610   4.513  1.00  0.00           O  
ATOM   3419  CB  LYS   488      31.286  79.704   3.206  1.00  0.00           C  
ATOM   3420  CG  LYS   488      29.910  79.612   2.578  1.00  0.00           C  
ATOM   3421  CD  LYS   488      28.941  80.626   3.175  1.00  0.00           C  
ATOM   3422  CE  LYS   488      27.532  80.374   2.646  1.00  0.00           C  
ATOM   3423  NZ  LYS   488      26.487  81.151   3.369  1.00  0.00           N  
ATOM   3424  N   LEU   489      34.542  79.422   2.529  1.00  0.00           N  
ATOM   3425  CA  LEU   489      35.847  79.844   3.010  1.00  0.00           C  
ATOM   3426  C   LEU   489      35.944  81.361   2.911  1.00  0.00           C  
ATOM   3427  O   LEU   489      36.016  81.918   1.817  1.00  0.00           O  
ATOM   3428  CB  LEU   489      36.957  79.183   2.189  1.00  0.00           C  
ATOM   3429  CG  LEU   489      37.358  77.741   2.539  1.00  0.00           C  
ATOM   3430  CD1 LEU   489      36.215  76.742   2.360  1.00  0.00           C  
ATOM   3431  CD2 LEU   489      38.573  77.322   1.725  1.00  0.00           C  
ATOM   3432  N   THR   490      35.926  82.038   4.050  1.00  0.00           N  
ATOM   3433  CA  THR   490      35.927  83.493   4.042  1.00  0.00           C  
ATOM   3434  C   THR   490      37.119  84.076   4.789  1.00  0.00           C  
ATOM   3435  O   THR   490      37.765  83.403   5.591  1.00  0.00           O  
ATOM   3436  CB  THR   490      34.636  84.053   4.652  1.00  0.00           C  
ATOM   3437  OG1 THR   490      34.570  83.700   6.039  1.00  0.00           O  
ATOM   3438  CG2 THR   490      33.420  83.487   3.939  1.00  0.00           C  
ATOM   3439  N   GLY   491      37.401  85.343   4.523  1.00  0.00           N  
ATOM   3440  CA  GLY   491      38.526  86.010   5.143  1.00  0.00           C  
ATOM   3441  C   GLY   491      39.874  85.438   4.748  1.00  0.00           C  
ATOM   3442  O   GLY   491      40.130  85.166   3.576  1.00  0.00           O  
ATOM   3443  N   SER   492      40.734  85.250   5.744  1.00  0.00           N  
ATOM   3444  CA  SER   492      42.115  84.849   5.524  1.00  0.00           C  
ATOM   3445  C   SER   492      42.299  83.345   5.669  1.00  0.00           C  
ATOM   3446  O   SER   492      43.412  82.866   5.868  1.00  0.00           O  
ATOM   3447  CB  SER   492      43.029  85.583   6.506  1.00  0.00           C  
ATOM   3448  OG  SER   492      42.573  85.427   7.842  1.00  0.00           O  
ATOM   3449  N   THR   493      41.201  82.607   5.562  1.00  0.00           N  
ATOM   3450  CA  THR   493      41.226  81.162   5.728  1.00  0.00           C  
ATOM   3451  C   THR   493      42.161  80.443   4.754  1.00  0.00           C  
ATOM   3452  O   THR   493      42.171  80.727   3.557  1.00  0.00           O  
ATOM   3453  CB  THR   493      39.818  80.583   5.578  1.00  0.00           C  
ATOM   3454  OG1 THR   493      39.041  80.965   6.711  1.00  0.00           O  
ATOM   3455  CG2 THR   493      39.858  79.072   5.497  1.00  0.00           C  
ATOM   3456  N   VAL   494      42.956  79.520   5.284  1.00  0.00           N  
ATOM   3457  CA  VAL   494      43.724  78.597   4.464  1.00  0.00           C  
ATOM   3458  C   VAL   494      43.300  77.185   4.825  1.00  0.00           C  
ATOM   3459  O   VAL   494      43.145  76.867   6.000  1.00  0.00           O  
ATOM   3460  CB  VAL   494      45.237  78.774   4.679  1.00  0.00           C  
ATOM   3461  CG1 VAL   494      46.020  77.688   3.943  1.00  0.00           C  
ATOM   3462  CG2 VAL   494      45.662  80.152   4.210  1.00  0.00           C  
ATOM   3463  N   LEU   495      43.087  76.346   3.817  1.00  0.00           N  
ATOM   3464  CA  LEU   495      42.679  74.971   4.060  1.00  0.00           C  
ATOM   3465  C   LEU   495      43.696  73.974   3.524  1.00  0.00           C  
ATOM   3466  O   LEU   495      44.209  74.118   2.421  1.00  0.00           O  
ATOM   3467  CB  LEU   495      41.312  74.699   3.438  1.00  0.00           C  
ATOM   3468  CG  LEU   495      40.771  73.265   3.454  1.00  0.00           C  
ATOM   3469  CD1 LEU   495      40.658  72.719   4.867  1.00  0.00           C  
ATOM   3470  CD2 LEU   495      39.415  73.178   2.758  1.00  0.00           C  
ATOM   3471  N   ASN   496      43.979  72.957   4.326  1.00  0.00           N  
ATOM   3472  CA  ASN   496      44.839  71.846   3.927  1.00  0.00           C  
ATOM   3473  C   ASN   496      44.177  70.507   4.248  1.00  0.00           C  
ATOM   3474  O   ASN   496      43.887  70.221   5.400  1.00  0.00           O  
ATOM   3475  CB  ASN   496      46.174  71.923   4.659  1.00  0.00           C  
ATOM   3476  CG  ASN   496      46.700  73.351   4.778  1.00  0.00           C  
ATOM   3477  OD1 ASN   496      47.248  73.906   3.825  1.00  0.00           O  
ATOM   3478  ND2 ASN   496      46.538  73.948   5.960  1.00  0.00           N  
ATOM   3479  N   GLY   497      43.939  69.689   3.232  1.00  0.00           N  
ATOM   3480  CA  GLY   497      44.321  70.043   1.884  1.00  0.00           C  
ATOM   3481  C   GLY   497      43.259  69.818   0.822  1.00  0.00           C  
ATOM   3482  O   GLY   497      43.394  70.339  -0.293  1.00  0.00           O  
ATOM   3483  N   ALA   498      42.222  69.044   1.140  1.00  0.00           N  
ATOM   3484  CA  ALA   498      41.247  68.657   0.120  1.00  0.00           C  
ATOM   3485  C   ALA   498      39.863  68.305   0.658  1.00  0.00           C  
ATOM   3486  O   ALA   498      39.657  68.184   1.868  1.00  0.00           O  
ATOM   3487  CB  ALA   498      41.790  67.510  -0.730  1.00  0.00           C  
ATOM   3488  N   ILE   499      38.926  68.135  -0.273  1.00  0.00           N  
ATOM   3489  CA  ILE   499      37.527  67.873   0.034  1.00  0.00           C  
ATOM   3490  C   ILE   499      37.012  66.686  -0.771  1.00  0.00           C  
ATOM   3491  O   ILE   499      37.125  66.660  -1.995  1.00  0.00           O  
ATOM   3492  CB  ILE   499      36.654  69.088  -0.315  1.00  0.00           C  
ATOM   3493  CG1 ILE   499      37.087  70.314   0.489  1.00  0.00           C  
ATOM   3494  CG2 ILE   499      35.186  68.773  -0.084  1.00  0.00           C  
ATOM   3495  CD1 ILE   499      36.703  71.627  -0.153  1.00  0.00           C  
ATOM   3496  N   ASP   500      36.461  65.694  -0.079  1.00  0.00           N  
ATOM   3497  CA  ASP   500      35.891  64.531  -0.741  1.00  0.00           C  
ATOM   3498  C   ASP   500      34.414  64.434  -0.380  1.00  0.00           C  
ATOM   3499  O   ASP   500      33.839  65.375   0.172  1.00  0.00           O  
ATOM   3500  CB  ASP   500      36.596  63.244  -0.313  1.00  0.00           C  
ATOM   3501  CG  ASP   500      38.008  63.123  -0.865  1.00  0.00           C  
ATOM   3502  OD1 ASP   500      38.367  63.870  -1.799  1.00  0.00           O  
ATOM   3503  OD2 ASP   500      38.759  62.255  -0.364  1.00  0.00           O  
ATOM   3504  OXT ASP   500      33.759  63.413  -0.614  1.00  0.00           O  
TER    3505      ASP   500                                                      
END
