# Supplementary material for: Differential homotypic and heterotypic interactions of antigen 43 (Ag43) variants in autotransporter-mediated bacterial autoaggregation
Source: Sci Rep. 2019 Jul 31;9:11100. doi: 10.1038/s41598-019-47608-4 (PMC6668479; doi:10.1038/s41598-019-47608-4)
Supplement: Supplementary file 4 — Figure S2 [file 41598_2019_47608_MOESM4_ESM.zip › Figure_S2/Ag43-C3_UPI000037640F.pdb]

ATOM      1  N   ALA     1      77.149 133.707  39.702  1.00  0.00           N  
ATOM      2  CA  ALA     1      76.555 134.273  38.492  1.00  0.00           C  
ATOM      3  C   ALA     1      75.060 133.952  38.387  1.00  0.00           C  
ATOM      4  O   ALA     1      74.633 132.822  38.657  1.00  0.00           O  
ATOM      5  CB  ALA     1      77.304 133.787  37.254  1.00  0.00           C  
ATOM      6  N   ASP     2      74.270 134.953  38.000  1.00  0.00           N  
ATOM      7  CA  ASP     2      72.811 134.817  37.921  1.00  0.00           C  
ATOM      8  C   ASP     2      72.243 135.288  36.579  1.00  0.00           C  
ATOM      9  O   ASP     2      71.728 136.400  36.483  1.00  0.00           O  
ATOM     10  CB  ASP     2      72.138 135.596  39.064  1.00  0.00           C  
ATOM     11  CG  ASP     2      72.023 134.783  40.350  1.00  0.00           C  
ATOM     12  OD1 ASP     2      72.710 133.739  40.470  1.00  0.00           O  
ATOM     13  OD2 ASP     2      71.240 135.194  41.243  1.00  0.00           O  
ATOM     14  N   ILE     3      72.329 134.445  35.552  1.00  0.00           N  
ATOM     15  CA  ILE     3      71.776 134.780  34.240  1.00  0.00           C  
ATOM     16  C   ILE     3      70.257 134.901  34.312  1.00  0.00           C  
ATOM     17  O   ILE     3      69.579 134.066  34.911  1.00  0.00           O  
ATOM     18  CB  ILE     3      72.147 133.732  33.161  1.00  0.00           C  
ATOM     19  CG1 ILE     3      73.635 133.386  33.221  1.00  0.00           C  
ATOM     20  CG2 ILE     3      71.790 134.233  31.763  1.00  0.00           C  
ATOM     21  CD1 ILE     3      74.059 132.344  32.188  1.00  0.00           C  
ATOM     22  N   VAL     4      69.726 135.962  33.714  1.00  0.00           N  
ATOM     23  CA  VAL     4      68.286 136.143  33.644  1.00  0.00           C  
ATOM     24  C   VAL     4      67.857 136.168  32.186  1.00  0.00           C  
ATOM     25  O   VAL     4      68.474 136.848  31.360  1.00  0.00           O  
ATOM     26  CB  VAL     4      67.834 137.443  34.329  1.00  0.00           C  
ATOM     27  CG1 VAL     4      66.336 137.638  34.155  1.00  0.00           C  
ATOM     28  CG2 VAL     4      68.197 137.428  35.802  1.00  0.00           C  
ATOM     29  N   VAL     5      66.822 135.399  31.863  1.00  0.00           N  
ATOM     30  CA  VAL     5      66.268 135.408  30.517  1.00  0.00           C  
ATOM     31  C   VAL     5      64.861 135.963  30.604  1.00  0.00           C  
ATOM     32  O   VAL     5      63.973 135.336  31.185  1.00  0.00           O  
ATOM     33  CB  VAL     5      66.226 134.007  29.896  1.00  0.00           C  
ATOM     34  CG1 VAL     5      65.902 134.098  28.413  1.00  0.00           C  
ATOM     35  CG2 VAL     5      67.545 133.294  30.119  1.00  0.00           C  
ATOM     36  N   HIS     6      64.672 137.146  30.027  1.00  0.00           N  
ATOM     37  CA  HIS     6      63.417 137.884  30.137  1.00  0.00           C  
ATOM     38  C   HIS     6      62.391 137.360  29.145  1.00  0.00           C  
ATOM     39  O   HIS     6      62.750 136.692  28.167  1.00  0.00           O  
ATOM     40  CB  HIS     6      63.665 139.377  29.872  1.00  0.00           C  
ATOM     41  CG  HIS     6      64.634 140.008  30.821  1.00  0.00           C  
ATOM     42  ND1 HIS     6      66.002 139.952  30.642  1.00  0.00           N  
ATOM     43  CD2 HIS     6      64.432 140.709  31.967  1.00  0.00           C  
ATOM     44  CE1 HIS     6      66.600 140.589  31.635  1.00  0.00           C  
ATOM     45  NE2 HIS     6      65.672 141.054  32.449  1.00  0.00           N  
ATOM     46  N   PRO     7      61.109 137.659  29.391  1.00  0.00           N  
ATOM     47  CA  PRO     7      60.067 137.381  28.399  1.00  0.00           C  
ATOM     48  C   PRO     7      60.479 137.961  27.059  1.00  0.00           C  
ATOM     49  O   PRO     7      61.044 139.048  27.039  1.00  0.00           O  
ATOM     50  CB  PRO     7      58.872 138.154  28.941  1.00  0.00           C  
ATOM     51  CG  PRO     7      59.070 138.156  30.417  1.00  0.00           C  
ATOM     52  CD  PRO     7      60.557 138.235  30.629  1.00  0.00           C  
ATOM     53  N   CYS     8      60.230 137.224  25.970  1.00  0.00           N  
ATOM     54  CA  CYS     8      60.547 137.699  24.593  1.00  0.00           C  
ATOM     55  C   CYS     8      62.024 137.467  24.245  1.00  0.00           C  
ATOM     56  O   CYS     8      62.405 137.758  23.094  1.00  0.00           O  
ATOM     57  CB  CYS     8      60.217 139.180  24.444  1.00  0.00           C  
ATOM     58  SG  CYS     8      58.475 139.566  24.755  1.00  0.00           S  
ATOM     59  N   GLU     9      62.818 136.965  25.196  1.00  0.00           N  
ATOM     60  CA  GLU     9      64.230 136.713  24.969  1.00  0.00           C  
ATOM     61  C   GLU     9      64.445 135.209  24.800  1.00  0.00           C  
ATOM     62  O   GLU     9      63.748 134.408  25.410  1.00  0.00           O  
ATOM     63  CB  GLU     9      65.020 137.259  26.162  1.00  0.00           C  
ATOM     64  CG  GLU     9      66.532 137.160  26.094  1.00  0.00           C  
ATOM     65  CD  GLU     9      67.183 137.545  27.420  1.00  0.00           C  
ATOM     66  OE1 GLU     9      66.490 138.174  28.255  1.00  0.00           O  
ATOM     67  OE2 GLU     9      68.375 137.212  27.635  1.00  0.00           O  
ATOM     68  N   THR    10      65.396 134.827  23.958  1.00  0.00           N  
ATOM     69  CA  THR    10      65.714 133.418  23.754  1.00  0.00           C  
ATOM     70  C   THR    10      67.218 133.237  23.744  1.00  0.00           C  
ATOM     71  O   THR    10      67.893 133.793  22.884  1.00  0.00           O  
ATOM     72  CB  THR    10      65.156 132.895  22.417  1.00  0.00           C  
ATOM     73  OG1 THR    10      63.723 132.934  22.438  1.00  0.00           O  
ATOM     74  CG2 THR    10      65.615 131.463  22.156  1.00  0.00           C  
ATOM     75  N   VAL    11      67.744 132.465  24.694  1.00  0.00           N  
ATOM     76  CA  VAL    11      69.177 132.179  24.716  1.00  0.00           C  
ATOM     77  C   VAL    11      69.468 130.730  24.324  1.00  0.00           C  
ATOM     78  O   VAL    11      68.599 129.859  24.442  1.00  0.00           O  
ATOM     79  CB  VAL    11      69.807 132.480  26.085  1.00  0.00           C  
ATOM     80  CG1 VAL    11      69.281 133.804  26.612  1.00  0.00           C  
ATOM     81  CG2 VAL    11      69.512 131.351  27.074  1.00  0.00           C  
ATOM     82  N   ASN    12      70.694 130.489  23.862  1.00  0.00           N  
ATOM     83  CA  ASN    12      71.111 129.165  23.412  1.00  0.00           C  
ATOM     84  C   ASN    12      72.396 128.679  24.058  1.00  0.00           C  
ATOM     85  O   ASN    12      73.349 129.439  24.210  1.00  0.00           O  
ATOM     86  CB  ASN    12      71.268 129.130  21.895  1.00  0.00           C  
ATOM     87  CG  ASN    12      69.942 129.022  21.186  1.00  0.00           C  
ATOM     88  OD1 ASN    12      69.409 127.928  21.020  1.00  0.00           O  
ATOM     89  ND2 ASN    12      69.394 130.158  20.771  1.00  0.00           N  
ATOM     90  N   GLY    13      72.412 127.404  24.433  1.00  0.00           N  
ATOM     91  CA  GLY    13      73.607 126.778  24.979  1.00  0.00           C  
ATOM     92  C   GLY    13      74.087 127.345  26.299  1.00  0.00           C  
ATOM     93  O   GLY    13      73.375 128.102  26.964  1.00  0.00           O  
ATOM     94  N   GLY    14      75.315 126.985  26.667  1.00  0.00           N  
ATOM     95  CA  GLY    14      75.855 127.327  27.970  1.00  0.00           C  
ATOM     96  C   GLY    14      75.828 126.141  28.924  1.00  0.00           C  
ATOM     97  O   GLY    14      75.125 125.153  28.700  1.00  0.00           O  
ATOM     98  N   THR    15      76.600 126.235  29.997  1.00  0.00           N  
ATOM     99  CA  THR    15      76.643 125.181  30.986  1.00  0.00           C  
ATOM    100  C   THR    15      76.610 125.812  32.368  1.00  0.00           C  
ATOM    101  O   THR    15      77.469 126.620  32.701  1.00  0.00           O  
ATOM    102  CB  THR    15      77.911 124.315  30.833  1.00  0.00           C  
ATOM    103  OG1 THR    15      77.962 123.754  29.511  1.00  0.00           O  
ATOM    104  CG2 THR    15      77.903 123.179  31.846  1.00  0.00           C  
ATOM    105  N   LEU    16      75.612 125.454  33.169  1.00  0.00           N  
ATOM    106  CA  LEU    16      75.519 125.969  34.527  1.00  0.00           C  
ATOM    107  C   LEU    16      76.348 125.132  35.487  1.00  0.00           C  
ATOM    108  O   LEU    16      76.118 123.928  35.640  1.00  0.00           O  
ATOM    109  CB  LEU    16      74.074 125.995  35.002  1.00  0.00           C  
ATOM    110  CG  LEU    16      73.098 126.820  34.178  1.00  0.00           C  
ATOM    111  CD1 LEU    16      71.729 126.768  34.849  1.00  0.00           C  
ATOM    112  CD2 LEU    16      73.593 128.249  34.055  1.00  0.00           C  
ATOM    113  N   VAL    17      77.310 125.776  36.137  1.00  0.00           N  
ATOM    114  CA  VAL    17      78.156 125.097  37.105  1.00  0.00           C  
ATOM    115  C   VAL    17      78.247 125.927  38.379  1.00  0.00           C  
ATOM    116  O   VAL    17      77.722 127.043  38.429  1.00  0.00           O  
ATOM    117  CB  VAL    17      79.561 124.864  36.537  1.00  0.00           C  
ATOM    118  CG1 VAL    17      79.514 123.849  35.385  1.00  0.00           C  
ATOM    119  CG2 VAL    17      80.143 126.180  36.066  1.00  0.00           C  
ATOM    120  N   ASN    18      78.872 125.356  39.409  1.00  0.00           N  
ATOM    121  CA  ASN    18      79.225 126.089  40.627  1.00  0.00           C  
ATOM    122  C   ASN    18      78.105 126.950  41.171  1.00  0.00           C  
ATOM    123  O   ASN    18      78.295 128.144  41.387  1.00  0.00           O  
ATOM    124  CB  ASN    18      80.448 126.978  40.384  1.00  0.00           C  
ATOM    125  CG  ASN    18      81.569 126.242  39.685  1.00  0.00           C  
ATOM    126  OD1 ASN    18      81.860 125.077  39.986  1.00  0.00           O  
ATOM    127  ND2 ASN    18      82.198 126.912  38.734  1.00  0.00           N  
ATOM    128  N   HIS    19      76.936 126.343  41.343  1.00  0.00           N  
ATOM    129  CA  HIS    19      75.781 126.987  41.958  1.00  0.00           C  
ATOM    130  C   HIS    19      75.230 128.214  41.218  1.00  0.00           C  
ATOM    131  O   HIS    19      74.457 128.984  41.787  1.00  0.00           O  
ATOM    132  CB  HIS    19      76.066 127.284  43.432  1.00  0.00           C  
ATOM    133  CG  HIS    19      76.540 126.089  44.197  1.00  0.00           C  
ATOM    134  ND1 HIS    19      75.686 125.115  44.670  1.00  0.00           N  
ATOM    135  CD2 HIS    19      77.792 125.693  44.557  1.00  0.00           C  
ATOM    136  CE1 HIS    19      76.384 124.175  45.287  1.00  0.00           C  
ATOM    137  NE2 HIS    19      77.661 124.506  45.231  1.00  0.00           N  
ATOM    138  N   ASP    20      75.606 128.378  39.954  1.00  0.00           N  
ATOM    139  CA  ASP    20      74.984 129.390  39.101  1.00  0.00           C  
ATOM    140  C   ASP    20      73.484 129.133  39.004  1.00  0.00           C  
ATOM    141  O   ASP    20      73.039 127.980  38.925  1.00  0.00           O  
ATOM    142  CB  ASP    20      75.535 129.345  37.668  1.00  0.00           C  
ATOM    143  CG  ASP    20      77.014 129.706  37.566  1.00  0.00           C  
ATOM    144  OD1 ASP    20      77.544 130.424  38.448  1.00  0.00           O  
ATOM    145  OD2 ASP    20      77.640 129.261  36.571  1.00  0.00           O  
ATOM    146  N   ASN    21      72.706 130.206  38.992  1.00  0.00           N  
ATOM    147  CA  ASN    21      71.292 130.105  38.693  1.00  0.00           C  
ATOM    148  C   ASN    21      71.031 130.693  37.320  1.00  0.00           C  
ATOM    149  O   ASN    21      71.649 131.681  36.944  1.00  0.00           O  
ATOM    150  CB  ASN    21      70.458 130.868  39.720  1.00  0.00           C  
ATOM    151  CG  ASN    21      70.688 130.390  41.123  1.00  0.00           C  
ATOM    152  OD1 ASN    21      70.118 129.386  41.555  1.00  0.00           O  
ATOM    153  ND2 ASN    21      71.514 131.119  41.862  1.00  0.00           N  
ATOM    154  N   GLN    22      70.116 130.089  36.575  1.00  0.00           N  
ATOM    155  CA  GLN    22      69.579 130.733  35.387  1.00  0.00           C  
ATOM    156  C   GLN    22      68.086 130.839  35.585  1.00  0.00           C  
ATOM    157  O   GLN    22      67.407 129.826  35.740  1.00  0.00           O  
ATOM    158  CB  GLN    22      69.884 129.923  34.137  1.00  0.00           C  
ATOM    159  CG  GLN    22      69.204 130.443  32.865  1.00  0.00           C  
ATOM    160  CD  GLN    22      69.530 129.571  31.657  1.00  0.00           C  
ATOM    161  OE1 GLN    22      69.160 128.396  31.602  1.00  0.00           O  
ATOM    162  NE2 GLN    22      70.251 130.133  30.702  1.00  0.00           N  
ATOM    163  N   PHE    23      67.577 132.064  35.615  1.00  0.00           N  
ATOM    164  CA  PHE    23      66.154 132.284  35.820  1.00  0.00           C  
ATOM    165  C   PHE    23      65.499 132.593  34.481  1.00  0.00           C  
ATOM    166  O   PHE    23      65.746 133.639  33.877  1.00  0.00           O  
ATOM    167  CB  PHE    23      65.914 133.428  36.807  1.00  0.00           C  
ATOM    168  CG  PHE    23      66.547 133.218  38.147  1.00  0.00           C  
ATOM    169  CD1 PHE    23      65.957 132.378  39.086  1.00  0.00           C  
ATOM    170  CD2 PHE    23      67.724 133.883  38.487  1.00  0.00           C  
ATOM    171  CE1 PHE    23      66.535 132.187  40.347  1.00  0.00           C  
ATOM    172  CE2 PHE    23      68.315 133.703  39.741  1.00  0.00           C  
ATOM    173  CZ  PHE    23      67.719 132.853  40.673  1.00  0.00           C  
ATOM    174  N   VAL    24      64.663 131.675  34.012  1.00  0.00           N  
ATOM    175  CA  VAL    24      64.130 131.780  32.663  1.00  0.00           C  
ATOM    176  C   VAL    24      62.677 132.194  32.683  1.00  0.00           C  
ATOM    177  O   VAL    24      61.818 131.461  33.178  1.00  0.00           O  
ATOM    178  CB  VAL    24      64.249 130.455  31.910  1.00  0.00           C  
ATOM    179  CG1 VAL    24      63.879 130.647  30.452  1.00  0.00           C  
ATOM    180  CG2 VAL    24      65.651 129.894  32.054  1.00  0.00           C  
ATOM    181  N   SER    25      62.416 133.385  32.155  1.00  0.00           N  
ATOM    182  CA  SER    25      61.060 133.853  31.972  1.00  0.00           C  
ATOM    183  C   SER    25      60.757 133.860  30.479  1.00  0.00           C  
ATOM    184  O   SER    25      59.601 133.935  30.060  1.00  0.00           O  
ATOM    185  CB  SER    25      60.886 135.249  32.577  1.00  0.00           C  
ATOM    186  OG  SER    25      60.802 135.175  33.988  1.00  0.00           O  
ATOM    187  N   GLY    26      61.810 133.795  29.678  1.00  0.00           N  
ATOM    188  CA  GLY    26      61.659 133.646  28.243  1.00  0.00           C  
ATOM    189  C   GLY    26      61.947 132.209  27.867  1.00  0.00           C  
ATOM    190  O   GLY    26      61.421 131.283  28.489  1.00  0.00           O  
ATOM    191  N   THR    27      62.781 132.017  26.852  1.00  0.00           N  
ATOM    192  CA  THR    27      63.135 130.679  26.421  1.00  0.00           C  
ATOM    193  C   THR    27      64.632 130.445  26.529  1.00  0.00           C  
ATOM    194  O   THR    27      65.434 131.245  26.050  1.00  0.00           O  
ATOM    195  CB  THR    27      62.681 130.410  24.974  1.00  0.00           C  
ATOM    196  OG1 THR    27      61.256 130.412  24.920  1.00  0.00           O  
ATOM    197  CG2 THR    27      63.178 129.062  24.501  1.00  0.00           C  
ATOM    198  N   ALA    28      64.992 129.346  27.182  1.00  0.00           N  
ATOM    199  CA  ALA    28      66.361 128.877  27.230  1.00  0.00           C  
ATOM    200  C   ALA    28      66.442 127.541  26.498  1.00  0.00           C  
ATOM    201  O   ALA    28      65.764 126.579  26.865  1.00  0.00           O  
ATOM    202  CB  ALA    28      66.821 128.727  28.676  1.00  0.00           C  
ATOM    203  N   ASP    29      67.278 127.485  25.469  1.00  0.00           N  
ATOM    204  CA  ASP    29      67.388 126.310  24.620  1.00  0.00           C  
ATOM    205  C   ASP    29      68.763 125.658  24.690  1.00  0.00           C  
ATOM    206  O   ASP    29      69.784 126.309  24.471  1.00  0.00           O  
ATOM    207  CB  ASP    29      67.050 126.677  23.165  1.00  0.00           C  
ATOM    208  CG  ASP    29      67.101 125.402  22.335  1.00  0.00           C  
ATOM    209  OD1 ASP    29      67.528 124.353  22.887  1.00  0.00           O  
ATOM    210  OD2 ASP    29      66.715 125.460  21.136  1.00  0.00           O  
ATOM    211  N   GLY    30      68.794 124.373  25.013  1.00  0.00           N  
ATOM    212  CA  GLY    30      70.018 123.602  24.891  1.00  0.00           C  
ATOM    213  C   GLY    30      71.025 123.815  25.997  1.00  0.00           C  
ATOM    214  O   GLY    30      72.195 123.459  25.859  1.00  0.00           O  
ATOM    215  N   VAL    31      70.575 124.393  27.103  1.00  0.00           N  
ATOM    216  CA  VAL    31      71.451 124.597  28.242  1.00  0.00           C  
ATOM    217  C   VAL    31      71.801 123.248  28.867  1.00  0.00           C  
ATOM    218  O   VAL    31      70.934 122.388  29.017  1.00  0.00           O  
ATOM    219  CB  VAL    31      70.777 125.502  29.299  1.00  0.00           C  
ATOM    220  CG1 VAL    31      71.662 125.649  30.514  1.00  0.00           C  
ATOM    221  CG2 VAL    31      70.470 126.859  28.710  1.00  0.00           C  
ATOM    222  N   THR    32      73.075 123.061  29.207  1.00  0.00           N  
ATOM    223  CA  THR    32      73.508 121.932  30.033  1.00  0.00           C  
ATOM    224  C   THR    32      73.549 122.378  31.493  1.00  0.00           C  
ATOM    225  O   THR    32      74.192 123.372  31.828  1.00  0.00           O  
ATOM    226  CB  THR    32      74.908 121.412  29.617  1.00  0.00           C  
ATOM    227  OG1 THR    32      74.864 120.949  28.265  1.00  0.00           O  
ATOM    228  CG2 THR    32      75.376 120.259  30.524  1.00  0.00           C  
ATOM    229  N   VAL    33      72.855 121.642  32.355  1.00  0.00           N  
ATOM    230  CA  VAL    33      72.708 122.017  33.758  1.00  0.00           C  
ATOM    231  C   VAL    33      73.462 121.021  34.635  1.00  0.00           C  
ATOM    232  O   VAL    33      73.076 119.857  34.750  1.00  0.00           O  
ATOM    233  CB  VAL    33      71.214 122.058  34.165  1.00  0.00           C  
ATOM    234  CG1 VAL    33      71.066 122.400  35.624  1.00  0.00           C  
ATOM    235  CG2 VAL    33      70.453 123.067  33.304  1.00  0.00           C  
ATOM    236  N   SER    34      74.548 121.476  35.243  1.00  0.00           N  
ATOM    237  CA  SER    34      75.414 120.581  35.999  1.00  0.00           C  
ATOM    238  C   SER    34      75.609 121.038  37.423  1.00  0.00           C  
ATOM    239  O   SER    34      76.633 120.762  38.019  1.00  0.00           O  
ATOM    240  CB  SER    34      76.769 120.477  35.329  1.00  0.00           C  
ATOM    241  OG  SER    34      76.623 119.996  34.013  1.00  0.00           O  
ATOM    242  N   THR    35      74.620 121.737  37.961  1.00  0.00           N  
ATOM    243  CA  THR    35      74.694 122.246  39.313  1.00  0.00           C  
ATOM    244  C   THR    35      73.279 122.410  39.841  1.00  0.00           C  
ATOM    245  O   THR    35      72.338 122.545  39.054  1.00  0.00           O  
ATOM    246  CB  THR    35      75.426 123.613  39.367  1.00  0.00           C  
ATOM    247  OG1 THR    35      75.535 124.048  40.726  1.00  0.00           O  
ATOM    248  CG2 THR    35      74.671 124.665  38.569  1.00  0.00           C  
ATOM    249  N   GLY    36      73.133 122.380  41.168  1.00  0.00           N  
ATOM    250  CA  GLY    36      71.855 122.594  41.821  1.00  0.00           C  
ATOM    251  C   GLY    36      71.397 121.384  42.608  1.00  0.00           C  
ATOM    252  O   GLY    36      70.442 121.471  43.375  1.00  0.00           O  
ATOM    253  N   LEU    37      72.068 120.252  42.414  1.00  0.00           N  
ATOM    254  CA  LEU    37      71.716 119.018  43.119  1.00  0.00           C  
ATOM    255  C   LEU    37      72.954 118.390  43.775  1.00  0.00           C  
ATOM    256  O   LEU    37      72.989 117.183  44.060  1.00  0.00           O  
ATOM    257  CB  LEU    37      71.054 118.012  42.160  1.00  0.00           C  
ATOM    258  CG  LEU    37      70.119 116.972  42.796  1.00  0.00           C  
ATOM    259  CD1 LEU    37      68.884 117.632  43.367  1.00  0.00           C  
ATOM    260  CD2 LEU    37      69.732 115.892  41.806  1.00  0.00           C  
ATOM    261  N   GLU    38      73.981 119.208  43.993  1.00  0.00           N  
ATOM    262  CA  GLU    38      75.223 118.726  44.611  1.00  0.00           C  
ATOM    263  C   GLU    38      74.959 117.954  45.901  1.00  0.00           C  
ATOM    264  O   GLU    38      75.606 116.943  46.157  1.00  0.00           O  
ATOM    265  CB  GLU    38      76.194 119.884  44.891  1.00  0.00           C  
ATOM    266  CG  GLU    38      76.915 120.435  43.657  1.00  0.00           C  
ATOM    267  CD  GLU    38      76.136 121.536  42.952  1.00  0.00           C  
ATOM    268  OE1 GLU    38      76.718 122.185  42.063  1.00  0.00           O  
ATOM    269  OE2 GLU    38      74.952 121.762  43.292  1.00  0.00           O  
ATOM    270  N   LEU    39      73.990 118.415  46.691  1.00  0.00           N  
ATOM    271  CA  LEU    39      73.723 117.811  47.992  1.00  0.00           C  
ATOM    272  C   LEU    39      72.663 116.720  47.922  1.00  0.00           C  
ATOM    273  O   LEU    39      72.309 116.109  48.937  1.00  0.00           O  
ATOM    274  CB  LEU    39      73.312 118.886  48.998  1.00  0.00           C  
ATOM    275  CG  LEU    39      74.293 120.056  49.084  1.00  0.00           C  
ATOM    276  CD1 LEU    39      73.845 121.060  50.132  1.00  0.00           C  
ATOM    277  CD2 LEU    39      75.697 119.547  49.381  1.00  0.00           C  
ATOM    278  N   GLY    40      72.152 116.481  46.722  1.00  0.00           N  
ATOM    279  CA  GLY    40      71.162 115.442  46.530  1.00  0.00           C  
ATOM    280  C   GLY    40      69.748 115.866  46.870  1.00  0.00           C  
ATOM    281  O   GLY    40      69.517 116.900  47.487  1.00  0.00           O  
ATOM    282  N   PRO    41      68.778 115.046  46.470  1.00  0.00           N  
ATOM    283  CA  PRO    41      67.356 115.396  46.585  1.00  0.00           C  
ATOM    284  C   PRO    41      66.857 115.527  48.022  1.00  0.00           C  
ATOM    285  O   PRO    41      65.871 116.216  48.241  1.00  0.00           O  
ATOM    286  CB  PRO    41      66.651 114.226  45.893  1.00  0.00           C  
ATOM    287  CG  PRO    41      67.634 113.090  45.954  1.00  0.00           C  
ATOM    288  CD  PRO    41      68.990 113.721  45.856  1.00  0.00           C  
ATOM    289  N   ASP    42      67.530 114.891  48.979  1.00  0.00           N  
ATOM    290  CA  ASP    42      67.028 114.837  50.350  1.00  0.00           C  
ATOM    291  C   ASP    42      67.534 115.987  51.207  1.00  0.00           C  
ATOM    292  O   ASP    42      67.194 116.094  52.391  1.00  0.00           O  
ATOM    293  CB  ASP    42      67.376 113.498  51.001  1.00  0.00           C  
ATOM    294  CG  ASP    42      66.599 112.343  50.402  1.00  0.00           C  
ATOM    295  OD1 ASP    42      65.372 112.512  50.188  1.00  0.00           O  
ATOM    296  OD2 ASP    42      67.213 111.281  50.131  1.00  0.00           O  
ATOM    297  N   SER    43      68.358 116.838  50.607  1.00  0.00           N  
ATOM    298  CA  SER    43      68.772 118.062  51.264  1.00  0.00           C  
ATOM    299  C   SER    43      67.831 119.174  50.832  1.00  0.00           C  
ATOM    300  O   SER    43      67.117 119.054  49.833  1.00  0.00           O  
ATOM    301  CB  SER    43      70.219 118.418  50.896  1.00  0.00           C  
ATOM    302  OG  SER    43      70.531 119.766  51.228  1.00  0.00           O  
ATOM    303  N   ASP    44      67.840 120.257  51.594  1.00  0.00           N  
ATOM    304  CA  ASP    44      67.099 121.455  51.242  1.00  0.00           C  
ATOM    305  C   ASP    44      68.064 122.630  51.319  1.00  0.00           C  
ATOM    306  O   ASP    44      67.662 123.768  51.543  1.00  0.00           O  
ATOM    307  CB  ASP    44      65.947 121.656  52.219  1.00  0.00           C  
ATOM    308  CG  ASP    44      66.392 121.521  53.664  1.00  0.00           C  
ATOM    309  OD1 ASP    44      67.430 120.854  53.906  1.00  0.00           O  
ATOM    310  OD2 ASP    44      65.713 122.078  54.553  1.00  0.00           O  
ATOM    311  N   GLU    45      69.348 122.335  51.139  1.00  0.00           N  
ATOM    312  CA  GLU    45      70.386 123.353  51.149  1.00  0.00           C  
ATOM    313  C   GLU    45      70.974 123.616  49.762  1.00  0.00           C  
ATOM    314  O   GLU    45      71.836 124.486  49.619  1.00  0.00           O  
ATOM    315  CB  GLU    45      71.522 122.930  52.077  1.00  0.00           C  
ATOM    316  CG  GLU    45      71.081 122.520  53.467  1.00  0.00           C  
ATOM    317  CD  GLU    45      71.213 123.648  54.465  1.00  0.00           C  
ATOM    318  OE1 GLU    45      71.923 123.453  55.478  1.00  0.00           O  
ATOM    319  OE2 GLU    45      70.612 124.726  54.232  1.00  0.00           O  
ATOM    320  N   ASN    46      70.545 122.856  48.754  1.00  0.00           N  
ATOM    321  CA  ASN    46      71.082 123.031  47.402  1.00  0.00           C  
ATOM    322  C   ASN    46      70.899 124.455  46.894  1.00  0.00           C  
ATOM    323  O   ASN    46      69.931 125.126  47.252  1.00  0.00           O  
ATOM    324  CB  ASN    46      70.420 122.074  46.408  1.00  0.00           C  
ATOM    325  CG  ASN    46      70.893 120.648  46.557  1.00  0.00           C  
ATOM    326  OD1 ASN    46      72.065 120.334  46.309  1.00  0.00           O  
ATOM    327  ND2 ASN    46      69.975 119.762  46.938  1.00  0.00           N  
ATOM    328  N   THR    47      71.829 124.910  46.063  1.00  0.00           N  
ATOM    329  CA  THR    47      71.707 126.213  45.408  1.00  0.00           C  
ATOM    330  C   THR    47      72.110 126.066  43.960  1.00  0.00           C  
ATOM    331  O   THR    47      72.957 125.231  43.638  1.00  0.00           O  
ATOM    332  CB  THR    47      72.622 127.289  46.055  1.00  0.00           C  
ATOM    333  OG1 THR    47      73.994 126.850  46.041  1.00  0.00           O  
ATOM    334  CG2 THR    47      72.179 127.578  47.483  1.00  0.00           C  
ATOM    335  N   GLY    48      71.525 126.877  43.083  1.00  0.00           N  
ATOM    336  CA  GLY    48      71.877 126.835  41.670  1.00  0.00           C  
ATOM    337  C   GLY    48      70.891 126.012  40.850  1.00  0.00           C  
ATOM    338  O   GLY    48      70.014 125.346  41.399  1.00  0.00           O  
ATOM    339  N   GLY    49      71.040 126.057  39.532  1.00  0.00           N  
ATOM    340  CA  GLY    49      70.165 125.321  38.644  1.00  0.00           C  
ATOM    341  C   GLY    49      69.456 126.213  37.637  1.00  0.00           C  
ATOM    342  O   GLY    49      69.621 127.443  37.641  1.00  0.00           O  
ATOM    343  N   GLN    50      68.686 125.580  36.755  1.00  0.00           N  
ATOM    344  CA  GLN    50      67.889 126.299  35.773  1.00  0.00           C  
ATOM    345  C   GLN    50      66.472 126.366  36.304  1.00  0.00           C  
ATOM    346  O   GLN    50      65.841 125.334  36.511  1.00  0.00           O  
ATOM    347  CB  GLN    50      67.905 125.570  34.429  1.00  0.00           C  
ATOM    348  CG  GLN    50      67.204 126.315  33.305  1.00  0.00           C  
ATOM    349  CD  GLN    50      67.173 125.523  31.992  1.00  0.00           C  
ATOM    350  OE1 GLN    50      66.676 124.393  31.946  1.00  0.00           O  
ATOM    351  NE2 GLN    50      67.704 126.119  30.920  1.00  0.00           N  
ATOM    352  N   TRP    51      65.992 127.579  36.549  1.00  0.00           N  
ATOM    353  CA  TRP    51      64.659 127.803  37.092  1.00  0.00           C  
ATOM    354  C   TRP    51      63.778 128.275  35.956  1.00  0.00           C  
ATOM    355  O   TRP    51      63.961 129.379  35.438  1.00  0.00           O  
ATOM    356  CB  TRP    51      64.698 128.860  38.212  1.00  0.00           C  
ATOM    357  CG  TRP    51      65.680 128.529  39.300  1.00  0.00           C  
ATOM    358  CD1 TRP    51      67.040 128.667  39.244  1.00  0.00           C  
ATOM    359  CD2 TRP    51      65.388 127.977  40.592  1.00  0.00           C  
ATOM    360  NE1 TRP    51      67.610 128.241  40.421  1.00  0.00           N  
ATOM    361  CE2 TRP    51      66.620 127.812  41.266  1.00  0.00           C  
ATOM    362  CE3 TRP    51      64.207 127.607  41.246  1.00  0.00           C  
ATOM    363  CZ2 TRP    51      66.705 127.294  42.560  1.00  0.00           C  
ATOM    364  CZ3 TRP    51      64.291 127.091  42.540  1.00  0.00           C  
ATOM    365  CH2 TRP    51      65.533 126.945  43.181  1.00  0.00           C  
ATOM    366  N   ILE    52      62.846 127.432  35.535  1.00  0.00           N  
ATOM    367  CA  ILE    52      61.923 127.836  34.489  1.00  0.00           C  
ATOM    368  C   ILE    52      60.743 128.429  35.217  1.00  0.00           C  
ATOM    369  O   ILE    52      60.007 127.719  35.898  1.00  0.00           O  
ATOM    370  CB  ILE    52      61.444 126.654  33.623  1.00  0.00           C  
ATOM    371  CG1 ILE    52      62.629 125.785  33.181  1.00  0.00           C  
ATOM    372  CG2 ILE    52      60.681 127.165  32.425  1.00  0.00           C  
ATOM    373  CD1 ILE    52      63.659 126.514  32.318  1.00  0.00           C  
ATOM    374  N   LYS    53      60.573 129.737  35.095  1.00  0.00           N  
ATOM    375  CA  LYS    53      59.545 130.425  35.857  1.00  0.00           C  
ATOM    376  C   LYS    53      58.232 130.501  35.098  1.00  0.00           C  
ATOM    377  O   LYS    53      58.156 130.129  33.921  1.00  0.00           O  
ATOM    378  CB  LYS    53      60.023 131.829  36.238  1.00  0.00           C  
ATOM    379  CG  LYS    53      61.406 131.833  36.881  1.00  0.00           C  
ATOM    380  CD  LYS    53      61.814 133.220  37.345  1.00  0.00           C  
ATOM    381  CE  LYS    53      60.931 133.688  38.498  1.00  0.00           C  
ATOM    382  NZ  LYS    53      60.905 132.691  39.625  1.00  0.00           N  
ATOM    383  N   ALA    54      57.206 130.994  35.783  1.00  0.00           N  
ATOM    384  CA  ALA    54      55.891 131.180  35.186  1.00  0.00           C  
ATOM    385  C   ALA    54      55.980 131.857  33.809  1.00  0.00           C  
ATOM    386  O   ALA    54      56.522 132.958  33.663  1.00  0.00           O  
ATOM    387  CB  ALA    54      54.995 131.978  36.139  1.00  0.00           C  
ATOM    388  N   GLY    55      55.470 131.180  32.792  1.00  0.00           N  
ATOM    389  CA  GLY    55      55.490 131.719  31.446  1.00  0.00           C  
ATOM    390  C   GLY    55      56.779 131.437  30.693  1.00  0.00           C  
ATOM    391  O   GLY    55      56.878 131.721  29.502  1.00  0.00           O  
ATOM    392  N   GLY    56      57.775 130.885  31.385  1.00  0.00           N  
ATOM    393  CA  GLY    56      59.042 130.576  30.754  1.00  0.00           C  
ATOM    394  C   GLY    56      59.074 129.179  30.169  1.00  0.00           C  
ATOM    395  O   GLY    56      58.250 128.330  30.513  1.00  0.00           O  
ATOM    396  N   THR    57      60.035 128.940  29.288  1.00  0.00           N  
ATOM    397  CA  THR    57      60.145 127.668  28.603  1.00  0.00           C  
ATOM    398  C   THR    57      61.587 127.207  28.559  1.00  0.00           C  
ATOM    399  O   THR    57      62.459 127.964  28.135  1.00  0.00           O  
ATOM    400  CB  THR    57      59.666 127.783  27.152  1.00  0.00           C  
ATOM    401  OG1 THR    57      58.328 128.283  27.134  1.00  0.00           O  
ATOM    402  CG2 THR    57      59.703 126.428  26.464  1.00  0.00           C  
ATOM    403  N   GLY    58      61.824 125.968  28.992  1.00  0.00           N  
ATOM    404  CA  GLY    58      63.125 125.334  28.860  1.00  0.00           C  
ATOM    405  C   GLY    58      63.081 124.217  27.824  1.00  0.00           C  
ATOM    406  O   GLY    58      62.329 123.252  27.976  1.00  0.00           O  
ATOM    407  N   ARG    59      63.874 124.355  26.764  1.00  0.00           N  
ATOM    408  CA  ARG    59      63.897 123.376  25.679  1.00  0.00           C  
ATOM    409  C   ARG    59      65.242 122.707  25.585  1.00  0.00           C  
ATOM    410  O   ARG    59      66.274 123.382  25.669  1.00  0.00           O  
ATOM    411  CB  ARG    59      63.660 124.042  24.328  1.00  0.00           C  
ATOM    412  CG  ARG    59      62.329 124.685  24.170  1.00  0.00           C  
ATOM    413  CD  ARG    59      62.149 125.239  22.762  1.00  0.00           C  
ATOM    414  NE  ARG    59      60.931 126.027  22.728  1.00  0.00           N  
ATOM    415  CZ  ARG    59      59.727 125.493  22.607  1.00  0.00           C  
ATOM    416  NH1 ARG    59      59.595 124.171  22.479  1.00  0.00           N  
ATOM    417  NH2 ARG    59      58.658 126.276  22.613  1.00  0.00           N  
ATOM    418  N   ASN    60      65.229 121.396  25.357  1.00  0.00           N  
ATOM    419  CA  ASN    60      66.463 120.654  25.106  1.00  0.00           C  
ATOM    420  C   ASN    60      67.506 120.857  26.184  1.00  0.00           C  
ATOM    421  O   ASN    60      68.691 120.907  25.908  1.00  0.00           O  
ATOM    422  CB  ASN    60      67.052 121.010  23.738  1.00  0.00           C  
ATOM    423  CG  ASN    60      66.028 120.883  22.628  1.00  0.00           C  
ATOM    424  OD1 ASN    60      65.529 119.796  22.353  1.00  0.00           O  
ATOM    425  ND2 ASN    60      65.693 121.993  22.005  1.00  0.00           N  
ATOM    426  N   THR    61      67.048 120.988  27.416  1.00  0.00           N  
ATOM    427  CA  THR    61      67.950 121.037  28.542  1.00  0.00           C  
ATOM    428  C   THR    61      68.528 119.645  28.776  1.00  0.00           C  
ATOM    429  O   THR    61      67.802 118.651  28.743  1.00  0.00           O  
ATOM    430  CB  THR    61      67.198 121.504  29.790  1.00  0.00           C  
ATOM    431  OG1 THR    61      66.708 122.834  29.569  1.00  0.00           O  
ATOM    432  CG2 THR    61      68.109 121.489  31.000  1.00  0.00           C  
ATOM    433  N   THR    62      69.836 119.572  28.980  1.00  0.00           N  
ATOM    434  CA  THR    62      70.458 118.341  29.439  1.00  0.00           C  
ATOM    435  C   THR    62      70.834 118.533  30.898  1.00  0.00           C  
ATOM    436  O   THR    62      71.529 119.485  31.242  1.00  0.00           O  
ATOM    437  CB  THR    62      71.720 117.986  28.629  1.00  0.00           C  
ATOM    438  OG1 THR    62      71.352 117.691  27.279  1.00  0.00           O  
ATOM    439  CG2 THR    62      72.417 116.758  29.226  1.00  0.00           C  
ATOM    440  N   VAL    63      70.344 117.646  31.758  1.00  0.00           N  
ATOM    441  CA  VAL    63      70.627 117.741  33.180  1.00  0.00           C  
ATOM    442  C   VAL    63      71.539 116.593  33.561  1.00  0.00           C  
ATOM    443  O   VAL    63      71.178 115.432  33.409  1.00  0.00           O  
ATOM    444  CB  VAL    63      69.353 117.725  34.043  1.00  0.00           C  
ATOM    445  CG1 VAL    63      69.668 118.138  35.482  1.00  0.00           C  
ATOM    446  CG2 VAL    63      68.325 118.664  33.474  1.00  0.00           C  
ATOM    447  N   THR    64      72.731 116.932  34.042  1.00  0.00           N  
ATOM    448  CA  THR    64      73.749 115.939  34.373  1.00  0.00           C  
ATOM    449  C   THR    64      73.775 115.668  35.882  1.00  0.00           C  
ATOM    450  O   THR    64      72.925 116.168  36.625  1.00  0.00           O  
ATOM    451  CB  THR    64      75.140 116.394  33.877  1.00  0.00           C  
ATOM    452  OG1 THR    64      75.598 117.506  34.657  1.00  0.00           O  
ATOM    453  CG2 THR    64      75.080 116.820  32.412  1.00  0.00           C  
ATOM    454  N   ALA    65      74.765 114.893  36.317  1.00  0.00           N  
ATOM    455  CA  ALA    65      74.844 114.328  37.666  1.00  0.00           C  
ATOM    456  C   ALA    65      74.502 115.248  38.850  1.00  0.00           C  
ATOM    457  O   ALA    65      73.745 114.861  39.763  1.00  0.00           O  
ATOM    458  CB  ALA    65      76.212 113.687  37.875  1.00  0.00           C  
ATOM    459  N   ASN    66      75.065 116.448  38.860  1.00  0.00           N  
ATOM    460  CA  ASN    66      74.775 117.388  39.939  1.00  0.00           C  
ATOM    461  C   ASN    66      73.756 118.448  39.529  1.00  0.00           C  
ATOM    462  O   ASN    66      73.568 119.441  40.228  1.00  0.00           O  
ATOM    463  CB  ASN    66      76.062 118.068  40.403  1.00  0.00           C  
ATOM    464  CG  ASN    66      76.946 117.146  41.200  1.00  0.00           C  
ATOM    465  OD1 ASN    66      76.467 116.375  42.038  1.00  0.00           O  
ATOM    466  ND2 ASN    66      78.245 117.207  40.940  1.00  0.00           N  
ATOM    467  N   GLY    67      73.115 118.235  38.384  1.00  0.00           N  
ATOM    468  CA  GLY    67      72.240 119.232  37.817  1.00  0.00           C  
ATOM    469  C   GLY    67      70.867 119.182  38.428  1.00  0.00           C  
ATOM    470  O   GLY    67      70.372 118.109  38.761  1.00  0.00           O  
ATOM    471  N   ARG    68      70.259 120.352  38.586  1.00  0.00           N  
ATOM    472  CA  ARG    68      68.850 120.440  38.939  1.00  0.00           C  
ATOM    473  C   ARG    68      68.133 121.415  38.001  1.00  0.00           C  
ATOM    474  O   ARG    68      68.573 122.551  37.826  1.00  0.00           O  
ATOM    475  CB  ARG    68      68.680 120.884  40.397  1.00  0.00           C  
ATOM    476  CG  ARG    68      67.285 120.612  40.997  1.00  0.00           C  
ATOM    477  CD  ARG    68      67.220 121.107  42.441  1.00  0.00           C  
ATOM    478  NE  ARG    68      65.852 121.279  42.921  1.00  0.00           N  
ATOM    479  CZ  ARG    68      65.472 122.232  43.768  1.00  0.00           C  
ATOM    480  NH1 ARG    68      66.359 123.108  44.229  1.00  0.00           N  
ATOM    481  NH2 ARG    68      64.201 122.315  44.149  1.00  0.00           N  
ATOM    482  N   GLN    69      67.043 120.960  37.386  1.00  0.00           N  
ATOM    483  CA  GLN    69      66.131 121.856  36.680  1.00  0.00           C  
ATOM    484  C   GLN    69      64.857 122.014  37.506  1.00  0.00           C  
ATOM    485  O   GLN    69      64.229 121.027  37.896  1.00  0.00           O  
ATOM    486  CB  GLN    69      65.795 121.334  35.281  1.00  0.00           C  
ATOM    487  CG  GLN    69      64.935 122.304  34.436  1.00  0.00           C  
ATOM    488  CD  GLN    69      64.399 121.662  33.158  1.00  0.00           C  
ATOM    489  OE1 GLN    69      63.858 120.558  33.195  1.00  0.00           O  
ATOM    490  NE2 GLN    69      64.550 122.352  32.024  1.00  0.00           N  
ATOM    491  N   ILE    70      64.477 123.255  37.784  1.00  0.00           N  
ATOM    492  CA  ILE    70      63.282 123.499  38.577  1.00  0.00           C  
ATOM    493  C   ILE    70      62.225 124.145  37.708  1.00  0.00           C  
ATOM    494  O   ILE    70      62.361 125.292  37.282  1.00  0.00           O  
ATOM    495  CB  ILE    70      63.547 124.380  39.811  1.00  0.00           C  
ATOM    496  CG1 ILE    70      64.721 123.835  40.632  1.00  0.00           C  
ATOM    497  CG2 ILE    70      62.293 124.478  40.665  1.00  0.00           C  
ATOM    498  CD1 ILE    70      66.062 124.478  40.302  1.00  0.00           C  
ATOM    499  N   VAL    71      61.174 123.385  37.427  1.00  0.00           N  
ATOM    500  CA  VAL    71      60.122 123.875  36.569  1.00  0.00           C  
ATOM    501  C   VAL    71      58.998 124.305  37.463  1.00  0.00           C  
ATOM    502  O   VAL    71      58.311 123.477  38.065  1.00  0.00           O  
ATOM    503  CB  VAL    71      59.648 122.808  35.588  1.00  0.00           C  
ATOM    504  CG1 VAL    71      58.505 123.342  34.739  1.00  0.00           C  
ATOM    505  CG2 VAL    71      60.804 122.370  34.718  1.00  0.00           C  
ATOM    506  N   GLN    72      58.830 125.614  37.567  1.00  0.00           N  
ATOM    507  CA  GLN    72      57.869 126.174  38.499  1.00  0.00           C  
ATOM    508  C   GLN    72      56.479 126.176  37.900  1.00  0.00           C  
ATOM    509  O   GLN    72      56.314 126.033  36.683  1.00  0.00           O  
ATOM    510  CB  GLN    72      58.302 127.583  38.894  1.00  0.00           C  
ATOM    511  CG  GLN    72      59.731 127.610  39.404  1.00  0.00           C  
ATOM    512  CD  GLN    72      59.949 128.587  40.542  1.00  0.00           C  
ATOM    513  OE1 GLN    72      60.112 129.792  40.321  1.00  0.00           O  
ATOM    514  NE2 GLN    72      59.959 128.069  41.771  1.00  0.00           N  
ATOM    515  N   ALA    73      55.478 126.328  38.756  1.00  0.00           N  
ATOM    516  CA  ALA    73      54.113 126.422  38.275  1.00  0.00           C  
ATOM    517  C   ALA    73      54.038 127.500  37.193  1.00  0.00           C  
ATOM    518  O   ALA    73      54.605 128.581  37.345  1.00  0.00           O  
ATOM    519  CB  ALA    73      53.178 126.725  39.421  1.00  0.00           C  
ATOM    520  N   GLY    74      53.385 127.176  36.082  1.00  0.00           N  
ATOM    521  CA  GLY    74      53.296 128.075  34.948  1.00  0.00           C  
ATOM    522  C   GLY    74      54.473 127.926  34.002  1.00  0.00           C  
ATOM    523  O   GLY    74      54.472 128.466  32.887  1.00  0.00           O  
ATOM    524  N   GLY    75      55.491 127.196  34.446  1.00  0.00           N  
ATOM    525  CA  GLY    75      56.650 126.948  33.610  1.00  0.00           C  
ATOM    526  C   GLY    75      56.493 125.713  32.737  1.00  0.00           C  
ATOM    527  O   GLY    75      55.698 124.825  33.032  1.00  0.00           O  
ATOM    528  N   THR    76      57.274 125.650  31.668  1.00  0.00           N  
ATOM    529  CA  THR    76      57.181 124.559  30.720  1.00  0.00           C  
ATOM    530  C   THR    76      58.569 124.059  30.382  1.00  0.00           C  
ATOM    531  O   THR    76      59.466 124.857  30.112  1.00  0.00           O  
ATOM    532  CB  THR    76      56.499 125.037  29.430  1.00  0.00           C  
ATOM    533  OG1 THR    76      55.167 125.454  29.735  1.00  0.00           O  
ATOM    534  CG2 THR    76      56.450 123.931  28.376  1.00  0.00           C  
ATOM    535  N   ALA    77      58.746 122.744  30.391  1.00  0.00           N  
ATOM    536  CA  ALA    77      60.008 122.131  29.973  1.00  0.00           C  
ATOM    537  C   ALA    77      59.717 121.132  28.882  1.00  0.00           C  
ATOM    538  O   ALA    77      58.744 120.397  28.956  1.00  0.00           O  
ATOM    539  CB  ALA    77      60.695 121.444  31.133  1.00  0.00           C  
ATOM    540  N   SER    78      60.566 121.112  27.869  1.00  0.00           N  
ATOM    541  CA  SER    78      60.329 120.307  26.692  1.00  0.00           C  
ATOM    542  C   SER    78      61.635 119.645  26.226  1.00  0.00           C  
ATOM    543  O   SER    78      62.662 120.307  26.145  1.00  0.00           O  
ATOM    544  CB  SER    78      59.764 121.211  25.589  1.00  0.00           C  
ATOM    545  OG  SER    78      59.668 120.511  24.359  1.00  0.00           O  
ATOM    546  N   ASP    79      61.577 118.349  25.919  1.00  0.00           N  
ATOM    547  CA  ASP    79      62.725 117.580  25.419  1.00  0.00           C  
ATOM    548  C   ASP    79      63.884 117.621  26.397  1.00  0.00           C  
ATOM    549  O   ASP    79      65.029 117.886  26.020  1.00  0.00           O  
ATOM    550  CB  ASP    79      63.204 118.072  24.046  1.00  0.00           C  
ATOM    551  CG  ASP    79      62.147 117.931  22.960  1.00  0.00           C  
ATOM    552  OD1 ASP    79      61.183 117.147  23.145  1.00  0.00           O  
ATOM    553  OD2 ASP    79      62.296 118.604  21.907  1.00  0.00           O  
ATOM    554  N   THR    80      63.582 117.386  27.664  1.00  0.00           N  
ATOM    555  CA  THR    80      64.613 117.386  28.685  1.00  0.00           C  
ATOM    556  C   THR    80      65.237 116.010  28.790  1.00  0.00           C  
ATOM    557  O   THR    80      64.530 115.003  28.896  1.00  0.00           O  
ATOM    558  CB  THR    80      64.043 117.777  30.042  1.00  0.00           C  
ATOM    559  OG1 THR    80      63.131 118.871  29.869  1.00  0.00           O  
ATOM    560  CG2 THR    80      65.164 118.172  31.008  1.00  0.00           C  
ATOM    561  N   VAL    81      66.565 115.974  28.726  1.00  0.00           N  
ATOM    562  CA  VAL    81      67.329 114.770  29.010  1.00  0.00           C  
ATOM    563  C   VAL    81      67.946 114.877  30.412  1.00  0.00           C  
ATOM    564  O   VAL    81      68.681 115.817  30.717  1.00  0.00           O  
ATOM    565  CB  VAL    81      68.438 114.557  27.969  1.00  0.00           C  
ATOM    566  CG1 VAL    81      69.320 113.384  28.374  1.00  0.00           C  
ATOM    567  CG2 VAL    81      67.821 114.315  26.608  1.00  0.00           C  
ATOM    568  N   ILE    82      67.630 113.913  31.260  1.00  0.00           N  
ATOM    569  CA  ILE    82      68.096 113.911  32.630  1.00  0.00           C  
ATOM    570  C   ILE    82      68.826 112.610  32.895  1.00  0.00           C  
ATOM    571  O   ILE    82      68.219 111.542  32.885  1.00  0.00           O  
ATOM    572  CB  ILE    82      66.921 114.024  33.614  1.00  0.00           C  
ATOM    573  CG1 ILE    82      66.000 115.184  33.211  1.00  0.00           C  
ATOM    574  CG2 ILE    82      67.451 114.138  35.050  1.00  0.00           C  
ATOM    575  CD1 ILE    82      64.736 115.305  34.033  1.00  0.00           C  
ATOM    576  N   ARG    83      70.131 112.698  33.122  1.00  0.00           N  
ATOM    577  CA  ARG    83      70.944 111.502  33.317  1.00  0.00           C  
ATOM    578  C   ARG    83      71.810 111.548  34.569  1.00  0.00           C  
ATOM    579  O   ARG    83      71.927 112.584  35.238  1.00  0.00           O  
ATOM    580  CB  ARG    83      71.814 111.238  32.095  1.00  0.00           C  
ATOM    581  CG  ARG    83      72.683 112.405  31.644  1.00  0.00           C  
ATOM    582  CD  ARG    83      73.557 111.977  30.448  1.00  0.00           C  
ATOM    583  NE  ARG    83      74.135 113.081  29.668  1.00  0.00           N  
ATOM    584  CZ  ARG    83      75.225 113.775  30.016  1.00  0.00           C  
ATOM    585  NH1 ARG    83      75.867 113.514  31.157  1.00  0.00           N  
ATOM    586  NH2 ARG    83      75.672 114.748  29.225  1.00  0.00           N  
ATOM    587  N   ASP    84      72.366 110.389  34.893  1.00  0.00           N  
ATOM    588  CA  ASP    84      73.420 110.242  35.894  1.00  0.00           C  
ATOM    589  C   ASP    84      73.066 110.794  37.267  1.00  0.00           C  
ATOM    590  O   ASP    84      73.938 111.277  37.996  1.00  0.00           O  
ATOM    591  CB  ASP    84      74.728 110.831  35.374  1.00  0.00           C  
ATOM    592  CG  ASP    84      75.182 110.172  34.087  1.00  0.00           C  
ATOM    593  OD1 ASP    84      74.851 108.987  33.879  1.00  0.00           O  
ATOM    594  OD2 ASP    84      75.856 110.839  33.275  1.00  0.00           O  
ATOM    595  N   GLY    85      71.787 110.700  37.622  1.00  0.00           N  
ATOM    596  CA  GLY    85      71.343 111.103  38.942  1.00  0.00           C  
ATOM    597  C   GLY    85      70.949 112.562  39.025  1.00  0.00           C  
ATOM    598  O   GLY    85      70.556 113.031  40.092  1.00  0.00           O  
ATOM    599  N   GLY    86      71.042 113.281  37.902  1.00  0.00           N  
ATOM    600  CA  GLY    86      70.477 114.616  37.817  1.00  0.00           C  
ATOM    601  C   GLY    86      68.980 114.573  38.088  1.00  0.00           C  
ATOM    602  O   GLY    86      68.378 113.493  38.149  1.00  0.00           O  
ATOM    603  N   GLY    87      68.362 115.738  38.256  1.00  0.00           N  
ATOM    604  CA  GLY    87      66.961 115.765  38.606  1.00  0.00           C  
ATOM    605  C   GLY    87      66.212 116.963  38.061  1.00  0.00           C  
ATOM    606  O   GLY    87      66.791 118.030  37.855  1.00  0.00           O  
ATOM    607  N   GLN    88      64.916 116.782  37.824  1.00  0.00           N  
ATOM    608  CA  GLN    88      64.033 117.905  37.543  1.00  0.00           C  
ATOM    609  C   GLN    88      62.919 117.933  38.579  1.00  0.00           C  
ATOM    610  O   GLN    88      62.256 116.910  38.811  1.00  0.00           O  
ATOM    611  CB  GLN    88      63.453 117.806  36.131  1.00  0.00           C  
ATOM    612  CG  GLN    88      62.296 118.751  35.843  1.00  0.00           C  
ATOM    613  CD  GLN    88      61.433 118.259  34.688  1.00  0.00           C  
ATOM    614  OE1 GLN    88      60.514 117.459  34.884  1.00  0.00           O  
ATOM    615  NE2 GLN    88      61.735 118.719  33.476  1.00  0.00           N  
ATOM    616  N   SER    89      62.742 119.092  39.219  1.00  0.00           N  
ATOM    617  CA  SER    89      61.671 119.304  40.195  1.00  0.00           C  
ATOM    618  C   SER    89      60.502 119.971  39.495  1.00  0.00           C  
ATOM    619  O   SER    89      60.610 121.116  39.033  1.00  0.00           O  
ATOM    620  CB  SER    89      62.139 120.194  41.356  1.00  0.00           C  
ATOM    621  OG  SER    89      63.124 119.545  42.142  1.00  0.00           O  
ATOM    622  N   LEU    90      59.377 119.271  39.434  1.00  0.00           N  
ATOM    623  CA  LEU    90      58.316 119.672  38.521  1.00  0.00           C  
ATOM    624  C   LEU    90      57.076 120.177  39.238  1.00  0.00           C  
ATOM    625  O   LEU    90      56.331 119.404  39.870  1.00  0.00           O  
ATOM    626  CB  LEU    90      57.979 118.513  37.577  1.00  0.00           C  
ATOM    627  CG  LEU    90      56.941 118.754  36.484  1.00  0.00           C  
ATOM    628  CD1 LEU    90      57.379 119.849  35.517  1.00  0.00           C  
ATOM    629  CD2 LEU    90      56.668 117.439  35.742  1.00  0.00           C  
ATOM    630  N   ASN    91      56.868 121.491  39.159  1.00  0.00           N  
ATOM    631  CA  ASN    91      55.629 122.091  39.641  1.00  0.00           C  
ATOM    632  C   ASN    91      54.818 122.610  38.467  1.00  0.00           C  
ATOM    633  O   ASN    91      53.645 122.939  38.608  1.00  0.00           O  
ATOM    634  CB  ASN    91      55.903 123.189  40.664  1.00  0.00           C  
ATOM    635  CG  ASN    91      56.704 122.687  41.850  1.00  0.00           C  
ATOM    636  OD1 ASN    91      56.149 122.092  42.768  1.00  0.00           O  
ATOM    637  ND2 ASN    91      58.018 122.917  41.831  1.00  0.00           N  
ATOM    638  N   GLY    92      55.458 122.662  37.301  1.00  0.00           N  
ATOM    639  CA  GLY    92      54.802 123.087  36.079  1.00  0.00           C  
ATOM    640  C   GLY    92      54.519 121.932  35.138  1.00  0.00           C  
ATOM    641  O   GLY    92      54.046 120.870  35.553  1.00  0.00           O  
ATOM    642  N   LEU    93      54.805 122.149  33.862  1.00  0.00           N  
ATOM    643  CA  LEU    93      54.556 121.166  32.830  1.00  0.00           C  
ATOM    644  C   LEU    93      55.870 120.722  32.225  1.00  0.00           C  
ATOM    645  O   LEU    93      56.708 121.553  31.872  1.00  0.00           O  
ATOM    646  CB  LEU    93      53.693 121.774  31.721  1.00  0.00           C  
ATOM    647  CG  LEU    93      53.461 120.927  30.470  1.00  0.00           C  
ATOM    648  CD1 LEU    93      52.622 119.666  30.799  1.00  0.00           C  
ATOM    649  CD2 LEU    93      52.786 121.758  29.378  1.00  0.00           C  
ATOM    650  N   ALA    94      56.047 119.413  32.100  1.00  0.00           N  
ATOM    651  CA  ALA    94      57.174 118.884  31.341  1.00  0.00           C  
ATOM    652  C   ALA    94      56.673 117.959  30.252  1.00  0.00           C  
ATOM    653  O   ALA    94      55.826 117.091  30.499  1.00  0.00           O  
ATOM    654  CB  ALA    94      58.167 118.163  32.257  1.00  0.00           C  
ATOM    655  N   VAL    95      57.185 118.144  29.042  1.00  0.00           N  
ATOM    656  CA  VAL    95      56.784 117.300  27.927  1.00  0.00           C  
ATOM    657  C   VAL    95      57.970 116.568  27.311  1.00  0.00           C  
ATOM    658  O   VAL    95      59.006 117.165  27.025  1.00  0.00           O  
ATOM    659  CB  VAL    95      56.043 118.102  26.843  1.00  0.00           C  
ATOM    660  CG1 VAL    95      55.545 117.177  25.774  1.00  0.00           C  
ATOM    661  CG2 VAL    95      54.862 118.843  27.445  1.00  0.00           C  
ATOM    662  N   ASN    96      57.805 115.267  27.115  1.00  0.00           N  
ATOM    663  CA  ASN    96      58.818 114.419  26.485  1.00  0.00           C  
ATOM    664  C   ASN    96      60.171 114.465  27.184  1.00  0.00           C  
ATOM    665  O   ASN    96      61.205 114.731  26.583  1.00  0.00           O  
ATOM    666  CB  ASN    96      58.929 114.686  24.980  1.00  0.00           C  
ATOM    667  CG  ASN    96      57.745 114.109  24.203  1.00  0.00           C  
ATOM    668  OD1 ASN    96      57.582 114.352  23.003  1.00  0.00           O  
ATOM    669  ND2 ASN    96      56.909 113.343  24.898  1.00  0.00           N  
ATOM    670  N   THR    97      60.134 114.213  28.480  1.00  0.00           N  
ATOM    671  CA  THR    97      61.331 114.067  29.274  1.00  0.00           C  
ATOM    672  C   THR    97      61.908 112.655  29.081  1.00  0.00           C  
ATOM    673  O   THR    97      61.167 111.693  28.864  1.00  0.00           O  
ATOM    674  CB  THR    97      60.975 114.279  30.727  1.00  0.00           C  
ATOM    675  OG1 THR    97      60.265 115.520  30.854  1.00  0.00           O  
ATOM    676  CG2 THR    97      62.222 114.291  31.595  1.00  0.00           C  
ATOM    677  N   THR    98      63.228 112.534  29.123  1.00  0.00           N  
ATOM    678  CA  THR    98      63.849 111.222  29.130  1.00  0.00           C  
ATOM    679  C   THR    98      64.734 111.077  30.365  1.00  0.00           C  
ATOM    680  O   THR    98      65.557 111.938  30.649  1.00  0.00           O  
ATOM    681  CB  THR    98      64.669 110.981  27.866  1.00  0.00           C  
ATOM    682  OG1 THR    98      63.867 111.290  26.715  1.00  0.00           O  
ATOM    683  CG2 THR    98      65.087 109.545  27.800  1.00  0.00           C  
ATOM    684  N   LEU    99      64.540 109.998  31.111  1.00  0.00           N  
ATOM    685  CA  LEU    99      65.373 109.717  32.266  1.00  0.00           C  
ATOM    686  C   LEU    99      66.240 108.508  31.953  1.00  0.00           C  
ATOM    687  O   LEU    99      65.726 107.428  31.649  1.00  0.00           O  
ATOM    688  CB  LEU    99      64.507 109.428  33.492  1.00  0.00           C  
ATOM    689  CG  LEU    99      63.403 110.425  33.856  1.00  0.00           C  
ATOM    690  CD1 LEU    99      62.655 109.944  35.095  1.00  0.00           C  
ATOM    691  CD2 LEU    99      63.953 111.813  34.079  1.00  0.00           C  
ATOM    692  N   ASP   100      67.555 108.698  31.981  1.00  0.00           N  
ATOM    693  CA  ASP   100      68.487 107.585  31.825  1.00  0.00           C  
ATOM    694  C   ASP   100      69.407 107.554  33.044  1.00  0.00           C  
ATOM    695  O   ASP   100      69.594 108.576  33.713  1.00  0.00           O  
ATOM    696  CB  ASP   100      69.319 107.710  30.538  1.00  0.00           C  
ATOM    697  CG  ASP   100      68.510 108.229  29.339  1.00  0.00           C  
ATOM    698  OD1 ASP   100      67.719 107.469  28.730  1.00  0.00           O  
ATOM    699  OD2 ASP   100      68.697 109.408  28.981  1.00  0.00           O  
ATOM    700  N   ASN   101      69.960 106.382  33.338  1.00  0.00           N  
ATOM    701  CA  ASN   101      70.973 106.225  34.381  1.00  0.00           C  
ATOM    702  C   ASN   101      70.736 106.966  35.684  1.00  0.00           C  
ATOM    703  O   ASN   101      71.573 107.781  36.106  1.00  0.00           O  
ATOM    704  CB  ASN   101      72.351 106.594  33.838  1.00  0.00           C  
ATOM    705  CG  ASN   101      72.838 105.613  32.795  1.00  0.00           C  
ATOM    706  OD1 ASN   101      72.452 104.440  32.799  1.00  0.00           O  
ATOM    707  ND2 ASN   101      73.693 106.085  31.896  1.00  0.00           N  
ATOM    708  N   ARG   102      69.594 106.678  36.301  1.00  0.00           N  
ATOM    709  CA  ARG   102      69.229 107.214  37.614  1.00  0.00           C  
ATOM    710  C   ARG   102      68.811 108.679  37.583  1.00  0.00           C  
ATOM    711  O   ARG   102      68.698 109.311  38.624  1.00  0.00           O  
ATOM    712  CB  ARG   102      70.348 106.986  38.638  1.00  0.00           C  
ATOM    713  CG  ARG   102      70.895 105.564  38.635  1.00  0.00           C  
ATOM    714  CD  ARG   102      72.230 105.477  39.342  1.00  0.00           C  
ATOM    715  NE  ARG   102      73.279 106.207  38.631  1.00  0.00           N  
ATOM    716  CZ  ARG   102      73.728 107.406  38.996  1.00  0.00           C  
ATOM    717  NH1 ARG   102      73.219 108.014  40.070  1.00  0.00           N  
ATOM    718  NH2 ARG   102      74.682 108.000  38.286  1.00  0.00           N  
ATOM    719  N   GLY   103      68.590 109.214  36.386  1.00  0.00           N  
ATOM    720  CA  GLY   103      67.986 110.526  36.238  1.00  0.00           C  
ATOM    721  C   GLY   103      66.622 110.515  36.901  1.00  0.00           C  
ATOM    722  O   GLY   103      65.904 109.521  36.840  1.00  0.00           O  
ATOM    723  N   GLU   104      66.274 111.618  37.552  1.00  0.00           N  
ATOM    724  CA  GLU   104      65.059 111.673  38.328  1.00  0.00           C  
ATOM    725  C   GLU   104      64.153 112.811  37.916  1.00  0.00           C  
ATOM    726  O   GLU   104      64.608 113.875  37.486  1.00  0.00           O  
ATOM    727  CB  GLU   104      65.385 111.837  39.813  1.00  0.00           C  
ATOM    728  CG  GLU   104      66.166 110.707  40.398  1.00  0.00           C  
ATOM    729  CD  GLU   104      66.227 110.787  41.899  1.00  0.00           C  
ATOM    730  OE1 GLU   104      65.213 110.479  42.554  1.00  0.00           O  
ATOM    731  OE2 GLU   104      67.289 111.169  42.433  1.00  0.00           O  
ATOM    732  N   GLN   105      62.859 112.574  38.082  1.00  0.00           N  
ATOM    733  CA  GLN   105      61.849 113.590  37.888  1.00  0.00           C  
ATOM    734  C   GLN   105      60.878 113.489  39.043  1.00  0.00           C  
ATOM    735  O   GLN   105      60.243 112.448  39.223  1.00  0.00           O  
ATOM    736  CB  GLN   105      61.107 113.361  36.574  1.00  0.00           C  
ATOM    737  CG  GLN   105      60.000 114.368  36.287  1.00  0.00           C  
ATOM    738  CD  GLN   105      59.383 114.143  34.921  1.00  0.00           C  
ATOM    739  OE1 GLN   105      58.913 113.050  34.614  1.00  0.00           O  
ATOM    740  NE2 GLN   105      59.415 115.168  34.079  1.00  0.00           N  
ATOM    741  N   TRP   106      60.788 114.556  39.835  1.00  0.00           N  
ATOM    742  CA  TRP   106      59.828 114.617  40.923  1.00  0.00           C  
ATOM    743  C   TRP   106      58.668 115.485  40.500  1.00  0.00           C  
ATOM    744  O   TRP   106      58.822 116.694  40.302  1.00  0.00           O  
ATOM    745  CB  TRP   106      60.457 115.186  42.198  1.00  0.00           C  
ATOM    746  CG  TRP   106      61.726 114.503  42.595  1.00  0.00           C  
ATOM    747  CD1 TRP   106      61.846 113.361  43.330  1.00  0.00           C  
ATOM    748  CD2 TRP   106      63.063 114.920  42.276  1.00  0.00           C  
ATOM    749  NE1 TRP   106      63.178 113.039  43.488  1.00  0.00           N  
ATOM    750  CE2 TRP   106      63.937 113.975  42.852  1.00  0.00           C  
ATOM    751  CE3 TRP   106      63.593 115.999  41.575  1.00  0.00           C  
ATOM    752  CZ2 TRP   106      65.322 114.088  42.742  1.00  0.00           C  
ATOM    753  CZ3 TRP   106      64.971 116.103  41.463  1.00  0.00           C  
ATOM    754  CH2 TRP   106      65.820 115.152  42.045  1.00  0.00           C  
ATOM    755  N   VAL   107      57.502 114.863  40.358  1.00  0.00           N  
ATOM    756  CA  VAL   107      56.295 115.573  39.962  1.00  0.00           C  
ATOM    757  C   VAL   107      55.533 115.997  41.204  1.00  0.00           C  
ATOM    758  O   VAL   107      54.892 115.164  41.855  1.00  0.00           O  
ATOM    759  CB  VAL   107      55.370 114.680  39.118  1.00  0.00           C  
ATOM    760  CG1 VAL   107      54.263 115.517  38.496  1.00  0.00           C  
ATOM    761  CG2 VAL   107      56.169 113.951  38.052  1.00  0.00           C  
ATOM    762  N   HIS   108      55.601 117.287  41.527  1.00  0.00           N  
ATOM    763  CA  HIS   108      54.949 117.809  42.726  1.00  0.00           C  
ATOM    764  C   HIS   108      53.474 118.110  42.489  1.00  0.00           C  
ATOM    765  O   HIS   108      52.992 118.032  41.351  1.00  0.00           O  
ATOM    766  CB  HIS   108      55.702 119.049  43.238  1.00  0.00           C  
ATOM    767  CG  HIS   108      57.116 118.759  43.639  1.00  0.00           C  
ATOM    768  ND1 HIS   108      57.442 118.118  44.816  1.00  0.00           N  
ATOM    769  CD2 HIS   108      58.289 118.964  42.990  1.00  0.00           C  
ATOM    770  CE1 HIS   108      58.754 117.965  44.884  1.00  0.00           C  
ATOM    771  NE2 HIS   108      59.287 118.465  43.789  1.00  0.00           N  
ATOM    772  N   GLY   109      52.763 118.439  43.564  1.00  0.00           N  
ATOM    773  CA  GLY   109      51.379 118.879  43.482  1.00  0.00           C  
ATOM    774  C   GLY   109      51.161 119.944  42.420  1.00  0.00           C  
ATOM    775  O   GLY   109      51.831 120.977  42.420  1.00  0.00           O  
ATOM    776  N   GLY   110      50.237 119.683  41.499  1.00  0.00           N  
ATOM    777  CA  GLY   110      49.964 120.611  40.414  1.00  0.00           C  
ATOM    778  C   GLY   110      50.850 120.460  39.195  1.00  0.00           C  
ATOM    779  O   GLY   110      50.532 120.964  38.120  1.00  0.00           O  
ATOM    780  N   GLY   111      51.967 119.764  39.364  1.00  0.00           N  
ATOM    781  CA  GLY   111      52.859 119.481  38.262  1.00  0.00           C  
ATOM    782  C   GLY   111      52.298 118.425  37.332  1.00  0.00           C  
ATOM    783  O   GLY   111      51.492 117.571  37.736  1.00  0.00           O  
ATOM    784  N   LYS   112      52.723 118.483  36.073  1.00  0.00           N  
ATOM    785  CA  LYS   112      52.277 117.522  35.069  1.00  0.00           C  
ATOM    786  C   LYS   112      53.410 117.059  34.145  1.00  0.00           C  
ATOM    787  O   LYS   112      53.968 117.853  33.386  1.00  0.00           O  
ATOM    788  CB  LYS   112      51.124 118.110  34.256  1.00  0.00           C  
ATOM    789  CG  LYS   112      50.673 117.206  33.122  1.00  0.00           C  
ATOM    790  CD  LYS   112      49.502 117.811  32.368  1.00  0.00           C  
ATOM    791  CE  LYS   112      49.055 116.899  31.238  1.00  0.00           C  
ATOM    792  NZ  LYS   112      47.820 117.426  30.577  1.00  0.00           N  
ATOM    793  N   ALA   113      53.742 115.771  34.227  1.00  0.00           N  
ATOM    794  CA  ALA   113      54.731 115.150  33.345  1.00  0.00           C  
ATOM    795  C   ALA   113      54.058 114.354  32.235  1.00  0.00           C  
ATOM    796  O   ALA   113      53.442 113.306  32.483  1.00  0.00           O  
ATOM    797  CB  ALA   113      55.661 114.226  34.130  1.00  0.00           C  
ATOM    798  N   ALA   114      54.196 114.843  31.006  1.00  0.00           N  
ATOM    799  CA  ALA   114      53.601 114.181  29.860  1.00  0.00           C  
ATOM    800  C   ALA   114      54.677 113.512  29.005  1.00  0.00           C  
ATOM    801  O   ALA   114      55.652 114.150  28.608  1.00  0.00           O  
ATOM    802  CB  ALA   114      52.802 115.177  29.050  1.00  0.00           C  
ATOM    803  N   GLY   115      54.510 112.223  28.725  1.00  0.00           N  
ATOM    804  CA  GLY   115      55.461 111.521  27.870  1.00  0.00           C  
ATOM    805  C   GLY   115      56.885 111.317  28.395  1.00  0.00           C  
ATOM    806  O   GLY   115      57.843 111.311  27.616  1.00  0.00           O  
ATOM    807  N   THR   116      57.043 111.126  29.705  1.00  0.00           N  
ATOM    808  CA  THR   116      58.350 110.769  30.250  1.00  0.00           C  
ATOM    809  C   THR   116      58.693 109.324  29.875  1.00  0.00           C  
ATOM    810  O   THR   116      57.873 108.414  30.027  1.00  0.00           O  
ATOM    811  CB  THR   116      58.409 110.919  31.796  1.00  0.00           C  
ATOM    812  OG1 THR   116      58.201 112.285  32.165  1.00  0.00           O  
ATOM    813  CG2 THR   116      59.766 110.466  32.319  1.00  0.00           C  
ATOM    814  N   ILE   117      59.899 109.111  29.368  1.00  0.00           N  
ATOM    815  CA  ILE   117      60.381 107.754  29.155  1.00  0.00           C  
ATOM    816  C   ILE   117      61.414 107.477  30.237  1.00  0.00           C  
ATOM    817  O   ILE   117      62.346 108.259  30.439  1.00  0.00           O  
ATOM    818  CB  ILE   117      60.989 107.559  27.762  1.00  0.00           C  
ATOM    819  CG1 ILE   117      59.921 107.752  26.689  1.00  0.00           C  
ATOM    820  CG2 ILE   117      61.576 106.160  27.614  1.00  0.00           C  
ATOM    821  CD1 ILE   117      60.338 107.220  25.356  1.00  0.00           C  
ATOM    822  N   ILE   118      61.216 106.389  30.966  1.00  0.00           N  
ATOM    823  CA  ILE   118      62.094 106.056  32.067  1.00  0.00           C  
ATOM    824  C   ILE   118      62.969 104.875  31.676  1.00  0.00           C  
ATOM    825  O   ILE   118      62.503 103.732  31.623  1.00  0.00           O  
ATOM    826  CB  ILE   118      61.304 105.694  33.319  1.00  0.00           C  
ATOM    827  CG1 ILE   118      60.144 106.682  33.541  1.00  0.00           C  
ATOM    828  CG2 ILE   118      62.232 105.660  34.528  1.00  0.00           C  
ATOM    829  CD1 ILE   118      59.247 106.322  34.742  1.00  0.00           C  
ATOM    830  N   ASN   119      64.236 105.158  31.393  1.00  0.00           N  
ATOM    831  CA  ASN   119      65.174 104.118  30.994  1.00  0.00           C  
ATOM    832  C   ASN   119      66.137 103.800  32.114  1.00  0.00           C  
ATOM    833  O   ASN   119      66.303 104.602  33.031  1.00  0.00           O  
ATOM    834  CB  ASN   119      65.961 104.564  29.760  1.00  0.00           C  
ATOM    835  CG  ASN   119      65.080 104.715  28.537  1.00  0.00           C  
ATOM    836  OD1 ASN   119      64.233 103.870  28.267  1.00  0.00           O  
ATOM    837  ND2 ASN   119      65.257 105.808  27.807  1.00  0.00           N  
ATOM    838  N   GLN   120      66.744 102.618  32.032  1.00  0.00           N  
ATOM    839  CA  GLN   120      67.939 102.262  32.803  1.00  0.00           C  
ATOM    840  C   GLN   120      68.139 102.869  34.196  1.00  0.00           C  
ATOM    841  O   GLN   120      69.038 103.683  34.395  1.00  0.00           O  
ATOM    842  CB  GLN   120      69.190 102.555  31.964  1.00  0.00           C  
ATOM    843  CG  GLN   120      70.464 101.936  32.519  1.00  0.00           C  
ATOM    844  CD  GLN   120      70.302 100.460  32.787  1.00  0.00           C  
ATOM    845  OE1 GLN   120      70.362  99.641  31.868  1.00  0.00           O  
ATOM    846  NE2 GLN   120      70.068 100.109  34.049  1.00  0.00           N  
ATOM    847  N   ASP   121      67.280 102.489  35.140  1.00  0.00           N  
ATOM    848  CA  ASP   121      67.350 102.986  36.517  1.00  0.00           C  
ATOM    849  C   ASP   121      66.911 104.431  36.749  1.00  0.00           C  
ATOM    850  O   ASP   121      67.031 104.947  37.864  1.00  0.00           O  
ATOM    851  CB  ASP   121      68.726 102.722  37.143  1.00  0.00           C  
ATOM    852  CG  ASP   121      68.982 101.251  37.348  1.00  0.00           C  
ATOM    853  OD1 ASP   121      68.239 100.644  38.144  1.00  0.00           O  
ATOM    854  OD2 ASP   121      69.904 100.700  36.701  1.00  0.00           O  
ATOM    855  N   GLY   122      66.376 105.071  35.716  1.00  0.00           N  
ATOM    856  CA  GLY   122      65.674 106.323  35.905  1.00  0.00           C  
ATOM    857  C   GLY   122      64.548 106.151  36.915  1.00  0.00           C  
ATOM    858  O   GLY   122      64.113 105.036  37.225  1.00  0.00           O  
ATOM    859  N   TYR   123      64.059 107.271  37.424  1.00  0.00           N  
ATOM    860  CA  TYR   123      63.111 107.255  38.516  1.00  0.00           C  
ATOM    861  C   TYR   123      62.188 108.454  38.410  1.00  0.00           C  
ATOM    862  O   TYR   123      62.633 109.600  38.496  1.00  0.00           O  
ATOM    863  CB  TYR   123      63.879 107.316  39.835  1.00  0.00           C  
ATOM    864  CG  TYR   123      63.025 107.143  41.057  1.00  0.00           C  
ATOM    865  CD1 TYR   123      62.230 106.024  41.202  1.00  0.00           C  
ATOM    866  CD2 TYR   123      63.023 108.088  42.075  1.00  0.00           C  
ATOM    867  CE1 TYR   123      61.463 105.837  42.313  1.00  0.00           C  
ATOM    868  CE2 TYR   123      62.243 107.912  43.203  1.00  0.00           C  
ATOM    869  CZ  TYR   123      61.456 106.780  43.311  1.00  0.00           C  
ATOM    870  OH  TYR   123      60.669 106.575  44.429  1.00  0.00           O  
ATOM    871  N   GLN   124      60.907 108.195  38.190  1.00  0.00           N  
ATOM    872  CA  GLN   124      59.916 109.253  38.237  1.00  0.00           C  
ATOM    873  C   GLN   124      59.009 109.015  39.439  1.00  0.00           C  
ATOM    874  O   GLN   124      58.433 107.920  39.594  1.00  0.00           O  
ATOM    875  CB  GLN   124      59.101 109.306  36.950  1.00  0.00           C  
ATOM    876  CG  GLN   124      58.018 110.405  36.939  1.00  0.00           C  
ATOM    877  CD  GLN   124      56.970 110.175  35.863  1.00  0.00           C  
ATOM    878  OE1 GLN   124      56.249 109.176  35.897  1.00  0.00           O  
ATOM    879  NE2 GLN   124      56.881 111.093  34.900  1.00  0.00           N  
ATOM    880  N   THR   125      58.914 110.036  40.295  1.00  0.00           N  
ATOM    881  CA  THR   125      58.066 109.999  41.484  1.00  0.00           C  
ATOM    882  C   THR   125      56.953 110.991  41.292  1.00  0.00           C  
ATOM    883  O   THR   125      57.214 112.175  41.066  1.00  0.00           O  
ATOM    884  CB  THR   125      58.800 110.508  42.754  1.00  0.00           C  
ATOM    885  OG1 THR   125      60.175 110.127  42.731  1.00  0.00           O  
ATOM    886  CG2 THR   125      58.139 109.984  43.993  1.00  0.00           C  
ATOM    887  N   ILE   126      55.716 110.533  41.416  1.00  0.00           N  
ATOM    888  CA  ILE   126      54.582 111.435  41.332  1.00  0.00           C  
ATOM    889  C   ILE   126      54.028 111.628  42.720  1.00  0.00           C  
ATOM    890  O   ILE   126      53.427 110.715  43.278  1.00  0.00           O  
ATOM    891  CB  ILE   126      53.477 110.863  40.452  1.00  0.00           C  
ATOM    892  CG1 ILE   126      54.036 110.470  39.081  1.00  0.00           C  
ATOM    893  CG2 ILE   126      52.337 111.864  40.307  1.00  0.00           C  
ATOM    894  CD1 ILE   126      53.155 109.505  38.372  1.00  0.00           C  
ATOM    895  N   LYS   127      54.222 112.819  43.279  1.00  0.00           N  
ATOM    896  CA  LYS   127      53.752 113.094  44.634  1.00  0.00           C  
ATOM    897  C   LYS   127      52.261 113.331  44.606  1.00  0.00           C  
ATOM    898  O   LYS   127      51.671 113.424  43.527  1.00  0.00           O  
ATOM    899  CB  LYS   127      54.448 114.325  45.230  1.00  0.00           C  
ATOM    900  CG  LYS   127      55.910 114.511  44.815  1.00  0.00           C  
ATOM    901  CD  LYS   127      56.808 113.373  45.297  1.00  0.00           C  
ATOM    902  CE  LYS   127      56.684 113.122  46.796  1.00  0.00           C  
ATOM    903  NZ  LYS   127      57.511 111.939  47.217  1.00  0.00           N  
ATOM    904  N   HIS   128      51.667 113.439  45.793  1.00  0.00           N  
ATOM    905  CA  HIS   128      50.267 113.818  45.944  1.00  0.00           C  
ATOM    906  C   HIS   128      49.936 115.021  45.071  1.00  0.00           C  
ATOM    907  O   HIS   128      50.695 115.984  45.028  1.00  0.00           O  
ATOM    908  CB  HIS   128      49.970 114.159  47.404  1.00  0.00           C  
ATOM    909  CG  HIS   128      50.101 112.999  48.339  1.00  0.00           C  
ATOM    910  ND1 HIS   128      50.876 113.045  49.477  1.00  0.00           N  
ATOM    911  CD2 HIS   128      49.551 111.761  48.309  1.00  0.00           C  
ATOM    912  CE1 HIS   128      50.796 111.888  50.111  1.00  0.00           C  
ATOM    913  NE2 HIS   128      50.004 111.091  49.418  1.00  0.00           N  
ATOM    914  N   GLY   129      48.814 114.945  44.362  1.00  0.00           N  
ATOM    915  CA  GLY   129      48.394 116.003  43.467  1.00  0.00           C  
ATOM    916  C   GLY   129      49.202 116.106  42.186  1.00  0.00           C  
ATOM    917  O   GLY   129      48.935 116.980  41.358  1.00  0.00           O  
ATOM    918  N   GLY   130      50.203 115.241  42.027  1.00  0.00           N  
ATOM    919  CA  GLY   130      51.022 115.237  40.828  1.00  0.00           C  
ATOM    920  C   GLY   130      50.327 114.454  39.728  1.00  0.00           C  
ATOM    921  O   GLY   130      49.473 113.617  40.025  1.00  0.00           O  
ATOM    922  N   LEU   131      50.680 114.716  38.471  1.00  0.00           N  
ATOM    923  CA  LEU   131      50.084 113.981  37.349  1.00  0.00           C  
ATOM    924  C   LEU   131      51.133 113.574  36.321  1.00  0.00           C  
ATOM    925  O   LEU   131      52.004 114.376  35.939  1.00  0.00           O  
ATOM    926  CB  LEU   131      48.962 114.798  36.670  1.00  0.00           C  
ATOM    927  CG  LEU   131      48.373 114.255  35.355  1.00  0.00           C  
ATOM    928  CD1 LEU   131      47.542 112.983  35.555  1.00  0.00           C  
ATOM    929  CD2 LEU   131      47.553 115.304  34.604  1.00  0.00           C  
ATOM    930  N   ALA   132      51.053 112.323  35.874  1.00  0.00           N  
ATOM    931  CA  ALA   132      51.853 111.876  34.733  1.00  0.00           C  
ATOM    932  C   ALA   132      50.959 111.256  33.655  1.00  0.00           C  
ATOM    933  O   ALA   132      50.096 110.415  33.943  1.00  0.00           O  
ATOM    934  CB  ALA   132      52.914 110.894  35.160  1.00  0.00           C  
ATOM    935  N   THR   133      51.161 111.670  32.410  1.00  0.00           N  
ATOM    936  CA  THR   133      50.445 111.043  31.318  1.00  0.00           C  
ATOM    937  C   THR   133      51.442 110.486  30.310  1.00  0.00           C  
ATOM    938  O   THR   133      52.536 111.023  30.145  1.00  0.00           O  
ATOM    939  CB  THR   133      49.522 112.041  30.594  1.00  0.00           C  
ATOM    940  OG1 THR   133      50.316 113.070  29.999  1.00  0.00           O  
ATOM    941  CG2 THR   133      48.539 112.683  31.562  1.00  0.00           C  
ATOM    942  N   GLY   134      51.044 109.427  29.611  1.00  0.00           N  
ATOM    943  CA  GLY   134      51.848 108.878  28.541  1.00  0.00           C  
ATOM    944  C   GLY   134      53.215 108.406  28.998  1.00  0.00           C  
ATOM    945  O   GLY   134      54.170 108.455  28.234  1.00  0.00           O  
ATOM    946  N   THR   135      53.324 107.940  30.239  1.00  0.00           N  
ATOM    947  CA  THR   135      54.620 107.505  30.721  1.00  0.00           C  
ATOM    948  C   THR   135      54.972 106.154  30.120  1.00  0.00           C  
ATOM    949  O   THR   135      54.145 105.246  30.082  1.00  0.00           O  
ATOM    950  CB  THR   135      54.702 107.435  32.259  1.00  0.00           C  
ATOM    951  OG1 THR   135      54.072 108.586  32.835  1.00  0.00           O  
ATOM    952  CG2 THR   135      56.169 107.383  32.703  1.00  0.00           C  
ATOM    953  N   ILE   136      56.199 106.047  29.619  1.00  0.00           N  
ATOM    954  CA  ILE   136      56.747 104.788  29.131  1.00  0.00           C  
ATOM    955  C   ILE   136      57.781 104.323  30.147  1.00  0.00           C  
ATOM    956  O   ILE   136      58.781 105.004  30.379  1.00  0.00           O  
ATOM    957  CB  ILE   136      57.438 104.983  27.773  1.00  0.00           C  
ATOM    958  CG1 ILE   136      56.530 105.774  26.825  1.00  0.00           C  
ATOM    959  CG2 ILE   136      57.855 103.653  27.178  1.00  0.00           C  
ATOM    960  CD1 ILE   136      55.204 105.100  26.532  1.00  0.00           C  
ATOM    961  N   VAL   137      57.528 103.177  30.767  1.00  0.00           N  
ATOM    962  CA  VAL   137      58.362 102.684  31.852  1.00  0.00           C  
ATOM    963  C   VAL   137      59.193 101.476  31.406  1.00  0.00           C  
ATOM    964  O   VAL   137      58.654 100.380  31.200  1.00  0.00           O  
ATOM    965  CB  VAL   137      57.483 102.311  33.054  1.00  0.00           C  
ATOM    966  CG1 VAL   137      58.352 101.976  34.282  1.00  0.00           C  
ATOM    967  CG2 VAL   137      56.515 103.464  33.357  1.00  0.00           C  
ATOM    968  N   ASN   138      60.504 101.680  31.280  1.00  0.00           N  
ATOM    969  CA  ASN   138      61.405 100.684  30.692  1.00  0.00           C  
ATOM    970  C   ASN   138      62.375 100.066  31.698  1.00  0.00           C  
ATOM    971  O   ASN   138      63.296  99.334  31.329  1.00  0.00           O  
ATOM    972  CB  ASN   138      62.184 101.293  29.512  1.00  0.00           C  
ATOM    973  CG  ASN   138      61.299 101.547  28.312  1.00  0.00           C  
ATOM    974  OD1 ASN   138      60.304 100.852  28.123  1.00  0.00           O  
ATOM    975  ND2 ASN   138      61.643 102.552  27.497  1.00  0.00           N  
ATOM    976  N   THR   139      62.265 100.488  32.958  1.00  0.00           N  
ATOM    977  CA  THR   139      63.250  99.995  33.953  1.00  0.00           C  
ATOM    978  C   THR   139      62.639  99.920  35.352  1.00  0.00           C  
ATOM    979  O   THR   139      62.230 100.967  35.892  1.00  0.00           O  
ATOM    980  CB  THR   139      64.515 100.864  33.952  1.00  0.00           C  
ATOM    981  OG1 THR   139      64.160 102.165  34.421  1.00  0.00           O  
ATOM    982  CG2 THR   139      65.156 100.969  32.585  1.00  0.00           C  
ATOM    983  N   GLY   140      62.596  98.703  35.892  1.00  0.00           N  
ATOM    984  CA  GLY   140      62.121  98.434  37.234  1.00  0.00           C  
ATOM    985  C   GLY   140      62.840  99.262  38.294  1.00  0.00           C  
ATOM    986  O   GLY   140      63.856  99.922  38.056  1.00  0.00           O  
ATOM    987  N   ALA   141      62.274  99.210  39.497  1.00  0.00           N  
ATOM    988  CA  ALA   141      63.020  99.632  40.668  1.00  0.00           C  
ATOM    989  C   ALA   141      64.239  98.725  40.888  1.00  0.00           C  
ATOM    990  O   ALA   141      64.295  97.578  40.437  1.00  0.00           O  
ATOM    991  CB  ALA   141      62.170  99.608  41.934  1.00  0.00           C  
ATOM    992  N   GLU   142      65.240  99.257  41.600  1.00  0.00           N  
ATOM    993  CA  GLU   142      66.506  98.537  41.842  1.00  0.00           C  
ATOM    994  C   GLU   142      66.295  97.298  42.690  1.00  0.00           C  
ATOM    995  O   GLU   142      65.249  97.085  43.307  1.00  0.00           O  
ATOM    996  CB  GLU   142      67.625  99.255  42.604  1.00  0.00           C  
ATOM    997  CG  GLU   142      68.227 100.434  41.837  1.00  0.00           C  
ATOM    998  CD  GLU   142      69.334 101.035  42.691  1.00  0.00           C  
ATOM    999  OE1 GLU   142      70.344 100.323  42.936  1.00  0.00           O  
ATOM   1000  OE2 GLU   142      69.184 102.214  43.110  1.00  0.00           O  
ATOM   1001  N   GLY   143      67.325  96.460  42.716  1.00  0.00           N  
ATOM   1002  CA  GLY   143      67.255  95.116  43.301  1.00  0.00           C  
ATOM   1003  C   GLY   143      67.130  95.248  44.816  1.00  0.00           C  
ATOM   1004  O   GLY   143      67.977  95.837  45.494  1.00  0.00           O  
ATOM   1005  N   GLY   144      65.974  94.766  45.259  1.00  0.00           N  
ATOM   1006  CA  GLY   144      65.623  94.794  46.676  1.00  0.00           C  
ATOM   1007  C   GLY   144      66.767  94.285  47.517  1.00  0.00           C  
ATOM   1008  O   GLY   144      67.004  94.906  48.573  1.00  0.00           O  
ATOM   1009  N   PRO   145      67.448  93.181  47.132  1.00  0.00           N  
ATOM   1010  CA  PRO   145      68.532  92.589  47.929  1.00  0.00           C  
ATOM   1011  C   PRO   145      69.590  93.591  48.413  1.00  0.00           C  
ATOM   1012  O   PRO   145      70.349  93.249  49.302  1.00  0.00           O  
ATOM   1013  CB  PRO   145      69.172  91.549  46.994  1.00 30.00           C  
ATOM   1014  CG  PRO   145      68.967  92.103  45.599  1.00 30.00           C  
ATOM   1015  CD  PRO   145      67.594  92.741  45.629  1.00 30.00           C  
ATOM   1016  N   GLU   146      69.612  94.788  47.823  1.00  0.00           N  
ATOM   1017  CA  GLU   146      70.581  95.808  48.209  1.00  0.00           C  
ATOM   1018  C   GLU   146      69.976  97.202  48.258  1.00  0.00           C  
ATOM   1019  O   GLU   146      70.540  98.080  48.917  1.00  0.00           O  
ATOM   1020  CB  GLU   146      71.800  96.032  47.307  1.00  0.00           C  
ATOM   1021  CG  GLU   146      72.757  94.839  47.268  1.00  0.00           C  
ATOM   1022  CD  GLU   146      73.909  95.190  46.337  1.00  0.00           C  
ATOM   1023  OE1 GLU   146      73.899  96.322  45.785  1.00  0.00           O  
ATOM   1024  OE2 GLU   146      74.813  94.330  46.164  1.00  0.00           O  
ATOM   1025  N   SER   147      68.869  97.447  47.553  1.00  0.00           N  
ATOM   1026  CA  SER   147      68.326  98.834  47.553  1.00  0.00           C  
ATOM   1027  C   SER   147      66.848  98.868  47.955  1.00  0.00           C  
ATOM   1028  O   SER   147      66.135  97.884  47.673  1.00  0.00           O  
ATOM   1029  CB  SER   147      68.544  99.496  46.217  1.00  0.00           C  
ATOM   1030  OG  SER   147      69.920  99.784  46.014  1.00  0.00           O  
ATOM   1031  N   GLU   148      66.415  99.965  48.590  1.00  0.00           N  
ATOM   1032  CA  GLU   148      65.006 100.094  48.972  1.00  0.00           C  
ATOM   1033  C   GLU   148      64.100  99.870  47.772  1.00  0.00           C  
ATOM   1034  O   GLU   148      64.424 100.185  46.624  1.00  0.00           O  
ATOM   1035  CB  GLU   148      64.506 101.438  49.510  1.00  0.00           C  
ATOM   1036  CG  GLU   148      65.056 101.783  50.895  1.00  0.00           C  
ATOM   1037  CD  GLU   148      64.526 103.156  51.283  1.00  0.00           C  
ATOM   1038  OE1 GLU   148      63.818 103.775  50.444  1.00  0.00           O  
ATOM   1039  OE2 GLU   148      64.820 103.604  52.424  1.00  0.00           O  
ATOM   1040  N   ASN   149      62.920  99.302  48.063  1.00  0.00           N  
ATOM   1041  CA  ASN   149      61.914  99.136  47.029  1.00  0.00           C  
ATOM   1042  C   ASN   149      61.583 100.483  46.411  1.00  0.00           C  
ATOM   1043  O   ASN   149      61.530 101.517  47.083  1.00  0.00           O  
ATOM   1044  CB  ASN   149      60.597  98.525  47.521  1.00  0.00           C  
ATOM   1045  CG  ASN   149      60.855  97.065  47.863  1.00  0.00           C  
ATOM   1046  OD1 ASN   149      61.799  96.455  47.364  1.00  0.00           O  
ATOM   1047  ND2 ASN   149      60.029  96.425  48.733  1.00  0.00           N  
ATOM   1048  N   VAL   150      61.322 100.415  45.102  1.00  0.00           N  
ATOM   1049  CA  VAL   150      60.906 101.574  44.262  1.00  0.00           C  
ATOM   1050  C   VAL   150      62.069 102.551  44.070  1.00  0.00           C  
ATOM   1051  O   VAL   150      61.785 103.761  43.973  1.00  0.00           O  
ATOM   1052  CB  VAL   150      59.674 102.284  44.858  1.00  0.00           C  
ATOM   1053  CG1 VAL   150      58.516 101.321  45.069  1.00  0.00           C  
ATOM   1054  CG2 VAL   150      60.012 103.010  46.151  1.00  0.00           C  
ATOM   1055  N   SER   151      63.322 102.081  44.013  1.00  0.00           N  
ATOM   1056  CA  SER   151      64.348 103.100  43.787  1.00  0.00           C  
ATOM   1057  C   SER   151      64.464 103.495  42.311  1.00  0.00           C  
ATOM   1058  O   SER   151      65.201 104.430  41.972  1.00  0.00           O  
ATOM   1059  CB  SER   151      65.706 102.631  44.322  1.00  0.00           C  
ATOM   1060  OG  SER   151      66.034 101.339  43.831  1.00  0.00           O  
ATOM   1061  N   SER   152      63.735 102.778  41.449  1.00  0.00           N  
ATOM   1062  CA  SER   152      63.686 103.052  40.014  1.00  0.00           C  
ATOM   1063  C   SER   152      62.329 102.657  39.386  1.00  0.00           C  
ATOM   1064  O   SER   152      61.557 101.896  39.968  1.00  0.00           O  
ATOM   1065  CB  SER   152      64.825 102.321  39.303  1.00  0.00           C  
ATOM   1066  OG  SER   152      64.689 100.933  39.495  1.00  0.00           O  
ATOM   1067  N   GLY   153      62.047 103.163  38.191  1.00  0.00           N  
ATOM   1068  CA  GLY   153      60.750 102.939  37.578  1.00  0.00           C  
ATOM   1069  C   GLY   153      59.856 104.133  37.861  1.00  0.00           C  
ATOM   1070  O   GLY   153      60.334 105.267  37.951  1.00  0.00           O  
ATOM   1071  N   GLN   154      58.557 103.894  37.998  1.00  0.00           N  
ATOM   1072  CA  GLN   154      57.625 104.975  38.290  1.00  0.00           C  
ATOM   1073  C   GLN   154      56.947 104.711  39.614  1.00  0.00           C  
ATOM   1074  O   GLN   154      56.436 103.616  39.835  1.00  0.00           O  
ATOM   1075  CB  GLN   154      56.562 105.069  37.197  1.00  0.00           C  
ATOM   1076  CG  GLN   154      55.569 106.216  37.349  1.00  0.00           C  
ATOM   1077  CD  GLN   154      54.491 106.178  36.274  1.00  0.00           C  
ATOM   1078  OE1 GLN   154      53.814 105.160  36.101  1.00  0.00           O  
ATOM   1079  NE2 GLN   154      54.337 107.278  35.540  1.00  0.00           N  
ATOM   1080  N   MET   155      56.946 105.709  40.495  1.00  0.00           N  
ATOM   1081  CA  MET   155      56.194 105.618  41.744  1.00  0.00           C  
ATOM   1082  C   MET   155      55.024 106.567  41.699  1.00  0.00           C  
ATOM   1083  O   MET   155      55.177 107.742  41.357  1.00  0.00           O  
ATOM   1084  CB  MET   155      57.070 105.967  42.940  1.00  0.00           C  
ATOM   1085  CG  MET   155      58.387 105.219  42.939  1.00  0.00           C  
ATOM   1086  SD  MET   155      58.344 103.450  43.328  1.00  0.00           S  
ATOM   1087  CE  MET   155      59.115 102.769  41.848  1.00  0.00           C  
ATOM   1088  N   VAL   156      53.856 106.065  42.071  1.00  0.00           N  
ATOM   1089  CA  VAL   156      52.652 106.854  41.965  1.00  0.00           C  
ATOM   1090  C   VAL   156      52.025 107.133  43.322  1.00  0.00           C  
ATOM   1091  O   VAL   156      51.388 106.262  43.921  1.00  0.00           O  
ATOM   1092  CB  VAL   156      51.615 106.165  41.064  1.00  0.00           C  
ATOM   1093  CG1 VAL   156      50.502 107.146  40.706  1.00  0.00           C  
ATOM   1094  CG2 VAL   156      52.278 105.604  39.817  1.00  0.00           C  
ATOM   1095  N   GLY   157      52.196 108.364  43.788  1.00  0.00           N  
ATOM   1096  CA  GLY   157      51.526 108.832  44.980  1.00  0.00           C  
ATOM   1097  C   GLY   157      50.391 109.737  44.577  1.00  0.00           C  
ATOM   1098  O   GLY   157      49.416 109.902  45.318  1.00  0.00           O  
ATOM   1099  N   GLY   158      50.521 110.316  43.384  1.00  0.00           N  
ATOM   1100  CA  GLY   158      49.466 111.110  42.783  1.00  0.00           C  
ATOM   1101  C   GLY   158      48.696 110.319  41.737  1.00  0.00           C  
ATOM   1102  O   GLY   158      48.077 109.308  42.042  1.00  0.00           O  
ATOM   1103  N   THR   159      48.733 110.780  40.492  1.00  0.00           N  
ATOM   1104  CA  THR   159      47.961 110.141  39.443  1.00  0.00           C  
ATOM   1105  C   THR   159      48.795 109.863  38.193  1.00  0.00           C  
ATOM   1106  O   THR   159      49.544 110.724  37.714  1.00  0.00           O  
ATOM   1107  CB  THR   159      46.724 110.998  39.067  1.00  0.00           C  
ATOM   1108  OG1 THR   159      45.915 111.184  40.228  1.00  0.00           O  
ATOM   1109  CG2 THR   159      45.881 110.312  37.995  1.00  0.00           C  
ATOM   1110  N   ALA   160      48.661 108.650  37.673  1.00  0.00           N  
ATOM   1111  CA  ALA   160      49.302 108.290  36.415  1.00  0.00           C  
ATOM   1112  C   ALA   160      48.228 107.856  35.420  1.00  0.00           C  
ATOM   1113  O   ALA   160      47.363 107.034  35.737  1.00  0.00           O  
ATOM   1114  CB  ALA   160      50.316 107.181  36.634  1.00  0.00           C  
ATOM   1115  N   GLU   161      48.269 108.431  34.228  1.00  0.00           N  
ATOM   1116  CA  GLU   161      47.330 108.076  33.174  1.00  0.00           C  
ATOM   1117  C   GLU   161      48.056 107.613  31.926  1.00  0.00           C  
ATOM   1118  O   GLU   161      49.101 108.151  31.580  1.00  0.00           O  
ATOM   1119  CB  GLU   161      46.444 109.275  32.823  1.00  0.00           C  
ATOM   1120  CG  GLU   161      45.469 109.638  33.921  1.00  0.00           C  
ATOM   1121  CD  GLU   161      44.856 111.012  33.724  1.00  0.00           C  
ATOM   1122  OE1 GLU   161      43.964 111.394  34.513  1.00  0.00           O  
ATOM   1123  OE2 GLU   161      45.284 111.712  32.783  1.00  0.00           O  
ATOM   1124  N   SER   162      47.476 106.631  31.246  1.00  0.00           N  
ATOM   1125  CA  SER   162      47.967 106.167  29.947  1.00  0.00           C  
ATOM   1126  C   SER   162      49.427 105.778  30.039  1.00  0.00           C  
ATOM   1127  O   SER   162      50.282 106.305  29.325  1.00  0.00           O  
ATOM   1128  CB  SER   162      47.768 107.236  28.866  1.00  0.00           C  
ATOM   1129  OG  SER   162      46.408 107.615  28.775  1.00  0.00           O  
ATOM   1130  N   THR   163      49.703 104.846  30.936  1.00  0.00           N  
ATOM   1131  CA  THR   163      51.052 104.379  31.149  1.00  0.00           C  
ATOM   1132  C   THR   163      51.271 103.102  30.357  1.00  0.00           C  
ATOM   1133  O   THR   163      50.403 102.229  30.331  1.00  0.00           O  
ATOM   1134  CB  THR   163      51.269 104.099  32.653  1.00  0.00           C  
ATOM   1135  OG1 THR   163      50.920 105.268  33.400  1.00  0.00           O  
ATOM   1136  CG2 THR   163      52.706 103.722  32.937  1.00  0.00           C  
ATOM   1137  N   THR   164      52.423 102.995  29.706  1.00  0.00           N  
ATOM   1138  CA  THR   164      52.872 101.712  29.181  1.00  0.00           C  
ATOM   1139  C   THR   164      54.047 101.208  30.004  1.00  0.00           C  
ATOM   1140  O   THR   164      55.049 101.919  30.178  1.00  0.00           O  
ATOM   1141  CB  THR   164      53.369 101.812  27.730  1.00  0.00           C  
ATOM   1142  OG1 THR   164      52.285 102.133  26.855  1.00  0.00           O  
ATOM   1143  CG2 THR   164      53.978 100.480  27.291  1.00  0.00           C  
ATOM   1144  N   ILE   165      53.936  99.983  30.502  1.00  0.00           N  
ATOM   1145  CA  ILE   165      55.038  99.354  31.203  1.00  0.00           C  
ATOM   1146  C   ILE   165      55.620  98.243  30.333  1.00  0.00           C  
ATOM   1147  O   ILE   165      54.997  97.202  30.120  1.00  0.00           O  
ATOM   1148  CB  ILE   165      54.601  98.807  32.581  1.00  0.00           C  
ATOM   1149  CG1 ILE   165      53.818  99.868  33.367  1.00  0.00           C  
ATOM   1150  CG2 ILE   165      55.813  98.378  33.412  1.00  0.00           C  
ATOM   1151  CD1 ILE   165      53.171  99.313  34.644  1.00  0.00           C  
ATOM   1152  N   ASN   166      56.815  98.475  29.804  1.00  0.00           N  
ATOM   1153  CA  ASN   166      57.465  97.471  28.969  1.00  0.00           C  
ATOM   1154  C   ASN   166      58.257  96.440  29.771  1.00  0.00           C  
ATOM   1155  O   ASN   166      58.240  96.466  31.001  1.00  0.00           O  
ATOM   1156  CB  ASN   166      58.338  98.154  27.935  1.00  0.00           C  
ATOM   1157  CG  ASN   166      57.514  98.852  26.878  1.00  0.00           C  
ATOM   1158  OD1 ASN   166      56.626  98.242  26.281  1.00  0.00           O  
ATOM   1159  ND2 ASN   166      57.786 100.144  26.650  1.00  0.00           N  
ATOM   1160  N   LYS   167      58.935  95.535  29.074  1.00  0.00           N  
ATOM   1161  CA  LYS   167      59.804  94.563  29.730  1.00  0.00           C  
ATOM   1162  C   LYS   167      60.778  95.296  30.654  1.00  0.00           C  
ATOM   1163  O   LYS   167      61.332  96.340  30.282  1.00  0.00           O  
ATOM   1164  CB  LYS   167      60.562  93.761  28.674  1.00  0.00           C  
ATOM   1165  CG  LYS   167      61.482  92.683  29.222  1.00  0.00           C  
ATOM   1166  CD  LYS   167      62.080  91.873  28.065  1.00  0.00           C  
ATOM   1167  CE  LYS   167      63.182  90.921  28.520  1.00  0.00           C  
ATOM   1168  NZ  LYS   167      62.699  89.916  29.514  1.00  0.00           N  
ATOM   1169  N   ASN   168      60.941  94.766  31.863  1.00  0.00           N  
ATOM   1170  CA  ASN   168      61.798  95.361  32.894  1.00  0.00           C  
ATOM   1171  C   ASN   168      61.237  96.590  33.587  1.00  0.00           C  
ATOM   1172  O   ASN   168      61.870  97.124  34.494  1.00  0.00           O  
ATOM   1173  CB  ASN   168      63.199  95.674  32.358  1.00  0.00           C  
ATOM   1174  CG  ASN   168      63.894  94.444  31.814  1.00  0.00           C  
ATOM   1175  OD1 ASN   168      63.871  93.375  32.434  1.00  0.00           O  
ATOM   1176  ND2 ASN   168      64.491  94.580  30.636  1.00  0.00           N  
ATOM   1177  N   GLY   169      60.060  97.043  33.164  1.00  0.00           N  
ATOM   1178  CA  GLY   169      59.463  98.222  33.768  1.00  0.00           C  
ATOM   1179  C   GLY   169      58.713  97.894  35.045  1.00  0.00           C  
ATOM   1180  O   GLY   169      58.101  96.835  35.165  1.00  0.00           O  
ATOM   1181  N   ARG   170      58.775  98.798  36.014  1.00  0.00           N  
ATOM   1182  CA  ARG   170      58.008  98.651  37.240  1.00  0.00           C  
ATOM   1183  C   ARG   170      57.269  99.934  37.581  1.00  0.00           C  
ATOM   1184  O   ARG   170      57.839 101.024  37.516  1.00  0.00           O  
ATOM   1185  CB  ARG   170      58.915  98.250  38.401  1.00  0.00           C  
ATOM   1186  CG  ARG   170      58.165  97.898  39.684  1.00  0.00           C  
ATOM   1187  CD  ARG   170      58.985  96.958  40.558  1.00  0.00           C  
ATOM   1188  NE  ARG   170      58.283  96.578  41.783  1.00  0.00           N  
ATOM   1189  CZ  ARG   170      58.591  97.037  42.992  1.00  0.00           C  
ATOM   1190  NH1 ARG   170      59.592  97.893  43.138  1.00  0.00           N  
ATOM   1191  NH2 ARG   170      57.898  96.639  44.054  1.00  0.00           N  
ATOM   1192  N   GLN   171      55.994  99.797  37.930  1.00  0.00           N  
ATOM   1193  CA  GLN   171      55.210 100.909  38.451  1.00  0.00           C  
ATOM   1194  C   GLN   171      54.679 100.514  39.831  1.00  0.00           C  
ATOM   1195  O   GLN   171      54.032  99.483  39.985  1.00  0.00           O  
ATOM   1196  CB  GLN   171      54.054 101.265  37.517  1.00  0.00           C  
ATOM   1197  CG  GLN   171      53.180 102.401  38.047  1.00  0.00           C  
ATOM   1198  CD  GLN   171      51.849 102.508  37.310  1.00  0.00           C  
ATOM   1199  OE1 GLN   171      50.974 101.667  37.471  1.00  0.00           O  
ATOM   1200  NE2 GLN   171      51.694 103.553  36.511  1.00  0.00           N  
ATOM   1201  N   VAL   172      54.982 101.322  40.837  1.00  0.00           N  
ATOM   1202  CA  VAL   172      54.478 101.091  42.173  1.00  0.00           C  
ATOM   1203  C   VAL   172      53.427 102.139  42.472  1.00  0.00           C  
ATOM   1204  O   VAL   172      53.688 103.330  42.355  1.00  0.00           O  
ATOM   1205  CB  VAL   172      55.597 101.206  43.218  1.00  0.00           C  
ATOM   1206  CG1 VAL   172      55.047 100.946  44.610  1.00  0.00           C  
ATOM   1207  CG2 VAL   172      56.714 100.246  42.891  1.00  0.00           C  
ATOM   1208  N   ILE   173      52.232 101.711  42.849  1.00  0.00           N  
ATOM   1209  CA  ILE   173      51.203 102.661  43.245  1.00  0.00           C  
ATOM   1210  C   ILE   173      51.102 102.686  44.756  1.00  0.00           C  
ATOM   1211  O   ILE   173      50.639 101.727  45.363  1.00  0.00           O  
ATOM   1212  CB  ILE   173      49.837 102.289  42.677  1.00  0.00           C  
ATOM   1213  CG1 ILE   173      49.922 102.149  41.154  1.00  0.00           C  
ATOM   1214  CG2 ILE   173      48.827 103.351  43.043  1.00  0.00           C  
ATOM   1215  CD1 ILE   173      48.743 101.450  40.555  1.00  0.00           C  
ATOM   1216  N   TRP   174      51.545 103.784  45.363  1.00  0.00           N  
ATOM   1217  CA  TRP   174      51.437 103.956  46.806  1.00  0.00           C  
ATOM   1218  C   TRP   174      49.970 103.943  47.198  1.00  0.00           C  
ATOM   1219  O   TRP   174      49.103 104.123  46.345  1.00  0.00           O  
ATOM   1220  CB  TRP   174      52.108 105.258  47.261  1.00  0.00           C  
ATOM   1221  CG  TRP   174      53.602 105.171  47.302  1.00  0.00           C  
ATOM   1222  CD1 TRP   174      54.344 104.186  47.884  1.00  0.00           C  
ATOM   1223  CD2 TRP   174      54.540 106.108  46.750  1.00  0.00           C  
ATOM   1224  NE1 TRP   174      55.685 104.443  47.722  1.00  0.00           N  
ATOM   1225  CE2 TRP   174      55.833 105.618  47.030  1.00  0.00           C  
ATOM   1226  CE3 TRP   174      54.413 107.313  46.046  1.00  0.00           C  
ATOM   1227  CZ2 TRP   174      56.993 106.291  46.632  1.00  0.00           C  
ATOM   1228  CZ3 TRP   174      55.563 107.977  45.648  1.00  0.00           C  
ATOM   1229  CH2 TRP   174      56.837 107.466  45.948  1.00  0.00           C  
ATOM   1230  N   SER   175      49.692 103.731  48.480  1.00  0.00           N  
ATOM   1231  CA  SER   175      48.306 103.630  48.959  1.00  0.00           C  
ATOM   1232  C   SER   175      47.435 104.841  48.611  1.00  0.00           C  
ATOM   1233  O   SER   175      46.227 104.717  48.422  1.00  0.00           O  
ATOM   1234  CB  SER   175      48.278 103.388  50.468  1.00  0.00           C  
ATOM   1235  OG  SER   175      48.771 104.518  51.157  1.00  0.00           O  
ATOM   1236  N   SER   176      48.053 106.007  48.510  1.00  0.00           N  
ATOM   1237  CA  SER   176      47.312 107.220  48.167  1.00  0.00           C  
ATOM   1238  C   SER   176      47.208 107.397  46.658  1.00  0.00           C  
ATOM   1239  O   SER   176      46.464 108.245  46.178  1.00  0.00           O  
ATOM   1240  CB  SER   176      48.036 108.437  48.735  1.00  0.00           C  
ATOM   1241  OG  SER   176      49.341 108.534  48.169  1.00  0.00           O  
ATOM   1242  N   GLY   177      47.991 106.625  45.915  1.00  0.00           N  
ATOM   1243  CA  GLY   177      48.116 106.837  44.487  1.00  0.00           C  
ATOM   1244  C   GLY   177      47.018 106.205  43.647  1.00  0.00           C  
ATOM   1245  O   GLY   177      46.270 105.323  44.092  1.00  0.00           O  
ATOM   1246  N   MET   178      46.934 106.650  42.401  1.00  0.00           N  
ATOM   1247  CA  MET   178      45.992 106.071  41.462  1.00  0.00           C  
ATOM   1248  C   MET   178      46.562 105.950  40.039  1.00  0.00           C  
ATOM   1249  O   MET   178      47.109 106.907  39.483  1.00  0.00           O  
ATOM   1250  CB  MET   178      44.683 106.859  41.526  1.00  0.00           C  
ATOM   1251  CG  MET   178      43.542 106.363  40.664  1.00  0.00           C  
ATOM   1252  SD  MET   178      42.075 107.347  40.970  1.00  0.00           S  
ATOM   1253  CE  MET   178      41.554 106.616  42.514  1.00  0.00           C  
ATOM   1254  N   ALA   179      46.459 104.758  39.461  1.00  0.00           N  
ATOM   1255  CA  ALA   179      46.874 104.577  38.073  1.00  0.00           C  
ATOM   1256  C   ALA   179      45.697 104.238  37.178  1.00  0.00           C  
ATOM   1257  O   ALA   179      45.014 103.239  37.396  1.00  0.00           O  
ATOM   1258  CB  ALA   179      47.937 103.516  37.948  1.00  0.00           C  
ATOM   1259  N   ARG   180      45.474 105.071  36.168  1.00  0.00           N  
ATOM   1260  CA  ARG   180      44.388 104.833  35.225  1.00  0.00           C  
ATOM   1261  C   ARG   180      44.914 104.517  33.826  1.00  0.00           C  
ATOM   1262  O   ARG   180      45.817 105.209  33.323  1.00  0.00           O  
ATOM   1263  CB  ARG   180      43.464 106.049  35.170  1.00  0.00           C  
ATOM   1264  CG  ARG   180      42.043 105.699  34.801  1.00  0.00           C  
ATOM   1265  CD  ARG   180      41.217 106.948  34.560  1.00  0.00           C  
ATOM   1266  NE  ARG   180      41.635 108.026  35.446  1.00  0.00           N  
ATOM   1267  CZ  ARG   180      41.179 108.191  36.682  1.00  0.00           C  
ATOM   1268  NH1 ARG   180      40.276 107.344  37.186  1.00  0.00           N  
ATOM   1269  NH2 ARG   180      41.626 109.207  37.412  1.00  0.00           N  
ATOM   1270  N   ASP   181      44.299 103.513  33.191  1.00  0.00           N  
ATOM   1271  CA  ASP   181      44.674 103.084  31.816  1.00  0.00           C  
ATOM   1272  C   ASP   181      46.135 102.655  31.664  1.00  0.00           C  
ATOM   1273  O   ASP   181      46.919 103.426  31.074  1.00  0.00           O  
ATOM   1274  CB  ASP   181      44.347 104.168  30.786  1.00  0.00           C  
ATOM   1275  CG  ASP   181      42.944 104.733  30.929  1.00  0.00           C  
ATOM   1276  OD1 ASP   181      42.014 103.936  31.162  1.00  0.00           O  
ATOM   1277  OD2 ASP   181      42.793 105.965  30.806  1.00  0.00           O  
ATOM   1278  N   THR   182      46.479 101.471  32.178  1.00  0.00           N  
ATOM   1279  CA  THR   182      47.851 101.034  32.202  1.00  0.00           C  
ATOM   1280  C   THR   182      47.997  99.810  31.318  1.00  0.00           C  
ATOM   1281  O   THR   182      47.232  98.856  31.444  1.00  0.00           O  
ATOM   1282  CB  THR   182      48.271 100.700  33.636  1.00  0.00           C  
ATOM   1283  OG1 THR   182      48.096 101.861  34.452  1.00  0.00           O  
ATOM   1284  CG2 THR   182      49.705 100.279  33.702  1.00  0.00           C  
ATOM   1285  N   LEU   183      48.979  99.844  30.418  1.00  0.00           N  
ATOM   1286  CA  LEU   183      49.268  98.708  29.546  1.00  0.00           C  
ATOM   1287  C   LEU   183      50.547  98.020  29.999  1.00  0.00           C  
ATOM   1288  O   LEU   183      51.598  98.644  30.077  1.00  0.00           O  
ATOM   1289  CB  LEU   183      49.402  99.181  28.098  1.00  0.00           C  
ATOM   1290  CG  LEU   183      49.915  98.176  27.073  1.00  0.00           C  
ATOM   1291  CD1 LEU   183      49.005  96.949  26.999  1.00  0.00           C  
ATOM   1292  CD2 LEU   183      50.038  98.842  25.698  1.00  0.00           C  
ATOM   1293  N   ILE   184      50.468  96.733  30.308  1.00  0.00           N  
ATOM   1294  CA  ILE   184      51.636  96.040  30.846  1.00  0.00           C  
ATOM   1295  C   ILE   184      52.042  94.828  30.007  1.00  0.00           C  
ATOM   1296  O   ILE   184      51.300  93.849  29.908  1.00  0.00           O  
ATOM   1297  CB  ILE   184      51.399  95.607  32.316  1.00  0.00           C  
ATOM   1298  CG1 ILE   184      50.734  96.739  33.106  1.00  0.00           C  
ATOM   1299  CG2 ILE   184      52.696  95.185  32.980  1.00  0.00           C  
ATOM   1300  CD1 ILE   184      50.636  96.457  34.569  1.00  0.00           C  
ATOM   1301  N   TYR   185      53.226  94.897  29.398  1.00  0.00           N  
ATOM   1302  CA  TYR   185      53.711  93.799  28.561  1.00  0.00           C  
ATOM   1303  C   TYR   185      54.460  92.748  29.371  1.00  0.00           C  
ATOM   1304  O   TYR   185      54.745  92.938  30.562  1.00  0.00           O  
ATOM   1305  CB  TYR   185      54.614  94.318  27.431  1.00  0.00           C  
ATOM   1306  CG  TYR   185      53.885  95.101  26.352  1.00  0.00           C  
ATOM   1307  CD1 TYR   185      53.111  94.451  25.400  1.00  0.00           C  
ATOM   1308  CD2 TYR   185      53.991  96.489  26.279  1.00  0.00           C  
ATOM   1309  CE1 TYR   185      52.446  95.157  24.402  1.00  0.00           C  
ATOM   1310  CE2 TYR   185      53.340  97.204  25.291  1.00  0.00           C  
ATOM   1311  CZ  TYR   185      52.558  96.528  24.358  1.00  0.00           C  
ATOM   1312  OH  TYR   185      51.900  97.221  23.374  1.00  0.00           O  
ATOM   1313  N   ALA   186      54.764  91.639  28.711  1.00  0.00           N  
ATOM   1314  CA  ALA   186      55.561  90.572  29.291  1.00  0.00           C  
ATOM   1315  C   ALA   186      56.815  91.160  29.917  1.00  0.00           C  
ATOM   1316  O   ALA   186      57.516  91.950  29.270  1.00  0.00           O  
ATOM   1317  CB  ALA   186      55.938  89.564  28.212  1.00  0.00           C  
ATOM   1318  N   GLY   187      57.082  90.794  31.171  1.00  0.00           N  
ATOM   1319  CA  GLY   187      58.264  91.267  31.886  1.00  0.00           C  
ATOM   1320  C   GLY   187      58.122  92.634  32.555  1.00  0.00           C  
ATOM   1321  O   GLY   187      59.098  93.174  33.101  1.00  0.00           O  
ATOM   1322  N   GLY   188      56.914  93.201  32.514  1.00  0.00           N  
ATOM   1323  CA  GLY   188      56.609  94.392  33.285  1.00  0.00           C  
ATOM   1324  C   GLY   188      55.671  94.099  34.449  1.00  0.00           C  
ATOM   1325  O   GLY   188      54.870  93.157  34.395  1.00  0.00           O  
ATOM   1326  N   ASP   189      55.759  94.925  35.488  1.00  0.00           N  
ATOM   1327  CA  ASP   189      55.074  94.697  36.753  1.00  0.00           C  
ATOM   1328  C   ASP   189      54.423  95.991  37.209  1.00  0.00           C  
ATOM   1329  O   ASP   189      55.001  97.066  37.059  1.00  0.00           O  
ATOM   1330  CB  ASP   189      56.075  94.312  37.857  1.00  0.00           C  
ATOM   1331  CG  ASP   189      56.884  93.090  37.519  1.00  0.00           C  
ATOM   1332  OD1 ASP   189      56.293  92.058  37.141  1.00  0.00           O  
ATOM   1333  OD2 ASP   189      58.122  93.155  37.652  1.00  0.00           O  
ATOM   1334  N   GLN   190      53.242  95.865  37.799  1.00  0.00           N  
ATOM   1335  CA  GLN   190      52.635  96.938  38.565  1.00  0.00           C  
ATOM   1336  C   GLN   190      52.265  96.394  39.947  1.00  0.00           C  
ATOM   1337  O   GLN   190      51.650  95.331  40.070  1.00  0.00           O  
ATOM   1338  CB  GLN   190      51.398  97.442  37.854  1.00  0.00           C  
ATOM   1339  CG  GLN   190      50.539  98.390  38.636  1.00  0.00           C  
ATOM   1340  CD  GLN   190      49.209  98.615  37.938  1.00  0.00           C  
ATOM   1341  OE1 GLN   190      48.404  97.689  37.803  1.00  0.00           O  
ATOM   1342  NE2 GLN   190      48.985  99.835  37.470  1.00  0.00           N  
ATOM   1343  N   THR   191      52.681  97.118  40.977  1.00  0.00           N  
ATOM   1344  CA  THR   191      52.430  96.753  42.349  1.00  0.00           C  
ATOM   1345  C   THR   191      51.427  97.758  42.853  1.00  0.00           C  
ATOM   1346  O   THR   191      51.666  98.959  42.777  1.00  0.00           O  
ATOM   1347  CB  THR   191      53.705  96.896  43.194  1.00  0.00           C  
ATOM   1348  OG1 THR   191      54.757  96.134  42.599  1.00  0.00           O  
ATOM   1349  CG2 THR   191      53.467  96.406  44.606  1.00  0.00           C  
ATOM   1350  N   VAL   192      50.308  97.274  43.372  1.00  0.00           N  
ATOM   1351  CA  VAL   192      49.218  98.156  43.758  1.00  0.00           C  
ATOM   1352  C   VAL   192      48.988  98.207  45.270  1.00  0.00           C  
ATOM   1353  O   VAL   192      48.448  97.272  45.846  1.00  0.00           O  
ATOM   1354  CB  VAL   192      47.907  97.712  43.096  1.00  0.00           C  
ATOM   1355  CG1 VAL   192      46.780  98.669  43.451  1.00  0.00           C  
ATOM   1356  CG2 VAL   192      48.088  97.595  41.580  1.00  0.00           C  
ATOM   1357  N   HIS   193      49.387  99.304  45.907  1.00  0.00           N  
ATOM   1358  CA  HIS   193      48.972  99.565  47.280  1.00  0.00           C  
ATOM   1359  C   HIS   193      47.791 100.513  47.274  1.00  0.00           C  
ATOM   1360  O   HIS   193      47.014 100.545  48.228  1.00  0.00           O  
ATOM   1361  CB  HIS   193      50.102 100.180  48.095  1.00  0.00           C  
ATOM   1362  CG  HIS   193      51.352  99.371  48.092  1.00  0.00           C  
ATOM   1363  ND1 HIS   193      51.547  98.300  48.939  1.00  0.00           N  
ATOM   1364  CD2 HIS   193      52.477  99.466  47.341  1.00  0.00           C  
ATOM   1365  CE1 HIS   193      52.736  97.774  48.710  1.00  0.00           C  
ATOM   1366  NE2 HIS   193      53.322  98.463  47.746  1.00  0.00           N  
ATOM   1367  N   GLY   194      47.666 101.288  46.196  1.00  0.00           N  
ATOM   1368  CA  GLY   194      46.595 102.263  46.073  1.00  0.00           C  
ATOM   1369  C   GLY   194      45.477 101.749  45.189  1.00  0.00           C  
ATOM   1370  O   GLY   194      44.926 100.677  45.450  1.00  0.00           O  
ATOM   1371  N   GLU   195      45.159 102.506  44.138  1.00  0.00           N  
ATOM   1372  CA  GLU   195      44.149 102.101  43.164  1.00  0.00           C  
ATOM   1373  C   GLU   195      44.702 101.945  41.740  1.00  0.00           C  
ATOM   1374  O   GLU   195      45.466 102.790  41.252  1.00  0.00           O  
ATOM   1375  CB  GLU   195      43.000 103.119  43.130  1.00  0.00           C  
ATOM   1376  CG  GLU   195      42.302 103.367  44.451  1.00  0.00           C  
ATOM   1377  CD  GLU   195      40.911 102.773  44.498  1.00  0.00           C  
ATOM   1378  OE1 GLU   195      40.474 102.191  43.476  1.00  0.00           O  
ATOM   1379  OE2 GLU   195      40.255 102.891  45.558  1.00  0.00           O  
ATOM   1380  N   ALA   196      44.292 100.872  41.069  1.00  0.00           N  
ATOM   1381  CA  ALA   196      44.564 100.707  39.647  1.00  0.00           C  
ATOM   1382  C   ALA   196      43.250 100.513  38.886  1.00  0.00           C  
ATOM   1383  O   ALA   196      42.506  99.565  39.149  1.00  0.00           O  
ATOM   1384  CB  ALA   196      45.508  99.526  39.402  1.00  0.00           C  
ATOM   1385  N   HIS   197      42.974 101.426  37.962  1.00  0.00           N  
ATOM   1386  CA  HIS   197      41.769 101.362  37.147  1.00  0.00           C  
ATOM   1387  C   HIS   197      42.143 101.105  35.698  1.00  0.00           C  
ATOM   1388  O   HIS   197      43.018 101.771  35.143  1.00  0.00           O  
ATOM   1389  CB  HIS   197      40.978 102.668  37.250  1.00  0.00           C  
ATOM   1390  CG  HIS   197      40.414 102.928  38.612  1.00  0.00           C  
ATOM   1391  ND1 HIS   197      40.061 101.913  39.476  1.00  0.00           N  
ATOM   1392  CD2 HIS   197      40.134 104.080  39.255  1.00  0.00           C  
ATOM   1393  CE1 HIS   197      39.599 102.434  40.596  1.00  0.00           C  
ATOM   1394  NE2 HIS   197      39.639 103.747  40.495  1.00  0.00           N  
ATOM   1395  N   ASN   198      41.477 100.129  35.093  1.00  0.00           N  
ATOM   1396  CA  ASN   198      41.671  99.807  33.671  1.00  0.00           C  
ATOM   1397  C   ASN   198      43.109  99.437  33.322  1.00  0.00           C  
ATOM   1398  O   ASN   198      43.864 100.236  32.789  1.00  0.00           O  
ATOM   1399  CB  ASN   198      41.182 100.942  32.764  1.00  0.00           C  
ATOM   1400  CG  ASN   198      39.816 101.458  33.175  1.00  0.00           C  
ATOM   1401  OD1 ASN   198      38.895 100.680  33.405  1.00  0.00           O  
ATOM   1402  ND2 ASN   198      39.681 102.774  33.272  1.00  0.00           N  
ATOM   1403  N   THR   199      43.475  98.208  33.627  1.00  0.00           N  
ATOM   1404  CA  THR   199      44.814  97.733  33.402  1.00  0.00           C  
ATOM   1405  C   THR   199      44.738  96.565  32.445  1.00  0.00           C  
ATOM   1406  O   THR   199      43.950  95.632  32.633  1.00  0.00           O  
ATOM   1407  CB  THR   199      45.469  97.292  34.725  1.00  0.00           C  
ATOM   1408  OG1 THR   199      45.398  98.365  35.669  1.00  0.00           O  
ATOM   1409  CG2 THR   199      46.913  96.907  34.514  1.00  0.00           C  
ATOM   1410  N   ARG   200      45.550  96.632  31.402  1.00  0.00           N  
ATOM   1411  CA  ARG   200      45.581  95.598  30.404  1.00  0.00           C  
ATOM   1412  C   ARG   200      46.883  94.820  30.557  1.00  0.00           C  
ATOM   1413  O   ARG   200      47.963  95.354  30.350  1.00  0.00           O  
ATOM   1414  CB  ARG   200      45.461  96.222  29.017  1.00  0.00           C  
ATOM   1415  CG  ARG   200      45.311  95.222  27.896  1.00  0.00           C  
ATOM   1416  CD  ARG   200      45.412  95.913  26.561  1.00  0.00           C  
ATOM   1417  NE  ARG   200      44.146  96.081  25.835  1.00  0.00           N  
ATOM   1418  CZ  ARG   200      43.614  97.259  25.519  1.00  0.00           C  
ATOM   1419  NH1 ARG   200      44.208  98.389  25.898  1.00  0.00           N  
ATOM   1420  NH2 ARG   200      42.489  97.319  24.815  1.00  0.00           N  
ATOM   1421  N   LEU   201      46.783  93.562  30.952  1.00  0.00           N  
ATOM   1422  CA  LEU   201      47.980  92.758  31.113  1.00  0.00           C  
ATOM   1423  C   LEU   201      48.239  92.015  29.813  1.00  0.00           C  
ATOM   1424  O   LEU   201      47.683  90.937  29.575  1.00  0.00           O  
ATOM   1425  CB  LEU   201      47.835  91.790  32.284  1.00  0.00           C  
ATOM   1426  CG  LEU   201      47.464  92.452  33.610  1.00  0.00           C  
ATOM   1427  CD1 LEU   201      47.329  91.411  34.725  1.00  0.00           C  
ATOM   1428  CD2 LEU   201      48.490  93.533  33.976  1.00  0.00           C  
ATOM   1429  N   GLU   202      49.061  92.627  28.961  1.00  0.00           N  
ATOM   1430  CA  GLU   202      49.440  92.042  27.686  1.00  0.00           C  
ATOM   1431  C   GLU   202      50.683  91.169  27.903  1.00  0.00           C  
ATOM   1432  O   GLU   202      51.745  91.423  27.347  1.00  0.00           O  
ATOM   1433  CB  GLU   202      49.711  93.161  26.676  1.00  0.00           C  
ATOM   1434  CG  GLU   202      49.753  92.707  25.231  1.00  0.00           C  
ATOM   1435  CD  GLU   202      48.410  92.176  24.731  1.00  0.00           C  
ATOM   1436  OE1 GLU   202      47.356  92.628  25.223  1.00  0.00           O  
ATOM   1437  OE2 GLU   202      48.414  91.303  23.839  1.00  0.00           O  
ATOM   1438  N   GLY   203      50.542  90.149  28.745  1.00  0.00           N  
ATOM   1439  CA  GLY   203      51.661  89.315  29.146  1.00  0.00           C  
ATOM   1440  C   GLY   203      52.287  89.751  30.465  1.00  0.00           C  
ATOM   1441  O   GLY   203      53.115  89.039  31.049  1.00  0.00           O  
ATOM   1442  N   GLY   204      51.894  90.933  30.938  1.00  0.00           N  
ATOM   1443  CA  GLY   204      52.487  91.503  32.134  1.00  0.00           C  
ATOM   1444  C   GLY   204      51.830  91.081  33.442  1.00  0.00           C  
ATOM   1445  O   GLY   204      50.857  90.314  33.457  1.00  0.00           O  
ATOM   1446  N   ASN   205      52.366  91.599  34.545  1.00  0.00           N  
ATOM   1447  CA  ASN   205      51.914  91.208  35.878  1.00  0.00           C  
ATOM   1448  C   ASN   205      51.360  92.381  36.656  1.00  0.00           C  
ATOM   1449  O   ASN   205      51.880  93.499  36.570  1.00  0.00           O  
ATOM   1450  CB  ASN   205      53.070  90.601  36.673  1.00  0.00           C  
ATOM   1451  CG  ASN   205      53.651  89.357  36.012  1.00  0.00           C  
ATOM   1452  OD1 ASN   205      53.051  88.768  35.112  1.00  0.00           O  
ATOM   1453  ND2 ASN   205      54.811  88.941  36.476  1.00  0.00           N  
ATOM   1454  N   GLN   206      50.303  92.127  37.415  1.00  0.00           N  
ATOM   1455  CA  GLN   206      49.808  93.102  38.367  1.00  0.00           C  
ATOM   1456  C   GLN   206      49.655  92.444  39.741  1.00  0.00           C  
ATOM   1457  O   GLN   206      48.973  91.417  39.885  1.00  0.00           O  
ATOM   1458  CB  GLN   206      48.481  93.686  37.906  1.00  0.00           C  
ATOM   1459  CG  GLN   206      47.863  94.615  38.930  1.00  0.00           C  
ATOM   1460  CD  GLN   206      46.437  95.000  38.594  1.00  0.00           C  
ATOM   1461  OE1 GLN   206      45.529  94.162  38.612  1.00  0.00           O  
ATOM   1462  NE2 GLN   206      46.235  96.267  38.286  1.00  0.00           N  
ATOM   1463  N   TYR   207      50.315  93.030  40.737  1.00  0.00           N  
ATOM   1464  CA  TYR   207      50.274  92.535  42.107  1.00  0.00           C  
ATOM   1465  C   TYR   207      49.506  93.515  42.980  1.00  0.00           C  
ATOM   1466  O   TYR   207      49.915  94.661  43.183  1.00  0.00           O  
ATOM   1467  CB  TYR   207      51.680  92.354  42.676  1.00  0.00           C  
ATOM   1468  CG  TYR   207      52.607  91.545  41.809  1.00  0.00           C  
ATOM   1469  CD1 TYR   207      52.618  90.166  41.874  1.00  0.00           C  
ATOM   1470  CD2 TYR   207      53.497  92.163  40.949  1.00  0.00           C  
ATOM   1471  CE1 TYR   207      53.478  89.418  41.095  1.00  0.00           C  
ATOM   1472  CE2 TYR   207      54.367  91.428  40.164  1.00  0.00           C  
ATOM   1473  CZ  TYR   207      54.347  90.052  40.236  1.00  0.00           C  
ATOM   1474  OH  TYR   207      55.203  89.300  39.448  1.00  0.00           O  
ATOM   1475  N   VAL   208      48.378  93.051  43.492  1.00  0.00           N  
ATOM   1476  CA  VAL   208      47.540  93.869  44.335  1.00  0.00           C  
ATOM   1477  C   VAL   208      47.815  93.483  45.772  1.00  0.00           C  
ATOM   1478  O   VAL   208      47.492  92.372  46.210  1.00  0.00           O  
ATOM   1479  CB  VAL   208      46.069  93.648  44.019  1.00  0.00           C  
ATOM   1480  CG1 VAL   208      45.211  94.566  44.880  1.00  0.00           C  
ATOM   1481  CG2 VAL   208      45.831  93.872  42.514  1.00  0.00           C  
ATOM   1482  N   HIS   209      48.442  94.404  46.492  1.00  0.00           N  
ATOM   1483  CA  HIS   209      48.816  94.175  47.871  1.00  0.00           C  
ATOM   1484  C   HIS   209      47.682  94.510  48.831  1.00  0.00           C  
ATOM   1485  O   HIS   209      46.647  95.056  48.435  1.00  0.00           O  
ATOM   1486  CB  HIS   209      50.077  94.970  48.207  1.00  0.00           C  
ATOM   1487  CG  HIS   209      51.318  94.393  47.606  1.00  0.00           C  
ATOM   1488  ND1 HIS   209      52.414  94.028  48.360  1.00  0.00           N  
ATOM   1489  CD2 HIS   209      51.629  94.085  46.324  1.00  0.00           C  
ATOM   1490  CE1 HIS   209      53.348  93.538  47.567  1.00  0.00           C  
ATOM   1491  NE2 HIS   209      52.899  93.562  46.326  1.00  0.00           N  
ATOM   1492  N   ASN   210      47.886  94.138  50.089  1.00  0.00           N  
ATOM   1493  CA  ASN   210      46.976  94.445  51.181  1.00  0.00           C  
ATOM   1494  C   ASN   210      46.548  95.922  51.160  1.00  0.00           C  
ATOM   1495  O   ASN   210      47.391  96.823  51.140  1.00  0.00           O  
ATOM   1496  CB  ASN   210      47.678  94.087  52.500  1.00  0.00           C  
ATOM   1497  CG  ASN   210      46.848  94.417  53.717  1.00  0.00           C  
ATOM   1498  OD1 ASN   210      45.621  94.339  53.692  1.00  0.00           O  
ATOM   1499  ND2 ASN   210      47.517  94.792  54.795  1.00  0.00           N  
ATOM   1500  N   GLY   211      45.241  96.163  51.136  1.00  0.00           N  
ATOM   1501  CA  GLY   211      44.708  97.513  51.076  1.00  0.00           C  
ATOM   1502  C   GLY   211      44.648  98.097  49.666  1.00  0.00           C  
ATOM   1503  O   GLY   211      44.108  99.187  49.454  1.00  0.00           O  
ATOM   1504  N   GLY   212      45.205  97.387  48.691  1.00  0.00           N  
ATOM   1505  CA  GLY   212      45.162  97.859  47.318  1.00  0.00           C  
ATOM   1506  C   GLY   212      43.908  97.397  46.605  1.00  0.00           C  
ATOM   1507  O   GLY   212      43.321  96.375  46.957  1.00  0.00           O  
ATOM   1508  N   THR   213      43.487  98.150  45.599  1.00  0.00           N  
ATOM   1509  CA  THR   213      42.300  97.779  44.825  1.00  0.00           C  
ATOM   1510  C   THR   213      42.584  97.929  43.331  1.00  0.00           C  
ATOM   1511  O   THR   213      43.142  98.935  42.897  1.00  0.00           O  
ATOM   1512  CB  THR   213      41.066  98.637  45.223  1.00  0.00           C  
ATOM   1513  OG1 THR   213      40.853  98.543  46.633  1.00  0.00           O  
ATOM   1514  CG2 THR   213      39.799  98.169  44.506  1.00  0.00           C  
ATOM   1515  N   ALA   214      42.217  96.913  42.559  1.00  0.00           N  
ATOM   1516  CA  ALA   214      42.331  96.957  41.105  1.00  0.00           C  
ATOM   1517  C   ALA   214      40.957  96.752  40.472  1.00  0.00           C  
ATOM   1518  O   ALA   214      40.281  95.753  40.733  1.00  0.00           O  
ATOM   1519  CB  ALA   214      43.315  95.892  40.612  1.00  0.00           C  
ATOM   1520  N   THR   215      40.542  97.702  39.645  1.00  0.00           N  
ATOM   1521  CA  THR   215      39.265  97.587  38.946  1.00  0.00           C  
ATOM   1522  C   THR   215      39.480  97.490  37.440  1.00  0.00           C  
ATOM   1523  O   THR   215      40.334  98.175  36.881  1.00  0.00           O  
ATOM   1524  CB  THR   215      38.340  98.773  39.261  1.00  0.00           C  
ATOM   1525  OG1 THR   215      38.919  99.983  38.756  1.00  0.00           O  
ATOM   1526  CG2 THR   215      38.135  98.906  40.764  1.00  0.00           C  
ATOM   1527  N   GLU   216      38.705  96.626  36.795  1.00  0.00           N  
ATOM   1528  CA  GLU   216      38.786  96.431  35.355  1.00  0.00           C  
ATOM   1529  C   GLU   216      40.184  96.034  34.894  1.00  0.00           C  
ATOM   1530  O   GLU   216      40.775  96.688  34.036  1.00  0.00           O  
ATOM   1531  CB  GLU   216      38.306  97.675  34.599  1.00  0.00           C  
ATOM   1532  CG  GLU   216      36.797  97.785  34.463  1.00  0.00           C  
ATOM   1533  CD  GLU   216      36.164  98.529  35.621  1.00  0.00           C  
ATOM   1534  OE1 GLU   216      36.896  99.250  36.341  1.00  0.00           O  
ATOM   1535  OE2 GLU   216      34.936  98.393  35.806  1.00  0.00           O  
ATOM   1536  N   THR   217      40.726  94.976  35.484  1.00  0.00           N  
ATOM   1537  CA  THR   217      41.966  94.425  34.971  1.00  0.00           C  
ATOM   1538  C   THR   217      41.627  93.449  33.866  1.00  0.00           C  
ATOM   1539  O   THR   217      40.779  92.576  34.027  1.00  0.00           O  
ATOM   1540  CB  THR   217      42.815  93.758  36.060  1.00  0.00           C  
ATOM   1541  OG1 THR   217      43.259  94.758  36.980  1.00  0.00           O  
ATOM   1542  CG2 THR   217      44.042  93.089  35.455  1.00  0.00           C  
ATOM   1543  N   LEU   218      42.271  93.629  32.723  1.00  0.00           N  
ATOM   1544  CA  LEU   218      42.052  92.778  31.581  1.00  0.00           C  
ATOM   1545  C   LEU   218      43.288  91.905  31.376  1.00  0.00           C  
ATOM   1546  O   LEU   218      44.374  92.399  31.057  1.00  0.00           O  
ATOM   1547  CB  LEU   218      41.769  93.650  30.371  1.00  0.00           C  
ATOM   1548  CG  LEU   218      41.679  92.974  29.013  1.00  0.00           C  
ATOM   1549  CD1 LEU   218      40.613  91.881  29.030  1.00  0.00           C  
ATOM   1550  CD2 LEU   218      41.383  94.038  27.973  1.00  0.00           C  
ATOM   1551  N   ILE   219      43.126  90.607  31.593  1.00  0.00           N  
ATOM   1552  CA  ILE   219      44.255  89.690  31.587  1.00  0.00           C  
ATOM   1553  C   ILE   219      44.327  88.952  30.263  1.00  0.00           C  
ATOM   1554  O   ILE   219      43.630  87.955  30.059  1.00  0.00           O  
ATOM   1555  CB  ILE   219      44.156  88.638  32.723  1.00  0.00           C  
ATOM   1556  CG1 ILE   219      43.737  89.283  34.041  1.00  0.00           C  
ATOM   1557  CG2 ILE   219      45.474  87.913  32.899  1.00  0.00           C  
ATOM   1558  CD1 ILE   219      43.603  88.276  35.188  1.00  0.00           C  
ATOM   1559  N   ASN   220      45.164  89.437  29.356  1.00  0.00           N  
ATOM   1560  CA  ASN   220      45.331  88.745  28.095  1.00  0.00           C  
ATOM   1561  C   ASN   220      46.360  87.627  28.237  1.00  0.00           C  
ATOM   1562  O   ASN   220      46.828  87.347  29.345  1.00  0.00           O  
ATOM   1563  CB  ASN   220      45.690  89.713  26.982  1.00  0.00           C  
ATOM   1564  CG  ASN   220      44.542  90.631  26.630  1.00  0.00           C  
ATOM   1565  OD1 ASN   220      43.392  90.223  26.663  1.00  0.00           O  
ATOM   1566  ND2 ASN   220      44.849  91.871  26.290  1.00  0.00           N  
ATOM   1567  N   ARG   221      46.695  86.989  27.121  1.00  0.00           N  
ATOM   1568  CA  ARG   221      47.595  85.848  27.122  1.00  0.00           C  
ATOM   1569  C   ARG   221      48.890  86.052  27.931  1.00  0.00           C  
ATOM   1570  O   ARG   221      49.596  87.062  27.783  1.00  0.00           O  
ATOM   1571  CB  ARG   221      47.924  85.436  25.685  1.00  0.00           C  
ATOM   1572  CG  ARG   221      48.672  84.110  25.619  1.00  0.00           C  
ATOM   1573  CD  ARG   221      49.566  84.027  24.395  1.00  0.00           C  
ATOM   1574  NE  ARG   221      48.938  83.306  23.296  1.00  0.00           N  
ATOM   1575  CZ  ARG   221      49.112  82.009  23.056  1.00  0.00           C  
ATOM   1576  NH1 ARG   221      49.903  81.282  23.844  1.00  0.00           N  
ATOM   1577  NH2 ARG   221      48.499  81.442  22.023  1.00  0.00           N  
ATOM   1578  N   ASP   222      49.180  85.080  28.790  1.00  0.00           N  
ATOM   1579  CA  ASP   222      50.358  85.102  29.664  1.00  0.00           C  
ATOM   1580  C   ASP   222      50.326  86.182  30.735  1.00  0.00           C  
ATOM   1581  O   ASP   222      51.271  86.300  31.519  1.00  0.00           O  
ATOM   1582  CB  ASP   222      51.657  85.197  28.852  1.00  0.00           C  
ATOM   1583  CG  ASP   222      51.868  83.993  27.971  1.00  0.00           C  
ATOM   1584  OD1 ASP   222      51.558  82.869  28.425  1.00  0.00           O  
ATOM   1585  OD2 ASP   222      52.325  84.167  26.825  1.00  0.00           O  
ATOM   1586  N   GLY   223      49.252  86.972  30.760  1.00  0.00           N  
ATOM   1587  CA  GLY   223      49.049  87.936  31.820  1.00  0.00           C  
ATOM   1588  C   GLY   223      48.817  87.251  33.160  1.00  0.00           C  
ATOM   1589  O   GLY   223      48.351  86.115  33.233  1.00  0.00           O  
ATOM   1590  N   TRP   224      49.124  87.960  34.229  1.00  0.00           N  
ATOM   1591  CA  TRP   224      49.018  87.402  35.557  1.00  0.00           C  
ATOM   1592  C   TRP   224      48.555  88.484  36.537  1.00  0.00           C  
ATOM   1593  O   TRP   224      49.291  89.439  36.804  1.00  0.00           O  
ATOM   1594  CB  TRP   224      50.384  86.856  35.961  1.00  0.00           C  
ATOM   1595  CG  TRP   224      50.394  85.984  37.199  1.00  0.00           C  
ATOM   1596  CD1 TRP   224      49.363  85.247  37.698  1.00  0.00           C  
ATOM   1597  CD2 TRP   224      51.502  85.774  38.087  1.00  0.00           C  
ATOM   1598  NE1 TRP   224      49.756  84.591  38.840  1.00  0.00           N  
ATOM   1599  CE2 TRP   224      51.071  84.884  39.094  1.00  0.00           C  
ATOM   1600  CE3 TRP   224      52.822  86.240  38.119  1.00  0.00           C  
ATOM   1601  CZ2 TRP   224      51.904  84.455  40.130  1.00  0.00           C  
ATOM   1602  CZ3 TRP   224      53.660  85.810  39.152  1.00  0.00           C  
ATOM   1603  CH2 TRP   224      53.195  84.926  40.140  1.00  0.00           C  
ATOM   1604  N   GLN   225      47.328  88.362  37.044  1.00  0.00           N  
ATOM   1605  CA  GLN   225      46.874  89.254  38.107  1.00  0.00           C  
ATOM   1606  C   GLN   225      46.909  88.517  39.443  1.00  0.00           C  
ATOM   1607  O   GLN   225      46.316  87.456  39.579  1.00  0.00           O  
ATOM   1608  CB  GLN   225      45.465  89.793  37.842  1.00  0.00           C  
ATOM   1609  CG  GLN   225      45.005  90.747  38.933  1.00  0.00           C  
ATOM   1610  CD  GLN   225      43.602  91.254  38.732  1.00  0.00           C  
ATOM   1611  OE1 GLN   225      42.749  90.557  38.177  1.00  0.00           O  
ATOM   1612  NE2 GLN   225      43.343  92.478  39.195  1.00  0.00           N  
ATOM   1613  N   VAL   226      47.615  89.077  40.422  1.00  0.00           N  
ATOM   1614  CA  VAL   226      47.791  88.411  41.709  1.00  0.00           C  
ATOM   1615  C   VAL   226      47.153  89.241  42.800  1.00  0.00           C  
ATOM   1616  O   VAL   226      47.533  90.399  43.010  1.00  0.00           O  
ATOM   1617  CB  VAL   226      49.278  88.207  42.059  1.00  0.00           C  
ATOM   1618  CG1 VAL   226      49.417  87.590  43.443  1.00  0.00           C  
ATOM   1619  CG2 VAL   226      49.950  87.335  41.026  1.00  0.00           C  
ATOM   1620  N   ILE   227      46.172  88.660  43.486  1.00  0.00           N  
ATOM   1621  CA  ILE   227      45.539  89.340  44.608  1.00  0.00           C  
ATOM   1622  C   ILE   227      46.052  88.762  45.921  1.00  0.00           C  
ATOM   1623  O   ILE   227      45.700  87.640  46.302  1.00  0.00           O  
ATOM   1624  CB  ILE   227      44.019  89.233  44.545  1.00  0.00           C  
ATOM   1625  CG1 ILE   227      43.528  89.519  43.118  1.00  0.00           C  
ATOM   1626  CG2 ILE   227      43.393  90.212  45.507  1.00  0.00           C  
ATOM   1627  CD1 ILE   227      43.857  90.911  42.648  1.00  0.00           C  
ATOM   1628  N   LYS   228      46.915  89.516  46.593  1.00  0.00           N  
ATOM   1629  CA  LYS   228      47.460  89.090  47.876  1.00  0.00           C  
ATOM   1630  C   LYS   228      46.414  89.199  48.986  1.00  0.00           C  
ATOM   1631  O   LYS   228      45.300  89.715  48.767  1.00  0.00           O  
ATOM   1632  CB  LYS   228      48.718  89.893  48.218  1.00  0.00           C  
ATOM   1633  CG  LYS   228      49.907  89.595  47.275  1.00  0.00           C  
ATOM   1634  CD  LYS   228      51.195  90.223  47.774  1.00  0.00           C  
ATOM   1635  CE  LYS   228      52.356  89.242  47.702  1.00  0.00           C  
ATOM   1636  NZ  LYS   228      52.339  88.449  46.437  1.00  0.00           N  
ATOM   1637  N   GLU   229      46.751  88.690  50.166  1.00  0.00           N  
ATOM   1638  CA  GLU   229      45.851  88.817  51.310  1.00  0.00           C  
ATOM   1639  C   GLU   229      45.543  90.290  51.606  1.00  0.00           C  
ATOM   1640  O   GLU   229      46.450  91.117  51.726  1.00  0.00           O  
ATOM   1641  CB  GLU   229      46.459  88.148  52.539  1.00  0.00           C  
ATOM   1642  CG  GLU   229      45.930  88.682  53.862  1.00  0.00           C  
ATOM   1643  CD  GLU   229      46.472  87.918  55.058  1.00  0.00           C  
ATOM   1644  OE1 GLU   229      47.688  87.608  55.087  1.00  0.00           O  
ATOM   1645  OE2 GLU   229      45.674  87.616  55.966  1.00  0.00           O  
ATOM   1646  N   GLY   230      44.263  90.620  51.701  1.00  0.00           N  
ATOM   1647  CA  GLY   230      43.861  91.994  51.953  1.00  0.00           C  
ATOM   1648  C   GLY   230      43.747  92.832  50.696  1.00  0.00           C  
ATOM   1649  O   GLY   230      43.359  93.996  50.754  1.00  0.00           O  
ATOM   1650  N   GLY   231      44.099  92.248  49.555  1.00  0.00           N  
ATOM   1651  CA  GLY   231      43.923  92.917  48.280  1.00  0.00           C  
ATOM   1652  C   GLY   231      42.539  92.678  47.691  1.00  0.00           C  
ATOM   1653  O   GLY   231      41.874  91.685  47.997  1.00  0.00           O  
ATOM   1654  N   THR   232      42.115  93.576  46.811  1.00  0.00           N  
ATOM   1655  CA  THR   232      40.789  93.505  46.241  1.00  0.00           C  
ATOM   1656  C   THR   232      40.855  93.713  44.739  1.00  0.00           C  
ATOM   1657  O   THR   232      41.570  94.594  44.250  1.00  0.00           O  
ATOM   1658  CB  THR   232      39.867  94.587  46.874  1.00  0.00           C  
ATOM   1659  OG1 THR   232      39.901  94.464  48.299  1.00  0.00           O  
ATOM   1660  CG2 THR   232      38.437  94.430  46.404  1.00  0.00           C  
ATOM   1661  N   ALA   233      40.101  92.906  44.008  1.00  0.00           N  
ATOM   1662  CA  ALA   233      39.904  93.127  42.582  1.00  0.00           C  
ATOM   1663  C   ALA   233      38.416  93.102  42.271  1.00  0.00           C  
ATOM   1664  O   ALA   233      37.671  92.295  42.821  1.00  0.00           O  
ATOM   1665  CB  ALA   233      40.622  92.070  41.769  1.00  0.00           C  
ATOM   1666  N   ALA   234      37.988  93.990  41.384  1.00  0.00           N  
ATOM   1667  CA  ALA   234      36.606  93.996  40.913  1.00  0.00           C  
ATOM   1668  C   ALA   234      36.622  94.160  39.406  1.00  0.00           C  
ATOM   1669  O   ALA   234      37.336  95.018  38.886  1.00  0.00           O  
ATOM   1670  CB  ALA   234      35.825  95.126  41.561  1.00  0.00           C  
ATOM   1671  N   HIS   235      35.852  93.329  38.715  1.00  0.00           N  
ATOM   1672  CA  HIS   235      35.742  93.385  37.265  1.00  0.00           C  
ATOM   1673  C   HIS   235      37.026  92.949  36.588  1.00  0.00           C  
ATOM   1674  O   HIS   235      37.607  93.671  35.797  1.00  0.00           O  
ATOM   1675  CB  HIS   235      35.276  94.775  36.782  1.00  0.00           C  
ATOM   1676  CG  HIS   235      33.928  95.157  37.308  1.00  0.00           C  
ATOM   1677  ND1 HIS   235      33.745  96.166  38.233  1.00  0.00           N  
ATOM   1678  CD2 HIS   235      32.704  94.626  37.084  1.00  0.00           C  
ATOM   1679  CE1 HIS   235      32.462  96.258  38.529  1.00  0.00           C  
ATOM   1680  NE2 HIS   235      31.808  95.331  37.849  1.00  0.00           N  
ATOM   1681  N   THR   236      37.468  91.749  36.897  1.00  0.00           N  
ATOM   1682  CA  THR   236      38.590  91.178  36.193  1.00  0.00           C  
ATOM   1683  C   THR   236      38.041  90.375  35.031  1.00  0.00           C  
ATOM   1684  O   THR   236      36.990  89.740  35.135  1.00  0.00           O  
ATOM   1685  CB  THR   236      39.428  90.285  37.128  1.00  0.00           C  
ATOM   1686  OG1 THR   236      40.208  91.119  37.991  1.00  0.00           O  
ATOM   1687  CG2 THR   236      40.358  89.365  36.347  1.00  0.00           C  
ATOM   1688  N   THR   237      38.741  90.432  33.908  1.00  0.00           N  
ATOM   1689  CA  THR   237      38.434  89.569  32.791  1.00  0.00           C  
ATOM   1690  C   THR   237      39.674  88.737  32.551  1.00  0.00           C  
ATOM   1691  O   THR   237      40.764  89.278  32.402  1.00  0.00           O  
ATOM   1692  CB  THR   237      38.076  90.386  31.530  1.00  0.00           C  
ATOM   1693  OG1 THR   237      36.830  91.048  31.747  1.00  0.00           O  
ATOM   1694  CG2 THR   237      37.956  89.495  30.317  1.00  0.00           C  
ATOM   1695  N   ILE   238      39.508  87.421  32.544  1.00  0.00           N  
ATOM   1696  CA  ILE   238      40.604  86.519  32.265  1.00  0.00           C  
ATOM   1697  C   ILE   238      40.387  85.959  30.874  1.00  0.00           C  
ATOM   1698  O   ILE   238      39.414  85.244  30.626  1.00  0.00           O  
ATOM   1699  CB  ILE   238      40.624  85.334  33.240  1.00  0.00           C  
ATOM   1700  CG1 ILE   238      40.394  85.793  34.682  1.00  0.00           C  
ATOM   1701  CG2 ILE   238      41.929  84.559  33.116  1.00  0.00           C  
ATOM   1702  CD1 ILE   238      40.081  84.634  35.628  1.00  0.00           C  
ATOM   1703  N   ASN   239      41.282  86.279  29.954  1.00  0.00           N  
ATOM   1704  CA  ASN   239      41.193  85.696  28.622  1.00  0.00           C  
ATOM   1705  C   ASN   239      41.997  84.416  28.493  1.00  0.00           C  
ATOM   1706  O   ASN   239      42.634  83.969  29.455  1.00  0.00           O  
ATOM   1707  CB  ASN   239      41.586  86.709  27.559  1.00  0.00           C  
ATOM   1708  CG  ASN   239      40.472  87.680  27.273  1.00  0.00           C  
ATOM   1709  OD1 ASN   239      39.312  87.289  27.206  1.00  0.00           O  
ATOM   1710  ND2 ASN   239      40.807  88.957  27.131  1.00  0.00           N  
ATOM   1711  N   GLN   240      41.964  83.824  27.305  1.00  0.00           N  
ATOM   1712  CA  GLN   240      42.651  82.567  27.087  1.00  0.00           C  
ATOM   1713  C   GLN   240      44.130  82.666  27.459  1.00  0.00           C  
ATOM   1714  O   GLN   240      44.846  83.541  26.968  1.00  0.00           O  
ATOM   1715  CB  GLN   240      42.490  82.117  25.639  1.00  0.00           C  
ATOM   1716  CG  GLN   240      42.861  80.654  25.445  1.00  0.00           C  
ATOM   1717  CD  GLN   240      43.076  80.281  23.996  1.00  0.00           C  
ATOM   1718  OE1 GLN   240      42.768  81.051  23.085  1.00  0.00           O  
ATOM   1719  NE2 GLN   240      43.618  79.090  23.776  1.00  0.00           N  
ATOM   1720  N   LYS   241      44.568  81.776  28.349  1.00  0.00           N  
ATOM   1721  CA  LYS   241      45.968  81.699  28.803  1.00  0.00           C  
ATOM   1722  C   LYS   241      46.446  82.883  29.657  1.00  0.00           C  
ATOM   1723  O   LYS   241      47.642  83.029  29.920  1.00  0.00           O  
ATOM   1724  CB  LYS   241      46.935  81.400  27.644  1.00  0.00           C  
ATOM   1725  CG  LYS   241      47.051  79.901  27.333  1.00  0.00           C  
ATOM   1726  CD  LYS   241      47.507  79.626  25.898  1.00  0.00           C  
ATOM   1727  CE  LYS   241      47.105  78.216  25.433  1.00  0.00           C  
ATOM   1728  NZ  LYS   241      47.812  77.122  26.174  1.00  0.00           N  
ATOM   1729  N   GLY   242      45.505  83.715  30.092  1.00  0.00           N  
ATOM   1730  CA  GLY   242      45.769  84.661  31.161  1.00  0.00           C  
ATOM   1731  C   GLY   242      45.461  83.966  32.471  1.00  0.00           C  
ATOM   1732  O   GLY   242      44.755  82.958  32.499  1.00  0.00           O  
ATOM   1733  N   LYS   243      45.996  84.485  33.566  1.00  0.00           N  
ATOM   1734  CA  LYS   243      45.779  83.844  34.850  1.00  0.00           C  
ATOM   1735  C   LYS   243      45.440  84.850  35.929  1.00  0.00           C  
ATOM   1736  O   LYS   243      46.152  85.843  36.118  1.00  0.00           O  
ATOM   1737  CB  LYS   243      47.005  83.034  35.263  1.00  0.00           C  
ATOM   1738  CG  LYS   243      46.941  82.507  36.689  1.00  0.00           C  
ATOM   1739  CD  LYS   243      48.257  81.838  37.077  1.00  0.00           C  
ATOM   1740  CE  LYS   243      48.572  80.674  36.153  1.00  0.00           C  
ATOM   1741  NZ  LYS   243      49.835  79.953  36.514  1.00  0.00           N  
ATOM   1742  N   LEU   244      44.343  84.590  36.635  1.00  0.00           N  
ATOM   1743  CA  LEU   244      44.046  85.329  37.848  1.00  0.00           C  
ATOM   1744  C   LEU   244      44.343  84.437  39.043  1.00  0.00           C  
ATOM   1745  O   LEU   244      43.915  83.296  39.095  1.00  0.00           O  
ATOM   1746  CB  LEU   244      42.589  85.767  37.873  1.00  0.00           C  
ATOM   1747  CG  LEU   244      42.162  86.257  39.253  1.00  0.00           C  
ATOM   1748  CD1 LEU   244      42.939  87.529  39.625  1.00  0.00           C  
ATOM   1749  CD2 LEU   244      40.667  86.483  39.267  1.00  0.00           C  
ATOM   1750  N   GLN   245      45.088  84.961  39.998  1.00  0.00           N  
ATOM   1751  CA  GLN   245      45.435  84.220  41.191  1.00  0.00           C  
ATOM   1752  C   GLN   245      45.012  85.012  42.433  1.00  0.00           C  
ATOM   1753  O   GLN   245      45.457  86.152  42.654  1.00  0.00           O  
ATOM   1754  CB  GLN   245      46.937  83.948  41.215  1.00  0.00           C  
ATOM   1755  CG  GLN   245      47.419  83.230  42.460  1.00  0.00           C  
ATOM   1756  CD  GLN   245      48.865  82.768  42.342  1.00  0.00           C  
ATOM   1757  OE1 GLN   245      49.333  82.370  41.263  1.00  0.00           O  
ATOM   1758  NE2 GLN   245      49.583  82.829  43.451  1.00  0.00           N  
ATOM   1759  N   VAL   246      44.138  84.409  43.234  1.00  0.00           N  
ATOM   1760  CA  VAL   246      43.630  85.057  44.440  1.00  0.00           C  
ATOM   1761  C   VAL   246      44.084  84.278  45.658  1.00  0.00           C  
ATOM   1762  O   VAL   246      43.621  83.168  45.885  1.00  0.00           O  
ATOM   1763  CB  VAL   246      42.095  85.138  44.431  1.00  0.00           C  
ATOM   1764  CG1 VAL   246      41.605  85.970  45.597  1.00  0.00           C  
ATOM   1765  CG2 VAL   246      41.608  85.742  43.121  1.00  0.00           C  
ATOM   1766  N   ASN   247      45.018  84.842  46.422  1.00  0.00           N  
ATOM   1767  CA  ASN   247      45.538  84.160  47.599  1.00  0.00           C  
ATOM   1768  C   ASN   247      44.518  84.131  48.714  1.00  0.00           C  
ATOM   1769  O   ASN   247      43.500  84.839  48.670  1.00  0.00           O  
ATOM   1770  CB  ASN   247      46.782  84.858  48.142  1.00  0.00           C  
ATOM   1771  CG  ASN   247      47.938  84.807  47.199  1.00  0.00           C  
ATOM   1772  OD1 ASN   247      47.948  84.016  46.257  1.00  0.00           O  
ATOM   1773  ND2 ASN   247      48.942  85.643  47.451  1.00  0.00           N  
ATOM   1774  N   ALA   248      44.830  83.334  49.730  1.00  0.00           N  
ATOM   1775  CA  ALA   248      44.083  83.322  50.976  1.00  0.00           C  
ATOM   1776  C   ALA   248      43.859  84.741  51.492  1.00  0.00           C  
ATOM   1777  O   ALA   248      44.795  85.529  51.571  1.00  0.00           O  
ATOM   1778  CB  ALA   248      44.829  82.505  52.005  1.00  0.00           C  
ATOM   1779  N   GLY   249      42.612  85.062  51.828  1.00  0.00           N  
ATOM   1780  CA  GLY   249      42.266  86.385  52.326  1.00  0.00           C  
ATOM   1781  C   GLY   249      42.239  87.474  51.268  1.00  0.00           C  
ATOM   1782  O   GLY   249      42.093  88.649  51.595  1.00  0.00           O  
ATOM   1783  N   GLY   250      42.407  87.101  50.002  1.00  0.00           N  
ATOM   1784  CA  GLY   250      42.282  88.060  48.922  1.00  0.00           C  
ATOM   1785  C   GLY   250      40.859  88.041  48.405  1.00  0.00           C  
ATOM   1786  O   GLY   250      40.120  87.089  48.649  1.00  0.00           O  
ATOM   1787  N   LYS   251      40.459  89.082  47.690  1.00  0.00           N  
ATOM   1788  CA  LYS   251      39.103  89.124  47.157  1.00  0.00           C  
ATOM   1789  C   LYS   251      39.068  89.555  45.689  1.00  0.00           C  
ATOM   1790  O   LYS   251      39.781  90.473  45.282  1.00  0.00           O  
ATOM   1791  CB  LYS   251      38.222  90.046  48.009  1.00  0.00           C  
ATOM   1792  CG  LYS   251      36.801  90.128  47.508  1.00  0.00           C  
ATOM   1793  CD  LYS   251      35.921  91.000  48.387  1.00  0.00           C  
ATOM   1794  CE  LYS   251      34.461  90.898  47.931  1.00  0.00           C  
ATOM   1795  NZ  LYS   251      33.596  91.894  48.621  1.00  0.00           N  
ATOM   1796  N   ALA   252      38.243  88.875  44.901  1.00  0.00           N  
ATOM   1797  CA  ALA   252      38.001  89.252  43.519  1.00  0.00           C  
ATOM   1798  C   ALA   252      36.535  89.013  43.203  1.00  0.00           C  
ATOM   1799  O   ALA   252      36.061  87.890  43.281  1.00  0.00           O  
ATOM   1800  CB  ALA   252      38.871  88.440  42.574  1.00  0.00           C  
ATOM   1801  N   SER   253      35.825  90.074  42.842  1.00  0.00           N  
ATOM   1802  CA  SER   253      34.434  89.967  42.463  1.00  0.00           C  
ATOM   1803  C   SER   253      34.239  90.371  41.003  1.00  0.00           C  
ATOM   1804  O   SER   253      35.071  91.093  40.435  1.00  0.00           O  
ATOM   1805  CB  SER   253      33.576  90.838  43.368  1.00  0.00           C  
ATOM   1806  OG  SER   253      34.135  92.132  43.517  1.00  0.00           O  
ATOM   1807  N   ASP   254      33.142  89.890  40.412  1.00  0.00           N  
ATOM   1808  CA  ASP   254      32.792  90.177  39.028  1.00  0.00           C  
ATOM   1809  C   ASP   254      33.900  89.734  38.087  1.00  0.00           C  
ATOM   1810  O   ASP   254      34.285  90.446  37.151  1.00  0.00           O  
ATOM   1811  CB  ASP   254      32.455  91.650  38.841  1.00  0.00           C  
ATOM   1812  CG  ASP   254      31.097  92.003  39.403  1.00  0.00           C  
ATOM   1813  OD1 ASP   254      30.148  91.230  39.172  1.00  0.00           O  
ATOM   1814  OD2 ASP   254      30.978  93.042  40.083  1.00  0.00           O  
ATOM   1815  N   VAL   255      34.415  88.546  38.359  1.00  0.00           N  
ATOM   1816  CA  VAL   255      35.417  87.950  37.514  1.00  0.00           C  
ATOM   1817  C   VAL   255      34.716  87.350  36.310  1.00  0.00           C  
ATOM   1818  O   VAL   255      33.870  86.474  36.454  1.00  0.00           O  
ATOM   1819  CB  VAL   255      36.182  86.859  38.268  1.00  0.00           C  
ATOM   1820  CG1 VAL   255      37.102  86.096  37.325  1.00  0.00           C  
ATOM   1821  CG2 VAL   255      36.954  87.473  39.434  1.00  0.00           C  
ATOM   1822  N   THR   256      35.049  87.841  35.122  1.00  0.00           N  
ATOM   1823  CA  THR   256      34.585  87.208  33.898  1.00  0.00           C  
ATOM   1824  C   THR   256      35.700  86.328  33.391  1.00  0.00           C  
ATOM   1825  O   THR   256      36.711  86.812  32.879  1.00  0.00           O  
ATOM   1826  CB  THR   256      34.206  88.233  32.832  1.00  0.00           C  
ATOM   1827  OG1 THR   256      33.128  89.047  33.318  1.00  0.00           O  
ATOM   1828  CG2 THR   256      33.781  87.536  31.556  1.00  0.00           C  
ATOM   1829  N   GLN   257      35.522  85.029  33.571  1.00  0.00           N  
ATOM   1830  CA  GLN   257      36.528  84.055  33.196  1.00  0.00           C  
ATOM   1831  C   GLN   257      36.144  83.437  31.862  1.00  0.00           C  
ATOM   1832  O   GLN   257      35.242  82.592  31.798  1.00  0.00           O  
ATOM   1833  CB  GLN   257      36.638  82.982  34.288  1.00  0.00           C  
ATOM   1834  CG  GLN   257      37.511  81.794  33.921  1.00  0.00           C  
ATOM   1835  CD  GLN   257      37.607  80.799  35.057  1.00  0.00           C  
ATOM   1836  OE1 GLN   257      37.575  81.179  36.226  1.00  0.00           O  
ATOM   1837  NE2 GLN   257      37.714  79.520  34.722  1.00  0.00           N  
ATOM   1838  N   ASN   258      36.811  83.878  30.794  1.00  0.00           N  
ATOM   1839  CA  ASN   258      36.556  83.341  29.460  1.00  0.00           C  
ATOM   1840  C   ASN   258      37.232  82.006  29.282  1.00  0.00           C  
ATOM   1841  O   ASN   258      38.081  81.616  30.102  1.00  0.00           O  
ATOM   1842  CB  ASN   258      37.005  84.316  28.372  1.00  0.00           C  
ATOM   1843  CG  ASN   258      36.164  85.569  28.349  1.00  0.00           C  
ATOM   1844  OD1 ASN   258      34.952  85.519  28.588  1.00  0.00           O  
ATOM   1845  ND2 ASN   258      36.795  86.706  28.095  1.00  0.00           N  
ATOM   1846  N   THR   259      36.852  81.311  28.210  1.00  0.00           N  
ATOM   1847  CA  THR   259      37.367  79.975  27.931  1.00  0.00           C  
ATOM   1848  C   THR   259      38.878  79.975  27.862  1.00  0.00           C  
ATOM   1849  O   THR   259      39.483  80.814  27.190  1.00  0.00           O  
ATOM   1850  CB  THR   259      36.807  79.416  26.604  1.00  0.00           C  
ATOM   1851  OG1 THR   259      35.383  79.517  26.614  1.00  0.00           O  
ATOM   1852  CG2 THR   259      37.201  77.944  26.423  1.00  0.00           C  
ATOM   1853  N   GLY   260      39.489  79.030  28.564  1.00  0.00           N  
ATOM   1854  CA  GLY   260      40.932  78.935  28.591  1.00  0.00           C  
ATOM   1855  C   GLY   260      41.568  79.851  29.614  1.00  0.00           C  
ATOM   1856  O   GLY   260      42.788  79.854  29.778  1.00  0.00           O  
ATOM   1857  N   GLY   261      40.745  80.634  30.307  1.00  0.00           N  
ATOM   1858  CA  GLY   261      41.250  81.499  31.357  1.00  0.00           C  
ATOM   1859  C   GLY   261      41.618  80.690  32.584  1.00  0.00           C  
ATOM   1860  O   GLY   261      40.867  79.805  32.996  1.00  0.00           O  
ATOM   1861  N   ALA   262      42.774  80.983  33.169  1.00  0.00           N  
ATOM   1862  CA  ALA   262      43.235  80.248  34.344  1.00  0.00           C  
ATOM   1863  C   ALA   262      42.877  80.960  35.645  1.00  0.00           C  
ATOM   1864  O   ALA   262      43.183  82.146  35.823  1.00  0.00           O  
ATOM   1865  CB  ALA   262      44.727  80.039  34.273  1.00  0.00           C  
ATOM   1866  N   LEU   263      42.233  80.232  36.554  1.00  0.00           N  
ATOM   1867  CA  LEU   263      41.968  80.747  37.902  1.00  0.00           C  
ATOM   1868  C   LEU   263      42.731  79.908  38.908  1.00  0.00           C  
ATOM   1869  O   LEU   263      42.593  78.684  38.955  1.00  0.00           O  
ATOM   1870  CB  LEU   263      40.470  80.729  38.226  1.00  0.00           C  
ATOM   1871  CG  LEU   263      40.020  81.082  39.651  1.00  0.00           C  
ATOM   1872  CD1 LEU   263      40.255  82.552  39.964  1.00  0.00           C  
ATOM   1873  CD2 LEU   263      38.554  80.713  39.868  1.00  0.00           C  
ATOM   1874  N   VAL   264      43.563  80.570  39.695  1.00  0.00           N  
ATOM   1875  CA  VAL   264      44.343  79.897  40.722  1.00  0.00           C  
ATOM   1876  C   VAL   264      43.933  80.452  42.077  1.00  0.00           C  
ATOM   1877  O   VAL   264      44.089  81.645  42.347  1.00  0.00           O  
ATOM   1878  CB  VAL   264      45.834  80.113  40.485  1.00  0.00           C  
ATOM   1879  CG1 VAL   264      46.645  79.548  41.633  1.00  0.00           C  
ATOM   1880  CG2 VAL   264      46.236  79.467  39.177  1.00  0.00           C  
ATOM   1881  N   THR   265      43.371  79.598  42.921  1.00  0.00           N  
ATOM   1882  CA  THR   265      42.893  80.065  44.213  1.00  0.00           C  
ATOM   1883  C   THR   265      42.637  78.900  45.175  1.00  0.00           C  
ATOM   1884  O   THR   265      43.004  77.755  44.904  1.00  0.00           O  
ATOM   1885  CB  THR   265      41.632  80.944  44.044  1.00  0.00           C  
ATOM   1886  OG1 THR   265      41.363  81.653  45.254  1.00  0.00           O  
ATOM   1887  CG2 THR   265      40.420  80.108  43.642  1.00  0.00           C  
ATOM   1888  N   SER   266      42.022  79.199  46.312  1.00  0.00           N  
ATOM   1889  CA  SER   266      41.705  78.165  47.280  1.00  0.00           C  
ATOM   1890  C   SER   266      40.451  78.566  48.025  1.00  0.00           C  
ATOM   1891  O   SER   266      39.877  79.635  47.780  1.00  0.00           O  
ATOM   1892  CB  SER   266      42.857  77.982  48.265  1.00  0.00           C  
ATOM   1893  OG  SER   266      42.930  79.101  49.132  1.00  0.00           O  
ATOM   1894  N   THR   267      40.037  77.720  48.959  1.00  0.00           N  
ATOM   1895  CA  THR   267      38.783  77.938  49.662  1.00  0.00           C  
ATOM   1896  C   THR   267      38.951  79.014  50.720  1.00  0.00           C  
ATOM   1897  O   THR   267      37.985  79.449  51.331  1.00  0.00           O  
ATOM   1898  CB  THR   267      38.247  76.624  50.259  1.00  0.00           C  
ATOM   1899  OG1 THR   267      39.321  75.919  50.881  1.00  0.00           O  
ATOM   1900  CG2 THR   267      37.687  75.734  49.164  1.00  0.00           C  
ATOM   1901  N   ALA   268      40.186  79.458  50.923  1.00  0.00           N  
ATOM   1902  CA  ALA   268      40.466  80.548  51.859  1.00  0.00           C  
ATOM   1903  C   ALA   268      40.404  81.927  51.184  1.00  0.00           C  
ATOM   1904  O   ALA   268      40.656  82.948  51.820  1.00  0.00           O  
ATOM   1905  CB  ALA   268      41.829  80.342  52.535  1.00  0.00           C  
ATOM   1906  N   ALA   269      40.072  81.954  49.897  1.00  0.00           N  
ATOM   1907  CA  ALA   269      39.945  83.222  49.171  1.00  0.00           C  
ATOM   1908  C   ALA   269      38.486  83.526  48.853  1.00  0.00           C  
ATOM   1909  O   ALA   269      37.613  82.667  49.003  1.00  0.00           O  
ATOM   1910  CB  ALA   269      40.773  83.188  47.881  1.00  0.00           C  
ATOM   1911  N   THR   270      38.222  84.748  48.411  1.00  0.00           N  
ATOM   1912  CA  THR   270      36.885  85.121  47.956  1.00  0.00           C  
ATOM   1913  C   THR   270      36.909  85.469  46.471  1.00  0.00           C  
ATOM   1914  O   THR   270      37.583  86.411  46.059  1.00  0.00           O  
ATOM   1915  CB  THR   270      36.353  86.326  48.714  1.00  0.00           C  
ATOM   1916  OG1 THR   270      36.413  86.055  50.119  1.00  0.00           O  
ATOM   1917  CG2 THR   270      34.907  86.617  48.294  1.00  0.00           C  
ATOM   1918  N   VAL   271      36.191  84.696  45.663  1.00  0.00           N  
ATOM   1919  CA  VAL   271      36.174  84.910  44.225  1.00  0.00           C  
ATOM   1920  C   VAL   271      34.761  84.687  43.708  1.00  0.00           C  
ATOM   1921  O   VAL   271      34.190  83.627  43.921  1.00  0.00           O  
ATOM   1922  CB  VAL   271      37.145  83.935  43.502  1.00  0.00           C  
ATOM   1923  CG1 VAL   271      37.264  84.284  42.037  1.00  0.00           C  
ATOM   1924  CG2 VAL   271      38.519  83.949  44.158  1.00  0.00           C  
ATOM   1925  N   THR   272      34.178  85.693  43.058  1.00  0.00           N  
ATOM   1926  CA  THR   272      32.868  85.521  42.426  1.00  0.00           C  
ATOM   1927  C   THR   272      32.870  86.013  40.973  1.00  0.00           C  
ATOM   1928  O   THR   272      33.567  86.974  40.629  1.00  0.00           O  
ATOM   1929  CB  THR   272      31.741  86.242  43.206  1.00  0.00           C  
ATOM   1930  OG1 THR   272      32.013  87.646  43.254  1.00  0.00           O  
ATOM   1931  CG2 THR   272      31.625  85.707  44.622  1.00  0.00           C  
ATOM   1932  N   GLY   273      32.096  85.342  40.122  1.00  0.00           N  
ATOM   1933  CA  GLY   273      31.896  85.809  38.763  1.00  0.00           C  
ATOM   1934  C   GLY   273      31.173  84.829  37.864  1.00  0.00           C  
ATOM   1935  O   GLY   273      30.286  84.091  38.301  1.00  0.00           O  
ATOM   1936  N   THR   274      31.551  84.826  36.593  1.00  0.00           N  
ATOM   1937  CA  THR   274      31.006  83.877  35.626  1.00  0.00           C  
ATOM   1938  C   THR   274      32.121  83.247  34.829  1.00  0.00           C  
ATOM   1939  O   THR   274      33.107  83.894  34.500  1.00  0.00           O  
ATOM   1940  CB  THR   274      30.051  84.554  34.627  1.00  0.00           C  
ATOM   1941  OG1 THR   274      30.671  85.751  34.124  1.00  0.00           O  
ATOM   1942  CG2 THR   274      28.745  84.911  35.306  1.00  0.00           C  
ATOM   1943  N   ASN   275      31.972  81.976  34.513  1.00  0.00           N  
ATOM   1944  CA  ASN   275      32.889  81.358  33.579  1.00  0.00           C  
ATOM   1945  C   ASN   275      32.065  80.818  32.431  1.00  0.00           C  
ATOM   1946  O   ASN   275      30.883  81.157  32.304  1.00  0.00           O  
ATOM   1947  CB  ASN   275      33.737  80.271  34.250  1.00  0.00           C  
ATOM   1948  CG  ASN   275      32.904  79.271  35.032  1.00  0.00           C  
ATOM   1949  OD1 ASN   275      31.853  78.810  34.570  1.00  0.00           O  
ATOM   1950  ND2 ASN   275      33.378  78.919  36.228  1.00  0.00           N  
ATOM   1951  N   ARG   276      32.667  79.965  31.613  1.00  0.00           N  
ATOM   1952  CA  ARG   276      31.983  79.455  30.434  1.00  0.00           C  
ATOM   1953  C   ARG   276      30.861  78.481  30.800  1.00  0.00           C  
ATOM   1954  O   ARG   276      30.136  78.011  29.932  1.00  0.00           O  
ATOM   1955  CB  ARG   276      32.981  78.798  29.475  1.00  0.00           C  
ATOM   1956  CG  ARG   276      33.720  77.589  30.033  1.00  0.00           C  
ATOM   1957  CD  ARG   276      34.450  76.882  28.903  1.00  0.00           C  
ATOM   1958  NE  ARG   276      35.459  75.930  29.352  1.00  0.00           N  
ATOM   1959  CZ  ARG   276      35.205  74.664  29.671  1.00  0.00           C  
ATOM   1960  NH1 ARG   276      33.963  74.197  29.616  1.00  0.00           N  
ATOM   1961  NH2 ARG   276      36.193  73.865  30.061  1.00  0.00           N  
ATOM   1962  N   LEU   277      30.715  78.190  32.088  1.00  0.00           N  
ATOM   1963  CA  LEU   277      29.657  77.301  32.539  1.00  0.00           C  
ATOM   1964  C   LEU   277      28.627  78.035  33.381  1.00  0.00           C  
ATOM   1965  O   LEU   277      27.687  77.426  33.881  1.00  0.00           O  
ATOM   1966  CB  LEU   277      30.235  76.127  33.329  1.00  0.00           C  
ATOM   1967  CG  LEU   277      31.041  75.119  32.510  1.00  0.00           C  
ATOM   1968  CD1 LEU   277      31.297  73.841  33.307  1.00  0.00           C  
ATOM   1969  CD2 LEU   277      30.321  74.804  31.201  1.00  0.00           C  
ATOM   1970  N   GLY   278      28.802  79.342  33.541  1.00  0.00           N  
ATOM   1971  CA  GLY   278      27.836  80.145  34.277  1.00  0.00           C  
ATOM   1972  C   GLY   278      28.428  80.745  35.535  1.00  0.00           C  
ATOM   1973  O   GLY   278      29.650  80.857  35.672  1.00  0.00           O  
ATOM   1974  N   ALA   279      27.559  81.136  36.459  1.00  0.00           N  
ATOM   1975  CA  ALA   279      27.995  81.715  37.723  1.00  0.00           C  
ATOM   1976  C   ALA   279      28.834  80.711  38.489  1.00  0.00           C  
ATOM   1977  O   ALA   279      28.622  79.504  38.384  1.00  0.00           O  
ATOM   1978  CB  ALA   279      26.804  82.143  38.557  1.00  0.00           C  
ATOM   1979  N   PHE   280      29.803  81.226  39.235  1.00  0.00           N  
ATOM   1980  CA  PHE   280      30.646  80.411  40.090  1.00  0.00           C  
ATOM   1981  C   PHE   280      31.057  81.280  41.251  1.00  0.00           C  
ATOM   1982  O   PHE   280      31.018  82.506  41.156  1.00  0.00           O  
ATOM   1983  CB  PHE   280      31.888  79.894  39.346  1.00  0.00           C  
ATOM   1984  CG  PHE   280      32.977  80.926  39.168  1.00  0.00           C  
ATOM   1985  CD1 PHE   280      33.970  81.090  40.128  1.00  0.00           C  
ATOM   1986  CD2 PHE   280      33.018  81.718  38.030  1.00  0.00           C  
ATOM   1987  CE1 PHE   280      34.963  82.033  39.967  1.00  0.00           C  
ATOM   1988  CE2 PHE   280      34.016  82.659  37.859  1.00  0.00           C  
ATOM   1989  CZ  PHE   280      34.991  82.816  38.827  1.00  0.00           C  
ATOM   1990  N   SER   281      31.463  80.644  42.339  1.00  0.00           N  
ATOM   1991  CA  SER   281      31.838  81.374  43.535  1.00  0.00           C  
ATOM   1992  C   SER   281      32.768  80.570  44.419  1.00  0.00           C  
ATOM   1993  O   SER   281      32.730  79.347  44.443  1.00  0.00           O  
ATOM   1994  CB  SER   281      30.599  81.753  44.327  1.00  0.00           C  
ATOM   1995  OG  SER   281      29.834  80.593  44.593  1.00  0.00           O  
ATOM   1996  N   VAL   282      33.643  81.288  45.104  1.00  0.00           N  
ATOM   1997  CA  VAL   282      34.409  80.759  46.207  1.00  0.00           C  
ATOM   1998  C   VAL   282      34.133  81.770  47.299  1.00  0.00           C  
ATOM   1999  O   VAL   282      34.650  82.894  47.273  1.00  0.00           O  
ATOM   2000  CB  VAL   282      35.913  80.708  45.912  1.00  0.00           C  
ATOM   2001  CG1 VAL   282      36.638  80.007  47.037  1.00  0.00           C  
ATOM   2002  CG2 VAL   282      36.183  79.991  44.590  1.00  0.00           C  
ATOM   2003  N   VAL   283      33.267  81.378  48.229  1.00  0.00           N  
ATOM   2004  CA  VAL   283      32.793  82.268  49.275  1.00  0.00           C  
ATOM   2005  C   VAL   283      32.735  81.542  50.624  1.00  0.00           C  
ATOM   2006  O   VAL   283      32.153  80.456  50.729  1.00  0.00           O  
ATOM   2007  CB  VAL   283      31.388  82.806  48.923  1.00  0.00           C  
ATOM   2008  CG1 VAL   283      30.748  83.468  50.118  1.00  0.00           C  
ATOM   2009  CG2 VAL   283      31.475  83.777  47.781  1.00  0.00           C  
ATOM   2010  N   ALA   284      33.351  82.147  51.641  1.00  0.00           N  
ATOM   2011  CA  ALA   284      33.268  81.672  53.025  1.00  0.00           C  
ATOM   2012  C   ALA   284      33.561  80.184  53.137  1.00  0.00           C  
ATOM   2013  O   ALA   284      32.814  79.438  53.772  1.00  0.00           O  
ATOM   2014  CB  ALA   284      31.883  82.004  53.639  1.00  0.00           C  
ATOM   2015  N   GLY   285      34.633  79.755  52.483  1.00  0.00           N  
ATOM   2016  CA  GLY   285      35.096  78.386  52.586  1.00  0.00           C  
ATOM   2017  C   GLY   285      34.409  77.424  51.645  1.00  0.00           C  
ATOM   2018  O   GLY   285      34.660  76.224  51.698  1.00  0.00           O  
ATOM   2019  N   LYS   286      33.541  77.939  50.779  1.00  0.00           N  
ATOM   2020  CA  LYS   286      32.784  77.068  49.878  1.00  0.00           C  
ATOM   2021  C   LYS   286      32.913  77.473  48.402  1.00  0.00           C  
ATOM   2022  O   LYS   286      32.682  78.627  48.035  1.00  0.00           O  
ATOM   2023  CB  LYS   286      31.318  77.039  50.306  1.00  0.00           C  
ATOM   2024  CG  LYS   286      30.365  76.474  49.277  1.00  0.00           C  
ATOM   2025  CD  LYS   286      30.379  74.968  49.235  1.00  0.00           C  
ATOM   2026  CE  LYS   286      29.019  74.442  48.773  1.00  0.00           C  
ATOM   2027  NZ  LYS   286      28.661  74.922  47.411  1.00  0.00           N  
ATOM   2028  N   ALA   287      33.283  76.512  47.563  1.00  0.00           N  
ATOM   2029  CA  ALA   287      33.402  76.735  46.119  1.00  0.00           C  
ATOM   2030  C   ALA   287      32.265  76.071  45.343  1.00  0.00           C  
ATOM   2031  O   ALA   287      31.815  74.980  45.695  1.00  0.00           O  
ATOM   2032  CB  ALA   287      34.763  76.228  45.607  1.00  0.00           C  
ATOM   2033  N   ASP   288      31.798  76.726  44.288  1.00  0.00           N  
ATOM   2034  CA  ASP   288      30.799  76.121  43.414  1.00  0.00           C  
ATOM   2035  C   ASP   288      30.997  76.546  41.954  1.00  0.00           C  
ATOM   2036  O   ASP   288      31.141  77.737  41.663  1.00  0.00           O  
ATOM   2037  CB  ASP   288      29.379  76.465  43.886  1.00  0.00           C  
ATOM   2038  CG  ASP   288      28.299  75.812  43.027  1.00  0.00           C  
ATOM   2039  OD1 ASP   288      28.497  74.671  42.560  1.00  0.00           O  
ATOM   2040  OD2 ASP   288      27.248  76.443  42.809  1.00  0.00           O  
ATOM   2041  N   ASN   289      31.000  75.557  41.058  1.00  0.00           N  
ATOM   2042  CA  ASN   289      31.105  75.757  39.608  1.00  0.00           C  
ATOM   2043  C   ASN   289      32.438  76.352  39.154  1.00  0.00           C  
ATOM   2044  O   ASN   289      32.522  77.031  38.130  1.00  0.00           O  
ATOM   2045  CB  ASN   289      29.922  76.566  39.055  1.00  0.00           C  
ATOM   2046  CG  ASN   289      29.817  76.487  37.535  1.00  0.00           C  
ATOM   2047  OD1 ASN   289      30.182  75.474  36.925  1.00  0.00           O  
ATOM   2048  ND2 ASN   289      29.336  77.562  36.918  1.00  0.00           N  
ATOM   2049  N   VAL   290      33.486  76.092  39.921  1.00  0.00           N  
ATOM   2050  CA  VAL   290      34.813  76.508  39.523  1.00  0.00           C  
ATOM   2051  C   VAL   290      35.245  75.700  38.289  1.00  0.00           C  
ATOM   2052  O   VAL   290      35.109  74.477  38.246  1.00  0.00           O  
ATOM   2053  CB  VAL   290      35.816  76.384  40.690  1.00  0.00           C  
ATOM   2054  CG1 VAL   290      37.232  76.521  40.190  1.00  0.00           C  
ATOM   2055  CG2 VAL   290      35.513  77.446  41.758  1.00  0.00           C  
ATOM   2056  N   VAL   291      35.716  76.398  37.260  1.00  0.00           N  
ATOM   2057  CA  VAL   291      36.241  75.731  36.077  1.00  0.00           C  
ATOM   2058  C   VAL   291      37.744  75.942  36.059  1.00  0.00           C  
ATOM   2059  O   VAL   291      38.226  77.076  36.188  1.00  0.00           O  
ATOM   2060  CB  VAL   291      35.596  76.274  34.784  1.00  0.00           C  
ATOM   2061  CG1 VAL   291      36.401  75.853  33.537  1.00  0.00           C  
ATOM   2062  CG2 VAL   291      34.151  75.810  34.685  1.00  0.00           C  
ATOM   2063  N   LEU   292      38.475  74.843  35.915  1.00  0.00           N  
ATOM   2064  CA  LEU   292      39.919  74.843  36.047  1.00  0.00           C  
ATOM   2065  C   LEU   292      40.597  74.310  34.802  1.00  0.00           C  
ATOM   2066  O   LEU   292      40.536  73.120  34.528  1.00  0.00           O  
ATOM   2067  CB  LEU   292      40.323  73.956  37.222  1.00  0.00           C  
ATOM   2068  CG  LEU   292      39.833  74.363  38.607  1.00  0.00           C  
ATOM   2069  CD1 LEU   292      40.167  73.244  39.603  1.00  0.00           C  
ATOM   2070  CD2 LEU   292      40.461  75.674  39.024  1.00  0.00           C  
ATOM   2071  N   GLU   293      41.268  75.187  34.063  1.00  0.00           N  
ATOM   2072  CA  GLU   293      42.015  74.767  32.880  1.00  0.00           C  
ATOM   2073  C   GLU   293      43.219  75.675  32.665  1.00  0.00           C  
ATOM   2074  O   GLU   293      43.303  76.740  33.272  1.00  0.00           O  
ATOM   2075  CB  GLU   293      41.100  74.768  31.653  1.00  0.00           C  
ATOM   2076  CG  GLU   293      40.325  76.071  31.460  1.00  0.00           C  
ATOM   2077  CD  GLU   293      39.096  75.916  30.571  1.00  0.00           C  
ATOM   2078  OE1 GLU   293      38.792  74.789  30.117  1.00  0.00           O  
ATOM   2079  OE2 GLU   293      38.419  76.931  30.330  1.00  0.00           O  
ATOM   2080  N   ASN   294      44.162  75.237  31.833  1.00  0.00           N  
ATOM   2081  CA  ASN   294      45.279  76.084  31.403  1.00  0.00           C  
ATOM   2082  C   ASN   294      46.126  76.659  32.516  1.00  0.00           C  
ATOM   2083  O   ASN   294      46.554  77.814  32.440  1.00  0.00           O  
ATOM   2084  CB  ASN   294      44.777  77.258  30.570  1.00  0.00           C  
ATOM   2085  CG  ASN   294      44.723  76.944  29.114  1.00  0.00           C  
ATOM   2086  OD1 ASN   294      45.260  75.925  28.669  1.00  0.00           O  
ATOM   2087  ND2 ASN   294      44.091  77.821  28.346  1.00  0.00           N  
ATOM   2088  N   GLY   295      46.365  75.872  33.552  1.00  0.00           N  
ATOM   2089  CA  GLY   295      47.123  76.372  34.676  1.00  0.00           C  
ATOM   2090  C   GLY   295      46.232  76.728  35.844  1.00  0.00           C  
ATOM   2091  O   GLY   295      46.734  76.999  36.936  1.00  0.00           O  
ATOM   2092  N   GLY   296      44.916  76.728  35.621  1.00  0.00           N  
ATOM   2093  CA  GLY   296      43.968  76.931  36.707  1.00  0.00           C  
ATOM   2094  C   GLY   296      44.178  75.902  37.809  1.00  0.00           C  
ATOM   2095  O   GLY   296      44.627  74.776  37.557  1.00  0.00           O  
ATOM   2096  N   ARG   297      43.872  76.287  39.040  1.00  0.00           N  
ATOM   2097  CA  ARG   297      44.054  75.394  40.173  1.00  0.00           C  
ATOM   2098  C   ARG   297      43.222  75.838  41.365  1.00  0.00           C  
ATOM   2099  O   ARG   297      43.163  77.030  41.676  1.00  0.00           O  
ATOM   2100  CB  ARG   297      45.523  75.325  40.568  1.00  0.00           C  
ATOM   2101  CG  ARG   297      45.803  74.371  41.730  1.00  0.00           C  
ATOM   2102  CD  ARG   297      47.294  74.343  42.068  1.00  0.00           C  
ATOM   2103  NE  ARG   297      47.564  73.559  43.261  1.00  0.00           N  
ATOM   2104  CZ  ARG   297      48.508  72.628  43.343  1.00  0.00           C  
ATOM   2105  NH1 ARG   297      49.287  72.380  42.299  1.00  0.00           N  
ATOM   2106  NH2 ARG   297      48.675  71.947  44.472  1.00  0.00           N  
ATOM   2107  N   LEU   298      42.567  74.877  42.009  1.00  0.00           N  
ATOM   2108  CA  LEU   298      41.778  75.131  43.213  1.00  0.00           C  
ATOM   2109  C   LEU   298      42.243  74.206  44.322  1.00  0.00           C  
ATOM   2110  O   LEU   298      42.229  72.987  44.163  1.00  0.00           O  
ATOM   2111  CB  LEU   298      40.287  74.892  42.958  1.00  0.00           C  
ATOM   2112  CG  LEU   298      39.389  75.019  44.201  1.00  0.00           C  
ATOM   2113  CD1 LEU   298      39.396  76.439  44.757  1.00  0.00           C  
ATOM   2114  CD2 LEU   298      37.968  74.590  43.880  1.00  0.00           C  
ATOM   2115  N   ASP   299      42.683  74.782  45.430  1.00  0.00           N  
ATOM   2116  CA  ASP   299      43.042  73.992  46.597  1.00  0.00           C  
ATOM   2117  C   ASP   299      41.854  73.990  47.543  1.00  0.00           C  
ATOM   2118  O   ASP   299      41.405  75.048  47.983  1.00  0.00           O  
ATOM   2119  CB  ASP   299      44.260  74.576  47.315  1.00  0.00           C  
ATOM   2120  CG  ASP   299      45.521  74.538  46.465  1.00  0.00           C  
ATOM   2121  OD1 ASP   299      45.568  73.782  45.480  1.00  0.00           O  
ATOM   2122  OD2 ASP   299      46.476  75.265  46.792  1.00  0.00           O  
ATOM   2123  N   VAL   300      41.328  72.806  47.833  1.00  0.00           N  
ATOM   2124  CA  VAL   300      40.263  72.686  48.816  1.00  0.00           C  
ATOM   2125  C   VAL   300      40.884  72.308  50.155  1.00  0.00           C  
ATOM   2126  O   VAL   300      41.367  71.196  50.352  1.00  0.00           O  
ATOM   2127  CB  VAL   300      39.165  71.696  48.369  1.00  0.00           C  
ATOM   2128  CG1 VAL   300      38.075  71.584  49.416  1.00  0.00           C  
ATOM   2129  CG2 VAL   300      38.571  72.165  47.052  1.00  0.00           C  
ATOM   2130  N   LEU   301      40.904  73.272  51.060  1.00  0.00           N  
ATOM   2131  CA  LEU   301      41.566  73.098  52.340  1.00  0.00           C  
ATOM   2132  C   LEU   301      40.723  72.296  53.325  1.00  0.00           C  
ATOM   2133  O   LEU   301      39.525  72.081  53.127  1.00  0.00           O  
ATOM   2134  CB  LEU   301      41.911  74.459  52.934  1.00  0.00           C  
ATOM   2135  CG  LEU   301      42.669  75.405  51.994  1.00  0.00           C  
ATOM   2136  CD1 LEU   301      43.034  76.681  52.721  1.00  0.00           C  
ATOM   2137  CD2 LEU   301      43.909  74.732  51.432  1.00  0.00           C  
ATOM   2138  N   SER   302      41.374  71.854  54.387  1.00  0.00           N  
ATOM   2139  CA  SER   302      40.728  71.065  55.419  1.00  0.00           C  
ATOM   2140  C   SER   302      39.503  71.784  55.981  1.00  0.00           C  
ATOM   2141  O   SER   302      39.593  72.936  56.419  1.00  0.00           O  
ATOM   2142  CB  SER   302      41.724  70.771  56.541  1.00  0.00           C  
ATOM   2143  OG  SER   302      41.099  70.018  57.563  1.00  0.00           O  
ATOM   2144  N   GLY   303      38.362  71.105  55.952  1.00  0.00           N  
ATOM   2145  CA  GLY   303      37.143  71.652  56.514  1.00  0.00           C  
ATOM   2146  C   GLY   303      36.295  72.383  55.492  1.00  0.00           C  
ATOM   2147  O   GLY   303      35.227  72.907  55.816  1.00  0.00           O  
ATOM   2148  N   HIS   304      36.754  72.402  54.247  1.00  0.00           N  
ATOM   2149  CA  HIS   304      36.065  73.168  53.218  1.00  0.00           C  
ATOM   2150  C   HIS   304      35.572  72.326  52.064  1.00  0.00           C  
ATOM   2151  O   HIS   304      35.901  71.145  51.959  1.00  0.00           O  
ATOM   2152  CB  HIS   304      36.932  74.343  52.777  1.00  0.00           C  
ATOM   2153  CG  HIS   304      37.096  75.361  53.863  1.00  0.00           C  
ATOM   2154  ND1 HIS   304      38.316  75.884  54.224  1.00  0.00           N  
ATOM   2155  CD2 HIS   304      36.188  75.910  54.699  1.00  0.00           C  
ATOM   2156  CE1 HIS   304      38.149  76.721  55.234  1.00  0.00           C  
ATOM   2157  NE2 HIS   304      36.863  76.762  55.534  1.00  0.00           N  
ATOM   2158  N   THR   305      34.771  72.938  51.202  1.00  0.00           N  
ATOM   2159  CA  THR   305      34.009  72.182  50.220  1.00  0.00           C  
ATOM   2160  C   THR   305      34.002  72.844  48.845  1.00  0.00           C  
ATOM   2161  O   THR   305      33.941  74.067  48.735  1.00  0.00           O  
ATOM   2162  CB  THR   305      32.543  72.000  50.695  1.00  0.00           C  
ATOM   2163  OG1 THR   305      32.536  71.478  52.030  1.00  0.00           O  
ATOM   2164  CG2 THR   305      31.789  71.041  49.783  1.00  0.00           C  
ATOM   2165  N   ALA   306      34.059  72.023  47.800  1.00  0.00           N  
ATOM   2166  CA  ALA   306      33.844  72.488  46.437  1.00  0.00           C  
ATOM   2167  C   ALA   306      32.819  71.587  45.752  1.00  0.00           C  
ATOM   2168  O   ALA   306      32.910  70.356  45.820  1.00  0.00           O  
ATOM   2169  CB  ALA   306      35.157  72.485  45.661  1.00  0.00           C  
ATOM   2170  N   THR   307      31.846  72.197  45.086  1.00  0.00           N  
ATOM   2171  CA  THR   307      30.860  71.440  44.328  1.00  0.00           C  
ATOM   2172  C   THR   307      30.916  71.826  42.847  1.00  0.00           C  
ATOM   2173  O   THR   307      31.241  72.959  42.508  1.00  0.00           O  
ATOM   2174  CB  THR   307      29.455  71.710  44.869  1.00  0.00           C  
ATOM   2175  OG1 THR   307      29.196  73.120  44.823  1.00  0.00           O  
ATOM   2176  CG2 THR   307      29.361  71.251  46.314  1.00  0.00           C  
ATOM   2177  N   ASN   308      30.611  70.876  41.969  1.00  0.00           N  
ATOM   2178  CA  ASN   308      30.561  71.143  40.533  1.00  0.00           C  
ATOM   2179  C   ASN   308      31.867  71.705  39.958  1.00  0.00           C  
ATOM   2180  O   ASN   308      31.850  72.639  39.154  1.00  0.00           O  
ATOM   2181  CB  ASN   308      29.407  72.096  40.207  1.00  0.00           C  
ATOM   2182  CG  ASN   308      28.057  71.513  40.540  1.00  0.00           C  
ATOM   2183  OD1 ASN   308      27.759  70.370  40.192  1.00  0.00           O  
ATOM   2184  ND2 ASN   308      27.226  72.297  41.225  1.00  0.00           N  
ATOM   2185  N   THR   309      32.999  71.154  40.379  1.00  0.00           N  
ATOM   2186  CA  THR   309      34.273  71.615  39.855  1.00  0.00           C  
ATOM   2187  C   THR   309      34.571  70.907  38.544  1.00  0.00           C  
ATOM   2188  O   THR   309      34.567  69.677  38.479  1.00  0.00           O  
ATOM   2189  CB  THR   309      35.426  71.352  40.830  1.00  0.00           C  
ATOM   2190  OG1 THR   309      35.143  71.978  42.087  1.00  0.00           O  
ATOM   2191  CG2 THR   309      36.716  71.913  40.274  1.00  0.00           C  
ATOM   2192  N   ARG   310      34.812  71.689  37.497  1.00  0.00           N  
ATOM   2193  CA  ARG   310      35.222  71.136  36.210  1.00  0.00           C  
ATOM   2194  C   ARG   310      36.758  71.208  36.093  1.00  0.00           C  
ATOM   2195  O   ARG   310      37.356  72.275  36.217  1.00  0.00           O  
ATOM   2196  CB  ARG   310      34.515  71.878  35.075  1.00  0.00           C  
ATOM   2197  CG  ARG   310      34.939  71.471  33.687  1.00  0.00           C  
ATOM   2198  CD  ARG   310      34.424  70.102  33.321  1.00  0.00           C  
ATOM   2199  NE  ARG   310      34.987  69.668  32.049  1.00  0.00           N  
ATOM   2200  CZ  ARG   310      34.929  68.424  31.586  1.00  0.00           C  
ATOM   2201  NH1 ARG   310      34.329  67.476  32.298  1.00  0.00           N  
ATOM   2202  NH2 ARG   310      35.486  68.130  30.412  1.00  0.00           N  
ATOM   2203  N   VAL   311      37.408  70.066  35.916  1.00  0.00           N  
ATOM   2204  CA  VAL   311      38.859  70.054  35.833  1.00  0.00           C  
ATOM   2205  C   VAL   311      39.297  69.621  34.446  1.00  0.00           C  
ATOM   2206  O   VAL   311      39.303  68.429  34.138  1.00  0.00           O  
ATOM   2207  CB  VAL   311      39.477  69.119  36.872  1.00  0.00           C  
ATOM   2208  CG1 VAL   311      40.969  69.373  36.985  1.00  0.00           C  
ATOM   2209  CG2 VAL   311      38.795  69.306  38.230  1.00  0.00           C  
ATOM   2210  N   ASP   312      39.663  70.593  33.615  1.00  0.00           N  
ATOM   2211  CA  ASP   312      40.012  70.321  32.229  1.00  0.00           C  
ATOM   2212  C   ASP   312      41.482  70.433  31.948  1.00  0.00           C  
ATOM   2213  O   ASP   312      42.296  70.505  32.857  1.00  0.00           O  
ATOM   2214  CB  ASP   312      39.275  71.258  31.283  1.00  0.00           C  
ATOM   2215  CG  ASP   312      37.842  70.884  31.130  1.00  0.00           C  
ATOM   2216  OD1 ASP   312      37.489  69.791  31.620  1.00  0.00           O  
ATOM   2217  OD2 ASP   312      37.076  71.663  30.528  1.00  0.00           O  
ATOM   2218  N   ASP   313      41.797  70.472  30.661  1.00  0.00           N  
ATOM   2219  CA  ASP   313      43.164  70.376  30.197  1.00  0.00           C  
ATOM   2220  C   ASP   313      44.058  71.423  30.849  1.00  0.00           C  
ATOM   2221  O   ASP   313      43.917  72.611  30.592  1.00  0.00           O  
ATOM   2222  CB  ASP   313      43.211  70.504  28.675  1.00  0.00           C  
ATOM   2223  CG  ASP   313      44.555  70.092  28.102  1.00  0.00           C  
ATOM   2224  OD1 ASP   313      45.292  69.347  28.793  1.00  0.00           O  
ATOM   2225  OD2 ASP   313      44.873  70.514  26.968  1.00  0.00           O  
ATOM   2226  N   GLY   314      44.973  70.969  31.698  1.00  0.00           N  
ATOM   2227  CA  GLY   314      45.884  71.866  32.376  1.00  0.00           C  
ATOM   2228  C   GLY   314      45.336  72.373  33.697  1.00  0.00           C  
ATOM   2229  O   GLY   314      45.999  73.136  34.402  1.00  0.00           O  
ATOM   2230  N   GLY   315      44.120  71.956  34.035  1.00  0.00           N  
ATOM   2231  CA  GLY   315      43.545  72.281  35.327  1.00  0.00           C  
ATOM   2232  C   GLY   315      43.985  71.336  36.437  1.00  0.00           C  
ATOM   2233  O   GLY   315      44.225  70.145  36.206  1.00  0.00           O  
ATOM   2234  N   THR   316      44.103  71.873  37.647  1.00  0.00           N  
ATOM   2235  CA  THR   316      44.459  71.071  38.812  1.00  0.00           C  
ATOM   2236  C   THR   316      43.483  71.274  39.967  1.00  0.00           C  
ATOM   2237  O   THR   316      43.219  72.406  40.383  1.00  0.00           O  
ATOM   2238  CB  THR   316      45.874  71.385  39.312  1.00  0.00           C  
ATOM   2239  OG1 THR   316      46.818  71.020  38.307  1.00  0.00           O  
ATOM   2240  CG2 THR   316      46.176  70.595  40.565  1.00  0.00           C  
ATOM   2241  N   LEU   317      42.937  70.171  40.470  1.00  0.00           N  
ATOM   2242  CA  LEU   317      42.128  70.204  41.683  1.00  0.00           C  
ATOM   2243  C   LEU   317      42.855  69.458  42.789  1.00  0.00           C  
ATOM   2244  O   LEU   317      43.176  68.282  42.645  1.00  0.00           O  
ATOM   2245  CB  LEU   317      40.749  69.597  41.443  1.00  0.00           C  
ATOM   2246  CG  LEU   317      39.844  69.525  42.671  1.00  0.00           C  
ATOM   2247  CD1 LEU   317      39.635  70.913  43.262  1.00  0.00           C  
ATOM   2248  CD2 LEU   317      38.514  68.883  42.304  1.00  0.00           C  
ATOM   2249  N   ASP   318      43.124  70.157  43.882  1.00  0.00           N  
ATOM   2250  CA  ASP   318      43.880  69.601  44.994  1.00  0.00           C  
ATOM   2251  C   ASP   318      43.014  69.567  46.250  1.00  0.00           C  
ATOM   2252  O   ASP   318      42.747  70.605  46.859  1.00  0.00           O  
ATOM   2253  CB  ASP   318      45.151  70.433  45.227  1.00  0.00           C  
ATOM   2254  CG  ASP   318      45.935  69.990  46.460  1.00  0.00           C  
ATOM   2255  OD1 ASP   318      45.640  68.914  47.026  1.00  0.00           O  
ATOM   2256  OD2 ASP   318      46.868  70.717  46.859  1.00  0.00           O  
ATOM   2257  N   ILE   319      42.572  68.373  46.637  1.00  0.00           N  
ATOM   2258  CA  ILE   319      41.758  68.235  47.840  1.00  0.00           C  
ATOM   2259  C   ILE   319      42.595  67.760  49.004  1.00  0.00           C  
ATOM   2260  O   ILE   319      43.073  66.629  49.017  1.00  0.00           O  
ATOM   2261  CB  ILE   319      40.567  67.286  47.660  1.00  0.00           C  
ATOM   2262  CG1 ILE   319      39.755  67.674  46.427  1.00  0.00           C  
ATOM   2263  CG2 ILE   319      39.681  67.331  48.902  1.00  0.00           C  
ATOM   2264  CD1 ILE   319      40.003  66.781  45.248  1.00  0.00           C  
ATOM   2265  N   ARG   320      42.787  68.649  49.970  1.00  0.00           N  
ATOM   2266  CA  ARG   320      43.583  68.339  51.146  1.00  0.00           C  
ATOM   2267  C   ARG   320      42.867  67.347  52.037  1.00  0.00           C  
ATOM   2268  O   ARG   320      41.668  67.075  51.869  1.00  0.00           O  
ATOM   2269  CB  ARG   320      43.865  69.603  51.951  1.00  0.00           C  
ATOM   2270  CG  ARG   320      44.632  70.657  51.182  1.00  0.00           C  
ATOM   2271  CD  ARG   320      46.026  70.182  50.847  1.00  0.00           C  
ATOM   2272  NE  ARG   320      46.598  70.961  49.754  1.00  0.00           N  
ATOM   2273  CZ  ARG   320      47.081  72.196  49.879  1.00  0.00           C  
ATOM   2274  NH1 ARG   320      47.068  72.816  51.055  1.00  0.00           N  
ATOM   2275  NH2 ARG   320      47.575  72.816  48.816  1.00  0.00           N  
ATOM   2276  N   ASN   321      43.618  66.806  52.985  1.00  0.00           N  
ATOM   2277  CA  ASN   321      43.049  65.994  54.033  1.00  0.00           C  
ATOM   2278  C   ASN   321      41.974  66.807  54.730  1.00  0.00           C  
ATOM   2279  O   ASN   321      42.223  67.933  55.155  1.00  0.00           O  
ATOM   2280  CB  ASN   321      44.137  65.625  55.035  1.00  0.00           C  
ATOM   2281  CG  ASN   321      43.927  64.255  55.639  1.00  0.00           C  
ATOM   2282  OD1 ASN   321      42.792  63.833  55.875  1.00  0.00           O  
ATOM   2283  ND2 ASN   321      45.025  63.544  55.882  1.00  0.00           N  
ATOM   2284  N   GLY   322      40.773  66.253  54.829  1.00  0.00           N  
ATOM   2285  CA  GLY   322      39.702  66.926  55.542  1.00  0.00           C  
ATOM   2286  C   GLY   322      38.930  67.902  54.676  1.00  0.00           C  
ATOM   2287  O   GLY   322      38.044  68.619  55.158  1.00  0.00           O  
ATOM   2288  N   GLY   323      39.273  67.932  53.391  1.00  0.00           N  
ATOM   2289  CA  GLY   323      38.549  68.744  52.432  1.00  0.00           C  
ATOM   2290  C   GLY   323      37.565  67.894  51.660  1.00  0.00           C  
ATOM   2291  O   GLY   323      37.701  66.667  51.583  1.00  0.00           O  
ATOM   2292  N   ALA   324      36.571  68.539  51.072  1.00  0.00           N  
ATOM   2293  CA  ALA   324      35.554  67.809  50.332  1.00  0.00           C  
ATOM   2294  C   ALA   324      35.350  68.413  48.961  1.00  0.00           C  
ATOM   2295  O   ALA   324      35.378  69.633  48.808  1.00  0.00           O  
ATOM   2296  CB  ALA   324      34.252  67.817  51.091  1.00  0.00           C  
ATOM   2297  N   ALA   325      35.155  67.554  47.967  1.00  0.00           N  
ATOM   2298  CA  ALA   325      34.730  67.996  46.645  1.00  0.00           C  
ATOM   2299  C   ALA   325      33.724  67.023  46.039  1.00  0.00           C  
ATOM   2300  O   ALA   325      34.025  65.835  45.875  1.00  0.00           O  
ATOM   2301  CB  ALA   325      35.933  68.156  45.721  1.00  0.00           C  
ATOM   2302  N   THR   326      32.536  67.516  45.693  1.00  0.00           N  
ATOM   2303  CA  THR   326      31.547  66.662  45.021  1.00  0.00           C  
ATOM   2304  C   THR   326      31.169  67.137  43.620  1.00  0.00           C  
ATOM   2305  O   THR   326      31.432  68.281  43.244  1.00  0.00           O  
ATOM   2306  CB  THR   326      30.285  66.472  45.866  1.00  0.00           C  
ATOM   2307  OG1 THR   326      29.744  67.755  46.201  1.00  0.00           O  
ATOM   2308  CG2 THR   326      30.634  65.728  47.148  1.00  0.00           C  
ATOM   2309  N   THR   327      30.528  66.244  42.875  1.00  0.00           N  
ATOM   2310  CA  THR   327      30.346  66.385  41.432  1.00  0.00           C  
ATOM   2311  C   THR   327      31.575  66.963  40.732  1.00  0.00           C  
ATOM   2312  O   THR   327      31.463  67.856  39.895  1.00  0.00           O  
ATOM   2313  CB  THR   327      29.084  67.184  41.067  1.00  0.00           C  
ATOM   2314  OG1 THR   327      29.132  68.485  41.674  1.00  0.00           O  
ATOM   2315  CG2 THR   327      27.835  66.435  41.545  1.00  0.00           C  
ATOM   2316  N   VAL   328      32.750  66.463  41.100  1.00  0.00           N  
ATOM   2317  CA  VAL   328      33.958  66.764  40.362  1.00  0.00           C  
ATOM   2318  C   VAL   328      33.815  66.210  38.949  1.00  0.00           C  
ATOM   2319  O   VAL   328      33.424  65.067  38.750  1.00  0.00           O  
ATOM   2320  CB  VAL   328      35.188  66.139  41.029  1.00  0.00           C  
ATOM   2321  CG1 VAL   328      36.453  66.393  40.177  1.00  0.00           C  
ATOM   2322  CG2 VAL   328      35.345  66.685  42.439  1.00  0.00           C  
ATOM   2323  N   SER   329      34.107  67.030  37.957  1.00  0.00           N  
ATOM   2324  CA  SER   329      33.980  66.578  36.583  1.00  0.00           C  
ATOM   2325  C   SER   329      35.355  66.595  35.932  1.00  0.00           C  
ATOM   2326  O   SER   329      35.821  67.639  35.487  1.00  0.00           O  
ATOM   2327  CB  SER   329      32.992  67.464  35.830  1.00  0.00           C  
ATOM   2328  OG  SER   329      32.709  66.926  34.561  1.00  0.00           O  
ATOM   2329  N   MET   330      36.023  65.444  35.935  1.00  0.00           N  
ATOM   2330  CA  MET   330      37.350  65.324  35.350  1.00  0.00           C  
ATOM   2331  C   MET   330      37.258  65.270  33.836  1.00  0.00           C  
ATOM   2332  O   MET   330      36.499  64.471  33.286  1.00  0.00           O  
ATOM   2333  CB  MET   330      38.042  64.066  35.848  1.00  0.00           C  
ATOM   2334  CG  MET   330      38.169  64.013  37.336  1.00  0.00           C  
ATOM   2335  SD  MET   330      39.099  65.423  37.951  1.00  0.00           S  
ATOM   2336  CE  MET   330      40.679  65.159  37.140  1.00  0.00           C  
ATOM   2337  N   GLY   331      38.027  66.129  33.173  1.00  0.00           N  
ATOM   2338  CA  GLY   331      38.129  66.118  31.726  1.00  0.00           C  
ATOM   2339  C   GLY   331      39.520  65.713  31.264  1.00  0.00           C  
ATOM   2340  O   GLY   331      40.458  65.612  32.072  1.00  0.00           O  
ATOM   2341  N   ASN   332      39.661  65.475  29.964  1.00  0.00           N  
ATOM   2342  CA  ASN   332      40.970  65.157  29.405  1.00  0.00           C  
ATOM   2343  C   ASN   332      42.007  66.221  29.739  1.00  0.00           C  
ATOM   2344  O   ASN   332      41.789  67.411  29.505  1.00  0.00           O  
ATOM   2345  CB  ASN   332      40.874  64.954  27.894  1.00  0.00           C  
ATOM   2346  CG  ASN   332      40.145  63.678  27.535  1.00  0.00           C  
ATOM   2347  OD1 ASN   332      40.399  62.619  28.124  1.00  0.00           O  
ATOM   2348  ND2 ASN   332      39.219  63.770  26.581  1.00  0.00           N  
ATOM   2349  N   GLY   333      43.125  65.782  30.299  1.00  0.00           N  
ATOM   2350  CA  GLY   333      44.199  66.678  30.675  1.00  0.00           C  
ATOM   2351  C   GLY   333      44.069  67.195  32.097  1.00  0.00           C  
ATOM   2352  O   GLY   333      44.967  67.874  32.601  1.00  0.00           O  
ATOM   2353  N   GLY   334      42.951  66.875  32.746  1.00  0.00           N  
ATOM   2354  CA  GLY   334      42.717  67.310  34.111  1.00  0.00           C  
ATOM   2355  C   GLY   334      43.567  66.564  35.116  1.00  0.00           C  
ATOM   2356  O   GLY   334      43.838  65.377  34.946  1.00  0.00           O  
ATOM   2357  N   VAL   335      43.982  67.261  36.169  1.00  0.00           N  
ATOM   2358  CA  VAL   335      44.858  66.681  37.184  1.00  0.00           C  
ATOM   2359  C   VAL   335      44.186  66.651  38.564  1.00  0.00           C  
ATOM   2360  O   VAL   335      43.526  67.613  38.965  1.00  0.00           O  
ATOM   2361  CB  VAL   335      46.174  67.464  37.273  1.00  0.00           C  
ATOM   2362  CG1 VAL   335      46.895  67.166  38.575  1.00  0.00           C  
ATOM   2363  CG2 VAL   335      47.056  67.144  36.082  1.00  0.00           C  
ATOM   2364  N   LEU   336      44.347  65.540  39.279  1.00  0.00           N  
ATOM   2365  CA  LEU   336      43.739  65.395  40.591  1.00  0.00           C  
ATOM   2366  C   LEU   336      44.785  65.079  41.657  1.00  0.00           C  
ATOM   2367  O   LEU   336      45.596  64.177  41.493  1.00  0.00           O  
ATOM   2368  CB  LEU   336      42.665  64.312  40.551  1.00  0.00           C  
ATOM   2369  CG  LEU   336      41.951  63.990  41.871  1.00  0.00           C  
ATOM   2370  CD1 LEU   336      40.955  65.069  42.243  1.00  0.00           C  
ATOM   2371  CD2 LEU   336      41.255  62.645  41.787  1.00  0.00           C  
ATOM   2372  N   LEU   337      44.773  65.849  42.736  1.00  0.00           N  
ATOM   2373  CA  LEU   337      45.614  65.585  43.900  1.00  0.00           C  
ATOM   2374  C   LEU   337      44.698  65.386  45.098  1.00  0.00           C  
ATOM   2375  O   LEU   337      43.983  66.299  45.500  1.00  0.00           O  
ATOM   2376  CB  LEU   337      46.546  66.770  44.181  1.00  0.00           C  
ATOM   2377  CG  LEU   337      47.385  67.309  43.022  1.00  0.00           C  
ATOM   2378  CD1 LEU   337      48.205  68.504  43.476  1.00  0.00           C  
ATOM   2379  CD2 LEU   337      48.288  66.223  42.484  1.00  0.00           C  
ATOM   2380  N   ALA   338      44.710  64.198  45.677  1.00  0.00           N  
ATOM   2381  CA  ALA   338      43.821  63.917  46.787  1.00  0.00           C  
ATOM   2382  C   ALA   338      44.485  62.935  47.731  1.00  0.00           C  
ATOM   2383  O   ALA   338      45.436  62.267  47.351  1.00  0.00           O  
ATOM   2384  CB  ALA   338      42.502  63.349  46.265  1.00  0.00           C  
ATOM   2385  N   ASP   339      44.003  62.852  48.966  1.00  0.00           N  
ATOM   2386  CA  ASP   339      44.381  61.723  49.814  1.00  0.00           C  
ATOM   2387  C   ASP   339      43.158  61.005  50.364  1.00  0.00           C  
ATOM   2388  O   ASP   339      42.033  61.469  50.205  1.00  0.00           O  
ATOM   2389  CB  ASP   339      45.353  62.118  50.927  1.00  0.00           C  
ATOM   2390  CG  ASP   339      44.797  63.174  51.835  1.00  0.00           C  
ATOM   2391  OD1 ASP   339      44.933  64.365  51.482  1.00  0.00           O  
ATOM   2392  OD2 ASP   339      44.240  62.817  52.896  1.00  0.00           O  
ATOM   2393  N   SER   340      43.395  59.858  50.995  1.00  0.00           N  
ATOM   2394  CA  SER   340      42.325  58.979  51.456  1.00  0.00           C  
ATOM   2395  C   SER   340      41.512  59.589  52.596  1.00  0.00           C  
ATOM   2396  O   SER   340      40.412  59.113  52.901  1.00  0.00           O  
ATOM   2397  CB  SER   340      42.889  57.608  51.867  1.00  0.00           C  
ATOM   2398  OG  SER   340      43.894  57.736  52.862  1.00  0.00           O  
ATOM   2399  N   GLY   341      42.054  60.637  53.216  1.00  0.00           N  
ATOM   2400  CA  GLY   341      41.342  61.374  54.243  1.00  0.00           C  
ATOM   2401  C   GLY   341      40.460  62.487  53.688  1.00  0.00           C  
ATOM   2402  O   GLY   341      39.907  63.289  54.439  1.00  0.00           O  
ATOM   2403  N   ALA   342      40.330  62.544  52.367  1.00  0.00           N  
ATOM   2404  CA  ALA   342      39.475  63.534  51.743  1.00  0.00           C  
ATOM   2405  C   ALA   342      38.129  62.920  51.387  1.00  0.00           C  
ATOM   2406  O   ALA   342      37.968  61.706  51.408  1.00  0.00           O  
ATOM   2407  CB  ALA   342      40.144  64.108  50.509  1.00  0.00           C  
ATOM   2408  N   ALA   343      37.158  63.772  51.084  1.00  0.00           N  
ATOM   2409  CA  ALA   343      35.854  63.320  50.627  1.00  0.00           C  
ATOM   2410  C   ALA   343      35.674  63.851  49.221  1.00  0.00           C  
ATOM   2411  O   ALA   343      35.709  65.064  49.001  1.00  0.00           O  
ATOM   2412  CB  ALA   343      34.757  63.840  51.535  1.00  0.00           C  
ATOM   2413  N   VAL   344      35.521  62.937  48.267  1.00  0.00           N  
ATOM   2414  CA  VAL   344      35.454  63.283  46.858  1.00  0.00           C  
ATOM   2415  C   VAL   344      34.421  62.415  46.144  1.00  0.00           C  
ATOM   2416  O   VAL   344      34.338  61.221  46.383  1.00  0.00           O  
ATOM   2417  CB  VAL   344      36.833  63.101  46.160  1.00  0.00           C  
ATOM   2418  CG1 VAL   344      36.744  63.459  44.688  1.00  0.00           C  
ATOM   2419  CG2 VAL   344      37.900  63.947  46.834  1.00  0.00           C  
ATOM   2420  N   SER   345      33.625  63.020  45.277  1.00  0.00           N  
ATOM   2421  CA  SER   345      32.747  62.261  44.401  1.00  0.00           C  
ATOM   2422  C   SER   345      32.728  62.970  43.057  1.00  0.00           C  
ATOM   2423  O   SER   345      32.721  64.203  42.993  1.00  0.00           O  
ATOM   2424  CB  SER   345      31.327  62.150  44.977  1.00  0.00           C  
ATOM   2425  OG  SER   345      30.695  63.424  45.076  1.00  0.00           O  
ATOM   2426  N   GLY   346      32.723  62.196  41.980  1.00  0.00           N  
ATOM   2427  CA  GLY   346      32.690  62.784  40.660  1.00  0.00           C  
ATOM   2428  C   GLY   346      32.763  61.751  39.567  1.00  0.00           C  
ATOM   2429  O   GLY   346      32.564  60.564  39.810  1.00  0.00           O  
ATOM   2430  N   THR   347      33.055  62.205  38.355  1.00  0.00           N  
ATOM   2431  CA  THR   347      33.145  61.305  37.218  1.00  0.00           C  
ATOM   2432  C   THR   347      34.447  61.514  36.423  1.00  0.00           C  
ATOM   2433  O   THR   347      34.823  62.645  36.115  1.00  0.00           O  
ATOM   2434  CB  THR   347      31.895  61.443  36.302  1.00  0.00           C  
ATOM   2435  OG1 THR   347      31.695  62.817  35.970  1.00  0.00           O  
ATOM   2436  CG2 THR   347      30.647  60.949  37.016  1.00  0.00           C  
ATOM   2437  N   ARG   348      35.130  60.418  36.100  1.00  0.00           N  
ATOM   2438  CA  ARG   348      36.314  60.466  35.236  1.00  0.00           C  
ATOM   2439  C   ARG   348      35.960  60.848  33.803  1.00  0.00           C  
ATOM   2440  O   ARG   348      34.783  60.956  33.442  1.00  0.00           O  
ATOM   2441  CB  ARG   348      37.040  59.117  35.234  1.00  0.00           C  
ATOM   2442  CG  ARG   348      37.717  58.766  36.554  1.00  0.00           C  
ATOM   2443  CD  ARG   348      38.677  57.583  36.387  1.00  0.00           C  
ATOM   2444  NE  ARG   348      37.976  56.365  35.988  1.00  0.00           N  
ATOM   2445  CZ  ARG   348      37.406  55.511  36.833  1.00  0.00           C  
ATOM   2446  NH1 ARG   348      37.434  55.733  38.144  1.00  0.00           N  
ATOM   2447  NH2 ARG   348      36.804  54.429  36.365  1.00  0.00           N  
ATOM   2448  N   SER   349      36.995  61.047  32.989  1.00  0.00           N  
ATOM   2449  CA  SER   349      36.826  61.413  31.584  1.00  0.00           C  
ATOM   2450  C   SER   349      36.031  60.348  30.838  1.00  0.00           C  
ATOM   2451  O   SER   349      35.198  60.661  29.978  1.00  0.00           O  
ATOM   2452  CB  SER   349      38.185  61.620  30.917  1.00  0.00           C  
ATOM   2453  OG  SER   349      38.933  60.417  30.890  1.00  0.00           O  
ATOM   2454  N   ASP   350      36.280  59.087  31.191  1.00  0.00           N  
ATOM   2455  CA  ASP   350      35.614  57.959  30.538  1.00  0.00           C  
ATOM   2456  C   ASP   350      34.150  57.800  30.940  1.00  0.00           C  
ATOM   2457  O   ASP   350      33.439  56.970  30.381  1.00  0.00           O  
ATOM   2458  CB  ASP   350      36.391  56.649  30.755  1.00  0.00           C  
ATOM   2459  CG  ASP   350      36.645  56.341  32.224  1.00  0.00           C  
ATOM   2460  OD1 ASP   350      35.933  56.878  33.103  1.00  0.00           O  
ATOM   2461  OD2 ASP   350      37.560  55.542  32.502  1.00  0.00           O  
ATOM   2462  N   GLY   351      33.705  58.595  31.909  1.00  0.00           N  
ATOM   2463  CA  GLY   351      32.313  58.585  32.327  1.00  0.00           C  
ATOM   2464  C   GLY   351      32.043  57.786  33.594  1.00  0.00           C  
ATOM   2465  O   GLY   351      30.947  57.844  34.142  1.00  0.00           O  
ATOM   2466  N   LYS   352      33.042  57.045  34.063  1.00  0.00           N  
ATOM   2467  CA  LYS   352      32.893  56.202  35.245  1.00  0.00           C  
ATOM   2468  C   LYS   352      32.948  57.019  36.527  1.00  0.00           C  
ATOM   2469  O   LYS   352      33.677  58.006  36.615  1.00  0.00           O  
ATOM   2470  CB  LYS   352      33.980  55.130  35.279  1.00  0.00           C  
ATOM   2471  CG  LYS   352      33.927  54.150  34.111  1.00  0.00           C  
ATOM   2472  CD  LYS   352      35.099  53.169  34.161  1.00  0.00           C  
ATOM   2473  CE  LYS   352      35.086  52.198  32.983  1.00  0.00           C  
ATOM   2474  NZ  LYS   352      36.130  51.137  33.132  1.00  0.00           N  
ATOM   2475  N   ALA   353      32.194  56.588  37.530  1.00  0.00           N  
ATOM   2476  CA  ALA   353      32.113  57.316  38.786  1.00  0.00           C  
ATOM   2477  C   ALA   353      33.289  56.946  39.647  1.00  0.00           C  
ATOM   2478  O   ALA   353      33.790  55.830  39.573  1.00  0.00           O  
ATOM   2479  CB  ALA   353      30.798  56.997  39.520  1.00  0.00           C  
ATOM   2480  N   PHE   354      33.742  57.885  40.462  1.00  0.00           N  
ATOM   2481  CA  PHE   354      34.762  57.555  41.444  1.00  0.00           C  
ATOM   2482  C   PHE   354      34.431  58.245  42.753  1.00  0.00           C  
ATOM   2483  O   PHE   354      33.613  59.169  42.795  1.00  0.00           O  
ATOM   2484  CB  PHE   354      36.151  57.956  40.943  1.00  0.00           C  
ATOM   2485  CG  PHE   354      36.322  59.428  40.760  1.00  0.00           C  
ATOM   2486  CD1 PHE   354      35.942  60.039  39.582  1.00  0.00           C  
ATOM   2487  CD2 PHE   354      36.852  60.207  41.775  1.00  0.00           C  
ATOM   2488  CE1 PHE   354      36.093  61.401  39.413  1.00  0.00           C  
ATOM   2489  CE2 PHE   354      37.007  61.568  41.608  1.00  0.00           C  
ATOM   2490  CZ  PHE   354      36.629  62.162  40.425  1.00  0.00           C  
ATOM   2491  N   SER   355      35.063  57.805  43.830  1.00  0.00           N  
ATOM   2492  CA  SER   355      34.762  58.391  45.127  1.00  0.00           C  
ATOM   2493  C   SER   355      35.830  58.116  46.156  1.00  0.00           C  
ATOM   2494  O   SER   355      36.581  57.143  46.061  1.00  0.00           O  
ATOM   2495  CB  SER   355      33.413  57.895  45.657  1.00  0.00           C  
ATOM   2496  OG  SER   355      33.490  56.529  46.017  1.00  0.00           O  
ATOM   2497  N   ILE   356      35.889  59.004  47.137  1.00  0.00           N  
ATOM   2498  CA  ILE   356      36.704  58.821  48.312  1.00  0.00           C  
ATOM   2499  C   ILE   356      35.795  59.263  49.444  1.00  0.00           C  
ATOM   2500  O   ILE   356      35.075  60.243  49.299  1.00  0.00           O  
ATOM   2501  CB  ILE   356      37.946  59.715  48.284  1.00  0.00           C  
ATOM   2502  CG1 ILE   356      38.652  59.608  46.933  1.00  0.00           C  
ATOM   2503  CG2 ILE   356      38.899  59.358  49.427  1.00  0.00           C  
ATOM   2504  CD1 ILE   356      39.947  60.375  46.864  1.00  0.00           C  
ATOM   2505  N   GLY   357      35.808  58.538  50.555  1.00  0.00           N  
ATOM   2506  CA  GLY   357      34.924  58.836  51.670  1.00  0.00           C  
ATOM   2507  C   GLY   357      35.070  57.826  52.791  1.00  0.00           C  
ATOM   2508  O   GLY   357      35.104  56.619  52.542  1.00  0.00           O  
ATOM   2509  N   GLY   358      35.172  58.317  54.022  1.00  0.00           N  
ATOM   2510  CA  GLY   358      35.371  57.459  55.176  1.00  0.00           C  
ATOM   2511  C   GLY   358      36.577  56.539  55.033  1.00  0.00           C  
ATOM   2512  O   GLY   358      36.542  55.378  55.458  1.00  0.00           O  
ATOM   2513  N   GLY   359      37.638  57.053  54.417  1.00  0.00           N  
ATOM   2514  CA  GLY   359      38.861  56.292  54.232  1.00  0.00           C  
ATOM   2515  C   GLY   359      38.789  55.222  53.159  1.00  0.00           C  
ATOM   2516  O   GLY   359      39.665  54.363  53.093  1.00  0.00           O  
ATOM   2517  N   GLN   360      37.755  55.267  52.320  1.00  0.00           N  
ATOM   2518  CA  GLN   360      37.614  54.314  51.223  1.00  0.00           C  
ATOM   2519  C   GLN   360      37.654  55.025  49.877  1.00  0.00           C  
ATOM   2520  O   GLN   360      36.843  55.911  49.607  1.00  0.00           O  
ATOM   2521  CB  GLN   360      36.302  53.519  51.332  1.00  0.00           C  
ATOM   2522  CG  GLN   360      36.084  52.824  52.669  1.00  0.00           C  
ATOM   2523  CD  GLN   360      36.870  51.529  52.803  1.00  0.00           C  
ATOM   2524  OE1 GLN   360      36.735  50.615  51.985  1.00  0.00           O  
ATOM   2525  NE2 GLN   360      37.696  51.446  53.842  1.00  0.00           N  
ATOM   2526  N   ALA   361      38.594  54.623  49.029  1.00  0.00           N  
ATOM   2527  CA  ALA   361      38.680  55.143  47.677  1.00  0.00           C  
ATOM   2528  C   ALA   361      38.140  54.097  46.723  1.00  0.00           C  
ATOM   2529  O   ALA   361      38.378  52.900  46.904  1.00  0.00           O  
ATOM   2530  CB  ALA   361      40.118  55.481  47.333  1.00  0.00           C  
ATOM   2531  N   ASP   362      37.411  54.542  45.706  1.00  0.00           N  
ATOM   2532  CA  ASP   362      36.854  53.611  44.747  1.00  0.00           C  
ATOM   2533  C   ASP   362      36.943  54.162  43.337  1.00  0.00           C  
ATOM   2534  O   ASP   362      36.405  55.231  43.043  1.00  0.00           O  
ATOM   2535  CB  ASP   362      35.392  53.266  45.081  1.00  0.00           C  
ATOM   2536  CG  ASP   362      34.758  52.335  44.040  1.00  0.00           C  
ATOM   2537  OD1 ASP   362      35.340  51.262  43.753  1.00  0.00           O  
ATOM   2538  OD2 ASP   362      33.689  52.683  43.486  1.00  0.00           O  
ATOM   2539  N   ALA   363      37.637  53.415  42.482  1.00  0.00           N  
ATOM   2540  CA  ALA   363      37.681  53.672  41.050  1.00  0.00           C  
ATOM   2541  C   ALA   363      38.406  54.977  40.685  1.00  0.00           C  
ATOM   2542  O   ALA   363      38.086  55.618  39.687  1.00  0.00           O  
ATOM   2543  CB  ALA   363      36.281  53.624  40.459  1.00  0.00           C  
ATOM   2544  N   LEU   364      39.388  55.350  41.498  1.00  0.00           N  
ATOM   2545  CA  LEU   364      40.283  56.457  41.168  1.00  0.00           C  
ATOM   2546  C   LEU   364      41.001  56.221  39.850  1.00  0.00           C  
ATOM   2547  O   LEU   364      41.548  55.145  39.615  1.00  0.00           O  
ATOM   2548  CB  LEU   364      41.329  56.628  42.258  1.00  0.00           C  
ATOM   2549  CG  LEU   364      40.790  57.196  43.557  1.00  0.00           C  
ATOM   2550  CD1 LEU   364      41.938  57.417  44.478  1.00  0.00           C  
ATOM   2551  CD2 LEU   364      40.052  58.487  43.295  1.00  0.00           C  
ATOM   2552  N   MET   365      40.984  57.223  38.981  1.00  0.00           N  
ATOM   2553  CA  MET   365      41.761  57.168  37.755  1.00  0.00           C  
ATOM   2554  C   MET   365      42.829  58.233  37.854  1.00  0.00           C  
ATOM   2555  O   MET   365      42.520  59.419  37.918  1.00  0.00           O  
ATOM   2556  CB  MET   365      40.878  57.408  36.532  1.00  0.00           C  
ATOM   2557  CG  MET   365      41.662  57.720  35.266  1.00  0.00           C  
ATOM   2558  SD  MET   365      42.719  56.363  34.710  1.00  0.00           S  
ATOM   2559  CE  MET   365      41.508  55.329  33.885  1.00  0.00           C  
ATOM   2560  N   LEU   366      44.086  57.815  37.904  1.00  0.00           N  
ATOM   2561  CA  LEU   366      45.179  58.769  38.057  1.00  0.00           C  
ATOM   2562  C   LEU   366      46.057  58.858  36.799  1.00  0.00           C  
ATOM   2563  O   LEU   366      46.974  58.061  36.617  1.00  0.00           O  
ATOM   2564  CB  LEU   366      46.014  58.415  39.286  1.00  0.00           C  
ATOM   2565  CG  LEU   366      45.269  58.284  40.624  1.00  0.00           C  
ATOM   2566  CD1 LEU   366      46.149  57.600  41.657  1.00  0.00           C  
ATOM   2567  CD2 LEU   366      44.838  59.637  41.144  1.00  0.00           C  
ATOM   2568  N   GLU   367      45.760  59.825  35.931  1.00  0.00           N  
ATOM   2569  CA  GLU   367      46.585  60.099  34.752  1.00  0.00           C  
ATOM   2570  C   GLU   367      47.870  60.844  35.129  1.00  0.00           C  
ATOM   2571  O   GLU   367      48.077  61.223  36.289  1.00  0.00           O  
ATOM   2572  CB  GLU   367      45.820  60.934  33.724  1.00  0.00           C  
ATOM   2573  CG  GLU   367      44.381  60.509  33.471  1.00  0.00           C  
ATOM   2574  CD  GLU   367      44.270  59.365  32.488  1.00  0.00           C  
ATOM   2575  OE1 GLU   367      45.310  58.908  31.980  1.00  0.00           O  
ATOM   2576  OE2 GLU   367      43.137  58.920  32.222  1.00  0.00           O  
ATOM   2577  N   LYS   368      48.732  61.046  34.138  1.00  0.00           N  
ATOM   2578  CA  LYS   368      49.985  61.753  34.351  1.00  0.00           C  
ATOM   2579  C   LYS   368      49.724  63.115  34.995  1.00  0.00           C  
ATOM   2580  O   LYS   368      48.885  63.892  34.525  1.00  0.00           O  
ATOM   2581  CB  LYS   368      50.758  61.904  33.033  1.00  0.00           C  
ATOM   2582  CG  LYS   368      52.134  62.543  33.203  1.00  0.00           C  
ATOM   2583  CD  LYS   368      53.041  62.245  32.010  1.00  0.00           C  
ATOM   2584  CE  LYS   368      54.482  62.690  32.265  1.00  0.00           C  
ATOM   2585  NZ  LYS   368      55.408  62.236  31.182  1.00  0.00           N  
ATOM   2586  N   GLY   369      50.417  63.375  36.098  1.00  0.00           N  
ATOM   2587  CA  GLY   369      50.227  64.603  36.847  1.00  0.00           C  
ATOM   2588  C   GLY   369      49.414  64.420  38.113  1.00  0.00           C  
ATOM   2589  O   GLY   369      49.661  65.088  39.119  1.00  0.00           O  
ATOM   2590  N   SER   370      48.442  63.511  38.067  1.00  0.00           N  
ATOM   2591  CA  SER   370      47.590  63.251  39.220  1.00  0.00           C  
ATOM   2592  C   SER   370      48.305  62.425  40.284  1.00  0.00           C  
ATOM   2593  O   SER   370      49.165  61.601  39.969  1.00  0.00           O  
ATOM   2594  CB  SER   370      46.309  62.549  38.786  1.00  0.00           C  
ATOM   2595  OG  SER   370      45.563  63.366  37.909  1.00  0.00           O  
ATOM   2596  N   SER   371      47.958  62.646  41.547  1.00  0.00           N  
ATOM   2597  CA  SER   371      48.538  61.840  42.614  1.00  0.00           C  
ATOM   2598  C   SER   371      47.563  61.605  43.769  1.00  0.00           C  
ATOM   2599  O   SER   371      46.799  62.489  44.138  1.00  0.00           O  
ATOM   2600  CB  SER   371      49.852  62.448  43.114  1.00  0.00           C  
ATOM   2601  OG  SER   371      49.622  63.623  43.871  1.00  0.00           O  
ATOM   2602  N   PHE   372      47.598  60.397  44.322  1.00  0.00           N  
ATOM   2603  CA  PHE   372      46.744  60.017  45.441  1.00  0.00           C  
ATOM   2604  C   PHE   372      47.622  59.483  46.551  1.00  0.00           C  
ATOM   2605  O   PHE   372      48.623  58.814  46.291  1.00  0.00           O  
ATOM   2606  CB  PHE   372      45.746  58.948  45.005  1.00  0.00           C  
ATOM   2607  CG  PHE   372      44.859  58.444  46.110  1.00  0.00           C  
ATOM   2608  CD1 PHE   372      43.783  59.194  46.555  1.00  0.00           C  
ATOM   2609  CD2 PHE   372      45.088  57.206  46.690  1.00  0.00           C  
ATOM   2610  CE1 PHE   372      42.957  58.717  47.561  1.00  0.00           C  
ATOM   2611  CE2 PHE   372      44.266  56.727  47.693  1.00  0.00           C  
ATOM   2612  CZ  PHE   372      43.201  57.482  48.130  1.00  0.00           C  
ATOM   2613  N   THR   373      47.278  59.814  47.787  1.00  0.00           N  
ATOM   2614  CA  THR   373      48.020  59.303  48.926  1.00  0.00           C  
ATOM   2615  C   THR   373      47.079  58.454  49.771  1.00  0.00           C  
ATOM   2616  O   THR   373      46.028  58.917  50.202  1.00  0.00           O  
ATOM   2617  CB  THR   373      48.636  60.436  49.756  1.00  0.00           C  
ATOM   2618  OG1 THR   373      49.363  61.314  48.895  1.00  0.00           O  
ATOM   2619  CG2 THR   373      49.581  59.885  50.819  1.00  0.00           C  
ATOM   2620  N   LEU   374      47.440  57.194  49.968  1.00  0.00           N  
ATOM   2621  CA  LEU   374      46.632  56.297  50.780  1.00  0.00           C  
ATOM   2622  C   LEU   374      47.182  56.285  52.190  1.00  0.00           C  
ATOM   2623  O   LEU   374      48.303  55.824  52.420  1.00  0.00           O  
ATOM   2624  CB  LEU   374      46.669  54.890  50.209  1.00  0.00           C  
ATOM   2625  CG  LEU   374      45.891  53.860  51.010  1.00  0.00           C  
ATOM   2626  CD1 LEU   374      44.417  54.197  50.962  1.00  0.00           C  
ATOM   2627  CD2 LEU   374      46.155  52.463  50.467  1.00  0.00           C  
ATOM   2628  N   ASN   375      46.399  56.799  53.132  1.00  0.00           N  
ATOM   2629  CA  ASN   375      46.812  56.836  54.535  1.00  0.00           C  
ATOM   2630  C   ASN   375      46.719  55.479  55.239  1.00  0.00           C  
ATOM   2631  O   ASN   375      45.987  54.588  54.801  1.00  0.00           O  
ATOM   2632  CB  ASN   375      46.007  57.887  55.304  1.00  0.00           C  
ATOM   2633  CG  ASN   375      46.192  59.282  54.744  1.00  0.00           C  
ATOM   2634  OD1 ASN   375      47.270  59.632  54.261  1.00  0.00           O  
ATOM   2635  ND2 ASN   375      45.138  60.086  54.799  1.00  0.00           N  
ATOM   2636  N   ALA   376      47.486  55.333  56.318  1.00  0.00           N  
ATOM   2637  CA  ALA   376      47.414  54.145  57.166  1.00  0.00           C  
ATOM   2638  C   ALA   376      45.971  53.855  57.567  1.00  0.00           C  
ATOM   2639  O   ALA   376      45.220  54.765  57.918  1.00  0.00           O  
ATOM   2640  CB  ALA   376      48.286  54.325  58.406  1.00  0.00           C  
ATOM   2641  N   GLY   377      45.579  52.589  57.485  1.00  0.00           N  
ATOM   2642  CA  GLY   377      44.254  52.181  57.909  1.00  0.00           C  
ATOM   2643  C   GLY   377      43.192  52.305  56.836  1.00  0.00           C  
ATOM   2644  O   GLY   377      42.061  51.845  57.014  1.00  0.00           O  
ATOM   2645  N   ASP   378      43.546  52.914  55.710  1.00  0.00           N  
ATOM   2646  CA  ASP   378      42.563  53.109  54.645  1.00  0.00           C  
ATOM   2647  C   ASP   378      42.609  52.058  53.522  1.00  0.00           C  
ATOM   2648  O   ASP   378      43.477  51.191  53.491  1.00  0.00           O  
ATOM   2649  CB  ASP   378      42.639  54.538  54.103  1.00  0.00           C  
ATOM   2650  CG  ASP   378      42.226  55.570  55.141  1.00  0.00           C  
ATOM   2651  OD1 ASP   378      41.391  55.229  56.003  1.00  0.00           O  
ATOM   2652  OD2 ASP   378      42.732  56.711  55.104  1.00  0.00           O  
ATOM   2653  N   THR   379      41.644  52.134  52.617  1.00  0.00           N  
ATOM   2654  CA  THR   379      41.529  51.174  51.536  1.00  0.00           C  
ATOM   2655  C   THR   379      41.263  51.869  50.197  1.00  0.00           C  
ATOM   2656  O   THR   379      40.390  52.723  50.093  1.00  0.00           O  
ATOM   2657  CB  THR   379      40.398  50.165  51.834  1.00  0.00           C  
ATOM   2658  OG1 THR   379      40.790  49.322  52.923  1.00  0.00           O  
ATOM   2659  CG2 THR   379      40.072  49.308  50.605  1.00  0.00           C  
ATOM   2660  N   ALA   380      42.025  51.501  49.175  1.00  0.00           N  
ATOM   2661  CA  ALA   380      41.769  51.980  47.827  1.00  0.00           C  
ATOM   2662  C   ALA   380      41.395  50.799  46.946  1.00  0.00           C  
ATOM   2663  O   ALA   380      42.154  49.836  46.833  1.00  0.00           O  
ATOM   2664  CB  ALA   380      42.989  52.701  47.273  1.00  0.00           C  
ATOM   2665  N   THR   381      40.231  50.887  46.313  1.00  0.00           N  
ATOM   2666  CA  THR   381      39.665  49.772  45.572  1.00  0.00           C  
ATOM   2667  C   THR   381      39.519  50.104  44.103  1.00  0.00           C  
ATOM   2668  O   THR   381      38.955  51.135  43.751  1.00  0.00           O  
ATOM   2669  CB  THR   381      38.262  49.412  46.128  1.00  0.00           C  
ATOM   2670  OG1 THR   381      38.378  49.059  47.509  1.00  0.00           O  
ATOM   2671  CG2 THR   381      37.646  48.244  45.362  1.00  0.00           C  
ATOM   2672  N   ASP   382      40.023  49.217  43.250  1.00  0.00           N  
ATOM   2673  CA  ASP   382      39.889  49.354  41.801  1.00  0.00           C  
ATOM   2674  C   ASP   382      40.562  50.608  41.244  1.00  0.00           C  
ATOM   2675  O   ASP   382      40.107  51.176  40.242  1.00  0.00           O  
ATOM   2676  CB  ASP   382      38.416  49.296  41.379  1.00  0.00           C  
ATOM   2677  CG  ASP   382      37.826  47.905  41.516  1.00  0.00           C  
ATOM   2678  OD1 ASP   382      38.561  46.922  41.298  1.00  0.00           O  
ATOM   2679  OD2 ASP   382      36.630  47.786  41.846  1.00  0.00           O  
ATOM   2680  N   THR   383      41.648  51.035  41.887  1.00  0.00           N  
ATOM   2681  CA  THR   383      42.437  52.140  41.363  1.00  0.00           C  
ATOM   2682  C   THR   383      43.092  51.776  40.029  1.00  0.00           C  
ATOM   2683  O   THR   383      43.667  50.691  39.879  1.00  0.00           O  
ATOM   2684  CB  THR   383      43.559  52.519  42.311  1.00  0.00           C  
ATOM   2685  OG1 THR   383      43.064  52.579  43.654  1.00  0.00           O  
ATOM   2686  CG2 THR   383      44.150  53.858  41.903  1.00  0.00           C  
ATOM   2687  N   THR   384      42.985  52.679  39.061  1.00  0.00           N  
ATOM   2688  CA  THR   384      43.809  52.613  37.866  1.00  0.00           C  
ATOM   2689  C   THR   384      44.788  53.783  37.905  1.00  0.00           C  
ATOM   2690  O   THR   384      44.376  54.950  37.942  1.00  0.00           O  
ATOM   2691  CB  THR   384      42.979  52.707  36.574  1.00  0.00           C  
ATOM   2692  OG1 THR   384      42.095  51.588  36.485  1.00  0.00           O  
ATOM   2693  CG2 THR   384      43.895  52.689  35.372  1.00  0.00           C  
ATOM   2694  N   VAL   385      46.080  53.468  37.933  1.00  0.00           N  
ATOM   2695  CA  VAL   385      47.115  54.482  37.799  1.00  0.00           C  
ATOM   2696  C   VAL   385      47.663  54.392  36.389  1.00  0.00           C  
ATOM   2697  O   VAL   385      48.223  53.369  35.999  1.00  0.00           O  
ATOM   2698  CB  VAL   385      48.264  54.261  38.791  1.00  0.00           C  
ATOM   2699  CG1 VAL   385      49.230  55.426  38.743  1.00  0.00           C  
ATOM   2700  CG2 VAL   385      47.724  54.094  40.179  1.00  0.00           C  
ATOM   2701  N   ASN   386      47.483  55.455  35.615  1.00  0.00           N  
ATOM   2702  CA  ASN   386      47.896  55.457  34.217  1.00  0.00           C  
ATOM   2703  C   ASN   386      48.873  56.593  33.960  1.00  0.00           C  
ATOM   2704  O   ASN   386      48.509  57.623  33.399  1.00  0.00           O  
ATOM   2705  CB  ASN   386      46.673  55.575  33.310  1.00  0.00           C  
ATOM   2706  CG  ASN   386      47.008  55.389  31.835  1.00  0.00           C  
ATOM   2707  OD1 ASN   386      47.914  54.643  31.476  1.00  0.00           O  
ATOM   2708  ND2 ASN   386      46.263  56.068  30.975  1.00  0.00           N  
ATOM   2709  N   GLY   387      50.115  56.405  34.390  1.00  0.00           N  
ATOM   2710  CA  GLY   387      51.113  57.448  34.280  1.00  0.00           C  
ATOM   2711  C   GLY   387      51.212  58.320  35.515  1.00  0.00           C  
ATOM   2712  O   GLY   387      52.170  59.075  35.675  1.00  0.00           O  
ATOM   2713  N   GLY   388      50.222  58.213  36.395  1.00  0.00           N  
ATOM   2714  CA  GLY   388      50.207  59.003  37.613  1.00  0.00           C  
ATOM   2715  C   GLY   388      51.050  58.457  38.756  1.00  0.00           C  
ATOM   2716  O   GLY   388      51.880  57.558  38.580  1.00  0.00           O  
ATOM   2717  N   LEU   389      50.834  59.018  39.940  1.00  0.00           N  
ATOM   2718  CA  LEU   389      51.540  58.597  41.141  1.00  0.00           C  
ATOM   2719  C   LEU   389      50.549  58.164  42.216  1.00  0.00           C  
ATOM   2720  O   LEU   389      49.533  58.810  42.436  1.00  0.00           O  
ATOM   2721  CB  LEU   389      52.427  59.731  41.664  1.00  0.00           C  
ATOM   2722  CG  LEU   389      53.096  59.526  43.023  1.00  0.00           C  
ATOM   2723  CD1 LEU   389      54.059  58.343  42.980  1.00  0.00           C  
ATOM   2724  CD2 LEU   389      53.818  60.805  43.465  1.00  0.00           C  
ATOM   2725  N   PHE   390      50.852  57.053  42.870  1.00  0.00           N  
ATOM   2726  CA  PHE   390      50.069  56.570  43.994  1.00  0.00           C  
ATOM   2727  C   PHE   390      51.059  56.317  45.102  1.00  0.00           C  
ATOM   2728  O   PHE   390      52.021  55.568  44.923  1.00  0.00           O  
ATOM   2729  CB  PHE   390      49.363  55.270  43.618  1.00  0.00           C  
ATOM   2730  CG  PHE   390      48.363  54.792  44.634  1.00  0.00           C  
ATOM   2731  CD1 PHE   390      48.756  54.450  45.925  1.00  0.00           C  
ATOM   2732  CD2 PHE   390      47.034  54.639  44.284  1.00  0.00           C  
ATOM   2733  CE1 PHE   390      47.839  53.987  46.851  1.00  0.00           C  
ATOM   2734  CE2 PHE   390      46.112  54.176  45.204  1.00  0.00           C  
ATOM   2735  CZ  PHE   390      46.517  53.849  46.490  1.00  0.00           C  
ATOM   2736  N   THR   391      50.834  56.961  46.238  1.00  0.00           N  
ATOM   2737  CA  THR   391      51.680  56.789  47.408  1.00  0.00           C  
ATOM   2738  C   THR   391      50.843  56.167  48.518  1.00  0.00           C  
ATOM   2739  O   THR   391      49.694  56.558  48.736  1.00  0.00           O  
ATOM   2740  CB  THR   391      52.248  58.132  47.893  1.00  0.00           C  
ATOM   2741  OG1 THR   391      52.945  58.769  46.816  1.00  0.00           O  
ATOM   2742  CG2 THR   391      53.207  57.927  49.067  1.00  0.00           C  
ATOM   2743  N   ALA   392      51.407  55.182  49.201  1.00  0.00           N  
ATOM   2744  CA  ALA   392      50.708  54.532  50.297  1.00  0.00           C  
ATOM   2745  C   ALA   392      51.582  54.525  51.548  1.00  0.00           C  
ATOM   2746  O   ALA   392      52.702  54.024  51.527  1.00  0.00           O  
ATOM   2747  CB  ALA   392      50.303  53.122  49.906  1.00  0.00           C  
ATOM   2748  N   ARG   393      51.065  55.092  52.632  1.00  0.00           N  
ATOM   2749  CA  ARG   393      51.783  55.119  53.898  1.00  0.00           C  
ATOM   2750  C   ARG   393      51.390  53.903  54.729  1.00  0.00           C  
ATOM   2751  O   ARG   393      51.915  53.670  55.818  1.00  0.00           O  
ATOM   2752  CB  ARG   393      51.489  56.421  54.645  1.00  0.00           C  
ATOM   2753  CG  ARG   393      51.702  57.665  53.788  1.00  0.00           C  
ATOM   2754  CD  ARG   393      52.175  58.846  54.615  1.00  0.00           C  
ATOM   2755  NE  ARG   393      51.158  59.280  55.565  1.00  0.00           N  
ATOM   2756  CZ  ARG   393      50.470  60.413  55.459  1.00  0.00           C  
ATOM   2757  NH1 ARG   393      50.701  61.241  54.445  1.00  0.00           N  
ATOM   2758  NH2 ARG   393      49.558  60.723  56.373  1.00  0.00           N  
ATOM   2759  N   GLY   394      50.459  53.127  54.186  1.00  0.00           N  
ATOM   2760  CA  GLY   394      50.017  51.882  54.784  1.00  0.00           C  
ATOM   2761  C   GLY   394      48.774  51.443  54.039  1.00  0.00           C  
ATOM   2762  O   GLY   394      48.698  51.583  52.819  1.00  0.00           O  
ATOM   2763  N   GLY   395      47.793  50.919  54.764  1.00  0.00           N  
ATOM   2764  CA  GLY   395      46.500  50.640  54.169  1.00  0.00           C  
ATOM   2765  C   GLY   395      46.427  49.419  53.272  1.00  0.00           C  
ATOM   2766  O   GLY   395      47.307  48.554  53.296  1.00  0.00           O  
ATOM   2767  N   THR   396      45.363  49.355  52.472  1.00  0.00           N  
ATOM   2768  CA  THR   396      45.071  48.170  51.679  1.00  0.00           C  
ATOM   2769  C   THR   396      44.685  48.526  50.262  1.00  0.00           C  
ATOM   2770  O   THR   396      43.877  49.429  50.044  1.00  0.00           O  
ATOM   2771  CB  THR   396      43.898  47.360  52.289  1.00  0.00           C  
ATOM   2772  OG1 THR   396      44.240  46.918  53.608  1.00  0.00           O  
ATOM   2773  CG2 THR   396      43.547  46.158  51.412  1.00  0.00           C  
ATOM   2774  N   LEU   397      45.254  47.799  49.304  1.00  0.00           N  
ATOM   2775  CA  LEU   397      44.832  47.874  47.918  1.00  0.00           C  
ATOM   2776  C   LEU   397      43.847  46.746  47.697  1.00  0.00           C  
ATOM   2777  O   LEU   397      44.083  45.624  48.140  1.00  0.00           O  
ATOM   2778  CB  LEU   397      46.035  47.706  46.985  1.00  0.00           C  
ATOM   2779  CG  LEU   397      47.124  48.751  47.193  1.00  0.00           C  
ATOM   2780  CD1 LEU   397      48.375  48.425  46.378  1.00  0.00           C  
ATOM   2781  CD2 LEU   397      46.582  50.144  46.865  1.00  0.00           C  
ATOM   2782  N   ALA   398      42.747  47.031  47.013  1.00  0.00           N  
ATOM   2783  CA  ALA   398      41.700  46.036  46.843  1.00  0.00           C  
ATOM   2784  C   ALA   398      41.084  46.101  45.453  1.00  0.00           C  
ATOM   2785  O   ALA   398      41.308  47.059  44.707  1.00  0.00           O  
ATOM   2786  CB  ALA   398      40.644  46.208  47.908  1.00  0.00           C  
ATOM   2787  N   GLY   399      40.307  45.080  45.103  1.00  0.00           N  
ATOM   2788  CA  GLY   399      39.789  44.962  43.748  1.00  0.00           C  
ATOM   2789  C   GLY   399      40.935  44.771  42.771  1.00  0.00           C  
ATOM   2790  O   GLY   399      41.880  44.023  43.026  1.00  0.00           O  
ATOM   2791  N   THR   400      40.865  45.461  41.644  1.00  0.00           N  
ATOM   2792  CA  THR   400      41.934  45.378  40.663  1.00  0.00           C  
ATOM   2793  C   THR   400      42.706  46.692  40.620  1.00  0.00           C  
ATOM   2794  O   THR   400      42.212  47.698  40.109  1.00  0.00           O  
ATOM   2795  CB  THR   400      41.384  45.047  39.263  1.00  0.00           C  
ATOM   2796  OG1 THR   400      40.663  43.810  39.305  1.00  0.00           O  
ATOM   2797  CG2 THR   400      42.517  44.922  38.276  1.00  0.00           C  
ATOM   2798  N   THR   401      43.908  46.677  41.184  1.00  0.00           N  
ATOM   2799  CA  THR   401      44.810  47.820  41.151  1.00  0.00           C  
ATOM   2800  C   THR   401      45.687  47.754  39.893  1.00  0.00           C  
ATOM   2801  O   THR   401      46.512  46.856  39.739  1.00  0.00           O  
ATOM   2802  CB  THR   401      45.699  47.849  42.399  1.00  0.00           C  
ATOM   2803  OG1 THR   401      44.875  47.962  43.567  1.00  0.00           O  
ATOM   2804  CG2 THR   401      46.659  49.024  42.348  1.00  0.00           C  
ATOM   2805  N   THR   402      45.498  48.714  38.997  1.00  0.00           N  
ATOM   2806  CA  THR   402      46.146  48.699  37.697  1.00  0.00           C  
ATOM   2807  C   THR   402      47.257  49.743  37.584  1.00  0.00           C  
ATOM   2808  O   THR   402      47.056  50.920  37.901  1.00  0.00           O  
ATOM   2809  CB  THR   402      45.116  48.929  36.599  1.00  0.00           C  
ATOM   2810  OG1 THR   402      44.094  47.927  36.700  1.00  0.00           O  
ATOM   2811  CG2 THR   402      45.772  48.869  35.229  1.00  0.00           C  
ATOM   2812  N   LEU   403      48.431  49.300  37.144  1.00  0.00           N  
ATOM   2813  CA  LEU   403      49.577  50.184  36.956  1.00  0.00           C  
ATOM   2814  C   LEU   403      50.019  50.156  35.499  1.00  0.00           C  
ATOM   2815  O   LEU   403      50.565  49.162  35.040  1.00  0.00           O  
ATOM   2816  CB  LEU   403      50.733  49.751  37.852  1.00  0.00           C  
ATOM   2817  CG  LEU   403      50.446  49.629  39.352  1.00  0.00           C  
ATOM   2818  CD1 LEU   403      51.703  49.196  40.084  1.00  0.00           C  
ATOM   2819  CD2 LEU   403      49.883  50.928  39.952  1.00  0.00           C  
ATOM   2820  N   ASN   404      49.767  51.243  34.773  1.00  0.00           N  
ATOM   2821  CA  ASN   404      50.108  51.332  33.357  1.00  0.00           C  
ATOM   2822  C   ASN   404      50.945  52.570  33.026  1.00  0.00           C  
ATOM   2823  O   ASN   404      50.946  53.551  33.774  1.00  0.00           O  
ATOM   2824  CB  ASN   404      48.845  51.382  32.491  1.00  0.00           C  
ATOM   2825  CG  ASN   404      48.101  50.063  32.439  1.00  0.00           C  
ATOM   2826  OD1 ASN   404      48.676  48.996  32.638  1.00  0.00           O  
ATOM   2827  ND2 ASN   404      46.807  50.133  32.140  1.00  0.00           N  
ATOM   2828  N   ASN   405      51.663  52.492  31.906  1.00  0.00           N  
ATOM   2829  CA  ASN   405      52.214  53.653  31.211  1.00  0.00           C  
ATOM   2830  C   ASN   405      52.937  54.694  32.054  1.00  0.00           C  
ATOM   2831  O   ASN   405      52.603  55.874  31.991  1.00  0.00           O  
ATOM   2832  CB  ASN   405      51.094  54.355  30.450  1.00  0.00           C  
ATOM   2833  CG  ASN   405      50.455  53.463  29.416  1.00  0.00           C  
ATOM   2834  OD1 ASN   405      51.145  52.760  28.682  1.00  0.00           O  
ATOM   2835  ND2 ASN   405      49.133  53.481  29.354  1.00  0.00           N  
ATOM   2836  N   GLY   406      53.926  54.266  32.828  1.00  0.00           N  
ATOM   2837  CA  GLY   406      54.720  55.199  33.600  1.00  0.00           C  
ATOM   2838  C   GLY   406      54.233  55.343  35.026  1.00  0.00           C  
ATOM   2839  O   GLY   406      54.743  56.167  35.788  1.00  0.00           O  
ATOM   2840  N   ALA   407      53.240  54.538  35.385  1.00  0.00           N  
ATOM   2841  CA  ALA   407      52.698  54.557  36.733  1.00  0.00           C  
ATOM   2842  C   ALA   407      53.787  54.327  37.773  1.00  0.00           C  
ATOM   2843  O   ALA   407      54.713  53.541  37.568  1.00  0.00           O  
ATOM   2844  CB  ALA   407      51.605  53.518  36.867  1.00  0.00           C  
ATOM   2845  N   THR   408      53.684  55.038  38.885  1.00  0.00           N  
ATOM   2846  CA  THR   408      54.561  54.799  40.018  1.00  0.00           C  
ATOM   2847  C   THR   408      53.695  54.538  41.244  1.00  0.00           C  
ATOM   2848  O   THR   408      52.719  55.243  41.490  1.00  0.00           O  
ATOM   2849  CB  THR   408      55.494  55.987  40.289  1.00  0.00           C  
ATOM   2850  OG1 THR   408      56.302  56.242  39.150  1.00  0.00           O  
ATOM   2851  CG2 THR   408      56.396  55.661  41.492  1.00  0.00           C  
ATOM   2852  N   LEU   409      54.046  53.496  41.983  1.00  0.00           N  
ATOM   2853  CA  LEU   409      53.383  53.157  43.225  1.00  0.00           C  
ATOM   2854  C   LEU   409      54.459  53.124  44.283  1.00  0.00           C  
ATOM   2855  O   LEU   409      55.301  52.229  44.293  1.00  0.00           O  
ATOM   2856  CB  LEU   409      52.699  51.799  43.111  1.00  0.00           C  
ATOM   2857  CG  LEU   409      52.245  51.146  44.415  1.00  0.00           C  
ATOM   2858  CD1 LEU   409      51.349  52.079  45.207  1.00  0.00           C  
ATOM   2859  CD2 LEU   409      51.525  49.853  44.100  1.00  0.00           C  
ATOM   2860  N   THR   410      54.446  54.134  45.147  1.00  0.00           N  
ATOM   2861  CA  THR   410      55.463  54.306  46.173  1.00  0.00           C  
ATOM   2862  C   THR   410      54.884  53.920  47.533  1.00  0.00           C  
ATOM   2863  O   THR   410      53.848  54.437  47.942  1.00  0.00           O  
ATOM   2864  CB  THR   410      55.960  55.775  46.216  1.00  0.00           C  
ATOM   2865  OG1 THR   410      56.562  56.114  44.964  1.00  0.00           O  
ATOM   2866  CG2 THR   410      56.985  55.982  47.318  1.00  0.00           C  
ATOM   2867  N   LEU   411      55.553  53.003  48.226  1.00  0.00           N  
ATOM   2868  CA  LEU   411      55.122  52.560  49.546  1.00  0.00           C  
ATOM   2869  C   LEU   411      56.078  53.072  50.614  1.00  0.00           C  
ATOM   2870  O   LEU   411      57.302  52.971  50.463  1.00  0.00           O  
ATOM   2871  CB  LEU   411      55.082  51.035  49.599  1.00  0.00           C  
ATOM   2872  CG  LEU   411      54.277  50.380  48.486  1.00  0.00           C  
ATOM   2873  CD1 LEU   411      54.314  48.866  48.623  1.00  0.00           C  
ATOM   2874  CD2 LEU   411      52.856  50.892  48.506  1.00  0.00           C  
ATOM   2875  N   SER   412      55.529  53.624  51.693  1.00  0.00           N  
ATOM   2876  CA  SER   412      56.368  54.135  52.776  1.00  0.00           C  
ATOM   2877  C   SER   412      56.060  53.423  54.092  1.00  0.00           C  
ATOM   2878  O   SER   412      56.654  53.720  55.131  1.00  0.00           O  
ATOM   2879  CB  SER   412      56.276  55.671  52.904  1.00  0.00           C  
ATOM   2880  OG  SER   412      54.974  56.116  53.269  1.00  0.00           O  
ATOM   2881  N   GLY   413      55.141  52.464  54.033  1.00  0.00           N  
ATOM   2882  CA  GLY   413      54.843  51.632  55.185  1.00  0.00           C  
ATOM   2883  C   GLY   413      54.491  50.216  54.776  1.00  0.00           C  
ATOM   2884  O   GLY   413      54.911  49.746  53.721  1.00  0.00           O  
ATOM   2885  N   LYS   414      53.724  49.531  55.618  1.00  0.00           N  
ATOM   2886  CA  LYS   414      53.241  48.202  55.289  1.00  0.00           C  
ATOM   2887  C   LYS   414      51.878  48.302  54.632  1.00  0.00           C  
ATOM   2888  O   LYS   414      50.898  48.720  55.255  1.00  0.00           O  
ATOM   2889  CB  LYS   414      53.163  47.319  56.539  1.00  0.00           C  
ATOM   2890  CG  LYS   414      54.417  47.341  57.412  1.00  0.00           C  
ATOM   2891  CD  LYS   414      54.261  46.408  58.616  1.00  0.00           C  
ATOM   2892  CE  LYS   414      55.161  46.815  59.781  1.00  0.00           C  
ATOM   2893  NZ  LYS   414      56.611  46.706  59.460  1.00  0.00           N  
ATOM   2894  N   THR   415      51.816  47.919  53.365  1.00  0.00           N  
ATOM   2895  CA  THR   415      50.573  47.971  52.606  1.00  0.00           C  
ATOM   2896  C   THR   415      50.149  46.529  52.363  1.00  0.00           C  
ATOM   2897  O   THR   415      50.984  45.634  52.361  1.00  0.00           O  
ATOM   2898  CB  THR   415      50.784  48.740  51.274  1.00  0.00           C  
ATOM   2899  OG1 THR   415      51.215  50.077  51.561  1.00  0.00           O  
ATOM   2900  CG2 THR   415      49.523  48.780  50.425  1.00  0.00           C  
ATOM   2901  N   VAL   416      48.854  46.305  52.181  1.00  0.00           N  
ATOM   2902  CA  VAL   416      48.326  44.963  52.041  1.00  0.00           C  
ATOM   2903  C   VAL   416      47.635  44.807  50.697  1.00  0.00           C  
ATOM   2904  O   VAL   416      46.891  45.685  50.273  1.00  0.00           O  
ATOM   2905  CB  VAL   416      47.306  44.674  53.168  1.00  0.00           C  
ATOM   2906  CG1 VAL   416      46.543  43.377  52.911  1.00  0.00           C  
ATOM   2907  CG2 VAL   416      48.009  44.644  54.524  1.00  0.00           C  
ATOM   2908  N   ASN   417      47.892  43.697  50.021  1.00  0.00           N  
ATOM   2909  CA  ASN   417      47.106  43.336  48.846  1.00  0.00           C  
ATOM   2910  C   ASN   417      46.733  41.852  48.865  1.00  0.00           C  
ATOM   2911  O   ASN   417      47.599  40.978  48.938  1.00  0.00           O  
ATOM   2912  CB  ASN   417      47.841  43.671  47.548  1.00  0.00           C  
ATOM   2913  CG  ASN   417      47.131  43.125  46.329  1.00  0.00           C  
ATOM   2914  OD1 ASN   417      45.920  43.279  46.188  1.00  0.00           O  
ATOM   2915  ND2 ASN   417      47.875  42.464  45.451  1.00  0.00           N  
ATOM   2916  N   ASN   418      45.437  41.581  48.804  1.00  0.00           N  
ATOM   2917  CA  ASN   418      44.935  40.216  48.806  1.00  0.00           C  
ATOM   2918  C   ASN   418      44.172  39.977  47.514  1.00  0.00           C  
ATOM   2919  O   ASN   418      43.687  38.874  47.257  1.00  0.00           O  
ATOM   2920  CB  ASN   418      44.034  39.961  50.028  1.00  0.00           C  
ATOM   2921  CG  ASN   418      44.806  40.006  51.353  1.00  0.00           C  
ATOM   2922  OD1 ASN   418      45.917  39.488  51.463  1.00  0.00           O  
ATOM   2923  ND2 ASN   418      44.215  40.631  52.361  1.00  0.00           N  
ATOM   2924  N   ASP   419      44.066  41.024  46.700  1.00  0.00           N  
ATOM   2925  CA  ASP   419      43.405  40.909  45.407  1.00  0.00           C  
ATOM   2926  C   ASP   419      44.473  41.335  44.404  1.00  0.00           C  
ATOM   2927  O   ASP   419      45.659  41.326  44.715  1.00  0.00           O  
ATOM   2928  CB  ASP   419      42.293  41.946  45.258  1.00  0.00           C  
ATOM   2929  CG  ASP   419      41.296  41.910  46.412  1.00  0.00           C  
ATOM   2930  OD1 ASP   419      41.373  40.991  47.251  1.00  0.00           O  
ATOM   2931  OD2 ASP   419      40.425  42.800  46.478  1.00  0.00           O  
ATOM   2932  N   THR   420      44.062  41.713  43.202  1.00  0.00           N  
ATOM   2933  CA  THR   420      44.885  41.691  42.004  1.00  0.00           C  
ATOM   2934  C   THR   420      45.593  43.013  41.688  1.00  0.00           C  
ATOM   2935  O   THR   420      44.957  44.031  41.451  1.00  0.00           O  
ATOM   2936  CB  THR   420      44.051  41.275  40.801  1.00  0.00           C  
ATOM   2937  OG1 THR   420      43.486  39.983  41.050  1.00  0.00           O  
ATOM   2938  CG2 THR   420      44.909  41.229  39.545  1.00  0.00           C  
ATOM   2939  N   LEU   421      46.919  42.980  41.688  1.00  0.00           N  
ATOM   2940  CA  LEU   421      47.723  44.094  41.204  1.00  0.00           C  
ATOM   2941  C   LEU   421      48.155  43.774  39.773  1.00  0.00           C  
ATOM   2942  O   LEU   421      48.789  42.754  39.529  1.00  0.00           O  
ATOM   2943  CB  LEU   421      48.942  44.280  42.103  1.00  0.00           C  
ATOM   2944  CG  LEU   421      49.950  45.363  41.721  1.00  0.00           C  
ATOM   2945  CD1 LEU   421      49.258  46.705  41.634  1.00  0.00           C  
ATOM   2946  CD2 LEU   421      51.102  45.418  42.725  1.00  0.00           C  
ATOM   2947  N   THR   422      47.798  44.623  38.819  1.00  0.00           N  
ATOM   2948  CA  THR   422      48.005  44.272  37.420  1.00  0.00           C  
ATOM   2949  C   THR   422      48.660  45.376  36.595  1.00  0.00           C  
ATOM   2950  O   THR   422      48.289  46.546  36.683  1.00  0.00           O  
ATOM   2951  CB  THR   422      46.687  43.807  36.730  1.00  0.00           C  
ATOM   2952  OG1 THR   422      46.964  43.419  35.382  1.00  0.00           O  
ATOM   2953  CG2 THR   422      45.659  44.916  36.700  1.00  0.00           C  
ATOM   2954  N   ILE   423      49.646  44.974  35.798  1.00  0.00           N  
ATOM   2955  CA  ILE   423      50.310  45.858  34.852  1.00  0.00           C  
ATOM   2956  C   ILE   423      50.022  45.329  33.455  1.00  0.00           C  
ATOM   2957  O   ILE   423      50.380  44.203  33.125  1.00  0.00           O  
ATOM   2958  CB  ILE   423      51.831  45.902  35.089  1.00  0.00           C  
ATOM   2959  CG1 ILE   423      52.149  46.650  36.384  1.00  0.00           C  
ATOM   2960  CG2 ILE   423      52.544  46.572  33.905  1.00  0.00           C  
ATOM   2961  CD1 ILE   423      51.902  45.879  37.655  1.00  0.00           C  
ATOM   2962  N   ARG   424      49.365  46.132  32.633  1.00  0.00           N  
ATOM   2963  CA  ARG   424      48.871  45.631  31.363  1.00  0.00           C  
ATOM   2964  C   ARG   424      49.482  46.304  30.131  1.00  0.00           C  
ATOM   2965  O   ARG   424      49.348  45.805  29.010  1.00  0.00           O  
ATOM   2966  CB  ARG   424      47.354  45.770  31.330  1.00  0.00           C  
ATOM   2967  CG  ARG   424      46.669  45.094  32.504  1.00  0.00           C  
ATOM   2968  CD  ARG   424      45.155  45.178  32.395  1.00  0.00           C  
ATOM   2969  NE  ARG   424      44.680  44.662  31.115  1.00  0.00           N  
ATOM   2970  CZ  ARG   424      43.711  45.224  30.401  1.00  0.00           C  
ATOM   2971  NH1 ARG   424      43.105  46.318  30.847  1.00  0.00           N  
ATOM   2972  NH2 ARG   424      43.344  44.693  29.242  1.00  0.00           N  
ATOM   2973  N   GLU   425      50.169  47.420  30.340  1.00  0.00           N  
ATOM   2974  CA  GLU   425      50.544  48.297  29.234  1.00  0.00           C  
ATOM   2975  C   GLU   425      51.619  49.286  29.691  1.00  0.00           C  
ATOM   2976  O   GLU   425      51.473  49.929  30.724  1.00  0.00           O  
ATOM   2977  CB  GLU   425      49.295  49.044  28.766  1.00  0.00           C  
ATOM   2978  CG  GLU   425      49.444  49.881  27.514  1.00  0.00           C  
ATOM   2979  CD  GLU   425      48.162  50.639  27.187  1.00  0.00           C  
ATOM   2980  OE1 GLU   425      47.134  50.381  27.854  1.00  0.00           O  
ATOM   2981  OE2 GLU   425      48.180  51.492  26.270  1.00  0.00           O  
ATOM   2982  N   GLY   426      52.705  49.395  28.933  1.00  0.00           N  
ATOM   2983  CA  GLY   426      53.817  50.253  29.309  1.00  0.00           C  
ATOM   2984  C   GLY   426      54.584  49.803  30.546  1.00  0.00           C  
ATOM   2985  O   GLY   426      54.597  48.630  30.904  1.00  0.00           O  
ATOM   2986  N   ASP   427      55.242  50.751  31.196  1.00  0.00           N  
ATOM   2987  CA  ASP   427      56.110  50.442  32.318  1.00  0.00           C  
ATOM   2988  C   ASP   427      55.411  50.768  33.624  1.00  0.00           C  
ATOM   2989  O   ASP   427      54.446  51.528  33.644  1.00  0.00           O  
ATOM   2990  CB  ASP   427      57.387  51.282  32.238  1.00  0.00           C  
ATOM   2991  CG  ASP   427      58.313  50.853  31.112  1.00  0.00           C  
ATOM   2992  OD1 ASP   427      58.056  49.820  30.453  1.00  0.00           O  
ATOM   2993  OD2 ASP   427      59.325  51.551  30.906  1.00  0.00           O  
ATOM   2994  N   ALA   428      55.918  50.211  34.718  1.00  0.00           N  
ATOM   2995  CA  ALA   428      55.408  50.539  36.038  1.00  0.00           C  
ATOM   2996  C   ALA   428      56.523  50.423  37.069  1.00  0.00           C  
ATOM   2997  O   ALA   428      57.455  49.643  36.893  1.00  0.00           O  
ATOM   2998  CB  ALA   428      54.234  49.635  36.399  1.00  0.00           C  
ATOM   2999  N   LEU   429      56.437  51.212  38.134  1.00  0.00           N  
ATOM   3000  CA  LEU   429      57.416  51.141  39.213  1.00  0.00           C  
ATOM   3001  C   LEU   429      56.700  50.956  40.538  1.00  0.00           C  
ATOM   3002  O   LEU   429      55.830  51.743  40.894  1.00  0.00           O  
ATOM   3003  CB  LEU   429      58.279  52.410  39.268  1.00  0.00           C  
ATOM   3004  CG  LEU   429      59.319  52.463  40.394  1.00  0.00           C  
ATOM   3005  CD1 LEU   429      60.297  51.319  40.249  1.00  0.00           C  
ATOM   3006  CD2 LEU   429      60.080  53.801  40.437  1.00  0.00           C  
ATOM   3007  N   LEU   430      57.058  49.897  41.255  1.00  0.00           N  
ATOM   3008  CA  LEU   430      56.611  49.706  42.623  1.00  0.00           C  
ATOM   3009  C   LEU   430      57.856  49.815  43.461  1.00  0.00           C  
ATOM   3010  O   LEU   430      58.819  49.090  43.231  1.00  0.00           O  
ATOM   3011  CB  LEU   430      55.978  48.333  42.803  1.00  0.00           C  
ATOM   3012  CG  LEU   430      55.843  47.791  44.224  1.00  0.00           C  
ATOM   3013  CD1 LEU   430      54.903  48.635  45.043  1.00  0.00           C  
ATOM   3014  CD2 LEU   430      55.350  46.359  44.181  1.00  0.00           C  
ATOM   3015  N   GLN   431      57.861  50.738  44.413  1.00  0.00           N  
ATOM   3016  CA  GLN   431      59.086  51.007  45.149  1.00  0.00           C  
ATOM   3017  C   GLN   431      58.847  51.305  46.620  1.00  0.00           C  
ATOM   3018  O   GLN   431      57.819  51.873  46.995  1.00  0.00           O  
ATOM   3019  CB  GLN   431      59.834  52.174  44.517  1.00  0.00           C  
ATOM   3020  CG  GLN   431      59.061  53.477  44.557  1.00  0.00           C  
ATOM   3021  CD  GLN   431      59.876  54.657  44.083  1.00  0.00           C  
ATOM   3022  OE1 GLN   431      61.103  54.585  43.994  1.00  0.00           O  
ATOM   3023  NE2 GLN   431      59.196  55.754  43.769  1.00  0.00           N  
ATOM   3024  N   GLY   432      59.818  50.916  47.440  1.00  0.00           N  
ATOM   3025  CA  GLY   432      59.818  51.243  48.850  1.00  0.00           C  
ATOM   3026  C   GLY   432      58.921  50.356  49.688  1.00  0.00           C  
ATOM   3027  O   GLY   432      58.145  49.541  49.168  1.00  0.00           O  
ATOM   3028  N   GLY   433      59.052  50.515  51.000  1.00  0.00           N  
ATOM   3029  CA  GLY   433      58.151  49.909  51.959  1.00  0.00           C  
ATOM   3030  C   GLY   433      57.954  48.419  51.827  1.00  0.00           C  
ATOM   3031  O   GLY   433      58.900  47.658  51.615  1.00  0.00           O  
ATOM   3032  N   ALA   434      56.698  48.009  51.941  1.00  0.00           N  
ATOM   3033  CA  ALA   434      56.355  46.606  52.000  1.00  0.00           C  
ATOM   3034  C   ALA   434      54.955  46.393  51.459  1.00  0.00           C  
ATOM   3035  O   ALA   434      54.052  47.189  51.714  1.00  0.00           O  
ATOM   3036  CB  ALA   434      56.445  46.119  53.446  1.00  0.00           C  
ATOM   3037  N   LEU   435      54.785  45.321  50.698  1.00  0.00           N  
ATOM   3038  CA  LEU   435      53.477  44.913  50.222  1.00  0.00           C  
ATOM   3039  C   LEU   435      53.321  43.436  50.536  1.00  0.00           C  
ATOM   3040  O   LEU   435      54.100  42.617  50.057  1.00  0.00           O  
ATOM   3041  CB  LEU   435      53.372  45.145  48.718  1.00  0.00           C  
ATOM   3042  CG  LEU   435      52.042  44.837  48.025  1.00  0.00           C  
ATOM   3043  CD1 LEU   435      50.906  45.686  48.576  1.00  0.00           C  
ATOM   3044  CD2 LEU   435      52.172  45.041  46.528  1.00  0.00           C  
ATOM   3045  N   THR   436      52.331  43.090  51.352  1.00  0.00           N  
ATOM   3046  CA  THR   436      52.114  41.691  51.715  1.00  0.00           C  
ATOM   3047  C   THR   436      50.691  41.263  51.425  1.00  0.00           C  
ATOM   3048  O   THR   436      49.872  42.072  50.982  1.00  0.00           O  
ATOM   3049  CB  THR   436      52.388  41.445  53.195  1.00  0.00           C  
ATOM   3050  OG1 THR   436      51.519  42.276  53.974  1.00  0.00           O  
ATOM   3051  CG2 THR   436      53.831  41.780  53.524  1.00  0.00           C  
ATOM   3052  N   GLY   437      50.405  39.986  51.667  1.00  0.00           N  
ATOM   3053  CA  GLY   437      49.069  39.448  51.482  1.00  0.00           C  
ATOM   3054  C   GLY   437      49.014  38.172  50.667  1.00  0.00           C  
ATOM   3055  O   GLY   437      50.039  37.595  50.325  1.00  0.00           O  
ATOM   3056  N   ASN   438      47.802  37.732  50.355  1.00  0.00           N  
ATOM   3057  CA  ASN   438      47.603  36.531  49.564  1.00  0.00           C  
ATOM   3058  C   ASN   438      47.192  36.904  48.159  1.00  0.00           C  
ATOM   3059  O   ASN   438      46.657  36.080  47.410  1.00  0.00           O  
ATOM   3060  CB  ASN   438      46.527  35.644  50.197  1.00  0.00           C  
ATOM   3061  CG  ASN   438      46.684  35.532  51.703  1.00  0.00           C  
ATOM   3062  OD1 ASN   438      45.843  36.023  52.458  1.00  0.00           O  
ATOM   3063  ND2 ASN   438      47.773  34.901  52.149  1.00  0.00           N  
ATOM   3064  N   GLY   439      47.433  38.161  47.807  1.00  0.00           N  
ATOM   3065  CA  GLY   439      47.113  38.642  46.480  1.00  0.00           C  
ATOM   3066  C   GLY   439      48.118  38.194  45.440  1.00  0.00           C  
ATOM   3067  O   GLY   439      49.167  37.622  45.759  1.00  0.00           O  
ATOM   3068  N   SER   440      47.799  38.457  44.182  1.00  0.00           N  
ATOM   3069  CA  SER   440      48.716  38.131  43.104  1.00  0.00           C  
ATOM   3070  C   SER   440      48.997  39.348  42.224  1.00  0.00           C  
ATOM   3071  O   SER   440      48.157  40.247  42.097  1.00  0.00           O  
ATOM   3072  CB  SER   440      48.171  36.967  42.270  1.00  0.00           C  
ATOM   3073  OG  SER   440      46.968  37.327  41.614  1.00  0.00           O  
ATOM   3074  N   VAL   441      50.189  39.374  41.630  1.00  0.00           N  
ATOM   3075  CA  VAL   441      50.550  40.389  40.648  1.00  0.00           C  
ATOM   3076  C   VAL   441      50.465  39.803  39.235  1.00  0.00           C  
ATOM   3077  O   VAL   441      50.932  38.684  39.000  1.00  0.00           O  
ATOM   3078  CB  VAL   441      51.971  40.912  40.880  1.00  0.00           C  
ATOM   3079  CG1 VAL   441      52.218  42.149  40.026  1.00  0.00           C  
ATOM   3080  CG2 VAL   441      52.206  41.209  42.362  1.00  0.00           C  
ATOM   3081  N   GLU   442      49.859  40.541  38.307  1.00  0.00           N  
ATOM   3082  CA  GLU   442      49.774  40.114  36.907  1.00  0.00           C  
ATOM   3083  C   GLU   442      50.594  41.066  36.044  1.00  0.00           C  
ATOM   3084  O   GLU   442      50.424  42.285  36.126  1.00  0.00           O  
ATOM   3085  CB  GLU   442      48.331  40.147  36.405  1.00  0.00           C  
ATOM   3086  CG  GLU   442      47.295  39.625  37.380  1.00  0.00           C  
ATOM   3087  CD  GLU   442      47.075  38.133  37.261  1.00  0.00           C  
ATOM   3088  OE1 GLU   442      47.195  37.603  36.128  1.00  0.00           O  
ATOM   3089  OE2 GLU   442      46.783  37.495  38.299  1.00  0.00           O  
ATOM   3090  N   LYS   443      51.481  40.518  35.217  1.00  0.00           N  
ATOM   3091  CA  LYS   443      52.277  41.345  34.318  1.00  0.00           C  
ATOM   3092  C   LYS   443      52.073  40.948  32.860  1.00  0.00           C  
ATOM   3093  O   LYS   443      52.405  39.836  32.448  1.00  0.00           O  
ATOM   3094  CB  LYS   443      53.762  41.295  34.686  1.00  0.00           C  
ATOM   3095  CG  LYS   443      54.675  41.964  33.660  1.00  0.00           C  
ATOM   3096  CD  LYS   443      54.321  43.432  33.447  1.00  0.00           C  
ATOM   3097  CE  LYS   443      55.258  44.110  32.435  1.00  0.00           C  
ATOM   3098  NZ  LYS   443      54.954  43.757  31.010  1.00  0.00           N  
ATOM   3099  N   SER   444      51.513  41.868  32.090  1.00  0.00           N  
ATOM   3100  CA  SER   444      51.319  41.660  30.668  1.00  0.00           C  
ATOM   3101  C   SER   444      51.764  42.908  29.923  1.00  0.00           C  
ATOM   3102  O   SER   444      52.268  43.859  30.531  1.00  0.00           O  
ATOM   3103  CB  SER   444      49.858  41.321  30.359  1.00  0.00           C  
ATOM   3104  OG  SER   444      48.982  42.284  30.913  1.00  0.00           O  
ATOM   3105  N   GLY   445      51.595  42.905  28.608  1.00  0.00           N  
ATOM   3106  CA  GLY   445      52.157  43.959  27.781  1.00  0.00           C  
ATOM   3107  C   GLY   445      53.676  43.870  27.700  1.00  0.00           C  
ATOM   3108  O   GLY   445      54.320  43.161  28.485  1.00  0.00           O  
ATOM   3109  N   SER   446      54.254  44.611  26.758  1.00  0.00           N  
ATOM   3110  CA  SER   446      55.686  44.529  26.475  1.00  0.00           C  
ATOM   3111  C   SER   446      56.557  45.396  27.394  1.00  0.00           C  
ATOM   3112  O   SER   446      57.786  45.407  27.277  1.00  0.00           O  
ATOM   3113  CB  SER   446      55.946  44.889  25.012  1.00  0.00           C  
ATOM   3114  OG  SER   446      55.478  46.198  24.718  1.00  0.00           O  
ATOM   3115  N   GLY   447      55.927  46.115  28.312  1.00  0.00           N  
ATOM   3116  CA  GLY   447      56.655  47.009  29.190  1.00  0.00           C  
ATOM   3117  C   GLY   447      57.407  46.298  30.297  1.00  0.00           C  
ATOM   3118  O   GLY   447      57.453  45.074  30.360  1.00  0.00           O  
ATOM   3119  N   THR   448      57.999  47.080  31.186  1.00  0.00           N  
ATOM   3120  CA  THR   448      58.764  46.532  32.286  1.00  0.00           C  
ATOM   3121  C   THR   448      58.161  46.939  33.621  1.00  0.00           C  
ATOM   3122  O   THR   448      57.934  48.120  33.873  1.00  0.00           O  
ATOM   3123  CB  THR   448      60.212  47.021  32.231  1.00  0.00           C  
ATOM   3124  OG1 THR   448      60.808  46.586  31.006  1.00  0.00           O  
ATOM   3125  CG2 THR   448      61.008  46.489  33.412  1.00  0.00           C  
ATOM   3126  N   LEU   449      57.891  45.949  34.466  1.00  0.00           N  
ATOM   3127  CA  LEU   449      57.528  46.210  35.843  1.00  0.00           C  
ATOM   3128  C   LEU   449      58.787  46.131  36.670  1.00  0.00           C  
ATOM   3129  O   LEU   449      59.398  45.078  36.771  1.00  0.00           O  
ATOM   3130  CB  LEU   449      56.512  45.187  36.347  1.00  0.00           C  
ATOM   3131  CG  LEU   449      56.215  45.203  37.852  1.00  0.00           C  
ATOM   3132  CD1 LEU   449      55.804  46.585  38.318  1.00  0.00           C  
ATOM   3133  CD2 LEU   449      55.126  44.195  38.180  1.00  0.00           C  
ATOM   3134  N   THR   450      59.187  47.257  37.240  1.00  0.00           N  
ATOM   3135  CA  THR   450      60.320  47.289  38.147  1.00  0.00           C  
ATOM   3136  C   THR   450      59.815  47.286  39.577  1.00  0.00           C  
ATOM   3137  O   THR   450      58.967  48.092  39.944  1.00  0.00           O  
ATOM   3138  CB  THR   450      61.168  48.571  37.973  1.00  0.00           C  
ATOM   3139  OG1 THR   450      61.647  48.671  36.626  1.00  0.00           O  
ATOM   3140  CG2 THR   450      62.354  48.574  38.957  1.00  0.00           C  
ATOM   3141  N   VAL   451      60.338  46.373  40.382  1.00  0.00           N  
ATOM   3142  CA  VAL   451      60.108  46.406  41.812  1.00  0.00           C  
ATOM   3143  C   VAL   451      61.424  46.812  42.464  1.00  0.00           C  
ATOM   3144  O   VAL   451      62.431  46.127  42.307  1.00  0.00           O  
ATOM   3145  CB  VAL   451      59.669  45.033  42.333  1.00  0.00           C  
ATOM   3146  CG1 VAL   451      59.486  45.066  43.838  1.00  0.00           C  
ATOM   3147  CG2 VAL   451      58.391  44.598  41.641  1.00  0.00           C  
ATOM   3148  N   SER   452      61.429  47.934  43.176  1.00  0.00           N  
ATOM   3149  CA  SER   452      62.673  48.452  43.738  1.00  0.00           C  
ATOM   3150  C   SER   452      62.603  48.738  45.236  1.00  0.00           C  
ATOM   3151  O   SER   452      61.783  49.539  45.686  1.00  0.00           O  
ATOM   3152  CB  SER   452      63.112  49.714  42.989  1.00  0.00           C  
ATOM   3153  OG  SER   452      64.223  50.324  43.624  1.00  0.00           O  
ATOM   3154  N   ASN   453      63.476  48.079  45.993  1.00  0.00           N  
ATOM   3155  CA  ASN   453      63.603  48.319  47.425  1.00  0.00           C  
ATOM   3156  C   ASN   453      62.274  48.129  48.163  1.00  0.00           C  
ATOM   3157  O   ASN   453      61.848  48.964  48.947  1.00  0.00           O  
ATOM   3158  CB  ASN   453      64.201  49.705  47.686  1.00  0.00           C  
ATOM   3159  CG  ASN   453      64.566  49.923  49.153  1.00  0.00           C  
ATOM   3160  OD1 ASN   453      64.790  48.968  49.904  1.00  0.00           O  
ATOM   3161  ND2 ASN   453      64.617  51.186  49.568  1.00  0.00           N  
ATOM   3162  N   THR   454      61.631  47.005  47.889  1.00  0.00           N  
ATOM   3163  CA  THR   454      60.352  46.667  48.484  1.00  0.00           C  
ATOM   3164  C   THR   454      60.435  45.282  49.117  1.00  0.00           C  
ATOM   3165  O   THR   454      61.164  44.418  48.646  1.00  0.00           O  
ATOM   3166  CB  THR   454      59.255  46.643  47.401  1.00  0.00           C  
ATOM   3167  OG1 THR   454      59.254  47.891  46.699  1.00  0.00           O  
ATOM   3168  CG2 THR   454      57.889  46.409  48.014  1.00  0.00           C  
ATOM   3169  N   THR   455      59.707  45.072  50.200  1.00  0.00           N  
ATOM   3170  CA  THR   455      59.465  43.719  50.641  1.00  0.00           C  
ATOM   3171  C   THR   455      58.142  43.307  50.020  1.00  0.00           C  
ATOM   3172  O   THR   455      57.091  43.799  50.406  1.00  0.00           O  
ATOM   3173  CB  THR   455      59.426  43.608  52.166  1.00  0.00           C  
ATOM   3174  OG1 THR   455      60.736  43.872  52.689  1.00  0.00           O  
ATOM   3175  CG2 THR   455      59.002  42.211  52.580  1.00  0.00           C  
ATOM   3176  N   LEU   456      58.206  42.420  49.035  1.00  0.00           N  
ATOM   3177  CA  LEU   456      57.015  41.982  48.321  1.00  0.00           C  
ATOM   3178  C   LEU   456      56.653  40.527  48.626  1.00  0.00           C  
ATOM   3179  O   LEU   456      57.353  39.600  48.226  1.00  0.00           O  
ATOM   3180  CB  LEU   456      57.205  42.171  46.819  1.00  0.00           C  
ATOM   3181  CG  LEU   456      56.024  41.688  45.991  1.00  0.00           C  
ATOM   3182  CD1 LEU   456      54.792  42.494  46.334  1.00  0.00           C  
ATOM   3183  CD2 LEU   456      56.343  41.806  44.519  1.00  0.00           C  
ATOM   3184  N   THR   457      55.552  40.335  49.344  1.00  0.00           N  
ATOM   3185  CA  THR   457      55.069  39.004  49.649  1.00  0.00           C  
ATOM   3186  C   THR   457      53.679  38.818  49.075  1.00  0.00           C  
ATOM   3187  O   THR   457      52.717  39.436  49.523  1.00  0.00           O  
ATOM   3188  CB  THR   457      55.013  38.760  51.145  1.00  0.00           C  
ATOM   3189  OG1 THR   457      56.293  39.046  51.720  1.00  0.00           O  
ATOM   3190  CG2 THR   457      54.639  37.311  51.414  1.00  0.00           C  
ATOM   3191  N   GLN   458      53.584  37.970  48.066  1.00  0.00           N  
ATOM   3192  CA  GLN   458      52.333  37.742  47.369  1.00  0.00           C  
ATOM   3193  C   GLN   458      52.229  36.262  47.097  1.00  0.00           C  
ATOM   3194  O   GLN   458      53.221  35.536  47.204  1.00  0.00           O  
ATOM   3195  CB  GLN   458      52.300  38.514  46.050  1.00  0.00           C  
ATOM   3196  CG  GLN   458      52.256  40.031  46.208  1.00  0.00           C  
ATOM   3197  CD  GLN   458      50.918  40.529  46.737  1.00  0.00           C  
ATOM   3198  OE1 GLN   458      50.017  40.863  45.961  1.00  0.00           O  
ATOM   3199  NE2 GLN   458      50.780  40.572  48.064  1.00  0.00           N  
ATOM   3200  N   LYS   459      51.032  35.810  46.753  1.00  0.00           N  
ATOM   3201  CA  LYS   459      50.814  34.397  46.523  1.00  0.00           C  
ATOM   3202  C   LYS   459      51.517  33.980  45.244  1.00  0.00           C  
ATOM   3203  O   LYS   459      52.174  32.945  45.191  1.00  0.00           O  
ATOM   3204  CB  LYS   459      49.328  34.096  46.411  1.00  0.00           C  
ATOM   3205  CG  LYS   459      49.019  32.611  46.276  1.00  0.00           C  
ATOM   3206  CD  LYS   459      47.700  32.383  45.540  1.00  0.00           C  
ATOM   3207  CE  LYS   459      47.215  30.940  45.669  1.00  0.00           C  
ATOM   3208  NZ  LYS   459      46.873  30.589  47.081  1.00  0.00           N  
ATOM   3209  N   ALA   460      51.381  34.804  44.214  1.00  0.00           N  
ATOM   3210  CA  ALA   460      51.933  34.478  42.912  1.00  0.00           C  
ATOM   3211  C   ALA   460      52.144  35.744  42.108  1.00  0.00           C  
ATOM   3212  O   ALA   460      51.383  36.699  42.231  1.00  0.00           O  
ATOM   3213  CB  ALA   460      50.997  33.534  42.157  1.00  0.00           C  
ATOM   3214  N   VAL   461      53.182  35.746  41.284  1.00  0.00           N  
ATOM   3215  CA  VAL   461      53.341  36.784  40.286  1.00  0.00           C  
ATOM   3216  C   VAL   461      53.165  36.136  38.925  1.00  0.00           C  
ATOM   3217  O   VAL   461      53.981  35.325  38.518  1.00  0.00           O  
ATOM   3218  CB  VAL   461      54.725  37.424  40.372  1.00  0.00           C  
ATOM   3219  CG1 VAL   461      54.893  38.485  39.282  1.00  0.00           C  
ATOM   3220  CG2 VAL   461      54.934  38.025  41.749  1.00  0.00           C  
ATOM   3221  N   ASN   462      52.085  36.467  38.230  1.00  0.00           N  
ATOM   3222  CA  ASN   462      51.873  35.919  36.902  1.00  0.00           C  
ATOM   3223  C   ASN   462      52.591  36.752  35.853  1.00  0.00           C  
ATOM   3224  O   ASN   462      52.065  37.760  35.375  1.00  0.00           O  
ATOM   3225  CB  ASN   462      50.381  35.820  36.574  1.00  0.00           C  
ATOM   3226  CG  ASN   462      49.642  34.874  37.499  1.00  0.00           C  
ATOM   3227  OD1 ASN   462      49.858  33.660  37.471  1.00  0.00           O  
ATOM   3228  ND2 ASN   462      48.756  35.423  38.319  1.00  0.00           N  
ATOM   3229  N   LEU   463      53.801  36.327  35.503  1.00  0.00           N  
ATOM   3230  CA  LEU   463      54.590  37.001  34.483  1.00  0.00           C  
ATOM   3231  C   LEU   463      54.193  36.501  33.104  1.00  0.00           C  
ATOM   3232  O   LEU   463      54.730  35.506  32.627  1.00  0.00           O  
ATOM   3233  CB  LEU   463      56.074  36.754  34.737  1.00  0.00           C  
ATOM   3234  CG  LEU   463      57.093  37.394  33.802  1.00  0.00           C  
ATOM   3235  CD1 LEU   463      56.739  38.842  33.556  1.00  0.00           C  
ATOM   3236  CD2 LEU   463      58.481  37.281  34.405  1.00  0.00           C  
ATOM   3237  N   ASN   464      53.255  37.196  32.465  1.00  0.00           N  
ATOM   3238  CA  ASN   464      52.684  36.728  31.201  1.00  0.00           C  
ATOM   3239  C   ASN   464      53.339  37.304  29.965  1.00  0.00           C  
ATOM   3240  O   ASN   464      53.391  36.638  28.934  1.00  0.00           O  
ATOM   3241  CB  ASN   464      51.178  36.996  31.141  1.00  0.00           C  
ATOM   3242  CG  ASN   464      50.434  36.377  32.303  1.00  0.00           C  
ATOM   3243  OD1 ASN   464      50.918  35.433  32.930  1.00  0.00           O  
ATOM   3244  ND2 ASN   464      49.253  36.909  32.606  1.00  0.00           N  
ATOM   3245  N   GLU   465      53.820  38.543  30.063  1.00  0.00           N  
ATOM   3246  CA  GLU   465      54.491  39.203  28.942  1.00  0.00           C  
ATOM   3247  C   GLU   465      55.460  40.266  29.444  1.00  0.00           C  
ATOM   3248  O   GLU   465      55.271  40.834  30.523  1.00  0.00           O  
ATOM   3249  CB  GLU   465      53.472  39.804  27.963  1.00  0.00           C  
ATOM   3250  CG  GLU   465      54.068  40.284  26.634  1.00  0.00           C  
ATOM   3251  CD  GLU   465      54.643  39.148  25.770  1.00  0.00           C  
ATOM   3252  OE1 GLU   465      55.482  39.447  24.887  1.00  0.00           O  
ATOM   3253  OE2 GLU   465      54.260  37.965  25.954  1.00  0.00           O  
ATOM   3254  N   GLY   466      56.514  40.518  28.678  1.00  0.00           N  
ATOM   3255  CA  GLY   466      57.431  41.591  29.004  1.00  0.00           C  
ATOM   3256  C   GLY   466      58.339  41.289  30.169  1.00  0.00           C  
ATOM   3257  O   GLY   466      58.524  40.134  30.523  1.00  0.00           O  
ATOM   3258  N   THR   467      58.892  42.340  30.768  1.00  0.00           N  
ATOM   3259  CA  THR   467      59.973  42.212  31.740  1.00  0.00           C  
ATOM   3260  C   THR   467      59.559  42.509  33.181  1.00  0.00           C  
ATOM   3261  O   THR   467      58.884  43.497  33.456  1.00  0.00           O  
ATOM   3262  CB  THR   467      61.121  43.175  31.385  1.00  0.00           C  
ATOM   3263  OG1 THR   467      61.626  42.852  30.085  1.00  0.00           O  
ATOM   3264  CG2 THR   467      62.252  43.099  32.417  1.00  0.00           C  
ATOM   3265  N   LEU   468      59.982  41.652  34.101  1.00  0.00           N  
ATOM   3266  CA  LEU   468      59.830  41.924  35.517  1.00  0.00           C  
ATOM   3267  C   LEU   468      61.214  42.072  36.099  1.00  0.00           C  
ATOM   3268  O   LEU   468      62.031  41.154  36.011  1.00  0.00           O  
ATOM   3269  CB  LEU   468      59.097  40.776  36.211  1.00  0.00           C  
ATOM   3270  CG  LEU   468      59.023  40.885  37.735  1.00  0.00           C  
ATOM   3271  CD1 LEU   468      58.313  42.167  38.142  1.00  0.00           C  
ATOM   3272  CD2 LEU   468      58.328  39.676  38.335  1.00  0.00           C  
ATOM   3273  N   THR   469      61.494  43.231  36.677  1.00  0.00           N  
ATOM   3274  CA  THR   469      62.805  43.470  37.265  1.00  0.00           C  
ATOM   3275  C   THR   469      62.668  43.632  38.764  1.00  0.00           C  
ATOM   3276  O   THR   469      61.874  44.441  39.243  1.00  0.00           O  
ATOM   3277  CB  THR   469      63.485  44.707  36.657  1.00  0.00           C  
ATOM   3278  OG1 THR   469      63.808  44.445  35.285  1.00  0.00           O  
ATOM   3279  CG2 THR   469      64.756  45.051  37.413  1.00  0.00           C  
ATOM   3280  N   LEU   470      63.425  42.840  39.509  1.00  0.00           N  
ATOM   3281  CA  LEU   470      63.350  42.889  40.954  1.00  0.00           C  
ATOM   3282  C   LEU   470      64.666  43.420  41.483  1.00  0.00           C  
ATOM   3283  O   LEU   470      65.642  42.683  41.609  1.00  0.00           O  
ATOM   3284  CB  LEU   470      63.069  41.502  41.521  1.00  0.00           C  
ATOM   3285  CG  LEU   470      61.851  40.789  40.945  1.00  0.00           C  
ATOM   3286  CD1 LEU   470      61.707  39.412  41.569  1.00  0.00           C  
ATOM   3287  CD2 LEU   470      60.602  41.603  41.183  1.00  0.00           C  
ATOM   3288  N   ASN   471      64.691  44.712  41.783  1.00  0.00           N  
ATOM   3289  CA  ASN   471      65.910  45.362  42.232  1.00  0.00           C  
ATOM   3290  C   ASN   471      65.870  45.621  43.735  1.00  0.00           C  
ATOM   3291  O   ASN   471      64.842  46.059  44.264  1.00  0.00           O  
ATOM   3292  CB  ASN   471      66.127  46.657  41.444  1.00  0.00           C  
ATOM   3293  CG  ASN   471      67.354  47.412  41.894  1.00  0.00           C  
ATOM   3294  OD1 ASN   471      68.482  46.949  41.721  1.00  0.00           O  
ATOM   3295  ND2 ASN   471      67.143  48.589  42.469  1.00  0.00           N  
ATOM   3296  N   ASP   472      66.981  45.317  44.411  1.00  0.00           N  
ATOM   3297  CA  ASP   472      67.129  45.526  45.857  1.00  0.00           C  
ATOM   3298  C   ASP   472      65.895  45.152  46.689  1.00  0.00           C  
ATOM   3299  O   ASP   472      65.556  45.846  47.647  1.00  0.00           O  
ATOM   3300  CB  ASP   472      67.518  46.981  46.143  1.00  0.00           C  
ATOM   3301  CG  ASP   472      68.890  47.341  45.602  1.00  0.00           C  
ATOM   3302  OD1 ASP   472      69.716  46.424  45.413  1.00  0.00           O  
ATOM   3303  OD2 ASP   472      69.153  48.545  45.377  1.00  0.00           O  
ATOM   3304  N   SER   473      65.223  44.067  46.320  1.00  0.00           N  
ATOM   3305  CA  SER   473      63.975  43.684  46.987  1.00  0.00           C  
ATOM   3306  C   SER   473      63.999  42.299  47.630  1.00  0.00           C  
ATOM   3307  O   SER   473      64.649  41.382  47.144  1.00  0.00           O  
ATOM   3308  CB  SER   473      62.806  43.758  46.005  1.00  0.00           C  
ATOM   3309  OG  SER   473      62.664  45.073  45.496  1.00  0.00           O  
ATOM   3310  N   THR   474      63.275  42.156  48.728  1.00  0.00           N  
ATOM   3311  CA  THR   474      63.077  40.853  49.336  1.00  0.00           C  
ATOM   3312  C   THR   474      61.721  40.333  48.902  1.00  0.00           C  
ATOM   3313  O   THR   474      60.686  40.767  49.413  1.00  0.00           O  
ATOM   3314  CB  THR   474      63.108  40.945  50.861  1.00  0.00           C  
ATOM   3315  OG1 THR   474      64.399  41.389  51.284  1.00  0.00           O  
ATOM   3316  CG2 THR   474      62.818  39.598  51.484  1.00  0.00           C  
ATOM   3317  N   VAL   475      61.726  39.402  47.957  1.00  0.00           N  
ATOM   3318  CA  VAL   475      60.490  38.928  47.356  1.00  0.00           C  
ATOM   3319  C   VAL   475      60.168  37.499  47.760  1.00  0.00           C  
ATOM   3320  O   VAL   475      61.034  36.633  47.739  1.00  0.00           O  
ATOM   3321  CB  VAL   475      60.577  39.004  45.834  1.00  0.00           C  
ATOM   3322  CG1 VAL   475      59.257  38.580  45.197  1.00  0.00           C  
ATOM   3323  CG2 VAL   475      60.963  40.411  45.415  1.00  0.00           C  
ATOM   3324  N   THR   476      58.911  37.263  48.117  1.00  0.00           N  
ATOM   3325  CA  THR   476      58.459  35.962  48.587  1.00  0.00           C  
ATOM   3326  C   THR   476      57.152  35.581  47.882  1.00  0.00           C  
ATOM   3327  O   THR   476      56.063  36.016  48.275  1.00  0.00           O  
ATOM   3328  CB  THR   476      58.270  35.959  50.131  1.00  0.00           C  
ATOM   3329  OG1 THR   476      59.490  36.362  50.786  1.00  0.00           O  
ATOM   3330  CG2 THR   476      57.866  34.574  50.619  1.00  0.00           C  
ATOM   3331  N   THR   477      57.263  34.761  46.839  1.00  0.00           N  
ATOM   3332  CA  THR   477      56.139  34.482  45.949  1.00  0.00           C  
ATOM   3333  C   THR   477      56.508  33.345  45.003  1.00  0.00           C  
ATOM   3334  O   THR   477      57.635  32.850  45.020  1.00  0.00           O  
ATOM   3335  CB  THR   477      55.799  35.731  45.090  1.00  0.00           C  
ATOM   3336  OG1 THR   477      54.636  35.487  44.292  1.00  0.00           O  
ATOM   3337  CG2 THR   477      56.956  36.065  44.163  1.00  0.00           C  
ATOM   3338  N   ASP   478      55.551  32.935  44.179  1.00  0.00           N  
ATOM   3339  CA  ASP   478      55.806  32.002  43.094  1.00  0.00           C  
ATOM   3340  C   ASP   478      55.729  32.754  41.782  1.00  0.00           C  
ATOM   3341  O   ASP   478      54.637  33.112  41.332  1.00  0.00           O  
ATOM   3342  CB  ASP   478      54.759  30.882  43.072  1.00  0.00           C  
ATOM   3343  CG  ASP   478      55.053  29.789  44.072  1.00  0.00           C  
ATOM   3344  OD1 ASP   478      56.038  29.926  44.838  1.00  0.00           O  
ATOM   3345  OD2 ASP   478      54.290  28.795  44.092  1.00  0.00           O  
ATOM   3346  N   VAL   479      56.873  33.003  41.158  1.00  0.00           N  
ATOM   3347  CA  VAL   479      56.845  33.617  39.840  1.00  0.00           C  
ATOM   3348  C   VAL   479      56.458  32.574  38.801  1.00  0.00           C  
ATOM   3349  O   VAL   479      57.158  31.587  38.615  1.00  0.00           O  
ATOM   3350  CB  VAL   479      58.178  34.254  39.465  1.00  0.00           C  
ATOM   3351  CG1 VAL   479      58.035  35.019  38.155  1.00  0.00           C  
ATOM   3352  CG2 VAL   479      58.636  35.175  40.572  1.00  0.00           C  
ATOM   3353  N   ILE   480      55.331  32.799  38.142  1.00  0.00           N  
ATOM   3354  CA  ILE   480      54.832  31.890  37.138  1.00  0.00           C  
ATOM   3355  C   ILE   480      54.948  32.539  35.764  1.00  0.00           C  
ATOM   3356  O   ILE   480      54.110  33.361  35.384  1.00  0.00           O  
ATOM   3357  CB  ILE   480      53.373  31.521  37.429  1.00  0.00           C  
ATOM   3358  CG1 ILE   480      53.259  30.968  38.847  1.00  0.00           C  
ATOM   3359  CG2 ILE   480      52.834  30.524  36.395  1.00  0.00           C  
ATOM   3360  CD1 ILE   480      51.841  30.763  39.294  1.00  0.00           C  
ATOM   3361  N   ALA   481      55.991  32.157  35.025  1.00  0.00           N  
ATOM   3362  CA  ALA   481      56.319  32.789  33.742  1.00  0.00           C  
ATOM   3363  C   ALA   481      55.806  32.052  32.510  1.00  0.00           C  
ATOM   3364  O   ALA   481      55.554  30.847  32.533  1.00  0.00           O  
ATOM   3365  CB  ALA   481      57.823  33.008  33.623  1.00  0.00           C  
ATOM   3366  N   GLN   482      55.666  32.807  31.430  1.00  0.00           N  
ATOM   3367  CA  GLN   482      55.250  32.266  30.154  1.00  0.00           C  
ATOM   3368  C   GLN   482      56.184  32.802  29.090  1.00  0.00           C  
ATOM   3369  O   GLN   482      56.998  33.689  29.361  1.00  0.00           O  
ATOM   3370  CB  GLN   482      53.834  32.710  29.833  1.00  0.00           C  
ATOM   3371  CG  GLN   482      52.802  32.285  30.842  1.00  0.00           C  
ATOM   3372  CD  GLN   482      51.482  32.966  30.599  1.00  0.00           C  
ATOM   3373  OE1 GLN   482      50.641  33.053  31.493  1.00  0.00           O  
ATOM   3374  NE2 GLN   482      51.290  33.463  29.379  1.00  0.00           N  
ATOM   3375  N   ARG   483      56.060  32.274  27.878  1.00  0.00           N  
ATOM   3376  CA  ARG   483      56.905  32.720  26.781  1.00  0.00           C  
ATOM   3377  C   ARG   483      56.694  34.212  26.517  1.00  0.00           C  
ATOM   3378  O   ARG   483      55.623  34.759  26.779  1.00  0.00           O  
ATOM   3379  CB  ARG   483      56.608  31.907  25.524  1.00  0.00           C  
ATOM   3380  CG  ARG   483      55.232  32.153  24.942  1.00  0.00           C  
ATOM   3381  CD  ARG   483      54.635  30.877  24.371  1.00  0.00           C  
ATOM   3382  NE  ARG   483      53.641  31.153  23.337  1.00  0.00           N  
ATOM   3383  CZ  ARG   483      52.919  30.216  22.733  1.00  0.00           C  
ATOM   3384  NH1 ARG   483      53.078  28.940  23.074  1.00  0.00           N  
ATOM   3385  NH2 ARG   483      52.036  30.553  21.795  1.00  0.00           N  
ATOM   3386  N   GLY   484      57.725  34.870  26.006  1.00  0.00           N  
ATOM   3387  CA  GLY   484      57.645  36.285  25.717  1.00  0.00           C  
ATOM   3388  C   GLY   484      58.016  37.144  26.909  1.00  0.00           C  
ATOM   3389  O   GLY   484      57.700  38.327  26.933  1.00  0.00           O  
ATOM   3390  N   THR   485      58.699  36.556  27.890  1.00  0.00           N  
ATOM   3391  CA  THR   485      59.027  37.272  29.113  1.00  0.00           C  
ATOM   3392  C   THR   485      60.499  37.219  29.480  1.00  0.00           C  
ATOM   3393  O   THR   485      61.269  36.430  28.938  1.00  0.00           O  
ATOM   3394  CB  THR   485      58.250  36.728  30.321  1.00  0.00           C  
ATOM   3395  OG1 THR   485      58.600  35.351  30.535  1.00  0.00           O  
ATOM   3396  CG2 THR   485      56.763  36.844  30.087  1.00  0.00           C  
ATOM   3397  N   ALA   486      60.866  38.077  30.422  1.00  0.00           N  
ATOM   3398  CA  ALA   486      62.204  38.113  30.975  1.00  0.00           C  
ATOM   3399  C   ALA   486      62.082  38.483  32.447  1.00  0.00           C  
ATOM   3400  O   ALA   486      61.294  39.346  32.813  1.00  0.00           O  
ATOM   3401  CB  ALA   486      63.059  39.127  30.231  1.00  0.00           C  
ATOM   3402  N   LEU   487      62.842  37.808  33.291  1.00  0.00           N  
ATOM   3403  CA  LEU   487      62.821  38.094  34.709  1.00  0.00           C  
ATOM   3404  C   LEU   487      64.223  38.445  35.136  1.00  0.00           C  
ATOM   3405  O   LEU   487      65.132  37.643  34.962  1.00  0.00           O  
ATOM   3406  CB  LEU   487      62.353  36.869  35.494  1.00  0.00           C  
ATOM   3407  CG  LEU   487      62.557  37.004  37.010  1.00  0.00           C  
ATOM   3408  CD1 LEU   487      61.657  38.090  37.592  1.00  0.00           C  
ATOM   3409  CD2 LEU   487      62.337  35.684  37.731  1.00  0.00           C  
ATOM   3410  N   LYS   488      64.407  39.637  35.693  1.00  0.00           N  
ATOM   3411  CA  LYS   488      65.729  40.061  36.139  1.00  0.00           C  
ATOM   3412  C   LYS   488      65.797  40.233  37.651  1.00  0.00           C  
ATOM   3413  O   LYS   488      64.924  40.849  38.260  1.00  0.00           O  
ATOM   3414  CB  LYS   488      66.135  41.367  35.451  1.00  0.00           C  
ATOM   3415  CG  LYS   488      66.208  41.279  33.940  1.00  0.00           C  
ATOM   3416  CD  LYS   488      66.495  42.633  33.303  1.00  0.00           C  
ATOM   3417  CE  LYS   488      66.377  42.530  31.785  1.00  0.00           C  
ATOM   3418  NZ  LYS   488      66.391  43.854  31.104  1.00  0.00           N  
ATOM   3419  N   LEU   489      66.849  39.694  38.250  1.00  0.00           N  
ATOM   3420  CA  LEU   489      67.111  39.899  39.665  1.00  0.00           C  
ATOM   3421  C   LEU   489      68.383  40.724  39.817  1.00  0.00           C  
ATOM   3422  O   LEU   489      69.482  40.245  39.543  1.00  0.00           O  
ATOM   3423  CB  LEU   489      67.258  38.553  40.380  1.00  0.00           C  
ATOM   3424  CG  LEU   489      65.979  37.803  40.784  1.00  0.00           C  
ATOM   3425  CD1 LEU   489      65.109  37.416  39.589  1.00  0.00           C  
ATOM   3426  CD2 LEU   489      66.331  36.578  41.615  1.00  0.00           C  
ATOM   3427  N   THR   490      68.240  41.973  40.236  1.00  0.00           N  
ATOM   3428  CA  THR   490      69.393  42.856  40.326  1.00  0.00           C  
ATOM   3429  C   THR   490      69.607  43.388  41.737  1.00  0.00           C  
ATOM   3430  O   THR   490      68.707  43.361  42.576  1.00  0.00           O  
ATOM   3431  CB  THR   490      69.261  44.042  39.362  1.00  0.00           C  
ATOM   3432  OG1 THR   490      68.151  44.857  39.756  1.00  0.00           O  
ATOM   3433  CG2 THR   490      69.037  43.553  37.942  1.00  0.00           C  
ATOM   3434  N   GLY   491      70.810  43.881  41.989  1.00  0.00           N  
ATOM   3435  CA  GLY   491      71.154  44.392  43.299  1.00  0.00           C  
ATOM   3436  C   GLY   491      71.159  43.338  44.389  1.00  0.00           C  
ATOM   3437  O   GLY   491      71.680  42.239  44.208  1.00  0.00           O  
ATOM   3438  N   SER   492      70.562  43.683  45.526  1.00  0.00           N  
ATOM   3439  CA  SER   492      70.603  42.850  46.718  1.00  0.00           C  
ATOM   3440  C   SER   492      69.361  41.980  46.845  1.00  0.00           C  
ATOM   3441  O   SER   492      69.048  41.488  47.926  1.00  0.00           O  
ATOM   3442  CB  SER   492      70.751  43.732  47.959  1.00  0.00           C  
ATOM   3443  OG  SER   492      69.762  44.751  47.983  1.00  0.00           O  
ATOM   3444  N   THR   493      68.661  41.791  45.733  1.00  0.00           N  
ATOM   3445  CA  THR   493      67.427  41.021  45.723  1.00  0.00           C  
ATOM   3446  C   THR   493      67.590  39.582  46.217  1.00  0.00           C  
ATOM   3447  O   THR   493      68.524  38.881  45.832  1.00  0.00           O  
ATOM   3448  CB  THR   493      66.827  40.993  44.316  1.00  0.00           C  
ATOM   3449  OG1 THR   493      66.330  42.292  44.002  1.00  0.00           O  
ATOM   3450  CG2 THR   493      65.690  39.998  44.230  1.00  0.00           C  
ATOM   3451  N   VAL   494      66.679  39.159  47.086  1.00  0.00           N  
ATOM   3452  CA  VAL   494      66.562  37.760  47.464  1.00  0.00           C  
ATOM   3453  C   VAL   494      65.165  37.291  47.102  1.00  0.00           C  
ATOM   3454  O   VAL   494      64.193  38.001  47.342  1.00  0.00           O  
ATOM   3455  CB  VAL   494      66.824  37.556  48.967  1.00  0.00           C  
ATOM   3456  CG1 VAL   494      66.531  36.114  49.378  1.00  0.00           C  
ATOM   3457  CG2 VAL   494      68.258  37.925  49.291  1.00  0.00           C  
ATOM   3458  N   LEU   495      65.065  36.110  46.502  1.00  0.00           N  
ATOM   3459  CA  LEU   495      63.769  35.572  46.117  1.00  0.00           C  
ATOM   3460  C   LEU   495      63.467  34.258  46.822  1.00  0.00           C  
ATOM   3461  O   LEU   495      64.318  33.384  46.931  1.00  0.00           O  
ATOM   3462  CB  LEU   495      63.697  35.376  44.605  1.00  0.00           C  
ATOM   3463  CG  LEU   495      62.468  34.679  44.013  1.00  0.00           C  
ATOM   3464  CD1 LEU   495      61.182  35.409  44.360  1.00  0.00           C  
ATOM   3465  CD2 LEU   495      62.588  34.538  42.498  1.00  0.00           C  
ATOM   3466  N   ASN   496      62.236  34.133  47.299  1.00  0.00           N  
ATOM   3467  CA  ASN   496      61.737  32.898  47.897  1.00  0.00           C  
ATOM   3468  C   ASN   496      60.382  32.518  47.302  1.00  0.00           C  
ATOM   3469  O   ASN   496      59.426  33.272  47.410  1.00  0.00           O  
ATOM   3470  CB  ASN   496      61.584  33.065  49.404  1.00  0.00           C  
ATOM   3471  CG  ASN   496      62.727  33.862  50.028  1.00  0.00           C  
ATOM   3472  OD1 ASN   496      63.819  33.337  50.248  1.00  0.00           O  
ATOM   3473  ND2 ASN   496      62.471  35.138  50.321  1.00  0.00           N  
ATOM   3474  N   GLY   497      60.299  31.352  46.678  1.00  0.00           N  
ATOM   3475  CA  GLY   497      61.439  30.468  46.593  1.00  0.00           C  
ATOM   3476  C   GLY   497      61.715  29.885  45.219  1.00  0.00           C  
ATOM   3477  O   GLY   497      62.808  29.349  44.994  1.00  0.00           O  
ATOM   3478  N   ALA   498      60.746  29.964  44.308  1.00  0.00           N  
ATOM   3479  CA  ALA   498      60.884  29.286  43.019  1.00  0.00           C  
ATOM   3480  C   ALA   498      60.060  29.891  41.885  1.00  0.00           C  
ATOM   3481  O   ALA   498      59.214  30.763  42.102  1.00  0.00           O  
ATOM   3482  CB  ALA   498      60.571  27.798  43.162  1.00  0.00           C  
ATOM   3483  N   ILE   499      60.323  29.399  40.676  1.00  0.00           N  
ATOM   3484  CA  ILE   499      59.704  29.895  39.455  1.00  0.00           C  
ATOM   3485  C   ILE   499      59.159  28.742  38.620  1.00  0.00           C  
ATOM   3486  O   ILE   499      59.882  27.800  38.303  1.00  0.00           O  
ATOM   3487  CB  ILE   499      60.726  30.653  38.594  1.00  0.00           C  
ATOM   3488  CG1 ILE   499      61.288  31.854  39.354  1.00  0.00           C  
ATOM   3489  CG2 ILE   499      60.099  31.083  37.279  1.00  0.00           C  
ATOM   3490  CD1 ILE   499      62.641  32.308  38.857  1.00  0.00           C  
ATOM   3491  N   ASP   500      57.877  28.811  38.280  1.00  0.00           N  
ATOM   3492  CA  ASP   500      57.257  27.794  37.444  1.00  0.00           C  
ATOM   3493  C   ASP   500      56.724  28.455  36.179  1.00  0.00           C  
ATOM   3494  O   ASP   500      57.045  29.610  35.890  1.00  0.00           O  
ATOM   3495  CB  ASP   500      56.104  27.101  38.171  1.00  0.00           C  
ATOM   3496  CG  ASP   500      56.567  26.188  39.295  1.00  0.00           C  
ATOM   3497  OD1 ASP   500      57.769  25.852  39.356  1.00  0.00           O  
ATOM   3498  OD2 ASP   500      55.710  25.790  40.117  1.00  0.00           O  
ATOM   3499  OXT ASP   500      55.949  27.863  35.420  1.00  0.00           O  
END
